# Supplementary material for: Do genome-scale models need exact solvers or clearer standards?
Source: Mol Syst Biol. 2015 Oct 14;11(10):831. doi: 10.15252/msb.20156157 (PMC4631202; doi:10.15252/msb.20156157)
Supplement: Supplementary file 2 — Dataset EV1 [file msb0011-0831-sd2.zip › m_model_collection-master/sbml3/iCac802.xml]

<?xml version='1.0' encoding='UTF-8'?>
<sbml xmlns:fbc="http://www.sbml.org/sbml/level3/version1/fbc/version2" level="3" sboTerm="SBO:0000624" version="1" xmlns="http://www.sbml.org/sbml/level3/version1/core" fbc:required="false">
  <model id="iCac802" fbc:strict="true">
    <listOfUnitDefinitions>
      <unitDefinition id="mmol_per_gDW_per_hr">
        <listOfUnits>
          <unit exponent="1" kind="mole" multiplier="1" scale="-3" />
          <unit exponent="-1" kind="gram" multiplier="1" scale="0" />
          <unit exponent="-1" kind="second" multiplier="3600" scale="0" />
        </listOfUnits>
      </unitDefinition>
    </listOfUnitDefinitions>
    <fbc:listOfObjectives fbc:activeObjective="obj">
      <fbc:objective fbc:id="obj" fbc:type="maximize">
        <fbc:listOfFluxObjectives>
          <fbc:fluxObjective fbc:coefficient="1" fbc:reaction="R_Biomass" />
        </fbc:listOfFluxObjectives>
      </fbc:objective>
    </fbc:listOfObjectives>
    <listOfParameters>
      <parameter constant="true" id="cobra_default_lb" sboTerm="SBO:0000626" units="mmol_per_gDW_per_hr" value="-1000" />
      <parameter constant="true" id="cobra_default_ub" sboTerm="SBO:0000626" units="mmol_per_gDW_per_hr" value="1000" />
      <parameter constant="true" id="cobra_0_bound" sboTerm="SBO:0000626" units="mmol_per_gDW_per_hr" value="0" />
      <parameter constant="true" id="R_R1483_upper_bound" sboTerm="SBO:0000625" units="mmol_per_gDW_per_hr" value="8.39" />
      <parameter constant="true" id="R_R1483_lower_bound" sboTerm="SBO:0000625" units="mmol_per_gDW_per_hr" value="8.39" />
      <parameter constant="true" id="R_Ex_1_lower_bound" sboTerm="SBO:0000625" units="mmol_per_gDW_per_hr" value="-10" />
      <parameter constant="true" id="R_Ex_15_lower_bound" sboTerm="SBO:0000625" units="mmol_per_gDW_per_hr" value="-10" />
      <parameter constant="true" id="R_Ex_49_lower_bound" sboTerm="SBO:0000625" units="mmol_per_gDW_per_hr" value="-10" />
      <parameter constant="true" id="R_Ex_91_lower_bound" sboTerm="SBO:0000625" units="mmol_per_gDW_per_hr" value="-10" />
      <parameter constant="true" id="R_Ex_96_lower_bound" sboTerm="SBO:0000625" units="mmol_per_gDW_per_hr" value="-10" />
      <parameter constant="true" id="R_Ex_97_lower_bound" sboTerm="SBO:0000625" units="mmol_per_gDW_per_hr" value="-10" />
      <parameter constant="true" id="R_Ex_101_lower_bound" sboTerm="SBO:0000625" units="mmol_per_gDW_per_hr" value="-10" />
      <parameter constant="true" id="R_Ex_103_lower_bound" sboTerm="SBO:0000625" units="mmol_per_gDW_per_hr" value="-10" />
      <parameter constant="true" id="R_Ex_104_lower_bound" sboTerm="SBO:0000625" units="mmol_per_gDW_per_hr" value="-10" />
      <parameter constant="true" id="R_Ex_112_lower_bound" sboTerm="SBO:0000625" units="mmol_per_gDW_per_hr" value="-10" />
    </listOfParameters>
    <listOfCompartments>
      <compartment constant="true" id="c" name="Cytoplasm" />
      <compartment constant="true" id="e" name="Extracellular" />
    </listOfCompartments>
    <listOfSpecies>
      <species boundaryCondition="false" compartment="c" constant="false" hasOnlySubstanceUnits="false" id="M_cpd00035_c" fbc:charge="0" />
      <species boundaryCondition="false" compartment="c" constant="false" hasOnlySubstanceUnits="false" id="M_cpd00040_c" fbc:charge="0" />
      <species boundaryCondition="false" compartment="c" constant="false" hasOnlySubstanceUnits="false" id="M_cpd00020_c" fbc:charge="0" />
      <species boundaryCondition="false" compartment="c" constant="false" hasOnlySubstanceUnits="false" id="M_cpd00033_c" fbc:charge="0" />
      <species boundaryCondition="false" compartment="c" constant="false" hasOnlySubstanceUnits="false" id="M_cpd00054_c" fbc:charge="0" />
      <species boundaryCondition="false" compartment="c" constant="false" hasOnlySubstanceUnits="false" id="M_cpd00145_c" fbc:charge="0" />
      <species boundaryCondition="false" compartment="c" constant="false" hasOnlySubstanceUnits="false" id="M_cpd00003_c" fbc:charge="0" />
      <species boundaryCondition="false" compartment="c" constant="false" hasOnlySubstanceUnits="false" id="M_cpd00169_c" fbc:charge="0" />
      <species boundaryCondition="false" compartment="c" constant="false" hasOnlySubstanceUnits="false" id="M_cpd00004_c" fbc:charge="0" />
      <species boundaryCondition="false" compartment="c" constant="false" hasOnlySubstanceUnits="false" id="M_cpd00067_c" fbc:charge="0" />
      <species boundaryCondition="false" compartment="c" constant="false" hasOnlySubstanceUnits="false" id="M_cpd02069_c" fbc:charge="0" />
      <species boundaryCondition="false" compartment="c" constant="false" hasOnlySubstanceUnits="false" id="M_cpd00005_c" fbc:charge="0" />
      <species boundaryCondition="false" compartment="c" constant="false" hasOnlySubstanceUnits="false" id="M_cpd01977_c" fbc:charge="0" />
      <species boundaryCondition="false" compartment="c" constant="false" hasOnlySubstanceUnits="false" id="M_cpd00006_c" fbc:charge="0" />
      <species boundaryCondition="false" compartment="c" constant="false" hasOnlySubstanceUnits="false" id="M_cpd00009_c" fbc:charge="0" />
      <species boundaryCondition="false" compartment="c" constant="false" hasOnlySubstanceUnits="false" id="M_cpd00346_c" fbc:charge="0" />
      <species boundaryCondition="false" compartment="c" constant="false" hasOnlySubstanceUnits="false" id="M_cpd00001_c" fbc:charge="0" />
      <species boundaryCondition="false" compartment="c" constant="false" hasOnlySubstanceUnits="false" id="M_cpd00356_c" fbc:charge="0" />
      <species boundaryCondition="false" compartment="c" constant="false" hasOnlySubstanceUnits="false" id="M_cpd00013_c" fbc:charge="0" />
      <species boundaryCondition="false" compartment="c" constant="false" hasOnlySubstanceUnits="false" id="M_cpd00358_c" fbc:charge="0" />
      <species boundaryCondition="false" compartment="c" constant="false" hasOnlySubstanceUnits="false" id="M_cpd00052_c" fbc:charge="0" />
      <species boundaryCondition="false" compartment="c" constant="false" hasOnlySubstanceUnits="false" id="M_cpd00062_c" fbc:charge="0" />
      <species boundaryCondition="false" compartment="c" constant="false" hasOnlySubstanceUnits="false" id="M_cpd00103_c" fbc:charge="0" />
      <species boundaryCondition="false" compartment="c" constant="false" hasOnlySubstanceUnits="false" id="M_cpd00247_c" fbc:charge="0" />
      <species boundaryCondition="false" compartment="c" constant="false" hasOnlySubstanceUnits="false" id="M_cpd00012_c" fbc:charge="0" />
      <species boundaryCondition="false" compartment="c" constant="false" hasOnlySubstanceUnits="false" id="M_cpd00810_c" fbc:charge="0" />
      <species boundaryCondition="false" compartment="c" constant="false" hasOnlySubstanceUnits="false" id="M_cpd00007_c" fbc:charge="0" />
      <species boundaryCondition="false" compartment="c" constant="false" hasOnlySubstanceUnits="false" id="M_cpd03444_c" fbc:charge="0" />
      <species boundaryCondition="false" compartment="c" constant="false" hasOnlySubstanceUnits="false" id="M_cpd03445_c" fbc:charge="0" />
      <species boundaryCondition="false" compartment="c" constant="false" hasOnlySubstanceUnits="false" id="M_cpd00034_c" fbc:charge="0" />
      <species boundaryCondition="false" compartment="e" constant="false" hasOnlySubstanceUnits="false" id="M_cpd00067_e" fbc:charge="0" />
      <species boundaryCondition="false" compartment="e" constant="false" hasOnlySubstanceUnits="false" id="M_cpd00205_e" fbc:charge="0" />
      <species boundaryCondition="false" compartment="e" constant="false" hasOnlySubstanceUnits="false" id="M_cpd00034_e" fbc:charge="0" />
      <species boundaryCondition="false" compartment="c" constant="false" hasOnlySubstanceUnits="false" id="M_cpd00205_c" fbc:charge="0" />
      <species boundaryCondition="false" compartment="c" constant="false" hasOnlySubstanceUnits="false" id="M_cpd01012_c" fbc:charge="0" />
      <species boundaryCondition="false" compartment="e" constant="false" hasOnlySubstanceUnits="false" id="M_cpd01012_e" fbc:charge="0" />
      <species boundaryCondition="false" compartment="c" constant="false" hasOnlySubstanceUnits="false" id="M_cpd00060_c" fbc:charge="0" />
      <species boundaryCondition="false" compartment="c" constant="false" hasOnlySubstanceUnits="false" id="M_cpd11420_c" fbc:charge="0" />
      <species boundaryCondition="false" compartment="c" constant="false" hasOnlySubstanceUnits="false" id="M_cpd01914_c" fbc:charge="0" />
      <species boundaryCondition="false" compartment="c" constant="false" hasOnlySubstanceUnits="false" id="M_cpd11421_c" fbc:charge="0" />
      <species boundaryCondition="false" compartment="c" constant="false" hasOnlySubstanceUnits="false" id="M_cpd00668_c" fbc:charge="0" />
      <species boundaryCondition="false" compartment="c" constant="false" hasOnlySubstanceUnits="false" id="M_cpd02498_c" fbc:charge="0" />
      <species boundaryCondition="false" compartment="c" constant="false" hasOnlySubstanceUnits="false" id="M_cpd00498_c" fbc:charge="0" />
      <species boundaryCondition="false" compartment="c" constant="false" hasOnlySubstanceUnits="false" id="M_cpd10162_c" fbc:charge="0" />
      <species boundaryCondition="false" compartment="c" constant="false" hasOnlySubstanceUnits="false" id="M_cpd02535_c" fbc:charge="0" />
      <species boundaryCondition="false" compartment="c" constant="false" hasOnlySubstanceUnits="false" id="M_cpd02569_c" fbc:charge="0" />
      <species boundaryCondition="false" compartment="c" constant="false" hasOnlySubstanceUnits="false" id="M_cpd00075_c" fbc:charge="0" />
      <species boundaryCondition="false" compartment="c" constant="false" hasOnlySubstanceUnits="false" id="M_cpd11620_c" fbc:charge="0" />
      <species boundaryCondition="false" compartment="c" constant="false" hasOnlySubstanceUnits="false" id="M_cpd11621_c" fbc:charge="0" />
      <species boundaryCondition="false" compartment="c" constant="false" hasOnlySubstanceUnits="false" id="M_cpd00239_c" fbc:charge="0" />
      <species boundaryCondition="false" compartment="c" constant="false" hasOnlySubstanceUnits="false" id="M_cpd00081_c" fbc:charge="0" />
      <species boundaryCondition="false" compartment="c" constant="false" hasOnlySubstanceUnits="false" id="M_cpd12227_c" fbc:charge="0" />
      <species boundaryCondition="false" compartment="c" constant="false" hasOnlySubstanceUnits="false" id="M_cpd02345_c" fbc:charge="0" />
      <species boundaryCondition="false" compartment="c" constant="false" hasOnlySubstanceUnits="false" id="M_cpd11912_c" fbc:charge="0" />
      <species boundaryCondition="false" compartment="c" constant="false" hasOnlySubstanceUnits="false" id="M_cpd00557_c" fbc:charge="0" />
      <species boundaryCondition="false" compartment="c" constant="false" hasOnlySubstanceUnits="false" id="M_cpd03426_c" fbc:charge="0" />
      <species boundaryCondition="false" compartment="c" constant="false" hasOnlySubstanceUnits="false" id="M_cpd10515_c" fbc:charge="0" />
      <species boundaryCondition="false" compartment="c" constant="false" hasOnlySubstanceUnits="false" id="M_cpd01620_c" fbc:charge="0" />
      <species boundaryCondition="false" compartment="c" constant="false" hasOnlySubstanceUnits="false" id="M_cpd00689_c" fbc:charge="0" />
      <species boundaryCondition="false" compartment="c" constant="false" hasOnlySubstanceUnits="false" id="M_cpd00755_c" fbc:charge="0" />
      <species boundaryCondition="false" compartment="c" constant="false" hasOnlySubstanceUnits="false" id="M_cpd00774_c" fbc:charge="0" />
      <species boundaryCondition="false" compartment="c" constant="false" hasOnlySubstanceUnits="false" id="M_cpd00017_c" fbc:charge="0" />
      <species boundaryCondition="false" compartment="c" constant="false" hasOnlySubstanceUnits="false" id="M_cpd00019_c" fbc:charge="0" />
      <species boundaryCondition="false" compartment="c" constant="false" hasOnlySubstanceUnits="false" id="M_cpd00338_c" fbc:charge="0" />
      <species boundaryCondition="false" compartment="c" constant="false" hasOnlySubstanceUnits="false" id="M_cpd00268_c" fbc:charge="0" />
      <species boundaryCondition="false" compartment="c" constant="false" hasOnlySubstanceUnits="false" id="M_cpd00790_c" fbc:charge="0" />
      <species boundaryCondition="false" compartment="c" constant="false" hasOnlySubstanceUnits="false" id="M_cpd00029_c" fbc:charge="0" />
      <species boundaryCondition="false" compartment="c" constant="false" hasOnlySubstanceUnits="false" id="M_cpd00135_c" fbc:charge="0" />
      <species boundaryCondition="false" compartment="c" constant="false" hasOnlySubstanceUnits="false" id="M_cpd00002_c" fbc:charge="0" />
      <species boundaryCondition="false" compartment="c" constant="false" hasOnlySubstanceUnits="false" id="M_cpd03388_c" fbc:charge="0" />
      <species boundaryCondition="false" compartment="c" constant="false" hasOnlySubstanceUnits="false" id="M_cpd00008_c" fbc:charge="0" />
      <species boundaryCondition="false" compartment="c" constant="false" hasOnlySubstanceUnits="false" id="M_cpd03395_c" fbc:charge="0" />
      <species boundaryCondition="false" compartment="c" constant="false" hasOnlySubstanceUnits="false" id="M_cpd00193_c" fbc:charge="0" />
      <species boundaryCondition="false" compartment="c" constant="false" hasOnlySubstanceUnits="false" id="M_cpd00044_c" fbc:charge="0" />
      <species boundaryCondition="false" compartment="c" constant="false" hasOnlySubstanceUnits="false" id="M_cpd00018_c" fbc:charge="0" />
      <species boundaryCondition="false" compartment="c" constant="false" hasOnlySubstanceUnits="false" id="M_cpd00109_c" fbc:charge="0" />
      <species boundaryCondition="false" compartment="c" constant="false" hasOnlySubstanceUnits="false" id="M_cpd03387_c" fbc:charge="0" />
      <species boundaryCondition="false" compartment="c" constant="false" hasOnlySubstanceUnits="false" id="M_cpd00110_c" fbc:charge="0" />
      <species boundaryCondition="false" compartment="c" constant="false" hasOnlySubstanceUnits="false" id="M_cpd00015_c" fbc:charge="0" />
      <species boundaryCondition="false" compartment="c" constant="false" hasOnlySubstanceUnits="false" id="M_cpd00982_c" fbc:charge="0" />
      <species boundaryCondition="false" compartment="c" constant="false" hasOnlySubstanceUnits="false" id="M_cpd00048_c" fbc:charge="0" />
      <species boundaryCondition="false" compartment="c" constant="false" hasOnlySubstanceUnits="false" id="M_cpd00038_c" fbc:charge="0" />
      <species boundaryCondition="false" compartment="c" constant="false" hasOnlySubstanceUnits="false" id="M_cpd00031_c" fbc:charge="0" />
      <species boundaryCondition="false" compartment="e" constant="false" hasOnlySubstanceUnits="false" id="M_cpd00053_e" fbc:charge="0" />
      <species boundaryCondition="false" compartment="c" constant="false" hasOnlySubstanceUnits="false" id="M_cpd00053_c" fbc:charge="0" />
      <species boundaryCondition="false" compartment="c" constant="false" hasOnlySubstanceUnits="false" id="M_cpd00314_c" fbc:charge="0" />
      <species boundaryCondition="false" compartment="c" constant="false" hasOnlySubstanceUnits="false" id="M_cpd12508_c" fbc:charge="0" />
      <species boundaryCondition="false" compartment="c" constant="false" hasOnlySubstanceUnits="false" id="M_cpd00491_c" fbc:charge="0" />
      <species boundaryCondition="false" compartment="c" constant="false" hasOnlySubstanceUnits="false" id="M_cpd11712_c" fbc:charge="0" />
      <species boundaryCondition="false" compartment="c" constant="false" hasOnlySubstanceUnits="false" id="M_cpd00061_c" fbc:charge="0" />
      <species boundaryCondition="false" compartment="e" constant="false" hasOnlySubstanceUnits="false" id="M_cpd00314_e" fbc:charge="0" />
      <species boundaryCondition="false" compartment="c" constant="false" hasOnlySubstanceUnits="false" id="M_cpd00072_c" fbc:charge="0" />
      <species boundaryCondition="false" compartment="c" constant="false" hasOnlySubstanceUnits="false" id="M_cpd00023_c" fbc:charge="0" />
      <species boundaryCondition="false" compartment="c" constant="false" hasOnlySubstanceUnits="false" id="M_cpd00288_c" fbc:charge="0" />
      <species boundaryCondition="false" compartment="c" constant="false" hasOnlySubstanceUnits="false" id="M_cpd15391_c" fbc:charge="0" />
      <species boundaryCondition="false" compartment="c" constant="false" hasOnlySubstanceUnits="false" id="M_cpd00221_c" fbc:charge="0" />
      <species boundaryCondition="false" compartment="c" constant="false" hasOnlySubstanceUnits="false" id="M_cpd00293_c" fbc:charge="0" />
      <species boundaryCondition="false" compartment="c" constant="false" hasOnlySubstanceUnits="false" id="M_cpd01157_c" fbc:charge="0" />
      <species boundaryCondition="false" compartment="c" constant="false" hasOnlySubstanceUnits="false" id="M_cpd00122_c" fbc:charge="0" />
      <species boundaryCondition="false" compartment="c" constant="false" hasOnlySubstanceUnits="false" id="M_cpd00074_c" fbc:charge="0" />
      <species boundaryCondition="false" compartment="c" constant="false" hasOnlySubstanceUnits="false" id="M_cpd01311_c" fbc:charge="0" />
      <species boundaryCondition="false" compartment="c" constant="false" hasOnlySubstanceUnits="false" id="M_cpd00104_c" fbc:charge="0" />
      <species boundaryCondition="false" compartment="c" constant="false" hasOnlySubstanceUnits="false" id="M_cpd03091_c" fbc:charge="0" />
      <species boundaryCondition="false" compartment="c" constant="false" hasOnlySubstanceUnits="false" id="M_cpd03517_c" fbc:charge="0" />
      <species boundaryCondition="false" compartment="c" constant="false" hasOnlySubstanceUnits="false" id="M_cpd00219_c" fbc:charge="0" />
      <species boundaryCondition="false" compartment="c" constant="false" hasOnlySubstanceUnits="false" id="M_cpd00011_c" fbc:charge="0" />
      <species boundaryCondition="false" compartment="c" constant="false" hasOnlySubstanceUnits="false" id="M_cpd00143_c" fbc:charge="0" />
      <species boundaryCondition="false" compartment="c" constant="false" hasOnlySubstanceUnits="false" id="M_cpd00082_c" fbc:charge="0" />
      <species boundaryCondition="false" compartment="c" constant="false" hasOnlySubstanceUnits="false" id="M_cpd00802_c" fbc:charge="0" />
      <species boundaryCondition="false" compartment="e" constant="false" hasOnlySubstanceUnits="false" id="M_cpd00082_e" fbc:charge="0" />
      <species boundaryCondition="false" compartment="e" constant="false" hasOnlySubstanceUnits="false" id="M_cpd11574_e" fbc:charge="0" />
      <species boundaryCondition="false" compartment="c" constant="false" hasOnlySubstanceUnits="false" id="M_cpd11574_c" fbc:charge="0" />
      <species boundaryCondition="false" compartment="c" constant="false" hasOnlySubstanceUnits="false" id="M_cpd00528_c" fbc:charge="0" />
      <species boundaryCondition="false" compartment="c" constant="false" hasOnlySubstanceUnits="false" id="M_cpd11640_c" fbc:charge="0" />
      <species boundaryCondition="false" compartment="c" constant="false" hasOnlySubstanceUnits="false" id="M_cpd00022_c" fbc:charge="0" />
      <species boundaryCondition="false" compartment="c" constant="false" hasOnlySubstanceUnits="false" id="M_cpd00024_c" fbc:charge="0" />
      <species boundaryCondition="false" compartment="c" constant="false" hasOnlySubstanceUnits="false" id="M_cpd00010_c" fbc:charge="0" />
      <species boundaryCondition="false" compartment="c" constant="false" hasOnlySubstanceUnits="false" id="M_cpd00919_c" fbc:charge="0" />
      <species boundaryCondition="false" compartment="c" constant="false" hasOnlySubstanceUnits="false" id="M_cpd00207_c" fbc:charge="0" />
      <species boundaryCondition="false" compartment="c" constant="false" hasOnlySubstanceUnits="false" id="M_cpd00309_c" fbc:charge="0" />
      <species boundaryCondition="false" compartment="c" constant="false" hasOnlySubstanceUnits="false" id="M_cpd00345_c" fbc:charge="0" />
      <species boundaryCondition="false" compartment="c" constant="false" hasOnlySubstanceUnits="false" id="M_cpd00125_c" fbc:charge="0" />
      <species boundaryCondition="false" compartment="c" constant="false" hasOnlySubstanceUnits="false" id="M_cpd00064_c" fbc:charge="0" />
      <species boundaryCondition="false" compartment="c" constant="false" hasOnlySubstanceUnits="false" id="M_cpd00146_c" fbc:charge="0" />
      <species boundaryCondition="false" compartment="c" constant="false" hasOnlySubstanceUnits="false" id="M_cpd00274_c" fbc:charge="0" />
      <species boundaryCondition="false" compartment="c" constant="false" hasOnlySubstanceUnits="false" id="M_cpd01570_c" fbc:charge="0" />
      <species boundaryCondition="false" compartment="c" constant="false" hasOnlySubstanceUnits="false" id="M_cpd00988_c" fbc:charge="0" />
      <species boundaryCondition="false" compartment="c" constant="false" hasOnlySubstanceUnits="false" id="M_cpd03702_c" fbc:charge="0" />
      <species boundaryCondition="false" compartment="c" constant="false" hasOnlySubstanceUnits="false" id="M_cpd03701_c" fbc:charge="0" />
      <species boundaryCondition="false" compartment="c" constant="false" hasOnlySubstanceUnits="false" id="M_cpd01572_c" fbc:charge="0" />
      <species boundaryCondition="false" compartment="c" constant="false" hasOnlySubstanceUnits="false" id="M_cpd00989_c" fbc:charge="0" />
      <species boundaryCondition="false" compartment="c" constant="false" hasOnlySubstanceUnits="false" id="M_cpd01571_c" fbc:charge="0" />
      <species boundaryCondition="false" compartment="c" constant="false" hasOnlySubstanceUnits="false" id="M_cpd03454_c" fbc:charge="0" />
      <species boundaryCondition="false" compartment="c" constant="false" hasOnlySubstanceUnits="false" id="M_cpd00176_c" fbc:charge="0" />
      <species boundaryCondition="false" compartment="c" constant="false" hasOnlySubstanceUnits="false" id="M_cpd02663_c" fbc:charge="0" />
      <species boundaryCondition="false" compartment="c" constant="false" hasOnlySubstanceUnits="false" id="M_cpd00085_c" fbc:charge="0" />
      <species boundaryCondition="false" compartment="c" constant="false" hasOnlySubstanceUnits="false" id="M_cpd00191_c" fbc:charge="0" />
      <species boundaryCondition="false" compartment="c" constant="false" hasOnlySubstanceUnits="false" id="M_cpd02279_c" fbc:charge="0" />
      <species boundaryCondition="false" compartment="c" constant="false" hasOnlySubstanceUnits="false" id="M_cpd00425_c" fbc:charge="0" />
      <species boundaryCondition="false" compartment="e" constant="false" hasOnlySubstanceUnits="false" id="M_cpd00158_e" fbc:charge="0" />
      <species boundaryCondition="false" compartment="c" constant="false" hasOnlySubstanceUnits="false" id="M_cpd00158_c" fbc:charge="0" />
      <species boundaryCondition="false" compartment="c" constant="false" hasOnlySubstanceUnits="false" id="M_cpd02760_c" fbc:charge="0" />
      <species boundaryCondition="false" compartment="c" constant="false" hasOnlySubstanceUnits="false" id="M_cpd00036_c" fbc:charge="0" />
      <species boundaryCondition="false" compartment="c" constant="false" hasOnlySubstanceUnits="false" id="M_cpd00424_c" fbc:charge="0" />
      <species boundaryCondition="false" compartment="c" constant="false" hasOnlySubstanceUnits="false" id="M_cpd00084_c" fbc:charge="0" />
      <species boundaryCondition="false" compartment="c" constant="false" hasOnlySubstanceUnits="false" id="M_cpd00822_c" fbc:charge="0" />
      <species boundaryCondition="false" compartment="c" constant="false" hasOnlySubstanceUnits="false" id="M_cpd00094_c" fbc:charge="0" />
      <species boundaryCondition="false" compartment="c" constant="false" hasOnlySubstanceUnits="false" id="M_cpd00055_c" fbc:charge="0" />
      <species boundaryCondition="false" compartment="c" constant="false" hasOnlySubstanceUnits="false" id="M_cpd00171_c" fbc:charge="0" />
      <species boundaryCondition="false" compartment="c" constant="false" hasOnlySubstanceUnits="false" id="M_cpd03583_c" fbc:charge="0" />
      <species boundaryCondition="false" compartment="c" constant="false" hasOnlySubstanceUnits="false" id="M_cpd00727_c" fbc:charge="0" />
      <species boundaryCondition="false" compartment="c" constant="false" hasOnlySubstanceUnits="false" id="M_cpd00139_c" fbc:charge="0" />
      <species boundaryCondition="false" compartment="e" constant="false" hasOnlySubstanceUnits="false" id="M_cpd00076_e" fbc:charge="0" />
      <species boundaryCondition="false" compartment="c" constant="false" hasOnlySubstanceUnits="false" id="M_cpd01693_c" fbc:charge="0" />
      <species boundaryCondition="false" compartment="c" constant="false" hasOnlySubstanceUnits="false" id="M_cpd01133_c" fbc:charge="0" />
      <species boundaryCondition="false" compartment="c" constant="false" hasOnlySubstanceUnits="false" id="M_cpd03200_c" fbc:charge="0" />
      <species boundaryCondition="false" compartment="c" constant="false" hasOnlySubstanceUnits="false" id="M_cpd00076_c" fbc:charge="0" />
      <species boundaryCondition="false" compartment="c" constant="false" hasOnlySubstanceUnits="false" id="M_cpd00027_c" fbc:charge="0" />
      <species boundaryCondition="false" compartment="c" constant="false" hasOnlySubstanceUnits="false" id="M_cpd00382_c" fbc:charge="0" />
      <species boundaryCondition="false" compartment="c" constant="false" hasOnlySubstanceUnits="false" id="M_cpd03198_c" fbc:charge="0" />
      <species boundaryCondition="false" compartment="c" constant="false" hasOnlySubstanceUnits="false" id="M_cpd00079_c" fbc:charge="0" />
      <species boundaryCondition="false" compartment="c" constant="false" hasOnlySubstanceUnits="false" id="M_cpd08288_c" fbc:charge="0" />
      <species boundaryCondition="false" compartment="c" constant="false" hasOnlySubstanceUnits="false" id="M_cpd00046_c" fbc:charge="0" />
      <species boundaryCondition="false" compartment="c" constant="false" hasOnlySubstanceUnits="false" id="M_cpd08301_c" fbc:charge="0" />
      <species boundaryCondition="false" compartment="e" constant="false" hasOnlySubstanceUnits="false" id="M_cpd00099_e" fbc:charge="0" />
      <species boundaryCondition="false" compartment="c" constant="false" hasOnlySubstanceUnits="false" id="M_cpd00099_c" fbc:charge="0" />
      <species boundaryCondition="false" compartment="c" constant="false" hasOnlySubstanceUnits="false" id="M_cpd03671_c" fbc:charge="0" />
      <species boundaryCondition="false" compartment="c" constant="false" hasOnlySubstanceUnits="false" id="M_cpd12370_c" fbc:charge="0" />
      <species boundaryCondition="false" compartment="c" constant="false" hasOnlySubstanceUnits="false" id="M_cpd00045_c" fbc:charge="0" />
      <species boundaryCondition="false" compartment="c" constant="false" hasOnlySubstanceUnits="false" id="M_cpd11493_c" fbc:charge="0" />
      <species boundaryCondition="false" compartment="c" constant="false" hasOnlySubstanceUnits="false" id="M_cpd02820_c" fbc:charge="0" />
      <species boundaryCondition="false" compartment="c" constant="false" hasOnlySubstanceUnits="false" id="M_cpd00773_c" fbc:charge="0" />
      <species boundaryCondition="false" compartment="c" constant="false" hasOnlySubstanceUnits="false" id="M_cpd17042_c" fbc:charge="0" />
      <species boundaryCondition="false" compartment="c" constant="false" hasOnlySubstanceUnits="false" id="M_cpd00805_c" fbc:charge="0" />
      <species boundaryCondition="false" compartment="c" constant="false" hasOnlySubstanceUnits="false" id="M_cpd00096_c" fbc:charge="0" />
      <species boundaryCondition="false" compartment="c" constant="false" hasOnlySubstanceUnits="false" id="M_cpd02371_c" fbc:charge="0" />
      <species boundaryCondition="false" compartment="c" constant="false" hasOnlySubstanceUnits="false" id="M_cpd00014_c" fbc:charge="0" />
      <species boundaryCondition="false" compartment="c" constant="false" hasOnlySubstanceUnits="false" id="M_cpd00068_c" fbc:charge="0" />
      <species boundaryCondition="false" compartment="c" constant="false" hasOnlySubstanceUnits="false" id="M_cpd00090_c" fbc:charge="0" />
      <species boundaryCondition="false" compartment="c" constant="false" hasOnlySubstanceUnits="false" id="M_cpd00238_c" fbc:charge="0" />
      <species boundaryCondition="false" compartment="c" constant="false" hasOnlySubstanceUnits="false" id="M_cpd00349_c" fbc:charge="0" />
      <species boundaryCondition="false" compartment="c" constant="false" hasOnlySubstanceUnits="false" id="M_cpd00290_c" fbc:charge="0" />
      <species boundaryCondition="false" compartment="c" constant="false" hasOnlySubstanceUnits="false" id="M_cpd00177_c" fbc:charge="0" />
      <species boundaryCondition="false" compartment="c" constant="false" hasOnlySubstanceUnits="false" id="M_cpd00115_c" fbc:charge="0" />
      <species boundaryCondition="false" compartment="c" constant="false" hasOnlySubstanceUnits="false" id="M_cpd00295_c" fbc:charge="0" />
      <species boundaryCondition="false" compartment="c" constant="false" hasOnlySubstanceUnits="false" id="M_cpd00241_c" fbc:charge="0" />
      <species boundaryCondition="false" compartment="c" constant="false" hasOnlySubstanceUnits="false" id="M_cpd00282_c" fbc:charge="0" />
      <species boundaryCondition="false" compartment="c" constant="false" hasOnlySubstanceUnits="false" id="M_cpd00343_c" fbc:charge="0" />
      <species boundaryCondition="false" compartment="c" constant="false" hasOnlySubstanceUnits="false" id="M_cpd11425_c" fbc:charge="0" />
      <species boundaryCondition="false" compartment="c" constant="false" hasOnlySubstanceUnits="false" id="M_cpd11451_c" fbc:charge="0" />
      <species boundaryCondition="false" compartment="c" constant="false" hasOnlySubstanceUnits="false" id="M_cpd03696_c" fbc:charge="0" />
      <species boundaryCondition="false" compartment="c" constant="false" hasOnlySubstanceUnits="false" id="M_cpd03697_c" fbc:charge="0" />
      <species boundaryCondition="false" compartment="c" constant="false" hasOnlySubstanceUnits="false" id="M_cpd00523_c" fbc:charge="0" />
      <species boundaryCondition="false" compartment="c" constant="false" hasOnlySubstanceUnits="false" id="M_cpd00032_c" fbc:charge="0" />
      <species boundaryCondition="false" compartment="c" constant="false" hasOnlySubstanceUnits="false" id="M_cpd00130_c" fbc:charge="0" />
      <species boundaryCondition="false" compartment="c" constant="false" hasOnlySubstanceUnits="false" id="M_cpd01030_c" fbc:charge="0" />
      <species boundaryCondition="false" compartment="c" constant="false" hasOnlySubstanceUnits="false" id="M_cpd03698_c" fbc:charge="0" />
      <species boundaryCondition="false" compartment="c" constant="false" hasOnlySubstanceUnits="false" id="M_cpd00087_c" fbc:charge="0" />
      <species boundaryCondition="false" compartment="c" constant="false" hasOnlySubstanceUnits="false" id="M_cpd02039_c" fbc:charge="0" />
      <species boundaryCondition="false" compartment="c" constant="false" hasOnlySubstanceUnits="false" id="M_cpd03917_c" fbc:charge="0" />
      <species boundaryCondition="false" compartment="c" constant="false" hasOnlySubstanceUnits="false" id="M_cpd03918_c" fbc:charge="0" />
      <species boundaryCondition="false" compartment="c" constant="false" hasOnlySubstanceUnits="false" id="M_cpd02547_c" fbc:charge="0" />
      <species boundaryCondition="false" compartment="c" constant="false" hasOnlySubstanceUnits="false" id="M_cpd03919_c" fbc:charge="0" />
      <species boundaryCondition="false" compartment="c" constant="false" hasOnlySubstanceUnits="false" id="M_cpd08373_c" fbc:charge="0" />
      <species boundaryCondition="false" compartment="c" constant="false" hasOnlySubstanceUnits="false" id="M_cpd14961_c" fbc:charge="0" />
      <species boundaryCondition="false" compartment="c" constant="false" hasOnlySubstanceUnits="false" id="M_cpd02720_c" fbc:charge="0" />
      <species boundaryCondition="false" compartment="c" constant="false" hasOnlySubstanceUnits="false" id="M_cpd00931_c" fbc:charge="0" />
      <species boundaryCondition="false" compartment="c" constant="false" hasOnlySubstanceUnits="false" id="M_cpd00957_c" fbc:charge="0" />
      <species boundaryCondition="false" compartment="c" constant="false" hasOnlySubstanceUnits="false" id="M_cpd02656_c" fbc:charge="0" />
      <species boundaryCondition="false" compartment="c" constant="false" hasOnlySubstanceUnits="false" id="M_cpd00220_c" fbc:charge="0" />
      <species boundaryCondition="false" compartment="c" constant="false" hasOnlySubstanceUnits="false" id="M_cpd02882_c" fbc:charge="0" />
      <species boundaryCondition="false" compartment="c" constant="false" hasOnlySubstanceUnits="false" id="M_cpd00047_c" fbc:charge="0" />
      <species boundaryCondition="false" compartment="c" constant="false" hasOnlySubstanceUnits="false" id="M_cpd11225_c" fbc:charge="0" />
      <species boundaryCondition="false" compartment="c" constant="false" hasOnlySubstanceUnits="false" id="M_cpd00102_c" fbc:charge="0" />
      <species boundaryCondition="false" compartment="c" constant="false" hasOnlySubstanceUnits="false" id="M_cpd00016_c" fbc:charge="0" />
      <species boundaryCondition="false" compartment="c" constant="false" hasOnlySubstanceUnits="false" id="M_cpd00516_c" fbc:charge="0" />
      <species boundaryCondition="false" compartment="c" constant="false" hasOnlySubstanceUnits="false" id="M_cpd00039_c" fbc:charge="0" />
      <species boundaryCondition="false" compartment="e" constant="false" hasOnlySubstanceUnits="false" id="M_cpd00209_e" fbc:charge="0" />
      <species boundaryCondition="false" compartment="c" constant="false" hasOnlySubstanceUnits="false" id="M_cpd00209_c" fbc:charge="0" />
      <species boundaryCondition="false" compartment="c" constant="false" hasOnlySubstanceUnits="false" id="M_cpd00107_c" fbc:charge="0" />
      <species boundaryCondition="false" compartment="c" constant="false" hasOnlySubstanceUnits="false" id="M_cpd11916_c" fbc:charge="0" />
      <species boundaryCondition="false" compartment="c" constant="false" hasOnlySubstanceUnits="false" id="M_cpd12003_c" fbc:charge="0" />
      <species boundaryCondition="false" compartment="c" constant="false" hasOnlySubstanceUnits="false" id="M_cpd00446_c" fbc:charge="0" />
      <species boundaryCondition="false" compartment="c" constant="false" hasOnlySubstanceUnits="false" id="M_cpd00249_c" fbc:charge="0" />
      <species boundaryCondition="false" compartment="c" constant="false" hasOnlySubstanceUnits="false" id="M_cpd00091_c" fbc:charge="0" />
      <species boundaryCondition="false" compartment="c" constant="false" hasOnlySubstanceUnits="false" id="M_cpd00367_c" fbc:charge="0" />
      <species boundaryCondition="false" compartment="c" constant="false" hasOnlySubstanceUnits="false" id="M_cpd00357_c" fbc:charge="0" />
      <species boundaryCondition="false" compartment="c" constant="false" hasOnlySubstanceUnits="false" id="M_cpd00297_c" fbc:charge="0" />
      <species boundaryCondition="false" compartment="c" constant="false" hasOnlySubstanceUnits="false" id="M_cpd00533_c" fbc:charge="0" />
      <species boundaryCondition="false" compartment="c" constant="false" hasOnlySubstanceUnits="false" id="M_cpd00978_c" fbc:charge="0" />
      <species boundaryCondition="false" compartment="c" constant="false" hasOnlySubstanceUnits="false" id="M_cpd15423_c" fbc:charge="0" />
      <species boundaryCondition="false" compartment="c" constant="false" hasOnlySubstanceUnits="false" id="M_cpd15553_c" fbc:charge="0" />
      <species boundaryCondition="false" compartment="c" constant="false" hasOnlySubstanceUnits="false" id="M_cpd15684_c" fbc:charge="0" />
      <species boundaryCondition="false" compartment="c" constant="false" hasOnlySubstanceUnits="false" id="M_cpd15690_c" fbc:charge="0" />
      <species boundaryCondition="false" compartment="c" constant="false" hasOnlySubstanceUnits="false" id="M_cpd15687_c" fbc:charge="0" />
      <species boundaryCondition="false" compartment="c" constant="false" hasOnlySubstanceUnits="false" id="M_cpd15693_c" fbc:charge="0" />
      <species boundaryCondition="false" compartment="c" constant="false" hasOnlySubstanceUnits="false" id="M_cpd15422_c" fbc:charge="0" />
      <species boundaryCondition="false" compartment="c" constant="false" hasOnlySubstanceUnits="false" id="M_cpd15554_c" fbc:charge="0" />
      <species boundaryCondition="false" compartment="c" constant="false" hasOnlySubstanceUnits="false" id="M_cpd15685_c" fbc:charge="0" />
      <species boundaryCondition="false" compartment="c" constant="false" hasOnlySubstanceUnits="false" id="M_cpd15691_c" fbc:charge="0" />
      <species boundaryCondition="false" compartment="c" constant="false" hasOnlySubstanceUnits="false" id="M_cpd15419_c" fbc:charge="0" />
      <species boundaryCondition="false" compartment="c" constant="false" hasOnlySubstanceUnits="false" id="M_cpd15555_c" fbc:charge="0" />
      <species boundaryCondition="false" compartment="c" constant="false" hasOnlySubstanceUnits="false" id="M_cpd15420_c" fbc:charge="0" />
      <species boundaryCondition="false" compartment="c" constant="false" hasOnlySubstanceUnits="false" id="M_cpd15558_c" fbc:charge="0" />
      <species boundaryCondition="false" compartment="c" constant="false" hasOnlySubstanceUnits="false" id="M_cpd15421_c" fbc:charge="0" />
      <species boundaryCondition="false" compartment="c" constant="false" hasOnlySubstanceUnits="false" id="M_cpd15557_c" fbc:charge="0" />
      <species boundaryCondition="false" compartment="c" constant="false" hasOnlySubstanceUnits="false" id="M_cpd15418_c" fbc:charge="0" />
      <species boundaryCondition="false" compartment="c" constant="false" hasOnlySubstanceUnits="false" id="M_cpd15556_c" fbc:charge="0" />
      <species boundaryCondition="false" compartment="c" constant="false" hasOnlySubstanceUnits="false" id="M_cpd15688_c" fbc:charge="0" />
      <species boundaryCondition="false" compartment="c" constant="false" hasOnlySubstanceUnits="false" id="M_cpd15694_c" fbc:charge="0" />
      <species boundaryCondition="false" compartment="c" constant="false" hasOnlySubstanceUnits="false" id="M_cpd15683_c" fbc:charge="0" />
      <species boundaryCondition="false" compartment="c" constant="false" hasOnlySubstanceUnits="false" id="M_cpd15689_c" fbc:charge="0" />
      <species boundaryCondition="false" compartment="c" constant="false" hasOnlySubstanceUnits="false" id="M_cpd15686_c" fbc:charge="0" />
      <species boundaryCondition="false" compartment="c" constant="false" hasOnlySubstanceUnits="false" id="M_cpd15692_c" fbc:charge="0" />
      <species boundaryCondition="false" compartment="c" constant="false" hasOnlySubstanceUnits="false" id="M_cpd15417_c" fbc:charge="0" />
      <species boundaryCondition="false" compartment="c" constant="false" hasOnlySubstanceUnits="false" id="M_cpd15552_c" fbc:charge="0" />
      <species boundaryCondition="false" compartment="e" constant="false" hasOnlySubstanceUnits="false" id="M_cpd00013_e" fbc:charge="0" />
      <species boundaryCondition="false" compartment="c" constant="false" hasOnlySubstanceUnits="false" id="M_cpd00722_c" fbc:charge="0" />
      <species boundaryCondition="false" compartment="c" constant="false" hasOnlySubstanceUnits="false" id="M_cpd00280_c" fbc:charge="0" />
      <species boundaryCondition="false" compartment="c" constant="false" hasOnlySubstanceUnits="false" id="M_cpd00437_c" fbc:charge="0" />
      <species boundaryCondition="false" compartment="c" constant="false" hasOnlySubstanceUnits="false" id="M_cpd00164_c" fbc:charge="0" />
      <species boundaryCondition="false" compartment="c" constant="false" hasOnlySubstanceUnits="false" id="M_cpd00672_c" fbc:charge="0" />
      <species boundaryCondition="false" compartment="e" constant="false" hasOnlySubstanceUnits="false" id="M_cpd03198_e" fbc:charge="0" />
      <species boundaryCondition="false" compartment="c" constant="false" hasOnlySubstanceUnits="false" id="M_cpd00608_c" fbc:charge="0" />
      <species boundaryCondition="false" compartment="c" constant="false" hasOnlySubstanceUnits="false" id="M_cpd00203_c" fbc:charge="0" />
      <species boundaryCondition="false" compartment="c" constant="false" hasOnlySubstanceUnits="false" id="M_cpd00236_c" fbc:charge="0" />
      <species boundaryCondition="false" compartment="c" constant="false" hasOnlySubstanceUnits="false" id="M_cpd02147_c" fbc:charge="0" />
      <species boundaryCondition="false" compartment="c" constant="false" hasOnlySubstanceUnits="false" id="M_cpd00095_c" fbc:charge="0" />
      <species boundaryCondition="false" compartment="c" constant="false" hasOnlySubstanceUnits="false" id="M_cpd00482_c" fbc:charge="0" />
      <species boundaryCondition="false" compartment="e" constant="false" hasOnlySubstanceUnits="false" id="M_cpd00971_e" fbc:charge="0" />
      <species boundaryCondition="false" compartment="c" constant="false" hasOnlySubstanceUnits="false" id="M_cpd00971_c" fbc:charge="0" />
      <species boundaryCondition="false" compartment="e" constant="false" hasOnlySubstanceUnits="false" id="M_cpd03724_e" fbc:charge="0" />
      <species boundaryCondition="false" compartment="c" constant="false" hasOnlySubstanceUnits="false" id="M_cpd03724_c" fbc:charge="0" />
      <species boundaryCondition="false" compartment="c" constant="false" hasOnlySubstanceUnits="false" id="M_cpd11625_c" fbc:charge="0" />
      <species boundaryCondition="false" compartment="c" constant="false" hasOnlySubstanceUnits="false" id="M_cpd11612_c" fbc:charge="0" />
      <species boundaryCondition="false" compartment="c" constant="false" hasOnlySubstanceUnits="false" id="M_cpd00815_c" fbc:charge="0" />
      <species boundaryCondition="false" compartment="c" constant="false" hasOnlySubstanceUnits="false" id="M_cpd00051_c" fbc:charge="0" />
      <species boundaryCondition="false" compartment="c" constant="false" hasOnlySubstanceUnits="false" id="M_cpd02364_c" fbc:charge="0" />
      <species boundaryCondition="false" compartment="c" constant="false" hasOnlySubstanceUnits="false" id="M_cpd00320_c" fbc:charge="0" />
      <species boundaryCondition="false" compartment="c" constant="false" hasOnlySubstanceUnits="false" id="M_cpd00830_c" fbc:charge="0" />
      <species boundaryCondition="false" compartment="c" constant="false" hasOnlySubstanceUnits="false" id="M_cpd01974_c" fbc:charge="0" />
      <species boundaryCondition="false" compartment="c" constant="false" hasOnlySubstanceUnits="false" id="M_cpd00066_c" fbc:charge="0" />
      <species boundaryCondition="false" compartment="c" constant="false" hasOnlySubstanceUnits="false" id="M_cpd00186_c" fbc:charge="0" />
      <species boundaryCondition="false" compartment="c" constant="false" hasOnlySubstanceUnits="false" id="M_cpd00117_c" fbc:charge="0" />
      <species boundaryCondition="false" compartment="c" constant="false" hasOnlySubstanceUnits="false" id="M_cpd00136_c" fbc:charge="0" />
      <species boundaryCondition="false" compartment="c" constant="false" hasOnlySubstanceUnits="false" id="M_cpd02557_c" fbc:charge="0" />
      <species boundaryCondition="false" compartment="c" constant="false" hasOnlySubstanceUnits="false" id="M_cpd03443_c" fbc:charge="0" />
      <species boundaryCondition="false" compartment="c" constant="false" hasOnlySubstanceUnits="false" id="M_cpd00448_c" fbc:charge="0" />
      <species boundaryCondition="false" compartment="e" constant="false" hasOnlySubstanceUnits="false" id="M_cpd00264_e" fbc:charge="0" />
      <species boundaryCondition="false" compartment="c" constant="false" hasOnlySubstanceUnits="false" id="M_cpd00264_c" fbc:charge="0" />
      <species boundaryCondition="false" compartment="e" constant="false" hasOnlySubstanceUnits="false" id="M_cpd00118_e" fbc:charge="0" />
      <species boundaryCondition="false" compartment="c" constant="false" hasOnlySubstanceUnits="false" id="M_cpd00118_c" fbc:charge="0" />
      <species boundaryCondition="false" compartment="e" constant="false" hasOnlySubstanceUnits="false" id="M_cpd00309_e" fbc:charge="0" />
      <species boundaryCondition="false" compartment="c" constant="false" hasOnlySubstanceUnits="false" id="M_cpd00497_c" fbc:charge="0" />
      <species boundaryCondition="false" compartment="e" constant="false" hasOnlySubstanceUnits="false" id="M_cpd00084_e" fbc:charge="0" />
      <species boundaryCondition="false" compartment="c" constant="false" hasOnlySubstanceUnits="false" id="M_cpd00128_c" fbc:charge="0" />
      <species boundaryCondition="false" compartment="c" constant="false" hasOnlySubstanceUnits="false" id="M_cpd00226_c" fbc:charge="0" />
      <species boundaryCondition="false" compartment="c" constant="false" hasOnlySubstanceUnits="false" id="M_cpd02857_c" fbc:charge="0" />
      <species boundaryCondition="false" compartment="c" constant="false" hasOnlySubstanceUnits="false" id="M_cpd00868_c" fbc:charge="0" />
      <species boundaryCondition="false" compartment="c" constant="false" hasOnlySubstanceUnits="false" id="M_cpd00699_c" fbc:charge="0" />
      <species boundaryCondition="false" compartment="c" constant="false" hasOnlySubstanceUnits="false" id="M_cpd02030_c" fbc:charge="0" />
      <species boundaryCondition="false" compartment="c" constant="false" hasOnlySubstanceUnits="false" id="M_cpd00932_c" fbc:charge="0" />
      <species boundaryCondition="false" compartment="c" constant="false" hasOnlySubstanceUnits="false" id="M_cpd00216_c" fbc:charge="0" />
      <species boundaryCondition="false" compartment="c" constant="false" hasOnlySubstanceUnits="false" id="M_cpd00383_c" fbc:charge="0" />
      <species boundaryCondition="false" compartment="c" constant="false" hasOnlySubstanceUnits="false" id="M_cpd01716_c" fbc:charge="0" />
      <species boundaryCondition="false" compartment="c" constant="false" hasOnlySubstanceUnits="false" id="M_cpd00183_c" fbc:charge="0" />
      <species boundaryCondition="false" compartment="c" constant="false" hasOnlySubstanceUnits="false" id="M_cpd00025_c" fbc:charge="0" />
      <species boundaryCondition="false" compartment="c" constant="false" hasOnlySubstanceUnits="false" id="M_cpd11763_c" fbc:charge="0" />
      <species boundaryCondition="false" compartment="c" constant="false" hasOnlySubstanceUnits="false" id="M_cpd12223_c" fbc:charge="0" />
      <species boundaryCondition="false" compartment="c" constant="false" hasOnlySubstanceUnits="false" id="M_cpd01775_c" fbc:charge="0" />
      <species boundaryCondition="false" compartment="c" constant="false" hasOnlySubstanceUnits="false" id="M_cpd01324_c" fbc:charge="0" />
      <species boundaryCondition="false" compartment="c" constant="false" hasOnlySubstanceUnits="false" id="M_cpd00119_c" fbc:charge="0" />
      <species boundaryCondition="false" compartment="c" constant="false" hasOnlySubstanceUnits="false" id="M_cpd00641_c" fbc:charge="0" />
      <species boundaryCondition="false" compartment="c" constant="false" hasOnlySubstanceUnits="false" id="M_cpd02843_c" fbc:charge="0" />
      <species boundaryCondition="false" compartment="c" constant="false" hasOnlySubstanceUnits="false" id="M_cpd00930_c" fbc:charge="0" />
      <species boundaryCondition="false" compartment="c" constant="false" hasOnlySubstanceUnits="false" id="M_cpd02991_c" fbc:charge="0" />
      <species boundaryCondition="false" compartment="c" constant="false" hasOnlySubstanceUnits="false" id="M_cpd02851_c" fbc:charge="0" />
      <species boundaryCondition="false" compartment="c" constant="false" hasOnlySubstanceUnits="false" id="M_cpd02979_c" fbc:charge="0" />
      <species boundaryCondition="false" compartment="c" constant="false" hasOnlySubstanceUnits="false" id="M_cpd01777_c" fbc:charge="0" />
      <species boundaryCondition="false" compartment="c" constant="false" hasOnlySubstanceUnits="false" id="M_cpd00198_c" fbc:charge="0" />
      <species boundaryCondition="false" compartment="c" constant="false" hasOnlySubstanceUnits="false" id="M_cpd00101_c" fbc:charge="0" />
      <species boundaryCondition="false" compartment="c" constant="false" hasOnlySubstanceUnits="false" id="M_cpd02229_c" fbc:charge="0" />
      <species boundaryCondition="false" compartment="c" constant="false" hasOnlySubstanceUnits="false" id="M_cpd00286_c" fbc:charge="0" />
      <species boundaryCondition="false" compartment="c" constant="false" hasOnlySubstanceUnits="false" id="M_cpd15521_c" fbc:charge="0" />
      <species boundaryCondition="false" compartment="c" constant="false" hasOnlySubstanceUnits="false" id="M_cpd11611_c" fbc:charge="0" />
      <species boundaryCondition="false" compartment="c" constant="false" hasOnlySubstanceUnits="false" id="M_cpd00517_c" fbc:charge="0" />
      <species boundaryCondition="false" compartment="c" constant="false" hasOnlySubstanceUnits="false" id="M_cpd11434_c" fbc:charge="0" />
      <species boundaryCondition="false" compartment="c" constant="false" hasOnlySubstanceUnits="false" id="M_cpd15672_c" fbc:charge="0" />
      <species boundaryCondition="false" compartment="c" constant="false" hasOnlySubstanceUnits="false" id="M_cpd15678_c" fbc:charge="0" />
      <species boundaryCondition="false" compartment="c" constant="false" hasOnlySubstanceUnits="false" id="M_cpd11468_c" fbc:charge="0" />
      <species boundaryCondition="false" compartment="c" constant="false" hasOnlySubstanceUnits="false" id="M_cpd15325_c" fbc:charge="0" />
      <species boundaryCondition="false" compartment="c" constant="false" hasOnlySubstanceUnits="false" id="M_cpd15268_c" fbc:charge="0" />
      <species boundaryCondition="false" compartment="c" constant="false" hasOnlySubstanceUnits="false" id="M_cpd15329_c" fbc:charge="0" />
      <species boundaryCondition="false" compartment="c" constant="false" hasOnlySubstanceUnits="false" id="M_cpd15526_c" fbc:charge="0" />
      <species boundaryCondition="false" compartment="c" constant="false" hasOnlySubstanceUnits="false" id="M_cpd11432_c" fbc:charge="0" />
      <species boundaryCondition="false" compartment="c" constant="false" hasOnlySubstanceUnits="false" id="M_cpd15671_c" fbc:charge="0" />
      <species boundaryCondition="false" compartment="c" constant="false" hasOnlySubstanceUnits="false" id="M_cpd15677_c" fbc:charge="0" />
      <species boundaryCondition="false" compartment="c" constant="false" hasOnlySubstanceUnits="false" id="M_cpd11437_c" fbc:charge="0" />
      <species boundaryCondition="false" compartment="c" constant="false" hasOnlySubstanceUnits="false" id="M_cpd15674_c" fbc:charge="0" />
      <species boundaryCondition="false" compartment="c" constant="false" hasOnlySubstanceUnits="false" id="M_cpd15680_c" fbc:charge="0" />
      <species boundaryCondition="false" compartment="c" constant="false" hasOnlySubstanceUnits="false" id="M_cpd15294_c" fbc:charge="0" />
      <species boundaryCondition="false" compartment="c" constant="false" hasOnlySubstanceUnits="false" id="M_cpd15330_c" fbc:charge="0" />
      <species boundaryCondition="false" compartment="c" constant="false" hasOnlySubstanceUnits="false" id="M_cpd15523_c" fbc:charge="0" />
      <species boundaryCondition="false" compartment="c" constant="false" hasOnlySubstanceUnits="false" id="M_cpd11435_c" fbc:charge="0" />
      <species boundaryCondition="false" compartment="c" constant="false" hasOnlySubstanceUnits="false" id="M_cpd15673_c" fbc:charge="0" />
      <species boundaryCondition="false" compartment="c" constant="false" hasOnlySubstanceUnits="false" id="M_cpd15679_c" fbc:charge="0" />
      <species boundaryCondition="false" compartment="c" constant="false" hasOnlySubstanceUnits="false" id="M_cpd11441_c" fbc:charge="0" />
      <species boundaryCondition="false" compartment="c" constant="false" hasOnlySubstanceUnits="false" id="M_cpd15676_c" fbc:charge="0" />
      <species boundaryCondition="false" compartment="c" constant="false" hasOnlySubstanceUnits="false" id="M_cpd15682_c" fbc:charge="0" />
      <species boundaryCondition="false" compartment="c" constant="false" hasOnlySubstanceUnits="false" id="M_cpd00134_c" fbc:charge="0" />
      <species boundaryCondition="false" compartment="c" constant="false" hasOnlySubstanceUnits="false" id="M_cpd15327_c" fbc:charge="0" />
      <species boundaryCondition="false" compartment="c" constant="false" hasOnlySubstanceUnits="false" id="M_cpd15524_c" fbc:charge="0" />
      <species boundaryCondition="false" compartment="c" constant="false" hasOnlySubstanceUnits="false" id="M_cpd11466_c" fbc:charge="0" />
      <species boundaryCondition="false" compartment="c" constant="false" hasOnlySubstanceUnits="false" id="M_cpd15331_c" fbc:charge="0" />
      <species boundaryCondition="false" compartment="c" constant="false" hasOnlySubstanceUnits="false" id="M_cpd15522_c" fbc:charge="0" />
      <species boundaryCondition="false" compartment="c" constant="false" hasOnlySubstanceUnits="false" id="M_cpd11439_c" fbc:charge="0" />
      <species boundaryCondition="false" compartment="c" constant="false" hasOnlySubstanceUnits="false" id="M_cpd15675_c" fbc:charge="0" />
      <species boundaryCondition="false" compartment="c" constant="false" hasOnlySubstanceUnits="false" id="M_cpd15681_c" fbc:charge="0" />
      <species boundaryCondition="false" compartment="c" constant="false" hasOnlySubstanceUnits="false" id="M_cpd15239_c" fbc:charge="0" />
      <species boundaryCondition="false" compartment="c" constant="false" hasOnlySubstanceUnits="false" id="M_cpd15326_c" fbc:charge="0" />
      <species boundaryCondition="false" compartment="c" constant="false" hasOnlySubstanceUnits="false" id="M_cpd15525_c" fbc:charge="0" />
      <species boundaryCondition="false" compartment="c" constant="false" hasOnlySubstanceUnits="false" id="M_cpd00327_c" fbc:charge="0" />
      <species boundaryCondition="false" compartment="c" constant="false" hasOnlySubstanceUnits="false" id="M_cpd11825_c" fbc:charge="0" />
      <species boundaryCondition="false" compartment="c" constant="false" hasOnlySubstanceUnits="false" id="M_cpd15328_c" fbc:charge="0" />
      <species boundaryCondition="false" compartment="c" constant="false" hasOnlySubstanceUnits="false" id="M_cpd15527_c" fbc:charge="0" />
      <species boundaryCondition="false" compartment="c" constant="false" hasOnlySubstanceUnits="false" id="M_cpd01695_c" fbc:charge="0" />
      <species boundaryCondition="false" compartment="c" constant="false" hasOnlySubstanceUnits="false" id="M_cpd15277_c" fbc:charge="0" />
      <species boundaryCondition="false" compartment="c" constant="false" hasOnlySubstanceUnits="false" id="M_cpd00137_c" fbc:charge="0" />
      <species boundaryCondition="false" compartment="c" constant="false" hasOnlySubstanceUnits="false" id="M_cpd00260_c" fbc:charge="0" />
      <species boundaryCondition="false" compartment="c" constant="false" hasOnlySubstanceUnits="false" id="M_cpd00331_c" fbc:charge="0" />
      <species boundaryCondition="false" compartment="c" constant="false" hasOnlySubstanceUnits="false" id="M_cpd00041_c" fbc:charge="0" />
      <species boundaryCondition="false" compartment="c" constant="false" hasOnlySubstanceUnits="false" id="M_cpd02152_c" fbc:charge="0" />
      <species boundaryCondition="false" compartment="c" constant="false" hasOnlySubstanceUnits="false" id="M_cpd00106_c" fbc:charge="0" />
      <species boundaryCondition="false" compartment="c" constant="false" hasOnlySubstanceUnits="false" id="M_cpd00086_c" fbc:charge="0" />
      <species boundaryCondition="false" compartment="e" constant="false" hasOnlySubstanceUnits="false" id="M_cpd01914_e" fbc:charge="0" />
      <species boundaryCondition="false" compartment="e" constant="false" hasOnlySubstanceUnits="false" id="M_cpd11576_e" fbc:charge="0" />
      <species boundaryCondition="false" compartment="c" constant="false" hasOnlySubstanceUnits="false" id="M_cpd11576_c" fbc:charge="0" />
      <species boundaryCondition="false" compartment="e" constant="false" hasOnlySubstanceUnits="false" id="M_cpd00637_e" fbc:charge="0" />
      <species boundaryCondition="false" compartment="c" constant="false" hasOnlySubstanceUnits="false" id="M_cpd00637_c" fbc:charge="0" />
      <species boundaryCondition="false" compartment="e" constant="false" hasOnlySubstanceUnits="false" id="M_cpd00060_e" fbc:charge="0" />
      <species boundaryCondition="false" compartment="c" constant="false" hasOnlySubstanceUnits="false" id="M_cpd00227_c" fbc:charge="0" />
      <species boundaryCondition="false" compartment="c" constant="false" hasOnlySubstanceUnits="false" id="M_cpd03607_c" fbc:charge="0" />
      <species boundaryCondition="false" compartment="c" constant="false" hasOnlySubstanceUnits="false" id="M_cpd03608_c" fbc:charge="0" />
      <species boundaryCondition="false" compartment="c" constant="false" hasOnlySubstanceUnits="false" id="M_cpd00809_c" fbc:charge="0" />
      <species boundaryCondition="false" compartment="c" constant="false" hasOnlySubstanceUnits="false" id="M_cpd00161_c" fbc:charge="0" />
      <species boundaryCondition="false" compartment="c" constant="false" hasOnlySubstanceUnits="false" id="M_cpd02961_c" fbc:charge="0" />
      <species boundaryCondition="false" compartment="c" constant="false" hasOnlySubstanceUnits="false" id="M_cpd03521_c" fbc:charge="0" />
      <species boundaryCondition="false" compartment="c" constant="false" hasOnlySubstanceUnits="false" id="M_cpd02978_c" fbc:charge="0" />
      <species boundaryCondition="false" compartment="c" constant="false" hasOnlySubstanceUnits="false" id="M_cpd00092_c" fbc:charge="0" />
      <species boundaryCondition="false" compartment="c" constant="false" hasOnlySubstanceUnits="false" id="M_cpd00859_c" fbc:charge="0" />
      <species boundaryCondition="false" compartment="c" constant="false" hasOnlySubstanceUnits="false" id="M_cpd02333_c" fbc:charge="0" />
      <species boundaryCondition="false" compartment="c" constant="false" hasOnlySubstanceUnits="false" id="M_cpd00873_c" fbc:charge="0" />
      <species boundaryCondition="false" compartment="c" constant="false" hasOnlySubstanceUnits="false" id="M_cpd03470_c" fbc:charge="0" />
      <species boundaryCondition="false" compartment="e" constant="false" hasOnlySubstanceUnits="false" id="M_cpd10515_e" fbc:charge="0" />
      <species boundaryCondition="false" compartment="c" constant="false" hasOnlySubstanceUnits="false" id="M_cpd00638_c" fbc:charge="0" />
      <species boundaryCondition="false" compartment="c" constant="false" hasOnlySubstanceUnits="false" id="M_cpd00073_c" fbc:charge="0" />
      <species boundaryCondition="false" compartment="c" constant="false" hasOnlySubstanceUnits="false" id="M_cpd00492_c" fbc:charge="0" />
      <species boundaryCondition="false" compartment="c" constant="false" hasOnlySubstanceUnits="false" id="M_cpd02612_c" fbc:charge="0" />
      <species boundaryCondition="false" compartment="c" constant="false" hasOnlySubstanceUnits="false" id="M_cpd02197_c" fbc:charge="0" />
      <species boundaryCondition="false" compartment="c" constant="false" hasOnlySubstanceUnits="false" id="M_cpd00347_c" fbc:charge="0" />
      <species boundaryCondition="false" compartment="c" constant="false" hasOnlySubstanceUnits="false" id="M_cpd00655_c" fbc:charge="0" />
      <species boundaryCondition="false" compartment="c" constant="false" hasOnlySubstanceUnits="false" id="M_cpd00299_c" fbc:charge="0" />
      <species boundaryCondition="false" compartment="c" constant="false" hasOnlySubstanceUnits="false" id="M_cpd00355_c" fbc:charge="0" />
      <species boundaryCondition="false" compartment="c" constant="false" hasOnlySubstanceUnits="false" id="M_cpd02083_c" fbc:charge="0" />
      <species boundaryCondition="false" compartment="c" constant="false" hasOnlySubstanceUnits="false" id="M_cpd00791_c" fbc:charge="0" />
      <species boundaryCondition="false" compartment="c" constant="false" hasOnlySubstanceUnits="false" id="M_cpd11423_c" fbc:charge="0" />
      <species boundaryCondition="false" compartment="c" constant="false" hasOnlySubstanceUnits="false" id="M_cpd11422_c" fbc:charge="0" />
      <species boundaryCondition="false" compartment="c" constant="false" hasOnlySubstanceUnits="false" id="M_cpd15309_c" fbc:charge="0" />
      <species boundaryCondition="false" compartment="c" constant="false" hasOnlySubstanceUnits="false" id="M_cpd15706_c" fbc:charge="0" />
      <species boundaryCondition="false" compartment="c" constant="false" hasOnlySubstanceUnits="false" id="M_cpd15306_c" fbc:charge="0" />
      <species boundaryCondition="false" compartment="c" constant="false" hasOnlySubstanceUnits="false" id="M_cpd15311_c" fbc:charge="0" />
      <species boundaryCondition="false" compartment="c" constant="false" hasOnlySubstanceUnits="false" id="M_cpd15704_c" fbc:charge="0" />
      <species boundaryCondition="false" compartment="c" constant="false" hasOnlySubstanceUnits="false" id="M_cpd15308_c" fbc:charge="0" />
      <species boundaryCondition="false" compartment="c" constant="false" hasOnlySubstanceUnits="false" id="M_cpd15705_c" fbc:charge="0" />
      <species boundaryCondition="false" compartment="c" constant="false" hasOnlySubstanceUnits="false" id="M_cpd15703_c" fbc:charge="0" />
      <species boundaryCondition="false" compartment="c" constant="false" hasOnlySubstanceUnits="false" id="M_cpd15312_c" fbc:charge="0" />
      <species boundaryCondition="false" compartment="c" constant="false" hasOnlySubstanceUnits="false" id="M_cpd15702_c" fbc:charge="0" />
      <species boundaryCondition="false" compartment="c" constant="false" hasOnlySubstanceUnits="false" id="M_cpd15310_c" fbc:charge="0" />
      <species boundaryCondition="false" compartment="c" constant="false" hasOnlySubstanceUnits="false" id="M_cpd15307_c" fbc:charge="0" />
      <species boundaryCondition="false" compartment="c" constant="false" hasOnlySubstanceUnits="false" id="M_cpd15701_c" fbc:charge="0" />
      <species boundaryCondition="false" compartment="c" constant="false" hasOnlySubstanceUnits="false" id="M_cpd17043_c" fbc:charge="0" />
      <species boundaryCondition="false" compartment="c" constant="false" hasOnlySubstanceUnits="false" id="M_cpd00100_c" fbc:charge="0" />
      <species boundaryCondition="false" compartment="e" constant="false" hasOnlySubstanceUnits="false" id="M_cpd00100_e" fbc:charge="0" />
      <species boundaryCondition="false" compartment="c" constant="false" hasOnlySubstanceUnits="false" id="M_cpd00080_c" fbc:charge="0" />
      <species boundaryCondition="false" compartment="c" constant="false" hasOnlySubstanceUnits="false" id="M_cpd00403_c" fbc:charge="0" />
      <species boundaryCondition="false" compartment="e" constant="false" hasOnlySubstanceUnits="false" id="M_cpd00108_e" fbc:charge="0" />
      <species boundaryCondition="false" compartment="c" constant="false" hasOnlySubstanceUnits="false" id="M_cpd00108_c" fbc:charge="0" />
      <species boundaryCondition="false" compartment="e" constant="false" hasOnlySubstanceUnits="false" id="M_cpd00224_e" fbc:charge="0" />
      <species boundaryCondition="false" compartment="c" constant="false" hasOnlySubstanceUnits="false" id="M_cpd00224_c" fbc:charge="0" />
      <species boundaryCondition="false" compartment="e" constant="false" hasOnlySubstanceUnits="false" id="M_cpd00154_e" fbc:charge="0" />
      <species boundaryCondition="false" compartment="c" constant="false" hasOnlySubstanceUnits="false" id="M_cpd00154_c" fbc:charge="0" />
      <species boundaryCondition="false" compartment="c" constant="false" hasOnlySubstanceUnits="false" id="M_cpd00808_c" fbc:charge="0" />
      <species boundaryCondition="false" compartment="c" constant="false" hasOnlySubstanceUnits="false" id="M_cpd00397_c" fbc:charge="0" />
      <species boundaryCondition="false" compartment="c" constant="false" hasOnlySubstanceUnits="false" id="M_cpd03327_c" fbc:charge="0" />
      <species boundaryCondition="false" compartment="c" constant="false" hasOnlySubstanceUnits="false" id="M_cpd00199_c" fbc:charge="0" />
      <species boundaryCondition="false" compartment="c" constant="false" hasOnlySubstanceUnits="false" id="M_cpd00196_c" fbc:charge="0" />
      <species boundaryCondition="false" compartment="c" constant="false" hasOnlySubstanceUnits="false" id="M_cpd00258_c" fbc:charge="0" />
      <species boundaryCondition="false" compartment="c" constant="false" hasOnlySubstanceUnits="false" id="M_cpd00190_c" fbc:charge="0" />
      <species boundaryCondition="false" compartment="e" constant="false" hasOnlySubstanceUnits="false" id="M_cpd00122_e" fbc:charge="0" />
      <species boundaryCondition="false" compartment="e" constant="false" hasOnlySubstanceUnits="false" id="M_cpd00104_e" fbc:charge="0" />
      <species boundaryCondition="false" compartment="c" constant="false" hasOnlySubstanceUnits="false" id="M_cpd00764_c" fbc:charge="0" />
      <species boundaryCondition="false" compartment="c" constant="false" hasOnlySubstanceUnits="false" id="M_cpd00800_c" fbc:charge="0" />
      <species boundaryCondition="false" compartment="c" constant="false" hasOnlySubstanceUnits="false" id="M_cpd02701_c" fbc:charge="0" />
      <species boundaryCondition="false" compartment="c" constant="false" hasOnlySubstanceUnits="false" id="M_cpd08928_c" fbc:charge="0" />
      <species boundaryCondition="false" compartment="c" constant="false" hasOnlySubstanceUnits="false" id="M_cpd08371_c" fbc:charge="0" />
      <species boundaryCondition="false" compartment="c" constant="false" hasOnlySubstanceUnits="false" id="M_cpd00071_c" fbc:charge="0" />
      <species boundaryCondition="false" compartment="c" constant="false" hasOnlySubstanceUnits="false" id="M_cpd14960_c" fbc:charge="0" />
      <species boundaryCondition="false" compartment="c" constant="false" hasOnlySubstanceUnits="false" id="M_cpd01997_c" fbc:charge="0" />
      <species boundaryCondition="false" compartment="c" constant="false" hasOnlySubstanceUnits="false" id="M_cpd00218_c" fbc:charge="0" />
      <species boundaryCondition="false" compartment="c" constant="false" hasOnlySubstanceUnits="false" id="M_cpd02904_c" fbc:charge="0" />
      <species boundaryCondition="false" compartment="c" constant="false" hasOnlySubstanceUnits="false" id="M_cpd00149_c" fbc:charge="0" />
      <species boundaryCondition="false" compartment="c" constant="false" hasOnlySubstanceUnits="false" id="M_cpd08368_c" fbc:charge="0" />
      <species boundaryCondition="false" compartment="c" constant="false" hasOnlySubstanceUnits="false" id="M_cpd03916_c" fbc:charge="0" />
      <species boundaryCondition="false" compartment="c" constant="false" hasOnlySubstanceUnits="false" id="M_cpd03832_c" fbc:charge="0" />
      <species boundaryCondition="false" compartment="c" constant="false" hasOnlySubstanceUnits="false" id="M_cpd03913_c" fbc:charge="0" />
      <species boundaryCondition="false" compartment="c" constant="false" hasOnlySubstanceUnits="false" id="M_cpd03421_c" fbc:charge="0" />
      <species boundaryCondition="false" compartment="c" constant="false" hasOnlySubstanceUnits="false" id="M_cpd03914_c" fbc:charge="0" />
      <species boundaryCondition="false" compartment="c" constant="false" hasOnlySubstanceUnits="false" id="M_cpd03835_c" fbc:charge="0" />
      <species boundaryCondition="false" compartment="c" constant="false" hasOnlySubstanceUnits="false" id="M_cpd08375_c" fbc:charge="0" />
      <species boundaryCondition="false" compartment="c" constant="false" hasOnlySubstanceUnits="false" id="M_cpd08372_c" fbc:charge="0" />
      <species boundaryCondition="false" compartment="c" constant="false" hasOnlySubstanceUnits="false" id="M_cpd03760_c" fbc:charge="0" />
      <species boundaryCondition="false" compartment="c" constant="false" hasOnlySubstanceUnits="false" id="M_cpd03420_c" fbc:charge="0" />
      <species boundaryCondition="false" compartment="c" constant="false" hasOnlySubstanceUnits="false" id="M_cpd08369_c" fbc:charge="0" />
      <species boundaryCondition="false" compartment="c" constant="false" hasOnlySubstanceUnits="false" id="M_cpd03834_c" fbc:charge="0" />
      <species boundaryCondition="false" compartment="c" constant="false" hasOnlySubstanceUnits="false" id="M_cpd03839_c" fbc:charge="0" />
      <species boundaryCondition="false" compartment="c" constant="false" hasOnlySubstanceUnits="false" id="M_cpd08370_c" fbc:charge="0" />
      <species boundaryCondition="false" compartment="c" constant="false" hasOnlySubstanceUnits="false" id="M_cpd03761_c" fbc:charge="0" />
      <species boundaryCondition="false" compartment="c" constant="false" hasOnlySubstanceUnits="false" id="M_cpd03833_c" fbc:charge="0" />
      <species boundaryCondition="false" compartment="c" constant="false" hasOnlySubstanceUnits="false" id="M_cpd03920_c" fbc:charge="0" />
      <species boundaryCondition="false" compartment="c" constant="false" hasOnlySubstanceUnits="false" id="M_cpd03423_c" fbc:charge="0" />
      <species boundaryCondition="false" compartment="c" constant="false" hasOnlySubstanceUnits="false" id="M_cpd00126_c" fbc:charge="0" />
      <species boundaryCondition="false" compartment="c" constant="false" hasOnlySubstanceUnits="false" id="M_cpd00166_c" fbc:charge="0" />
      <species boundaryCondition="false" compartment="c" constant="false" hasOnlySubstanceUnits="false" id="M_cpd11310_c" fbc:charge="0" />
      <species boundaryCondition="false" compartment="c" constant="false" hasOnlySubstanceUnits="false" id="M_cpd02893_c" fbc:charge="0" />
      <species boundaryCondition="false" compartment="c" constant="false" hasOnlySubstanceUnits="false" id="M_cpd00242_c" fbc:charge="0" />
      <species boundaryCondition="false" compartment="c" constant="false" hasOnlySubstanceUnits="false" id="M_cpd02140_c" fbc:charge="0" />
      <species boundaryCondition="false" compartment="c" constant="false" hasOnlySubstanceUnits="false" id="M_cpd02921_c" fbc:charge="0" />
      <species boundaryCondition="false" compartment="c" constant="false" hasOnlySubstanceUnits="false" id="M_cpd01982_c" fbc:charge="0" />
      <species boundaryCondition="false" compartment="c" constant="false" hasOnlySubstanceUnits="false" id="M_cpd02826_c" fbc:charge="0" />
      <species boundaryCondition="false" compartment="c" constant="false" hasOnlySubstanceUnits="false" id="M_cpd02394_c" fbc:charge="0" />
      <species boundaryCondition="false" compartment="c" constant="false" hasOnlySubstanceUnits="false" id="M_cpd02678_c" fbc:charge="0" />
      <species boundaryCondition="false" compartment="c" constant="false" hasOnlySubstanceUnits="false" id="M_cpd00201_c" fbc:charge="0" />
      <species boundaryCondition="false" compartment="c" constant="false" hasOnlySubstanceUnits="false" id="M_cpd00114_c" fbc:charge="0" />
      <species boundaryCondition="false" compartment="c" constant="false" hasOnlySubstanceUnits="false" id="M_cpd02884_c" fbc:charge="0" />
      <species boundaryCondition="false" compartment="e" constant="false" hasOnlySubstanceUnits="false" id="M_cpd01030_e" fbc:charge="0" />
      <species boundaryCondition="false" compartment="e" constant="false" hasOnlySubstanceUnits="false" id="M_cpd03696_e" fbc:charge="0" />
      <species boundaryCondition="false" compartment="c" constant="false" hasOnlySubstanceUnits="false" id="M_cpd00281_c" fbc:charge="0" />
      <species boundaryCondition="false" compartment="c" constant="false" hasOnlySubstanceUnits="false" id="M_cpd00026_c" fbc:charge="0" />
      <species boundaryCondition="false" compartment="c" constant="false" hasOnlySubstanceUnits="false" id="M_cpd00043_c" fbc:charge="0" />
      <species boundaryCondition="false" compartment="c" constant="false" hasOnlySubstanceUnits="false" id="M_cpd00037_c" fbc:charge="0" />
      <species boundaryCondition="false" compartment="c" constant="false" hasOnlySubstanceUnits="false" id="M_cpd00175_c" fbc:charge="0" />
      <species boundaryCondition="false" compartment="c" constant="false" hasOnlySubstanceUnits="false" id="M_cpd00113_c" fbc:charge="0" />
      <species boundaryCondition="false" compartment="c" constant="false" hasOnlySubstanceUnits="false" id="M_cpd08211_c" fbc:charge="0" />
      <species boundaryCondition="false" compartment="c" constant="false" hasOnlySubstanceUnits="false" id="M_cpd00350_c" fbc:charge="0" />
      <species boundaryCondition="false" compartment="e" constant="false" hasOnlySubstanceUnits="false" id="M_cpd00105_e" fbc:charge="0" />
      <species boundaryCondition="false" compartment="c" constant="false" hasOnlySubstanceUnits="false" id="M_cpd00105_c" fbc:charge="0" />
      <species boundaryCondition="false" compartment="c" constant="false" hasOnlySubstanceUnits="false" id="M_cpd00832_c" fbc:charge="0" />
      <species boundaryCondition="false" compartment="c" constant="false" hasOnlySubstanceUnits="false" id="M_cpd03812_c" fbc:charge="0" />
      <species boundaryCondition="false" compartment="c" constant="false" hasOnlySubstanceUnits="false" id="M_cpd01524_c" fbc:charge="0" />
      <species boundaryCondition="false" compartment="c" constant="false" hasOnlySubstanceUnits="false" id="M_cpd03813_c" fbc:charge="0" />
      <species boundaryCondition="false" compartment="c" constant="false" hasOnlySubstanceUnits="false" id="M_cpd00138_c" fbc:charge="0" />
      <species boundaryCondition="false" compartment="c" constant="false" hasOnlySubstanceUnits="false" id="M_cpd00235_c" fbc:charge="0" />
      <species boundaryCondition="false" compartment="e" constant="false" hasOnlySubstanceUnits="false" id="M_cpd00054_e" fbc:charge="0" />
      <species boundaryCondition="false" compartment="e" constant="false" hasOnlySubstanceUnits="false" id="M_cpd00033_e" fbc:charge="0" />
      <species boundaryCondition="false" compartment="e" constant="false" hasOnlySubstanceUnits="false" id="M_cpd00550_e" fbc:charge="0" />
      <species boundaryCondition="false" compartment="c" constant="false" hasOnlySubstanceUnits="false" id="M_cpd00550_c" fbc:charge="0" />
      <species boundaryCondition="false" compartment="e" constant="false" hasOnlySubstanceUnits="false" id="M_cpd00117_e" fbc:charge="0" />
      <species boundaryCondition="false" compartment="c" constant="false" hasOnlySubstanceUnits="false" id="M_cpd00156_c" fbc:charge="0" />
      <species boundaryCondition="false" compartment="c" constant="false" hasOnlySubstanceUnits="false" id="M_cpd00123_c" fbc:charge="0" />
      <species boundaryCondition="false" compartment="c" constant="false" hasOnlySubstanceUnits="false" id="M_cpd00322_c" fbc:charge="0" />
      <species boundaryCondition="false" compartment="c" constant="false" hasOnlySubstanceUnits="false" id="M_cpd00508_c" fbc:charge="0" />
      <species boundaryCondition="false" compartment="c" constant="false" hasOnlySubstanceUnits="false" id="M_cpd00200_c" fbc:charge="0" />
      <species boundaryCondition="false" compartment="e" constant="false" hasOnlySubstanceUnits="false" id="M_cpd00047_e" fbc:charge="0" />
      <species boundaryCondition="false" compartment="e" constant="false" hasOnlySubstanceUnits="false" id="M_cpd00075_e" fbc:charge="0" />
      <species boundaryCondition="false" compartment="c" constant="false" hasOnlySubstanceUnits="false" id="M_cpd00506_c" fbc:charge="0" />
      <species boundaryCondition="false" compartment="c" constant="false" hasOnlySubstanceUnits="false" id="M_cpd00042_c" fbc:charge="0" />
      <species boundaryCondition="false" compartment="c" constant="false" hasOnlySubstanceUnits="false" id="M_cpd00654_c" fbc:charge="0" />
      <species boundaryCondition="false" compartment="c" constant="false" hasOnlySubstanceUnits="false" id="M_cpd00412_c" fbc:charge="0" />
      <species boundaryCondition="false" compartment="c" constant="false" hasOnlySubstanceUnits="false" id="M_cpd00510_c" fbc:charge="0" />
      <species boundaryCondition="false" compartment="c" constant="false" hasOnlySubstanceUnits="false" id="M_cpd00307_c" fbc:charge="0" />
      <species boundaryCondition="false" compartment="c" constant="false" hasOnlySubstanceUnits="false" id="M_cpd00475_c" fbc:charge="0" />
      <species boundaryCondition="false" compartment="c" constant="false" hasOnlySubstanceUnits="false" id="M_cpd00509_c" fbc:charge="0" />
      <species boundaryCondition="false" compartment="c" constant="false" hasOnlySubstanceUnits="false" id="M_cpd00728_c" fbc:charge="0" />
      <species boundaryCondition="false" compartment="e" constant="false" hasOnlySubstanceUnits="false" id="M_cpd00024_e" fbc:charge="0" />
      <species boundaryCondition="false" compartment="e" constant="false" hasOnlySubstanceUnits="false" id="M_cpd00130_e" fbc:charge="0" />
      <species boundaryCondition="false" compartment="c" constant="false" hasOnlySubstanceUnits="false" id="M_cpd00428_c" fbc:charge="0" />
      <species boundaryCondition="false" compartment="c" constant="false" hasOnlySubstanceUnits="false" id="M_cpd00408_c" fbc:charge="0" />
      <species boundaryCondition="false" compartment="c" constant="false" hasOnlySubstanceUnits="false" id="M_cpd00712_c" fbc:charge="0" />
      <species boundaryCondition="false" compartment="e" constant="false" hasOnlySubstanceUnits="false" id="M_cpd00322_e" fbc:charge="0" />
      <species boundaryCondition="false" compartment="e" constant="false" hasOnlySubstanceUnits="false" id="M_cpd00156_e" fbc:charge="0" />
      <species boundaryCondition="false" compartment="e" constant="false" hasOnlySubstanceUnits="false" id="M_cpd00107_e" fbc:charge="0" />
      <species boundaryCondition="false" compartment="c" constant="false" hasOnlySubstanceUnits="false" id="M_cpd00215_c" fbc:charge="0" />
      <species boundaryCondition="false" compartment="c" constant="false" hasOnlySubstanceUnits="false" id="M_cpd00419_c" fbc:charge="0" />
      <species boundaryCondition="false" compartment="c" constant="false" hasOnlySubstanceUnits="false" id="M_cpd00493_c" fbc:charge="0" />
      <species boundaryCondition="false" compartment="c" constant="false" hasOnlySubstanceUnits="false" id="M_cpd00263_c" fbc:charge="0" />
      <species boundaryCondition="false" compartment="c" constant="false" hasOnlySubstanceUnits="false" id="M_cpd00478_c" fbc:charge="0" />
      <species boundaryCondition="false" compartment="c" constant="false" hasOnlySubstanceUnits="false" id="M_cpd00155_c" fbc:charge="0" />
      <species boundaryCondition="false" compartment="c" constant="false" hasOnlySubstanceUnits="false" id="M_cpd00089_c" fbc:charge="0" />
      <species boundaryCondition="false" compartment="c" constant="false" hasOnlySubstanceUnits="false" id="M_cpd15302_c" fbc:charge="0" />
      <species boundaryCondition="false" compartment="e" constant="false" hasOnlySubstanceUnits="false" id="M_cpd00009_e" fbc:charge="0" />
      <species boundaryCondition="false" compartment="c" constant="false" hasOnlySubstanceUnits="false" id="M_cpd00132_c" fbc:charge="0" />
      <species boundaryCondition="false" compartment="c" constant="false" hasOnlySubstanceUnits="false" id="M_cpd00296_c" fbc:charge="0" />
      <species boundaryCondition="false" compartment="c" constant="false" hasOnlySubstanceUnits="false" id="M_cpd02201_c" fbc:charge="0" />
      <species boundaryCondition="false" compartment="c" constant="false" hasOnlySubstanceUnits="false" id="M_cpd02666_c" fbc:charge="0" />
      <species boundaryCondition="false" compartment="c" constant="false" hasOnlySubstanceUnits="false" id="M_cpd00834_c" fbc:charge="0" />
      <species boundaryCondition="false" compartment="c" constant="false" hasOnlySubstanceUnits="false" id="M_cpd00305_c" fbc:charge="0" />
      <species boundaryCondition="false" compartment="c" constant="false" hasOnlySubstanceUnits="false" id="M_cpd00056_c" fbc:charge="0" />
      <species boundaryCondition="false" compartment="c" constant="false" hasOnlySubstanceUnits="false" id="M_cpd01844_c" fbc:charge="0" />
      <species boundaryCondition="false" compartment="c" constant="false" hasOnlySubstanceUnits="false" id="M_cpd11851_c" fbc:charge="0" />
      <species boundaryCondition="false" compartment="c" constant="false" hasOnlySubstanceUnits="false" id="M_cpd00133_c" fbc:charge="0" />
      <species boundaryCondition="false" compartment="e" constant="false" hasOnlySubstanceUnits="false" id="M_cpd00023_e" fbc:charge="0" />
      <species boundaryCondition="false" compartment="c" constant="false" hasOnlySubstanceUnits="false" id="M_cpd11427_c" fbc:charge="0" />
      <species boundaryCondition="false" compartment="c" constant="false" hasOnlySubstanceUnits="false" id="M_cpd08286_c" fbc:charge="0" />
      <species boundaryCondition="false" compartment="c" constant="false" hasOnlySubstanceUnits="false" id="M_cpd08289_c" fbc:charge="0" />
      <species boundaryCondition="false" compartment="c" constant="false" hasOnlySubstanceUnits="false" id="M_cpd08615_c" fbc:charge="0" />
      <species boundaryCondition="false" compartment="c" constant="false" hasOnlySubstanceUnits="false" id="M_cpd00050_c" fbc:charge="0" />
      <species boundaryCondition="false" compartment="c" constant="false" hasOnlySubstanceUnits="false" id="M_cpd11454_c" fbc:charge="0" />
      <species boundaryCondition="false" compartment="c" constant="false" hasOnlySubstanceUnits="false" id="M_cpd15546_c" fbc:charge="0" />
      <species boundaryCondition="false" compartment="c" constant="false" hasOnlySubstanceUnits="false" id="M_cpd15547_c" fbc:charge="0" />
      <species boundaryCondition="false" compartment="c" constant="false" hasOnlySubstanceUnits="false" id="M_cpd15716_c" fbc:charge="0" />
      <species boundaryCondition="false" compartment="c" constant="false" hasOnlySubstanceUnits="false" id="M_cpd15720_c" fbc:charge="0" />
      <species boundaryCondition="false" compartment="c" constant="false" hasOnlySubstanceUnits="false" id="M_cpd15548_c" fbc:charge="0" />
      <species boundaryCondition="false" compartment="c" constant="false" hasOnlySubstanceUnits="false" id="M_cpd15543_c" fbc:charge="0" />
      <species boundaryCondition="false" compartment="c" constant="false" hasOnlySubstanceUnits="false" id="M_cpd15721_c" fbc:charge="0" />
      <species boundaryCondition="false" compartment="c" constant="false" hasOnlySubstanceUnits="false" id="M_cpd15542_c" fbc:charge="0" />
      <species boundaryCondition="false" compartment="c" constant="false" hasOnlySubstanceUnits="false" id="M_cpd15718_c" fbc:charge="0" />
      <species boundaryCondition="false" compartment="c" constant="false" hasOnlySubstanceUnits="false" id="M_cpd15719_c" fbc:charge="0" />
      <species boundaryCondition="false" compartment="c" constant="false" hasOnlySubstanceUnits="false" id="M_cpd15717_c" fbc:charge="0" />
      <species boundaryCondition="false" compartment="c" constant="false" hasOnlySubstanceUnits="false" id="M_cpd15544_c" fbc:charge="0" />
      <species boundaryCondition="false" compartment="c" constant="false" hasOnlySubstanceUnits="false" id="M_cpd15545_c" fbc:charge="0" />
      <species boundaryCondition="false" compartment="c" constant="false" hasOnlySubstanceUnits="false" id="M_cpd00157_c" fbc:charge="0" />
      <species boundaryCondition="false" compartment="e" constant="false" hasOnlySubstanceUnits="false" id="M_cpd01171_e" fbc:charge="0" />
      <species boundaryCondition="false" compartment="c" constant="false" hasOnlySubstanceUnits="false" id="M_cpd03752_c" fbc:charge="0" />
      <species boundaryCondition="false" compartment="e" constant="false" hasOnlySubstanceUnits="false" id="M_cpd00276_e" fbc:charge="0" />
      <species boundaryCondition="false" compartment="e" constant="false" hasOnlySubstanceUnits="false" id="M_cpd00492_e" fbc:charge="0" />
      <species boundaryCondition="false" compartment="e" constant="false" hasOnlySubstanceUnits="false" id="M_cpd00794_e" fbc:charge="0" />
      <species boundaryCondition="false" compartment="e" constant="false" hasOnlySubstanceUnits="false" id="M_cpd00588_e" fbc:charge="0" />
      <species boundaryCondition="false" compartment="c" constant="false" hasOnlySubstanceUnits="false" id="M_cpd00804_c" fbc:charge="0" />
      <species boundaryCondition="false" compartment="c" constant="false" hasOnlySubstanceUnits="false" id="M_cpd02375_c" fbc:charge="0" />
      <species boundaryCondition="false" compartment="c" constant="false" hasOnlySubstanceUnits="false" id="M_cpd00078_c" fbc:charge="0" />
      <species boundaryCondition="false" compartment="c" constant="false" hasOnlySubstanceUnits="false" id="M_cpd00202_c" fbc:charge="0" />
      <species boundaryCondition="false" compartment="c" constant="false" hasOnlySubstanceUnits="false" id="M_cpd00206_c" fbc:charge="0" />
      <species boundaryCondition="false" compartment="e" constant="false" hasOnlySubstanceUnits="false" id="M_cpd00254_e" fbc:charge="0" />
      <species boundaryCondition="false" compartment="c" constant="false" hasOnlySubstanceUnits="false" id="M_cpd00254_c" fbc:charge="0" />
      <species boundaryCondition="false" compartment="e" constant="false" hasOnlySubstanceUnits="false" id="M_cpd00149_e" fbc:charge="0" />
      <species boundaryCondition="false" compartment="c" constant="false" hasOnlySubstanceUnits="false" id="M_cpd00417_c" fbc:charge="0" />
      <species boundaryCondition="false" compartment="c" constant="false" hasOnlySubstanceUnits="false" id="M_cpd00277_c" fbc:charge="0" />
      <species boundaryCondition="false" compartment="c" constant="false" hasOnlySubstanceUnits="false" id="M_cpd00311_c" fbc:charge="0" />
      <species boundaryCondition="false" compartment="c" constant="false" hasOnlySubstanceUnits="false" id="M_cpd00298_c" fbc:charge="0" />
      <species boundaryCondition="false" compartment="c" constant="false" hasOnlySubstanceUnits="false" id="M_cpd00184_c" fbc:charge="0" />
      <species boundaryCondition="false" compartment="c" constant="false" hasOnlySubstanceUnits="false" id="M_cpd00294_c" fbc:charge="0" />
      <species boundaryCondition="false" compartment="c" constant="false" hasOnlySubstanceUnits="false" id="M_cpd00438_c" fbc:charge="0" />
      <species boundaryCondition="false" compartment="c" constant="false" hasOnlySubstanceUnits="false" id="M_cpd00182_c" fbc:charge="0" />
      <species boundaryCondition="false" compartment="c" constant="false" hasOnlySubstanceUnits="false" id="M_cpd03471_c" fbc:charge="0" />
      <species boundaryCondition="false" compartment="c" constant="false" hasOnlySubstanceUnits="false" id="M_cpd02016_c" fbc:charge="0" />
      <species boundaryCondition="false" compartment="c" constant="false" hasOnlySubstanceUnits="false" id="M_cpd01217_c" fbc:charge="0" />
      <species boundaryCondition="false" compartment="c" constant="false" hasOnlySubstanceUnits="false" id="M_cpd00246_c" fbc:charge="0" />
      <species boundaryCondition="false" compartment="c" constant="false" hasOnlySubstanceUnits="false" id="M_cpd11492_c" fbc:charge="0" />
      <species boundaryCondition="false" compartment="c" constant="false" hasOnlySubstanceUnits="false" id="M_cpd11507_c" fbc:charge="0" />
      <species boundaryCondition="false" compartment="c" constant="false" hasOnlySubstanceUnits="false" id="M_cpd11508_c" fbc:charge="0" />
      <species boundaryCondition="false" compartment="c" constant="false" hasOnlySubstanceUnits="false" id="M_cpd11494_c" fbc:charge="0" />
      <species boundaryCondition="false" compartment="c" constant="false" hasOnlySubstanceUnits="false" id="M_cpd11488_c" fbc:charge="0" />
      <species boundaryCondition="false" compartment="c" constant="false" hasOnlySubstanceUnits="false" id="M_cpd11536_c" fbc:charge="0" />
      <species boundaryCondition="false" compartment="c" constant="false" hasOnlySubstanceUnits="false" id="M_cpd11537_c" fbc:charge="0" />
      <species boundaryCondition="false" compartment="c" constant="false" hasOnlySubstanceUnits="false" id="M_cpd11561_c" fbc:charge="0" />
      <species boundaryCondition="false" compartment="c" constant="false" hasOnlySubstanceUnits="false" id="M_cpd11562_c" fbc:charge="0" />
      <species boundaryCondition="false" compartment="c" constant="false" hasOnlySubstanceUnits="false" id="M_cpd11557_c" fbc:charge="0" />
      <species boundaryCondition="false" compartment="c" constant="false" hasOnlySubstanceUnits="false" id="M_cpd11558_c" fbc:charge="0" />
      <species boundaryCondition="false" compartment="c" constant="false" hasOnlySubstanceUnits="false" id="M_cpd11528_c" fbc:charge="0" />
      <species boundaryCondition="false" compartment="c" constant="false" hasOnlySubstanceUnits="false" id="M_cpd11529_c" fbc:charge="0" />
      <species boundaryCondition="false" compartment="c" constant="false" hasOnlySubstanceUnits="false" id="M_cpd11476_c" fbc:charge="0" />
      <species boundaryCondition="false" compartment="c" constant="false" hasOnlySubstanceUnits="false" id="M_cpd11570_c" fbc:charge="0" />
      <species boundaryCondition="false" compartment="c" constant="false" hasOnlySubstanceUnits="false" id="M_cpd11549_c" fbc:charge="0" />
      <species boundaryCondition="false" compartment="c" constant="false" hasOnlySubstanceUnits="false" id="M_cpd11550_c" fbc:charge="0" />
      <species boundaryCondition="false" compartment="c" constant="false" hasOnlySubstanceUnits="false" id="M_cpd11474_c" fbc:charge="0" />
      <species boundaryCondition="false" compartment="c" constant="false" hasOnlySubstanceUnits="false" id="M_cpd11489_c" fbc:charge="0" />
      <species boundaryCondition="false" compartment="c" constant="false" hasOnlySubstanceUnits="false" id="M_cpd11464_c" fbc:charge="0" />
      <species boundaryCondition="false" compartment="c" constant="false" hasOnlySubstanceUnits="false" id="M_cpd11486_c" fbc:charge="0" />
      <species boundaryCondition="false" compartment="c" constant="false" hasOnlySubstanceUnits="false" id="M_cpd11545_c" fbc:charge="0" />
      <species boundaryCondition="false" compartment="c" constant="false" hasOnlySubstanceUnits="false" id="M_cpd11546_c" fbc:charge="0" />
      <species boundaryCondition="false" compartment="c" constant="false" hasOnlySubstanceUnits="false" id="M_cpd11540_c" fbc:charge="0" />
      <species boundaryCondition="false" compartment="c" constant="false" hasOnlySubstanceUnits="false" id="M_cpd11541_c" fbc:charge="0" />
      <species boundaryCondition="false" compartment="c" constant="false" hasOnlySubstanceUnits="false" id="M_cpd11511_c" fbc:charge="0" />
      <species boundaryCondition="false" compartment="c" constant="false" hasOnlySubstanceUnits="false" id="M_cpd11512_c" fbc:charge="0" />
      <species boundaryCondition="false" compartment="c" constant="false" hasOnlySubstanceUnits="false" id="M_cpd11485_c" fbc:charge="0" />
      <species boundaryCondition="false" compartment="c" constant="false" hasOnlySubstanceUnits="false" id="M_cpd11472_c" fbc:charge="0" />
      <species boundaryCondition="false" compartment="c" constant="false" hasOnlySubstanceUnits="false" id="M_cpd11490_c" fbc:charge="0" />
      <species boundaryCondition="false" compartment="c" constant="false" hasOnlySubstanceUnits="false" id="M_cpd11491_c" fbc:charge="0" />
      <species boundaryCondition="false" compartment="c" constant="false" hasOnlySubstanceUnits="false" id="M_cpd11515_c" fbc:charge="0" />
      <species boundaryCondition="false" compartment="c" constant="false" hasOnlySubstanceUnits="false" id="M_cpd11516_c" fbc:charge="0" />
      <species boundaryCondition="false" compartment="c" constant="false" hasOnlySubstanceUnits="false" id="M_cpd11520_c" fbc:charge="0" />
      <species boundaryCondition="false" compartment="c" constant="false" hasOnlySubstanceUnits="false" id="M_cpd11521_c" fbc:charge="0" />
      <species boundaryCondition="false" compartment="c" constant="false" hasOnlySubstanceUnits="false" id="M_cpd11532_c" fbc:charge="0" />
      <species boundaryCondition="false" compartment="c" constant="false" hasOnlySubstanceUnits="false" id="M_cpd11533_c" fbc:charge="0" />
      <species boundaryCondition="false" compartment="c" constant="false" hasOnlySubstanceUnits="false" id="M_cpd11499_c" fbc:charge="0" />
      <species boundaryCondition="false" compartment="c" constant="false" hasOnlySubstanceUnits="false" id="M_cpd11500_c" fbc:charge="0" />
      <species boundaryCondition="false" compartment="c" constant="false" hasOnlySubstanceUnits="false" id="M_cpd11524_c" fbc:charge="0" />
      <species boundaryCondition="false" compartment="c" constant="false" hasOnlySubstanceUnits="false" id="M_cpd11525_c" fbc:charge="0" />
      <species boundaryCondition="false" compartment="c" constant="false" hasOnlySubstanceUnits="false" id="M_cpd11565_c" fbc:charge="0" />
      <species boundaryCondition="false" compartment="c" constant="false" hasOnlySubstanceUnits="false" id="M_cpd11566_c" fbc:charge="0" />
      <species boundaryCondition="false" compartment="c" constant="false" hasOnlySubstanceUnits="false" id="M_cpd11495_c" fbc:charge="0" />
      <species boundaryCondition="false" compartment="c" constant="false" hasOnlySubstanceUnits="false" id="M_cpd11496_c" fbc:charge="0" />
      <species boundaryCondition="false" compartment="c" constant="false" hasOnlySubstanceUnits="false" id="M_cpd11503_c" fbc:charge="0" />
      <species boundaryCondition="false" compartment="c" constant="false" hasOnlySubstanceUnits="false" id="M_cpd11504_c" fbc:charge="0" />
      <species boundaryCondition="false" compartment="c" constant="false" hasOnlySubstanceUnits="false" id="M_cpd11553_c" fbc:charge="0" />
      <species boundaryCondition="false" compartment="c" constant="false" hasOnlySubstanceUnits="false" id="M_cpd11554_c" fbc:charge="0" />
      <species boundaryCondition="false" compartment="c" constant="false" hasOnlySubstanceUnits="false" id="M_cpd11470_c" fbc:charge="0" />
      <species boundaryCondition="false" compartment="c" constant="false" hasOnlySubstanceUnits="false" id="M_cpd11487_c" fbc:charge="0" />
      <species boundaryCondition="false" compartment="c" constant="false" hasOnlySubstanceUnits="false" id="M_cpd03122_c" fbc:charge="0" />
      <species boundaryCondition="false" compartment="c" constant="false" hasOnlySubstanceUnits="false" id="M_cpd03125_c" fbc:charge="0" />
      <species boundaryCondition="false" compartment="c" constant="false" hasOnlySubstanceUnits="false" id="M_cpd03118_c" fbc:charge="0" />
      <species boundaryCondition="false" compartment="c" constant="false" hasOnlySubstanceUnits="false" id="M_cpd03129_c" fbc:charge="0" />
      <species boundaryCondition="false" compartment="c" constant="false" hasOnlySubstanceUnits="false" id="M_cpd02187_c" fbc:charge="0" />
      <species boundaryCondition="false" compartment="c" constant="false" hasOnlySubstanceUnits="false" id="M_cpd03572_c" fbc:charge="0" />
      <species boundaryCondition="false" compartment="c" constant="false" hasOnlySubstanceUnits="false" id="M_cpd03115_c" fbc:charge="0" />
      <species boundaryCondition="false" compartment="c" constant="false" hasOnlySubstanceUnits="false" id="M_cpd03127_c" fbc:charge="0" />
      <species boundaryCondition="false" compartment="c" constant="false" hasOnlySubstanceUnits="false" id="M_cpd02691_c" fbc:charge="0" />
      <species boundaryCondition="false" compartment="c" constant="false" hasOnlySubstanceUnits="false" id="M_cpd02125_c" fbc:charge="0" />
      <species boundaryCondition="false" compartment="c" constant="false" hasOnlySubstanceUnits="false" id="M_cpd03113_c" fbc:charge="0" />
      <species boundaryCondition="false" compartment="c" constant="false" hasOnlySubstanceUnits="false" id="M_cpd03126_c" fbc:charge="0" />
      <species boundaryCondition="false" compartment="c" constant="false" hasOnlySubstanceUnits="false" id="M_cpd03116_c" fbc:charge="0" />
      <species boundaryCondition="false" compartment="c" constant="false" hasOnlySubstanceUnits="false" id="M_cpd02060_c" fbc:charge="0" />
      <species boundaryCondition="false" compartment="c" constant="false" hasOnlySubstanceUnits="false" id="M_cpd03120_c" fbc:charge="0" />
      <species boundaryCondition="false" compartment="c" constant="false" hasOnlySubstanceUnits="false" id="M_cpd03130_c" fbc:charge="0" />
      <species boundaryCondition="false" compartment="c" constant="false" hasOnlySubstanceUnits="false" id="M_cpd03279_c" fbc:charge="0" />
      <species boundaryCondition="false" compartment="c" constant="false" hasOnlySubstanceUnits="false" id="M_cpd02590_c" fbc:charge="0" />
      <species boundaryCondition="false" compartment="c" constant="false" hasOnlySubstanceUnits="false" id="M_cpd00283_c" fbc:charge="0" />
      <species boundaryCondition="false" compartment="c" constant="false" hasOnlySubstanceUnits="false" id="M_cpd00906_c" fbc:charge="0" />
      <species boundaryCondition="false" compartment="c" constant="false" hasOnlySubstanceUnits="false" id="M_cpd02591_c" fbc:charge="0" />
      <species boundaryCondition="false" compartment="c" constant="false" hasOnlySubstanceUnits="false" id="M_cpd00289_c" fbc:charge="0" />
      <species boundaryCondition="false" compartment="c" constant="false" hasOnlySubstanceUnits="false" id="M_cpd15606_c" fbc:charge="0" />
      <species boundaryCondition="false" compartment="c" constant="false" hasOnlySubstanceUnits="false" id="M_cpd00069_c" fbc:charge="0" />
      <species boundaryCondition="false" compartment="c" constant="false" hasOnlySubstanceUnits="false" id="M_cpd11590_c" fbc:charge="0" />
      <species boundaryCondition="false" compartment="c" constant="false" hasOnlySubstanceUnits="false" id="M_cpd11582_c" fbc:charge="0" />
      <species boundaryCondition="false" compartment="c" constant="false" hasOnlySubstanceUnits="false" id="M_cpd15605_c" fbc:charge="0" />
      <species boundaryCondition="false" compartment="c" constant="false" hasOnlySubstanceUnits="false" id="M_cpd11589_c" fbc:charge="0" />
      <species boundaryCondition="false" compartment="c" constant="false" hasOnlySubstanceUnits="false" id="M_cpd11588_c" fbc:charge="0" />
      <species boundaryCondition="false" compartment="c" constant="false" hasOnlySubstanceUnits="false" id="M_cpd00129_c" fbc:charge="0" />
      <species boundaryCondition="false" compartment="c" constant="false" hasOnlySubstanceUnits="false" id="M_cpd11583_c" fbc:charge="0" />
      <species boundaryCondition="false" compartment="c" constant="false" hasOnlySubstanceUnits="false" id="M_cpd15604_c" fbc:charge="0" />
      <species boundaryCondition="false" compartment="c" constant="false" hasOnlySubstanceUnits="false" id="M_cpd11584_c" fbc:charge="0" />
      <species boundaryCondition="false" compartment="c" constant="false" hasOnlySubstanceUnits="false" id="M_cpd11591_c" fbc:charge="0" />
      <species boundaryCondition="false" compartment="c" constant="false" hasOnlySubstanceUnits="false" id="M_cpd15603_c" fbc:charge="0" />
      <species boundaryCondition="false" compartment="c" constant="false" hasOnlySubstanceUnits="false" id="M_cpd11592_c" fbc:charge="0" />
      <species boundaryCondition="false" compartment="c" constant="false" hasOnlySubstanceUnits="false" id="M_cpd11587_c" fbc:charge="0" />
      <species boundaryCondition="false" compartment="c" constant="false" hasOnlySubstanceUnits="false" id="M_cpd11585_c" fbc:charge="0" />
      <species boundaryCondition="false" compartment="c" constant="false" hasOnlySubstanceUnits="false" id="M_cpd11593_c" fbc:charge="0" />
      <species boundaryCondition="false" compartment="c" constant="false" hasOnlySubstanceUnits="false" id="M_cpd11586_c" fbc:charge="0" />
      <species boundaryCondition="false" compartment="c" constant="false" hasOnlySubstanceUnits="false" id="M_cpd01017_c" fbc:charge="0" />
      <species boundaryCondition="false" compartment="c" constant="false" hasOnlySubstanceUnits="false" id="M_cpd11580_c" fbc:charge="0" />
      <species boundaryCondition="false" compartment="c" constant="false" hasOnlySubstanceUnits="false" id="M_cpd11581_c" fbc:charge="0" />
      <species boundaryCondition="false" compartment="e" constant="false" hasOnlySubstanceUnits="false" id="M_cpd00092_e" fbc:charge="0" />
      <species boundaryCondition="false" compartment="c" constant="false" hasOnlySubstanceUnits="false" id="M_cpd02227_c" fbc:charge="0" />
      <species boundaryCondition="false" compartment="c" constant="false" hasOnlySubstanceUnits="false" id="M_cpd00147_c" fbc:charge="0" />
      <species boundaryCondition="false" compartment="c" constant="false" hasOnlySubstanceUnits="false" id="M_cpd01981_c" fbc:charge="0" />
      <species boundaryCondition="false" compartment="c" constant="false" hasOnlySubstanceUnits="false" id="M_cpd02862_c" fbc:charge="0" />
      <species boundaryCondition="false" compartment="c" constant="false" hasOnlySubstanceUnits="false" id="M_cpd02948_c" fbc:charge="0" />
      <species boundaryCondition="false" compartment="c" constant="false" hasOnlySubstanceUnits="false" id="M_cpd02968_c" fbc:charge="0" />
      <species boundaryCondition="false" compartment="c" constant="false" hasOnlySubstanceUnits="false" id="M_cpd03494_c" fbc:charge="0" />
      <species boundaryCondition="false" compartment="c" constant="false" hasOnlySubstanceUnits="false" id="M_cpd00731_c" fbc:charge="0" />
      <species boundaryCondition="false" compartment="c" constant="false" hasOnlySubstanceUnits="false" id="M_cpd03490_c" fbc:charge="0" />
      <species boundaryCondition="false" compartment="c" constant="false" hasOnlySubstanceUnits="false" id="M_cpd02964_c" fbc:charge="0" />
      <species boundaryCondition="false" compartment="c" constant="false" hasOnlySubstanceUnits="false" id="M_cpd00525_c" fbc:charge="0" />
      <species boundaryCondition="false" compartment="c" constant="false" hasOnlySubstanceUnits="false" id="M_cpd02338_c" fbc:charge="0" />
      <species boundaryCondition="false" compartment="c" constant="false" hasOnlySubstanceUnits="false" id="M_cpd00272_c" fbc:charge="0" />
      <species boundaryCondition="false" compartment="c" constant="false" hasOnlySubstanceUnits="false" id="M_cpd00900_c" fbc:charge="0" />
      <species boundaryCondition="false" compartment="c" constant="false" hasOnlySubstanceUnits="false" id="M_cpd00083_c" fbc:charge="0" />
      <species boundaryCondition="false" compartment="c" constant="false" hasOnlySubstanceUnits="false" id="M_cpd00232_c" fbc:charge="0" />
      <species boundaryCondition="false" compartment="c" constant="false" hasOnlySubstanceUnits="false" id="M_cpd00738_c" fbc:charge="0" />
      <species boundaryCondition="false" compartment="c" constant="false" hasOnlySubstanceUnits="false" id="M_cpd03495_c" fbc:charge="0" />
      <species boundaryCondition="false" compartment="c" constant="false" hasOnlySubstanceUnits="false" id="M_cpd03491_c" fbc:charge="0" />
      <species boundaryCondition="false" compartment="c" constant="false" hasOnlySubstanceUnits="false" id="M_cpd00387_c" fbc:charge="0" />
      <species boundaryCondition="false" compartment="c" constant="false" hasOnlySubstanceUnits="false" id="M_cpd02601_c" fbc:charge="0" />
      <species boundaryCondition="false" compartment="c" constant="false" hasOnlySubstanceUnits="false" id="M_cpd00507_c" fbc:charge="0" />
      <species boundaryCondition="false" compartment="c" constant="false" hasOnlySubstanceUnits="false" id="M_cpde0001_c" fbc:charge="0" />
      <species boundaryCondition="false" compartment="c" constant="false" hasOnlySubstanceUnits="false" id="M_cpd02603_c" fbc:charge="0" />
      <species boundaryCondition="false" compartment="c" constant="false" hasOnlySubstanceUnits="false" id="M_cpd12547_c" fbc:charge="0" />
      <species boundaryCondition="false" compartment="c" constant="false" hasOnlySubstanceUnits="false" id="M_cpd00908_c" fbc:charge="0" />
      <species boundaryCondition="false" compartment="c" constant="false" hasOnlySubstanceUnits="false" id="M_cpd03557_c" fbc:charge="0" />
      <species boundaryCondition="false" compartment="e" constant="false" hasOnlySubstanceUnits="false" id="M_cpd00161_e" fbc:charge="0" />
      <species boundaryCondition="false" compartment="c" constant="false" hasOnlySubstanceUnits="false" id="M_cpd02740_c" fbc:charge="0" />
      <species boundaryCondition="false" compartment="c" constant="false" hasOnlySubstanceUnits="false" id="M_cpd02506_c" fbc:charge="0" />
      <species boundaryCondition="false" compartment="c" constant="false" hasOnlySubstanceUnits="false" id="M_cpd00070_c" fbc:charge="0" />
      <species boundaryCondition="false" compartment="c" constant="false" hasOnlySubstanceUnits="false" id="M_cpd15666_c" fbc:charge="0" />
      <species boundaryCondition="false" compartment="c" constant="false" hasOnlySubstanceUnits="false" id="M_cpd15665_c" fbc:charge="0" />
      <species boundaryCondition="false" compartment="c" constant="false" hasOnlySubstanceUnits="false" id="M_cpd00502_c" fbc:charge="0" />
      <species boundaryCondition="false" compartment="c" constant="false" hasOnlySubstanceUnits="false" id="M_cpd00861_c" fbc:charge="0" />
      <species boundaryCondition="false" compartment="c" constant="false" hasOnlySubstanceUnits="false" id="M_cpd00946_c" fbc:charge="0" />
      <species boundaryCondition="false" compartment="c" constant="false" hasOnlySubstanceUnits="false" id="M_cpd02967_c" fbc:charge="0" />
      <species boundaryCondition="false" compartment="c" constant="false" hasOnlySubstanceUnits="false" id="M_cpd00521_c" fbc:charge="0" />
      <species boundaryCondition="false" compartment="c" constant="false" hasOnlySubstanceUnits="false" id="M_cpd00522_c" fbc:charge="0" />
      <species boundaryCondition="false" compartment="c" constant="false" hasOnlySubstanceUnits="false" id="M_cpd00626_c" fbc:charge="0" />
      <species boundaryCondition="false" compartment="c" constant="false" hasOnlySubstanceUnits="false" id="M_cpd01155_c" fbc:charge="0" />
      <species boundaryCondition="false" compartment="c" constant="false" hasOnlySubstanceUnits="false" id="M_cpd00152_c" fbc:charge="0" />
      <species boundaryCondition="false" compartment="e" constant="false" hasOnlySubstanceUnits="false" id="M_cpd11590_e" fbc:charge="0" />
      <species boundaryCondition="false" compartment="e" constant="false" hasOnlySubstanceUnits="false" id="M_cpd11589_e" fbc:charge="0" />
      <species boundaryCondition="false" compartment="e" constant="false" hasOnlySubstanceUnits="false" id="M_cpd11583_e" fbc:charge="0" />
      <species boundaryCondition="false" compartment="e" constant="false" hasOnlySubstanceUnits="false" id="M_cpd15603_e" fbc:charge="0" />
      <species boundaryCondition="false" compartment="e" constant="false" hasOnlySubstanceUnits="false" id="M_cpd11585_e" fbc:charge="0" />
      <species boundaryCondition="false" compartment="e" constant="false" hasOnlySubstanceUnits="false" id="M_cpd11591_e" fbc:charge="0" />
      <species boundaryCondition="false" compartment="e" constant="false" hasOnlySubstanceUnits="false" id="M_cpd15606_e" fbc:charge="0" />
      <species boundaryCondition="false" compartment="e" constant="false" hasOnlySubstanceUnits="false" id="M_cpd11584_e" fbc:charge="0" />
      <species boundaryCondition="false" compartment="e" constant="false" hasOnlySubstanceUnits="false" id="M_cpd11592_e" fbc:charge="0" />
      <species boundaryCondition="false" compartment="e" constant="false" hasOnlySubstanceUnits="false" id="M_cpd15604_e" fbc:charge="0" />
      <species boundaryCondition="false" compartment="e" constant="false" hasOnlySubstanceUnits="false" id="M_cpd11593_e" fbc:charge="0" />
      <species boundaryCondition="false" compartment="e" constant="false" hasOnlySubstanceUnits="false" id="M_cpd01017_e" fbc:charge="0" />
      <species boundaryCondition="false" compartment="e" constant="false" hasOnlySubstanceUnits="false" id="M_cpd15605_e" fbc:charge="0" />
      <species boundaryCondition="false" compartment="e" constant="false" hasOnlySubstanceUnits="false" id="M_cpd11582_e" fbc:charge="0" />
      <species boundaryCondition="false" compartment="e" constant="false" hasOnlySubstanceUnits="false" id="M_cpd11586_e" fbc:charge="0" />
      <species boundaryCondition="false" compartment="e" constant="false" hasOnlySubstanceUnits="false" id="M_cpd11580_e" fbc:charge="0" />
      <species boundaryCondition="false" compartment="e" constant="false" hasOnlySubstanceUnits="false" id="M_cpd11588_e" fbc:charge="0" />
      <species boundaryCondition="false" compartment="e" constant="false" hasOnlySubstanceUnits="false" id="M_cpd11581_e" fbc:charge="0" />
      <species boundaryCondition="false" compartment="e" constant="false" hasOnlySubstanceUnits="false" id="M_cpd11587_e" fbc:charge="0" />
      <species boundaryCondition="false" compartment="c" constant="false" hasOnlySubstanceUnits="false" id="M_cpd02120_c" fbc:charge="0" />
      <species boundaryCondition="false" compartment="c" constant="false" hasOnlySubstanceUnits="false" id="M_cpd02465_c" fbc:charge="0" />
      <species boundaryCondition="false" compartment="c" constant="false" hasOnlySubstanceUnits="false" id="M_cpd02698_c" fbc:charge="0" />
      <species boundaryCondition="false" compartment="c" constant="false" hasOnlySubstanceUnits="false" id="M_cpd02724_c" fbc:charge="0" />
      <species boundaryCondition="false" compartment="c" constant="false" hasOnlySubstanceUnits="false" id="M_cpd03289_c" fbc:charge="0" />
      <species boundaryCondition="false" compartment="c" constant="false" hasOnlySubstanceUnits="false" id="M_cpd00342_c" fbc:charge="0" />
      <species boundaryCondition="false" compartment="c" constant="false" hasOnlySubstanceUnits="false" id="M_cpd00918_c" fbc:charge="0" />
      <species boundaryCondition="false" compartment="c" constant="false" hasOnlySubstanceUnits="false" id="M_cpd00477_c" fbc:charge="0" />
      <species boundaryCondition="false" compartment="c" constant="false" hasOnlySubstanceUnits="false" id="M_cpd02552_c" fbc:charge="0" />
      <species boundaryCondition="false" compartment="c" constant="false" hasOnlySubstanceUnits="false" id="M_cpd06227_c" fbc:charge="0" />
      <species boundaryCondition="false" compartment="c" constant="false" hasOnlySubstanceUnits="false" id="M_cpd00683_c" fbc:charge="0" />
      <species boundaryCondition="false" compartment="c" constant="false" hasOnlySubstanceUnits="false" id="M_cpd00330_c" fbc:charge="0" />
      <species boundaryCondition="false" compartment="c" constant="false" hasOnlySubstanceUnits="false" id="M_cpd03524_c" fbc:charge="0" />
      <species boundaryCondition="false" compartment="c" constant="false" hasOnlySubstanceUnits="false" id="M_cpd11924_c" fbc:charge="0" />
      <species boundaryCondition="false" compartment="c" constant="false" hasOnlySubstanceUnits="false" id="M_cpd12133_c" fbc:charge="0" />
      <species boundaryCondition="false" compartment="c" constant="false" hasOnlySubstanceUnits="false" id="M_cpd15722_c" fbc:charge="0" />
      <species boundaryCondition="false" compartment="c" constant="false" hasOnlySubstanceUnits="false" id="M_cpd15723_c" fbc:charge="0" />
      <species boundaryCondition="false" compartment="c" constant="false" hasOnlySubstanceUnits="false" id="M_cpd15540_c" fbc:charge="0" />
      <species boundaryCondition="false" compartment="c" constant="false" hasOnlySubstanceUnits="false" id="M_cpd15727_c" fbc:charge="0" />
      <species boundaryCondition="false" compartment="c" constant="false" hasOnlySubstanceUnits="false" id="M_cpd15726_c" fbc:charge="0" />
      <species boundaryCondition="false" compartment="c" constant="false" hasOnlySubstanceUnits="false" id="M_cpd15725_c" fbc:charge="0" />
      <species boundaryCondition="false" compartment="c" constant="false" hasOnlySubstanceUnits="false" id="M_cpd15724_c" fbc:charge="0" />
      <species boundaryCondition="false" compartment="c" constant="false" hasOnlySubstanceUnits="false" id="M_cpd15541_c" fbc:charge="0" />
      <species boundaryCondition="false" compartment="c" constant="false" hasOnlySubstanceUnits="false" id="M_cpd15539_c" fbc:charge="0" />
      <species boundaryCondition="false" compartment="c" constant="false" hasOnlySubstanceUnits="false" id="M_cpd15538_c" fbc:charge="0" />
      <species boundaryCondition="false" compartment="c" constant="false" hasOnlySubstanceUnits="false" id="M_cpd15537_c" fbc:charge="0" />
      <species boundaryCondition="false" compartment="c" constant="false" hasOnlySubstanceUnits="false" id="M_cpd15536_c" fbc:charge="0" />
      <species boundaryCondition="false" compartment="c" constant="false" hasOnlySubstanceUnits="false" id="M_cpd15535_c" fbc:charge="0" />
      <species boundaryCondition="false" compartment="e" constant="false" hasOnlySubstanceUnits="false" id="M_cpd03424_e" fbc:charge="0" />
      <species boundaryCondition="false" compartment="c" constant="false" hasOnlySubstanceUnits="false" id="M_cpd03424_c" fbc:charge="0" />
      <species boundaryCondition="false" compartment="e" constant="false" hasOnlySubstanceUnits="false" id="M_cpd00635_e" fbc:charge="0" />
      <species boundaryCondition="false" compartment="c" constant="false" hasOnlySubstanceUnits="false" id="M_cpd00635_c" fbc:charge="0" />
      <species boundaryCondition="false" compartment="e" constant="false" hasOnlySubstanceUnits="false" id="M_cpd00423_e" fbc:charge="0" />
      <species boundaryCondition="false" compartment="c" constant="false" hasOnlySubstanceUnits="false" id="M_cpd00423_c" fbc:charge="0" />
      <species boundaryCondition="false" compartment="c" constant="false" hasOnlySubstanceUnits="false" id="M_cpd15352_c" fbc:charge="0" />
      <species boundaryCondition="false" compartment="c" constant="false" hasOnlySubstanceUnits="false" id="M_cpd15500_c" fbc:charge="0" />
      <species boundaryCondition="false" compartment="c" constant="false" hasOnlySubstanceUnits="false" id="M_cpd03447_c" fbc:charge="0" />
      <species boundaryCondition="false" compartment="c" constant="false" hasOnlySubstanceUnits="false" id="M_cpd03448_c" fbc:charge="0" />
      <species boundaryCondition="false" compartment="c" constant="false" hasOnlySubstanceUnits="false" id="M_cpd09410_c" fbc:charge="0" />
      <species boundaryCondition="false" compartment="c" constant="false" hasOnlySubstanceUnits="false" id="M_cpd01401_c" fbc:charge="0" />
      <species boundaryCondition="false" compartment="c" constant="false" hasOnlySubstanceUnits="false" id="M_cpd12777_c" fbc:charge="0" />
      <species boundaryCondition="false" compartment="c" constant="false" hasOnlySubstanceUnits="false" id="M_cpd00208_c" fbc:charge="0" />
      <species boundaryCondition="false" compartment="c" constant="false" hasOnlySubstanceUnits="false" id="M_cpd00532_c" fbc:charge="0" />
      <species boundaryCondition="false" compartment="e" constant="false" hasOnlySubstanceUnits="false" id="M_cpd00039_e" fbc:charge="0" />
      <species boundaryCondition="false" compartment="c" constant="false" hasOnlySubstanceUnits="false" id="M_cpd00837_c" fbc:charge="0" />
      <species boundaryCondition="false" compartment="c" constant="false" hasOnlySubstanceUnits="false" id="M_cpd16379_c" fbc:charge="0" />
      <species boundaryCondition="false" compartment="c" constant="false" hasOnlySubstanceUnits="false" id="M_cpd00259_c" fbc:charge="0" />
      <species boundaryCondition="false" compartment="c" constant="false" hasOnlySubstanceUnits="false" id="M_cpd00863_c" fbc:charge="0" />
      <species boundaryCondition="false" compartment="c" constant="false" hasOnlySubstanceUnits="false" id="M_cpd00501_c" fbc:charge="0" />
      <species boundaryCondition="false" compartment="c" constant="false" hasOnlySubstanceUnits="false" id="M_cpd00504_c" fbc:charge="0" />
      <species boundaryCondition="false" compartment="c" constant="false" hasOnlySubstanceUnits="false" id="M_cpd11538_c" fbc:charge="0" />
      <species boundaryCondition="false" compartment="c" constant="false" hasOnlySubstanceUnits="false" id="M_cpd11482_c" fbc:charge="0" />
      <species boundaryCondition="false" compartment="c" constant="false" hasOnlySubstanceUnits="false" id="M_cpd11559_c" fbc:charge="0" />
      <species boundaryCondition="false" compartment="c" constant="false" hasOnlySubstanceUnits="false" id="M_cpd11534_c" fbc:charge="0" />
      <species boundaryCondition="false" compartment="c" constant="false" hasOnlySubstanceUnits="false" id="M_cpd11563_c" fbc:charge="0" />
      <species boundaryCondition="false" compartment="c" constant="false" hasOnlySubstanceUnits="false" id="M_cpd11501_c" fbc:charge="0" />
      <species boundaryCondition="false" compartment="c" constant="false" hasOnlySubstanceUnits="false" id="M_cpd11509_c" fbc:charge="0" />
      <species boundaryCondition="false" compartment="c" constant="false" hasOnlySubstanceUnits="false" id="M_cpd11567_c" fbc:charge="0" />
      <species boundaryCondition="false" compartment="c" constant="false" hasOnlySubstanceUnits="false" id="M_cpd11483_c" fbc:charge="0" />
      <species boundaryCondition="false" compartment="c" constant="false" hasOnlySubstanceUnits="false" id="M_cpd11497_c" fbc:charge="0" />
      <species boundaryCondition="false" compartment="c" constant="false" hasOnlySubstanceUnits="false" id="M_cpd11480_c" fbc:charge="0" />
      <species boundaryCondition="false" compartment="c" constant="false" hasOnlySubstanceUnits="false" id="M_cpd11551_c" fbc:charge="0" />
      <species boundaryCondition="false" compartment="c" constant="false" hasOnlySubstanceUnits="false" id="M_cpd11571_c" fbc:charge="0" />
      <species boundaryCondition="false" compartment="c" constant="false" hasOnlySubstanceUnits="false" id="M_cpd11542_c" fbc:charge="0" />
      <species boundaryCondition="false" compartment="c" constant="false" hasOnlySubstanceUnits="false" id="M_cpd11505_c" fbc:charge="0" />
      <species boundaryCondition="false" compartment="c" constant="false" hasOnlySubstanceUnits="false" id="M_cpd11547_c" fbc:charge="0" />
      <species boundaryCondition="false" compartment="c" constant="false" hasOnlySubstanceUnits="false" id="M_cpd11555_c" fbc:charge="0" />
      <species boundaryCondition="false" compartment="c" constant="false" hasOnlySubstanceUnits="false" id="M_cpd11484_c" fbc:charge="0" />
      <species boundaryCondition="false" compartment="c" constant="false" hasOnlySubstanceUnits="false" id="M_cpd11513_c" fbc:charge="0" />
      <species boundaryCondition="false" compartment="c" constant="false" hasOnlySubstanceUnits="false" id="M_cpd11530_c" fbc:charge="0" />
      <species boundaryCondition="false" compartment="c" constant="false" hasOnlySubstanceUnits="false" id="M_cpd11526_c" fbc:charge="0" />
      <species boundaryCondition="false" compartment="c" constant="false" hasOnlySubstanceUnits="false" id="M_cpd11479_c" fbc:charge="0" />
      <species boundaryCondition="false" compartment="c" constant="false" hasOnlySubstanceUnits="false" id="M_cpd11517_c" fbc:charge="0" />
      <species boundaryCondition="false" compartment="c" constant="false" hasOnlySubstanceUnits="false" id="M_cpd11481_c" fbc:charge="0" />
      <species boundaryCondition="false" compartment="c" constant="false" hasOnlySubstanceUnits="false" id="M_cpd11478_c" fbc:charge="0" />
      <species boundaryCondition="false" compartment="c" constant="false" hasOnlySubstanceUnits="false" id="M_cpd11522_c" fbc:charge="0" />
      <species boundaryCondition="false" compartment="c" constant="false" hasOnlySubstanceUnits="false" id="M_cpd15499_c" fbc:charge="0" />
      <species boundaryCondition="false" compartment="c" constant="false" hasOnlySubstanceUnits="false" id="M_cpd15560_c" fbc:charge="0" />
      <species boundaryCondition="false" compartment="c" constant="false" hasOnlySubstanceUnits="false" id="M_cpd15561_c" fbc:charge="0" />
      <species boundaryCondition="false" compartment="c" constant="false" hasOnlySubstanceUnits="false" id="M_cpd00793_c" fbc:charge="0" />
      <species boundaryCondition="false" compartment="c" constant="false" hasOnlySubstanceUnits="false" id="M_cpd02711_c" fbc:charge="0" />
      <species boundaryCondition="false" compartment="c" constant="false" hasOnlySubstanceUnits="false" id="M_cpd00794_c" fbc:charge="0" />
      <species boundaryCondition="false" compartment="c" constant="false" hasOnlySubstanceUnits="false" id="M_cpd00179_c" fbc:charge="0" />
      <species boundaryCondition="false" compartment="c" constant="false" hasOnlySubstanceUnits="false" id="M_cpd00842_c" fbc:charge="0" />
      <species boundaryCondition="false" compartment="c" constant="false" hasOnlySubstanceUnits="false" id="M_cpd00279_c" fbc:charge="0" />
      <species boundaryCondition="false" compartment="c" constant="false" hasOnlySubstanceUnits="false" id="M_cpd00876_c" fbc:charge="0" />
      <species boundaryCondition="false" compartment="c" constant="false" hasOnlySubstanceUnits="false" id="M_cpd00287_c" fbc:charge="0" />
      <species boundaryCondition="false" compartment="c" constant="false" hasOnlySubstanceUnits="false" id="M_cpd03123_c" fbc:charge="0" />
      <species boundaryCondition="false" compartment="c" constant="false" hasOnlySubstanceUnits="false" id="M_cpd02124_c" fbc:charge="0" />
      <species boundaryCondition="false" compartment="c" constant="false" hasOnlySubstanceUnits="false" id="M_cpd03114_c" fbc:charge="0" />
      <species boundaryCondition="false" compartment="c" constant="false" hasOnlySubstanceUnits="false" id="M_cpd03121_c" fbc:charge="0" />
      <species boundaryCondition="false" compartment="c" constant="false" hasOnlySubstanceUnits="false" id="M_cpd09844_c" fbc:charge="0" />
      <species boundaryCondition="false" compartment="c" constant="false" hasOnlySubstanceUnits="false" id="M_cpd01507_c" fbc:charge="0" />
      <species boundaryCondition="false" compartment="c" constant="false" hasOnlySubstanceUnits="false" id="M_cpd03117_c" fbc:charge="0" />
      <species boundaryCondition="false" compartment="c" constant="false" hasOnlySubstanceUnits="false" id="M_cpd12689_c" fbc:charge="0" />
      <species boundaryCondition="false" compartment="c" constant="false" hasOnlySubstanceUnits="false" id="M_cpd03119_c" fbc:charge="0" />
      <species boundaryCondition="false" compartment="c" constant="false" hasOnlySubstanceUnits="false" id="M_cpd00650_c" fbc:charge="0" />
      <species boundaryCondition="false" compartment="c" constant="false" hasOnlySubstanceUnits="false" id="M_cpd00120_c" fbc:charge="0" />
      <species boundaryCondition="false" compartment="c" constant="false" hasOnlySubstanceUnits="false" id="M_cpd00481_c" fbc:charge="0" />
      <species boundaryCondition="false" compartment="c" constant="false" hasOnlySubstanceUnits="false" id="M_cpd00760_c" fbc:charge="0" />
      <species boundaryCondition="false" compartment="c" constant="false" hasOnlySubstanceUnits="false" id="M_cpd02234_c" fbc:charge="0" />
      <species boundaryCondition="false" compartment="c" constant="false" hasOnlySubstanceUnits="false" id="M_cpd00162_c" fbc:charge="0" />
      <species boundaryCondition="false" compartment="e" constant="false" hasOnlySubstanceUnits="false" id="M_cpd00162_e" fbc:charge="0" />
      <species boundaryCondition="false" compartment="c" constant="false" hasOnlySubstanceUnits="false" id="M_cpd00807_c" fbc:charge="0" />
      <species boundaryCondition="false" compartment="e" constant="false" hasOnlySubstanceUnits="false" id="M_cpd00226_e" fbc:charge="0" />
      <species boundaryCondition="false" compartment="c" constant="false" hasOnlySubstanceUnits="false" id="M_cpd00223_c" fbc:charge="0" />
      <species boundaryCondition="false" compartment="e" constant="false" hasOnlySubstanceUnits="false" id="M_cpd00220_e" fbc:charge="0" />
      <species boundaryCondition="false" compartment="c" constant="false" hasOnlySubstanceUnits="false" id="M_cpd00348_c" fbc:charge="0" />
      <species boundaryCondition="false" compartment="e" constant="false" hasOnlySubstanceUnits="false" id="M_cpd00540_e" fbc:charge="0" />
      <species boundaryCondition="false" compartment="c" constant="false" hasOnlySubstanceUnits="false" id="M_cpd00540_c" fbc:charge="0" />
      <species boundaryCondition="false" compartment="e" constant="false" hasOnlySubstanceUnits="false" id="M_cpd00129_e" fbc:charge="0" />
      <species boundaryCondition="false" compartment="c" constant="false" hasOnlySubstanceUnits="false" id="M_cpd03124_c" fbc:charge="0" />
      <species boundaryCondition="false" compartment="c" constant="false" hasOnlySubstanceUnits="false" id="M_cpd03128_c" fbc:charge="0" />
      <species boundaryCondition="false" compartment="c" constant="false" hasOnlySubstanceUnits="false" id="M_cpd01260_c" fbc:charge="0" />
      <species boundaryCondition="false" compartment="c" constant="false" hasOnlySubstanceUnits="false" id="M_cpd01335_c" fbc:charge="0" />
      <species boundaryCondition="false" compartment="c" constant="false" hasOnlySubstanceUnits="false" id="M_cpd15749_c" fbc:charge="0" />
      <species boundaryCondition="false" compartment="c" constant="false" hasOnlySubstanceUnits="false" id="M_cpd15767_c" fbc:charge="0" />
      <species boundaryCondition="false" compartment="c" constant="false" hasOnlySubstanceUnits="false" id="M_cpd15753_c" fbc:charge="0" />
      <species boundaryCondition="false" compartment="c" constant="false" hasOnlySubstanceUnits="false" id="M_cpd15771_c" fbc:charge="0" />
      <species boundaryCondition="false" compartment="c" constant="false" hasOnlySubstanceUnits="false" id="M_cpd15754_c" fbc:charge="0" />
      <species boundaryCondition="false" compartment="c" constant="false" hasOnlySubstanceUnits="false" id="M_cpd15772_c" fbc:charge="0" />
      <species boundaryCondition="false" compartment="c" constant="false" hasOnlySubstanceUnits="false" id="M_cpd15748_c" fbc:charge="0" />
      <species boundaryCondition="false" compartment="c" constant="false" hasOnlySubstanceUnits="false" id="M_cpd15766_c" fbc:charge="0" />
      <species boundaryCondition="false" compartment="c" constant="false" hasOnlySubstanceUnits="false" id="M_cpd15746_c" fbc:charge="0" />
      <species boundaryCondition="false" compartment="c" constant="false" hasOnlySubstanceUnits="false" id="M_cpd15764_c" fbc:charge="0" />
      <species boundaryCondition="false" compartment="c" constant="false" hasOnlySubstanceUnits="false" id="M_cpd15747_c" fbc:charge="0" />
      <species boundaryCondition="false" compartment="c" constant="false" hasOnlySubstanceUnits="false" id="M_cpd15765_c" fbc:charge="0" />
      <species boundaryCondition="false" compartment="c" constant="false" hasOnlySubstanceUnits="false" id="M_cpd15750_c" fbc:charge="0" />
      <species boundaryCondition="false" compartment="c" constant="false" hasOnlySubstanceUnits="false" id="M_cpd15768_c" fbc:charge="0" />
      <species boundaryCondition="false" compartment="c" constant="false" hasOnlySubstanceUnits="false" id="M_cpd15751_c" fbc:charge="0" />
      <species boundaryCondition="false" compartment="c" constant="false" hasOnlySubstanceUnits="false" id="M_cpd15769_c" fbc:charge="0" />
      <species boundaryCondition="false" compartment="c" constant="false" hasOnlySubstanceUnits="false" id="M_cpd15752_c" fbc:charge="0" />
      <species boundaryCondition="false" compartment="c" constant="false" hasOnlySubstanceUnits="false" id="M_cpd15770_c" fbc:charge="0" />
      <species boundaryCondition="false" compartment="c" constant="false" hasOnlySubstanceUnits="false" id="M_cpd15425_c" fbc:charge="0" />
      <species boundaryCondition="false" compartment="c" constant="false" hasOnlySubstanceUnits="false" id="M_cpd00658_c" fbc:charge="0" />
      <species boundaryCondition="false" compartment="c" constant="false" hasOnlySubstanceUnits="false" id="M_cpd00599_c" fbc:charge="0" />
      <species boundaryCondition="false" compartment="c" constant="false" hasOnlySubstanceUnits="false" id="M_cpd09801_c" fbc:charge="0" />
      <species boundaryCondition="false" compartment="c" constant="false" hasOnlySubstanceUnits="false" id="M_cpd09818_c" fbc:charge="0" />
      <species boundaryCondition="false" compartment="c" constant="false" hasOnlySubstanceUnits="false" id="M_cpd08287_c" fbc:charge="0" />
      <species boundaryCondition="false" compartment="c" constant="false" hasOnlySubstanceUnits="false" id="M_cpd00644_c" fbc:charge="0" />
      <species boundaryCondition="false" compartment="c" constant="false" hasOnlySubstanceUnits="false" id="M_cpd02654_c" fbc:charge="0" />
      <species boundaryCondition="false" compartment="c" constant="false" hasOnlySubstanceUnits="false" id="M_cpd02894_c" fbc:charge="0" />
      <species boundaryCondition="false" compartment="c" constant="false" hasOnlySubstanceUnits="false" id="M_cpd15378_c" fbc:charge="0" />
      <species boundaryCondition="false" compartment="c" constant="false" hasOnlySubstanceUnits="false" id="M_cpd00443_c" fbc:charge="0" />
      <species boundaryCondition="false" compartment="c" constant="false" hasOnlySubstanceUnits="false" id="M_cpd00954_c" fbc:charge="0" />
      <species boundaryCondition="false" compartment="c" constant="false" hasOnlySubstanceUnits="false" id="M_cpd02920_c" fbc:charge="0" />
      <species boundaryCondition="false" compartment="c" constant="false" hasOnlySubstanceUnits="false" id="M_cpd00229_c" fbc:charge="0" />
      <species boundaryCondition="false" compartment="c" constant="false" hasOnlySubstanceUnits="false" id="M_cpd08636_c" fbc:charge="0" />
      <species boundaryCondition="false" compartment="c" constant="false" hasOnlySubstanceUnits="false" id="M_cpd00818_c" fbc:charge="0" />
      <species boundaryCondition="false" compartment="c" constant="false" hasOnlySubstanceUnits="false" id="M_cpd01171_c" fbc:charge="0" />
      <species boundaryCondition="false" compartment="c" constant="false" hasOnlySubstanceUnits="false" id="M_cpd03194_c" fbc:charge="0" />
      <species boundaryCondition="false" compartment="e" constant="false" hasOnlySubstanceUnits="false" id="M_cpd00208_e" fbc:charge="0" />
      <species boundaryCondition="false" compartment="c" constant="false" hasOnlySubstanceUnits="false" id="M_cpd00485_c" fbc:charge="0" />
      <species boundaryCondition="false" compartment="c" constant="false" hasOnlySubstanceUnits="false" id="M_cpd11918_c" fbc:charge="0" />
      <species boundaryCondition="false" compartment="c" constant="false" hasOnlySubstanceUnits="false" id="M_cpd03163_c" fbc:charge="0" />
      <species boundaryCondition="false" compartment="c" constant="false" hasOnlySubstanceUnits="false" id="M_cpd12704_c" fbc:charge="0" />
      <species boundaryCondition="false" compartment="c" constant="false" hasOnlySubstanceUnits="false" id="M_cpd00393_c" fbc:charge="0" />
      <species boundaryCondition="false" compartment="c" constant="false" hasOnlySubstanceUnits="false" id="M_cpd00939_c" fbc:charge="0" />
      <species boundaryCondition="false" compartment="c" constant="false" hasOnlySubstanceUnits="false" id="M_cpd11915_c" fbc:charge="0" />
      <species boundaryCondition="false" compartment="c" constant="false" hasOnlySubstanceUnits="false" id="M_cpd12256_c" fbc:charge="0" />
      <species boundaryCondition="false" compartment="c" constant="false" hasOnlySubstanceUnits="false" id="M_cpd08316_c" fbc:charge="0" />
      <species boundaryCondition="false" compartment="c" constant="false" hasOnlySubstanceUnits="false" id="M_cpd04920_c" fbc:charge="0" />
      <species boundaryCondition="false" compartment="c" constant="false" hasOnlySubstanceUnits="false" id="M_cpd00211_c" fbc:charge="0" />
      <species boundaryCondition="false" compartment="c" constant="false" hasOnlySubstanceUnits="false" id="M_cpd01662_c" fbc:charge="0" />
      <species boundaryCondition="false" compartment="c" constant="false" hasOnlySubstanceUnits="false" id="M_cpd00666_c" fbc:charge="0" />
      <species boundaryCondition="false" compartment="c" constant="false" hasOnlySubstanceUnits="false" id="M_cpd02775_c" fbc:charge="0" />
      <species boundaryCondition="false" compartment="c" constant="false" hasOnlySubstanceUnits="false" id="M_cpd02636_c" fbc:charge="0" />
      <species boundaryCondition="false" compartment="c" constant="false" hasOnlySubstanceUnits="false" id="M_cpd00421_c" fbc:charge="0" />
      <species boundaryCondition="false" compartment="c" constant="false" hasOnlySubstanceUnits="false" id="M_cpd02210_c" fbc:charge="0" />
      <species boundaryCondition="false" compartment="c" constant="false" hasOnlySubstanceUnits="false" id="M_cpd00065_c" fbc:charge="0" />
      <species boundaryCondition="false" compartment="c" constant="false" hasOnlySubstanceUnits="false" id="M_cpd00359_c" fbc:charge="0" />
      <species boundaryCondition="false" compartment="c" constant="false" hasOnlySubstanceUnits="false" id="M_cpd02642_c" fbc:charge="0" />
      <species boundaryCondition="false" compartment="c" constant="false" hasOnlySubstanceUnits="false" id="M_cpd00956_c" fbc:charge="0" />
      <species boundaryCondition="false" compartment="c" constant="false" hasOnlySubstanceUnits="false" id="M_cpd00093_c" fbc:charge="0" />
      <species boundaryCondition="false" compartment="c" constant="false" hasOnlySubstanceUnits="false" id="M_cpd08210_c" fbc:charge="0" />
      <species boundaryCondition="false" compartment="c" constant="false" hasOnlySubstanceUnits="false" id="M_cpd03049_c" fbc:charge="0" />
      <species boundaryCondition="false" compartment="c" constant="false" hasOnlySubstanceUnits="false" id="M_cpd02693_c" fbc:charge="0" />
      <species boundaryCondition="false" compartment="c" constant="false" hasOnlySubstanceUnits="false" id="M_cpd02605_c" fbc:charge="0" />
      <species boundaryCondition="false" compartment="c" constant="false" hasOnlySubstanceUnits="false" id="M_cpd01646_c" fbc:charge="0" />
      <species boundaryCondition="false" compartment="c" constant="false" hasOnlySubstanceUnits="false" id="M_cpd01710_c" fbc:charge="0" />
      <species boundaryCondition="false" compartment="c" constant="false" hasOnlySubstanceUnits="false" id="M_cpd00890_c" fbc:charge="0" />
      <species boundaryCondition="false" compartment="c" constant="false" hasOnlySubstanceUnits="false" id="M_cpd17041_c" fbc:charge="0" />
      <species boundaryCondition="false" compartment="c" constant="false" hasOnlySubstanceUnits="false" id="M_cpd02524_c" fbc:charge="0" />
      <species boundaryCondition="false" compartment="c" constant="false" hasOnlySubstanceUnits="false" id="M_cpd00977_c" fbc:charge="0" />
      <species boundaryCondition="false" compartment="c" constant="false" hasOnlySubstanceUnits="false" id="M_cpd03704_c" fbc:charge="0" />
      <species boundaryCondition="false" compartment="c" constant="false" hasOnlySubstanceUnits="false" id="M_cpd00530_c" fbc:charge="0" />
      <species boundaryCondition="false" compartment="c" constant="false" hasOnlySubstanceUnits="false" id="M_cpd02611_c" fbc:charge="0" />
      <species boundaryCondition="false" compartment="e" constant="false" hasOnlySubstanceUnits="false" id="M_cpd00080_e" fbc:charge="0" />
      <species boundaryCondition="false" compartment="c" constant="false" hasOnlySubstanceUnits="false" id="M_cpd02625_c" fbc:charge="0" />
      <species boundaryCondition="false" compartment="c" constant="false" hasOnlySubstanceUnits="false" id="M_cpd00851_c" fbc:charge="0" />
      <species boundaryCondition="false" compartment="c" constant="false" hasOnlySubstanceUnits="false" id="M_cpd02431_c" fbc:charge="0" />
      <species boundaryCondition="false" compartment="c" constant="false" hasOnlySubstanceUnits="false" id="M_cpd02097_c" fbc:charge="0" />
      <species boundaryCondition="false" compartment="c" constant="false" hasOnlySubstanceUnits="false" id="M_cpd00858_c" fbc:charge="0" />
      <species boundaryCondition="false" compartment="c" constant="false" hasOnlySubstanceUnits="false" id="M_cpd11610_c" fbc:charge="0" />
      <species boundaryCondition="false" compartment="c" constant="false" hasOnlySubstanceUnits="false" id="M_cpd01608_c" fbc:charge="0" />
      <species boundaryCondition="false" compartment="c" constant="false" hasOnlySubstanceUnits="false" id="M_cpd01078_c" fbc:charge="0" />
      <species boundaryCondition="false" compartment="c" constant="false" hasOnlySubstanceUnits="false" id="M_cpd11609_c" fbc:charge="0" />
      <species boundaryCondition="false" compartment="c" constant="false" hasOnlySubstanceUnits="false" id="M_cpd03105_c" fbc:charge="0" />
      <species boundaryCondition="false" compartment="c" constant="false" hasOnlySubstanceUnits="false" id="M_cpd01850_c" fbc:charge="0" />
      <species boundaryCondition="false" compartment="c" constant="false" hasOnlySubstanceUnits="false" id="M_cpd01011_c" fbc:charge="0" />
      <species boundaryCondition="false" compartment="c" constant="false" hasOnlySubstanceUnits="false" id="M_cpd03662_c" fbc:charge="0" />
      <species boundaryCondition="false" compartment="c" constant="false" hasOnlySubstanceUnits="false" id="M_cpd00144_c" fbc:charge="0" />
      <species boundaryCondition="false" compartment="c" constant="false" hasOnlySubstanceUnits="false" id="M_cpd15799_c" fbc:charge="0" />
      <species boundaryCondition="false" compartment="c" constant="false" hasOnlySubstanceUnits="false" id="M_cpd15795_c" fbc:charge="0" />
      <species boundaryCondition="false" compartment="c" constant="false" hasOnlySubstanceUnits="false" id="M_cpd15798_c" fbc:charge="0" />
      <species boundaryCondition="false" compartment="c" constant="false" hasOnlySubstanceUnits="false" id="M_cpd15797_c" fbc:charge="0" />
      <species boundaryCondition="false" compartment="c" constant="false" hasOnlySubstanceUnits="false" id="M_cpd15793_c" fbc:charge="0" />
      <species boundaryCondition="false" compartment="c" constant="false" hasOnlySubstanceUnits="false" id="M_cpd15796_c" fbc:charge="0" />
      <species boundaryCondition="false" compartment="c" constant="false" hasOnlySubstanceUnits="false" id="M_cpd15792_c" fbc:charge="0" />
      <species boundaryCondition="false" compartment="c" constant="false" hasOnlySubstanceUnits="false" id="M_cpd15791_c" fbc:charge="0" />
      <species boundaryCondition="false" compartment="c" constant="false" hasOnlySubstanceUnits="false" id="M_cpd15794_c" fbc:charge="0" />
      <species boundaryCondition="false" compartment="e" constant="false" hasOnlySubstanceUnits="false" id="M_cpd00030_e" fbc:charge="0" />
      <species boundaryCondition="false" compartment="c" constant="false" hasOnlySubstanceUnits="false" id="M_cpd00030_c" fbc:charge="0" />
      <species boundaryCondition="false" compartment="c" constant="false" hasOnlySubstanceUnits="false" id="M_cpd00843_c" fbc:charge="0" />
      <species boundaryCondition="false" compartment="c" constant="false" hasOnlySubstanceUnits="false" id="M_cpd00882_c" fbc:charge="0" />
      <species boundaryCondition="false" compartment="c" constant="false" hasOnlySubstanceUnits="false" id="M_cpd01224_c" fbc:charge="0" />
      <species boundaryCondition="false" compartment="c" constant="false" hasOnlySubstanceUnits="false" id="M_cpd09879_c" fbc:charge="0" />
      <species boundaryCondition="false" compartment="c" constant="false" hasOnlySubstanceUnits="false" id="M_cpd00759_c" fbc:charge="0" />
      <species boundaryCondition="false" compartment="c" constant="false" hasOnlySubstanceUnits="false" id="M_cpd08731_c" fbc:charge="0" />
      <species boundaryCondition="false" compartment="c" constant="false" hasOnlySubstanceUnits="false" id="M_cpd08726_c" fbc:charge="0" />
      <species boundaryCondition="false" compartment="c" constant="false" hasOnlySubstanceUnits="false" id="M_cpd08738_c" fbc:charge="0" />
      <species boundaryCondition="false" compartment="c" constant="false" hasOnlySubstanceUnits="false" id="M_cpd06774_c" fbc:charge="0" />
      <species boundaryCondition="false" compartment="c" constant="false" hasOnlySubstanceUnits="false" id="M_cpd08744_c" fbc:charge="0" />
      <species boundaryCondition="false" compartment="c" constant="false" hasOnlySubstanceUnits="false" id="M_cpd08745_c" fbc:charge="0" />
      <species boundaryCondition="false" compartment="c" constant="false" hasOnlySubstanceUnits="false" id="M_cpd03282_c" fbc:charge="0" />
      <species boundaryCondition="false" compartment="e" constant="false" hasOnlySubstanceUnits="false" id="M_cpd00179_e" fbc:charge="0" />
      <species boundaryCondition="false" compartment="c" constant="false" hasOnlySubstanceUnits="false" id="M_cpd01919_c" fbc:charge="0" />
      <species boundaryCondition="false" compartment="e" constant="false" hasOnlySubstanceUnits="false" id="M_cpd00027_e" fbc:charge="0" />
      <species boundaryCondition="false" compartment="c" constant="false" hasOnlySubstanceUnits="false" id="M_cpd12115_c" fbc:charge="0" />
      <species boundaryCondition="false" compartment="c" constant="false" hasOnlySubstanceUnits="false" id="M_cpd12085_c" fbc:charge="0" />
      <species boundaryCondition="false" compartment="c" constant="false" hasOnlySubstanceUnits="false" id="M_cpd02566_c" fbc:charge="0" />
      <species boundaryCondition="false" compartment="c" constant="false" hasOnlySubstanceUnits="false" id="M_cpd00159_c" fbc:charge="0" />
      <species boundaryCondition="false" compartment="c" constant="false" hasOnlySubstanceUnits="false" id="M_cpd12543_c" fbc:charge="0" />
      <species boundaryCondition="false" compartment="c" constant="false" hasOnlySubstanceUnits="false" id="M_cpd12848_c" fbc:charge="0" />
      <species boundaryCondition="false" compartment="c" constant="false" hasOnlySubstanceUnits="false" id="M_cpd03451_c" fbc:charge="0" />
      <species boundaryCondition="false" compartment="c" constant="false" hasOnlySubstanceUnits="false" id="M_cpd01772_c" fbc:charge="0" />
      <species boundaryCondition="false" compartment="c" constant="false" hasOnlySubstanceUnits="false" id="M_cpd11535_c" fbc:charge="0" />
      <species boundaryCondition="false" compartment="c" constant="false" hasOnlySubstanceUnits="false" id="M_cpd11475_c" fbc:charge="0" />
      <species boundaryCondition="false" compartment="c" constant="false" hasOnlySubstanceUnits="false" id="M_cpd11473_c" fbc:charge="0" />
      <species boundaryCondition="false" compartment="c" constant="false" hasOnlySubstanceUnits="false" id="M_cpd11552_c" fbc:charge="0" />
      <species boundaryCondition="false" compartment="c" constant="false" hasOnlySubstanceUnits="false" id="M_cpd11477_c" fbc:charge="0" />
      <species boundaryCondition="false" compartment="c" constant="false" hasOnlySubstanceUnits="false" id="M_cpd11465_c" fbc:charge="0" />
      <species boundaryCondition="false" compartment="c" constant="false" hasOnlySubstanceUnits="false" id="M_cpd11556_c" fbc:charge="0" />
      <species boundaryCondition="false" compartment="c" constant="false" hasOnlySubstanceUnits="false" id="M_cpd11564_c" fbc:charge="0" />
      <species boundaryCondition="false" compartment="c" constant="false" hasOnlySubstanceUnits="false" id="M_cpd11539_c" fbc:charge="0" />
      <species boundaryCondition="false" compartment="c" constant="false" hasOnlySubstanceUnits="false" id="M_cpd11467_c" fbc:charge="0" />
      <species boundaryCondition="false" compartment="c" constant="false" hasOnlySubstanceUnits="false" id="M_cpd11506_c" fbc:charge="0" />
      <species boundaryCondition="false" compartment="c" constant="false" hasOnlySubstanceUnits="false" id="M_cpd11518_c" fbc:charge="0" />
      <species boundaryCondition="false" compartment="c" constant="false" hasOnlySubstanceUnits="false" id="M_cpd11523_c" fbc:charge="0" />
      <species boundaryCondition="false" compartment="c" constant="false" hasOnlySubstanceUnits="false" id="M_cpd11527_c" fbc:charge="0" />
      <species boundaryCondition="false" compartment="c" constant="false" hasOnlySubstanceUnits="false" id="M_cpd11498_c" fbc:charge="0" />
      <species boundaryCondition="false" compartment="c" constant="false" hasOnlySubstanceUnits="false" id="M_cpd11560_c" fbc:charge="0" />
      <species boundaryCondition="false" compartment="c" constant="false" hasOnlySubstanceUnits="false" id="M_cpd11572_c" fbc:charge="0" />
      <species boundaryCondition="false" compartment="c" constant="false" hasOnlySubstanceUnits="false" id="M_cpd11471_c" fbc:charge="0" />
      <species boundaryCondition="false" compartment="c" constant="false" hasOnlySubstanceUnits="false" id="M_cpd11531_c" fbc:charge="0" />
      <species boundaryCondition="false" compartment="c" constant="false" hasOnlySubstanceUnits="false" id="M_cpd11548_c" fbc:charge="0" />
      <species boundaryCondition="false" compartment="c" constant="false" hasOnlySubstanceUnits="false" id="M_cpd11568_c" fbc:charge="0" />
      <species boundaryCondition="false" compartment="c" constant="false" hasOnlySubstanceUnits="false" id="M_cpd11543_c" fbc:charge="0" />
      <species boundaryCondition="false" compartment="c" constant="false" hasOnlySubstanceUnits="false" id="M_cpd11510_c" fbc:charge="0" />
      <species boundaryCondition="false" compartment="c" constant="false" hasOnlySubstanceUnits="false" id="M_cpd11502_c" fbc:charge="0" />
      <species boundaryCondition="false" compartment="c" constant="false" hasOnlySubstanceUnits="false" id="M_cpd11469_c" fbc:charge="0" />
      <species boundaryCondition="false" compartment="c" constant="false" hasOnlySubstanceUnits="false" id="M_cpd11514_c" fbc:charge="0" />
      <species boundaryCondition="false" compartment="c" constant="false" hasOnlySubstanceUnits="false" id="M_cpd01882_c" fbc:charge="0" />
      <species boundaryCondition="false" compartment="c" constant="false" hasOnlySubstanceUnits="false" id="M_cpd11569_c" fbc:charge="0" />
      <species boundaryCondition="false" compartment="c" constant="false" hasOnlySubstanceUnits="false" id="M_cpd11519_c" fbc:charge="0" />
      <species boundaryCondition="false" compartment="c" constant="false" hasOnlySubstanceUnits="false" id="M_cpd11544_c" fbc:charge="0" />
      <species boundaryCondition="false" compartment="c" constant="false" hasOnlySubstanceUnits="false" id="M_cpd11573_c" fbc:charge="0" />
      <species boundaryCondition="false" compartment="e" constant="false" hasOnlySubstanceUnits="false" id="M_cpd00573_e" fbc:charge="0" />
      <species boundaryCondition="false" compartment="c" constant="false" hasOnlySubstanceUnits="false" id="M_cpd00573_c" fbc:charge="0" />
      <species boundaryCondition="false" compartment="e" constant="false" hasOnlySubstanceUnits="false" id="M_cpd00222_e" fbc:charge="0" />
      <species boundaryCondition="false" compartment="c" constant="false" hasOnlySubstanceUnits="false" id="M_cpd00222_c" fbc:charge="0" />
      <species boundaryCondition="false" compartment="e" constant="false" hasOnlySubstanceUnits="false" id="M_cpd00065_e" fbc:charge="0" />
      <species boundaryCondition="false" compartment="c" constant="false" hasOnlySubstanceUnits="false" id="M_cpd03518_c" fbc:charge="0" />
      <species boundaryCondition="false" compartment="c" constant="false" hasOnlySubstanceUnits="false" id="M_cpd03519_c" fbc:charge="0" />
      <species boundaryCondition="false" compartment="c" constant="false" hasOnlySubstanceUnits="false" id="M_cpd03666_c" fbc:charge="0" />
      <species boundaryCondition="false" compartment="e" constant="false" hasOnlySubstanceUnits="false" id="M_cpd00558_e" fbc:charge="0" />
      <species boundaryCondition="false" compartment="c" constant="false" hasOnlySubstanceUnits="false" id="M_cpd00558_c" fbc:charge="0" />
      <species boundaryCondition="false" compartment="e" constant="false" hasOnlySubstanceUnits="false" id="M_cpd00058_e" fbc:charge="0" />
      <species boundaryCondition="false" compartment="c" constant="false" hasOnlySubstanceUnits="false" id="M_cpd00058_c" fbc:charge="0" />
      <species boundaryCondition="false" compartment="c" constant="false" hasOnlySubstanceUnits="false" id="M_cpd15584_c" fbc:charge="0" />
      <species boundaryCondition="false" compartment="c" constant="false" hasOnlySubstanceUnits="false" id="M_cpd00116_c" fbc:charge="0" />
      <species boundaryCondition="false" compartment="c" constant="false" hasOnlySubstanceUnits="false" id="M_cpd15585_c" fbc:charge="0" />
      <species boundaryCondition="false" compartment="c" constant="false" hasOnlySubstanceUnits="false" id="M_cpd01553_c" fbc:charge="0" />
      <species boundaryCondition="false" compartment="c" constant="false" hasOnlySubstanceUnits="false" id="M_cpd00415_c" fbc:charge="0" />
      <species boundaryCondition="false" compartment="c" constant="false" hasOnlySubstanceUnits="false" id="M_cpd02090_c" fbc:charge="0" />
      <species boundaryCondition="false" compartment="c" constant="false" hasOnlySubstanceUnits="false" id="M_cpd00098_c" fbc:charge="0" />
      <species boundaryCondition="false" compartment="e" constant="false" hasOnlySubstanceUnits="false" id="M_cpd00138_e" fbc:charge="0" />
      <species boundaryCondition="false" compartment="c" constant="false" hasOnlySubstanceUnits="false" id="M_cpd15349_c" fbc:charge="0" />
      <species boundaryCondition="false" compartment="c" constant="false" hasOnlySubstanceUnits="false" id="M_cpd15269_c" fbc:charge="0" />
      <species boundaryCondition="false" compartment="c" constant="false" hasOnlySubstanceUnits="false" id="M_cpd15340_c" fbc:charge="0" />
      <species boundaryCondition="false" compartment="c" constant="false" hasOnlySubstanceUnits="false" id="M_cpd15237_c" fbc:charge="0" />
      <species boundaryCondition="false" compartment="c" constant="false" hasOnlySubstanceUnits="false" id="M_cpd01080_c" fbc:charge="0" />
      <species boundaryCondition="false" compartment="c" constant="false" hasOnlySubstanceUnits="false" id="M_cpd15357_c" fbc:charge="0" />
      <species boundaryCondition="false" compartment="c" constant="false" hasOnlySubstanceUnits="false" id="M_cpd15316_c" fbc:charge="0" />
      <species boundaryCondition="false" compartment="c" constant="false" hasOnlySubstanceUnits="false" id="M_cpd00214_c" fbc:charge="0" />
      <species boundaryCondition="false" compartment="c" constant="false" hasOnlySubstanceUnits="false" id="M_cpd15362_c" fbc:charge="0" />
      <species boundaryCondition="false" compartment="c" constant="false" hasOnlySubstanceUnits="false" id="M_cpd15298_c" fbc:charge="0" />
      <species boundaryCondition="false" compartment="c" constant="false" hasOnlySubstanceUnits="false" id="M_cpd15339_c" fbc:charge="0" />
      <species boundaryCondition="false" compartment="c" constant="false" hasOnlySubstanceUnits="false" id="M_cpd15319_c" fbc:charge="0" />
      <species boundaryCondition="false" compartment="c" constant="false" hasOnlySubstanceUnits="false" id="M_cpd03847_c" fbc:charge="0" />
      <species boundaryCondition="false" compartment="c" constant="false" hasOnlySubstanceUnits="false" id="M_cpd15317_c" fbc:charge="0" />
      <species boundaryCondition="false" compartment="c" constant="false" hasOnlySubstanceUnits="false" id="M_cpd15363_c" fbc:charge="0" />
      <species boundaryCondition="false" compartment="c" constant="false" hasOnlySubstanceUnits="false" id="M_cpd15318_c" fbc:charge="0" />
      <species boundaryCondition="false" compartment="c" constant="false" hasOnlySubstanceUnits="false" id="M_cpd01741_c" fbc:charge="0" />
      <species boundaryCondition="false" compartment="c" constant="false" hasOnlySubstanceUnits="false" id="M_cpd15342_c" fbc:charge="0" />
      <species boundaryCondition="false" compartment="c" constant="false" hasOnlySubstanceUnits="false" id="M_cpd15314_c" fbc:charge="0" />
      <species boundaryCondition="false" compartment="c" constant="false" hasOnlySubstanceUnits="false" id="M_cpd15323_c" fbc:charge="0" />
      <species boundaryCondition="false" compartment="c" constant="false" hasOnlySubstanceUnits="false" id="M_cpd15337_c" fbc:charge="0" />
      <species boundaryCondition="false" compartment="c" constant="false" hasOnlySubstanceUnits="false" id="M_cpd15350_c" fbc:charge="0" />
      <species boundaryCondition="false" compartment="c" constant="false" hasOnlySubstanceUnits="false" id="M_cpd15341_c" fbc:charge="0" />
      <species boundaryCondition="false" compartment="c" constant="false" hasOnlySubstanceUnits="false" id="M_cpd15322_c" fbc:charge="0" />
      <species boundaryCondition="false" compartment="c" constant="false" hasOnlySubstanceUnits="false" id="M_cpd15324_c" fbc:charge="0" />
      <species boundaryCondition="false" compartment="c" constant="false" hasOnlySubstanceUnits="false" id="M_cpd15315_c" fbc:charge="0" />
      <species boundaryCondition="false" compartment="c" constant="false" hasOnlySubstanceUnits="false" id="M_cpd15336_c" fbc:charge="0" />
      <species boundaryCondition="false" compartment="c" constant="false" hasOnlySubstanceUnits="false" id="M_cpd15344_c" fbc:charge="0" />
      <species boundaryCondition="false" compartment="c" constant="false" hasOnlySubstanceUnits="false" id="M_cpd15313_c" fbc:charge="0" />
      <species boundaryCondition="false" compartment="c" constant="false" hasOnlySubstanceUnits="false" id="M_cpd15354_c" fbc:charge="0" />
      <species boundaryCondition="false" compartment="c" constant="false" hasOnlySubstanceUnits="false" id="M_cpd15321_c" fbc:charge="0" />
      <species boundaryCondition="false" compartment="c" constant="false" hasOnlySubstanceUnits="false" id="M_cpd15348_c" fbc:charge="0" />
      <species boundaryCondition="false" compartment="c" constant="false" hasOnlySubstanceUnits="false" id="M_cpd15343_c" fbc:charge="0" />
      <species boundaryCondition="false" compartment="c" constant="false" hasOnlySubstanceUnits="false" id="M_cpd15338_c" fbc:charge="0" />
      <species boundaryCondition="false" compartment="c" constant="false" hasOnlySubstanceUnits="false" id="M_cpd15346_c" fbc:charge="0" />
      <species boundaryCondition="false" compartment="c" constant="false" hasOnlySubstanceUnits="false" id="M_cpd15358_c" fbc:charge="0" />
      <species boundaryCondition="false" compartment="c" constant="false" hasOnlySubstanceUnits="false" id="M_cpd15347_c" fbc:charge="0" />
      <species boundaryCondition="false" compartment="c" constant="false" hasOnlySubstanceUnits="false" id="M_cpd15345_c" fbc:charge="0" />
      <species boundaryCondition="false" compartment="c" constant="false" hasOnlySubstanceUnits="false" id="M_cpd15320_c" fbc:charge="0" />
      <species boundaryCondition="false" compartment="c" constant="false" hasOnlySubstanceUnits="false" id="M_cpd15355_c" fbc:charge="0" />
      <species boundaryCondition="false" compartment="c" constant="false" hasOnlySubstanceUnits="false" id="M_cpd00363_c" fbc:charge="0" />
      <species boundaryCondition="false" compartment="e" constant="false" hasOnlySubstanceUnits="false" id="M_cpd00211_e" fbc:charge="0" />
      <species boundaryCondition="false" compartment="c" constant="false" hasOnlySubstanceUnits="false" id="M_cpd00142_c" fbc:charge="0" />
      <species boundaryCondition="false" compartment="c" constant="false" hasOnlySubstanceUnits="false" id="M_cpd00151_c" fbc:charge="0" />
      <species boundaryCondition="false" compartment="c" constant="false" hasOnlySubstanceUnits="false" id="M_cpde0003_c" fbc:charge="0" />
      <species boundaryCondition="false" compartment="c" constant="false" hasOnlySubstanceUnits="false" id="M_cpd11463_c" fbc:charge="0" />
      <species boundaryCondition="false" compartment="c" constant="false" hasOnlySubstanceUnits="false" id="M_cpd11613_c" fbc:charge="0" />
      <species boundaryCondition="false" compartment="c" constant="false" hasOnlySubstanceUnits="false" id="M_cpd11461_c" fbc:charge="0" />
      <species boundaryCondition="false" compartment="c" constant="false" hasOnlySubstanceUnits="false" id="M_cpd12452_c" fbc:charge="0" />
      <species boundaryCondition="false" compartment="c" constant="false" hasOnlySubstanceUnits="false" id="M_cpd12556_c" fbc:charge="0" />
      <species boundaryCondition="false" compartment="c" constant="false" hasOnlySubstanceUnits="false" id="M_cpd12815_c" fbc:charge="0" />
      <species boundaryCondition="false" compartment="c" constant="false" hasOnlySubstanceUnits="false" id="M_cpd16488_c" fbc:charge="0" />
      <species boundaryCondition="false" compartment="c" constant="false" hasOnlySubstanceUnits="false" id="M_cpd00581_c" fbc:charge="0" />
      <species boundaryCondition="false" compartment="c" constant="false" hasOnlySubstanceUnits="false" id="M_cpd00616_c" fbc:charge="0" />
      <species boundaryCondition="false" compartment="c" constant="false" hasOnlySubstanceUnits="false" id="M_cpd02295_c" fbc:charge="0" />
      <species boundaryCondition="false" compartment="c" constant="false" hasOnlySubstanceUnits="false" id="M_cpd02311_c" fbc:charge="0" />
      <species boundaryCondition="false" compartment="c" constant="false" hasOnlySubstanceUnits="false" id="M_cpd12795_c" fbc:charge="0" />
      <species boundaryCondition="false" compartment="c" constant="false" hasOnlySubstanceUnits="false" id="M_cpde0004_c" fbc:charge="0" />
      <species boundaryCondition="false" compartment="c" constant="false" hasOnlySubstanceUnits="false" id="M_cpd12188_c" fbc:charge="0" />
      <species boundaryCondition="false" compartment="c" constant="false" hasOnlySubstanceUnits="false" id="M_cpde0002_c" fbc:charge="0" />
      <species boundaryCondition="false" compartment="c" constant="false" hasOnlySubstanceUnits="false" id="M_cpd12713_c" fbc:charge="0" />
      <species boundaryCondition="false" compartment="c" constant="false" hasOnlySubstanceUnits="false" id="M_cpd03176_c" fbc:charge="0" />
      <species boundaryCondition="false" compartment="c" constant="false" hasOnlySubstanceUnits="false" id="M_cpd00111_c" fbc:charge="0" />
      <species boundaryCondition="false" compartment="c" constant="false" hasOnlySubstanceUnits="false" id="M_cpd02918_c" fbc:charge="0" />
      <species boundaryCondition="false" compartment="c" constant="false" hasOnlySubstanceUnits="false" id="M_cpd03555_c" fbc:charge="0" />
      <species boundaryCondition="false" compartment="c" constant="false" hasOnlySubstanceUnits="false" id="M_cpd02890_c" fbc:charge="0" />
      <species boundaryCondition="false" compartment="c" constant="false" hasOnlySubstanceUnits="false" id="M_cpd01101_c" fbc:charge="0" />
      <species boundaryCondition="false" compartment="c" constant="false" hasOnlySubstanceUnits="false" id="M_cpd15775_c" fbc:charge="0" />
      <species boundaryCondition="false" compartment="c" constant="false" hasOnlySubstanceUnits="false" id="M_cpd15776_c" fbc:charge="0" />
      <species boundaryCondition="false" compartment="c" constant="false" hasOnlySubstanceUnits="false" id="M_cpd15777_c" fbc:charge="0" />
      <species boundaryCondition="false" compartment="c" constant="false" hasOnlySubstanceUnits="false" id="M_cpd15757_c" fbc:charge="0" />
      <species boundaryCondition="false" compartment="c" constant="false" hasOnlySubstanceUnits="false" id="M_cpd15758_c" fbc:charge="0" />
      <species boundaryCondition="false" compartment="c" constant="false" hasOnlySubstanceUnits="false" id="M_cpd15759_c" fbc:charge="0" />
      <species boundaryCondition="false" compartment="c" constant="false" hasOnlySubstanceUnits="false" id="M_cpd00402_c" fbc:charge="0" />
      <species boundaryCondition="false" compartment="c" constant="false" hasOnlySubstanceUnits="false" id="M_cpd15730_c" fbc:charge="0" />
      <species boundaryCondition="false" compartment="c" constant="false" hasOnlySubstanceUnits="false" id="M_cpd15731_c" fbc:charge="0" />
      <species boundaryCondition="false" compartment="c" constant="false" hasOnlySubstanceUnits="false" id="M_cpd15732_c" fbc:charge="0" />
      <species boundaryCondition="false" compartment="c" constant="false" hasOnlySubstanceUnits="false" id="M_cpd15670_c" fbc:charge="0" />
      <species boundaryCondition="false" compartment="c" constant="false" hasOnlySubstanceUnits="false" id="M_cpd11416_c" fbc:charge="0" />
      <species boundaryCondition="false" compartment="c" constant="false" hasOnlySubstanceUnits="false" id="M_cpd15661_c" fbc:charge="0" />
      <species boundaryCondition="false" compartment="c" constant="false" hasOnlySubstanceUnits="false" id="M_cpd15663_c" fbc:charge="0" />
      <species boundaryCondition="false" compartment="c" constant="false" hasOnlySubstanceUnits="false" id="M_cpd15662_c" fbc:charge="0" />
      <species boundaryCondition="false" compartment="c" constant="false" hasOnlySubstanceUnits="false" id="M_cpd00381_c" fbc:charge="0" />
      <species boundaryCondition="false" compartment="c" constant="false" hasOnlySubstanceUnits="false" id="M_cpd01347_c" fbc:charge="0" />
      <species boundaryCondition="false" compartment="c" constant="false" hasOnlySubstanceUnits="false" id="M_cpd05212_c" fbc:charge="0" />
      <species boundaryCondition="false" compartment="c" constant="false" hasOnlySubstanceUnits="false" id="M_cpd03397_c" fbc:charge="0" />
      <species boundaryCondition="false" compartment="c" constant="false" hasOnlySubstanceUnits="false" id="M_cpd11746_c" fbc:charge="0" />
      <species boundaryCondition="false" compartment="c" constant="false" hasOnlySubstanceUnits="false" id="M_cpd11459_c" fbc:charge="0" />
      <species boundaryCondition="false" compartment="e" constant="false" hasOnlySubstanceUnits="false" id="M_cpd00048_e" fbc:charge="0" />
      <species boundaryCondition="false" compartment="e" constant="false" hasOnlySubstanceUnits="false" id="M_cpd00063_e" fbc:charge="0" />
      <species boundaryCondition="false" compartment="c" constant="false" hasOnlySubstanceUnits="false" id="M_cpd00063_c" fbc:charge="0" />
      <species boundaryCondition="false" compartment="c" constant="false" hasOnlySubstanceUnits="false" id="M_cpd03392_c" fbc:charge="0" />
      <species boundaryCondition="false" compartment="c" constant="false" hasOnlySubstanceUnits="false" id="M_cpd00361_c" fbc:charge="0" />
      <species boundaryCondition="false" compartment="e" constant="false" hasOnlySubstanceUnits="false" id="M_cpd00361_e" fbc:charge="0" />
      <species boundaryCondition="false" compartment="e" constant="false" hasOnlySubstanceUnits="false" id="M_cpd10516_e" fbc:charge="0" />
      <species boundaryCondition="false" compartment="c" constant="false" hasOnlySubstanceUnits="false" id="M_cpd10516_c" fbc:charge="0" />
      <species boundaryCondition="false" compartment="c" constant="false" hasOnlySubstanceUnits="false" id="M_cpd01700_c" fbc:charge="0" />
      <species boundaryCondition="false" compartment="c" constant="false" hasOnlySubstanceUnits="false" id="M_cpd00204_c" fbc:charge="0" />
      <species boundaryCondition="false" compartment="c" constant="false" hasOnlySubstanceUnits="false" id="M_cpd00251_c" fbc:charge="0" />
      <species boundaryCondition="false" compartment="c" constant="false" hasOnlySubstanceUnits="false" id="M_cpd00378_c" fbc:charge="0" />
      <species boundaryCondition="false" compartment="c" constant="false" hasOnlySubstanceUnits="false" id="M_cpd01240_c" fbc:charge="0" />
      <species boundaryCondition="false" compartment="c" constant="false" hasOnlySubstanceUnits="false" id="M_cpd11848_c" fbc:charge="0" />
      <species boundaryCondition="false" compartment="c" constant="false" hasOnlySubstanceUnits="false" id="M_cpd00344_c" fbc:charge="0" />
      <species boundaryCondition="false" compartment="c" constant="false" hasOnlySubstanceUnits="false" id="M_cpd02685_c" fbc:charge="0" />
      <species boundaryCondition="false" compartment="c" constant="false" hasOnlySubstanceUnits="false" id="M_cpd00905_c" fbc:charge="0" />
      <species boundaryCondition="false" compartment="c" constant="false" hasOnlySubstanceUnits="false" id="M_cpd08625_c" fbc:charge="0" />
      <species boundaryCondition="false" compartment="c" constant="false" hasOnlySubstanceUnits="false" id="M_cpd01092_c" fbc:charge="0" />
      <species boundaryCondition="false" compartment="c" constant="false" hasOnlySubstanceUnits="false" id="M_cpd01567_c" fbc:charge="0" />
      <species boundaryCondition="false" compartment="c" constant="false" hasOnlySubstanceUnits="false" id="M_cpd11456_c" fbc:charge="0" />
      <species boundaryCondition="false" compartment="c" constant="false" hasOnlySubstanceUnits="false" id="M_cpd00285_c" fbc:charge="0" />
      <species boundaryCondition="false" compartment="c" constant="false" hasOnlySubstanceUnits="false" id="M_cpd11624_c" fbc:charge="0" />
      <species boundaryCondition="false" compartment="c" constant="false" hasOnlySubstanceUnits="false" id="M_cpd00457_c" fbc:charge="0" />
      <species boundaryCondition="false" compartment="c" constant="false" hasOnlySubstanceUnits="false" id="M_cpd11657_c" fbc:charge="0" />
      <species boundaryCondition="false" compartment="c" constant="false" hasOnlySubstanceUnits="false" id="M_cpd11594_c" fbc:charge="0" />
      <species boundaryCondition="false" compartment="c" constant="false" hasOnlySubstanceUnits="false" id="M_cpd11822_c" fbc:charge="0" />
      <species boundaryCondition="false" compartment="c" constant="false" hasOnlySubstanceUnits="false" id="M_cpd00867_c" fbc:charge="0" />
      <species boundaryCondition="false" compartment="c" constant="false" hasOnlySubstanceUnits="false" id="M_cpd12606_c" fbc:charge="0" />
      <species boundaryCondition="false" compartment="c" constant="false" hasOnlySubstanceUnits="false" id="M_cpd12322_c" fbc:charge="0" />
      <species boundaryCondition="false" compartment="c" constant="false" hasOnlySubstanceUnits="false" id="M_cpd12755_c" fbc:charge="0" />
      <species boundaryCondition="false" compartment="c" constant="false" hasOnlySubstanceUnits="false" id="M_cpd12754_c" fbc:charge="0" />
      <species boundaryCondition="false" compartment="e" constant="false" hasOnlySubstanceUnits="false" id="M_cpd00001_e" fbc:charge="0" />
      <species boundaryCondition="false" compartment="c" constant="false" hasOnlySubstanceUnits="false" id="M_cpd02021_c" fbc:charge="0" />
      <species boundaryCondition="false" compartment="c" constant="false" hasOnlySubstanceUnits="false" id="M_cpd01937_c" fbc:charge="0" />
      <species boundaryCondition="false" compartment="c" constant="false" hasOnlySubstanceUnits="false" id="M_cpd11923_c" fbc:charge="0" />
      <species boundaryCondition="false" compartment="c" constant="false" hasOnlySubstanceUnits="false" id="M_cpd12336_c" fbc:charge="0" />
      <species boundaryCondition="false" compartment="c" constant="false" hasOnlySubstanceUnits="false" id="M_cpd00141_c" fbc:charge="0" />
      <species boundaryCondition="false" compartment="c" constant="false" hasOnlySubstanceUnits="false" id="M_cpd00284_c" fbc:charge="0" />
      <species boundaryCondition="false" compartment="c" constant="false" hasOnlySubstanceUnits="false" id="M_cpd00620_c" fbc:charge="0" />
      <species boundaryCondition="false" compartment="c" constant="false" hasOnlySubstanceUnits="false" id="M_cpd03396_c" fbc:charge="0" />
      <species boundaryCondition="false" compartment="c" constant="false" hasOnlySubstanceUnits="false" id="M_cpd03422_c" fbc:charge="0" />
      <species boundaryCondition="false" compartment="c" constant="false" hasOnlySubstanceUnits="false" id="M_cpd14546_c" fbc:charge="0" />
      <species boundaryCondition="false" compartment="c" constant="false" hasOnlySubstanceUnits="false" id="M_cpd14549_c" fbc:charge="0" />
      <species boundaryCondition="false" compartment="c" constant="false" hasOnlySubstanceUnits="false" id="M_cpd03306_c" fbc:charge="0" />
      <species boundaryCondition="false" compartment="c" constant="false" hasOnlySubstanceUnits="false" id="M_cpd03307_c" fbc:charge="0" />
      <species boundaryCondition="false" compartment="c" constant="false" hasOnlySubstanceUnits="false" id="M_cpd03455_c" fbc:charge="0" />
      <species boundaryCondition="false" compartment="c" constant="false" hasOnlySubstanceUnits="false" id="M_cpd00706_c" fbc:charge="0" />
      <species boundaryCondition="false" compartment="c" constant="false" hasOnlySubstanceUnits="false" id="M_cpd03561_c" fbc:charge="0" />
      <species boundaryCondition="false" compartment="c" constant="false" hasOnlySubstanceUnits="false" id="M_cpd00786_c" fbc:charge="0" />
      <species boundaryCondition="false" compartment="c" constant="false" hasOnlySubstanceUnits="false" id="M_cpd00911_c" fbc:charge="0" />
      <species boundaryCondition="false" compartment="c" constant="false" hasOnlySubstanceUnits="false" id="M_cpd02113_c" fbc:charge="0" />
      <species boundaryCondition="false" compartment="e" constant="false" hasOnlySubstanceUnits="false" id="M_cpd00007_e" fbc:charge="0" />
      <species boundaryCondition="false" compartment="c" constant="false" hasOnlySubstanceUnits="false" id="M_cpd11735_c" fbc:charge="0" />
      <species boundaryCondition="false" compartment="e" constant="false" hasOnlySubstanceUnits="false" id="M_cpd00011_e" fbc:charge="0" />
      <species boundaryCondition="false" compartment="c" constant="false" hasOnlySubstanceUnits="false" id="M_cpd00697_c" fbc:charge="0" />
      <species boundaryCondition="false" compartment="c" constant="false" hasOnlySubstanceUnits="false" id="M_cpd00848_c" fbc:charge="0" />
      <species boundaryCondition="false" compartment="c" constant="false" hasOnlySubstanceUnits="false" id="M_cpd01610_c" fbc:charge="0" />
      <species boundaryCondition="false" compartment="c" constant="false" hasOnlySubstanceUnits="false" id="M_cpd03707_c" fbc:charge="0" />
      <species boundaryCondition="false" compartment="c" constant="false" hasOnlySubstanceUnits="false" id="M_cpd00395_c" fbc:charge="0" />
      <species boundaryCondition="false" compartment="c" constant="false" hasOnlySubstanceUnits="false" id="M_cpd03285_c" fbc:charge="0" />
      <species boundaryCondition="false" compartment="c" constant="false" hasOnlySubstanceUnits="false" id="M_cpd00467_c" fbc:charge="0" />
      <species boundaryCondition="false" compartment="c" constant="false" hasOnlySubstanceUnits="false" id="M_cpd03284_c" fbc:charge="0" />
      <species boundaryCondition="false" compartment="c" constant="false" hasOnlySubstanceUnits="false" id="M_cpd15739_c" fbc:charge="0" />
      <species boundaryCondition="false" compartment="c" constant="false" hasOnlySubstanceUnits="false" id="M_cpd15740_c" fbc:charge="0" />
      <species boundaryCondition="false" compartment="c" constant="false" hasOnlySubstanceUnits="false" id="M_cpd15741_c" fbc:charge="0" />
      <species boundaryCondition="false" compartment="e" constant="false" hasOnlySubstanceUnits="false" id="M_cpd00029_e" fbc:charge="0" />
      <species boundaryCondition="false" compartment="e" constant="false" hasOnlySubstanceUnits="false" id="M_cpd00036_e" fbc:charge="0" />
      <species boundaryCondition="false" compartment="c" constant="false" hasOnlySubstanceUnits="false" id="M_cpd00584_c" fbc:charge="0" />
      <species boundaryCondition="false" compartment="c" constant="false" hasOnlySubstanceUnits="false" id="M_cpd11455_c" fbc:charge="0" />
      <species boundaryCondition="false" compartment="c" constant="false" hasOnlySubstanceUnits="false" id="M_cpd01495_c" fbc:charge="0" />
      <species boundaryCondition="false" compartment="c" constant="false" hasOnlySubstanceUnits="false" id="M_cpd00178_c" fbc:charge="0" />
      <species boundaryCondition="false" compartment="c" constant="false" hasOnlySubstanceUnits="false" id="M_cpd12751_c" fbc:charge="0" />
      <species boundaryCondition="false" compartment="c" constant="false" hasOnlySubstanceUnits="false" id="M_cpd01502_c" fbc:charge="0" />
      <species boundaryCondition="false" compartment="c" constant="false" hasOnlySubstanceUnits="false" id="M_cpd02211_c" fbc:charge="0" />
      <species boundaryCondition="false" compartment="c" constant="false" hasOnlySubstanceUnits="false" id="M_cpd01298_c" fbc:charge="0" />
      <species boundaryCondition="false" compartment="c" constant="false" hasOnlySubstanceUnits="false" id="M_cpd04539_c" fbc:charge="0" />
      <species boundaryCondition="false" compartment="c" constant="false" hasOnlySubstanceUnits="false" id="M_cpd08449_c" fbc:charge="0" />
      <species boundaryCondition="false" compartment="c" constant="false" hasOnlySubstanceUnits="false" id="M_cpd09027_c" fbc:charge="0" />
      <species boundaryCondition="false" compartment="e" constant="false" hasOnlySubstanceUnits="false" id="M_cpd00159_e" fbc:charge="0" />
      <species boundaryCondition="false" compartment="e" constant="false" hasOnlySubstanceUnits="false" id="M_cpd00305_e" fbc:charge="0" />
      <species boundaryCondition="false" compartment="e" constant="false" hasOnlySubstanceUnits="false" id="M_cpd00443_e" fbc:charge="0" />
      <species boundaryCondition="false" compartment="c" constant="false" hasOnlySubstanceUnits="false" id="M_cpd14551_c" fbc:charge="0" />
      <species boundaryCondition="false" compartment="c" constant="false" hasOnlySubstanceUnits="false" id="M_cpd14545_c" fbc:charge="0" />
      <species boundaryCondition="false" compartment="e" constant="false" hasOnlySubstanceUnits="false" id="M_cpd00073_e" fbc:charge="0" />
      <species boundaryCondition="false" compartment="c" constant="false" hasOnlySubstanceUnits="false" id="M_cpd14548_c" fbc:charge="0" />
      <species boundaryCondition="false" compartment="c" constant="false" hasOnlySubstanceUnits="false" id="M_cpd14547_c" fbc:charge="0" />
      <species boundaryCondition="false" compartment="c" constant="false" hasOnlySubstanceUnits="false" id="M_cpd12816_c" fbc:charge="0" />
      <species boundaryCondition="false" compartment="c" constant="false" hasOnlySubstanceUnits="false" id="M_cpd03476_c" fbc:charge="0" />
      <species boundaryCondition="false" compartment="c" constant="false" hasOnlySubstanceUnits="false" id="M_cpd12785_c" fbc:charge="0" />
      <species boundaryCondition="false" compartment="e" constant="false" hasOnlySubstanceUnits="false" id="M_cpd00178_e" fbc:charge="0" />
      <species boundaryCondition="false" compartment="c" constant="false" hasOnlySubstanceUnits="false" id="M_cpd04918_c" fbc:charge="0" />
      <species boundaryCondition="false" compartment="e" constant="false" hasOnlySubstanceUnits="false" id="M_cpd00363_e" fbc:charge="0" />
      <species boundaryCondition="false" compartment="c" constant="false" hasOnlySubstanceUnits="false" id="M_cpd00515_c" fbc:charge="0" />
      <species boundaryCondition="false" compartment="e" constant="false" hasOnlySubstanceUnits="false" id="M_cpd00528_e" fbc:charge="0" />
      <species boundaryCondition="false" compartment="c" constant="false" hasOnlySubstanceUnits="false" id="M_cpd00609_c" fbc:charge="0" />
      <species boundaryCondition="false" compartment="c" constant="false" hasOnlySubstanceUnits="false" id="M_cpd02439_c" fbc:charge="0" />
      <species boundaryCondition="false" compartment="c" constant="false" hasOnlySubstanceUnits="false" id="M_cpd01757_c" fbc:charge="0" />
      <species boundaryCondition="false" compartment="c" constant="false" hasOnlySubstanceUnits="false" id="M_cpd02074_c" fbc:charge="0" />
      <species boundaryCondition="false" compartment="c" constant="false" hasOnlySubstanceUnits="false" id="M_cpd00922_c" fbc:charge="0" />
      <species boundaryCondition="false" compartment="c" constant="false" hasOnlySubstanceUnits="false" id="M_cpd02414_c" fbc:charge="0" />
      <species boundaryCondition="false" compartment="c" constant="false" hasOnlySubstanceUnits="false" id="M_cpd02522_c" fbc:charge="0" />
      <species boundaryCondition="false" compartment="c" constant="false" hasOnlySubstanceUnits="false" id="M_cpd00352_c" fbc:charge="0" />
      <species boundaryCondition="false" compartment="c" constant="false" hasOnlySubstanceUnits="false" id="M_cpd02315_c" fbc:charge="0" />
      <species boundaryCondition="false" compartment="c" constant="false" hasOnlySubstanceUnits="false" id="M_cpd12749_c" fbc:charge="0" />
      <species boundaryCondition="false" compartment="c" constant="false" hasOnlySubstanceUnits="false" id="M_cpd03393_c" fbc:charge="0" />
      <species boundaryCondition="false" compartment="c" constant="false" hasOnlySubstanceUnits="false" id="M_cpd12750_c" fbc:charge="0" />
      <species boundaryCondition="false" compartment="c" constant="false" hasOnlySubstanceUnits="false" id="M_cpd12847_c" fbc:charge="0" />
      <species boundaryCondition="false" compartment="e" constant="false" hasOnlySubstanceUnits="false" id="M_cpd03662_e" fbc:charge="0" />
      <species boundaryCondition="false" compartment="e" constant="false" hasOnlySubstanceUnits="false" id="M_cpd11421_e" fbc:charge="0" />
      <species boundaryCondition="false" compartment="c" constant="false" hasOnlySubstanceUnits="false" id="M_cpd12438_c" fbc:charge="0" />
      <species boundaryCondition="false" compartment="c" constant="false" hasOnlySubstanceUnits="false" id="M_cpd12800_c" fbc:charge="0" />
      <species boundaryCondition="false" compartment="e" constant="false" hasOnlySubstanceUnits="false" id="M_cpd11620_e" fbc:charge="0" />
      <species boundaryCondition="false" compartment="e" constant="false" hasOnlySubstanceUnits="false" id="M_cpd11640_e" fbc:charge="0" />
      <species boundaryCondition="false" compartment="c" constant="false" hasOnlySubstanceUnits="false" id="M_cpd14550_c" fbc:charge="0" />
      <species boundaryCondition="false" compartment="c" constant="false" hasOnlySubstanceUnits="false" id="M_cpd15667_c" fbc:charge="0" />
      <species boundaryCondition="false" compartment="c" constant="false" hasOnlySubstanceUnits="false" id="M_cpd15669_c" fbc:charge="0" />
      <species boundaryCondition="false" compartment="c" constant="false" hasOnlySubstanceUnits="false" id="M_cpd15668_c" fbc:charge="0" />
      <species boundaryCondition="false" compartment="c" constant="false" hasOnlySubstanceUnits="false" id="M_cpd14938_c" name="cpd14938[c]" fbc:charge="0" />
      <species boundaryCondition="false" compartment="c" constant="false" hasOnlySubstanceUnits="false" id="M_cpd14939_c" name="cpd14939[c]" fbc:charge="0" />
      <species boundaryCondition="false" compartment="c" constant="false" hasOnlySubstanceUnits="false" id="M_cpd01476_c" fbc:charge="0" />
      <species boundaryCondition="false" compartment="c" constant="false" hasOnlySubstanceUnits="false" id="M_cpd00028_c" fbc:charge="0" />
      <species boundaryCondition="false" compartment="c" constant="false" hasOnlySubstanceUnits="false" id="M_cpd01809_c" fbc:charge="0" />
      <species boundaryCondition="false" compartment="c" constant="false" hasOnlySubstanceUnits="false" id="M_cpd03915_c" fbc:charge="0" />
      <species boundaryCondition="false" compartment="c" constant="false" hasOnlySubstanceUnits="false" id="M_cpd01270_c" fbc:charge="0" />
    </listOfSpecies>
    <fbc:listOfGeneProducts>
      <fbc:geneProduct fbc:id="G_CAC0001" fbc:label="CAC0001" fbc:name="CAC0001" />
      <fbc:geneProduct fbc:id="G_CAC0002" fbc:label="CAC0002" fbc:name="CAC0002" />
      <fbc:geneProduct fbc:id="G_CAC0006" fbc:label="CAC0006" fbc:name="CAC0006" />
      <fbc:geneProduct fbc:id="G_CAC0007" fbc:label="CAC0007" fbc:name="CAC0007" />
      <fbc:geneProduct fbc:id="G_CAC0012" fbc:label="CAC0012" fbc:name="CAC0012" />
      <fbc:geneProduct fbc:id="G_CAC0014" fbc:label="CAC0014" fbc:name="CAC0014" />
      <fbc:geneProduct fbc:id="G_CAC0015" fbc:label="CAC0015" fbc:name="CAC0015" />
      <fbc:geneProduct fbc:id="G_CAC0017" fbc:label="CAC0017" fbc:name="CAC0017" />
      <fbc:geneProduct fbc:id="G_CAC0021" fbc:label="CAC0021" fbc:name="CAC0021" />
      <fbc:geneProduct fbc:id="G_CAC0022" fbc:label="CAC0022" fbc:name="CAC0022" />
      <fbc:geneProduct fbc:id="G_CAC0025" fbc:label="CAC0025" fbc:name="CAC0025" />
      <fbc:geneProduct fbc:id="G_CAC0027" fbc:label="CAC0027" fbc:name="CAC0027" />
      <fbc:geneProduct fbc:id="G_CAC0033" fbc:label="CAC0033" fbc:name="CAC0033" />
      <fbc:geneProduct fbc:id="G_CAC0087" fbc:label="CAC0087" fbc:name="CAC0087" />
      <fbc:geneProduct fbc:id="G_CAC0088" fbc:label="CAC0088" fbc:name="CAC0088" />
      <fbc:geneProduct fbc:id="G_CAC0089" fbc:label="CAC0089" fbc:name="CAC0089" />
      <fbc:geneProduct fbc:id="G_CAC0091" fbc:label="CAC0091" fbc:name="CAC0091" />
      <fbc:geneProduct fbc:id="G_CAC0094" fbc:label="CAC0094" fbc:name="CAC0094" />
      <fbc:geneProduct fbc:id="G_CAC0095" fbc:label="CAC0095" fbc:name="CAC0095" />
      <fbc:geneProduct fbc:id="G_CAC0096" fbc:label="CAC0096" fbc:name="CAC0096" />
      <fbc:geneProduct fbc:id="G_CAC0097" fbc:label="CAC0097" fbc:name="CAC0097" />
      <fbc:geneProduct fbc:id="G_CAC0098" fbc:label="CAC0098" fbc:name="CAC0098" />
      <fbc:geneProduct fbc:id="G_CAC0099" fbc:label="CAC0099" fbc:name="CAC0099" />
      <fbc:geneProduct fbc:id="G_CAC0100" fbc:label="CAC0100" fbc:name="CAC0100" />
      <fbc:geneProduct fbc:id="G_CAC0102" fbc:label="CAC0102" fbc:name="CAC0102" />
      <fbc:geneProduct fbc:id="G_CAC0103" fbc:label="CAC0103" fbc:name="CAC0103" />
      <fbc:geneProduct fbc:id="G_CAC0104" fbc:label="CAC0104" fbc:name="CAC0104" />
      <fbc:geneProduct fbc:id="G_CAC0105" fbc:label="CAC0105" fbc:name="CAC0105" />
      <fbc:geneProduct fbc:id="G_CAC0109" fbc:label="CAC0109" fbc:name="CAC0109" />
      <fbc:geneProduct fbc:id="G_CAC0110" fbc:label="CAC0110" fbc:name="CAC0110" />
      <fbc:geneProduct fbc:id="G_CAC0111" fbc:label="CAC0111" fbc:name="CAC0111" />
      <fbc:geneProduct fbc:id="G_CAC0112" fbc:label="CAC0112" fbc:name="CAC0112" />
      <fbc:geneProduct fbc:id="G_CAC0125" fbc:label="CAC0125" fbc:name="CAC0125" />
      <fbc:geneProduct fbc:id="G_CAC0154" fbc:label="CAC0154" fbc:name="CAC0154" />
      <fbc:geneProduct fbc:id="G_CAC0156" fbc:label="CAC0156" fbc:name="CAC0156" />
      <fbc:geneProduct fbc:id="G_CAC0157" fbc:label="CAC0157" fbc:name="CAC0157" />
      <fbc:geneProduct fbc:id="G_CAC0158" fbc:label="CAC0158" fbc:name="CAC0158" />
      <fbc:geneProduct fbc:id="G_CAC0175" fbc:label="CAC0175" fbc:name="CAC0175" />
      <fbc:geneProduct fbc:id="G_CAC0176" fbc:label="CAC0176" fbc:name="CAC0176" />
      <fbc:geneProduct fbc:id="G_CAC0178" fbc:label="CAC0178" fbc:name="CAC0178" />
      <fbc:geneProduct fbc:id="G_CAC0179" fbc:label="CAC0179" fbc:name="CAC0179" />
      <fbc:geneProduct fbc:id="G_CAC0180" fbc:label="CAC0180" fbc:name="CAC0180" />
      <fbc:geneProduct fbc:id="G_CAC0182" fbc:label="CAC0182" fbc:name="CAC0182" />
      <fbc:geneProduct fbc:id="G_CAC0187" fbc:label="CAC0187" fbc:name="CAC0187" />
      <fbc:geneProduct fbc:id="G_CAC0188" fbc:label="CAC0188" fbc:name="CAC0188" />
      <fbc:geneProduct fbc:id="G_CAC0210" fbc:label="CAC0210" fbc:name="CAC0210" />
      <fbc:geneProduct fbc:id="G_CAC0211" fbc:label="CAC0211" fbc:name="CAC0211" />
      <fbc:geneProduct fbc:id="G_CAC0212" fbc:label="CAC0212" fbc:name="CAC0212" />
      <fbc:geneProduct fbc:id="G_CAC0217" fbc:label="CAC0217" fbc:name="CAC0217" />
      <fbc:geneProduct fbc:id="G_CAC0232" fbc:label="CAC0232" fbc:name="CAC0232" />
      <fbc:geneProduct fbc:id="G_CAC0233" fbc:label="CAC0233" fbc:name="CAC0233" />
      <fbc:geneProduct fbc:id="G_CAC0234" fbc:label="CAC0234" fbc:name="CAC0234" />
      <fbc:geneProduct fbc:id="G_CAC0252" fbc:label="CAC0252" fbc:name="CAC0252" />
      <fbc:geneProduct fbc:id="G_CAC0253" fbc:label="CAC0253" fbc:name="CAC0253" />
      <fbc:geneProduct fbc:id="G_CAC0256" fbc:label="CAC0256" fbc:name="CAC0256" />
      <fbc:geneProduct fbc:id="G_CAC0257" fbc:label="CAC0257" fbc:name="CAC0257" />
      <fbc:geneProduct fbc:id="G_CAC0261" fbc:label="CAC0261" fbc:name="CAC0261" />
      <fbc:geneProduct fbc:id="G_CAC0263" fbc:label="CAC0263" fbc:name="CAC0263" />
      <fbc:geneProduct fbc:id="G_CAC0267" fbc:label="CAC0267" fbc:name="CAC0267" />
      <fbc:geneProduct fbc:id="G_CAC0273" fbc:label="CAC0273" fbc:name="CAC0273" />
      <fbc:geneProduct fbc:id="G_CAC0274" fbc:label="CAC0274" fbc:name="CAC0274" />
      <fbc:geneProduct fbc:id="G_CAC0278" fbc:label="CAC0278" fbc:name="CAC0278" />
      <fbc:geneProduct fbc:id="G_CAC0280" fbc:label="CAC0280" fbc:name="CAC0280" />
      <fbc:geneProduct fbc:id="G_CAC0281" fbc:label="CAC0281" fbc:name="CAC0281" />
      <fbc:geneProduct fbc:id="G_CAC0282" fbc:label="CAC0282" fbc:name="CAC0282" />
      <fbc:geneProduct fbc:id="G_CAC0291" fbc:label="CAC0291" fbc:name="CAC0291" />
      <fbc:geneProduct fbc:id="G_CAC0297" fbc:label="CAC0297" fbc:name="CAC0297" />
      <fbc:geneProduct fbc:id="G_CAC0300" fbc:label="CAC0300" fbc:name="CAC0300" />
      <fbc:geneProduct fbc:id="G_CAC0316" fbc:label="CAC0316" fbc:name="CAC0316" />
      <fbc:geneProduct fbc:id="G_CAC0353" fbc:label="CAC0353" fbc:name="CAC0353" />
      <fbc:geneProduct fbc:id="G_CAC0361" fbc:label="CAC0361" fbc:name="CAC0361" />
      <fbc:geneProduct fbc:id="G_CAC0368" fbc:label="CAC0368" fbc:name="CAC0368" />
      <fbc:geneProduct fbc:id="G_CAC0376" fbc:label="CAC0376" fbc:name="CAC0376" />
      <fbc:geneProduct fbc:id="G_CAC0377" fbc:label="CAC0377" fbc:name="CAC0377" />
      <fbc:geneProduct fbc:id="G_CAC0378" fbc:label="CAC0378" fbc:name="CAC0378" />
      <fbc:geneProduct fbc:id="G_CAC0380" fbc:label="CAC0380" fbc:name="CAC0380" />
      <fbc:geneProduct fbc:id="G_CAC0383" fbc:label="CAC0383" fbc:name="CAC0383" />
      <fbc:geneProduct fbc:id="G_CAC0384" fbc:label="CAC0384" fbc:name="CAC0384" />
      <fbc:geneProduct fbc:id="G_CAC0385" fbc:label="CAC0385" fbc:name="CAC0385" />
      <fbc:geneProduct fbc:id="G_CAC0386" fbc:label="CAC0386" fbc:name="CAC0386" />
      <fbc:geneProduct fbc:id="G_CAC0390" fbc:label="CAC0390" fbc:name="CAC0390" />
      <fbc:geneProduct fbc:id="G_CAC0391" fbc:label="CAC0391" fbc:name="CAC0391" />
      <fbc:geneProduct fbc:id="G_CAC0394" fbc:label="CAC0394" fbc:name="CAC0394" />
      <fbc:geneProduct fbc:id="G_CAC0395" fbc:label="CAC0395" fbc:name="CAC0395" />
      <fbc:geneProduct fbc:id="G_CAC0396" fbc:label="CAC0396" fbc:name="CAC0396" />
      <fbc:geneProduct fbc:id="G_CAC0397" fbc:label="CAC0397" fbc:name="CAC0397" />
      <fbc:geneProduct fbc:id="G_CAC0418" fbc:label="CAC0418" fbc:name="CAC0418" />
      <fbc:geneProduct fbc:id="G_CAC0423" fbc:label="CAC0423" fbc:name="CAC0423" />
      <fbc:geneProduct fbc:id="G_CAC0424" fbc:label="CAC0424" fbc:name="CAC0424" />
      <fbc:geneProduct fbc:id="G_CAC0425" fbc:label="CAC0425" fbc:name="CAC0425" />
      <fbc:geneProduct fbc:id="G_CAC0427" fbc:label="CAC0427" fbc:name="CAC0427" />
      <fbc:geneProduct fbc:id="G_CAC0428" fbc:label="CAC0428" fbc:name="CAC0428" />
      <fbc:geneProduct fbc:id="G_CAC0429" fbc:label="CAC0429" fbc:name="CAC0429" />
      <fbc:geneProduct fbc:id="G_CAC0430" fbc:label="CAC0430" fbc:name="CAC0430" />
      <fbc:geneProduct fbc:id="G_CAC0434" fbc:label="CAC0434" fbc:name="CAC0434" />
      <fbc:geneProduct fbc:id="G_CAC0442" fbc:label="CAC0442" fbc:name="CAC0442" />
      <fbc:geneProduct fbc:id="G_CAC0448" fbc:label="CAC0448" fbc:name="CAC0448" />
      <fbc:geneProduct fbc:id="G_CAC0480" fbc:label="CAC0480" fbc:name="CAC0480" />
      <fbc:geneProduct fbc:id="G_CAC0484" fbc:label="CAC0484" fbc:name="CAC0484" />
      <fbc:geneProduct fbc:id="G_CAC0489" fbc:label="CAC0489" fbc:name="CAC0489" />
      <fbc:geneProduct fbc:id="G_CAC0492" fbc:label="CAC0492" fbc:name="CAC0492" />
      <fbc:geneProduct fbc:id="G_CAC0495" fbc:label="CAC0495" fbc:name="CAC0495" />
      <fbc:geneProduct fbc:id="G_CAC0501" fbc:label="CAC0501" fbc:name="CAC0501" />
      <fbc:geneProduct fbc:id="G_CAC0510" fbc:label="CAC0510" fbc:name="CAC0510" />
      <fbc:geneProduct fbc:id="G_CAC0516" fbc:label="CAC0516" fbc:name="CAC0516" />
      <fbc:geneProduct fbc:id="G_CAC0517" fbc:label="CAC0517" fbc:name="CAC0517" />
      <fbc:geneProduct fbc:id="G_CAC0518" fbc:label="CAC0518" fbc:name="CAC0518" />
      <fbc:geneProduct fbc:id="G_CAC0519" fbc:label="CAC0519" fbc:name="CAC0519" />
      <fbc:geneProduct fbc:id="G_CAC0523" fbc:label="CAC0523" fbc:name="CAC0523" />
      <fbc:geneProduct fbc:id="G_CAC0532" fbc:label="CAC0532" fbc:name="CAC0532" />
      <fbc:geneProduct fbc:id="G_CAC0533" fbc:label="CAC0533" fbc:name="CAC0533" />
      <fbc:geneProduct fbc:id="G_CAC0534" fbc:label="CAC0534" fbc:name="CAC0534" />
      <fbc:geneProduct fbc:id="G_CAC0566" fbc:label="CAC0566" fbc:name="CAC0566" />
      <fbc:geneProduct fbc:id="G_CAC0568" fbc:label="CAC0568" fbc:name="CAC0568" />
      <fbc:geneProduct fbc:id="G_CAC0570" fbc:label="CAC0570" fbc:name="CAC0570" />
      <fbc:geneProduct fbc:id="G_CAC0578" fbc:label="CAC0578" fbc:name="CAC0578" />
      <fbc:geneProduct fbc:id="G_CAC0582" fbc:label="CAC0582" fbc:name="CAC0582" />
      <fbc:geneProduct fbc:id="G_CAC0583" fbc:label="CAC0583" fbc:name="CAC0583" />
      <fbc:geneProduct fbc:id="G_CAC0584" fbc:label="CAC0584" fbc:name="CAC0584" />
      <fbc:geneProduct fbc:id="G_CAC0589" fbc:label="CAC0589" fbc:name="CAC0589" />
      <fbc:geneProduct fbc:id="G_CAC0590" fbc:label="CAC0590" fbc:name="CAC0590" />
      <fbc:geneProduct fbc:id="G_CAC0591" fbc:label="CAC0591" fbc:name="CAC0591" />
      <fbc:geneProduct fbc:id="G_CAC0592" fbc:label="CAC0592" fbc:name="CAC0592" />
      <fbc:geneProduct fbc:id="G_CAC0593" fbc:label="CAC0593" fbc:name="CAC0593" />
      <fbc:geneProduct fbc:id="G_CAC0594" fbc:label="CAC0594" fbc:name="CAC0594" />
      <fbc:geneProduct fbc:id="G_CAC0595" fbc:label="CAC0595" fbc:name="CAC0595" />
      <fbc:geneProduct fbc:id="G_CAC0608" fbc:label="CAC0608" fbc:name="CAC0608" />
      <fbc:geneProduct fbc:id="G_CAC0618" fbc:label="CAC0618" fbc:name="CAC0618" />
      <fbc:geneProduct fbc:id="G_CAC0619" fbc:label="CAC0619" fbc:name="CAC0619" />
      <fbc:geneProduct fbc:id="G_CAC0620" fbc:label="CAC0620" fbc:name="CAC0620" />
      <fbc:geneProduct fbc:id="G_CAC0626" fbc:label="CAC0626" fbc:name="CAC0626" />
      <fbc:geneProduct fbc:id="G_CAC0628" fbc:label="CAC0628" fbc:name="CAC0628" />
      <fbc:geneProduct fbc:id="G_CAC0637" fbc:label="CAC0637" fbc:name="CAC0637" />
      <fbc:geneProduct fbc:id="G_CAC0646" fbc:label="CAC0646" fbc:name="CAC0646" />
      <fbc:geneProduct fbc:id="G_CAC0650" fbc:label="CAC0650" fbc:name="CAC0650" />
      <fbc:geneProduct fbc:id="G_CAC0672" fbc:label="CAC0672" fbc:name="CAC0672" />
      <fbc:geneProduct fbc:id="G_CAC0673" fbc:label="CAC0673" fbc:name="CAC0673" />
      <fbc:geneProduct fbc:id="G_CAC0674" fbc:label="CAC0674" fbc:name="CAC0674" />
      <fbc:geneProduct fbc:id="G_CAC0676" fbc:label="CAC0676" fbc:name="CAC0676" />
      <fbc:geneProduct fbc:id="G_CAC0682" fbc:label="CAC0682" fbc:name="CAC0682" />
      <fbc:geneProduct fbc:id="G_CAC0685" fbc:label="CAC0685" fbc:name="CAC0685" />
      <fbc:geneProduct fbc:id="G_CAC0687" fbc:label="CAC0687" fbc:name="CAC0687" />
      <fbc:geneProduct fbc:id="G_CAC0692" fbc:label="CAC0692" fbc:name="CAC0692" />
      <fbc:geneProduct fbc:id="G_CAC0694" fbc:label="CAC0694" fbc:name="CAC0694" />
      <fbc:geneProduct fbc:id="G_CAC0695" fbc:label="CAC0695" fbc:name="CAC0695" />
      <fbc:geneProduct fbc:id="G_CAC0696" fbc:label="CAC0696" fbc:name="CAC0696" />
      <fbc:geneProduct fbc:id="G_CAC0699" fbc:label="CAC0699" fbc:name="CAC0699" />
      <fbc:geneProduct fbc:id="G_CAC0700" fbc:label="CAC0700" fbc:name="CAC0700" />
      <fbc:geneProduct fbc:id="G_CAC0709" fbc:label="CAC0709" fbc:name="CAC0709" />
      <fbc:geneProduct fbc:id="G_CAC0710" fbc:label="CAC0710" fbc:name="CAC0710" />
      <fbc:geneProduct fbc:id="G_CAC0711" fbc:label="CAC0711" fbc:name="CAC0711" />
      <fbc:geneProduct fbc:id="G_CAC0712" fbc:label="CAC0712" fbc:name="CAC0712" />
      <fbc:geneProduct fbc:id="G_CAC0713" fbc:label="CAC0713" fbc:name="CAC0713" />
      <fbc:geneProduct fbc:id="G_CAC0726" fbc:label="CAC0726" fbc:name="CAC0726" />
      <fbc:geneProduct fbc:id="G_CAC0727" fbc:label="CAC0727" fbc:name="CAC0727" />
      <fbc:geneProduct fbc:id="G_CAC0731" fbc:label="CAC0731" fbc:name="CAC0731" />
      <fbc:geneProduct fbc:id="G_CAC0737" fbc:label="CAC0737" fbc:name="CAC0737" />
      <fbc:geneProduct fbc:id="G_CAC0743" fbc:label="CAC0743" fbc:name="CAC0743" />
      <fbc:geneProduct fbc:id="G_CAC0744" fbc:label="CAC0744" fbc:name="CAC0744" />
      <fbc:geneProduct fbc:id="G_CAC0770" fbc:label="CAC0770" fbc:name="CAC0770" />
      <fbc:geneProduct fbc:id="G_CAC0780" fbc:label="CAC0780" fbc:name="CAC0780" />
      <fbc:geneProduct fbc:id="G_CAC0789" fbc:label="CAC0789" fbc:name="CAC0789" />
      <fbc:geneProduct fbc:id="G_CAC0790" fbc:label="CAC0790" fbc:name="CAC0790" />
      <fbc:geneProduct fbc:id="G_CAC0791" fbc:label="CAC0791" fbc:name="CAC0791" />
      <fbc:geneProduct fbc:id="G_CAC0792" fbc:label="CAC0792" fbc:name="CAC0792" />
      <fbc:geneProduct fbc:id="G_CAC0794" fbc:label="CAC0794" fbc:name="CAC0794" />
      <fbc:geneProduct fbc:id="G_CAC0798" fbc:label="CAC0798" fbc:name="CAC0798" />
      <fbc:geneProduct fbc:id="G_CAC0800" fbc:label="CAC0800" fbc:name="CAC0800" />
      <fbc:geneProduct fbc:id="G_CAC0819" fbc:label="CAC0819" fbc:name="CAC0819" />
      <fbc:geneProduct fbc:id="G_CAC0824" fbc:label="CAC0824" fbc:name="CAC0824" />
      <fbc:geneProduct fbc:id="G_CAC0827" fbc:label="CAC0827" fbc:name="CAC0827" />
      <fbc:geneProduct fbc:id="G_CAC0837" fbc:label="CAC0837" fbc:name="CAC0837" />
      <fbc:geneProduct fbc:id="G_CAC0838" fbc:label="CAC0838" fbc:name="CAC0838" />
      <fbc:geneProduct fbc:id="G_CAC0839" fbc:label="CAC0839" fbc:name="CAC0839" />
      <fbc:geneProduct fbc:id="G_CAC0840" fbc:label="CAC0840" fbc:name="CAC0840" />
      <fbc:geneProduct fbc:id="G_CAC0869" fbc:label="CAC0869" fbc:name="CAC0869" />
      <fbc:geneProduct fbc:id="G_CAC0872" fbc:label="CAC0872" fbc:name="CAC0872" />
      <fbc:geneProduct fbc:id="G_CAC0873" fbc:label="CAC0873" fbc:name="CAC0873" />
      <fbc:geneProduct fbc:id="G_CAC0880" fbc:label="CAC0880" fbc:name="CAC0880" />
      <fbc:geneProduct fbc:id="G_CAC0887" fbc:label="CAC0887" fbc:name="CAC0887" />
      <fbc:geneProduct fbc:id="G_CAC0892" fbc:label="CAC0892" fbc:name="CAC0892" />
      <fbc:geneProduct fbc:id="G_CAC0893" fbc:label="CAC0893" fbc:name="CAC0893" />
      <fbc:geneProduct fbc:id="G_CAC0894" fbc:label="CAC0894" fbc:name="CAC0894" />
      <fbc:geneProduct fbc:id="G_CAC0895" fbc:label="CAC0895" fbc:name="CAC0895" />
      <fbc:geneProduct fbc:id="G_CAC0896" fbc:label="CAC0896" fbc:name="CAC0896" />
      <fbc:geneProduct fbc:id="G_CAC0897" fbc:label="CAC0897" fbc:name="CAC0897" />
      <fbc:geneProduct fbc:id="G_CAC0898" fbc:label="CAC0898" fbc:name="CAC0898" />
      <fbc:geneProduct fbc:id="G_CAC0899" fbc:label="CAC0899" fbc:name="CAC0899" />
      <fbc:geneProduct fbc:id="G_CAC0905" fbc:label="CAC0905" fbc:name="CAC0905" />
      <fbc:geneProduct fbc:id="G_CAC0929" fbc:label="CAC0929" fbc:name="CAC0929" />
      <fbc:geneProduct fbc:id="G_CAC0930" fbc:label="CAC0930" fbc:name="CAC0930" />
      <fbc:geneProduct fbc:id="G_CAC0931" fbc:label="CAC0931" fbc:name="CAC0931" />
      <fbc:geneProduct fbc:id="G_CAC0935" fbc:label="CAC0935" fbc:name="CAC0935" />
      <fbc:geneProduct fbc:id="G_CAC0936" fbc:label="CAC0936" fbc:name="CAC0936" />
      <fbc:geneProduct fbc:id="G_CAC0937" fbc:label="CAC0937" fbc:name="CAC0937" />
      <fbc:geneProduct fbc:id="G_CAC0938" fbc:label="CAC0938" fbc:name="CAC0938" />
      <fbc:geneProduct fbc:id="G_CAC0939" fbc:label="CAC0939" fbc:name="CAC0939" />
      <fbc:geneProduct fbc:id="G_CAC0940" fbc:label="CAC0940" fbc:name="CAC0940" />
      <fbc:geneProduct fbc:id="G_CAC0941" fbc:label="CAC0941" fbc:name="CAC0941" />
      <fbc:geneProduct fbc:id="G_CAC0942" fbc:label="CAC0942" fbc:name="CAC0942" />
      <fbc:geneProduct fbc:id="G_CAC0943" fbc:label="CAC0943" fbc:name="CAC0943" />
      <fbc:geneProduct fbc:id="G_CAC0944" fbc:label="CAC0944" fbc:name="CAC0944" />
      <fbc:geneProduct fbc:id="G_CAC0945" fbc:label="CAC0945" fbc:name="CAC0945" />
      <fbc:geneProduct fbc:id="G_CAC0963" fbc:label="CAC0963" fbc:name="CAC0963" />
      <fbc:geneProduct fbc:id="G_CAC0965" fbc:label="CAC0965" fbc:name="CAC0965" />
      <fbc:geneProduct fbc:id="G_CAC0971" fbc:label="CAC0971" fbc:name="CAC0971" />
      <fbc:geneProduct fbc:id="G_CAC0972" fbc:label="CAC0972" fbc:name="CAC0972" />
      <fbc:geneProduct fbc:id="G_CAC0973" fbc:label="CAC0973" fbc:name="CAC0973" />
      <fbc:geneProduct fbc:id="G_CAC0974" fbc:label="CAC0974" fbc:name="CAC0974" />
      <fbc:geneProduct fbc:id="G_CAC0980" fbc:label="CAC0980" fbc:name="CAC0980" />
      <fbc:geneProduct fbc:id="G_CAC0981" fbc:label="CAC0981" fbc:name="CAC0981" />
      <fbc:geneProduct fbc:id="G_CAC0984" fbc:label="CAC0984" fbc:name="CAC0984" />
      <fbc:geneProduct fbc:id="G_CAC0985" fbc:label="CAC0985" fbc:name="CAC0985" />
      <fbc:geneProduct fbc:id="G_CAC0986" fbc:label="CAC0986" fbc:name="CAC0986" />
      <fbc:geneProduct fbc:id="G_CAC0990" fbc:label="CAC0990" fbc:name="CAC0990" />
      <fbc:geneProduct fbc:id="G_CAC0998" fbc:label="CAC0998" fbc:name="CAC0998" />
      <fbc:geneProduct fbc:id="G_CAC0999" fbc:label="CAC0999" fbc:name="CAC0999" />
      <fbc:geneProduct fbc:id="G_CAC1001" fbc:label="CAC1001" fbc:name="CAC1001" />
      <fbc:geneProduct fbc:id="G_CAC1002" fbc:label="CAC1002" fbc:name="CAC1002" />
      <fbc:geneProduct fbc:id="G_CAC1003" fbc:label="CAC1003" fbc:name="CAC1003" />
      <fbc:geneProduct fbc:id="G_CAC1015" fbc:label="CAC1015" fbc:name="CAC1015" />
      <fbc:geneProduct fbc:id="G_CAC1023" fbc:label="CAC1023" fbc:name="CAC1023" />
      <fbc:geneProduct fbc:id="G_CAC1024" fbc:label="CAC1024" fbc:name="CAC1024" />
      <fbc:geneProduct fbc:id="G_CAC1025" fbc:label="CAC1025" fbc:name="CAC1025" />
      <fbc:geneProduct fbc:id="G_CAC1031" fbc:label="CAC1031" fbc:name="CAC1031" />
      <fbc:geneProduct fbc:id="G_CAC1036" fbc:label="CAC1036" fbc:name="CAC1036" />
      <fbc:geneProduct fbc:id="G_CAC1041" fbc:label="CAC1041" fbc:name="CAC1041" />
      <fbc:geneProduct fbc:id="G_CAC1047" fbc:label="CAC1047" fbc:name="CAC1047" />
      <fbc:geneProduct fbc:id="G_CAC1050" fbc:label="CAC1050" fbc:name="CAC1050" />
      <fbc:geneProduct fbc:id="G_CAC1054" fbc:label="CAC1054" fbc:name="CAC1054" />
      <fbc:geneProduct fbc:id="G_CAC1084" fbc:label="CAC1084" fbc:name="CAC1084" />
      <fbc:geneProduct fbc:id="G_CAC1086" fbc:label="CAC1086" fbc:name="CAC1086" />
      <fbc:geneProduct fbc:id="G_CAC1088" fbc:label="CAC1088" fbc:name="CAC1088" />
      <fbc:geneProduct fbc:id="G_CAC1090" fbc:label="CAC1090" fbc:name="CAC1090" />
      <fbc:geneProduct fbc:id="G_CAC1099" fbc:label="CAC1099" fbc:name="CAC1099" />
      <fbc:geneProduct fbc:id="G_CAC1195" fbc:label="CAC1195" fbc:name="CAC1195" />
      <fbc:geneProduct fbc:id="G_CAC1209" fbc:label="CAC1209" fbc:name="CAC1209" />
      <fbc:geneProduct fbc:id="G_CAC1210" fbc:label="CAC1210" fbc:name="CAC1210" />
      <fbc:geneProduct fbc:id="G_CAC1223" fbc:label="CAC1223" fbc:name="CAC1223" />
      <fbc:geneProduct fbc:id="G_CAC1234" fbc:label="CAC1234" fbc:name="CAC1234" />
      <fbc:geneProduct fbc:id="G_CAC1235" fbc:label="CAC1235" fbc:name="CAC1235" />
      <fbc:geneProduct fbc:id="G_CAC1257" fbc:label="CAC1257" fbc:name="CAC1257" />
      <fbc:geneProduct fbc:id="G_CAC1259" fbc:label="CAC1259" fbc:name="CAC1259" />
      <fbc:geneProduct fbc:id="G_CAC1273" fbc:label="CAC1273" fbc:name="CAC1273" />
      <fbc:geneProduct fbc:id="G_CAC1274" fbc:label="CAC1274" fbc:name="CAC1274" />
      <fbc:geneProduct fbc:id="G_CAC1279" fbc:label="CAC1279" fbc:name="CAC1279" />
      <fbc:geneProduct fbc:id="G_CAC1284" fbc:label="CAC1284" fbc:name="CAC1284" />
      <fbc:geneProduct fbc:id="G_CAC1288" fbc:label="CAC1288" fbc:name="CAC1288" />
      <fbc:geneProduct fbc:id="G_CAC1294" fbc:label="CAC1294" fbc:name="CAC1294" />
      <fbc:geneProduct fbc:id="G_CAC1299" fbc:label="CAC1299" fbc:name="CAC1299" />
      <fbc:geneProduct fbc:id="G_CAC1300" fbc:label="CAC1300" fbc:name="CAC1300" />
      <fbc:geneProduct fbc:id="G_CAC1319" fbc:label="CAC1319" fbc:name="CAC1319" />
      <fbc:geneProduct fbc:id="G_CAC1322" fbc:label="CAC1322" fbc:name="CAC1322" />
      <fbc:geneProduct fbc:id="G_CAC1331" fbc:label="CAC1331" fbc:name="CAC1331" />
      <fbc:geneProduct fbc:id="G_CAC1332" fbc:label="CAC1332" fbc:name="CAC1332" />
      <fbc:geneProduct fbc:id="G_CAC1339" fbc:label="CAC1339" fbc:name="CAC1339" />
      <fbc:geneProduct fbc:id="G_CAC1341" fbc:label="CAC1341" fbc:name="CAC1341" />
      <fbc:geneProduct fbc:id="G_CAC1342" fbc:label="CAC1342" fbc:name="CAC1342" />
      <fbc:geneProduct fbc:id="G_CAC1343" fbc:label="CAC1343" fbc:name="CAC1343" />
      <fbc:geneProduct fbc:id="G_CAC1344" fbc:label="CAC1344" fbc:name="CAC1344" />
      <fbc:geneProduct fbc:id="G_CAC1345" fbc:label="CAC1345" fbc:name="CAC1345" />
      <fbc:geneProduct fbc:id="G_CAC1346" fbc:label="CAC1346" fbc:name="CAC1346" />
      <fbc:geneProduct fbc:id="G_CAC1347" fbc:label="CAC1347" fbc:name="CAC1347" />
      <fbc:geneProduct fbc:id="G_CAC1348" fbc:label="CAC1348" fbc:name="CAC1348" />
      <fbc:geneProduct fbc:id="G_CAC1349" fbc:label="CAC1349" fbc:name="CAC1349" />
      <fbc:geneProduct fbc:id="G_CAC1353" fbc:label="CAC1353" fbc:name="CAC1353" />
      <fbc:geneProduct fbc:id="G_CAC1354" fbc:label="CAC1354" fbc:name="CAC1354" />
      <fbc:geneProduct fbc:id="G_CAC1360" fbc:label="CAC1360" fbc:name="CAC1360" />
      <fbc:geneProduct fbc:id="G_CAC1361" fbc:label="CAC1361" fbc:name="CAC1361" />
      <fbc:geneProduct fbc:id="G_CAC1362" fbc:label="CAC1362" fbc:name="CAC1362" />
      <fbc:geneProduct fbc:id="G_CAC1369" fbc:label="CAC1369" fbc:name="CAC1369" />
      <fbc:geneProduct fbc:id="G_CAC1370" fbc:label="CAC1370" fbc:name="CAC1370" />
      <fbc:geneProduct fbc:id="G_CAC1371" fbc:label="CAC1371" fbc:name="CAC1371" />
      <fbc:geneProduct fbc:id="G_CAC1372" fbc:label="CAC1372" fbc:name="CAC1372" />
      <fbc:geneProduct fbc:id="G_CAC1373" fbc:label="CAC1373" fbc:name="CAC1373" />
      <fbc:geneProduct fbc:id="G_CAC1374" fbc:label="CAC1374" fbc:name="CAC1374" />
      <fbc:geneProduct fbc:id="G_CAC1375" fbc:label="CAC1375" fbc:name="CAC1375" />
      <fbc:geneProduct fbc:id="G_CAC1376" fbc:label="CAC1376" fbc:name="CAC1376" />
      <fbc:geneProduct fbc:id="G_CAC1377" fbc:label="CAC1377" fbc:name="CAC1377" />
      <fbc:geneProduct fbc:id="G_CAC1378" fbc:label="CAC1378" fbc:name="CAC1378" />
      <fbc:geneProduct fbc:id="G_CAC1379" fbc:label="CAC1379" fbc:name="CAC1379" />
      <fbc:geneProduct fbc:id="G_CAC1380" fbc:label="CAC1380" fbc:name="CAC1380" />
      <fbc:geneProduct fbc:id="G_CAC1381" fbc:label="CAC1381" fbc:name="CAC1381" />
      <fbc:geneProduct fbc:id="G_CAC1382" fbc:label="CAC1382" fbc:name="CAC1382" />
      <fbc:geneProduct fbc:id="G_CAC1383" fbc:label="CAC1383" fbc:name="CAC1383" />
      <fbc:geneProduct fbc:id="G_CAC1384" fbc:label="CAC1384" fbc:name="CAC1384" />
      <fbc:geneProduct fbc:id="G_CAC1385" fbc:label="CAC1385" fbc:name="CAC1385" />
      <fbc:geneProduct fbc:id="G_CAC1390" fbc:label="CAC1390" fbc:name="CAC1390" />
      <fbc:geneProduct fbc:id="G_CAC1391" fbc:label="CAC1391" fbc:name="CAC1391" />
      <fbc:geneProduct fbc:id="G_CAC1392" fbc:label="CAC1392" fbc:name="CAC1392" />
      <fbc:geneProduct fbc:id="G_CAC1393" fbc:label="CAC1393" fbc:name="CAC1393" />
      <fbc:geneProduct fbc:id="G_CAC1394" fbc:label="CAC1394" fbc:name="CAC1394" />
      <fbc:geneProduct fbc:id="G_CAC1395" fbc:label="CAC1395" fbc:name="CAC1395" />
      <fbc:geneProduct fbc:id="G_CAC1396" fbc:label="CAC1396" fbc:name="CAC1396" />
      <fbc:geneProduct fbc:id="G_CAC1399" fbc:label="CAC1399" fbc:name="CAC1399" />
      <fbc:geneProduct fbc:id="G_CAC1400" fbc:label="CAC1400" fbc:name="CAC1400" />
      <fbc:geneProduct fbc:id="G_CAC1401" fbc:label="CAC1401" fbc:name="CAC1401" />
      <fbc:geneProduct fbc:id="G_CAC1405" fbc:label="CAC1405" fbc:name="CAC1405" />
      <fbc:geneProduct fbc:id="G_CAC1407" fbc:label="CAC1407" fbc:name="CAC1407" />
      <fbc:geneProduct fbc:id="G_CAC1408" fbc:label="CAC1408" fbc:name="CAC1408" />
      <fbc:geneProduct fbc:id="G_CAC1425" fbc:label="CAC1425" fbc:name="CAC1425" />
      <fbc:geneProduct fbc:id="G_CAC1427" fbc:label="CAC1427" fbc:name="CAC1427" />
      <fbc:geneProduct fbc:id="G_CAC1429" fbc:label="CAC1429" fbc:name="CAC1429" />
      <fbc:geneProduct fbc:id="G_CAC1431" fbc:label="CAC1431" fbc:name="CAC1431" />
      <fbc:geneProduct fbc:id="G_CAC1432" fbc:label="CAC1432" fbc:name="CAC1432" />
      <fbc:geneProduct fbc:id="G_CAC1435" fbc:label="CAC1435" fbc:name="CAC1435" />
      <fbc:geneProduct fbc:id="G_CAC1453" fbc:label="CAC1453" fbc:name="CAC1453" />
      <fbc:geneProduct fbc:id="G_CAC1457" fbc:label="CAC1457" fbc:name="CAC1457" />
      <fbc:geneProduct fbc:id="G_CAC1458" fbc:label="CAC1458" fbc:name="CAC1458" />
      <fbc:geneProduct fbc:id="G_CAC1472" fbc:label="CAC1472" fbc:name="CAC1472" />
      <fbc:geneProduct fbc:id="G_CAC1473" fbc:label="CAC1473" fbc:name="CAC1473" />
      <fbc:geneProduct fbc:id="G_CAC1474" fbc:label="CAC1474" fbc:name="CAC1474" />
      <fbc:geneProduct fbc:id="G_CAC1475" fbc:label="CAC1475" fbc:name="CAC1475" />
      <fbc:geneProduct fbc:id="G_CAC1476" fbc:label="CAC1476" fbc:name="CAC1476" />
      <fbc:geneProduct fbc:id="G_CAC1478" fbc:label="CAC1478" fbc:name="CAC1478" />
      <fbc:geneProduct fbc:id="G_CAC1479" fbc:label="CAC1479" fbc:name="CAC1479" />
      <fbc:geneProduct fbc:id="G_CAC1512" fbc:label="CAC1512" fbc:name="CAC1512" />
      <fbc:geneProduct fbc:id="G_CAC1523" fbc:label="CAC1523" fbc:name="CAC1523" />
      <fbc:geneProduct fbc:id="G_CAC1539" fbc:label="CAC1539" fbc:name="CAC1539" />
      <fbc:geneProduct fbc:id="G_CAC1540" fbc:label="CAC1540" fbc:name="CAC1540" />
      <fbc:geneProduct fbc:id="G_CAC1543" fbc:label="CAC1543" fbc:name="CAC1543" />
      <fbc:geneProduct fbc:id="G_CAC1544" fbc:label="CAC1544" fbc:name="CAC1544" />
      <fbc:geneProduct fbc:id="G_CAC1545" fbc:label="CAC1545" fbc:name="CAC1545" />
      <fbc:geneProduct fbc:id="G_CAC1546" fbc:label="CAC1546" fbc:name="CAC1546" />
      <fbc:geneProduct fbc:id="G_CAC1547" fbc:label="CAC1547" fbc:name="CAC1547" />
      <fbc:geneProduct fbc:id="G_CAC1548" fbc:label="CAC1548" fbc:name="CAC1548" />
      <fbc:geneProduct fbc:id="G_CAC1572" fbc:label="CAC1572" fbc:name="CAC1572" />
      <fbc:geneProduct fbc:id="G_CAC1574" fbc:label="CAC1574" fbc:name="CAC1574" />
      <fbc:geneProduct fbc:id="G_CAC1589" fbc:label="CAC1589" fbc:name="CAC1589" />
      <fbc:geneProduct fbc:id="G_CAC1590" fbc:label="CAC1590" fbc:name="CAC1590" />
      <fbc:geneProduct fbc:id="G_CAC1593" fbc:label="CAC1593" fbc:name="CAC1593" />
      <fbc:geneProduct fbc:id="G_CAC1594" fbc:label="CAC1594" fbc:name="CAC1594" />
      <fbc:geneProduct fbc:id="G_CAC1604" fbc:label="CAC1604" fbc:name="CAC1604" />
      <fbc:geneProduct fbc:id="G_CAC1605" fbc:label="CAC1605" fbc:name="CAC1605" />
      <fbc:geneProduct fbc:id="G_CAC1610" fbc:label="CAC1610" fbc:name="CAC1610" />
      <fbc:geneProduct fbc:id="G_CAC1622" fbc:label="CAC1622" fbc:name="CAC1622" />
      <fbc:geneProduct fbc:id="G_CAC1627" fbc:label="CAC1627" fbc:name="CAC1627" />
      <fbc:geneProduct fbc:id="G_CAC1628" fbc:label="CAC1628" fbc:name="CAC1628" />
      <fbc:geneProduct fbc:id="G_CAC1631" fbc:label="CAC1631" fbc:name="CAC1631" />
      <fbc:geneProduct fbc:id="G_CAC1652" fbc:label="CAC1652" fbc:name="CAC1652" />
      <fbc:geneProduct fbc:id="G_CAC1655" fbc:label="CAC1655" fbc:name="CAC1655" />
      <fbc:geneProduct fbc:id="G_CAC1664" fbc:label="CAC1664" fbc:name="CAC1664" />
      <fbc:geneProduct fbc:id="G_CAC1673" fbc:label="CAC1673" fbc:name="CAC1673" />
      <fbc:geneProduct fbc:id="G_CAC1674" fbc:label="CAC1674" fbc:name="CAC1674" />
      <fbc:geneProduct fbc:id="G_CAC1678" fbc:label="CAC1678" fbc:name="CAC1678" />
      <fbc:geneProduct fbc:id="G_CAC1705" fbc:label="CAC1705" fbc:name="CAC1705" />
      <fbc:geneProduct fbc:id="G_CAC1706" fbc:label="CAC1706" fbc:name="CAC1706" />
      <fbc:geneProduct fbc:id="G_CAC1707" fbc:label="CAC1707" fbc:name="CAC1707" />
      <fbc:geneProduct fbc:id="G_CAC1708" fbc:label="CAC1708" fbc:name="CAC1708" />
      <fbc:geneProduct fbc:id="G_CAC1712" fbc:label="CAC1712" fbc:name="CAC1712" />
      <fbc:geneProduct fbc:id="G_CAC1714" fbc:label="CAC1714" fbc:name="CAC1714" />
      <fbc:geneProduct fbc:id="G_CAC1718" fbc:label="CAC1718" fbc:name="CAC1718" />
      <fbc:geneProduct fbc:id="G_CAC1720" fbc:label="CAC1720" fbc:name="CAC1720" />
      <fbc:geneProduct fbc:id="G_CAC1721" fbc:label="CAC1721" fbc:name="CAC1721" />
      <fbc:geneProduct fbc:id="G_CAC1723" fbc:label="CAC1723" fbc:name="CAC1723" />
      <fbc:geneProduct fbc:id="G_CAC1729" fbc:label="CAC1729" fbc:name="CAC1729" />
      <fbc:geneProduct fbc:id="G_CAC1730" fbc:label="CAC1730" fbc:name="CAC1730" />
      <fbc:geneProduct fbc:id="G_CAC1731" fbc:label="CAC1731" fbc:name="CAC1731" />
      <fbc:geneProduct fbc:id="G_CAC1733" fbc:label="CAC1733" fbc:name="CAC1733" />
      <fbc:geneProduct fbc:id="G_CAC1736" fbc:label="CAC1736" fbc:name="CAC1736" />
      <fbc:geneProduct fbc:id="G_CAC1738" fbc:label="CAC1738" fbc:name="CAC1738" />
      <fbc:geneProduct fbc:id="G_CAC1742" fbc:label="CAC1742" fbc:name="CAC1742" />
      <fbc:geneProduct fbc:id="G_CAC1743" fbc:label="CAC1743" fbc:name="CAC1743" />
      <fbc:geneProduct fbc:id="G_CAC1745" fbc:label="CAC1745" fbc:name="CAC1745" />
      <fbc:geneProduct fbc:id="G_CAC1746" fbc:label="CAC1746" fbc:name="CAC1746" />
      <fbc:geneProduct fbc:id="G_CAC1748" fbc:label="CAC1748" fbc:name="CAC1748" />
      <fbc:geneProduct fbc:id="G_CAC1751" fbc:label="CAC1751" fbc:name="CAC1751" />
      <fbc:geneProduct fbc:id="G_CAC1755" fbc:label="CAC1755" fbc:name="CAC1755" />
      <fbc:geneProduct fbc:id="G_CAC1758" fbc:label="CAC1758" fbc:name="CAC1758" />
      <fbc:geneProduct fbc:id="G_CAC1759" fbc:label="CAC1759" fbc:name="CAC1759" />
      <fbc:geneProduct fbc:id="G_CAC1772" fbc:label="CAC1772" fbc:name="CAC1772" />
      <fbc:geneProduct fbc:id="G_CAC1778" fbc:label="CAC1778" fbc:name="CAC1778" />
      <fbc:geneProduct fbc:id="G_CAC1780" fbc:label="CAC1780" fbc:name="CAC1780" />
      <fbc:geneProduct fbc:id="G_CAC1782" fbc:label="CAC1782" fbc:name="CAC1782" />
      <fbc:geneProduct fbc:id="G_CAC1783" fbc:label="CAC1783" fbc:name="CAC1783" />
      <fbc:geneProduct fbc:id="G_CAC1785" fbc:label="CAC1785" fbc:name="CAC1785" />
      <fbc:geneProduct fbc:id="G_CAC1787" fbc:label="CAC1787" fbc:name="CAC1787" />
      <fbc:geneProduct fbc:id="G_CAC1789" fbc:label="CAC1789" fbc:name="CAC1789" />
      <fbc:geneProduct fbc:id="G_CAC1791" fbc:label="CAC1791" fbc:name="CAC1791" />
      <fbc:geneProduct fbc:id="G_CAC1792" fbc:label="CAC1792" fbc:name="CAC1792" />
      <fbc:geneProduct fbc:id="G_CAC1795" fbc:label="CAC1795" fbc:name="CAC1795" />
      <fbc:geneProduct fbc:id="G_CAC1797" fbc:label="CAC1797" fbc:name="CAC1797" />
      <fbc:geneProduct fbc:id="G_CAC1799" fbc:label="CAC1799" fbc:name="CAC1799" />
      <fbc:geneProduct fbc:id="G_CAC1805" fbc:label="CAC1805" fbc:name="CAC1805" />
      <fbc:geneProduct fbc:id="G_CAC1806" fbc:label="CAC1806" fbc:name="CAC1806" />
      <fbc:geneProduct fbc:id="G_CAC1807" fbc:label="CAC1807" fbc:name="CAC1807" />
      <fbc:geneProduct fbc:id="G_CAC1810" fbc:label="CAC1810" fbc:name="CAC1810" />
      <fbc:geneProduct fbc:id="G_CAC1814" fbc:label="CAC1814" fbc:name="CAC1814" />
      <fbc:geneProduct fbc:id="G_CAC1819" fbc:label="CAC1819" fbc:name="CAC1819" />
      <fbc:geneProduct fbc:id="G_CAC1820" fbc:label="CAC1820" fbc:name="CAC1820" />
      <fbc:geneProduct fbc:id="G_CAC1821" fbc:label="CAC1821" fbc:name="CAC1821" />
      <fbc:geneProduct fbc:id="G_CAC1825" fbc:label="CAC1825" fbc:name="CAC1825" />
      <fbc:geneProduct fbc:id="G_CAC1847" fbc:label="CAC1847" fbc:name="CAC1847" />
      <fbc:geneProduct fbc:id="G_CAC1848" fbc:label="CAC1848" fbc:name="CAC1848" />
      <fbc:geneProduct fbc:id="G_CAC1851" fbc:label="CAC1851" fbc:name="CAC1851" />
      <fbc:geneProduct fbc:id="G_CAC1852" fbc:label="CAC1852" fbc:name="CAC1852" />
      <fbc:geneProduct fbc:id="G_CAC1919" fbc:label="CAC1919" fbc:name="CAC1919" />
      <fbc:geneProduct fbc:id="G_CAC1933" fbc:label="CAC1933" fbc:name="CAC1933" />
      <fbc:geneProduct fbc:id="G_CAC1958" fbc:label="CAC1958" fbc:name="CAC1958" />
      <fbc:geneProduct fbc:id="G_CAC1963" fbc:label="CAC1963" fbc:name="CAC1963" />
      <fbc:geneProduct fbc:id="G_CAC2008" fbc:label="CAC2008" fbc:name="CAC2008" />
      <fbc:geneProduct fbc:id="G_CAC2012" fbc:label="CAC2012" fbc:name="CAC2012" />
      <fbc:geneProduct fbc:id="G_CAC2016" fbc:label="CAC2016" fbc:name="CAC2016" />
      <fbc:geneProduct fbc:id="G_CAC2018" fbc:label="CAC2018" fbc:name="CAC2018" />
      <fbc:geneProduct fbc:id="G_CAC2060" fbc:label="CAC2060" fbc:name="CAC2060" />
      <fbc:geneProduct fbc:id="G_CAC2061" fbc:label="CAC2061" fbc:name="CAC2061" />
      <fbc:geneProduct fbc:id="G_CAC2064" fbc:label="CAC2064" fbc:name="CAC2064" />
      <fbc:geneProduct fbc:id="G_CAC2065" fbc:label="CAC2065" fbc:name="CAC2065" />
      <fbc:geneProduct fbc:id="G_CAC2075" fbc:label="CAC2075" fbc:name="CAC2075" />
      <fbc:geneProduct fbc:id="G_CAC2080" fbc:label="CAC2080" fbc:name="CAC2080" />
      <fbc:geneProduct fbc:id="G_CAC2083" fbc:label="CAC2083" fbc:name="CAC2083" />
      <fbc:geneProduct fbc:id="G_CAC2095" fbc:label="CAC2095" fbc:name="CAC2095" />
      <fbc:geneProduct fbc:id="G_CAC2112" fbc:label="CAC2112" fbc:name="CAC2112" />
      <fbc:geneProduct fbc:id="G_CAC2113" fbc:label="CAC2113" fbc:name="CAC2113" />
      <fbc:geneProduct fbc:id="G_CAC2114" fbc:label="CAC2114" fbc:name="CAC2114" />
      <fbc:geneProduct fbc:id="G_CAC2117" fbc:label="CAC2117" fbc:name="CAC2117" />
      <fbc:geneProduct fbc:id="G_CAC2127" fbc:label="CAC2127" fbc:name="CAC2127" />
      <fbc:geneProduct fbc:id="G_CAC2128" fbc:label="CAC2128" fbc:name="CAC2128" />
      <fbc:geneProduct fbc:id="G_CAC2129" fbc:label="CAC2129" fbc:name="CAC2129" />
      <fbc:geneProduct fbc:id="G_CAC2132" fbc:label="CAC2132" fbc:name="CAC2132" />
      <fbc:geneProduct fbc:id="G_CAC2137" fbc:label="CAC2137" fbc:name="CAC2137" />
      <fbc:geneProduct fbc:id="G_CAC2138" fbc:label="CAC2138" fbc:name="CAC2138" />
      <fbc:geneProduct fbc:id="G_CAC2169" fbc:label="CAC2169" fbc:name="CAC2169" />
      <fbc:geneProduct fbc:id="G_CAC2179" fbc:label="CAC2179" fbc:name="CAC2179" />
      <fbc:geneProduct fbc:id="G_CAC2180" fbc:label="CAC2180" fbc:name="CAC2180" />
      <fbc:geneProduct fbc:id="G_CAC2187" fbc:label="CAC2187" fbc:name="CAC2187" />
      <fbc:geneProduct fbc:id="G_CAC2226" fbc:label="CAC2226" fbc:name="CAC2226" />
      <fbc:geneProduct fbc:id="G_CAC2227" fbc:label="CAC2227" fbc:name="CAC2227" />
      <fbc:geneProduct fbc:id="G_CAC2229" fbc:label="CAC2229" fbc:name="CAC2229" />
      <fbc:geneProduct fbc:id="G_CAC2231" fbc:label="CAC2231" fbc:name="CAC2231" />
      <fbc:geneProduct fbc:id="G_CAC2233" fbc:label="CAC2233" fbc:name="CAC2233" />
      <fbc:geneProduct fbc:id="G_CAC2235" fbc:label="CAC2235" fbc:name="CAC2235" />
      <fbc:geneProduct fbc:id="G_CAC2237" fbc:label="CAC2237" fbc:name="CAC2237" />
      <fbc:geneProduct fbc:id="G_CAC2238" fbc:label="CAC2238" fbc:name="CAC2238" />
      <fbc:geneProduct fbc:id="G_CAC2239" fbc:label="CAC2239" fbc:name="CAC2239" />
      <fbc:geneProduct fbc:id="G_CAC2243" fbc:label="CAC2243" fbc:name="CAC2243" />
      <fbc:geneProduct fbc:id="G_CAC2246" fbc:label="CAC2246" fbc:name="CAC2246" />
      <fbc:geneProduct fbc:id="G_CAC2250" fbc:label="CAC2250" fbc:name="CAC2250" />
      <fbc:geneProduct fbc:id="G_CAC2264" fbc:label="CAC2264" fbc:name="CAC2264" />
      <fbc:geneProduct fbc:id="G_CAC2265" fbc:label="CAC2265" fbc:name="CAC2265" />
      <fbc:geneProduct fbc:id="G_CAC2271" fbc:label="CAC2271" fbc:name="CAC2271" />
      <fbc:geneProduct fbc:id="G_CAC2274" fbc:label="CAC2274" fbc:name="CAC2274" />
      <fbc:geneProduct fbc:id="G_CAC2275" fbc:label="CAC2275" fbc:name="CAC2275" />
      <fbc:geneProduct fbc:id="G_CAC2289" fbc:label="CAC2289" fbc:name="CAC2289" />
      <fbc:geneProduct fbc:id="G_CAC2297" fbc:label="CAC2297" fbc:name="CAC2297" />
      <fbc:geneProduct fbc:id="G_CAC2301" fbc:label="CAC2301" fbc:name="CAC2301" />
      <fbc:geneProduct fbc:id="G_CAC2310" fbc:label="CAC2310" fbc:name="CAC2310" />
      <fbc:geneProduct fbc:id="G_CAC2315" fbc:label="CAC2315" fbc:name="CAC2315" />
      <fbc:geneProduct fbc:id="G_CAC2317" fbc:label="CAC2317" fbc:name="CAC2317" />
      <fbc:geneProduct fbc:id="G_CAC2331" fbc:label="CAC2331" fbc:name="CAC2331" />
      <fbc:geneProduct fbc:id="G_CAC2332" fbc:label="CAC2332" fbc:name="CAC2332" />
      <fbc:geneProduct fbc:id="G_CAC2333" fbc:label="CAC2333" fbc:name="CAC2333" />
      <fbc:geneProduct fbc:id="G_CAC2334" fbc:label="CAC2334" fbc:name="CAC2334" />
      <fbc:geneProduct fbc:id="G_CAC2335" fbc:label="CAC2335" fbc:name="CAC2335" />
      <fbc:geneProduct fbc:id="G_CAC2337" fbc:label="CAC2337" fbc:name="CAC2337" />
      <fbc:geneProduct fbc:id="G_CAC2338" fbc:label="CAC2338" fbc:name="CAC2338" />
      <fbc:geneProduct fbc:id="G_CAC2356" fbc:label="CAC2356" fbc:name="CAC2356" />
      <fbc:geneProduct fbc:id="G_CAC2357" fbc:label="CAC2357" fbc:name="CAC2357" />
      <fbc:geneProduct fbc:id="G_CAC2359" fbc:label="CAC2359" fbc:name="CAC2359" />
      <fbc:geneProduct fbc:id="G_CAC2360" fbc:label="CAC2360" fbc:name="CAC2360" />
      <fbc:geneProduct fbc:id="G_CAC2362" fbc:label="CAC2362" fbc:name="CAC2362" />
      <fbc:geneProduct fbc:id="G_CAC2374" fbc:label="CAC2374" fbc:name="CAC2374" />
      <fbc:geneProduct fbc:id="G_CAC2375" fbc:label="CAC2375" fbc:name="CAC2375" />
      <fbc:geneProduct fbc:id="G_CAC2377" fbc:label="CAC2377" fbc:name="CAC2377" />
      <fbc:geneProduct fbc:id="G_CAC2378" fbc:label="CAC2378" fbc:name="CAC2378" />
      <fbc:geneProduct fbc:id="G_CAC2379" fbc:label="CAC2379" fbc:name="CAC2379" />
      <fbc:geneProduct fbc:id="G_CAC2380" fbc:label="CAC2380" fbc:name="CAC2380" />
      <fbc:geneProduct fbc:id="G_CAC2381" fbc:label="CAC2381" fbc:name="CAC2381" />
      <fbc:geneProduct fbc:id="G_CAC2388" fbc:label="CAC2388" fbc:name="CAC2388" />
      <fbc:geneProduct fbc:id="G_CAC2389" fbc:label="CAC2389" fbc:name="CAC2389" />
      <fbc:geneProduct fbc:id="G_CAC2390" fbc:label="CAC2390" fbc:name="CAC2390" />
      <fbc:geneProduct fbc:id="G_CAC2391" fbc:label="CAC2391" fbc:name="CAC2391" />
      <fbc:geneProduct fbc:id="G_CAC2398" fbc:label="CAC2398" fbc:name="CAC2398" />
      <fbc:geneProduct fbc:id="G_CAC2399" fbc:label="CAC2399" fbc:name="CAC2399" />
      <fbc:geneProduct fbc:id="G_CAC2438" fbc:label="CAC2438" fbc:name="CAC2438" />
      <fbc:geneProduct fbc:id="G_CAC2441" fbc:label="CAC2441" fbc:name="CAC2441" />
      <fbc:geneProduct fbc:id="G_CAC2442" fbc:label="CAC2442" fbc:name="CAC2442" />
      <fbc:geneProduct fbc:id="G_CAC2443" fbc:label="CAC2443" fbc:name="CAC2443" />
      <fbc:geneProduct fbc:id="G_CAC2451" fbc:label="CAC2451" fbc:name="CAC2451" />
      <fbc:geneProduct fbc:id="G_CAC2458" fbc:label="CAC2458" fbc:name="CAC2458" />
      <fbc:geneProduct fbc:id="G_CAC2459" fbc:label="CAC2459" fbc:name="CAC2459" />
      <fbc:geneProduct fbc:id="G_CAC2499" fbc:label="CAC2499" fbc:name="CAC2499" />
      <fbc:geneProduct fbc:id="G_CAC2500" fbc:label="CAC2500" fbc:name="CAC2500" />
      <fbc:geneProduct fbc:id="G_CAC2514" fbc:label="CAC2514" fbc:name="CAC2514" />
      <fbc:geneProduct fbc:id="G_CAC2540" fbc:label="CAC2540" fbc:name="CAC2540" />
      <fbc:geneProduct fbc:id="G_CAC2567" fbc:label="CAC2567" fbc:name="CAC2567" />
      <fbc:geneProduct fbc:id="G_CAC2585" fbc:label="CAC2585" fbc:name="CAC2585" />
      <fbc:geneProduct fbc:id="G_CAC2593" fbc:label="CAC2593" fbc:name="CAC2593" />
      <fbc:geneProduct fbc:id="G_CAC2601" fbc:label="CAC2601" fbc:name="CAC2601" />
      <fbc:geneProduct fbc:id="G_CAC2602" fbc:label="CAC2602" fbc:name="CAC2602" />
      <fbc:geneProduct fbc:id="G_CAC2609" fbc:label="CAC2609" fbc:name="CAC2609" />
      <fbc:geneProduct fbc:id="G_CAC2612" fbc:label="CAC2612" fbc:name="CAC2612" />
      <fbc:geneProduct fbc:id="G_CAC2613" fbc:label="CAC2613" fbc:name="CAC2613" />
      <fbc:geneProduct fbc:id="G_CAC2614" fbc:label="CAC2614" fbc:name="CAC2614" />
      <fbc:geneProduct fbc:id="G_CAC2624" fbc:label="CAC2624" fbc:name="CAC2624" />
      <fbc:geneProduct fbc:id="G_CAC2626" fbc:label="CAC2626" fbc:name="CAC2626" />
      <fbc:geneProduct fbc:id="G_CAC2644" fbc:label="CAC2644" fbc:name="CAC2644" />
      <fbc:geneProduct fbc:id="G_CAC2645" fbc:label="CAC2645" fbc:name="CAC2645" />
      <fbc:geneProduct fbc:id="G_CAC2650" fbc:label="CAC2650" fbc:name="CAC2650" />
      <fbc:geneProduct fbc:id="G_CAC2651" fbc:label="CAC2651" fbc:name="CAC2651" />
      <fbc:geneProduct fbc:id="G_CAC2652" fbc:label="CAC2652" fbc:name="CAC2652" />
      <fbc:geneProduct fbc:id="G_CAC2653" fbc:label="CAC2653" fbc:name="CAC2653" />
      <fbc:geneProduct fbc:id="G_CAC2654" fbc:label="CAC2654" fbc:name="CAC2654" />
      <fbc:geneProduct fbc:id="G_CAC2658" fbc:label="CAC2658" fbc:name="CAC2658" />
      <fbc:geneProduct fbc:id="G_CAC2660" fbc:label="CAC2660" fbc:name="CAC2660" />
      <fbc:geneProduct fbc:id="G_CAC2665" fbc:label="CAC2665" fbc:name="CAC2665" />
      <fbc:geneProduct fbc:id="G_CAC2673" fbc:label="CAC2673" fbc:name="CAC2673" />
      <fbc:geneProduct fbc:id="G_CAC2674" fbc:label="CAC2674" fbc:name="CAC2674" />
      <fbc:geneProduct fbc:id="G_CAC2676" fbc:label="CAC2676" fbc:name="CAC2676" />
      <fbc:geneProduct fbc:id="G_CAC2680" fbc:label="CAC2680" fbc:name="CAC2680" />
      <fbc:geneProduct fbc:id="G_CAC2684" fbc:label="CAC2684" fbc:name="CAC2684" />
      <fbc:geneProduct fbc:id="G_CAC2685" fbc:label="CAC2685" fbc:name="CAC2685" />
      <fbc:geneProduct fbc:id="G_CAC2687" fbc:label="CAC2687" fbc:name="CAC2687" />
      <fbc:geneProduct fbc:id="G_CAC2691" fbc:label="CAC2691" fbc:name="CAC2691" />
      <fbc:geneProduct fbc:id="G_CAC2700" fbc:label="CAC2700" fbc:name="CAC2700" />
      <fbc:geneProduct fbc:id="G_CAC2701" fbc:label="CAC2701" fbc:name="CAC2701" />
      <fbc:geneProduct fbc:id="G_CAC2708" fbc:label="CAC2708" fbc:name="CAC2708" />
      <fbc:geneProduct fbc:id="G_CAC2711" fbc:label="CAC2711" fbc:name="CAC2711" />
      <fbc:geneProduct fbc:id="G_CAC2712" fbc:label="CAC2712" fbc:name="CAC2712" />
      <fbc:geneProduct fbc:id="G_CAC2717" fbc:label="CAC2717" fbc:name="CAC2717" />
      <fbc:geneProduct fbc:id="G_CAC2718" fbc:label="CAC2718" fbc:name="CAC2718" />
      <fbc:geneProduct fbc:id="G_CAC2719" fbc:label="CAC2719" fbc:name="CAC2719" />
      <fbc:geneProduct fbc:id="G_CAC2723" fbc:label="CAC2723" fbc:name="CAC2723" />
      <fbc:geneProduct fbc:id="G_CAC2727" fbc:label="CAC2727" fbc:name="CAC2727" />
      <fbc:geneProduct fbc:id="G_CAC2740" fbc:label="CAC2740" fbc:name="CAC2740" />
      <fbc:geneProduct fbc:id="G_CAC2741" fbc:label="CAC2741" fbc:name="CAC2741" />
      <fbc:geneProduct fbc:id="G_CAC2772" fbc:label="CAC2772" fbc:name="CAC2772" />
      <fbc:geneProduct fbc:id="G_CAC2783" fbc:label="CAC2783" fbc:name="CAC2783" />
      <fbc:geneProduct fbc:id="G_CAC2784" fbc:label="CAC2784" fbc:name="CAC2784" />
      <fbc:geneProduct fbc:id="G_CAC2819" fbc:label="CAC2819" fbc:name="CAC2819" />
      <fbc:geneProduct fbc:id="G_CAC2820" fbc:label="CAC2820" fbc:name="CAC2820" />
      <fbc:geneProduct fbc:id="G_CAC2828" fbc:label="CAC2828" fbc:name="CAC2828" />
      <fbc:geneProduct fbc:id="G_CAC2830" fbc:label="CAC2830" fbc:name="CAC2830" />
      <fbc:geneProduct fbc:id="G_CAC2832" fbc:label="CAC2832" fbc:name="CAC2832" />
      <fbc:geneProduct fbc:id="G_CAC2834" fbc:label="CAC2834" fbc:name="CAC2834" />
      <fbc:geneProduct fbc:id="G_CAC2841" fbc:label="CAC2841" fbc:name="CAC2841" />
      <fbc:geneProduct fbc:id="G_CAC2844" fbc:label="CAC2844" fbc:name="CAC2844" />
      <fbc:geneProduct fbc:id="G_CAC2849" fbc:label="CAC2849" fbc:name="CAC2849" />
      <fbc:geneProduct fbc:id="G_CAC2856" fbc:label="CAC2856" fbc:name="CAC2856" />
      <fbc:geneProduct fbc:id="G_CAC2862" fbc:label="CAC2862" fbc:name="CAC2862" />
      <fbc:geneProduct fbc:id="G_CAC2864" fbc:label="CAC2864" fbc:name="CAC2864" />
      <fbc:geneProduct fbc:id="G_CAC2865" fbc:label="CAC2865" fbc:name="CAC2865" />
      <fbc:geneProduct fbc:id="G_CAC2866" fbc:label="CAC2866" fbc:name="CAC2866" />
      <fbc:geneProduct fbc:id="G_CAC2867" fbc:label="CAC2867" fbc:name="CAC2867" />
      <fbc:geneProduct fbc:id="G_CAC2868" fbc:label="CAC2868" fbc:name="CAC2868" />
      <fbc:geneProduct fbc:id="G_CAC2869" fbc:label="CAC2869" fbc:name="CAC2869" />
      <fbc:geneProduct fbc:id="G_CAC2870" fbc:label="CAC2870" fbc:name="CAC2870" />
      <fbc:geneProduct fbc:id="G_CAC2871" fbc:label="CAC2871" fbc:name="CAC2871" />
      <fbc:geneProduct fbc:id="G_CAC2873" fbc:label="CAC2873" fbc:name="CAC2873" />
      <fbc:geneProduct fbc:id="G_CAC2874" fbc:label="CAC2874" fbc:name="CAC2874" />
      <fbc:geneProduct fbc:id="G_CAC2875" fbc:label="CAC2875" fbc:name="CAC2875" />
      <fbc:geneProduct fbc:id="G_CAC2876" fbc:label="CAC2876" fbc:name="CAC2876" />
      <fbc:geneProduct fbc:id="G_CAC2877" fbc:label="CAC2877" fbc:name="CAC2877" />
      <fbc:geneProduct fbc:id="G_CAC2878" fbc:label="CAC2878" fbc:name="CAC2878" />
      <fbc:geneProduct fbc:id="G_CAC2880" fbc:label="CAC2880" fbc:name="CAC2880" />
      <fbc:geneProduct fbc:id="G_CAC2885" fbc:label="CAC2885" fbc:name="CAC2885" />
      <fbc:geneProduct fbc:id="G_CAC2887" fbc:label="CAC2887" fbc:name="CAC2887" />
      <fbc:geneProduct fbc:id="G_CAC2888" fbc:label="CAC2888" fbc:name="CAC2888" />
      <fbc:geneProduct fbc:id="G_CAC2892" fbc:label="CAC2892" fbc:name="CAC2892" />
      <fbc:geneProduct fbc:id="G_CAC2895" fbc:label="CAC2895" fbc:name="CAC2895" />
      <fbc:geneProduct fbc:id="G_CAC2900" fbc:label="CAC2900" fbc:name="CAC2900" />
      <fbc:geneProduct fbc:id="G_CAC2902" fbc:label="CAC2902" fbc:name="CAC2902" />
      <fbc:geneProduct fbc:id="G_CAC2914" fbc:label="CAC2914" fbc:name="CAC2914" />
      <fbc:geneProduct fbc:id="G_CAC2915" fbc:label="CAC2915" fbc:name="CAC2915" />
      <fbc:geneProduct fbc:id="G_CAC2916" fbc:label="CAC2916" fbc:name="CAC2916" />
      <fbc:geneProduct fbc:id="G_CAC2918" fbc:label="CAC2918" fbc:name="CAC2918" />
      <fbc:geneProduct fbc:id="G_CAC2920" fbc:label="CAC2920" fbc:name="CAC2920" />
      <fbc:geneProduct fbc:id="G_CAC2921" fbc:label="CAC2921" fbc:name="CAC2921" />
      <fbc:geneProduct fbc:id="G_CAC2922" fbc:label="CAC2922" fbc:name="CAC2922" />
      <fbc:geneProduct fbc:id="G_CAC2923" fbc:label="CAC2923" fbc:name="CAC2923" />
      <fbc:geneProduct fbc:id="G_CAC2924" fbc:label="CAC2924" fbc:name="CAC2924" />
      <fbc:geneProduct fbc:id="G_CAC2925" fbc:label="CAC2925" fbc:name="CAC2925" />
      <fbc:geneProduct fbc:id="G_CAC2926" fbc:label="CAC2926" fbc:name="CAC2926" />
      <fbc:geneProduct fbc:id="G_CAC2927" fbc:label="CAC2927" fbc:name="CAC2927" />
      <fbc:geneProduct fbc:id="G_CAC2937" fbc:label="CAC2937" fbc:name="CAC2937" />
      <fbc:geneProduct fbc:id="G_CAC2942" fbc:label="CAC2942" fbc:name="CAC2942" />
      <fbc:geneProduct fbc:id="G_CAC2945" fbc:label="CAC2945" fbc:name="CAC2945" />
      <fbc:geneProduct fbc:id="G_CAC2951" fbc:label="CAC2951" fbc:name="CAC2951" />
      <fbc:geneProduct fbc:id="G_CAC2952" fbc:label="CAC2952" fbc:name="CAC2952" />
      <fbc:geneProduct fbc:id="G_CAC2953" fbc:label="CAC2953" fbc:name="CAC2953" />
      <fbc:geneProduct fbc:id="G_CAC2954" fbc:label="CAC2954" fbc:name="CAC2954" />
      <fbc:geneProduct fbc:id="G_CAC2956" fbc:label="CAC2956" fbc:name="CAC2956" />
      <fbc:geneProduct fbc:id="G_CAC2957" fbc:label="CAC2957" fbc:name="CAC2957" />
      <fbc:geneProduct fbc:id="G_CAC2958" fbc:label="CAC2958" fbc:name="CAC2958" />
      <fbc:geneProduct fbc:id="G_CAC2959" fbc:label="CAC2959" fbc:name="CAC2959" />
      <fbc:geneProduct fbc:id="G_CAC2960" fbc:label="CAC2960" fbc:name="CAC2960" />
      <fbc:geneProduct fbc:id="G_CAC2961" fbc:label="CAC2961" fbc:name="CAC2961" />
      <fbc:geneProduct fbc:id="G_CAC2963" fbc:label="CAC2963" fbc:name="CAC2963" />
      <fbc:geneProduct fbc:id="G_CAC2964" fbc:label="CAC2964" fbc:name="CAC2964" />
      <fbc:geneProduct fbc:id="G_CAC2965" fbc:label="CAC2965" fbc:name="CAC2965" />
      <fbc:geneProduct fbc:id="G_CAC2968" fbc:label="CAC2968" fbc:name="CAC2968" />
      <fbc:geneProduct fbc:id="G_CAC2970" fbc:label="CAC2970" fbc:name="CAC2970" />
      <fbc:geneProduct fbc:id="G_CAC2973" fbc:label="CAC2973" fbc:name="CAC2973" />
      <fbc:geneProduct fbc:id="G_CAC2981" fbc:label="CAC2981" fbc:name="CAC2981" />
      <fbc:geneProduct fbc:id="G_CAC2986" fbc:label="CAC2986" fbc:name="CAC2986" />
      <fbc:geneProduct fbc:id="G_CAC2991" fbc:label="CAC2991" fbc:name="CAC2991" />
      <fbc:geneProduct fbc:id="G_CAC2995" fbc:label="CAC2995" fbc:name="CAC2995" />
      <fbc:geneProduct fbc:id="G_CAC3003" fbc:label="CAC3003" fbc:name="CAC3003" />
      <fbc:geneProduct fbc:id="G_CAC3004" fbc:label="CAC3004" fbc:name="CAC3004" />
      <fbc:geneProduct fbc:id="G_CAC3005" fbc:label="CAC3005" fbc:name="CAC3005" />
      <fbc:geneProduct fbc:id="G_CAC3014" fbc:label="CAC3014" fbc:name="CAC3014" />
      <fbc:geneProduct fbc:id="G_CAC3020" fbc:label="CAC3020" fbc:name="CAC3020" />
      <fbc:geneProduct fbc:id="G_CAC3031" fbc:label="CAC3031" fbc:name="CAC3031" />
      <fbc:geneProduct fbc:id="G_CAC3038" fbc:label="CAC3038" fbc:name="CAC3038" />
      <fbc:geneProduct fbc:id="G_CAC3053" fbc:label="CAC3053" fbc:name="CAC3053" />
      <fbc:geneProduct fbc:id="G_CAC3058" fbc:label="CAC3058" fbc:name="CAC3058" />
      <fbc:geneProduct fbc:id="G_CAC3064" fbc:label="CAC3064" fbc:name="CAC3064" />
      <fbc:geneProduct fbc:id="G_CAC3072" fbc:label="CAC3072" fbc:name="CAC3072" />
      <fbc:geneProduct fbc:id="G_CAC3075" fbc:label="CAC3075" fbc:name="CAC3075" />
      <fbc:geneProduct fbc:id="G_CAC3076" fbc:label="CAC3076" fbc:name="CAC3076" />
      <fbc:geneProduct fbc:id="G_CAC3082" fbc:label="CAC3082" fbc:name="CAC3082" />
      <fbc:geneProduct fbc:id="G_CAC3083" fbc:label="CAC3083" fbc:name="CAC3083" />
      <fbc:geneProduct fbc:id="G_CAC3087" fbc:label="CAC3087" fbc:name="CAC3087" />
      <fbc:geneProduct fbc:id="G_CAC3090" fbc:label="CAC3090" fbc:name="CAC3090" />
      <fbc:geneProduct fbc:id="G_CAC3091" fbc:label="CAC3091" fbc:name="CAC3091" />
      <fbc:geneProduct fbc:id="G_CAC3093" fbc:label="CAC3093" fbc:name="CAC3093" />
      <fbc:geneProduct fbc:id="G_CAC3095" fbc:label="CAC3095" fbc:name="CAC3095" />
      <fbc:geneProduct fbc:id="G_CAC3096" fbc:label="CAC3096" fbc:name="CAC3096" />
      <fbc:geneProduct fbc:id="G_CAC3097" fbc:label="CAC3097" fbc:name="CAC3097" />
      <fbc:geneProduct fbc:id="G_CAC3098" fbc:label="CAC3098" fbc:name="CAC3098" />
      <fbc:geneProduct fbc:id="G_CAC3099" fbc:label="CAC3099" fbc:name="CAC3099" />
      <fbc:geneProduct fbc:id="G_CAC3103" fbc:label="CAC3103" fbc:name="CAC3103" />
      <fbc:geneProduct fbc:id="G_CAC3104" fbc:label="CAC3104" fbc:name="CAC3104" />
      <fbc:geneProduct fbc:id="G_CAC3105" fbc:label="CAC3105" fbc:name="CAC3105" />
      <fbc:geneProduct fbc:id="G_CAC3106" fbc:label="CAC3106" fbc:name="CAC3106" />
      <fbc:geneProduct fbc:id="G_CAC3107" fbc:label="CAC3107" fbc:name="CAC3107" />
      <fbc:geneProduct fbc:id="G_CAC3108" fbc:label="CAC3108" fbc:name="CAC3108" />
      <fbc:geneProduct fbc:id="G_CAC3111" fbc:label="CAC3111" fbc:name="CAC3111" />
      <fbc:geneProduct fbc:id="G_CAC3112" fbc:label="CAC3112" fbc:name="CAC3112" />
      <fbc:geneProduct fbc:id="G_CAC3114" fbc:label="CAC3114" fbc:name="CAC3114" />
      <fbc:geneProduct fbc:id="G_CAC3115" fbc:label="CAC3115" fbc:name="CAC3115" />
      <fbc:geneProduct fbc:id="G_CAC3116" fbc:label="CAC3116" fbc:name="CAC3116" />
      <fbc:geneProduct fbc:id="G_CAC3117" fbc:label="CAC3117" fbc:name="CAC3117" />
      <fbc:geneProduct fbc:id="G_CAC3118" fbc:label="CAC3118" fbc:name="CAC3118" />
      <fbc:geneProduct fbc:id="G_CAC3119" fbc:label="CAC3119" fbc:name="CAC3119" />
      <fbc:geneProduct fbc:id="G_CAC3120" fbc:label="CAC3120" fbc:name="CAC3120" />
      <fbc:geneProduct fbc:id="G_CAC3121" fbc:label="CAC3121" fbc:name="CAC3121" />
      <fbc:geneProduct fbc:id="G_CAC3122" fbc:label="CAC3122" fbc:name="CAC3122" />
      <fbc:geneProduct fbc:id="G_CAC3123" fbc:label="CAC3123" fbc:name="CAC3123" />
      <fbc:geneProduct fbc:id="G_CAC3124" fbc:label="CAC3124" fbc:name="CAC3124" />
      <fbc:geneProduct fbc:id="G_CAC3125" fbc:label="CAC3125" fbc:name="CAC3125" />
      <fbc:geneProduct fbc:id="G_CAC3126" fbc:label="CAC3126" fbc:name="CAC3126" />
      <fbc:geneProduct fbc:id="G_CAC3127" fbc:label="CAC3127" fbc:name="CAC3127" />
      <fbc:geneProduct fbc:id="G_CAC3128" fbc:label="CAC3128" fbc:name="CAC3128" />
      <fbc:geneProduct fbc:id="G_CAC3129" fbc:label="CAC3129" fbc:name="CAC3129" />
      <fbc:geneProduct fbc:id="G_CAC3130" fbc:label="CAC3130" fbc:name="CAC3130" />
      <fbc:geneProduct fbc:id="G_CAC3131" fbc:label="CAC3131" fbc:name="CAC3131" />
      <fbc:geneProduct fbc:id="G_CAC3132" fbc:label="CAC3132" fbc:name="CAC3132" />
      <fbc:geneProduct fbc:id="G_CAC3133" fbc:label="CAC3133" fbc:name="CAC3133" />
      <fbc:geneProduct fbc:id="G_CAC3134" fbc:label="CAC3134" fbc:name="CAC3134" />
      <fbc:geneProduct fbc:id="G_CAC3139" fbc:label="CAC3139" fbc:name="CAC3139" />
      <fbc:geneProduct fbc:id="G_CAC3140" fbc:label="CAC3140" fbc:name="CAC3140" />
      <fbc:geneProduct fbc:id="G_CAC3142" fbc:label="CAC3142" fbc:name="CAC3142" />
      <fbc:geneProduct fbc:id="G_CAC3143" fbc:label="CAC3143" fbc:name="CAC3143" />
      <fbc:geneProduct fbc:id="G_CAC3145" fbc:label="CAC3145" fbc:name="CAC3145" />
      <fbc:geneProduct fbc:id="G_CAC3146" fbc:label="CAC3146" fbc:name="CAC3146" />
      <fbc:geneProduct fbc:id="G_CAC3147" fbc:label="CAC3147" fbc:name="CAC3147" />
      <fbc:geneProduct fbc:id="G_CAC3151" fbc:label="CAC3151" fbc:name="CAC3151" />
      <fbc:geneProduct fbc:id="G_CAC3154" fbc:label="CAC3154" fbc:name="CAC3154" />
      <fbc:geneProduct fbc:id="G_CAC3157" fbc:label="CAC3157" fbc:name="CAC3157" />
      <fbc:geneProduct fbc:id="G_CAC3158" fbc:label="CAC3158" fbc:name="CAC3158" />
      <fbc:geneProduct fbc:id="G_CAC3159" fbc:label="CAC3159" fbc:name="CAC3159" />
      <fbc:geneProduct fbc:id="G_CAC3160" fbc:label="CAC3160" fbc:name="CAC3160" />
      <fbc:geneProduct fbc:id="G_CAC3161" fbc:label="CAC3161" fbc:name="CAC3161" />
      <fbc:geneProduct fbc:id="G_CAC3162" fbc:label="CAC3162" fbc:name="CAC3162" />
      <fbc:geneProduct fbc:id="G_CAC3163" fbc:label="CAC3163" fbc:name="CAC3163" />
      <fbc:geneProduct fbc:id="G_CAC3164" fbc:label="CAC3164" fbc:name="CAC3164" />
      <fbc:geneProduct fbc:id="G_CAC3169" fbc:label="CAC3169" fbc:name="CAC3169" />
      <fbc:geneProduct fbc:id="G_CAC3170" fbc:label="CAC3170" fbc:name="CAC3170" />
      <fbc:geneProduct fbc:id="G_CAC3171" fbc:label="CAC3171" fbc:name="CAC3171" />
      <fbc:geneProduct fbc:id="G_CAC3172" fbc:label="CAC3172" fbc:name="CAC3172" />
      <fbc:geneProduct fbc:id="G_CAC3173" fbc:label="CAC3173" fbc:name="CAC3173" />
      <fbc:geneProduct fbc:id="G_CAC3174" fbc:label="CAC3174" fbc:name="CAC3174" />
      <fbc:geneProduct fbc:id="G_CAC3176" fbc:label="CAC3176" fbc:name="CAC3176" />
      <fbc:geneProduct fbc:id="G_CAC3177" fbc:label="CAC3177" fbc:name="CAC3177" />
      <fbc:geneProduct fbc:id="G_CAC3178" fbc:label="CAC3178" fbc:name="CAC3178" />
      <fbc:geneProduct fbc:id="G_CAC3179" fbc:label="CAC3179" fbc:name="CAC3179" />
      <fbc:geneProduct fbc:id="G_CAC3182" fbc:label="CAC3182" fbc:name="CAC3182" />
      <fbc:geneProduct fbc:id="G_CAC3184" fbc:label="CAC3184" fbc:name="CAC3184" />
      <fbc:geneProduct fbc:id="G_CAC3194" fbc:label="CAC3194" fbc:name="CAC3194" />
      <fbc:geneProduct fbc:id="G_CAC3197" fbc:label="CAC3197" fbc:name="CAC3197" />
      <fbc:geneProduct fbc:id="G_CAC3200" fbc:label="CAC3200" fbc:name="CAC3200" />
      <fbc:geneProduct fbc:id="G_CAC3201" fbc:label="CAC3201" fbc:name="CAC3201" />
      <fbc:geneProduct fbc:id="G_CAC3203" fbc:label="CAC3203" fbc:name="CAC3203" />
      <fbc:geneProduct fbc:id="G_CAC3204" fbc:label="CAC3204" fbc:name="CAC3204" />
      <fbc:geneProduct fbc:id="G_CAC3211" fbc:label="CAC3211" fbc:name="CAC3211" />
      <fbc:geneProduct fbc:id="G_CAC3212" fbc:label="CAC3212" fbc:name="CAC3212" />
      <fbc:geneProduct fbc:id="G_CAC3221" fbc:label="CAC3221" fbc:name="CAC3221" />
      <fbc:geneProduct fbc:id="G_CAC3222" fbc:label="CAC3222" fbc:name="CAC3222" />
      <fbc:geneProduct fbc:id="G_CAC3225" fbc:label="CAC3225" fbc:name="CAC3225" />
      <fbc:geneProduct fbc:id="G_CAC3237" fbc:label="CAC3237" fbc:name="CAC3237" />
      <fbc:geneProduct fbc:id="G_CAC3250" fbc:label="CAC3250" fbc:name="CAC3250" />
      <fbc:geneProduct fbc:id="G_CAC3252" fbc:label="CAC3252" fbc:name="CAC3252" />
      <fbc:geneProduct fbc:id="G_CAC3253" fbc:label="CAC3253" fbc:name="CAC3253" />
      <fbc:geneProduct fbc:id="G_CAC3254" fbc:label="CAC3254" fbc:name="CAC3254" />
      <fbc:geneProduct fbc:id="G_CAC3260" fbc:label="CAC3260" fbc:name="CAC3260" />
      <fbc:geneProduct fbc:id="G_CAC3276" fbc:label="CAC3276" fbc:name="CAC3276" />
      <fbc:geneProduct fbc:id="G_CAC3277" fbc:label="CAC3277" fbc:name="CAC3277" />
      <fbc:geneProduct fbc:id="G_CAC3291" fbc:label="CAC3291" fbc:name="CAC3291" />
      <fbc:geneProduct fbc:id="G_CAC3298" fbc:label="CAC3298" fbc:name="CAC3298" />
      <fbc:geneProduct fbc:id="G_CAC3299" fbc:label="CAC3299" fbc:name="CAC3299" />
      <fbc:geneProduct fbc:id="G_CAC3310" fbc:label="CAC3310" fbc:name="CAC3310" />
      <fbc:geneProduct fbc:id="G_CAC3316" fbc:label="CAC3316" fbc:name="CAC3316" />
      <fbc:geneProduct fbc:id="G_CAC3329" fbc:label="CAC3329" fbc:name="CAC3329" />
      <fbc:geneProduct fbc:id="G_CAC3331" fbc:label="CAC3331" fbc:name="CAC3331" />
      <fbc:geneProduct fbc:id="G_CAC3342" fbc:label="CAC3342" fbc:name="CAC3342" />
      <fbc:geneProduct fbc:id="G_CAC3347" fbc:label="CAC3347" fbc:name="CAC3347" />
      <fbc:geneProduct fbc:id="G_CAC3348" fbc:label="CAC3348" fbc:name="CAC3348" />
      <fbc:geneProduct fbc:id="G_CAC3371" fbc:label="CAC3371" fbc:name="CAC3371" />
      <fbc:geneProduct fbc:id="G_CAC3375" fbc:label="CAC3375" fbc:name="CAC3375" />
      <fbc:geneProduct fbc:id="G_CAC3392" fbc:label="CAC3392" fbc:name="CAC3392" />
      <fbc:geneProduct fbc:id="G_CAC3396" fbc:label="CAC3396" fbc:name="CAC3396" />
      <fbc:geneProduct fbc:id="G_CAC3420" fbc:label="CAC3420" fbc:name="CAC3420" />
      <fbc:geneProduct fbc:id="G_CAC3422" fbc:label="CAC3422" fbc:name="CAC3422" />
      <fbc:geneProduct fbc:id="G_CAC3425" fbc:label="CAC3425" fbc:name="CAC3425" />
      <fbc:geneProduct fbc:id="G_CAC3426" fbc:label="CAC3426" fbc:name="CAC3426" />
      <fbc:geneProduct fbc:id="G_CAC3427" fbc:label="CAC3427" fbc:name="CAC3427" />
      <fbc:geneProduct fbc:id="G_CAC3436" fbc:label="CAC3436" fbc:name="CAC3436" />
      <fbc:geneProduct fbc:id="G_CAC3442" fbc:label="CAC3442" fbc:name="CAC3442" />
      <fbc:geneProduct fbc:id="G_CAC3451" fbc:label="CAC3451" fbc:name="CAC3451" />
      <fbc:geneProduct fbc:id="G_CAC3452" fbc:label="CAC3452" fbc:name="CAC3452" />
      <fbc:geneProduct fbc:id="G_CAC3456" fbc:label="CAC3456" fbc:name="CAC3456" />
      <fbc:geneProduct fbc:id="G_CAC3462" fbc:label="CAC3462" fbc:name="CAC3462" />
      <fbc:geneProduct fbc:id="G_CAC3465" fbc:label="CAC3465" fbc:name="CAC3465" />
      <fbc:geneProduct fbc:id="G_CAC3471" fbc:label="CAC3471" fbc:name="CAC3471" />
      <fbc:geneProduct fbc:id="G_CAC3539" fbc:label="CAC3539" fbc:name="CAC3539" />
      <fbc:geneProduct fbc:id="G_CAC3550" fbc:label="CAC3550" fbc:name="CAC3550" />
      <fbc:geneProduct fbc:id="G_CAC3551" fbc:label="CAC3551" fbc:name="CAC3551" />
      <fbc:geneProduct fbc:id="G_CAC3552" fbc:label="CAC3552" fbc:name="CAC3552" />
      <fbc:geneProduct fbc:id="G_CAC3564" fbc:label="CAC3564" fbc:name="CAC3564" />
      <fbc:geneProduct fbc:id="G_CAC3568" fbc:label="CAC3568" fbc:name="CAC3568" />
      <fbc:geneProduct fbc:id="G_CAC3569" fbc:label="CAC3569" fbc:name="CAC3569" />
      <fbc:geneProduct fbc:id="G_CAC3570" fbc:label="CAC3570" fbc:name="CAC3570" />
      <fbc:geneProduct fbc:id="G_CAC3571" fbc:label="CAC3571" fbc:name="CAC3571" />
      <fbc:geneProduct fbc:id="G_CAC3572" fbc:label="CAC3572" fbc:name="CAC3572" />
      <fbc:geneProduct fbc:id="G_CAC3573" fbc:label="CAC3573" fbc:name="CAC3573" />
      <fbc:geneProduct fbc:id="G_CAC3574" fbc:label="CAC3574" fbc:name="CAC3574" />
      <fbc:geneProduct fbc:id="G_CAC3575" fbc:label="CAC3575" fbc:name="CAC3575" />
      <fbc:geneProduct fbc:id="G_CAC3578" fbc:label="CAC3578" fbc:name="CAC3578" />
      <fbc:geneProduct fbc:id="G_CAC3593" fbc:label="CAC3593" fbc:name="CAC3593" />
      <fbc:geneProduct fbc:id="G_CAC3596" fbc:label="CAC3596" fbc:name="CAC3596" />
      <fbc:geneProduct fbc:id="G_CAC3600" fbc:label="CAC3600" fbc:name="CAC3600" />
      <fbc:geneProduct fbc:id="G_CAC3604" fbc:label="CAC3604" fbc:name="CAC3604" />
      <fbc:geneProduct fbc:id="G_CAC3605" fbc:label="CAC3605" fbc:name="CAC3605" />
      <fbc:geneProduct fbc:id="G_CAC3617" fbc:label="CAC3617" fbc:name="CAC3617" />
      <fbc:geneProduct fbc:id="G_CAC3618" fbc:label="CAC3618" fbc:name="CAC3618" />
      <fbc:geneProduct fbc:id="G_CAC3619" fbc:label="CAC3619" fbc:name="CAC3619" />
      <fbc:geneProduct fbc:id="G_CAC3620" fbc:label="CAC3620" fbc:name="CAC3620" />
      <fbc:geneProduct fbc:id="G_CAC3624" fbc:label="CAC3624" fbc:name="CAC3624" />
      <fbc:geneProduct fbc:id="G_CAC3626" fbc:label="CAC3626" fbc:name="CAC3626" />
      <fbc:geneProduct fbc:id="G_CAC3628" fbc:label="CAC3628" fbc:name="CAC3628" />
      <fbc:geneProduct fbc:id="G_CAC3629" fbc:label="CAC3629" fbc:name="CAC3629" />
      <fbc:geneProduct fbc:id="G_CAC3630" fbc:label="CAC3630" fbc:name="CAC3630" />
      <fbc:geneProduct fbc:id="G_CAC3631" fbc:label="CAC3631" fbc:name="CAC3631" />
      <fbc:geneProduct fbc:id="G_CAC3632" fbc:label="CAC3632" fbc:name="CAC3632" />
      <fbc:geneProduct fbc:id="G_CAC3634" fbc:label="CAC3634" fbc:name="CAC3634" />
      <fbc:geneProduct fbc:id="G_CAC3635" fbc:label="CAC3635" fbc:name="CAC3635" />
      <fbc:geneProduct fbc:id="G_CAC3636" fbc:label="CAC3636" fbc:name="CAC3636" />
      <fbc:geneProduct fbc:id="G_CAC3637" fbc:label="CAC3637" fbc:name="CAC3637" />
      <fbc:geneProduct fbc:id="G_CAC3638" fbc:label="CAC3638" fbc:name="CAC3638" />
      <fbc:geneProduct fbc:id="G_CAC3641" fbc:label="CAC3641" fbc:name="CAC3641" />
      <fbc:geneProduct fbc:id="G_CAC3642" fbc:label="CAC3642" fbc:name="CAC3642" />
      <fbc:geneProduct fbc:id="G_CAC3643" fbc:label="CAC3643" fbc:name="CAC3643" />
      <fbc:geneProduct fbc:id="G_CAC3644" fbc:label="CAC3644" fbc:name="CAC3644" />
      <fbc:geneProduct fbc:id="G_CAC3651" fbc:label="CAC3651" fbc:name="CAC3651" />
      <fbc:geneProduct fbc:id="G_CAC3652" fbc:label="CAC3652" fbc:name="CAC3652" />
      <fbc:geneProduct fbc:id="G_CAC3654" fbc:label="CAC3654" fbc:name="CAC3654" />
      <fbc:geneProduct fbc:id="G_CAC3655" fbc:label="CAC3655" fbc:name="CAC3655" />
      <fbc:geneProduct fbc:id="G_CAC3657" fbc:label="CAC3657" fbc:name="CAC3657" />
      <fbc:geneProduct fbc:id="G_CAC3670" fbc:label="CAC3670" fbc:name="CAC3670" />
      <fbc:geneProduct fbc:id="G_CAC3671" fbc:label="CAC3671" fbc:name="CAC3671" />
      <fbc:geneProduct fbc:id="G_CAC3672" fbc:label="CAC3672" fbc:name="CAC3672" />
      <fbc:geneProduct fbc:id="G_CAC3674" fbc:label="CAC3674" fbc:name="CAC3674" />
      <fbc:geneProduct fbc:id="G_CAC3680" fbc:label="CAC3680" fbc:name="CAC3680" />
      <fbc:geneProduct fbc:id="G_CAC3681" fbc:label="CAC3681" fbc:name="CAC3681" />
      <fbc:geneProduct fbc:id="G_CAC3682" fbc:label="CAC3682" fbc:name="CAC3682" />
      <fbc:geneProduct fbc:id="G_CAC3715" fbc:label="CAC3715" fbc:name="CAC3715" />
      <fbc:geneProduct fbc:id="G_CAC3717" fbc:label="CAC3717" fbc:name="CAC3717" />
      <fbc:geneProduct fbc:id="G_CAC3722" fbc:label="CAC3722" fbc:name="CAC3722" />
      <fbc:geneProduct fbc:id="G_CAC3723" fbc:label="CAC3723" fbc:name="CAC3723" />
      <fbc:geneProduct fbc:id="G_CAC3724" fbc:label="CAC3724" fbc:name="CAC3724" />
      <fbc:geneProduct fbc:id="G_CAC3726" fbc:label="CAC3726" fbc:name="CAC3726" />
      <fbc:geneProduct fbc:id="G_CAC3738" fbc:label="CAC3738" fbc:name="CAC3738" />
      <fbc:geneProduct fbc:id="G_CAP0010" fbc:label="CAP0010" fbc:name="CAP0010" />
      <fbc:geneProduct fbc:id="G_CAP0015" fbc:label="CAP0015" fbc:name="CAP0015" />
      <fbc:geneProduct fbc:id="G_CAP0025" fbc:label="CAP0025" fbc:name="CAP0025" />
      <fbc:geneProduct fbc:id="G_CAP0035" fbc:label="CAP0035" fbc:name="CAP0035" />
      <fbc:geneProduct fbc:id="G_CAP0063" fbc:label="CAP0063" fbc:name="CAP0063" />
      <fbc:geneProduct fbc:id="G_CAP0064" fbc:label="CAP0064" fbc:name="CAP0064" />
      <fbc:geneProduct fbc:id="G_CAP0066" fbc:label="CAP0066" fbc:name="CAP0066" />
      <fbc:geneProduct fbc:id="G_CAP0067" fbc:label="CAP0067" fbc:name="CAP0067" />
      <fbc:geneProduct fbc:id="G_CAP0068" fbc:label="CAP0068" fbc:name="CAP0068" />
      <fbc:geneProduct fbc:id="G_CAP0076" fbc:label="CAP0076" fbc:name="CAP0076" />
      <fbc:geneProduct fbc:id="G_CAP0078" fbc:label="CAP0078" fbc:name="CAP0078" />
      <fbc:geneProduct fbc:id="G_CAP0122" fbc:label="CAP0122" fbc:name="CAP0122" />
      <fbc:geneProduct fbc:id="G_CAP0133" fbc:label="CAP0133" fbc:name="CAP0133" />
      <fbc:geneProduct fbc:id="G_CAP0140" fbc:label="CAP0140" fbc:name="CAP0140" />
      <fbc:geneProduct fbc:id="G_CAP0141" fbc:label="CAP0141" fbc:name="CAP0141" />
      <fbc:geneProduct fbc:id="G_CAP0142" fbc:label="CAP0142" fbc:name="CAP0142" />
      <fbc:geneProduct fbc:id="G_CAP0162" fbc:label="CAP0162" fbc:name="CAP0162" />
      <fbc:geneProduct fbc:id="G_CAP0163" fbc:label="CAP0163" fbc:name="CAP0163" />
      <fbc:geneProduct fbc:id="G_CAP0164" fbc:label="CAP0164" fbc:name="CAP0164" />
      <fbc:geneProduct fbc:id="G_N_FLASHA" fbc:label="N_FLASHA" fbc:name="N/A" />
    </fbc:listOfGeneProducts>
    <listOfReactions>
      <reaction fast="false" id="R_R0001" reversible="true" fbc:lowerFluxBound="cobra_default_lb" fbc:upperFluxBound="cobra_default_ub">
        <listOfReactants>
          <speciesReference constant="true" species="M_cpd00035_c" stoichiometry="1" />
          <speciesReference constant="true" species="M_cpd00040_c" stoichiometry="1" />
        </listOfReactants>
        <listOfProducts>
          <speciesReference constant="true" species="M_cpd00020_c" stoichiometry="1" />
          <speciesReference constant="true" species="M_cpd00033_c" stoichiometry="1" />
        </listOfProducts>
        <fbc:geneProductAssociation>
          <fbc:geneProductRef fbc:geneProduct="G_CAC0014" />
        </fbc:geneProductAssociation>
      </reaction>
      <reaction fast="false" id="R_R0002" reversible="false" fbc:lowerFluxBound="cobra_0_bound" fbc:upperFluxBound="cobra_0_bound">
        <listOfReactants>
          <speciesReference constant="true" species="M_cpd00020_c" stoichiometry="1" />
          <speciesReference constant="true" species="M_cpd00054_c" stoichiometry="1" />
        </listOfReactants>
        <listOfProducts>
          <speciesReference constant="true" species="M_cpd00035_c" stoichiometry="1" />
          <speciesReference constant="true" species="M_cpd00145_c" stoichiometry="1" />
        </listOfProducts>
        <fbc:geneProductAssociation>
          <fbc:geneProductRef fbc:geneProduct="G_CAC0014" />
        </fbc:geneProductAssociation>
      </reaction>
      <reaction fast="false" id="R_R0004" reversible="true" fbc:lowerFluxBound="cobra_default_lb" fbc:upperFluxBound="cobra_default_ub">
        <listOfReactants>
          <speciesReference constant="true" species="M_cpd00003_c" stoichiometry="1" />
          <speciesReference constant="true" species="M_cpd00169_c" stoichiometry="1" />
        </listOfReactants>
        <listOfProducts>
          <speciesReference constant="true" species="M_cpd02069_c" stoichiometry="1" />
          <speciesReference constant="true" species="M_cpd00004_c" stoichiometry="1" />
          <speciesReference constant="true" species="M_cpd00067_c" stoichiometry="1" />
        </listOfProducts>
        <fbc:geneProductAssociation>
          <fbc:and>
            <fbc:geneProductRef fbc:geneProduct="G_CAC0015" />
            <fbc:geneProductRef fbc:geneProduct="G_CAC0089" />
          </fbc:and>
        </fbc:geneProductAssociation>
      </reaction>
      <reaction fast="false" id="R_R0006" reversible="false" fbc:lowerFluxBound="cobra_0_bound" fbc:upperFluxBound="cobra_default_ub">
        <listOfReactants>
          <speciesReference constant="true" species="M_cpd00005_c" stoichiometry="1" />
          <speciesReference constant="true" species="M_cpd01977_c" stoichiometry="1" />
        </listOfReactants>
        <listOfProducts>
          <speciesReference constant="true" species="M_cpd00009_c" stoichiometry="1" />
          <speciesReference constant="true" species="M_cpd00346_c" stoichiometry="1" />
          <speciesReference constant="true" species="M_cpd00006_c" stoichiometry="1" />
        </listOfProducts>
        <fbc:geneProductAssociation>
          <fbc:or>
            <fbc:geneProductRef fbc:geneProduct="G_CAC0022" />
            <fbc:geneProductRef fbc:geneProduct="G_CAC0568" />
          </fbc:or>
        </fbc:geneProductAssociation>
      </reaction>
      <reaction fast="false" id="R_R0009" reversible="false" fbc:lowerFluxBound="cobra_0_bound" fbc:upperFluxBound="cobra_default_ub">
        <listOfReactants>
          <speciesReference constant="true" species="M_cpd00001_c" stoichiometry="1" />
          <speciesReference constant="true" species="M_cpd00067_c" stoichiometry="1" />
          <speciesReference constant="true" species="M_cpd00356_c" stoichiometry="1" />
        </listOfReactants>
        <listOfProducts>
          <speciesReference constant="true" species="M_cpd00013_c" stoichiometry="1" />
          <speciesReference constant="true" species="M_cpd00358_c" stoichiometry="1" />
        </listOfProducts>
        <fbc:geneProductAssociation>
          <fbc:geneProductRef fbc:geneProduct="G_CAC0025" />
        </fbc:geneProductAssociation>
      </reaction>
      <reaction fast="false" id="R_R0010" reversible="false" fbc:lowerFluxBound="cobra_0_bound" fbc:upperFluxBound="cobra_0_bound">
        <listOfReactants>
          <speciesReference constant="true" species="M_cpd00001_c" stoichiometry="1" />
          <speciesReference constant="true" species="M_cpd00067_c" stoichiometry="1" />
          <speciesReference constant="true" species="M_cpd00052_c" stoichiometry="1" />
        </listOfReactants>
        <listOfProducts>
          <speciesReference constant="true" species="M_cpd00062_c" stoichiometry="1" />
          <speciesReference constant="true" species="M_cpd00013_c" stoichiometry="1" />
        </listOfProducts>
        <fbc:geneProductAssociation>
          <fbc:geneProductRef fbc:geneProduct="G_CAC0025" />
        </fbc:geneProductAssociation>
      </reaction>
      <reaction fast="false" id="R_R0012" reversible="false" fbc:lowerFluxBound="cobra_0_bound" fbc:upperFluxBound="cobra_default_ub">
        <listOfReactants>
          <speciesReference constant="true" species="M_cpd00103_c" stoichiometry="1" />
          <speciesReference constant="true" species="M_cpd00247_c" stoichiometry="1" />
        </listOfReactants>
        <listOfProducts>
          <speciesReference constant="true" species="M_cpd00012_c" stoichiometry="1" />
          <speciesReference constant="true" species="M_cpd00810_c" stoichiometry="1" />
        </listOfProducts>
        <fbc:geneProductAssociation>
          <fbc:geneProductRef fbc:geneProduct="G_CAC0027" />
        </fbc:geneProductAssociation>
      </reaction>
      <reaction fast="false" id="R_R0013" reversible="false" fbc:lowerFluxBound="cobra_0_bound" fbc:upperFluxBound="cobra_default_ub">
        <listOfReactants>
          <speciesReference constant="true" species="M_cpd03444_c" stoichiometry="1" />
          <speciesReference constant="true" species="M_cpd00007_c" stoichiometry="1" />
          <speciesReference constant="true" species="M_cpd00005_c" stoichiometry="1" />
          <speciesReference constant="true" species="M_cpd00067_c" stoichiometry="1" />
        </listOfReactants>
        <listOfProducts>
          <speciesReference constant="true" species="M_cpd03445_c" stoichiometry="1" />
          <speciesReference constant="true" species="M_cpd00006_c" stoichiometry="1" />
          <speciesReference constant="true" species="M_cpd00001_c" stoichiometry="1" />
        </listOfProducts>
        <fbc:geneProductAssociation>
          <fbc:geneProductRef fbc:geneProduct="G_CAC0033" />
        </fbc:geneProductAssociation>
      </reaction>
      <reaction fast="false" id="R_R0014" reversible="false" fbc:lowerFluxBound="cobra_0_bound" fbc:upperFluxBound="cobra_0_bound">
        <listOfReactants>
          <speciesReference constant="true" species="M_cpd00067_e" stoichiometry="1" />
          <speciesReference constant="true" species="M_cpd00034_c" stoichiometry="1" />
          <speciesReference constant="true" species="M_cpd00205_e" stoichiometry="1" />
        </listOfReactants>
        <listOfProducts>
          <speciesReference constant="true" species="M_cpd00034_e" stoichiometry="1" />
          <speciesReference constant="true" species="M_cpd00205_c" stoichiometry="1" />
          <speciesReference constant="true" species="M_cpd00067_c" stoichiometry="1" />
        </listOfProducts>
        <fbc:geneProductAssociation>
          <fbc:or>
            <fbc:geneProductRef fbc:geneProduct="G_CAC0087" />
            <fbc:geneProductRef fbc:geneProduct="G_CAC2540" />
          </fbc:or>
        </fbc:geneProductAssociation>
      </reaction>
      <reaction fast="false" id="R_R0015" reversible="true" fbc:lowerFluxBound="cobra_default_lb" fbc:upperFluxBound="cobra_default_ub">
        <listOfReactants>
          <speciesReference constant="true" species="M_cpd00067_e" stoichiometry="1" />
          <speciesReference constant="true" species="M_cpd01012_c" stoichiometry="1" />
          <speciesReference constant="true" species="M_cpd00205_e" stoichiometry="1" />
        </listOfReactants>
        <listOfProducts>
          <speciesReference constant="true" species="M_cpd00205_c" stoichiometry="1" />
          <speciesReference constant="true" species="M_cpd00067_c" stoichiometry="1" />
          <speciesReference constant="true" species="M_cpd01012_e" stoichiometry="1" />
        </listOfProducts>
        <fbc:geneProductAssociation>
          <fbc:or>
            <fbc:geneProductRef fbc:geneProduct="G_CAC0087" />
            <fbc:geneProductRef fbc:geneProduct="G_CAC2540" />
          </fbc:or>
        </fbc:geneProductAssociation>
      </reaction>
      <reaction fast="false" id="R_R0016" reversible="true" fbc:lowerFluxBound="cobra_default_lb" fbc:upperFluxBound="cobra_default_ub">
        <listOfReactants>
          <speciesReference constant="true" species="M_cpd11420_c" stoichiometry="1" />
          <speciesReference constant="true" species="M_cpd00060_c" stoichiometry="1" />
          <speciesReference constant="true" species="M_cpd00001_c" stoichiometry="1" />
        </listOfReactants>
        <listOfProducts>
          <speciesReference constant="true" species="M_cpd11421_c" stoichiometry="1" />
          <speciesReference constant="true" species="M_cpd01914_c" stoichiometry="1" />
        </listOfProducts>
        <fbc:geneProductAssociation>
          <fbc:geneProductRef fbc:geneProduct="G_CAC0088" />
        </fbc:geneProductAssociation>
      </reaction>
      <reaction fast="false" id="R_R0022" reversible="false" fbc:lowerFluxBound="cobra_0_bound" fbc:upperFluxBound="cobra_0_bound">
        <listOfReactants>
          <speciesReference constant="true" species="M_cpd00005_c" stoichiometry="1" />
          <speciesReference constant="true" species="M_cpd00067_c" stoichiometry="1" />
          <speciesReference constant="true" species="M_cpd00668_c" stoichiometry="1" />
        </listOfReactants>
        <listOfProducts>
          <speciesReference constant="true" species="M_cpd02498_c" stoichiometry="1" />
          <speciesReference constant="true" species="M_cpd00006_c" stoichiometry="1" />
        </listOfProducts>
        <fbc:geneProductAssociation>
          <fbc:geneProductRef fbc:geneProduct="G_CAC0091" />
        </fbc:geneProductAssociation>
      </reaction>
      <reaction fast="false" id="R_R0023" reversible="true" fbc:lowerFluxBound="cobra_default_lb" fbc:upperFluxBound="cobra_default_ub">
        <listOfReactants>
          <speciesReference constant="true" species="M_cpd00498_c" stoichiometry="1" />
        </listOfReactants>
        <listOfProducts>
          <speciesReference constant="true" species="M_cpd10162_c" stoichiometry="1" />
        </listOfProducts>
        <fbc:geneProductAssociation>
          <fbc:geneProductRef fbc:geneProduct="G_CAC0091" />
        </fbc:geneProductAssociation>
      </reaction>
      <reaction fast="false" id="R_R0024" reversible="true" fbc:lowerFluxBound="cobra_default_lb" fbc:upperFluxBound="cobra_default_ub">
        <listOfReactants>
          <speciesReference constant="true" species="M_cpd02535_c" stoichiometry="1" />
          <speciesReference constant="true" species="M_cpd00006_c" stoichiometry="1" />
        </listOfReactants>
        <listOfProducts>
          <speciesReference constant="true" species="M_cpd00005_c" stoichiometry="1" />
          <speciesReference constant="true" species="M_cpd10162_c" stoichiometry="1" />
          <speciesReference constant="true" species="M_cpd00067_c" stoichiometry="1" />
        </listOfProducts>
        <fbc:geneProductAssociation>
          <fbc:geneProductRef fbc:geneProduct="G_CAC0091" />
        </fbc:geneProductAssociation>
      </reaction>
      <reaction fast="false" id="R_R0025" reversible="true" fbc:lowerFluxBound="cobra_default_lb" fbc:upperFluxBound="cobra_default_ub">
        <listOfReactants>
          <speciesReference constant="true" species="M_cpd00668_c" stoichiometry="1" />
        </listOfReactants>
        <listOfProducts>
          <speciesReference constant="true" species="M_cpd02569_c" stoichiometry="1" />
        </listOfProducts>
        <fbc:geneProductAssociation>
          <fbc:geneProductRef fbc:geneProduct="G_CAC0091" />
        </fbc:geneProductAssociation>
      </reaction>
      <reaction fast="false" id="R_R0026" reversible="true" fbc:lowerFluxBound="cobra_default_lb" fbc:upperFluxBound="cobra_default_ub">
        <listOfReactants>
          <speciesReference constant="true" species="M_cpd02498_c" stoichiometry="1" />
          <speciesReference constant="true" species="M_cpd00006_c" stoichiometry="1" />
        </listOfReactants>
        <listOfProducts>
          <speciesReference constant="true" species="M_cpd00005_c" stoichiometry="1" />
          <speciesReference constant="true" species="M_cpd02569_c" stoichiometry="1" />
          <speciesReference constant="true" species="M_cpd00067_c" stoichiometry="1" />
        </listOfProducts>
        <fbc:geneProductAssociation>
          <fbc:geneProductRef fbc:geneProduct="G_CAC0091" />
        </fbc:geneProductAssociation>
      </reaction>
      <reaction fast="false" id="R_R0027" reversible="false" fbc:lowerFluxBound="cobra_0_bound" fbc:upperFluxBound="cobra_default_ub">
        <listOfReactants>
          <speciesReference constant="true" species="M_cpd11620_c" stoichiometry="3" />
          <speciesReference constant="true" species="M_cpd00067_c" stoichiometry="8" />
          <speciesReference constant="true" species="M_cpd00075_c" stoichiometry="1" />
        </listOfReactants>
        <listOfProducts>
          <speciesReference constant="true" species="M_cpd00013_c" stoichiometry="1" />
          <speciesReference constant="true" species="M_cpd11621_c" stoichiometry="3" />
          <speciesReference constant="true" species="M_cpd00001_c" stoichiometry="2" />
        </listOfProducts>
        <fbc:geneProductAssociation>
          <fbc:geneProductRef fbc:geneProduct="G_CAC0094" />
        </fbc:geneProductAssociation>
      </reaction>
      <reaction fast="false" id="R_R0028" reversible="true" fbc:lowerFluxBound="cobra_default_lb" fbc:upperFluxBound="cobra_0_bound">
        <listOfReactants>
          <speciesReference constant="true" species="M_cpd11621_c" stoichiometry="3" />
          <speciesReference constant="true" species="M_cpd00239_c" stoichiometry="1" />
          <speciesReference constant="true" species="M_cpd00001_c" stoichiometry="3" />
        </listOfReactants>
        <listOfProducts>
          <speciesReference constant="true" species="M_cpd00081_c" stoichiometry="1" />
          <speciesReference constant="true" species="M_cpd00067_c" stoichiometry="7" />
          <speciesReference constant="true" species="M_cpd11620_c" stoichiometry="3" />
        </listOfProducts>
        <fbc:geneProductAssociation>
          <fbc:geneProductRef fbc:geneProduct="G_CAC0094" />
        </fbc:geneProductAssociation>
      </reaction>
      <reaction fast="false" id="R_R0029" reversible="true" fbc:lowerFluxBound="cobra_default_lb" fbc:upperFluxBound="cobra_default_ub">
        <listOfReactants>
          <speciesReference constant="true" species="M_cpd00005_c" stoichiometry="1" />
          <speciesReference constant="true" species="M_cpd12227_c" stoichiometry="1" />
          <speciesReference constant="true" species="M_cpd00067_c" stoichiometry="1" />
        </listOfReactants>
        <listOfProducts>
          <speciesReference constant="true" species="M_cpd11912_c" stoichiometry="1" />
          <speciesReference constant="true" species="M_cpd00006_c" stoichiometry="1" />
          <speciesReference constant="true" species="M_cpd02345_c" stoichiometry="1" />
        </listOfProducts>
        <fbc:geneProductAssociation>
          <fbc:geneProductRef fbc:geneProduct="G_CAC0095" />
        </fbc:geneProductAssociation>
      </reaction>
      <reaction fast="false" id="R_R0030" reversible="true" fbc:lowerFluxBound="cobra_default_lb" fbc:upperFluxBound="cobra_default_ub">
        <listOfReactants>
          <speciesReference constant="true" species="M_cpd00557_c" stoichiometry="1" />
          <speciesReference constant="true" species="M_cpd00067_c" stoichiometry="2" />
        </listOfReactants>
        <listOfProducts>
          <speciesReference constant="true" species="M_cpd03426_c" stoichiometry="1" />
          <speciesReference constant="true" species="M_cpd10515_c" stoichiometry="1" />
        </listOfProducts>
        <fbc:geneProductAssociation>
          <fbc:geneProductRef fbc:geneProduct="G_CAC0096" />
        </fbc:geneProductAssociation>
      </reaction>
      <reaction fast="false" id="R_R0031" reversible="true" fbc:lowerFluxBound="cobra_default_lb" fbc:upperFluxBound="cobra_default_ub">
        <listOfReactants>
          <speciesReference constant="true" species="M_cpd00003_c" stoichiometry="1" />
          <speciesReference constant="true" species="M_cpd01620_c" stoichiometry="1" />
        </listOfReactants>
        <listOfProducts>
          <speciesReference constant="true" species="M_cpd03426_c" stoichiometry="1" />
          <speciesReference constant="true" species="M_cpd00004_c" stoichiometry="1" />
          <speciesReference constant="true" species="M_cpd00067_c" stoichiometry="1" />
        </listOfProducts>
        <fbc:geneProductAssociation>
          <fbc:or>
            <fbc:geneProductRef fbc:geneProduct="G_CAC0096" />
            <fbc:geneProductRef fbc:geneProduct="G_CAC0098" />
          </fbc:or>
        </fbc:geneProductAssociation>
      </reaction>
      <reaction fast="false" id="R_R0032" reversible="false" fbc:lowerFluxBound="cobra_0_bound" fbc:upperFluxBound="cobra_default_ub">
        <listOfReactants>
          <speciesReference constant="true" species="M_cpd00689_c" stoichiometry="4" />
          <speciesReference constant="true" species="M_cpd00001_c" stoichiometry="1" />
        </listOfReactants>
        <listOfProducts>
          <speciesReference constant="true" species="M_cpd00013_c" stoichiometry="4" />
          <speciesReference constant="true" species="M_cpd00755_c" stoichiometry="1" />
        </listOfProducts>
        <fbc:geneProductAssociation>
          <fbc:geneProductRef fbc:geneProduct="G_CAC0097" />
        </fbc:geneProductAssociation>
      </reaction>
      <reaction fast="false" id="R_R0033" reversible="true" fbc:lowerFluxBound="cobra_default_lb" fbc:upperFluxBound="cobra_default_ub">
        <listOfReactants>
          <speciesReference constant="true" species="M_cpd00755_c" stoichiometry="1" />
        </listOfReactants>
        <listOfProducts>
          <speciesReference constant="true" species="M_cpd00774_c" stoichiometry="1" />
          <speciesReference constant="true" species="M_cpd00001_c" stoichiometry="1" />
        </listOfProducts>
        <fbc:geneProductAssociation>
          <fbc:geneProductRef fbc:geneProduct="G_CAC0098" />
        </fbc:geneProductAssociation>
      </reaction>
      <reaction fast="false" id="R_R0034" reversible="true" fbc:lowerFluxBound="cobra_default_lb" fbc:upperFluxBound="cobra_default_ub">
        <listOfReactants>
          <speciesReference constant="true" species="M_cpd00774_c" stoichiometry="1" />
          <speciesReference constant="true" species="M_cpd00017_c" stoichiometry="2" />
        </listOfReactants>
        <listOfProducts>
          <speciesReference constant="true" species="M_cpd01620_c" stoichiometry="1" />
          <speciesReference constant="true" species="M_cpd00019_c" stoichiometry="2" />
          <speciesReference constant="true" species="M_cpd00067_c" stoichiometry="2" />
        </listOfProducts>
        <fbc:geneProductAssociation>
          <fbc:geneProductRef fbc:geneProduct="G_CAC0098" />
        </fbc:geneProductAssociation>
      </reaction>
      <reaction fast="false" id="R_R0035" reversible="true" fbc:lowerFluxBound="cobra_default_lb" fbc:upperFluxBound="cobra_default_ub">
        <listOfReactants>
          <speciesReference constant="true" species="M_cpd00338_c" stoichiometry="1" />
        </listOfReactants>
        <listOfProducts>
          <speciesReference constant="true" species="M_cpd02345_c" stoichiometry="1" />
        </listOfProducts>
        <fbc:geneProductAssociation>
          <fbc:geneProductRef fbc:geneProduct="G_CAC0099" />
        </fbc:geneProductAssociation>
      </reaction>
      <reaction fast="false" id="R_R0036" reversible="false" fbc:lowerFluxBound="cobra_0_bound" fbc:upperFluxBound="cobra_default_ub">
        <listOfReactants>
          <speciesReference constant="true" species="M_cpd00338_c" stoichiometry="2" />
        </listOfReactants>
        <listOfProducts>
          <speciesReference constant="true" species="M_cpd00689_c" stoichiometry="1" />
          <speciesReference constant="true" species="M_cpd00067_c" stoichiometry="1" />
          <speciesReference constant="true" species="M_cpd00001_c" stoichiometry="2" />
        </listOfProducts>
        <fbc:geneProductAssociation>
          <fbc:geneProductRef fbc:geneProduct="G_CAC0100" />
        </fbc:geneProductAssociation>
      </reaction>
      <reaction fast="false" id="R_R0037" reversible="false" fbc:lowerFluxBound="cobra_0_bound" fbc:upperFluxBound="cobra_default_ub">
        <listOfReactants>
          <speciesReference constant="true" species="M_cpd11421_c" stoichiometry="1" />
          <speciesReference constant="true" species="M_cpd00268_c" stoichiometry="1" />
          <speciesReference constant="true" species="M_cpd00790_c" stoichiometry="1" />
        </listOfReactants>
        <listOfProducts>
          <speciesReference constant="true" species="M_cpd00029_c" stoichiometry="1" />
          <speciesReference constant="true" species="M_cpd00135_c" stoichiometry="1" />
          <speciesReference constant="true" species="M_cpd11420_c" stoichiometry="1" />
          <speciesReference constant="true" species="M_cpd00081_c" stoichiometry="1" />
        </listOfProducts>
        <fbc:geneProductAssociation>
          <fbc:or>
            <fbc:geneProductRef fbc:geneProduct="G_CAC0102" />
            <fbc:geneProductRef fbc:geneProduct="G_CAC2783" />
          </fbc:or>
        </fbc:geneProductAssociation>
      </reaction>
      <reaction fast="false" id="R_R0040" reversible="true" fbc:lowerFluxBound="cobra_default_lb" fbc:upperFluxBound="cobra_default_ub">
        <listOfReactants>
          <speciesReference constant="true" species="M_cpd00002_c" stoichiometry="1" />
          <speciesReference constant="true" species="M_cpd03388_c" stoichiometry="1" />
        </listOfReactants>
        <listOfProducts>
          <speciesReference constant="true" species="M_cpd03395_c" stoichiometry="1" />
          <speciesReference constant="true" species="M_cpd00067_c" stoichiometry="1" />
          <speciesReference constant="true" species="M_cpd00008_c" stoichiometry="1" />
        </listOfProducts>
        <fbc:geneProductAssociation>
          <fbc:geneProductRef fbc:geneProduct="G_CAC0103" />
        </fbc:geneProductAssociation>
      </reaction>
      <reaction fast="false" id="R_R0041" reversible="true" fbc:lowerFluxBound="cobra_default_lb" fbc:upperFluxBound="cobra_default_ub">
        <listOfReactants>
          <speciesReference constant="true" species="M_cpd00002_c" stoichiometry="1" />
          <speciesReference constant="true" species="M_cpd00193_c" stoichiometry="1" />
        </listOfReactants>
        <listOfProducts>
          <speciesReference constant="true" species="M_cpd00008_c" stoichiometry="1" />
          <speciesReference constant="true" species="M_cpd00044_c" stoichiometry="1" />
        </listOfProducts>
        <fbc:geneProductAssociation>
          <fbc:geneProductRef fbc:geneProduct="G_CAC0103" />
        </fbc:geneProductAssociation>
      </reaction>
      <reaction fast="false" id="R_R0043" reversible="true" fbc:lowerFluxBound="cobra_default_lb" fbc:upperFluxBound="cobra_default_ub">
        <listOfReactants>
          <speciesReference constant="true" species="M_cpd03387_c" stoichiometry="1" />
          <speciesReference constant="true" species="M_cpd00018_c" stoichiometry="1" />
          <speciesReference constant="true" species="M_cpd00109_c" stoichiometry="2" />
        </listOfReactants>
        <listOfProducts>
          <speciesReference constant="true" species="M_cpd03388_c" stoichiometry="1" />
          <speciesReference constant="true" species="M_cpd00067_c" stoichiometry="2" />
          <speciesReference constant="true" species="M_cpd00110_c" stoichiometry="2" />
        </listOfProducts>
        <fbc:geneProductAssociation>
          <fbc:geneProductRef fbc:geneProduct="G_CAC0104" />
        </fbc:geneProductAssociation>
      </reaction>
      <reaction fast="false" id="R_R0045" reversible="true" fbc:lowerFluxBound="cobra_default_lb" fbc:upperFluxBound="cobra_default_ub">
        <listOfReactants>
          <speciesReference constant="true" species="M_cpd00015_c" stoichiometry="1" />
          <speciesReference constant="true" species="M_cpd00018_c" stoichiometry="1" />
          <speciesReference constant="true" species="M_cpd00081_c" stoichiometry="1" />
        </listOfReactants>
        <listOfProducts>
          <speciesReference constant="true" species="M_cpd00982_c" stoichiometry="1" />
          <speciesReference constant="true" species="M_cpd00193_c" stoichiometry="1" />
        </listOfProducts>
        <fbc:geneProductAssociation>
          <fbc:and>
            <fbc:geneProductRef fbc:geneProduct="G_CAC0104" />
            <fbc:geneProductRef fbc:geneProduct="G_CAC0105" />
          </fbc:and>
        </fbc:geneProductAssociation>
      </reaction>
      <reaction fast="false" id="R_R0047" reversible="false" fbc:lowerFluxBound="cobra_0_bound" fbc:upperFluxBound="cobra_0_bound">
        <listOfReactants>
          <speciesReference constant="true" species="M_cpd00002_c" stoichiometry="1" />
          <speciesReference constant="true" species="M_cpd00048_c" stoichiometry="1" />
          <speciesReference constant="true" species="M_cpd00067_c" stoichiometry="1" />
        </listOfReactants>
        <listOfProducts>
          <speciesReference constant="true" species="M_cpd00012_c" stoichiometry="1" />
          <speciesReference constant="true" species="M_cpd00193_c" stoichiometry="1" />
        </listOfProducts>
        <fbc:geneProductAssociation>
          <fbc:and>
            <fbc:geneProductRef fbc:geneProduct="G_CAC0109" />
            <fbc:geneProductRef fbc:geneProduct="G_CAC0110" />
          </fbc:and>
        </fbc:geneProductAssociation>
      </reaction>
      <reaction fast="false" id="R_R0048" reversible="true" fbc:lowerFluxBound="cobra_default_lb" fbc:upperFluxBound="cobra_default_ub">
        <listOfReactants>
          <speciesReference constant="true" species="M_cpd00002_c" stoichiometry="1" />
          <speciesReference constant="true" species="M_cpd00048_c" stoichiometry="1" />
          <speciesReference constant="true" species="M_cpd00001_c" stoichiometry="1" />
          <speciesReference constant="true" species="M_cpd00038_c" stoichiometry="1" />
        </listOfReactants>
        <listOfProducts>
          <speciesReference constant="true" species="M_cpd00012_c" stoichiometry="1" />
          <speciesReference constant="true" species="M_cpd00009_c" stoichiometry="1" />
          <speciesReference constant="true" species="M_cpd00193_c" stoichiometry="1" />
          <speciesReference constant="true" species="M_cpd00031_c" stoichiometry="1" />
        </listOfProducts>
        <fbc:geneProductAssociation>
          <fbc:and>
            <fbc:geneProductRef fbc:geneProduct="G_CAC0109" />
            <fbc:geneProductRef fbc:geneProduct="G_CAC0110" />
          </fbc:and>
        </fbc:geneProductAssociation>
      </reaction>
      <reaction fast="false" id="R_R0050" reversible="false" fbc:lowerFluxBound="cobra_0_bound" fbc:upperFluxBound="cobra_default_ub">
        <listOfReactants>
          <speciesReference constant="true" species="M_cpd00053_e" stoichiometry="1" />
          <speciesReference constant="true" species="M_cpd00001_c" stoichiometry="1" />
          <speciesReference constant="true" species="M_cpd00002_c" stoichiometry="1" />
        </listOfReactants>
        <listOfProducts>
          <speciesReference constant="true" species="M_cpd00053_c" stoichiometry="1" />
          <speciesReference constant="true" species="M_cpd00009_c" stoichiometry="1" />
          <speciesReference constant="true" species="M_cpd00067_c" stoichiometry="1" />
          <speciesReference constant="true" species="M_cpd00008_c" stoichiometry="1" />
        </listOfProducts>
        <fbc:geneProductAssociation>
          <fbc:and>
            <fbc:geneProductRef fbc:geneProduct="G_CAC0111" />
            <fbc:geneProductRef fbc:geneProduct="G_CAC0112" />
            <fbc:geneProductRef fbc:geneProduct="G_CAC0377" />
            <fbc:geneProductRef fbc:geneProduct="G_CAC0378" />
            <fbc:geneProductRef fbc:geneProduct="G_CAC0380" />
            <fbc:geneProductRef fbc:geneProduct="G_CAC3618" />
            <fbc:geneProductRef fbc:geneProduct="G_CAC3619" />
            <fbc:geneProductRef fbc:geneProduct="G_CAC3620" />
          </fbc:and>
        </fbc:geneProductAssociation>
      </reaction>
      <reaction fast="false" id="R_R0051" reversible="true" fbc:lowerFluxBound="cobra_default_lb" fbc:upperFluxBound="cobra_default_ub">
        <listOfReactants>
          <speciesReference constant="true" species="M_cpd12508_c" stoichiometry="1" />
          <speciesReference constant="true" species="M_cpd00067_c" stoichiometry="1" />
          <speciesReference constant="true" species="M_cpd00314_c" stoichiometry="1" />
        </listOfReactants>
        <listOfProducts>
          <speciesReference constant="true" species="M_cpd00491_c" stoichiometry="1" />
          <speciesReference constant="true" species="M_cpd11712_c" stoichiometry="1" />
        </listOfProducts>
        <fbc:geneProductAssociation>
          <fbc:and>
            <fbc:geneProductRef fbc:geneProduct="G_CAC0154" />
            <fbc:geneProductRef fbc:geneProduct="G_CAC0156" />
          </fbc:and>
        </fbc:geneProductAssociation>
      </reaction>
      <reaction fast="false" id="R_R0053" reversible="true" fbc:lowerFluxBound="cobra_default_lb" fbc:upperFluxBound="cobra_default_ub">
        <listOfReactants>
          <speciesReference constant="true" species="M_cpd00314_e" stoichiometry="1" />
          <speciesReference constant="true" species="M_cpd00061_c" stoichiometry="1" />
        </listOfReactants>
        <listOfProducts>
          <speciesReference constant="true" species="M_cpd00491_c" stoichiometry="1" />
          <speciesReference constant="true" species="M_cpd00020_c" stoichiometry="1" />
        </listOfProducts>
        <fbc:geneProductAssociation>
          <fbc:and>
            <fbc:geneProductRef fbc:geneProduct="G_CAC0154" />
            <fbc:geneProductRef fbc:geneProduct="G_CAC0156" />
            <fbc:geneProductRef fbc:geneProduct="G_CAC1820" />
            <fbc:geneProductRef fbc:geneProduct="G_CAC3087" />
          </fbc:and>
        </fbc:geneProductAssociation>
      </reaction>
      <reaction fast="false" id="R_R0055" reversible="true" fbc:lowerFluxBound="cobra_default_lb" fbc:upperFluxBound="cobra_default_ub">
        <listOfReactants>
          <speciesReference constant="true" species="M_cpd00003_c" stoichiometry="1" />
          <speciesReference constant="true" species="M_cpd00491_c" stoichiometry="1" />
        </listOfReactants>
        <listOfProducts>
          <speciesReference constant="true" species="M_cpd00004_c" stoichiometry="1" />
          <speciesReference constant="true" species="M_cpd00072_c" stoichiometry="1" />
          <speciesReference constant="true" species="M_cpd00067_c" stoichiometry="1" />
        </listOfProducts>
        <fbc:geneProductAssociation>
          <fbc:geneProductRef fbc:geneProduct="G_CAC0157" />
        </fbc:geneProductAssociation>
      </reaction>
      <reaction fast="false" id="R_R0057" reversible="true" fbc:lowerFluxBound="cobra_default_lb" fbc:upperFluxBound="cobra_default_ub">
        <listOfReactants>
          <speciesReference constant="true" species="M_cpd00072_c" stoichiometry="1" />
          <speciesReference constant="true" species="M_cpd00053_c" stoichiometry="1" />
        </listOfReactants>
        <listOfProducts>
          <speciesReference constant="true" species="M_cpd00288_c" stoichiometry="1" />
          <speciesReference constant="true" species="M_cpd00023_c" stoichiometry="1" />
        </listOfProducts>
        <fbc:geneProductAssociation>
          <fbc:geneProductRef fbc:geneProduct="G_CAC0158" />
        </fbc:geneProductAssociation>
      </reaction>
      <reaction fast="false" id="R_R0059" reversible="true" fbc:lowerFluxBound="cobra_default_lb" fbc:upperFluxBound="cobra_default_ub">
        <listOfReactants>
          <speciesReference constant="true" species="M_cpd15391_c" stoichiometry="1" />
          <speciesReference constant="true" species="M_cpd00001_c" stoichiometry="1" />
        </listOfReactants>
        <listOfProducts>
          <speciesReference constant="true" species="M_cpd00293_c" stoichiometry="1" />
          <speciesReference constant="true" species="M_cpd00221_c" stoichiometry="1" />
        </listOfProducts>
        <fbc:geneProductAssociation>
          <fbc:geneProductRef fbc:geneProduct="G_CAC0175" />
        </fbc:geneProductAssociation>
      </reaction>
      <reaction fast="false" id="R_R0061" reversible="true" fbc:lowerFluxBound="cobra_default_lb" fbc:upperFluxBound="cobra_default_ub">
        <listOfReactants>
          <speciesReference constant="true" species="M_cpd01157_c" stoichiometry="1" />
          <speciesReference constant="true" species="M_cpd00001_c" stoichiometry="1" />
        </listOfReactants>
        <listOfProducts>
          <speciesReference constant="true" species="M_cpd00122_c" stoichiometry="2" />
        </listOfProducts>
        <fbc:geneProductAssociation>
          <fbc:geneProductRef fbc:geneProduct="G_CAC0182" />
        </fbc:geneProductAssociation>
      </reaction>
      <reaction fast="false" id="R_R0063" reversible="false" fbc:lowerFluxBound="cobra_0_bound" fbc:upperFluxBound="cobra_0_bound">
        <listOfReactants>
          <speciesReference constant="true" species="M_cpd00288_c" stoichiometry="1" />
          <speciesReference constant="true" species="M_cpd00001_c" stoichiometry="1" />
        </listOfReactants>
        <listOfProducts>
          <speciesReference constant="true" species="M_cpd00013_c" stoichiometry="1" />
          <speciesReference constant="true" species="M_cpd00072_c" stoichiometry="1" />
        </listOfProducts>
        <fbc:geneProductAssociation>
          <fbc:geneProductRef fbc:geneProduct="G_CAC0187" />
        </fbc:geneProductAssociation>
      </reaction>
      <reaction fast="false" id="R_R0065" reversible="true" fbc:lowerFluxBound="cobra_default_lb" fbc:upperFluxBound="cobra_default_ub">
        <listOfReactants>
          <speciesReference constant="true" species="M_cpd00293_c" stoichiometry="1" />
          <speciesReference constant="true" species="M_cpd00001_c" stoichiometry="1" />
        </listOfReactants>
        <listOfProducts>
          <speciesReference constant="true" species="M_cpd00029_c" stoichiometry="1" />
          <speciesReference constant="true" species="M_cpd00288_c" stoichiometry="1" />
        </listOfProducts>
        <fbc:geneProductAssociation>
          <fbc:geneProductRef fbc:geneProduct="G_CAC0188" />
        </fbc:geneProductAssociation>
      </reaction>
      <reaction fast="false" id="R_R0066" reversible="false" fbc:lowerFluxBound="cobra_0_bound" fbc:upperFluxBound="cobra_default_ub">
        <listOfReactants>
          <speciesReference constant="true" species="M_cpd01311_c" stoichiometry="1" />
          <speciesReference constant="true" species="M_cpd00074_c" stoichiometry="1" />
          <speciesReference constant="true" species="M_cpd00017_c" stoichiometry="1" />
        </listOfReactants>
        <listOfProducts>
          <speciesReference constant="true" species="M_cpd03091_c" stoichiometry="1" />
          <speciesReference constant="true" species="M_cpd00104_c" stoichiometry="1" />
          <speciesReference constant="true" species="M_cpd00060_c" stoichiometry="1" />
          <speciesReference constant="true" species="M_cpd00067_c" stoichiometry="1" />
        </listOfProducts>
        <fbc:geneProductAssociation>
          <fbc:geneProductRef fbc:geneProduct="G_CAC0210" />
        </fbc:geneProductAssociation>
      </reaction>
      <reaction fast="false" id="R_R0067" reversible="false" fbc:lowerFluxBound="cobra_0_bound" fbc:upperFluxBound="cobra_default_ub">
        <listOfReactants>
          <speciesReference constant="true" species="M_cpd00012_c" stoichiometry="1" />
          <speciesReference constant="true" species="M_cpd03517_c" stoichiometry="1" />
        </listOfReactants>
        <listOfProducts>
          <speciesReference constant="true" species="M_cpd00002_c" stoichiometry="1" />
          <speciesReference constant="true" species="M_cpd00104_c" stoichiometry="1" />
          <speciesReference constant="true" species="M_cpd00067_c" stoichiometry="1" />
        </listOfProducts>
        <fbc:geneProductAssociation>
          <fbc:or>
            <fbc:geneProductRef fbc:geneProduct="G_CAC0212" />
            <fbc:geneProductRef fbc:geneProduct="G_CAC0589" />
          </fbc:or>
        </fbc:geneProductAssociation>
      </reaction>
      <reaction fast="false" id="R_R0069" reversible="false" fbc:lowerFluxBound="cobra_0_bound" fbc:upperFluxBound="cobra_default_ub">
        <listOfReactants>
          <speciesReference constant="true" species="M_cpd00067_c" stoichiometry="1" />
          <speciesReference constant="true" species="M_cpd00219_c" stoichiometry="1" />
        </listOfReactants>
        <listOfProducts>
          <speciesReference constant="true" species="M_cpd00143_c" stoichiometry="1" />
          <speciesReference constant="true" species="M_cpd00001_c" stoichiometry="1" />
          <speciesReference constant="true" species="M_cpd00011_c" stoichiometry="1" />
        </listOfProducts>
        <fbc:geneProductAssociation>
          <fbc:geneProductRef fbc:geneProduct="G_CAC0217" />
        </fbc:geneProductAssociation>
      </reaction>
      <reaction fast="false" id="R_R0072" reversible="true" fbc:lowerFluxBound="cobra_default_lb" fbc:upperFluxBound="cobra_default_ub">
        <listOfReactants>
          <speciesReference constant="true" species="M_cpd00082_c" stoichiometry="1" />
          <speciesReference constant="true" species="M_cpd00067_c" stoichiometry="1" />
          <speciesReference constant="true" species="M_cpd12508_c" stoichiometry="1" />
        </listOfReactants>
        <listOfProducts>
          <speciesReference constant="true" species="M_cpd00802_c" stoichiometry="1" />
          <speciesReference constant="true" species="M_cpd11712_c" stoichiometry="1" />
        </listOfProducts>
        <fbc:geneProductAssociation>
          <fbc:and>
            <fbc:geneProductRef fbc:geneProduct="G_CAC0233" />
            <fbc:geneProductRef fbc:geneProduct="G_CAC0234" />
          </fbc:and>
        </fbc:geneProductAssociation>
      </reaction>
      <reaction fast="false" id="R_R0073" reversible="true" fbc:lowerFluxBound="cobra_default_lb" fbc:upperFluxBound="cobra_default_ub">
        <listOfReactants>
          <speciesReference constant="true" species="M_cpd00061_c" stoichiometry="1" />
          <speciesReference constant="true" species="M_cpd00082_e" stoichiometry="1" />
        </listOfReactants>
        <listOfProducts>
          <speciesReference constant="true" species="M_cpd00802_c" stoichiometry="1" />
          <speciesReference constant="true" species="M_cpd00020_c" stoichiometry="1" />
        </listOfProducts>
        <fbc:geneProductAssociation>
          <fbc:and>
            <fbc:geneProductRef fbc:geneProduct="G_CAC0233" />
            <fbc:geneProductRef fbc:geneProduct="G_CAC0234" />
            <fbc:geneProductRef fbc:geneProduct="G_CAC1820" />
            <fbc:geneProductRef fbc:geneProduct="G_CAC3087" />
          </fbc:and>
        </fbc:geneProductAssociation>
      </reaction>
      <reaction fast="false" id="R_R0075" reversible="false" fbc:lowerFluxBound="cobra_0_bound" fbc:upperFluxBound="cobra_default_ub">
        <listOfReactants>
          <speciesReference constant="true" species="M_cpd00002_c" stoichiometry="1" />
          <speciesReference constant="true" species="M_cpd00001_c" stoichiometry="1" />
          <speciesReference constant="true" species="M_cpd11574_e" stoichiometry="1" />
        </listOfReactants>
        <listOfProducts>
          <speciesReference constant="true" species="M_cpd11574_c" stoichiometry="1" />
          <speciesReference constant="true" species="M_cpd00009_c" stoichiometry="1" />
          <speciesReference constant="true" species="M_cpd00067_c" stoichiometry="1" />
          <speciesReference constant="true" species="M_cpd00008_c" stoichiometry="1" />
        </listOfProducts>
        <fbc:geneProductAssociation>
          <fbc:and>
            <fbc:geneProductRef fbc:geneProduct="G_CAC0252" />
            <fbc:geneProductRef fbc:geneProduct="G_CAC0280" />
            <fbc:geneProductRef fbc:geneProduct="G_CAC0281" />
          </fbc:and>
        </fbc:geneProductAssociation>
      </reaction>
      <reaction fast="false" id="R_R0077" reversible="true" fbc:lowerFluxBound="cobra_default_lb" fbc:upperFluxBound="cobra_default_ub">
        <listOfReactants>
          <speciesReference constant="true" species="M_cpd00528_c" stoichiometry="1" />
          <speciesReference constant="true" species="M_cpd00002_c" stoichiometry="16" />
          <speciesReference constant="true" species="M_cpd11620_c" stoichiometry="8" />
          <speciesReference constant="true" species="M_cpd00001_c" stoichiometry="16" />
        </listOfReactants>
        <listOfProducts>
          <speciesReference constant="true" species="M_cpd00067_c" stoichiometry="6" />
          <speciesReference constant="true" species="M_cpd00008_c" stoichiometry="16" />
          <speciesReference constant="true" species="M_cpd11621_c" stoichiometry="8" />
          <speciesReference constant="true" species="M_cpd00013_c" stoichiometry="2" />
          <speciesReference constant="true" species="M_cpd00009_c" stoichiometry="16" />
          <speciesReference constant="true" species="M_cpd11640_c" stoichiometry="1" />
        </listOfProducts>
        <fbc:geneProductAssociation>
          <fbc:or>
            <fbc:geneProductRef fbc:geneProduct="G_CAC0253" />
            <fbc:and>
              <fbc:geneProductRef fbc:geneProduct="G_CAC0256" />
              <fbc:geneProductRef fbc:geneProduct="G_CAC0257" />
            </fbc:and>
          </fbc:or>
        </fbc:geneProductAssociation>
      </reaction>
      <reaction fast="false" id="R_R0078" reversible="true" fbc:lowerFluxBound="cobra_default_lb" fbc:upperFluxBound="cobra_default_ub">
        <listOfReactants>
          <speciesReference constant="true" species="M_cpd00024_c" stoichiometry="1" />
          <speciesReference constant="true" species="M_cpd00001_c" stoichiometry="1" />
          <speciesReference constant="true" species="M_cpd00022_c" stoichiometry="1" />
        </listOfReactants>
        <listOfProducts>
          <speciesReference constant="true" species="M_cpd00919_c" stoichiometry="1" />
          <speciesReference constant="true" species="M_cpd00010_c" stoichiometry="1" />
          <speciesReference constant="true" species="M_cpd00067_c" stoichiometry="1" />
        </listOfProducts>
        <fbc:geneProductAssociation>
          <fbc:geneProductRef fbc:geneProduct="G_CAC0261" />
        </fbc:geneProductAssociation>
      </reaction>
      <reaction fast="false" id="R_R0084" reversible="false" fbc:lowerFluxBound="cobra_0_bound" fbc:upperFluxBound="cobra_default_ub">
        <listOfReactants>
          <speciesReference constant="true" species="M_cpd00207_c" stoichiometry="1" />
          <speciesReference constant="true" species="M_cpd00001_c" stoichiometry="1" />
          <speciesReference constant="true" species="M_cpd00067_c" stoichiometry="1" />
        </listOfReactants>
        <listOfProducts>
          <speciesReference constant="true" species="M_cpd00309_c" stoichiometry="1" />
          <speciesReference constant="true" species="M_cpd00013_c" stoichiometry="1" />
        </listOfProducts>
        <fbc:geneProductAssociation>
          <fbc:geneProductRef fbc:geneProduct="G_CAC0282" />
        </fbc:geneProductAssociation>
      </reaction>
      <reaction fast="false" id="R_R0085" reversible="true" fbc:lowerFluxBound="cobra_default_lb" fbc:upperFluxBound="cobra_default_ub">
        <listOfReactants>
          <speciesReference constant="true" species="M_cpd00003_c" stoichiometry="1" />
          <speciesReference constant="true" species="M_cpd00345_c" stoichiometry="1" />
        </listOfReactants>
        <listOfProducts>
          <speciesReference constant="true" species="M_cpd00125_c" stoichiometry="1" />
          <speciesReference constant="true" species="M_cpd00004_c" stoichiometry="1" />
          <speciesReference constant="true" species="M_cpd00067_c" stoichiometry="1" />
        </listOfProducts>
        <fbc:geneProductAssociation>
          <fbc:geneProductRef fbc:geneProduct="G_CAC0291" />
        </fbc:geneProductAssociation>
      </reaction>
      <reaction fast="false" id="R_R0086" reversible="false" fbc:lowerFluxBound="cobra_0_bound" fbc:upperFluxBound="cobra_0_bound">
        <listOfReactants>
          <speciesReference constant="true" species="M_cpd00345_c" stoichiometry="1" />
          <speciesReference constant="true" species="M_cpd00006_c" stoichiometry="1" />
        </listOfReactants>
        <listOfProducts>
          <speciesReference constant="true" species="M_cpd00125_c" stoichiometry="1" />
          <speciesReference constant="true" species="M_cpd00005_c" stoichiometry="1" />
          <speciesReference constant="true" species="M_cpd00067_c" stoichiometry="1" />
        </listOfProducts>
        <fbc:geneProductAssociation>
          <fbc:geneProductRef fbc:geneProduct="G_CAC0291" />
        </fbc:geneProductAssociation>
      </reaction>
      <reaction fast="false" id="R_R0088" reversible="false" fbc:lowerFluxBound="cobra_0_bound" fbc:upperFluxBound="cobra_default_ub">
        <listOfReactants>
          <speciesReference constant="true" species="M_cpd00146_c" stoichiometry="1" />
          <speciesReference constant="true" species="M_cpd00064_c" stoichiometry="1" />
        </listOfReactants>
        <listOfProducts>
          <speciesReference constant="true" species="M_cpd00274_c" stoichiometry="1" />
          <speciesReference constant="true" species="M_cpd00009_c" stoichiometry="1" />
          <speciesReference constant="true" species="M_cpd00067_c" stoichiometry="2" />
        </listOfProducts>
        <fbc:geneProductAssociation>
          <fbc:geneProductRef fbc:geneProduct="G_CAC0316" />
        </fbc:geneProductAssociation>
      </reaction>
      <reaction fast="false" id="R_R0089" reversible="true" fbc:lowerFluxBound="cobra_default_lb" fbc:upperFluxBound="cobra_default_ub">
        <listOfReactants>
          <speciesReference constant="true" species="M_cpd01570_c" stoichiometry="1" />
          <speciesReference constant="true" species="M_cpd00001_c" stoichiometry="1" />
        </listOfReactants>
        <listOfProducts>
          <speciesReference constant="true" species="M_cpd00988_c" stoichiometry="1" />
        </listOfProducts>
        <fbc:geneProductAssociation>
          <fbc:geneProductRef fbc:geneProduct="G_CAC0353" />
        </fbc:geneProductAssociation>
      </reaction>
      <reaction fast="false" id="R_R0090" reversible="true" fbc:lowerFluxBound="cobra_default_lb" fbc:upperFluxBound="cobra_default_ub">
        <listOfReactants>
          <speciesReference constant="true" species="M_cpd03702_c" stoichiometry="1" />
          <speciesReference constant="true" species="M_cpd00001_c" stoichiometry="1" />
        </listOfReactants>
        <listOfProducts>
          <speciesReference constant="true" species="M_cpd03701_c" stoichiometry="1" />
        </listOfProducts>
        <fbc:geneProductAssociation>
          <fbc:geneProductRef fbc:geneProduct="G_CAC0353" />
        </fbc:geneProductAssociation>
      </reaction>
      <reaction fast="false" id="R_R0091" reversible="true" fbc:lowerFluxBound="cobra_default_lb" fbc:upperFluxBound="cobra_default_ub">
        <listOfReactants>
          <speciesReference constant="true" species="M_cpd00001_c" stoichiometry="1" />
          <speciesReference constant="true" species="M_cpd01572_c" stoichiometry="1" />
        </listOfReactants>
        <listOfProducts>
          <speciesReference constant="true" species="M_cpd00989_c" stoichiometry="1" />
        </listOfProducts>
        <fbc:geneProductAssociation>
          <fbc:geneProductRef fbc:geneProduct="G_CAC0353" />
        </fbc:geneProductAssociation>
      </reaction>
      <reaction fast="false" id="R_R0092" reversible="true" fbc:lowerFluxBound="cobra_default_lb" fbc:upperFluxBound="cobra_default_ub">
        <listOfReactants>
          <speciesReference constant="true" species="M_cpd01571_c" stoichiometry="1" />
          <speciesReference constant="true" species="M_cpd00001_c" stoichiometry="1" />
        </listOfReactants>
        <listOfProducts>
          <speciesReference constant="true" species="M_cpd03454_c" stoichiometry="1" />
        </listOfProducts>
        <fbc:geneProductAssociation>
          <fbc:geneProductRef fbc:geneProduct="G_CAC0353" />
        </fbc:geneProductAssociation>
      </reaction>
      <reaction fast="false" id="R_R0093" reversible="true" fbc:lowerFluxBound="cobra_default_lb" fbc:upperFluxBound="cobra_default_ub">
        <listOfReactants>
          <speciesReference constant="true" species="M_cpd00003_c" stoichiometry="1" />
          <speciesReference constant="true" species="M_cpd00176_c" stoichiometry="1" />
        </listOfReactants>
        <listOfProducts>
          <speciesReference constant="true" species="M_cpd00004_c" stoichiometry="1" />
          <speciesReference constant="true" species="M_cpd00067_c" stoichiometry="1" />
          <speciesReference constant="true" species="M_cpd02663_c" stoichiometry="1" />
        </listOfProducts>
        <fbc:geneProductAssociation>
          <fbc:geneProductRef fbc:geneProduct="G_CAC0361" />
        </fbc:geneProductAssociation>
      </reaction>
      <reaction fast="false" id="R_R0095" reversible="true" fbc:lowerFluxBound="cobra_default_lb" fbc:upperFluxBound="cobra_default_ub">
        <listOfReactants>
          <speciesReference constant="true" species="M_cpd00085_c" stoichiometry="1" />
          <speciesReference constant="true" species="M_cpd00024_c" stoichiometry="1" />
        </listOfReactants>
        <listOfProducts>
          <speciesReference constant="true" species="M_cpd00191_c" stoichiometry="1" />
          <speciesReference constant="true" species="M_cpd00023_c" stoichiometry="1" />
        </listOfProducts>
        <fbc:geneProductAssociation>
          <fbc:and>
            <fbc:geneProductRef fbc:geneProduct="G_CAC0368" />
            <fbc:geneProductRef fbc:geneProduct="G_CAC1427" />
          </fbc:and>
        </fbc:geneProductAssociation>
      </reaction>
      <reaction fast="false" id="R_R0096" reversible="false" fbc:lowerFluxBound="cobra_0_bound" fbc:upperFluxBound="cobra_default_ub">
        <listOfReactants>
          <speciesReference constant="true" species="M_cpd02279_c" stoichiometry="1" />
          <speciesReference constant="true" species="M_cpd00001_c" stoichiometry="1" />
        </listOfReactants>
        <listOfProducts>
          <speciesReference constant="true" species="M_cpd00425_c" stoichiometry="1" />
          <speciesReference constant="true" species="M_cpd00274_c" stoichiometry="1" />
        </listOfProducts>
        <fbc:geneProductAssociation>
          <fbc:geneProductRef fbc:geneProduct="G_CAC0376" />
        </fbc:geneProductAssociation>
      </reaction>
      <reaction fast="false" id="R_R0097" reversible="false" fbc:lowerFluxBound="cobra_0_bound" fbc:upperFluxBound="cobra_0_bound">
        <listOfReactants>
          <speciesReference constant="true" species="M_cpd00002_c" stoichiometry="1" />
          <speciesReference constant="true" species="M_cpd00158_e" stoichiometry="1" />
          <speciesReference constant="true" species="M_cpd00001_c" stoichiometry="1" />
        </listOfReactants>
        <listOfProducts>
          <speciesReference constant="true" species="M_cpd00158_c" stoichiometry="1" />
          <speciesReference constant="true" species="M_cpd00009_c" stoichiometry="1" />
          <speciesReference constant="true" species="M_cpd00067_c" stoichiometry="1" />
          <speciesReference constant="true" species="M_cpd00008_c" stoichiometry="1" />
        </listOfProducts>
        <fbc:geneProductAssociation>
          <fbc:and>
            <fbc:geneProductRef fbc:geneProduct="G_CAC0383" />
            <fbc:geneProductRef fbc:geneProduct="G_CAC0384" />
            <fbc:geneProductRef fbc:geneProduct="G_CAC0386" />
          </fbc:and>
        </fbc:geneProductAssociation>
      </reaction>
      <reaction fast="false" id="R_R0098" reversible="true" fbc:lowerFluxBound="cobra_default_lb" fbc:upperFluxBound="cobra_default_ub">
        <listOfReactants>
          <speciesReference constant="true" species="M_cpd00158_e" stoichiometry="1" />
          <speciesReference constant="true" species="M_cpd00061_c" stoichiometry="1" />
        </listOfReactants>
        <listOfProducts>
          <speciesReference constant="true" species="M_cpd00020_c" stoichiometry="1" />
          <speciesReference constant="true" species="M_cpd02760_c" stoichiometry="1" />
        </listOfProducts>
        <fbc:geneProductAssociation>
          <fbc:and>
            <fbc:geneProductRef fbc:geneProduct="G_CAC0383" />
            <fbc:geneProductRef fbc:geneProduct="G_CAC0384" />
            <fbc:geneProductRef fbc:geneProduct="G_CAC0386" />
          </fbc:and>
        </fbc:geneProductAssociation>
      </reaction>
      <reaction fast="false" id="R_R0099" reversible="true" fbc:lowerFluxBound="cobra_default_lb" fbc:upperFluxBound="cobra_default_ub">
        <listOfReactants>
          <speciesReference constant="true" species="M_cpd00424_c" stoichiometry="1" />
          <speciesReference constant="true" species="M_cpd00036_c" stoichiometry="1" />
          <speciesReference constant="true" species="M_cpd00067_c" stoichiometry="1" />
        </listOfReactants>
        <listOfProducts>
          <speciesReference constant="true" species="M_cpd00084_c" stoichiometry="1" />
          <speciesReference constant="true" species="M_cpd00822_c" stoichiometry="1" />
        </listOfProducts>
        <fbc:geneProductAssociation>
          <fbc:geneProductRef fbc:geneProduct="G_CAC0390" />
        </fbc:geneProductAssociation>
      </reaction>
      <reaction fast="false" id="R_R0100" reversible="true" fbc:lowerFluxBound="cobra_default_lb" fbc:upperFluxBound="cobra_default_ub">
        <listOfReactants>
          <speciesReference constant="true" species="M_cpd00084_c" stoichiometry="1" />
          <speciesReference constant="true" species="M_cpd00790_c" stoichiometry="1" />
        </listOfReactants>
        <listOfProducts>
          <speciesReference constant="true" species="M_cpd00029_c" stoichiometry="1" />
          <speciesReference constant="true" species="M_cpd00424_c" stoichiometry="1" />
          <speciesReference constant="true" species="M_cpd00067_c" stoichiometry="1" />
        </listOfProducts>
        <fbc:geneProductAssociation>
          <fbc:geneProductRef fbc:geneProduct="G_CAC0390" />
        </fbc:geneProductAssociation>
      </reaction>
      <reaction fast="false" id="R_R0101" reversible="false" fbc:lowerFluxBound="cobra_0_bound" fbc:upperFluxBound="cobra_default_ub">
        <listOfReactants>
          <speciesReference constant="true" species="M_cpd00001_c" stoichiometry="1" />
          <speciesReference constant="true" species="M_cpd00822_c" stoichiometry="1" />
        </listOfReactants>
        <listOfProducts>
          <speciesReference constant="true" species="M_cpd00094_c" stoichiometry="1" />
          <speciesReference constant="true" species="M_cpd00013_c" stoichiometry="1" />
          <speciesReference constant="true" species="M_cpd00036_c" stoichiometry="1" />
          <speciesReference constant="true" species="M_cpd00067_c" stoichiometry="1" />
        </listOfProducts>
        <fbc:geneProductAssociation>
          <fbc:geneProductRef fbc:geneProduct="G_CAC0390" />
        </fbc:geneProductAssociation>
      </reaction>
      <reaction fast="false" id="R_R0106" reversible="false" fbc:lowerFluxBound="cobra_0_bound" fbc:upperFluxBound="cobra_default_ub">
        <listOfReactants>
          <speciesReference constant="true" species="M_cpd00424_c" stoichiometry="1" />
          <speciesReference constant="true" species="M_cpd00001_c" stoichiometry="1" />
        </listOfReactants>
        <listOfProducts>
          <speciesReference constant="true" species="M_cpd00020_c" stoichiometry="1" />
          <speciesReference constant="true" species="M_cpd00135_c" stoichiometry="1" />
          <speciesReference constant="true" species="M_cpd00013_c" stoichiometry="1" />
        </listOfProducts>
        <fbc:geneProductAssociation>
          <fbc:or>
            <fbc:geneProductRef fbc:geneProduct="G_CAC0391" />
            <fbc:geneProductRef fbc:geneProduct="G_CAC2970" />
          </fbc:or>
        </fbc:geneProductAssociation>
      </reaction>
      <reaction fast="false" id="R_R0110" reversible="true" fbc:lowerFluxBound="cobra_default_lb" fbc:upperFluxBound="cobra_default_ub">
        <listOfReactants>
          <speciesReference constant="true" species="M_cpd00171_c" stoichiometry="1" />
          <speciesReference constant="true" species="M_cpd00055_c" stoichiometry="1" />
        </listOfReactants>
        <listOfProducts>
          <speciesReference constant="true" species="M_cpd03583_c" stoichiometry="1" />
        </listOfProducts>
        <fbc:geneProductAssociation>
          <fbc:geneProductRef fbc:geneProduct="G_CAC0396" />
        </fbc:geneProductAssociation>
      </reaction>
      <reaction fast="false" id="R_R0112" reversible="true" fbc:lowerFluxBound="cobra_default_lb" fbc:upperFluxBound="cobra_default_ub">
        <listOfReactants>
          <speciesReference constant="true" species="M_cpd03583_c" stoichiometry="1" />
        </listOfReactants>
        <listOfProducts>
          <speciesReference constant="true" species="M_cpd00072_c" stoichiometry="1" />
        </listOfProducts>
        <fbc:geneProductAssociation>
          <fbc:geneProductRef fbc:geneProduct="G_CAC0397" />
        </fbc:geneProductAssociation>
      </reaction>
      <reaction fast="false" id="R_R0114" reversible="false" fbc:lowerFluxBound="cobra_0_bound" fbc:upperFluxBound="cobra_default_ub">
        <listOfReactants>
          <speciesReference constant="true" species="M_cpd00727_c" stoichiometry="1" />
          <speciesReference constant="true" species="M_cpd00001_c" stoichiometry="1" />
        </listOfReactants>
        <listOfProducts>
          <speciesReference constant="true" species="M_cpd00139_c" stoichiometry="1" />
          <speciesReference constant="true" species="M_cpd00067_c" stoichiometry="1" />
          <speciesReference constant="true" species="M_cpd00009_c" stoichiometry="1" />
        </listOfProducts>
        <fbc:geneProductAssociation>
          <fbc:geneProductRef fbc:geneProduct="G_CAC0418" />
        </fbc:geneProductAssociation>
      </reaction>
      <reaction fast="false" id="R_R0116" reversible="true" fbc:lowerFluxBound="cobra_default_lb" fbc:upperFluxBound="cobra_default_ub">
        <listOfReactants>
          <speciesReference constant="true" species="M_cpd00061_c" stoichiometry="1" />
          <speciesReference constant="true" species="M_cpd00076_e" stoichiometry="1" />
        </listOfReactants>
        <listOfProducts>
          <speciesReference constant="true" species="M_cpd00020_c" stoichiometry="1" />
          <speciesReference constant="true" species="M_cpd01693_c" stoichiometry="1" />
        </listOfProducts>
        <fbc:geneProductAssociation>
          <fbc:and>
            <fbc:geneProductRef fbc:geneProduct="G_CAC0423" />
            <fbc:geneProductRef fbc:geneProduct="G_CAC1820" />
            <fbc:geneProductRef fbc:geneProduct="G_CAC3087" />
          </fbc:and>
        </fbc:geneProductAssociation>
      </reaction>
      <reaction fast="false" id="R_R0119" reversible="true" fbc:lowerFluxBound="cobra_default_lb" fbc:upperFluxBound="cobra_default_ub">
        <listOfReactants>
          <speciesReference constant="true" species="M_cpd00001_c" stoichiometry="1" />
          <speciesReference constant="true" species="M_cpd01133_c" stoichiometry="1" />
        </listOfReactants>
        <listOfProducts>
          <speciesReference constant="true" species="M_cpd03200_c" stoichiometry="1" />
          <speciesReference constant="true" species="M_cpd00082_c" stoichiometry="1" />
        </listOfProducts>
        <fbc:geneProductAssociation>
          <fbc:geneProductRef fbc:geneProduct="G_CAC0425" />
        </fbc:geneProductAssociation>
      </reaction>
      <reaction fast="false" id="R_R0120" reversible="false" fbc:lowerFluxBound="cobra_0_bound" fbc:upperFluxBound="cobra_default_ub">
        <listOfReactants>
          <speciesReference constant="true" species="M_cpd00076_c" stoichiometry="1" />
          <speciesReference constant="true" species="M_cpd00001_c" stoichiometry="1" />
        </listOfReactants>
        <listOfProducts>
          <speciesReference constant="true" species="M_cpd00082_c" stoichiometry="1" />
          <speciesReference constant="true" species="M_cpd00027_c" stoichiometry="1" />
        </listOfProducts>
        <fbc:geneProductAssociation>
          <fbc:geneProductRef fbc:geneProduct="G_CAC0425" />
        </fbc:geneProductAssociation>
      </reaction>
      <reaction fast="false" id="R_R0122" reversible="true" fbc:lowerFluxBound="cobra_default_lb" fbc:upperFluxBound="cobra_default_ub">
        <listOfReactants>
          <speciesReference constant="true" species="M_cpd00001_c" stoichiometry="1" />
          <speciesReference constant="true" species="M_cpd00382_c" stoichiometry="1" />
        </listOfReactants>
        <listOfProducts>
          <speciesReference constant="true" species="M_cpd00082_c" stoichiometry="1" />
          <speciesReference constant="true" species="M_cpd03198_c" stoichiometry="1" />
        </listOfProducts>
        <fbc:geneProductAssociation>
          <fbc:geneProductRef fbc:geneProduct="G_CAC0425" />
        </fbc:geneProductAssociation>
      </reaction>
      <reaction fast="false" id="R_R0123" reversible="false" fbc:lowerFluxBound="cobra_0_bound" fbc:upperFluxBound="cobra_0_bound">
        <listOfReactants>
          <speciesReference constant="true" species="M_cpd00001_c" stoichiometry="1" />
          <speciesReference constant="true" species="M_cpd01693_c" stoichiometry="1" />
        </listOfReactants>
        <listOfProducts>
          <speciesReference constant="true" species="M_cpd00082_c" stoichiometry="1" />
          <speciesReference constant="true" species="M_cpd00079_c" stoichiometry="1" />
        </listOfProducts>
        <fbc:geneProductAssociation>
          <fbc:geneProductRef fbc:geneProduct="G_CAC0425" />
        </fbc:geneProductAssociation>
      </reaction>
      <reaction fast="false" id="R_R0126" reversible="true" fbc:lowerFluxBound="cobra_default_lb" fbc:upperFluxBound="cobra_default_ub">
        <listOfReactants>
          <speciesReference constant="true" species="M_cpd08288_c" stoichiometry="1" />
        </listOfReactants>
        <listOfProducts>
          <speciesReference constant="true" species="M_cpd00046_c" stoichiometry="1" />
          <speciesReference constant="true" species="M_cpd08301_c" stoichiometry="1" />
        </listOfProducts>
        <fbc:geneProductAssociation>
          <fbc:geneProductRef fbc:geneProduct="G_CAC0434" />
        </fbc:geneProductAssociation>
      </reaction>
      <reaction fast="false" id="R_R0127" reversible="true" fbc:lowerFluxBound="cobra_default_lb" fbc:upperFluxBound="cobra_default_ub">
        <listOfReactants>
          <speciesReference constant="true" species="M_cpd00099_e" stoichiometry="1" />
        </listOfReactants>
        <listOfProducts>
          <speciesReference constant="true" species="M_cpd00099_c" stoichiometry="1" />
        </listOfProducts>
        <fbc:geneProductAssociation>
          <fbc:geneProductRef fbc:geneProduct="G_CAC0442" />
        </fbc:geneProductAssociation>
      </reaction>
      <reaction fast="false" id="R_R0130" reversible="false" fbc:lowerFluxBound="cobra_0_bound" fbc:upperFluxBound="cobra_default_ub">
        <listOfReactants>
          <speciesReference constant="true" species="M_cpd11421_c" stoichiometry="1" />
          <speciesReference constant="true" species="M_cpd00052_c" stoichiometry="1" />
        </listOfReactants>
        <listOfProducts>
          <speciesReference constant="true" species="M_cpd11420_c" stoichiometry="1" />
          <speciesReference constant="true" species="M_cpd00356_c" stoichiometry="1" />
          <speciesReference constant="true" species="M_cpd00001_c" stoichiometry="1" />
        </listOfProducts>
        <fbc:geneProductAssociation>
          <fbc:and>
            <fbc:geneProductRef fbc:geneProduct="G_CAC0480" />
            <fbc:geneProductRef fbc:geneProduct="G_CAC1209" />
          </fbc:and>
        </fbc:geneProductAssociation>
      </reaction>
      <reaction fast="false" id="R_R0131" reversible="false" fbc:lowerFluxBound="cobra_0_bound" fbc:upperFluxBound="cobra_default_ub">
        <listOfReactants>
          <speciesReference constant="true" species="M_cpd11421_c" stoichiometry="1" />
          <speciesReference constant="true" species="M_cpd00062_c" stoichiometry="1" />
        </listOfReactants>
        <listOfProducts>
          <speciesReference constant="true" species="M_cpd11420_c" stoichiometry="1" />
          <speciesReference constant="true" species="M_cpd00001_c" stoichiometry="1" />
          <speciesReference constant="true" species="M_cpd00358_c" stoichiometry="1" />
        </listOfProducts>
        <fbc:geneProductAssociation>
          <fbc:and>
            <fbc:geneProductRef fbc:geneProduct="G_CAC0480" />
            <fbc:geneProductRef fbc:geneProduct="G_CAC1209" />
          </fbc:and>
        </fbc:geneProductAssociation>
      </reaction>
      <reaction fast="false" id="R_R0133" reversible="true" fbc:lowerFluxBound="cobra_default_lb" fbc:upperFluxBound="cobra_default_ub">
        <listOfReactants>
          <speciesReference constant="true" species="M_cpd03671_c" stoichiometry="1" />
        </listOfReactants>
        <listOfProducts>
          <speciesReference constant="true" species="M_cpd00288_c" stoichiometry="1" />
        </listOfProducts>
        <fbc:geneProductAssociation>
          <fbc:geneProductRef fbc:geneProduct="G_CAC0484" />
        </fbc:geneProductAssociation>
      </reaction>
      <reaction fast="false" id="R_R0135" reversible="true" fbc:lowerFluxBound="cobra_default_lb" fbc:upperFluxBound="cobra_default_ub">
        <listOfReactants>
          <speciesReference constant="true" species="M_cpd00010_c" stoichiometry="1" />
          <speciesReference constant="true" species="M_cpd12370_c" stoichiometry="1" />
        </listOfReactants>
        <listOfProducts>
          <speciesReference constant="true" species="M_cpd11493_c" stoichiometry="1" />
          <speciesReference constant="true" species="M_cpd00045_c" stoichiometry="1" />
        </listOfProducts>
        <fbc:geneProductAssociation>
          <fbc:geneProductRef fbc:geneProduct="G_CAC0489" />
        </fbc:geneProductAssociation>
      </reaction>
      <reaction fast="false" id="R_R0139" reversible="false" fbc:lowerFluxBound="cobra_0_bound" fbc:upperFluxBound="cobra_default_ub">
        <listOfReactants>
          <speciesReference constant="true" species="M_cpd00005_c" stoichiometry="1" />
          <speciesReference constant="true" species="M_cpd00067_c" stoichiometry="1" />
          <speciesReference constant="true" species="M_cpd02820_c" stoichiometry="1" />
        </listOfReactants>
        <listOfProducts>
          <speciesReference constant="true" species="M_cpd00773_c" stoichiometry="1" />
          <speciesReference constant="true" species="M_cpd00006_c" stoichiometry="1" />
        </listOfProducts>
        <fbc:geneProductAssociation>
          <fbc:geneProductRef fbc:geneProduct="G_CAC0510" />
        </fbc:geneProductAssociation>
      </reaction>
      <reaction fast="false" id="R_R0140" reversible="false" fbc:lowerFluxBound="cobra_0_bound" fbc:upperFluxBound="cobra_0_bound">
        <listOfProducts>
          <speciesReference constant="true" species="M_cpd17042_c" stoichiometry="1" />
        </listOfProducts>
        <fbc:geneProductAssociation>
          <fbc:or>
            <fbc:and>
              <fbc:geneProductRef fbc:geneProduct="G_CAC0516" />
              <fbc:geneProductRef fbc:geneProduct="G_CAC1627" />
              <fbc:geneProductRef fbc:geneProduct="G_CAC1628" />
              <fbc:geneProductRef fbc:geneProduct="G_CAC1721" />
              <fbc:geneProductRef fbc:geneProduct="G_CAC3715" />
              <fbc:geneProductRef fbc:geneProduct="G_CAC1273" />
              <fbc:geneProductRef fbc:geneProduct="G_CAC2060" />
              <fbc:geneProductRef fbc:geneProduct="G_CAC2061" />
              <fbc:geneProductRef fbc:geneProduct="G_CAC1785" />
              <fbc:geneProductRef fbc:geneProduct="G_CAC1195" />
              <fbc:geneProductRef fbc:geneProduct="G_CAC3211" />
              <fbc:geneProductRef fbc:geneProduct="G_CAC0001" />
              <fbc:geneProductRef fbc:geneProduct="G_CAC0002" />
              <fbc:geneProductRef fbc:geneProduct="G_CAC0300" />
              <fbc:geneProductRef fbc:geneProduct="G_CAC0125" />
              <fbc:geneProductRef fbc:geneProduct="G_CAC1299" />
              <fbc:geneProductRef fbc:geneProduct="G_CAC1933" />
              <fbc:geneProductRef fbc:geneProduct="G_CAC1751" />
              <fbc:geneProductRef fbc:geneProduct="G_CAC0006" />
              <fbc:geneProductRef fbc:geneProduct="G_CAC0007" />
              <fbc:geneProductRef fbc:geneProduct="G_CAC0945" />
            </fbc:and>
            <fbc:and>
              <fbc:geneProductRef fbc:geneProduct="G_CAC1223" />
              <fbc:geneProductRef fbc:geneProduct="G_CAC1627" />
              <fbc:geneProductRef fbc:geneProduct="G_CAC1628" />
              <fbc:geneProductRef fbc:geneProduct="G_CAC1721" />
              <fbc:geneProductRef fbc:geneProduct="G_CAC3715" />
              <fbc:geneProductRef fbc:geneProduct="G_CAC1273" />
              <fbc:geneProductRef fbc:geneProduct="G_CAC2060" />
              <fbc:geneProductRef fbc:geneProduct="G_CAC2061" />
              <fbc:geneProductRef fbc:geneProduct="G_CAC1785" />
              <fbc:geneProductRef fbc:geneProduct="G_CAC1195" />
              <fbc:geneProductRef fbc:geneProduct="G_CAC3211" />
              <fbc:geneProductRef fbc:geneProduct="G_CAC0001" />
              <fbc:geneProductRef fbc:geneProduct="G_CAC0002" />
              <fbc:geneProductRef fbc:geneProduct="G_CAC0300" />
              <fbc:geneProductRef fbc:geneProduct="G_CAC0125" />
              <fbc:geneProductRef fbc:geneProduct="G_CAC1299" />
              <fbc:geneProductRef fbc:geneProduct="G_CAC1933" />
              <fbc:geneProductRef fbc:geneProduct="G_CAC1751" />
              <fbc:geneProductRef fbc:geneProduct="G_CAC0006" />
              <fbc:geneProductRef fbc:geneProduct="G_CAC0007" />
              <fbc:geneProductRef fbc:geneProduct="G_CAC0945" />
            </fbc:and>
            <fbc:and>
              <fbc:geneProductRef fbc:geneProduct="G_CAC3442" />
              <fbc:geneProductRef fbc:geneProduct="G_CAC1627" />
              <fbc:geneProductRef fbc:geneProduct="G_CAC1628" />
              <fbc:geneProductRef fbc:geneProduct="G_CAC1721" />
              <fbc:geneProductRef fbc:geneProduct="G_CAC3715" />
              <fbc:geneProductRef fbc:geneProduct="G_CAC1273" />
              <fbc:geneProductRef fbc:geneProduct="G_CAC2060" />
              <fbc:geneProductRef fbc:geneProduct="G_CAC2061" />
              <fbc:geneProductRef fbc:geneProduct="G_CAC1785" />
              <fbc:geneProductRef fbc:geneProduct="G_CAC1195" />
              <fbc:geneProductRef fbc:geneProduct="G_CAC3211" />
              <fbc:geneProductRef fbc:geneProduct="G_CAC0001" />
              <fbc:geneProductRef fbc:geneProduct="G_CAC0002" />
              <fbc:geneProductRef fbc:geneProduct="G_CAC0300" />
              <fbc:geneProductRef fbc:geneProduct="G_CAC0125" />
              <fbc:geneProductRef fbc:geneProduct="G_CAC1299" />
              <fbc:geneProductRef fbc:geneProduct="G_CAC1933" />
              <fbc:geneProductRef fbc:geneProduct="G_CAC1751" />
              <fbc:geneProductRef fbc:geneProduct="G_CAC0006" />
              <fbc:geneProductRef fbc:geneProduct="G_CAC0007" />
              <fbc:geneProductRef fbc:geneProduct="G_CAC0945" />
            </fbc:and>
            <fbc:and>
              <fbc:geneProductRef fbc:geneProduct="G_CAC0516" />
              <fbc:geneProductRef fbc:geneProduct="G_CAC1627" />
              <fbc:geneProductRef fbc:geneProduct="G_CAC1628" />
              <fbc:geneProductRef fbc:geneProduct="G_CAC1721" />
              <fbc:geneProductRef fbc:geneProduct="G_CAC3715" />
              <fbc:geneProductRef fbc:geneProduct="G_CAC1273" />
              <fbc:geneProductRef fbc:geneProduct="G_CAC2060" />
              <fbc:geneProductRef fbc:geneProduct="G_CAC2061" />
              <fbc:geneProductRef fbc:geneProduct="G_CAC1785" />
              <fbc:geneProductRef fbc:geneProduct="G_CAC2673" />
              <fbc:geneProductRef fbc:geneProduct="G_CAC2674" />
              <fbc:geneProductRef fbc:geneProduct="G_CAC3211" />
              <fbc:geneProductRef fbc:geneProduct="G_CAC0001" />
              <fbc:geneProductRef fbc:geneProduct="G_CAC0002" />
              <fbc:geneProductRef fbc:geneProduct="G_CAC0300" />
              <fbc:geneProductRef fbc:geneProduct="G_CAC0125" />
              <fbc:geneProductRef fbc:geneProduct="G_CAC1299" />
              <fbc:geneProductRef fbc:geneProduct="G_CAC1933" />
              <fbc:geneProductRef fbc:geneProduct="G_CAC1751" />
              <fbc:geneProductRef fbc:geneProduct="G_CAC0006" />
              <fbc:geneProductRef fbc:geneProduct="G_CAC0007" />
              <fbc:geneProductRef fbc:geneProduct="G_CAC0945" />
            </fbc:and>
            <fbc:and>
              <fbc:geneProductRef fbc:geneProduct="G_CAC1223" />
              <fbc:geneProductRef fbc:geneProduct="G_CAC1627" />
              <fbc:geneProductRef fbc:geneProduct="G_CAC1628" />
              <fbc:geneProductRef fbc:geneProduct="G_CAC1721" />
              <fbc:geneProductRef fbc:geneProduct="G_CAC3715" />
              <fbc:geneProductRef fbc:geneProduct="G_CAC1273" />
              <fbc:geneProductRef fbc:geneProduct="G_CAC2060" />
              <fbc:geneProductRef fbc:geneProduct="G_CAC2061" />
              <fbc:geneProductRef fbc:geneProduct="G_CAC1785" />
              <fbc:geneProductRef fbc:geneProduct="G_CAC2673" />
              <fbc:geneProductRef fbc:geneProduct="G_CAC2674" />
              <fbc:geneProductRef fbc:geneProduct="G_CAC3211" />
              <fbc:geneProductRef fbc:geneProduct="G_CAC0001" />
              <fbc:geneProductRef fbc:geneProduct="G_CAC0002" />
              <fbc:geneProductRef fbc:geneProduct="G_CAC0300" />
              <fbc:geneProductRef fbc:geneProduct="G_CAC0125" />
              <fbc:geneProductRef fbc:geneProduct="G_CAC1299" />
              <fbc:geneProductRef fbc:geneProduct="G_CAC1933" />
              <fbc:geneProductRef fbc:geneProduct="G_CAC1751" />
              <fbc:geneProductRef fbc:geneProduct="G_CAC0006" />
              <fbc:geneProductRef fbc:geneProduct="G_CAC0007" />
              <fbc:geneProductRef fbc:geneProduct="G_CAC0945" />
            </fbc:and>
            <fbc:and>
              <fbc:geneProductRef fbc:geneProduct="G_CAC3442" />
              <fbc:geneProductRef fbc:geneProduct="G_CAC1627" />
              <fbc:geneProductRef fbc:geneProduct="G_CAC1628" />
              <fbc:geneProductRef fbc:geneProduct="G_CAC1721" />
              <fbc:geneProductRef fbc:geneProduct="G_CAC3715" />
              <fbc:geneProductRef fbc:geneProduct="G_CAC1273" />
              <fbc:geneProductRef fbc:geneProduct="G_CAC2060" />
              <fbc:geneProductRef fbc:geneProduct="G_CAC2061" />
              <fbc:geneProductRef fbc:geneProduct="G_CAC1785" />
              <fbc:geneProductRef fbc:geneProduct="G_CAC2673" />
              <fbc:geneProductRef fbc:geneProduct="G_CAC2674" />
              <fbc:geneProductRef fbc:geneProduct="G_CAC3211" />
              <fbc:geneProductRef fbc:geneProduct="G_CAC0001" />
              <fbc:geneProductRef fbc:geneProduct="G_CAC0002" />
              <fbc:geneProductRef fbc:geneProduct="G_CAC0300" />
              <fbc:geneProductRef fbc:geneProduct="G_CAC0125" />
              <fbc:geneProductRef fbc:geneProduct="G_CAC1299" />
              <fbc:geneProductRef fbc:geneProduct="G_CAC1933" />
              <fbc:geneProductRef fbc:geneProduct="G_CAC1751" />
              <fbc:geneProductRef fbc:geneProduct="G_CAC0006" />
              <fbc:geneProductRef fbc:geneProduct="G_CAC0007" />
              <fbc:geneProductRef fbc:geneProduct="G_CAC0945" />
            </fbc:and>
            <fbc:and>
              <fbc:geneProductRef fbc:geneProduct="G_CAC0516" />
              <fbc:geneProductRef fbc:geneProduct="G_CAC1627" />
              <fbc:geneProductRef fbc:geneProduct="G_CAC1628" />
              <fbc:geneProductRef fbc:geneProduct="G_CAC1721" />
              <fbc:geneProductRef fbc:geneProduct="G_CAC3715" />
              <fbc:geneProductRef fbc:geneProduct="G_CAC1273" />
              <fbc:geneProductRef fbc:geneProduct="G_CAC2060" />
              <fbc:geneProductRef fbc:geneProduct="G_CAC2061" />
              <fbc:geneProductRef fbc:geneProduct="G_CAC1785" />
              <fbc:geneProductRef fbc:geneProduct="G_CAC1195" />
              <fbc:geneProductRef fbc:geneProduct="G_CAC3211" />
              <fbc:geneProductRef fbc:geneProduct="G_CAC0001" />
              <fbc:geneProductRef fbc:geneProduct="G_CAC0002" />
              <fbc:geneProductRef fbc:geneProduct="G_CAC0300" />
              <fbc:geneProductRef fbc:geneProduct="G_CAC0125" />
              <fbc:geneProductRef fbc:geneProduct="G_CAC1299" />
              <fbc:geneProductRef fbc:geneProduct="G_CAC1933" />
              <fbc:geneProductRef fbc:geneProduct="G_CAC1751" />
              <fbc:geneProductRef fbc:geneProduct="G_CAC0006" />
              <fbc:geneProductRef fbc:geneProduct="G_CAC0007" />
              <fbc:geneProductRef fbc:geneProduct="G_CAC1919" />
            </fbc:and>
            <fbc:and>
              <fbc:geneProductRef fbc:geneProduct="G_CAC1223" />
              <fbc:geneProductRef fbc:geneProduct="G_CAC1627" />
              <fbc:geneProductRef fbc:geneProduct="G_CAC1628" />
              <fbc:geneProductRef fbc:geneProduct="G_CAC1721" />
              <fbc:geneProductRef fbc:geneProduct="G_CAC3715" />
              <fbc:geneProductRef fbc:geneProduct="G_CAC1273" />
              <fbc:geneProductRef fbc:geneProduct="G_CAC2060" />
              <fbc:geneProductRef fbc:geneProduct="G_CAC2061" />
              <fbc:geneProductRef fbc:geneProduct="G_CAC1785" />
              <fbc:geneProductRef fbc:geneProduct="G_CAC1195" />
              <fbc:geneProductRef fbc:geneProduct="G_CAC3211" />
              <fbc:geneProductRef fbc:geneProduct="G_CAC0001" />
              <fbc:geneProductRef fbc:geneProduct="G_CAC0002" />
              <fbc:geneProductRef fbc:geneProduct="G_CAC0300" />
              <fbc:geneProductRef fbc:geneProduct="G_CAC0125" />
              <fbc:geneProductRef fbc:geneProduct="G_CAC1299" />
              <fbc:geneProductRef fbc:geneProduct="G_CAC1933" />
              <fbc:geneProductRef fbc:geneProduct="G_CAC1751" />
              <fbc:geneProductRef fbc:geneProduct="G_CAC0006" />
              <fbc:geneProductRef fbc:geneProduct="G_CAC0007" />
              <fbc:geneProductRef fbc:geneProduct="G_CAC1919" />
            </fbc:and>
            <fbc:and>
              <fbc:geneProductRef fbc:geneProduct="G_CAC3442" />
              <fbc:geneProductRef fbc:geneProduct="G_CAC1627" />
              <fbc:geneProductRef fbc:geneProduct="G_CAC1628" />
              <fbc:geneProductRef fbc:geneProduct="G_CAC1721" />
              <fbc:geneProductRef fbc:geneProduct="G_CAC3715" />
              <fbc:geneProductRef fbc:geneProduct="G_CAC1273" />
              <fbc:geneProductRef fbc:geneProduct="G_CAC2060" />
              <fbc:geneProductRef fbc:geneProduct="G_CAC2061" />
              <fbc:geneProductRef fbc:geneProduct="G_CAC1785" />
              <fbc:geneProductRef fbc:geneProduct="G_CAC1195" />
              <fbc:geneProductRef fbc:geneProduct="G_CAC3211" />
              <fbc:geneProductRef fbc:geneProduct="G_CAC0001" />
              <fbc:geneProductRef fbc:geneProduct="G_CAC0002" />
              <fbc:geneProductRef fbc:geneProduct="G_CAC0300" />
              <fbc:geneProductRef fbc:geneProduct="G_CAC0125" />
              <fbc:geneProductRef fbc:geneProduct="G_CAC1299" />
              <fbc:geneProductRef fbc:geneProduct="G_CAC1933" />
              <fbc:geneProductRef fbc:geneProduct="G_CAC1751" />
              <fbc:geneProductRef fbc:geneProduct="G_CAC0006" />
              <fbc:geneProductRef fbc:geneProduct="G_CAC0007" />
              <fbc:geneProductRef fbc:geneProduct="G_CAC1919" />
            </fbc:and>
            <fbc:and>
              <fbc:geneProductRef fbc:geneProduct="G_CAC0516" />
              <fbc:geneProductRef fbc:geneProduct="G_CAC1627" />
              <fbc:geneProductRef fbc:geneProduct="G_CAC1628" />
              <fbc:geneProductRef fbc:geneProduct="G_CAC1721" />
              <fbc:geneProductRef fbc:geneProduct="G_CAC3715" />
              <fbc:geneProductRef fbc:geneProduct="G_CAC1273" />
              <fbc:geneProductRef fbc:geneProduct="G_CAC2060" />
              <fbc:geneProductRef fbc:geneProduct="G_CAC2061" />
              <fbc:geneProductRef fbc:geneProduct="G_CAC1785" />
              <fbc:geneProductRef fbc:geneProduct="G_CAC2673" />
              <fbc:geneProductRef fbc:geneProduct="G_CAC2674" />
              <fbc:geneProductRef fbc:geneProduct="G_CAC3211" />
              <fbc:geneProductRef fbc:geneProduct="G_CAC0001" />
              <fbc:geneProductRef fbc:geneProduct="G_CAC0002" />
              <fbc:geneProductRef fbc:geneProduct="G_CAC0300" />
              <fbc:geneProductRef fbc:geneProduct="G_CAC0125" />
              <fbc:geneProductRef fbc:geneProduct="G_CAC1299" />
              <fbc:geneProductRef fbc:geneProduct="G_CAC1933" />
              <fbc:geneProductRef fbc:geneProduct="G_CAC1751" />
              <fbc:geneProductRef fbc:geneProduct="G_CAC0006" />
              <fbc:geneProductRef fbc:geneProduct="G_CAC0007" />
              <fbc:geneProductRef fbc:geneProduct="G_CAC1919" />
            </fbc:and>
            <fbc:and>
              <fbc:geneProductRef fbc:geneProduct="G_CAC1223" />
              <fbc:geneProductRef fbc:geneProduct="G_CAC1627" />
              <fbc:geneProductRef fbc:geneProduct="G_CAC1628" />
              <fbc:geneProductRef fbc:geneProduct="G_CAC1721" />
              <fbc:geneProductRef fbc:geneProduct="G_CAC3715" />
              <fbc:geneProductRef fbc:geneProduct="G_CAC1273" />
              <fbc:geneProductRef fbc:geneProduct="G_CAC2060" />
              <fbc:geneProductRef fbc:geneProduct="G_CAC2061" />
              <fbc:geneProductRef fbc:geneProduct="G_CAC1785" />
              <fbc:geneProductRef fbc:geneProduct="G_CAC2673" />
              <fbc:geneProductRef fbc:geneProduct="G_CAC2674" />
              <fbc:geneProductRef fbc:geneProduct="G_CAC3211" />
              <fbc:geneProductRef fbc:geneProduct="G_CAC0001" />
              <fbc:geneProductRef fbc:geneProduct="G_CAC0002" />
              <fbc:geneProductRef fbc:geneProduct="G_CAC0300" />
              <fbc:geneProductRef fbc:geneProduct="G_CAC0125" />
              <fbc:geneProductRef fbc:geneProduct="G_CAC1299" />
              <fbc:geneProductRef fbc:geneProduct="G_CAC1933" />
              <fbc:geneProductRef fbc:geneProduct="G_CAC1751" />
              <fbc:geneProductRef fbc:geneProduct="G_CAC0006" />
              <fbc:geneProductRef fbc:geneProduct="G_CAC0007" />
              <fbc:geneProductRef fbc:geneProduct="G_CAC1919" />
            </fbc:and>
            <fbc:and>
              <fbc:geneProductRef fbc:geneProduct="G_CAC3442" />
              <fbc:geneProductRef fbc:geneProduct="G_CAC1627" />
              <fbc:geneProductRef fbc:geneProduct="G_CAC1628" />
              <fbc:geneProductRef fbc:geneProduct="G_CAC1721" />
              <fbc:geneProductRef fbc:geneProduct="G_CAC3715" />
              <fbc:geneProductRef fbc:geneProduct="G_CAC1273" />
              <fbc:geneProductRef fbc:geneProduct="G_CAC2060" />
              <fbc:geneProductRef fbc:geneProduct="G_CAC2061" />
              <fbc:geneProductRef fbc:geneProduct="G_CAC1785" />
              <fbc:geneProductRef fbc:geneProduct="G_CAC2673" />
              <fbc:geneProductRef fbc:geneProduct="G_CAC2674" />
              <fbc:geneProductRef fbc:geneProduct="G_CAC3211" />
              <fbc:geneProductRef fbc:geneProduct="G_CAC0001" />
              <fbc:geneProductRef fbc:geneProduct="G_CAC0002" />
              <fbc:geneProductRef fbc:geneProduct="G_CAC0300" />
              <fbc:geneProductRef fbc:geneProduct="G_CAC0125" />
              <fbc:geneProductRef fbc:geneProduct="G_CAC1299" />
              <fbc:geneProductRef fbc:geneProduct="G_CAC1933" />
              <fbc:geneProductRef fbc:geneProduct="G_CAC1751" />
              <fbc:geneProductRef fbc:geneProduct="G_CAC0006" />
              <fbc:geneProductRef fbc:geneProduct="G_CAC0007" />
              <fbc:geneProductRef fbc:geneProduct="G_CAC1919" />
            </fbc:and>
            <fbc:and>
              <fbc:geneProductRef fbc:geneProduct="G_CAC0516" />
              <fbc:geneProductRef fbc:geneProduct="G_CAC1627" />
              <fbc:geneProductRef fbc:geneProduct="G_CAC1628" />
              <fbc:geneProductRef fbc:geneProduct="G_CAC1721" />
              <fbc:geneProductRef fbc:geneProduct="G_CAC3715" />
              <fbc:geneProductRef fbc:geneProduct="G_CAC1273" />
              <fbc:geneProductRef fbc:geneProduct="G_CAC2060" />
              <fbc:geneProductRef fbc:geneProduct="G_CAC2061" />
              <fbc:geneProductRef fbc:geneProduct="G_CAC1785" />
              <fbc:geneProductRef fbc:geneProduct="G_CAC1195" />
              <fbc:geneProductRef fbc:geneProduct="G_CAC3211" />
              <fbc:geneProductRef fbc:geneProduct="G_CAC0001" />
              <fbc:geneProductRef fbc:geneProduct="G_CAC0002" />
              <fbc:geneProductRef fbc:geneProduct="G_CAC0300" />
              <fbc:geneProductRef fbc:geneProduct="G_CAC0125" />
              <fbc:geneProductRef fbc:geneProduct="G_CAC1299" />
              <fbc:geneProductRef fbc:geneProduct="G_CAC1933" />
              <fbc:geneProductRef fbc:geneProduct="G_CAC1751" />
              <fbc:geneProductRef fbc:geneProduct="G_CAC0006" />
              <fbc:geneProductRef fbc:geneProduct="G_CAC0007" />
              <fbc:geneProductRef fbc:geneProduct="G_CAC3723" />
            </fbc:and>
            <fbc:and>
              <fbc:geneProductRef fbc:geneProduct="G_CAC1223" />
              <fbc:geneProductRef fbc:geneProduct="G_CAC1627" />
              <fbc:geneProductRef fbc:geneProduct="G_CAC1628" />
              <fbc:geneProductRef fbc:geneProduct="G_CAC1721" />
              <fbc:geneProductRef fbc:geneProduct="G_CAC3715" />
              <fbc:geneProductRef fbc:geneProduct="G_CAC1273" />
              <fbc:geneProductRef fbc:geneProduct="G_CAC2060" />
              <fbc:geneProductRef fbc:geneProduct="G_CAC2061" />
              <fbc:geneProductRef fbc:geneProduct="G_CAC1785" />
              <fbc:geneProductRef fbc:geneProduct="G_CAC1195" />
              <fbc:geneProductRef fbc:geneProduct="G_CAC3211" />
              <fbc:geneProductRef fbc:geneProduct="G_CAC0001" />
              <fbc:geneProductRef fbc:geneProduct="G_CAC0002" />
              <fbc:geneProductRef fbc:geneProduct="G_CAC0300" />
              <fbc:geneProductRef fbc:geneProduct="G_CAC0125" />
              <fbc:geneProductRef fbc:geneProduct="G_CAC1299" />
              <fbc:geneProductRef fbc:geneProduct="G_CAC1933" />
              <fbc:geneProductRef fbc:geneProduct="G_CAC1751" />
              <fbc:geneProductRef fbc:geneProduct="G_CAC0006" />
              <fbc:geneProductRef fbc:geneProduct="G_CAC0007" />
              <fbc:geneProductRef fbc:geneProduct="G_CAC3723" />
            </fbc:and>
            <fbc:and>
              <fbc:geneProductRef fbc:geneProduct="G_CAC3442" />
              <fbc:geneProductRef fbc:geneProduct="G_CAC1627" />
              <fbc:geneProductRef fbc:geneProduct="G_CAC1628" />
              <fbc:geneProductRef fbc:geneProduct="G_CAC1721" />
              <fbc:geneProductRef fbc:geneProduct="G_CAC3715" />
              <fbc:geneProductRef fbc:geneProduct="G_CAC1273" />
              <fbc:geneProductRef fbc:geneProduct="G_CAC2060" />
              <fbc:geneProductRef fbc:geneProduct="G_CAC2061" />
              <fbc:geneProductRef fbc:geneProduct="G_CAC1785" />
              <fbc:geneProductRef fbc:geneProduct="G_CAC1195" />
              <fbc:geneProductRef fbc:geneProduct="G_CAC3211" />
              <fbc:geneProductRef fbc:geneProduct="G_CAC0001" />
              <fbc:geneProductRef fbc:geneProduct="G_CAC0002" />
              <fbc:geneProductRef fbc:geneProduct="G_CAC0300" />
              <fbc:geneProductRef fbc:geneProduct="G_CAC0125" />
              <fbc:geneProductRef fbc:geneProduct="G_CAC1299" />
              <fbc:geneProductRef fbc:geneProduct="G_CAC1933" />
              <fbc:geneProductRef fbc:geneProduct="G_CAC1751" />
              <fbc:geneProductRef fbc:geneProduct="G_CAC0006" />
              <fbc:geneProductRef fbc:geneProduct="G_CAC0007" />
              <fbc:geneProductRef fbc:geneProduct="G_CAC3723" />
            </fbc:and>
            <fbc:and>
              <fbc:geneProductRef fbc:geneProduct="G_CAC0516" />
              <fbc:geneProductRef fbc:geneProduct="G_CAC1627" />
              <fbc:geneProductRef fbc:geneProduct="G_CAC1628" />
              <fbc:geneProductRef fbc:geneProduct="G_CAC1721" />
              <fbc:geneProductRef fbc:geneProduct="G_CAC3715" />
              <fbc:geneProductRef fbc:geneProduct="G_CAC1273" />
              <fbc:geneProductRef fbc:geneProduct="G_CAC2060" />
              <fbc:geneProductRef fbc:geneProduct="G_CAC2061" />
              <fbc:geneProductRef fbc:geneProduct="G_CAC1785" />
              <fbc:geneProductRef fbc:geneProduct="G_CAC2673" />
              <fbc:geneProductRef fbc:geneProduct="G_CAC2674" />
              <fbc:geneProductRef fbc:geneProduct="G_CAC3211" />
              <fbc:geneProductRef fbc:geneProduct="G_CAC0001" />
              <fbc:geneProductRef fbc:geneProduct="G_CAC0002" />
              <fbc:geneProductRef fbc:geneProduct="G_CAC0300" />
              <fbc:geneProductRef fbc:geneProduct="G_CAC0125" />
              <fbc:geneProductRef fbc:geneProduct="G_CAC1299" />
              <fbc:geneProductRef fbc:geneProduct="G_CAC1933" />
              <fbc:geneProductRef fbc:geneProduct="G_CAC1751" />
              <fbc:geneProductRef fbc:geneProduct="G_CAC0006" />
              <fbc:geneProductRef fbc:geneProduct="G_CAC0007" />
              <fbc:geneProductRef fbc:geneProduct="G_CAC3723" />
            </fbc:and>
            <fbc:and>
              <fbc:geneProductRef fbc:geneProduct="G_CAC1223" />
              <fbc:geneProductRef fbc:geneProduct="G_CAC1627" />
              <fbc:geneProductRef fbc:geneProduct="G_CAC1628" />
              <fbc:geneProductRef fbc:geneProduct="G_CAC1721" />
              <fbc:geneProductRef fbc:geneProduct="G_CAC3715" />
              <fbc:geneProductRef fbc:geneProduct="G_CAC1273" />
              <fbc:geneProductRef fbc:geneProduct="G_CAC2060" />
              <fbc:geneProductRef fbc:geneProduct="G_CAC2061" />
              <fbc:geneProductRef fbc:geneProduct="G_CAC1785" />
              <fbc:geneProductRef fbc:geneProduct="G_CAC2673" />
              <fbc:geneProductRef fbc:geneProduct="G_CAC2674" />
              <fbc:geneProductRef fbc:geneProduct="G_CAC3211" />
              <fbc:geneProductRef fbc:geneProduct="G_CAC0001" />
              <fbc:geneProductRef fbc:geneProduct="G_CAC0002" />
              <fbc:geneProductRef fbc:geneProduct="G_CAC0300" />
              <fbc:geneProductRef fbc:geneProduct="G_CAC0125" />
              <fbc:geneProductRef fbc:geneProduct="G_CAC1299" />
              <fbc:geneProductRef fbc:geneProduct="G_CAC1933" />
              <fbc:geneProductRef fbc:geneProduct="G_CAC1751" />
              <fbc:geneProductRef fbc:geneProduct="G_CAC0006" />
              <fbc:geneProductRef fbc:geneProduct="G_CAC0007" />
              <fbc:geneProductRef fbc:geneProduct="G_CAC3723" />
            </fbc:and>
            <fbc:and>
              <fbc:geneProductRef fbc:geneProduct="G_CAC3442" />
              <fbc:geneProductRef fbc:geneProduct="G_CAC1627" />
              <fbc:geneProductRef fbc:geneProduct="G_CAC1628" />
              <fbc:geneProductRef fbc:geneProduct="G_CAC1721" />
              <fbc:geneProductRef fbc:geneProduct="G_CAC3715" />
              <fbc:geneProductRef fbc:geneProduct="G_CAC1273" />
              <fbc:geneProductRef fbc:geneProduct="G_CAC2060" />
              <fbc:geneProductRef fbc:geneProduct="G_CAC2061" />
              <fbc:geneProductRef fbc:geneProduct="G_CAC1785" />
              <fbc:geneProductRef fbc:geneProduct="G_CAC2673" />
              <fbc:geneProductRef fbc:geneProduct="G_CAC2674" />
              <fbc:geneProductRef fbc:geneProduct="G_CAC3211" />
              <fbc:geneProductRef fbc:geneProduct="G_CAC0001" />
              <fbc:geneProductRef fbc:geneProduct="G_CAC0002" />
              <fbc:geneProductRef fbc:geneProduct="G_CAC0300" />
              <fbc:geneProductRef fbc:geneProduct="G_CAC0125" />
              <fbc:geneProductRef fbc:geneProduct="G_CAC1299" />
              <fbc:geneProductRef fbc:geneProduct="G_CAC1933" />
              <fbc:geneProductRef fbc:geneProduct="G_CAC1751" />
              <fbc:geneProductRef fbc:geneProduct="G_CAC0006" />
              <fbc:geneProductRef fbc:geneProduct="G_CAC0007" />
              <fbc:geneProductRef fbc:geneProduct="G_CAC3723" />
            </fbc:and>
          </fbc:or>
        </fbc:geneProductAssociation>
      </reaction>
      <reaction fast="false" id="R_R0142" reversible="false" fbc:lowerFluxBound="cobra_0_bound" fbc:upperFluxBound="cobra_default_ub">
        <listOfReactants>
          <speciesReference constant="true" species="M_cpd00805_c" stoichiometry="1" />
          <speciesReference constant="true" species="M_cpd00052_c" stoichiometry="1" />
        </listOfReactants>
        <listOfProducts>
          <speciesReference constant="true" species="M_cpd02371_c" stoichiometry="1" />
          <speciesReference constant="true" species="M_cpd00096_c" stoichiometry="1" />
        </listOfProducts>
        <fbc:geneProductAssociation>
          <fbc:geneProductRef fbc:geneProduct="G_CAC0517" />
        </fbc:geneProductAssociation>
      </reaction>
      <reaction fast="false" id="R_R0143" reversible="false" fbc:lowerFluxBound="cobra_0_bound" fbc:upperFluxBound="cobra_default_ub">
        <listOfReactants>
          <speciesReference constant="true" species="M_cpd00805_c" stoichiometry="1" />
          <speciesReference constant="true" species="M_cpd00062_c" stoichiometry="1" />
        </listOfReactants>
        <listOfProducts>
          <speciesReference constant="true" species="M_cpd00014_c" stoichiometry="1" />
          <speciesReference constant="true" species="M_cpd02371_c" stoichiometry="1" />
        </listOfProducts>
        <fbc:geneProductAssociation>
          <fbc:geneProductRef fbc:geneProduct="G_CAC0517" />
        </fbc:geneProductAssociation>
      </reaction>
      <reaction fast="false" id="R_R0144" reversible="false" fbc:lowerFluxBound="cobra_0_bound" fbc:upperFluxBound="cobra_default_ub">
        <listOfReactants>
          <speciesReference constant="true" species="M_cpd00805_c" stoichiometry="1" />
          <speciesReference constant="true" species="M_cpd00068_c" stoichiometry="1" />
        </listOfReactants>
        <listOfProducts>
          <speciesReference constant="true" species="M_cpd02371_c" stoichiometry="1" />
          <speciesReference constant="true" species="M_cpd00090_c" stoichiometry="1" />
        </listOfProducts>
        <fbc:geneProductAssociation>
          <fbc:geneProductRef fbc:geneProduct="G_CAC0517" />
        </fbc:geneProductAssociation>
      </reaction>
      <reaction fast="false" id="R_R0145" reversible="false" fbc:lowerFluxBound="cobra_0_bound" fbc:upperFluxBound="cobra_default_ub">
        <listOfReactants>
          <speciesReference constant="true" species="M_cpd00002_c" stoichiometry="1" />
          <speciesReference constant="true" species="M_cpd00238_c" stoichiometry="1" />
        </listOfReactants>
        <listOfProducts>
          <speciesReference constant="true" species="M_cpd00349_c" stoichiometry="1" />
          <speciesReference constant="true" species="M_cpd00008_c" stoichiometry="1" />
        </listOfProducts>
        <fbc:geneProductAssociation>
          <fbc:geneProductRef fbc:geneProduct="G_CAC0517" />
        </fbc:geneProductAssociation>
      </reaction>
      <reaction fast="false" id="R_R0146" reversible="true" fbc:lowerFluxBound="cobra_default_lb" fbc:upperFluxBound="cobra_default_ub">
        <listOfReactants>
          <speciesReference constant="true" species="M_cpd00002_c" stoichiometry="1" />
          <speciesReference constant="true" species="M_cpd00072_c" stoichiometry="1" />
        </listOfReactants>
        <listOfProducts>
          <speciesReference constant="true" species="M_cpd00290_c" stoichiometry="1" />
          <speciesReference constant="true" species="M_cpd00008_c" stoichiometry="1" />
        </listOfProducts>
        <fbc:geneProductAssociation>
          <fbc:geneProductRef fbc:geneProduct="G_CAC0517" />
        </fbc:geneProductAssociation>
      </reaction>
      <reaction fast="false" id="R_R0148" reversible="false" fbc:lowerFluxBound="cobra_0_bound" fbc:upperFluxBound="cobra_default_ub">
        <listOfReactants>
          <speciesReference constant="true" species="M_cpd00061_c" stoichiometry="1" />
          <speciesReference constant="true" species="M_cpd00031_c" stoichiometry="1" />
        </listOfReactants>
        <listOfProducts>
          <speciesReference constant="true" species="M_cpd00020_c" stoichiometry="1" />
          <speciesReference constant="true" species="M_cpd00038_c" stoichiometry="1" />
        </listOfProducts>
        <fbc:geneProductAssociation>
          <fbc:and>
            <fbc:geneProductRef fbc:geneProduct="G_CAC0518" />
            <fbc:geneProductRef fbc:geneProduct="G_CAC1036" />
          </fbc:and>
        </fbc:geneProductAssociation>
      </reaction>
      <reaction fast="false" id="R_R0149" reversible="false" fbc:lowerFluxBound="cobra_0_bound" fbc:upperFluxBound="cobra_default_ub">
        <listOfReactants>
          <speciesReference constant="true" species="M_cpd00177_c" stoichiometry="1" />
          <speciesReference constant="true" species="M_cpd00061_c" stoichiometry="1" />
        </listOfReactants>
        <listOfProducts>
          <speciesReference constant="true" species="M_cpd00020_c" stoichiometry="1" />
          <speciesReference constant="true" species="M_cpd00115_c" stoichiometry="1" />
        </listOfProducts>
        <fbc:geneProductAssociation>
          <fbc:and>
            <fbc:geneProductRef fbc:geneProduct="G_CAC0518" />
            <fbc:geneProductRef fbc:geneProduct="G_CAC1036" />
          </fbc:and>
        </fbc:geneProductAssociation>
      </reaction>
      <reaction fast="false" id="R_R0150" reversible="false" fbc:lowerFluxBound="cobra_0_bound" fbc:upperFluxBound="cobra_default_ub">
        <listOfReactants>
          <speciesReference constant="true" species="M_cpd00295_c" stoichiometry="1" />
          <speciesReference constant="true" species="M_cpd00061_c" stoichiometry="1" />
        </listOfReactants>
        <listOfProducts>
          <speciesReference constant="true" species="M_cpd00020_c" stoichiometry="1" />
          <speciesReference constant="true" species="M_cpd00241_c" stoichiometry="1" />
        </listOfProducts>
        <fbc:geneProductAssociation>
          <fbc:and>
            <fbc:geneProductRef fbc:geneProduct="G_CAC0518" />
            <fbc:geneProductRef fbc:geneProduct="G_CAC1036" />
          </fbc:and>
        </fbc:geneProductAssociation>
      </reaction>
      <reaction fast="false" id="R_R0152" reversible="true" fbc:lowerFluxBound="cobra_default_lb" fbc:upperFluxBound="cobra_default_ub">
        <listOfReactants>
          <speciesReference constant="true" species="M_cpd00001_c" stoichiometry="1" />
          <speciesReference constant="true" species="M_cpd00282_c" stoichiometry="1" />
        </listOfReactants>
        <listOfProducts>
          <speciesReference constant="true" species="M_cpd00343_c" stoichiometry="1" />
          <speciesReference constant="true" species="M_cpd00067_c" stoichiometry="1" />
        </listOfProducts>
        <fbc:geneProductAssociation>
          <fbc:geneProductRef fbc:geneProduct="G_CAC0519" />
        </fbc:geneProductAssociation>
      </reaction>
      <reaction fast="false" id="R_R0153" reversible="true" fbc:lowerFluxBound="cobra_default_lb" fbc:upperFluxBound="cobra_default_ub">
        <listOfReactants>
          <speciesReference constant="true" species="M_cpd00067_c" stoichiometry="1" />
          <speciesReference constant="true" species="M_cpd11425_c" stoichiometry="1" />
          <speciesReference constant="true" species="M_cpd00017_c" stoichiometry="1" />
        </listOfReactants>
        <listOfProducts>
          <speciesReference constant="true" species="M_cpd00019_c" stoichiometry="1" />
          <speciesReference constant="true" species="M_cpd11451_c" stoichiometry="1" />
        </listOfProducts>
        <fbc:geneProductAssociation>
          <fbc:and>
            <fbc:geneProductRef fbc:geneProduct="G_CAC0523" />
            <fbc:geneProductRef fbc:geneProduct="G_CAC0700" />
            <fbc:geneProductRef fbc:geneProduct="G_CAC1284" />
            <fbc:geneProductRef fbc:geneProduct="G_CAC1435" />
            <fbc:geneProductRef fbc:geneProduct="G_CAC2132" />
            <fbc:geneProductRef fbc:geneProduct="G_CAC2784" />
            <fbc:geneProductRef fbc:geneProduct="G_CAC2885" />
            <fbc:geneProductRef fbc:geneProduct="G_CAC2986" />
            <fbc:geneProductRef fbc:geneProduct="G_CAC3154" />
          </fbc:and>
        </fbc:geneProductAssociation>
      </reaction>
      <reaction fast="false" id="R_R0154" reversible="true" fbc:lowerFluxBound="cobra_default_lb" fbc:upperFluxBound="cobra_default_ub">
        <listOfReactants>
          <speciesReference constant="true" species="M_cpd12508_c" stoichiometry="1" />
          <speciesReference constant="true" species="M_cpd03696_c" stoichiometry="1" />
          <speciesReference constant="true" species="M_cpd00067_c" stoichiometry="1" />
        </listOfReactants>
        <listOfProducts>
          <speciesReference constant="true" species="M_cpd11712_c" stoichiometry="1" />
          <speciesReference constant="true" species="M_cpd03697_c" stoichiometry="1" />
        </listOfProducts>
        <fbc:geneProductAssociation>
          <fbc:and>
            <fbc:geneProductRef fbc:geneProduct="G_CAC0532" />
            <fbc:geneProductRef fbc:geneProduct="G_CAC0570" />
            <fbc:geneProductRef fbc:geneProduct="G_CAC1354" />
            <fbc:geneProductRef fbc:geneProduct="G_CAC2995" />
            <fbc:geneProductRef fbc:geneProduct="G_CAC3427" />
          </fbc:and>
        </fbc:geneProductAssociation>
      </reaction>
      <reaction fast="false" id="R_R0155" reversible="false" fbc:lowerFluxBound="cobra_0_bound" fbc:upperFluxBound="cobra_default_ub">
        <listOfReactants>
          <speciesReference constant="true" species="M_cpd00001_c" stoichiometry="1" />
          <speciesReference constant="true" species="M_cpd00523_c" stoichiometry="1" />
        </listOfReactants>
        <listOfProducts>
          <speciesReference constant="true" species="M_cpd00027_c" stoichiometry="1" />
          <speciesReference constant="true" species="M_cpd00079_c" stoichiometry="1" />
        </listOfProducts>
        <fbc:geneProductAssociation>
          <fbc:geneProductRef fbc:geneProduct="G_CAC0533" />
        </fbc:geneProductAssociation>
      </reaction>
      <reaction fast="false" id="R_R0158" reversible="false" fbc:lowerFluxBound="cobra_0_bound" fbc:upperFluxBound="cobra_0_bound">
        <listOfReactants>
          <speciesReference constant="true" species="M_cpd00020_c" stoichiometry="1" />
          <speciesReference constant="true" species="M_cpd00001_c" stoichiometry="1" />
          <speciesReference constant="true" species="M_cpd00002_c" stoichiometry="1" />
        </listOfReactants>
        <listOfProducts>
          <speciesReference constant="true" species="M_cpd00018_c" stoichiometry="1" />
          <speciesReference constant="true" species="M_cpd00061_c" stoichiometry="1" />
          <speciesReference constant="true" species="M_cpd00009_c" stoichiometry="1" />
          <speciesReference constant="true" species="M_cpd00067_c" stoichiometry="1" />
        </listOfProducts>
        <fbc:geneProductAssociation>
          <fbc:geneProductRef fbc:geneProduct="G_CAC0534" />
        </fbc:geneProductAssociation>
      </reaction>
      <reaction fast="false" id="R_R0159" reversible="false" fbc:lowerFluxBound="cobra_0_bound" fbc:upperFluxBound="cobra_0_bound">
        <listOfReactants>
          <speciesReference constant="true" species="M_cpd00032_c" stoichiometry="1" />
          <speciesReference constant="true" species="M_cpd00004_c" stoichiometry="1" />
          <speciesReference constant="true" species="M_cpd00067_c" stoichiometry="1" />
        </listOfReactants>
        <listOfProducts>
          <speciesReference constant="true" species="M_cpd00003_c" stoichiometry="1" />
          <speciesReference constant="true" species="M_cpd00130_c" stoichiometry="1" />
        </listOfProducts>
        <fbc:geneProductAssociation>
          <fbc:geneProductRef fbc:geneProduct="G_CAC0566" />
        </fbc:geneProductAssociation>
      </reaction>
      <reaction fast="false" id="R_R0160" reversible="false" fbc:lowerFluxBound="cobra_0_bound" fbc:upperFluxBound="cobra_0_bound">
        <listOfReactants>
          <speciesReference constant="true" species="M_cpd12508_c" stoichiometry="1" />
          <speciesReference constant="true" species="M_cpd00027_c" stoichiometry="1" />
          <speciesReference constant="true" species="M_cpd00067_c" stoichiometry="1" />
        </listOfReactants>
        <listOfProducts>
          <speciesReference constant="true" species="M_cpd00079_c" stoichiometry="1" />
          <speciesReference constant="true" species="M_cpd11712_c" stoichiometry="1" />
        </listOfProducts>
        <fbc:geneProductAssociation>
          <fbc:and>
            <fbc:geneProductRef fbc:geneProduct="G_CAC0570" />
            <fbc:geneProductRef fbc:geneProduct="G_CAC1354" />
            <fbc:geneProductRef fbc:geneProduct="G_CAC2995" />
            <fbc:geneProductRef fbc:geneProduct="G_CAC3425" />
            <fbc:geneProductRef fbc:geneProduct="G_CAC3427" />
          </fbc:and>
        </fbc:geneProductAssociation>
      </reaction>
      <reaction fast="false" id="R_R0161" reversible="true" fbc:lowerFluxBound="cobra_default_lb" fbc:upperFluxBound="cobra_default_ub">
        <listOfReactants>
          <speciesReference constant="true" species="M_cpd01030_c" stoichiometry="1" />
          <speciesReference constant="true" species="M_cpd00067_c" stoichiometry="1" />
          <speciesReference constant="true" species="M_cpd12508_c" stoichiometry="1" />
        </listOfReactants>
        <listOfProducts>
          <speciesReference constant="true" species="M_cpd11712_c" stoichiometry="1" />
          <speciesReference constant="true" species="M_cpd03698_c" stoichiometry="1" />
        </listOfProducts>
        <fbc:geneProductAssociation>
          <fbc:and>
            <fbc:geneProductRef fbc:geneProduct="G_CAC0570" />
            <fbc:geneProductRef fbc:geneProduct="G_CAC1354" />
            <fbc:geneProductRef fbc:geneProduct="G_CAC2995" />
            <fbc:geneProductRef fbc:geneProduct="G_CAC3427" />
          </fbc:and>
        </fbc:geneProductAssociation>
      </reaction>
      <reaction fast="false" id="R_R0163" reversible="true" fbc:lowerFluxBound="cobra_default_lb" fbc:upperFluxBound="cobra_default_ub">
        <listOfReactants>
          <speciesReference constant="true" species="M_cpd00345_c" stoichiometry="1" />
          <speciesReference constant="true" species="M_cpd00135_c" stoichiometry="1" />
        </listOfReactants>
        <listOfProducts>
          <speciesReference constant="true" species="M_cpd00087_c" stoichiometry="1" />
          <speciesReference constant="true" species="M_cpd00060_c" stoichiometry="1" />
        </listOfProducts>
        <fbc:geneProductAssociation>
          <fbc:geneProductRef fbc:geneProduct="G_CAC0578" />
        </fbc:geneProductAssociation>
      </reaction>
      <reaction fast="false" id="R_R0165" reversible="true" fbc:lowerFluxBound="cobra_default_lb" fbc:upperFluxBound="cobra_default_ub">
        <listOfReactants>
          <speciesReference constant="true" species="M_cpd00002_c" stoichiometry="1" />
          <speciesReference constant="true" species="M_cpd02039_c" stoichiometry="1" />
          <speciesReference constant="true" species="M_cpd03917_c" stoichiometry="1" />
        </listOfReactants>
        <listOfProducts>
          <speciesReference constant="true" species="M_cpd03918_c" stoichiometry="1" />
          <speciesReference constant="true" species="M_cpd00009_c" stoichiometry="1" />
          <speciesReference constant="true" species="M_cpd00067_c" stoichiometry="1" />
          <speciesReference constant="true" species="M_cpd00008_c" stoichiometry="1" />
        </listOfProducts>
        <fbc:geneProductAssociation>
          <fbc:geneProductRef fbc:geneProduct="G_CAC0582" />
        </fbc:geneProductAssociation>
      </reaction>
      <reaction fast="false" id="R_R0166" reversible="true" fbc:lowerFluxBound="cobra_default_lb" fbc:upperFluxBound="cobra_default_ub">
        <listOfReactants>
          <speciesReference constant="true" species="M_cpd00002_c" stoichiometry="1" />
          <speciesReference constant="true" species="M_cpd02547_c" stoichiometry="1" />
          <speciesReference constant="true" species="M_cpd03917_c" stoichiometry="1" />
        </listOfReactants>
        <listOfProducts>
          <speciesReference constant="true" species="M_cpd00008_c" stoichiometry="1" />
          <speciesReference constant="true" species="M_cpd03919_c" stoichiometry="1" />
          <speciesReference constant="true" species="M_cpd00067_c" stoichiometry="2" />
          <speciesReference constant="true" species="M_cpd00009_c" stoichiometry="1" />
        </listOfProducts>
        <fbc:geneProductAssociation>
          <fbc:geneProductRef fbc:geneProduct="G_CAC0582" />
        </fbc:geneProductAssociation>
      </reaction>
      <reaction fast="false" id="R_R0167" reversible="true" fbc:lowerFluxBound="cobra_default_lb" fbc:upperFluxBound="cobra_default_ub">
        <listOfReactants>
          <speciesReference constant="true" species="M_cpd08373_c" stoichiometry="1" />
          <speciesReference constant="true" species="M_cpd00017_c" stoichiometry="1" />
        </listOfReactants>
        <listOfProducts>
          <speciesReference constant="true" species="M_cpd14961_c" stoichiometry="1" />
          <speciesReference constant="true" species="M_cpd00019_c" stoichiometry="1" />
          <speciesReference constant="true" species="M_cpd00067_c" stoichiometry="1" />
        </listOfProducts>
        <fbc:geneProductAssociation>
          <fbc:geneProductRef fbc:geneProduct="G_CAC0584" />
        </fbc:geneProductAssociation>
      </reaction>
      <reaction fast="false" id="R_R0170" reversible="true" fbc:lowerFluxBound="cobra_default_lb" fbc:upperFluxBound="cobra_default_ub">
        <listOfReactants>
          <speciesReference constant="true" species="M_cpd02720_c" stoichiometry="1" />
          <speciesReference constant="true" species="M_cpd00006_c" stoichiometry="1" />
        </listOfReactants>
        <listOfProducts>
          <speciesReference constant="true" species="M_cpd00005_c" stoichiometry="1" />
          <speciesReference constant="true" species="M_cpd00067_c" stoichiometry="1" />
          <speciesReference constant="true" species="M_cpd00931_c" stoichiometry="1" />
        </listOfProducts>
        <fbc:geneProductAssociation>
          <fbc:geneProductRef fbc:geneProduct="G_CAC0590" />
        </fbc:geneProductAssociation>
      </reaction>
      <reaction fast="false" id="R_R0171" reversible="false" fbc:lowerFluxBound="cobra_0_bound" fbc:upperFluxBound="cobra_default_ub">
        <listOfReactants>
          <speciesReference constant="true" species="M_cpd00957_c" stoichiometry="1" />
          <speciesReference constant="true" species="M_cpd00001_c" stoichiometry="1" />
          <speciesReference constant="true" species="M_cpd00067_c" stoichiometry="1" />
        </listOfReactants>
        <listOfProducts>
          <speciesReference constant="true" species="M_cpd00013_c" stoichiometry="1" />
          <speciesReference constant="true" species="M_cpd00931_c" stoichiometry="1" />
        </listOfProducts>
        <fbc:geneProductAssociation>
          <fbc:geneProductRef fbc:geneProduct="G_CAC0590" />
        </fbc:geneProductAssociation>
      </reaction>
      <reaction fast="false" id="R_R0172" reversible="false" fbc:lowerFluxBound="cobra_0_bound" fbc:upperFluxBound="cobra_default_ub">
        <listOfReactants>
          <speciesReference constant="true" species="M_cpd02656_c" stoichiometry="2" />
        </listOfReactants>
        <listOfProducts>
          <speciesReference constant="true" species="M_cpd02882_c" stoichiometry="1" />
          <speciesReference constant="true" species="M_cpd00220_c" stoichiometry="1" />
        </listOfProducts>
        <fbc:geneProductAssociation>
          <fbc:geneProductRef fbc:geneProduct="G_CAC0591" />
        </fbc:geneProductAssociation>
      </reaction>
      <reaction fast="false" id="R_R0176" reversible="false" fbc:lowerFluxBound="cobra_0_bound" fbc:upperFluxBound="cobra_default_ub">
        <listOfReactants>
          <speciesReference constant="true" species="M_cpd00001_c" stoichiometry="3" />
          <speciesReference constant="true" species="M_cpd00038_c" stoichiometry="1" />
        </listOfReactants>
        <listOfProducts>
          <speciesReference constant="true" species="M_cpd00047_c" stoichiometry="1" />
          <speciesReference constant="true" species="M_cpd00012_c" stoichiometry="1" />
          <speciesReference constant="true" species="M_cpd00957_c" stoichiometry="1" />
          <speciesReference constant="true" species="M_cpd00067_c" stoichiometry="1" />
        </listOfProducts>
        <fbc:geneProductAssociation>
          <fbc:geneProductRef fbc:geneProduct="G_CAC0592" />
        </fbc:geneProductAssociation>
      </reaction>
      <reaction fast="false" id="R_R0177" reversible="false" fbc:lowerFluxBound="cobra_0_bound" fbc:upperFluxBound="cobra_default_ub">
        <listOfReactants>
          <speciesReference constant="true" species="M_cpd00171_c" stoichiometry="1" />
        </listOfReactants>
        <listOfProducts>
          <speciesReference constant="true" species="M_cpd00047_c" stoichiometry="1" />
          <speciesReference constant="true" species="M_cpd11225_c" stoichiometry="1" />
          <speciesReference constant="true" species="M_cpd00067_c" stoichiometry="1" />
        </listOfProducts>
        <fbc:geneProductAssociation>
          <fbc:geneProductRef fbc:geneProduct="G_CAC0592" />
        </fbc:geneProductAssociation>
      </reaction>
      <reaction fast="false" id="R_R0178" reversible="true" fbc:lowerFluxBound="cobra_default_lb" fbc:upperFluxBound="cobra_default_ub">
        <listOfReactants>
          <speciesReference constant="true" species="M_cpd11225_c" stoichiometry="1" />
          <speciesReference constant="true" species="M_cpd02882_c" stoichiometry="1" />
        </listOfReactants>
        <listOfProducts>
          <speciesReference constant="true" species="M_cpd00001_c" stoichiometry="2" />
          <speciesReference constant="true" species="M_cpd02656_c" stoichiometry="1" />
          <speciesReference constant="true" species="M_cpd00067_c" stoichiometry="1" />
          <speciesReference constant="true" species="M_cpd00009_c" stoichiometry="1" />
        </listOfProducts>
        <fbc:geneProductAssociation>
          <fbc:geneProductRef fbc:geneProduct="G_CAC0593" />
        </fbc:geneProductAssociation>
      </reaction>
      <reaction fast="false" id="R_R0179" reversible="false" fbc:lowerFluxBound="cobra_0_bound" fbc:upperFluxBound="cobra_default_ub">
        <listOfReactants>
          <speciesReference constant="true" species="M_cpd00102_c" stoichiometry="1" />
          <speciesReference constant="true" species="M_cpd00171_c" stoichiometry="1" />
          <speciesReference constant="true" species="M_cpd00053_c" stoichiometry="1" />
        </listOfReactants>
        <listOfProducts>
          <speciesReference constant="true" species="M_cpd00023_c" stoichiometry="1" />
          <speciesReference constant="true" species="M_cpd00001_c" stoichiometry="3" />
          <speciesReference constant="true" species="M_cpd00067_c" stoichiometry="2" />
          <speciesReference constant="true" species="M_cpd00016_c" stoichiometry="1" />
          <speciesReference constant="true" species="M_cpd00009_c" stoichiometry="1" />
        </listOfProducts>
        <fbc:geneProductAssociation>
          <fbc:and>
            <fbc:geneProductRef fbc:geneProduct="G_CAC0594" />
            <fbc:geneProductRef fbc:geneProduct="G_CAC0595" />
          </fbc:and>
        </fbc:geneProductAssociation>
      </reaction>
      <reaction fast="false" id="R_R0182" reversible="false" fbc:lowerFluxBound="cobra_0_bound" fbc:upperFluxBound="cobra_default_ub">
        <listOfReactants>
          <speciesReference constant="true" species="M_cpd00067_c" stoichiometry="1" />
          <speciesReference constant="true" species="M_cpd00516_c" stoichiometry="1" />
        </listOfReactants>
        <listOfProducts>
          <speciesReference constant="true" species="M_cpd00011_c" stoichiometry="1" />
          <speciesReference constant="true" species="M_cpd00039_c" stoichiometry="1" />
        </listOfProducts>
        <fbc:geneProductAssociation>
          <fbc:geneProductRef fbc:geneProduct="G_CAC0608" />
        </fbc:geneProductAssociation>
      </reaction>
      <reaction fast="false" id="R_R0183" reversible="false" fbc:lowerFluxBound="cobra_0_bound" fbc:upperFluxBound="cobra_0_bound">
        <listOfReactants>
          <speciesReference constant="true" species="M_cpd00002_c" stoichiometry="1" />
          <speciesReference constant="true" species="M_cpd00001_c" stoichiometry="1" />
          <speciesReference constant="true" species="M_cpd00209_e" stoichiometry="1" />
        </listOfReactants>
        <listOfProducts>
          <speciesReference constant="true" species="M_cpd00209_c" stoichiometry="1" />
          <speciesReference constant="true" species="M_cpd00009_c" stoichiometry="1" />
          <speciesReference constant="true" species="M_cpd00067_c" stoichiometry="1" />
          <speciesReference constant="true" species="M_cpd00008_c" stoichiometry="1" />
        </listOfProducts>
        <fbc:geneProductAssociation>
          <fbc:and>
            <fbc:geneProductRef fbc:geneProduct="G_CAC0618" />
            <fbc:geneProductRef fbc:geneProduct="G_CAC0619" />
            <fbc:geneProductRef fbc:geneProduct="G_CAC0620" />
            <fbc:geneProductRef fbc:geneProduct="G_CAC1399" />
            <fbc:geneProductRef fbc:geneProduct="G_CAC1400" />
            <fbc:geneProductRef fbc:geneProduct="G_CAC1401" />
          </fbc:and>
        </fbc:geneProductAssociation>
      </reaction>
      <reaction fast="false" id="R_R0184" reversible="true" fbc:lowerFluxBound="cobra_default_lb" fbc:upperFluxBound="cobra_default_ub">
        <listOfReactants>
          <speciesReference constant="true" species="M_cpd00002_c" stoichiometry="1" />
          <speciesReference constant="true" species="M_cpd00107_c" stoichiometry="1" />
          <speciesReference constant="true" species="M_cpd00067_c" stoichiometry="1" />
          <speciesReference constant="true" species="M_cpd11916_c" stoichiometry="1" />
        </listOfReactants>
        <listOfProducts>
          <speciesReference constant="true" species="M_cpd00012_c" stoichiometry="1" />
          <speciesReference constant="true" species="M_cpd12003_c" stoichiometry="1" />
          <speciesReference constant="true" species="M_cpd00018_c" stoichiometry="1" />
        </listOfProducts>
        <fbc:geneProductAssociation>
          <fbc:geneProductRef fbc:geneProduct="G_CAC0646" />
        </fbc:geneProductAssociation>
      </reaction>
      <reaction fast="false" id="R_R0185" reversible="false" fbc:lowerFluxBound="cobra_0_bound" fbc:upperFluxBound="cobra_default_ub">
        <listOfReactants>
          <speciesReference constant="true" species="M_cpd00002_c" stoichiometry="1" />
        </listOfReactants>
        <listOfProducts>
          <speciesReference constant="true" species="M_cpd00012_c" stoichiometry="1" />
          <speciesReference constant="true" species="M_cpd00446_c" stoichiometry="1" />
        </listOfProducts>
        <fbc:geneProductAssociation>
          <fbc:geneProductRef fbc:geneProduct="G_CAC0650" />
        </fbc:geneProductAssociation>
      </reaction>
      <reaction fast="false" id="R_R0190" reversible="false" fbc:lowerFluxBound="cobra_0_bound" fbc:upperFluxBound="cobra_default_ub">
        <listOfReactants>
          <speciesReference constant="true" species="M_cpd00062_c" stoichiometry="1" />
          <speciesReference constant="true" species="M_cpd00249_c" stoichiometry="1" />
        </listOfReactants>
        <listOfProducts>
          <speciesReference constant="true" species="M_cpd00014_c" stoichiometry="1" />
          <speciesReference constant="true" species="M_cpd00091_c" stoichiometry="1" />
        </listOfProducts>
        <fbc:geneProductAssociation>
          <fbc:geneProductRef fbc:geneProduct="G_CAC0672" />
        </fbc:geneProductAssociation>
      </reaction>
      <reaction fast="false" id="R_R0192" reversible="false" fbc:lowerFluxBound="cobra_0_bound" fbc:upperFluxBound="cobra_default_ub">
        <listOfReactants>
          <speciesReference constant="true" species="M_cpd00115_c" stoichiometry="1" />
          <speciesReference constant="true" species="M_cpd00367_c" stoichiometry="1" />
        </listOfReactants>
        <listOfProducts>
          <speciesReference constant="true" species="M_cpd00177_c" stoichiometry="1" />
          <speciesReference constant="true" species="M_cpd00046_c" stoichiometry="1" />
        </listOfProducts>
        <fbc:geneProductAssociation>
          <fbc:geneProductRef fbc:geneProduct="G_CAC0672" />
        </fbc:geneProductAssociation>
      </reaction>
      <reaction fast="false" id="R_R0193" reversible="false" fbc:lowerFluxBound="cobra_0_bound" fbc:upperFluxBound="cobra_default_ub">
        <listOfReactants>
          <speciesReference constant="true" species="M_cpd00115_c" stoichiometry="1" />
          <speciesReference constant="true" species="M_cpd00249_c" stoichiometry="1" />
        </listOfReactants>
        <listOfProducts>
          <speciesReference constant="true" species="M_cpd00177_c" stoichiometry="1" />
          <speciesReference constant="true" species="M_cpd00091_c" stoichiometry="1" />
        </listOfProducts>
        <fbc:geneProductAssociation>
          <fbc:geneProductRef fbc:geneProduct="G_CAC0672" />
        </fbc:geneProductAssociation>
      </reaction>
      <reaction fast="false" id="R_R0194" reversible="false" fbc:lowerFluxBound="cobra_0_bound" fbc:upperFluxBound="cobra_default_ub">
        <listOfReactants>
          <speciesReference constant="true" species="M_cpd00241_c" stoichiometry="1" />
          <speciesReference constant="true" species="M_cpd00249_c" stoichiometry="1" />
        </listOfReactants>
        <listOfProducts>
          <speciesReference constant="true" species="M_cpd00295_c" stoichiometry="1" />
          <speciesReference constant="true" species="M_cpd00091_c" stoichiometry="1" />
        </listOfProducts>
        <fbc:geneProductAssociation>
          <fbc:geneProductRef fbc:geneProduct="G_CAC0672" />
        </fbc:geneProductAssociation>
      </reaction>
      <reaction fast="false" id="R_R0195" reversible="false" fbc:lowerFluxBound="cobra_0_bound" fbc:upperFluxBound="cobra_default_ub">
        <listOfReactants>
          <speciesReference constant="true" species="M_cpd00241_c" stoichiometry="1" />
          <speciesReference constant="true" species="M_cpd00367_c" stoichiometry="1" />
        </listOfReactants>
        <listOfProducts>
          <speciesReference constant="true" species="M_cpd00046_c" stoichiometry="1" />
          <speciesReference constant="true" species="M_cpd00295_c" stoichiometry="1" />
        </listOfProducts>
        <fbc:geneProductAssociation>
          <fbc:geneProductRef fbc:geneProduct="G_CAC0672" />
        </fbc:geneProductAssociation>
      </reaction>
      <reaction fast="false" id="R_R0196" reversible="false" fbc:lowerFluxBound="cobra_0_bound" fbc:upperFluxBound="cobra_default_ub">
        <listOfReactants>
          <speciesReference constant="true" species="M_cpd00357_c" stoichiometry="1" />
          <speciesReference constant="true" species="M_cpd00367_c" stoichiometry="1" />
        </listOfReactants>
        <listOfProducts>
          <speciesReference constant="true" species="M_cpd00046_c" stoichiometry="1" />
          <speciesReference constant="true" species="M_cpd00297_c" stoichiometry="1" />
        </listOfProducts>
        <fbc:geneProductAssociation>
          <fbc:geneProductRef fbc:geneProduct="G_CAC0672" />
        </fbc:geneProductAssociation>
      </reaction>
      <reaction fast="false" id="R_R0197" reversible="false" fbc:lowerFluxBound="cobra_0_bound" fbc:upperFluxBound="cobra_0_bound">
        <listOfReactants>
          <speciesReference constant="true" species="M_cpd00357_c" stoichiometry="1" />
          <speciesReference constant="true" species="M_cpd00249_c" stoichiometry="1" />
        </listOfReactants>
        <listOfProducts>
          <speciesReference constant="true" species="M_cpd00091_c" stoichiometry="1" />
          <speciesReference constant="true" species="M_cpd00297_c" stoichiometry="1" />
        </listOfProducts>
        <fbc:geneProductAssociation>
          <fbc:geneProductRef fbc:geneProduct="G_CAC0672" />
        </fbc:geneProductAssociation>
      </reaction>
      <reaction fast="false" id="R_R0198" reversible="false" fbc:lowerFluxBound="cobra_0_bound" fbc:upperFluxBound="cobra_default_ub">
        <listOfReactants>
          <speciesReference constant="true" species="M_cpd00249_c" stoichiometry="1" />
          <speciesReference constant="true" species="M_cpd00356_c" stoichiometry="1" />
        </listOfReactants>
        <listOfProducts>
          <speciesReference constant="true" species="M_cpd00533_c" stoichiometry="1" />
          <speciesReference constant="true" species="M_cpd00091_c" stoichiometry="1" />
        </listOfProducts>
        <fbc:geneProductAssociation>
          <fbc:geneProductRef fbc:geneProduct="G_CAC0672" />
        </fbc:geneProductAssociation>
      </reaction>
      <reaction fast="false" id="R_R0199" reversible="false" fbc:lowerFluxBound="cobra_0_bound" fbc:upperFluxBound="cobra_default_ub">
        <listOfReactants>
          <speciesReference constant="true" species="M_cpd00249_c" stoichiometry="1" />
          <speciesReference constant="true" species="M_cpd00358_c" stoichiometry="1" />
        </listOfReactants>
        <listOfProducts>
          <speciesReference constant="true" species="M_cpd00978_c" stoichiometry="1" />
          <speciesReference constant="true" species="M_cpd00091_c" stoichiometry="1" />
        </listOfProducts>
        <fbc:geneProductAssociation>
          <fbc:geneProductRef fbc:geneProduct="G_CAC0672" />
        </fbc:geneProductAssociation>
      </reaction>
      <reaction fast="false" id="R_R0200" reversible="false" fbc:lowerFluxBound="cobra_0_bound" fbc:upperFluxBound="cobra_default_ub">
        <listOfReactants>
          <speciesReference constant="true" species="M_cpd00367_c" stoichiometry="1" />
          <speciesReference constant="true" species="M_cpd00356_c" stoichiometry="1" />
        </listOfReactants>
        <listOfProducts>
          <speciesReference constant="true" species="M_cpd00046_c" stoichiometry="1" />
          <speciesReference constant="true" species="M_cpd00533_c" stoichiometry="1" />
        </listOfProducts>
        <fbc:geneProductAssociation>
          <fbc:geneProductRef fbc:geneProduct="G_CAC0672" />
        </fbc:geneProductAssociation>
      </reaction>
      <reaction fast="false" id="R_R0201" reversible="false" fbc:lowerFluxBound="cobra_0_bound" fbc:upperFluxBound="cobra_default_ub">
        <listOfReactants>
          <speciesReference constant="true" species="M_cpd00367_c" stoichiometry="1" />
          <speciesReference constant="true" species="M_cpd00358_c" stoichiometry="1" />
        </listOfReactants>
        <listOfProducts>
          <speciesReference constant="true" species="M_cpd00046_c" stoichiometry="1" />
          <speciesReference constant="true" species="M_cpd00978_c" stoichiometry="1" />
        </listOfProducts>
        <fbc:geneProductAssociation>
          <fbc:geneProductRef fbc:geneProduct="G_CAC0672" />
        </fbc:geneProductAssociation>
      </reaction>
      <reaction fast="false" id="R_R0202" reversible="false" fbc:lowerFluxBound="cobra_0_bound" fbc:upperFluxBound="cobra_default_ub">
        <listOfReactants>
          <speciesReference constant="true" species="M_cpd00367_c" stoichiometry="1" />
          <speciesReference constant="true" species="M_cpd00038_c" stoichiometry="1" />
        </listOfReactants>
        <listOfProducts>
          <speciesReference constant="true" species="M_cpd00046_c" stoichiometry="1" />
          <speciesReference constant="true" species="M_cpd00031_c" stoichiometry="1" />
        </listOfProducts>
        <fbc:geneProductAssociation>
          <fbc:geneProductRef fbc:geneProduct="G_CAC0672" />
        </fbc:geneProductAssociation>
      </reaction>
      <reaction fast="false" id="R_R0203" reversible="false" fbc:lowerFluxBound="cobra_0_bound" fbc:upperFluxBound="cobra_0_bound">
        <listOfReactants>
          <speciesReference constant="true" species="M_cpd00002_c" stoichiometry="1" />
          <speciesReference constant="true" species="M_cpd00249_c" stoichiometry="1" />
        </listOfReactants>
        <listOfProducts>
          <speciesReference constant="true" species="M_cpd00091_c" stoichiometry="1" />
          <speciesReference constant="true" species="M_cpd00008_c" stoichiometry="1" />
        </listOfProducts>
        <fbc:geneProductAssociation>
          <fbc:geneProductRef fbc:geneProduct="G_CAC0672" />
        </fbc:geneProductAssociation>
      </reaction>
      <reaction fast="false" id="R_R0204" reversible="false" fbc:lowerFluxBound="cobra_0_bound" fbc:upperFluxBound="cobra_0_bound">
        <listOfReactants>
          <speciesReference constant="true" species="M_cpd00249_c" stoichiometry="1" />
          <speciesReference constant="true" species="M_cpd00068_c" stoichiometry="1" />
        </listOfReactants>
        <listOfProducts>
          <speciesReference constant="true" species="M_cpd00090_c" stoichiometry="1" />
          <speciesReference constant="true" species="M_cpd00091_c" stoichiometry="1" />
        </listOfProducts>
        <fbc:geneProductAssociation>
          <fbc:geneProductRef fbc:geneProduct="G_CAC0672" />
        </fbc:geneProductAssociation>
      </reaction>
      <reaction fast="false" id="R_R0205" reversible="false" fbc:lowerFluxBound="cobra_0_bound" fbc:upperFluxBound="cobra_0_bound">
        <listOfReactants>
          <speciesReference constant="true" species="M_cpd00062_c" stoichiometry="1" />
          <speciesReference constant="true" species="M_cpd00367_c" stoichiometry="1" />
        </listOfReactants>
        <listOfProducts>
          <speciesReference constant="true" species="M_cpd00014_c" stoichiometry="1" />
          <speciesReference constant="true" species="M_cpd00046_c" stoichiometry="1" />
        </listOfProducts>
        <fbc:geneProductAssociation>
          <fbc:geneProductRef fbc:geneProduct="G_CAC0672" />
        </fbc:geneProductAssociation>
      </reaction>
      <reaction fast="false" id="R_R0206" reversible="false" fbc:lowerFluxBound="cobra_0_bound" fbc:upperFluxBound="cobra_0_bound">
        <listOfReactants>
          <speciesReference constant="true" species="M_cpd00002_c" stoichiometry="1" />
          <speciesReference constant="true" species="M_cpd00367_c" stoichiometry="1" />
        </listOfReactants>
        <listOfProducts>
          <speciesReference constant="true" species="M_cpd00046_c" stoichiometry="1" />
          <speciesReference constant="true" species="M_cpd00008_c" stoichiometry="1" />
        </listOfProducts>
        <fbc:geneProductAssociation>
          <fbc:geneProductRef fbc:geneProduct="G_CAC0672" />
        </fbc:geneProductAssociation>
      </reaction>
      <reaction fast="false" id="R_R0207" reversible="false" fbc:lowerFluxBound="cobra_0_bound" fbc:upperFluxBound="cobra_0_bound">
        <listOfReactants>
          <speciesReference constant="true" species="M_cpd00249_c" stoichiometry="1" />
          <speciesReference constant="true" species="M_cpd00038_c" stoichiometry="1" />
        </listOfReactants>
        <listOfProducts>
          <speciesReference constant="true" species="M_cpd00091_c" stoichiometry="1" />
          <speciesReference constant="true" species="M_cpd00031_c" stoichiometry="1" />
        </listOfProducts>
        <fbc:geneProductAssociation>
          <fbc:geneProductRef fbc:geneProduct="G_CAC0672" />
        </fbc:geneProductAssociation>
      </reaction>
      <reaction fast="false" id="R_R0209" reversible="false" fbc:lowerFluxBound="cobra_0_bound" fbc:upperFluxBound="cobra_default_ub">
        <listOfReactants>
          <speciesReference constant="true" species="M_cpd00054_c" stoichiometry="1" />
        </listOfReactants>
        <listOfProducts>
          <speciesReference constant="true" species="M_cpd00020_c" stoichiometry="1" />
          <speciesReference constant="true" species="M_cpd00013_c" stoichiometry="1" />
        </listOfProducts>
        <fbc:geneProductAssociation>
          <fbc:and>
            <fbc:geneProductRef fbc:geneProduct="G_CAC0673" />
            <fbc:geneProductRef fbc:geneProduct="G_CAC0674" />
          </fbc:and>
        </fbc:geneProductAssociation>
      </reaction>
      <reaction fast="false" id="R_R0210" reversible="false" fbc:lowerFluxBound="cobra_0_bound" fbc:upperFluxBound="cobra_default_ub">
        <listOfReactants>
          <speciesReference constant="true" species="M_cpd15423_c" stoichiometry="1" />
          <speciesReference constant="true" species="M_cpd00054_c" stoichiometry="1" />
        </listOfReactants>
        <listOfProducts>
          <speciesReference constant="true" species="M_cpd15553_c" stoichiometry="1" />
          <speciesReference constant="true" species="M_cpd00046_c" stoichiometry="1" />
          <speciesReference constant="true" species="M_cpd00067_c" stoichiometry="1" />
        </listOfProducts>
        <fbc:geneProductAssociation>
          <fbc:or>
            <fbc:geneProductRef fbc:geneProduct="G_CAC0676" />
            <fbc:geneProductRef fbc:geneProduct="G_CAC0798" />
          </fbc:or>
        </fbc:geneProductAssociation>
      </reaction>
      <reaction fast="false" id="R_R0211" reversible="false" fbc:lowerFluxBound="cobra_0_bound" fbc:upperFluxBound="cobra_default_ub">
        <listOfReactants>
          <speciesReference constant="true" species="M_cpd15684_c" stoichiometry="1" />
          <speciesReference constant="true" species="M_cpd00054_c" stoichiometry="1" />
        </listOfReactants>
        <listOfProducts>
          <speciesReference constant="true" species="M_cpd00046_c" stoichiometry="1" />
          <speciesReference constant="true" species="M_cpd15690_c" stoichiometry="1" />
          <speciesReference constant="true" species="M_cpd00067_c" stoichiometry="1" />
        </listOfProducts>
        <fbc:geneProductAssociation>
          <fbc:or>
            <fbc:geneProductRef fbc:geneProduct="G_CAC0676" />
            <fbc:geneProductRef fbc:geneProduct="G_CAC0798" />
          </fbc:or>
        </fbc:geneProductAssociation>
      </reaction>
      <reaction fast="false" id="R_R0212" reversible="false" fbc:lowerFluxBound="cobra_0_bound" fbc:upperFluxBound="cobra_default_ub">
        <listOfReactants>
          <speciesReference constant="true" species="M_cpd00054_c" stoichiometry="1" />
          <speciesReference constant="true" species="M_cpd15687_c" stoichiometry="1" />
        </listOfReactants>
        <listOfProducts>
          <speciesReference constant="true" species="M_cpd00046_c" stoichiometry="1" />
          <speciesReference constant="true" species="M_cpd15693_c" stoichiometry="1" />
          <speciesReference constant="true" species="M_cpd00067_c" stoichiometry="1" />
        </listOfProducts>
        <fbc:geneProductAssociation>
          <fbc:or>
            <fbc:geneProductRef fbc:geneProduct="G_CAC0676" />
            <fbc:geneProductRef fbc:geneProduct="G_CAC0798" />
          </fbc:or>
        </fbc:geneProductAssociation>
      </reaction>
      <reaction fast="false" id="R_R0213" reversible="false" fbc:lowerFluxBound="cobra_0_bound" fbc:upperFluxBound="cobra_default_ub">
        <listOfReactants>
          <speciesReference constant="true" species="M_cpd15422_c" stoichiometry="1" />
          <speciesReference constant="true" species="M_cpd00054_c" stoichiometry="1" />
        </listOfReactants>
        <listOfProducts>
          <speciesReference constant="true" species="M_cpd00046_c" stoichiometry="1" />
          <speciesReference constant="true" species="M_cpd15554_c" stoichiometry="1" />
          <speciesReference constant="true" species="M_cpd00067_c" stoichiometry="1" />
        </listOfProducts>
        <fbc:geneProductAssociation>
          <fbc:or>
            <fbc:geneProductRef fbc:geneProduct="G_CAC0676" />
            <fbc:geneProductRef fbc:geneProduct="G_CAC0798" />
          </fbc:or>
        </fbc:geneProductAssociation>
      </reaction>
      <reaction fast="false" id="R_R0214" reversible="false" fbc:lowerFluxBound="cobra_0_bound" fbc:upperFluxBound="cobra_default_ub">
        <listOfReactants>
          <speciesReference constant="true" species="M_cpd15685_c" stoichiometry="1" />
          <speciesReference constant="true" species="M_cpd00054_c" stoichiometry="1" />
        </listOfReactants>
        <listOfProducts>
          <speciesReference constant="true" species="M_cpd00046_c" stoichiometry="1" />
          <speciesReference constant="true" species="M_cpd15691_c" stoichiometry="1" />
          <speciesReference constant="true" species="M_cpd00067_c" stoichiometry="1" />
        </listOfProducts>
        <fbc:geneProductAssociation>
          <fbc:or>
            <fbc:geneProductRef fbc:geneProduct="G_CAC0676" />
            <fbc:geneProductRef fbc:geneProduct="G_CAC0798" />
          </fbc:or>
        </fbc:geneProductAssociation>
      </reaction>
      <reaction fast="false" id="R_R0215" reversible="false" fbc:lowerFluxBound="cobra_0_bound" fbc:upperFluxBound="cobra_default_ub">
        <listOfReactants>
          <speciesReference constant="true" species="M_cpd00054_c" stoichiometry="1" />
          <speciesReference constant="true" species="M_cpd15419_c" stoichiometry="1" />
        </listOfReactants>
        <listOfProducts>
          <speciesReference constant="true" species="M_cpd00046_c" stoichiometry="1" />
          <speciesReference constant="true" species="M_cpd15555_c" stoichiometry="1" />
          <speciesReference constant="true" species="M_cpd00067_c" stoichiometry="1" />
        </listOfProducts>
        <fbc:geneProductAssociation>
          <fbc:or>
            <fbc:geneProductRef fbc:geneProduct="G_CAC0676" />
            <fbc:geneProductRef fbc:geneProduct="G_CAC0798" />
          </fbc:or>
        </fbc:geneProductAssociation>
      </reaction>
      <reaction fast="false" id="R_R0216" reversible="false" fbc:lowerFluxBound="cobra_0_bound" fbc:upperFluxBound="cobra_default_ub">
        <listOfReactants>
          <speciesReference constant="true" species="M_cpd00054_c" stoichiometry="1" />
          <speciesReference constant="true" species="M_cpd15420_c" stoichiometry="1" />
        </listOfReactants>
        <listOfProducts>
          <speciesReference constant="true" species="M_cpd00046_c" stoichiometry="1" />
          <speciesReference constant="true" species="M_cpd00067_c" stoichiometry="1" />
          <speciesReference constant="true" species="M_cpd15558_c" stoichiometry="1" />
        </listOfProducts>
        <fbc:geneProductAssociation>
          <fbc:or>
            <fbc:geneProductRef fbc:geneProduct="G_CAC0676" />
            <fbc:geneProductRef fbc:geneProduct="G_CAC0798" />
          </fbc:or>
        </fbc:geneProductAssociation>
      </reaction>
      <reaction fast="false" id="R_R0217" reversible="false" fbc:lowerFluxBound="cobra_0_bound" fbc:upperFluxBound="cobra_default_ub">
        <listOfReactants>
          <speciesReference constant="true" species="M_cpd00054_c" stoichiometry="1" />
          <speciesReference constant="true" species="M_cpd15421_c" stoichiometry="1" />
        </listOfReactants>
        <listOfProducts>
          <speciesReference constant="true" species="M_cpd00046_c" stoichiometry="1" />
          <speciesReference constant="true" species="M_cpd15557_c" stoichiometry="1" />
          <speciesReference constant="true" species="M_cpd00067_c" stoichiometry="1" />
        </listOfProducts>
        <fbc:geneProductAssociation>
          <fbc:or>
            <fbc:geneProductRef fbc:geneProduct="G_CAC0676" />
            <fbc:geneProductRef fbc:geneProduct="G_CAC0798" />
          </fbc:or>
        </fbc:geneProductAssociation>
      </reaction>
      <reaction fast="false" id="R_R0218" reversible="false" fbc:lowerFluxBound="cobra_0_bound" fbc:upperFluxBound="cobra_default_ub">
        <listOfReactants>
          <speciesReference constant="true" species="M_cpd00054_c" stoichiometry="1" />
          <speciesReference constant="true" species="M_cpd15418_c" stoichiometry="1" />
        </listOfReactants>
        <listOfProducts>
          <speciesReference constant="true" species="M_cpd00046_c" stoichiometry="1" />
          <speciesReference constant="true" species="M_cpd15556_c" stoichiometry="1" />
          <speciesReference constant="true" species="M_cpd00067_c" stoichiometry="1" />
        </listOfProducts>
        <fbc:geneProductAssociation>
          <fbc:or>
            <fbc:geneProductRef fbc:geneProduct="G_CAC0676" />
            <fbc:geneProductRef fbc:geneProduct="G_CAC0798" />
          </fbc:or>
        </fbc:geneProductAssociation>
      </reaction>
      <reaction fast="false" id="R_R0219" reversible="false" fbc:lowerFluxBound="cobra_0_bound" fbc:upperFluxBound="cobra_default_ub">
        <listOfReactants>
          <speciesReference constant="true" species="M_cpd00054_c" stoichiometry="1" />
          <speciesReference constant="true" species="M_cpd15688_c" stoichiometry="1" />
        </listOfReactants>
        <listOfProducts>
          <speciesReference constant="true" species="M_cpd15694_c" stoichiometry="1" />
          <speciesReference constant="true" species="M_cpd00046_c" stoichiometry="1" />
          <speciesReference constant="true" species="M_cpd00067_c" stoichiometry="1" />
        </listOfProducts>
        <fbc:geneProductAssociation>
          <fbc:or>
            <fbc:geneProductRef fbc:geneProduct="G_CAC0676" />
            <fbc:geneProductRef fbc:geneProduct="G_CAC0798" />
          </fbc:or>
        </fbc:geneProductAssociation>
      </reaction>
      <reaction fast="false" id="R_R0220" reversible="false" fbc:lowerFluxBound="cobra_0_bound" fbc:upperFluxBound="cobra_default_ub">
        <listOfReactants>
          <speciesReference constant="true" species="M_cpd15683_c" stoichiometry="1" />
          <speciesReference constant="true" species="M_cpd00054_c" stoichiometry="1" />
        </listOfReactants>
        <listOfProducts>
          <speciesReference constant="true" species="M_cpd00046_c" stoichiometry="1" />
          <speciesReference constant="true" species="M_cpd15689_c" stoichiometry="1" />
          <speciesReference constant="true" species="M_cpd00067_c" stoichiometry="1" />
        </listOfProducts>
        <fbc:geneProductAssociation>
          <fbc:or>
            <fbc:geneProductRef fbc:geneProduct="G_CAC0676" />
            <fbc:geneProductRef fbc:geneProduct="G_CAC0798" />
          </fbc:or>
        </fbc:geneProductAssociation>
      </reaction>
      <reaction fast="false" id="R_R0221" reversible="false" fbc:lowerFluxBound="cobra_0_bound" fbc:upperFluxBound="cobra_default_ub">
        <listOfReactants>
          <speciesReference constant="true" species="M_cpd00054_c" stoichiometry="1" />
          <speciesReference constant="true" species="M_cpd15686_c" stoichiometry="1" />
        </listOfReactants>
        <listOfProducts>
          <speciesReference constant="true" species="M_cpd00046_c" stoichiometry="1" />
          <speciesReference constant="true" species="M_cpd15692_c" stoichiometry="1" />
          <speciesReference constant="true" species="M_cpd00067_c" stoichiometry="1" />
        </listOfProducts>
        <fbc:geneProductAssociation>
          <fbc:or>
            <fbc:geneProductRef fbc:geneProduct="G_CAC0676" />
            <fbc:geneProductRef fbc:geneProduct="G_CAC0798" />
          </fbc:or>
        </fbc:geneProductAssociation>
      </reaction>
      <reaction fast="false" id="R_R0222" reversible="false" fbc:lowerFluxBound="cobra_0_bound" fbc:upperFluxBound="cobra_default_ub">
        <listOfReactants>
          <speciesReference constant="true" species="M_cpd00054_c" stoichiometry="1" />
          <speciesReference constant="true" species="M_cpd15417_c" stoichiometry="1" />
        </listOfReactants>
        <listOfProducts>
          <speciesReference constant="true" species="M_cpd00046_c" stoichiometry="1" />
          <speciesReference constant="true" species="M_cpd00067_c" stoichiometry="1" />
          <speciesReference constant="true" species="M_cpd15552_c" stoichiometry="1" />
        </listOfProducts>
        <fbc:geneProductAssociation>
          <fbc:or>
            <fbc:geneProductRef fbc:geneProduct="G_CAC0676" />
            <fbc:geneProductRef fbc:geneProduct="G_CAC0798" />
          </fbc:or>
        </fbc:geneProductAssociation>
      </reaction>
      <reaction fast="false" id="R_R0223" reversible="true" fbc:lowerFluxBound="cobra_default_lb" fbc:upperFluxBound="cobra_default_ub">
        <listOfReactants>
          <speciesReference constant="true" species="M_cpd00013_e" stoichiometry="1" />
        </listOfReactants>
        <listOfProducts>
          <speciesReference constant="true" species="M_cpd00013_c" stoichiometry="1" />
        </listOfProducts>
        <fbc:geneProductAssociation>
          <fbc:geneProductRef fbc:geneProduct="G_CAC0682" />
        </fbc:geneProductAssociation>
      </reaction>
      <reaction fast="false" id="R_R0225" reversible="false" fbc:lowerFluxBound="cobra_0_bound" fbc:upperFluxBound="cobra_default_ub">
        <listOfReactants>
          <speciesReference constant="true" species="M_cpd00054_c" stoichiometry="1" />
          <speciesReference constant="true" species="M_cpd00022_c" stoichiometry="1" />
        </listOfReactants>
        <listOfProducts>
          <speciesReference constant="true" species="M_cpd00722_c" stoichiometry="1" />
          <speciesReference constant="true" species="M_cpd00010_c" stoichiometry="1" />
        </listOfProducts>
        <fbc:geneProductAssociation>
          <fbc:geneProductRef fbc:geneProduct="G_CAC0687" />
        </fbc:geneProductAssociation>
      </reaction>
      <reaction fast="false" id="R_R0228" reversible="true" fbc:lowerFluxBound="cobra_default_lb" fbc:upperFluxBound="cobra_default_ub">
        <listOfReactants>
          <speciesReference constant="true" species="M_cpd00280_c" stoichiometry="1" />
        </listOfReactants>
        <listOfProducts>
          <speciesReference constant="true" species="M_cpd00437_c" stoichiometry="1" />
        </listOfProducts>
        <fbc:geneProductAssociation>
          <fbc:geneProductRef fbc:geneProduct="G_CAC0692" />
        </fbc:geneProductAssociation>
      </reaction>
      <reaction fast="false" id="R_R0229" reversible="true" fbc:lowerFluxBound="cobra_default_lb" fbc:upperFluxBound="cobra_default_ub">
        <listOfReactants>
          <speciesReference constant="true" species="M_cpd00164_c" stoichiometry="1" />
        </listOfReactants>
        <listOfProducts>
          <speciesReference constant="true" species="M_cpd00672_c" stoichiometry="1" />
        </listOfProducts>
        <fbc:geneProductAssociation>
          <fbc:geneProductRef fbc:geneProduct="G_CAC0692" />
        </fbc:geneProductAssociation>
      </reaction>
      <reaction fast="false" id="R_R0230" reversible="true" fbc:lowerFluxBound="cobra_default_lb" fbc:upperFluxBound="cobra_default_ub">
        <listOfReactants>
          <speciesReference constant="true" species="M_cpd00067_e" stoichiometry="1" />
          <speciesReference constant="true" species="M_cpd03198_e" stoichiometry="1" />
        </listOfReactants>
        <listOfProducts>
          <speciesReference constant="true" species="M_cpd03198_c" stoichiometry="1" />
          <speciesReference constant="true" species="M_cpd00067_c" stoichiometry="1" />
        </listOfProducts>
        <fbc:geneProductAssociation>
          <fbc:geneProductRef fbc:geneProduct="G_CAC0694" />
        </fbc:geneProductAssociation>
      </reaction>
      <reaction fast="false" id="R_R0232" reversible="true" fbc:lowerFluxBound="cobra_default_lb" fbc:upperFluxBound="cobra_default_ub">
        <listOfReactants>
          <speciesReference constant="true" species="M_cpd00003_c" stoichiometry="1" />
          <speciesReference constant="true" species="M_cpd00608_c" stoichiometry="1" />
        </listOfReactants>
        <listOfProducts>
          <speciesReference constant="true" species="M_cpd00437_c" stoichiometry="1" />
          <speciesReference constant="true" species="M_cpd00004_c" stoichiometry="1" />
          <speciesReference constant="true" species="M_cpd00067_c" stoichiometry="1" />
        </listOfProducts>
        <fbc:geneProductAssociation>
          <fbc:geneProductRef fbc:geneProduct="G_CAC0695" />
        </fbc:geneProductAssociation>
      </reaction>
      <reaction fast="false" id="R_R0234" reversible="false" fbc:lowerFluxBound="cobra_0_bound" fbc:upperFluxBound="cobra_default_ub">
        <listOfReactants>
          <speciesReference constant="true" species="M_cpd00608_c" stoichiometry="1" />
        </listOfReactants>
        <listOfProducts>
          <speciesReference constant="true" species="M_cpd00176_c" stoichiometry="1" />
          <speciesReference constant="true" species="M_cpd00001_c" stoichiometry="1" />
        </listOfProducts>
        <fbc:geneProductAssociation>
          <fbc:geneProductRef fbc:geneProduct="G_CAC0696" />
        </fbc:geneProductAssociation>
      </reaction>
[truncated: 1,088,088 more chars]
