# Supplementary material for: Do genome-scale models need exact solvers or clearer standards?
Source: Mol Syst Biol. 2015 Oct 14;11(10):831. doi: 10.15252/msb.20156157 (PMC4631202; doi:10.15252/msb.20156157)
Supplement: Supplementary file 2 — Dataset EV1 [file msb0011-0831-sd2.zip › m_model_collection-master/sbml3/iCB925.xml]

<?xml version='1.0' encoding='UTF-8'?>
<sbml xmlns:fbc="http://www.sbml.org/sbml/level3/version1/fbc/version2" level="3" sboTerm="SBO:0000624" version="1" xmlns="http://www.sbml.org/sbml/level3/version1/core" fbc:required="false">
  <model id="iCB925" fbc:strict="true">
    <listOfUnitDefinitions>
      <unitDefinition id="mmol_per_gDW_per_hr">
        <listOfUnits>
          <unit exponent="1" kind="mole" multiplier="1" scale="-3" />
          <unit exponent="-1" kind="gram" multiplier="1" scale="0" />
          <unit exponent="-1" kind="second" multiplier="3600" scale="0" />
        </listOfUnits>
      </unitDefinition>
    </listOfUnitDefinitions>
    <fbc:listOfObjectives fbc:activeObjective="obj">
      <fbc:objective fbc:id="obj" fbc:type="maximize">
        <fbc:listOfFluxObjectives>
          <fbc:fluxObjective fbc:coefficient="1" fbc:reaction="R_biomass" />
        </fbc:listOfFluxObjectives>
      </fbc:objective>
    </fbc:listOfObjectives>
    <listOfParameters>
      <parameter constant="true" id="cobra_default_lb" sboTerm="SBO:0000626" units="mmol_per_gDW_per_hr" value="-1000" />
      <parameter constant="true" id="cobra_default_ub" sboTerm="SBO:0000626" units="mmol_per_gDW_per_hr" value="1000" />
      <parameter constant="true" id="cobra_0_bound" sboTerm="SBO:0000626" units="mmol_per_gDW_per_hr" value="0" />
      <parameter constant="true" id="R_ex_glc_D_e_lower_bound" sboTerm="SBO:0000625" units="mmol_per_gDW_per_hr" value="-2.69" />
    </listOfParameters>
    <listOfCompartments>
      <compartment constant="true" id="c" name="Cytoplasm" />
      <compartment constant="true" id="e" name="Extracellular" />
    </listOfCompartments>
    <listOfSpecies>
      <species boundaryCondition="false" compartment="c" constant="false" hasOnlySubstanceUnits="false" id="M_10fthf_c" name="10fthf[c]" fbc:charge="0" fbc:chemicalFormula="C20H21N7O7" />
      <species boundaryCondition="false" compartment="c" constant="false" hasOnlySubstanceUnits="false" id="M_12dgr_CB_c" name="12dgr_CB[c]" fbc:charge="0" />
      <species boundaryCondition="false" compartment="c" constant="false" hasOnlySubstanceUnits="false" id="M_12ethd_c" name="12ethd[c]" fbc:charge="0" fbc:chemicalFormula="C2H6O2H2" />
      <species boundaryCondition="false" compartment="c" constant="false" hasOnlySubstanceUnits="false" id="M_12ppd_c" name="12ppd[c]" fbc:charge="0" fbc:chemicalFormula="C3H8O2H2" />
      <species boundaryCondition="false" compartment="c" constant="false" hasOnlySubstanceUnits="false" id="M_12ppd_R_c" name="12ppd-R[c]" fbc:charge="0" fbc:chemicalFormula="C3H8O2" />
      <species boundaryCondition="false" compartment="c" constant="false" hasOnlySubstanceUnits="false" id="M_13dpg_c" name="13dpg[c]" fbc:charge="0" fbc:chemicalFormula="C3H4O10P2" />
      <species boundaryCondition="false" compartment="c" constant="false" hasOnlySubstanceUnits="false" id="M_15HPET_c" name="15HPET[c]" fbc:charge="0" fbc:chemicalFormula="C20H31O4" />
      <species boundaryCondition="false" compartment="c" constant="false" hasOnlySubstanceUnits="false" id="M_15dap_c" name="15dap[c]" fbc:charge="0" fbc:chemicalFormula="C5H14N2H2" />
      <species boundaryCondition="false" compartment="c" constant="false" hasOnlySubstanceUnits="false" id="M_1Dgali_c" name="1Dgali[c]" fbc:charge="0" fbc:chemicalFormula="C12H22O11" />
      <species boundaryCondition="false" compartment="c" constant="false" hasOnlySubstanceUnits="false" id="M_1ag3p_CB_c" name="1ag3p_CB[c]" fbc:charge="0" />
      <species boundaryCondition="false" compartment="c" constant="false" hasOnlySubstanceUnits="false" id="M_1p3h5c_c" name="1p3h5c[c]" fbc:charge="0" fbc:chemicalFormula="C5H6NO3" />
      <species boundaryCondition="false" compartment="c" constant="false" hasOnlySubstanceUnits="false" id="M_1pyr5c_c" name="1pyr5c[c]" fbc:charge="0" fbc:chemicalFormula="C5H6NO2" />
      <species boundaryCondition="false" compartment="c" constant="false" hasOnlySubstanceUnits="false" id="M_23dappa_c" name="23dappa[c]" fbc:charge="0" fbc:chemicalFormula="C3H9N2O2" />
      <species boundaryCondition="false" compartment="c" constant="false" hasOnlySubstanceUnits="false" id="M_23dhdp_c" name="23dhdp[c]" fbc:charge="0" fbc:chemicalFormula="C7H5NO4" />
      <species boundaryCondition="false" compartment="c" constant="false" hasOnlySubstanceUnits="false" id="M_23dhmb_c" name="23dhmb[c]" fbc:charge="0" fbc:chemicalFormula="C5H9O4" />
      <species boundaryCondition="false" compartment="c" constant="false" hasOnlySubstanceUnits="false" id="M_23dhmp_c" name="23dhmp[c]" fbc:charge="0" fbc:chemicalFormula="C6H11O4" />
      <species boundaryCondition="false" compartment="c" constant="false" hasOnlySubstanceUnits="false" id="M_24dhydxy6am135tria_c" name="24dhydxy6am135tria[c]" fbc:charge="0" fbc:chemicalFormula="C3H3N4O2" />
      <species boundaryCondition="false" compartment="c" constant="false" hasOnlySubstanceUnits="false" id="M_25aics_c" name="25aics[c]" fbc:charge="0" fbc:chemicalFormula="C13H15N4O12P" />
      <species boundaryCondition="false" compartment="c" constant="false" hasOnlySubstanceUnits="false" id="M_25dhpp_c" name="25dhpp[c]" fbc:charge="0" fbc:chemicalFormula="C9H14N5O8P" />
      <species boundaryCondition="false" compartment="c" constant="false" hasOnlySubstanceUnits="false" id="M_25diamoxpyrm_c" name="25diamoxpyrm[c]" fbc:charge="0" fbc:chemicalFormula="C9H14N5O14P3" />
      <species boundaryCondition="false" compartment="c" constant="false" hasOnlySubstanceUnits="false" id="M_25dkglcn_c" name="25dkglcn[c]" fbc:charge="0" fbc:chemicalFormula="C6H7O7" />
      <species boundaryCondition="false" compartment="c" constant="false" hasOnlySubstanceUnits="false" id="M_26dap_LL_c" name="26dap-LL[c]" fbc:charge="0" fbc:chemicalFormula="C7H14N2O4" />
      <species boundaryCondition="false" compartment="c" constant="false" hasOnlySubstanceUnits="false" id="M_26dap_M_c" name="26dap-M[c]" fbc:charge="0" fbc:chemicalFormula="C7H14N2O4" />
      <species boundaryCondition="false" compartment="c" constant="false" hasOnlySubstanceUnits="false" id="M_2ahbut_c" name="2ahbut[c]" fbc:charge="0" fbc:chemicalFormula="C6H9O4" />
      <species boundaryCondition="false" compartment="c" constant="false" hasOnlySubstanceUnits="false" id="M_2ahhmd_c" name="2ahhmd[c]" fbc:charge="0" fbc:chemicalFormula="C7H8N5O8P2" />
      <species boundaryCondition="false" compartment="c" constant="false" hasOnlySubstanceUnits="false" id="M_2ahhmp_c" name="2ahhmp[c]" fbc:charge="0" fbc:chemicalFormula="C7H9N5O2" />
      <species boundaryCondition="false" compartment="c" constant="false" hasOnlySubstanceUnits="false" id="M_2amac_c" name="2amac[c]" fbc:charge="0" fbc:chemicalFormula="C3H5NO2" />
      <species boundaryCondition="false" compartment="c" constant="false" hasOnlySubstanceUnits="false" id="M_2ameph_c" name="2ameph[c]" fbc:charge="0" fbc:chemicalFormula="C2H7NO3P" />
      <species boundaryCondition="false" compartment="c" constant="false" hasOnlySubstanceUnits="false" id="M_2c25dho_c" name="2c25dho[c]" fbc:charge="0" fbc:chemicalFormula="C7H6O6" />
      <species boundaryCondition="false" compartment="c" constant="false" hasOnlySubstanceUnits="false" id="M_2chl4hydxy6am235tria_c" name="2chl4hydxy6am235tria[c]" fbc:charge="0" fbc:chemicalFormula="C3HClN4O" />
      <species boundaryCondition="false" compartment="c" constant="false" hasOnlySubstanceUnits="false" id="M_2coum_c" name="2coum[c]" fbc:charge="0" fbc:chemicalFormula="C9H7O3" />
      <species boundaryCondition="false" compartment="c" constant="false" hasOnlySubstanceUnits="false" id="M_2cpr5p_c" name="2cpr5p[c]" fbc:charge="0" fbc:chemicalFormula="C12H13NO9P" />
      <species boundaryCondition="false" compartment="c" constant="false" hasOnlySubstanceUnits="false" id="M_2dda7p_c" name="2dda7p[c]" fbc:charge="0" fbc:chemicalFormula="C7H10O10P" />
      <species boundaryCondition="false" compartment="c" constant="false" hasOnlySubstanceUnits="false" id="M_2ddg6p_c" name="2ddg6p[c]" fbc:charge="0" fbc:chemicalFormula="C6H8O9P" />
      <species boundaryCondition="false" compartment="c" constant="false" hasOnlySubstanceUnits="false" id="M_2ddglcn_c" name="2ddglcn[c]" fbc:charge="0" fbc:chemicalFormula="C6H9O6" />
      <species boundaryCondition="false" compartment="e" constant="false" hasOnlySubstanceUnits="false" id="M_2ddglcn_e" name="2ddglcn[e]" fbc:charge="0" fbc:chemicalFormula="C6H9O6" />
      <species boundaryCondition="false" compartment="c" constant="false" hasOnlySubstanceUnits="false" id="M_2dglcn_c" name="2dglcn[c]" fbc:charge="0" fbc:chemicalFormula="C6H11O6" />
      <species boundaryCondition="false" compartment="c" constant="false" hasOnlySubstanceUnits="false" id="M_2dhguln_c" name="2dhguln[c]" fbc:charge="0" fbc:chemicalFormula="C6H9O7" />
      <species boundaryCondition="false" compartment="c" constant="false" hasOnlySubstanceUnits="false" id="M_2dhp_c" name="2dhp[c]" fbc:charge="0" fbc:chemicalFormula="C6H9O4" />
      <species boundaryCondition="false" compartment="c" constant="false" hasOnlySubstanceUnits="false" id="M_2dmmq8_c" name="2dmmq8[c]" fbc:charge="0" />
      <species boundaryCondition="false" compartment="c" constant="false" hasOnlySubstanceUnits="false" id="M_2dr1p_c" name="2dr1p[c]" fbc:charge="0" fbc:chemicalFormula="C5H9O7P" />
      <species boundaryCondition="false" compartment="c" constant="false" hasOnlySubstanceUnits="false" id="M_2dr5p_c" name="2dr5p[c]" fbc:charge="0" fbc:chemicalFormula="C5H9O7P" />
      <species boundaryCondition="false" compartment="c" constant="false" hasOnlySubstanceUnits="false" id="M_2h3oppan_c" name="2h3oppan[c]" fbc:charge="0" fbc:chemicalFormula="C3H3O4" />
      <species boundaryCondition="false" compartment="c" constant="false" hasOnlySubstanceUnits="false" id="M_2hb_c" name="2hb[c]" fbc:charge="0" fbc:chemicalFormula="C4H7O3" />
      <species boundaryCondition="false" compartment="c" constant="false" hasOnlySubstanceUnits="false" id="M_2hdx2mbn_c" name="2hdx2mbn[c]" fbc:charge="0" fbc:chemicalFormula="C5H9N1O1" />
      <species boundaryCondition="false" compartment="c" constant="false" hasOnlySubstanceUnits="false" id="M_2hymeph_c" name="2hymeph[c]" fbc:charge="0" fbc:chemicalFormula="C7H8O2" />
      <species boundaryCondition="false" compartment="c" constant="false" hasOnlySubstanceUnits="false" id="M_2ins_c" name="2ins[c]" fbc:charge="0" fbc:chemicalFormula="C6H10O6" />
      <species boundaryCondition="false" compartment="c" constant="false" hasOnlySubstanceUnits="false" id="M_2ippm_c" name="2ippm[c]" fbc:charge="0" fbc:chemicalFormula="C7H8O4" />
      <species boundaryCondition="false" compartment="c" constant="false" hasOnlySubstanceUnits="false" id="M_2kgtmt_c" name="2kgtmt[c]" fbc:charge="0" fbc:chemicalFormula="C6H14N1O5" />
      <species boundaryCondition="false" compartment="c" constant="false" hasOnlySubstanceUnits="false" id="M_2maacoa_c" name="2maacoa[c]" fbc:charge="0" fbc:chemicalFormula="C26H38N7O18P3S" />
      <species boundaryCondition="false" compartment="c" constant="false" hasOnlySubstanceUnits="false" id="M_2mahmp_c" name="2mahmp[c]" fbc:charge="0" fbc:chemicalFormula="C6H8N3O7P2" />
      <species boundaryCondition="false" compartment="c" constant="false" hasOnlySubstanceUnits="false" id="M_2mb2coa_c" name="2mb2coa[c]" fbc:charge="0" fbc:chemicalFormula="C26H38N7O17P3S" />
      <species boundaryCondition="false" compartment="c" constant="false" hasOnlySubstanceUnits="false" id="M_2mbcoa_c" name="2mbcoa[c]" fbc:charge="0" fbc:chemicalFormula="C26H40N7O17P3S" />
      <species boundaryCondition="false" compartment="c" constant="false" hasOnlySubstanceUnits="false" id="M_2me4p_c" name="2me4p[c]" fbc:charge="0" fbc:chemicalFormula="C5H11O7P" />
      <species boundaryCondition="false" compartment="c" constant="false" hasOnlySubstanceUnits="false" id="M_2mecdp_c" name="2mecdp[c]" fbc:charge="0" fbc:chemicalFormula="C5H10O9P2" />
      <species boundaryCondition="false" compartment="c" constant="false" hasOnlySubstanceUnits="false" id="M_2mop_c" name="2mop[c]" fbc:charge="0" fbc:chemicalFormula="C4H5O3" />
      <species boundaryCondition="false" compartment="c" constant="false" hasOnlySubstanceUnits="false" id="M_2mp2coa_c" name="2mp2coa[c]" fbc:charge="0" fbc:chemicalFormula="C25H36N7O17P3S" />
      <species boundaryCondition="false" compartment="c" constant="false" hasOnlySubstanceUnits="false" id="M_2obut_c" name="2obut[c]" fbc:charge="0" fbc:chemicalFormula="C4H5O3" />
      <species boundaryCondition="false" compartment="c" constant="false" hasOnlySubstanceUnits="false" id="M_2ombz_c" name="2ombz[c]" fbc:charge="0" fbc:chemicalFormula="C47H70O3" />
      <species boundaryCondition="false" compartment="c" constant="false" hasOnlySubstanceUnits="false" id="M_2ommb_c" name="2ommb[c]" fbc:charge="0" fbc:chemicalFormula="C48H72O3" />
      <species boundaryCondition="false" compartment="c" constant="false" hasOnlySubstanceUnits="false" id="M_2oxoadp_c" name="2oxoadp[c]" fbc:charge="0" fbc:chemicalFormula="C6H6O5" />
      <species boundaryCondition="false" compartment="c" constant="false" hasOnlySubstanceUnits="false" id="M_2p4c2me_c" name="2p4c2me[c]" fbc:charge="0" fbc:chemicalFormula="C14H22N3O17P3" />
      <species boundaryCondition="false" compartment="c" constant="false" hasOnlySubstanceUnits="false" id="M_2pg_c" name="2pg[c]" fbc:charge="0" fbc:chemicalFormula="C3H4O7P" />
      <species boundaryCondition="false" compartment="c" constant="false" hasOnlySubstanceUnits="false" id="M_2pglyc_c" name="2pglyc[c]" fbc:charge="0" fbc:chemicalFormula="C2H2O6P" />
      <species boundaryCondition="false" compartment="c" constant="false" hasOnlySubstanceUnits="false" id="M_2phenyl13pdmc_c" name="2phenyl13pdmc[c]" fbc:charge="0" fbc:chemicalFormula="C10H12NO3" />
      <species boundaryCondition="false" compartment="c" constant="false" hasOnlySubstanceUnits="false" id="M_2shchc_c" name="2shchc[c]" fbc:charge="0" fbc:chemicalFormula="C11H10O6" />
      <species boundaryCondition="false" compartment="c" constant="false" hasOnlySubstanceUnits="false" id="M_2thexdec_c" name="2thexdec[c]" fbc:charge="0" fbc:chemicalFormula="C16H30O1" />
      <species boundaryCondition="false" compartment="c" constant="false" hasOnlySubstanceUnits="false" id="M_34hpp_c" name="34hpp[c]" fbc:charge="0" fbc:chemicalFormula="C9H7O4" />
      <species boundaryCondition="false" compartment="c" constant="false" hasOnlySubstanceUnits="false" id="M_35cgmp_c" name="35cgmp[c]" fbc:charge="0" fbc:chemicalFormula="C10H11N5O7P" />
      <species boundaryCondition="false" compartment="c" constant="false" hasOnlySubstanceUnits="false" id="M_3aib_c" name="3aib[c]" fbc:charge="0" fbc:chemicalFormula="C4H9NO2" />
      <species boundaryCondition="false" compartment="c" constant="false" hasOnlySubstanceUnits="false" id="M_3butcoa_c" name="3butcoa[c]" fbc:charge="0" fbc:chemicalFormula="C25H36N7O17P3S1" />
      <species boundaryCondition="false" compartment="c" constant="false" hasOnlySubstanceUnits="false" id="M_3c2hmp_c" name="3c2hmp[c]" fbc:charge="0" fbc:chemicalFormula="C7H10O5" />
      <species boundaryCondition="false" compartment="c" constant="false" hasOnlySubstanceUnits="false" id="M_3c3hmp_c" name="3c3hmp[c]" fbc:charge="0" fbc:chemicalFormula="C7H10O5" />
      <species boundaryCondition="false" compartment="c" constant="false" hasOnlySubstanceUnits="false" id="M_3c4mop_c" name="3c4mop[c]" fbc:charge="0" fbc:chemicalFormula="C7H8O5" />
      <species boundaryCondition="false" compartment="c" constant="false" hasOnlySubstanceUnits="false" id="M_3carbam2phenyl_c" name="3carbam2phenyl[c]" fbc:charge="0" fbc:chemicalFormula="C10H11NO3" />
      <species boundaryCondition="false" compartment="c" constant="false" hasOnlySubstanceUnits="false" id="M_3ddgc_c" name="3ddgc[c]" fbc:charge="0" fbc:chemicalFormula="C6H9O6" />
      <species boundaryCondition="false" compartment="c" constant="false" hasOnlySubstanceUnits="false" id="M_3dhq_c" name="3dhq[c]" fbc:charge="0" fbc:chemicalFormula="C7H9O6" />
      <species boundaryCondition="false" compartment="c" constant="false" hasOnlySubstanceUnits="false" id="M_3dhsk_c" name="3dhsk[c]" fbc:charge="0" fbc:chemicalFormula="C7H7O5" />
      <species boundaryCondition="false" compartment="c" constant="false" hasOnlySubstanceUnits="false" id="M_3g12dgr_CB_c" name="3g12dgr_CB[c]" fbc:charge="0" />
      <species boundaryCondition="false" compartment="c" constant="false" hasOnlySubstanceUnits="false" id="M_3h26dm5coa_c" name="3h26dm5coa[c]" fbc:charge="0" fbc:chemicalFormula="C31H48N7O18P3S" />
      <species boundaryCondition="false" compartment="c" constant="false" hasOnlySubstanceUnits="false" id="M_3h3mob_c" name="3h3mob[c]" fbc:charge="0" fbc:chemicalFormula="C5H8O4" />
      <species boundaryCondition="false" compartment="c" constant="false" hasOnlySubstanceUnits="false" id="M_3h3mop_c" name="3h3mop[c]" fbc:charge="0" fbc:chemicalFormula="C6H10O4" />
      <species boundaryCondition="false" compartment="c" constant="false" hasOnlySubstanceUnits="false" id="M_3hacoa_c" name="3hacoa[c]" fbc:charge="0" fbc:chemicalFormula="C24H35N7O18P3RS" />
      <species boundaryCondition="false" compartment="c" constant="false" hasOnlySubstanceUnits="false" id="M_3hbcoa_c" name="3hbcoa[c]" fbc:charge="0" fbc:chemicalFormula="C25H38N7O18P3S" />
      <species boundaryCondition="false" compartment="c" constant="false" hasOnlySubstanceUnits="false" id="M_3hbcoa_R_c" name="3hbcoa-R[c]" fbc:charge="0" fbc:chemicalFormula="C25H38N7O18P3S" />
      <species boundaryCondition="false" compartment="c" constant="false" hasOnlySubstanceUnits="false" id="M_3hdcoa_c" name="3hdcoa[c]" fbc:charge="0" fbc:chemicalFormula="C31H50N7O18P3S" />
      <species boundaryCondition="false" compartment="c" constant="false" hasOnlySubstanceUnits="false" id="M_3hddcoa_c" name="3hddcoa[c]" fbc:charge="0" fbc:chemicalFormula="C33H54N7O18P3S" />
      <species boundaryCondition="false" compartment="c" constant="false" hasOnlySubstanceUnits="false" id="M_3hhcoa_c" name="3hhcoa[c]" fbc:charge="0" fbc:chemicalFormula="C27H42N7O18P3S" />
      <species boundaryCondition="false" compartment="c" constant="false" hasOnlySubstanceUnits="false" id="M_3hhdcoa_c" name="3hhdcoa[c]" fbc:charge="0" fbc:chemicalFormula="C37H62N7O18P3S" />
      <species boundaryCondition="false" compartment="c" constant="false" hasOnlySubstanceUnits="false" id="M_3hibutcoa_c" name="3hibutcoa[c]" fbc:charge="0" fbc:chemicalFormula="C25H38N7O18P3S" />
      <species boundaryCondition="false" compartment="c" constant="false" hasOnlySubstanceUnits="false" id="M_3hmbcoa_c" name="3hmbcoa[c]" fbc:charge="0" fbc:chemicalFormula="C26H40N7O18P3S" />
      <species boundaryCondition="false" compartment="c" constant="false" hasOnlySubstanceUnits="false" id="M_3hmp_c" name="3hmp[c]" fbc:charge="0" fbc:chemicalFormula="C4H7O3" />
      <species boundaryCondition="false" compartment="c" constant="false" hasOnlySubstanceUnits="false" id="M_3hmrsACP_c" name="3hmrsACP[c]" fbc:charge="0" fbc:chemicalFormula="C14H26O2SR" />
      <species boundaryCondition="false" compartment="c" constant="false" hasOnlySubstanceUnits="false" id="M_3hocoa_c" name="3hocoa[c]" fbc:charge="0" fbc:chemicalFormula="C29H46N7O18P3S" />
      <species boundaryCondition="false" compartment="c" constant="false" hasOnlySubstanceUnits="false" id="M_3hpcoa_c" name="3hpcoa[c]" fbc:charge="0" fbc:chemicalFormula="C24H36N7O18P3S" />
      <species boundaryCondition="false" compartment="c" constant="false" hasOnlySubstanceUnits="false" id="M_3htdcoa_c" name="3htdcoa[c]" fbc:charge="0" fbc:chemicalFormula="C35H58N7O18P3S" />
      <species boundaryCondition="false" compartment="c" constant="false" hasOnlySubstanceUnits="false" id="M_3hxkynam_c" name="3hxkynam[c]" fbc:charge="0" fbc:chemicalFormula="C9H13N2O2" />
      <species boundaryCondition="false" compartment="c" constant="false" hasOnlySubstanceUnits="false" id="M_3hydroxyCoA_c" name="3hydroxyCoA[c]" fbc:charge="0" fbc:chemicalFormula="C26H42N7O18P3S" />
      <species boundaryCondition="false" compartment="c" constant="false" hasOnlySubstanceUnits="false" id="M_3ig3p_c" name="3ig3p[c]" fbc:charge="0" fbc:chemicalFormula="C11H12NO6P" />
      <species boundaryCondition="false" compartment="c" constant="false" hasOnlySubstanceUnits="false" id="M_3mb2coa_c" name="3mb2coa[c]" fbc:charge="0" fbc:chemicalFormula="C26H38N7O17P3S" />
      <species boundaryCondition="false" compartment="c" constant="false" hasOnlySubstanceUnits="false" id="M_3mob_c" name="3mob[c]" fbc:charge="0" fbc:chemicalFormula="C5H7O3" />
      <species boundaryCondition="false" compartment="c" constant="false" hasOnlySubstanceUnits="false" id="M_3mop_c" name="3mop[c]" fbc:charge="0" fbc:chemicalFormula="C6H9O3" />
      <species boundaryCondition="false" compartment="c" constant="false" hasOnlySubstanceUnits="false" id="M_3oacoa_c" name="3oacoa[c]" fbc:charge="0" fbc:chemicalFormula="C24H33N7O18P3RS" />
      <species boundaryCondition="false" compartment="c" constant="false" hasOnlySubstanceUnits="false" id="M_3ohcoa_c" name="3ohcoa[c]" fbc:charge="0" fbc:chemicalFormula="C27H40N7O18P3S" />
      <species boundaryCondition="false" compartment="c" constant="false" hasOnlySubstanceUnits="false" id="M_3ophb_c" name="3ophb[c]" fbc:charge="0" fbc:chemicalFormula="C47H69O3" />
      <species boundaryCondition="false" compartment="c" constant="false" hasOnlySubstanceUnits="false" id="M_3oxoadp_c" name="3oxoadp[c]" fbc:charge="0" fbc:chemicalFormula="C6H6O5" />
      <species boundaryCondition="false" compartment="c" constant="false" hasOnlySubstanceUnits="false" id="M_3pg_c" name="3pg[c]" fbc:charge="0" fbc:chemicalFormula="C3H4O7P" />
      <species boundaryCondition="false" compartment="c" constant="false" hasOnlySubstanceUnits="false" id="M_3php_c" name="3php[c]" fbc:charge="0" fbc:chemicalFormula="C3H2O7P" />
      <species boundaryCondition="false" compartment="c" constant="false" hasOnlySubstanceUnits="false" id="M_3pop_c" name="3pop[c]" fbc:charge="0" fbc:chemicalFormula="C3H2O6P" />
      <species boundaryCondition="false" compartment="c" constant="false" hasOnlySubstanceUnits="false" id="M_3psme_c" name="3psme[c]" fbc:charge="0" fbc:chemicalFormula="C10H9O10P" />
      <species boundaryCondition="false" compartment="c" constant="false" hasOnlySubstanceUnits="false" id="M_3sala_c" name="3sala[c]" fbc:charge="0" fbc:chemicalFormula="C3H5NO4S" />
      <species boundaryCondition="false" compartment="c" constant="false" hasOnlySubstanceUnits="false" id="M_3snpyr_c" name="3snpyr[c]" fbc:charge="0" fbc:chemicalFormula="C3H2O5S" />
      <species boundaryCondition="false" compartment="c" constant="false" hasOnlySubstanceUnits="false" id="M_3spyr_c" name="3spyr[c]" fbc:charge="0" fbc:chemicalFormula="C3H2O6S" />
      <species boundaryCondition="false" compartment="c" constant="false" hasOnlySubstanceUnits="false" id="M_3uib_c" name="3uib[c]" fbc:charge="0" fbc:chemicalFormula="C5H9N2O3" />
      <species boundaryCondition="false" compartment="c" constant="false" hasOnlySubstanceUnits="false" id="M_4abut_c" name="4abut[c]" fbc:charge="0" fbc:chemicalFormula="C4H9NO2" />
      <species boundaryCondition="false" compartment="c" constant="false" hasOnlySubstanceUnits="false" id="M_4abutn_c" name="4abutn[c]" fbc:charge="0" fbc:chemicalFormula="C4H10NO" />
      <species boundaryCondition="false" compartment="c" constant="false" hasOnlySubstanceUnits="false" id="M_4abz_c" name="4abz[c]" fbc:charge="0" fbc:chemicalFormula="C7H6NO2" />
      <species boundaryCondition="false" compartment="e" constant="false" hasOnlySubstanceUnits="false" id="M_4abz_e" name="4abz[e]" fbc:charge="0" fbc:chemicalFormula="C7H6NO2" />
      <species boundaryCondition="false" compartment="c" constant="false" hasOnlySubstanceUnits="false" id="M_4adcho_c" name="4adcho[c]" fbc:charge="0" fbc:chemicalFormula="C10H10NO5" />
      <species boundaryCondition="false" compartment="c" constant="false" hasOnlySubstanceUnits="false" id="M_4ahmmp_c" name="4ahmmp[c]" fbc:charge="0" fbc:chemicalFormula="C6H9N3O" />
      <species boundaryCondition="false" compartment="c" constant="false" hasOnlySubstanceUnits="false" id="M_4ampm_c" name="4ampm[c]" fbc:charge="0" fbc:chemicalFormula="C6H8N3O4P" />
      <species boundaryCondition="false" compartment="c" constant="false" hasOnlySubstanceUnits="false" id="M_4c2me_c" name="4c2me[c]" fbc:charge="0" fbc:chemicalFormula="C14H23N3O14P2" />
      <species boundaryCondition="false" compartment="c" constant="false" hasOnlySubstanceUnits="false" id="M_4gudbd_c" name="4gudbd[c]" fbc:charge="0" fbc:chemicalFormula="C5H13N4O" />
      <species boundaryCondition="false" compartment="c" constant="false" hasOnlySubstanceUnits="false" id="M_4gudbutn_c" name="4gudbutn[c]" fbc:charge="0" fbc:chemicalFormula="C5H11N3O2" />
      <species boundaryCondition="false" compartment="c" constant="false" hasOnlySubstanceUnits="false" id="M_4h2oglt_c" name="4h2oglt[c]" fbc:charge="0" fbc:chemicalFormula="C5H4O6" />
      <species boundaryCondition="false" compartment="c" constant="false" hasOnlySubstanceUnits="false" id="M_4hbcoa_c" name="4hbcoa[c]" fbc:charge="0" fbc:chemicalFormula="C25H38N7O18P3S1" />
      <species boundaryCondition="false" compartment="c" constant="false" hasOnlySubstanceUnits="false" id="M_4hbz_c" name="4hbz[c]" fbc:charge="0" fbc:chemicalFormula="C7H5O3" />
      <species boundaryCondition="false" compartment="c" constant="false" hasOnlySubstanceUnits="false" id="M_4hoxpacd_c" name="4hoxpacd[c]" fbc:charge="0" fbc:chemicalFormula="C8H8O2" />
      <species boundaryCondition="false" compartment="c" constant="false" hasOnlySubstanceUnits="false" id="M_4hpro_LT_c" name="4hpro-LT[c]" fbc:charge="0" fbc:chemicalFormula="C5H9NO3" />
      <species boundaryCondition="false" compartment="c" constant="false" hasOnlySubstanceUnits="false" id="M_4hthr_c" name="4hthr[c]" fbc:charge="0" fbc:chemicalFormula="C4H9NO4" />
      <species boundaryCondition="false" compartment="c" constant="false" hasOnlySubstanceUnits="false" id="M_4hydxy5phenyltetra13ox2one_c" name="4hydxy5phenyltetra13ox2one[c]" fbc:charge="0" fbc:chemicalFormula="C10H12NO3" />
      <species boundaryCondition="false" compartment="c" constant="false" hasOnlySubstanceUnits="false" id="M_4mhetz_c" name="4mhetz[c]" fbc:charge="0" fbc:chemicalFormula="C6H9NOS" />
      <species boundaryCondition="false" compartment="c" constant="false" hasOnlySubstanceUnits="false" id="M_4mop_c" name="4mop[c]" fbc:charge="0" fbc:chemicalFormula="C6H9O3" />
      <species boundaryCondition="false" compartment="c" constant="false" hasOnlySubstanceUnits="false" id="M_4mpetz_c" name="4mpetz[c]" fbc:charge="0" fbc:chemicalFormula="C6H8NO4PS" />
      <species boundaryCondition="false" compartment="c" constant="false" hasOnlySubstanceUnits="false" id="M_4ohbut_c" name="4ohbut[c]" fbc:charge="0" fbc:chemicalFormula="C4H7O3" />
      <species boundaryCondition="false" compartment="c" constant="false" hasOnlySubstanceUnits="false" id="M_4pasp_c" name="4pasp[c]" fbc:charge="0" fbc:chemicalFormula="C4H6NO7P" />
      <species boundaryCondition="false" compartment="c" constant="false" hasOnlySubstanceUnits="false" id="M_4pcys_c" name="4pcys[c]" fbc:charge="0" fbc:chemicalFormula="C12H24N2O6S" />
      <species boundaryCondition="false" compartment="c" constant="false" hasOnlySubstanceUnits="false" id="M_4per_c" name="4per[c]" fbc:charge="0" fbc:chemicalFormula="C4H6O8P" />
      <species boundaryCondition="false" compartment="c" constant="false" hasOnlySubstanceUnits="false" id="M_4ppan_c" name="4ppan[c]" fbc:charge="0" fbc:chemicalFormula="C9H15NO8P" />
      <species boundaryCondition="false" compartment="c" constant="false" hasOnlySubstanceUnits="false" id="M_4ppcys_c" name="4ppcys[c]" fbc:charge="0" fbc:chemicalFormula="C12H20N2O9PS" />
      <species boundaryCondition="false" compartment="c" constant="false" hasOnlySubstanceUnits="false" id="M_4r5au_c" name="4r5au[c]" fbc:charge="0" fbc:chemicalFormula="C9H16N4O6" />
      <species boundaryCondition="false" compartment="c" constant="false" hasOnlySubstanceUnits="false" id="M_56dihydro5fluor_c" name="56dihydro5fluor[c]" fbc:charge="0" fbc:chemicalFormula="C4H6FN2O2" />
      <species boundaryCondition="false" compartment="c" constant="false" hasOnlySubstanceUnits="false" id="M_56dthm_c" name="56dthm[c]" fbc:charge="0" fbc:chemicalFormula="C5H8N2O2" />
      <species boundaryCondition="false" compartment="c" constant="false" hasOnlySubstanceUnits="false" id="M_56dura_c" name="56dura[c]" fbc:charge="0" fbc:chemicalFormula="C4H6N2O2" />
      <species boundaryCondition="false" compartment="c" constant="false" hasOnlySubstanceUnits="false" id="M_5FU_c" name="5FU[c]" fbc:charge="0" fbc:chemicalFormula="C4H3FN2O2" />
      <species boundaryCondition="false" compartment="c" constant="false" hasOnlySubstanceUnits="false" id="M_5HPET_c" name="5HPET[c]" fbc:charge="0" fbc:chemicalFormula="C20H31O4" />
      <species boundaryCondition="false" compartment="c" constant="false" hasOnlySubstanceUnits="false" id="M_5aizc_c" name="5aizc[c]" fbc:charge="0" fbc:chemicalFormula="C9H11N3O9P" />
      <species boundaryCondition="false" compartment="c" constant="false" hasOnlySubstanceUnits="false" id="M_5amimcarb_c" name="5amimcarb[c]" fbc:charge="0" fbc:chemicalFormula="C4H5N3O2" />
      <species boundaryCondition="false" compartment="c" constant="false" hasOnlySubstanceUnits="false" id="M_5amimid_c" name="5amimid[c]" fbc:charge="0" fbc:chemicalFormula="C3H6N3" />
      <species boundaryCondition="false" compartment="c" constant="false" hasOnlySubstanceUnits="false" id="M_5aop_c" name="5aop[c]" fbc:charge="0" fbc:chemicalFormula="C5H9NO3" />
      <species boundaryCondition="false" compartment="c" constant="false" hasOnlySubstanceUnits="false" id="M_5aprbu_c" name="5aprbu[c]" fbc:charge="0" fbc:chemicalFormula="C9H15N4O9P" />
      <species boundaryCondition="false" compartment="c" constant="false" hasOnlySubstanceUnits="false" id="M_5apru_c" name="5apru[c]" fbc:charge="0" fbc:chemicalFormula="C9H13N4O9P" />
      <species boundaryCondition="false" compartment="c" constant="false" hasOnlySubstanceUnits="false" id="M_5dxy5fluor_c" name="5dxy5fluor[c]" fbc:charge="0" fbc:chemicalFormula="C9H14FN2O5" />
      <species boundaryCondition="false" compartment="c" constant="false" hasOnlySubstanceUnits="false" id="M_5dxy5fluroctdn_c" name="5dxy5fluroctdn[c]" fbc:charge="0" fbc:chemicalFormula="C9H13FN3O4" />
      <species boundaryCondition="false" compartment="c" constant="false" hasOnlySubstanceUnits="false" id="M_5fluoro_c" name="5fluoro[c]" fbc:charge="0" fbc:chemicalFormula="C9H15FN2O6" />
      <species boundaryCondition="false" compartment="c" constant="false" hasOnlySubstanceUnits="false" id="M_5fluoromp_c" name="5fluoromp[c]" fbc:charge="0" fbc:chemicalFormula="C9H13FN2O9P" />
      <species boundaryCondition="false" compartment="c" constant="false" hasOnlySubstanceUnits="false" id="M_5fthf_c" name="5fthf[c]" fbc:charge="0" fbc:chemicalFormula="C20H21N7O7" />
      <species boundaryCondition="false" compartment="c" constant="false" hasOnlySubstanceUnits="false" id="M_5hete_c" name="5hete[c]" fbc:charge="0" fbc:chemicalFormula="C20H32O3" />
      <species boundaryCondition="false" compartment="c" constant="false" hasOnlySubstanceUnits="false" id="M_5mta_c" name="5mta[c]" fbc:charge="0" fbc:chemicalFormula="C11H15N5O3S" />
      <species boundaryCondition="false" compartment="c" constant="false" hasOnlySubstanceUnits="false" id="M_5mthf_c" name="5mthf[c]" fbc:charge="0" fbc:chemicalFormula="C20H24N7O6" />
      <species boundaryCondition="false" compartment="c" constant="false" hasOnlySubstanceUnits="false" id="M_5mtr_c" name="5mtr[c]" fbc:charge="0" fbc:chemicalFormula="C6H12O4S" />
      <species boundaryCondition="false" compartment="c" constant="false" hasOnlySubstanceUnits="false" id="M_5odhf2a_c" name="5odhf2a[c]" fbc:charge="0" fbc:chemicalFormula="C6H5O4" />
      <species boundaryCondition="false" compartment="c" constant="false" hasOnlySubstanceUnits="false" id="M_5phenyl13ox24dione_c" name="5phenyl13ox24dione[c]" fbc:charge="0" fbc:chemicalFormula="C10H9NO3" />
      <species boundaryCondition="false" compartment="c" constant="false" hasOnlySubstanceUnits="false" id="M_5prdmbz_c" name="5prdmbz[c]" fbc:charge="0" fbc:chemicalFormula="C14H17N2O7P" />
      <species boundaryCondition="false" compartment="c" constant="false" hasOnlySubstanceUnits="false" id="M_6meth5mpribnucl_c" name="6meth5mpribnucl[c]" fbc:charge="0" fbc:chemicalFormula="C11H14N4O7PS" />
      <species boundaryCondition="false" compartment="c" constant="false" hasOnlySubstanceUnits="false" id="M_6methylmercpt_c" name="6methylmercpt[c]" fbc:charge="0" fbc:chemicalFormula="C6H6N4S" />
      <species boundaryCondition="false" compartment="c" constant="false" hasOnlySubstanceUnits="false" id="M_6pgc_c" name="6pgc[c]" fbc:charge="0" fbc:chemicalFormula="C6H10O10P" />
      <species boundaryCondition="false" compartment="c" constant="false" hasOnlySubstanceUnits="false" id="M_6pgl_c" name="6pgl[c]" fbc:charge="0" fbc:chemicalFormula="C6H9O9P" />
      <species boundaryCondition="false" compartment="c" constant="false" hasOnlySubstanceUnits="false" id="M_6pthp_c" name="6pthp[c]" fbc:charge="0" fbc:chemicalFormula="C9H11N5O3" />
      <species boundaryCondition="false" compartment="c" constant="false" hasOnlySubstanceUnits="false" id="M_6t5mp_c" name="6t5mp[c]" fbc:charge="0" fbc:chemicalFormula="C10H13N4O7PS" />
      <species boundaryCondition="false" compartment="c" constant="false" hasOnlySubstanceUnits="false" id="M_6thiogump_c" name="6thiogump[c]" fbc:charge="0" fbc:chemicalFormula="C10H12N5O7PS" />
      <species boundaryCondition="false" compartment="c" constant="false" hasOnlySubstanceUnits="false" id="M_6thioxan5mp_c" name="6thioxan5mp[c]" fbc:charge="0" fbc:chemicalFormula="C10H11N4O8PS" />
      <species boundaryCondition="false" compartment="c" constant="false" hasOnlySubstanceUnits="false" id="M_8aonn_c" name="8aonn[c]" fbc:charge="0" fbc:chemicalFormula="C9H17NO3" />
      <species boundaryCondition="false" compartment="c" constant="false" hasOnlySubstanceUnits="false" id="M_ACP_c" name="ACP[c]" fbc:charge="0" fbc:chemicalFormula="SR" />
      <species boundaryCondition="false" compartment="c" constant="false" hasOnlySubstanceUnits="false" id="M_L2aadp_c" name="L2aadp[c]" fbc:charge="0" fbc:chemicalFormula="C6H10NO4" />
      <species boundaryCondition="false" compartment="c" constant="false" hasOnlySubstanceUnits="false" id="M_L2aadp6sa_c" name="L2aadp6sa[c]" fbc:charge="0" fbc:chemicalFormula="C6H11NO3" />
      <species boundaryCondition="false" compartment="c" constant="false" hasOnlySubstanceUnits="false" id="M_Lcyst_c" name="Lcyst[c]" fbc:charge="0" fbc:chemicalFormula="C3H6NO5S" />
      <species boundaryCondition="false" compartment="c" constant="false" hasOnlySubstanceUnits="false" id="M_Lfmkynr_c" name="Lfmkynr[c]" fbc:charge="0" fbc:chemicalFormula="C11H12N2O4" />
      <species boundaryCondition="false" compartment="c" constant="false" hasOnlySubstanceUnits="false" id="M_Lkynr_c" name="Lkynr[c]" fbc:charge="0" fbc:chemicalFormula="C10H12N2O3" />
      <species boundaryCondition="false" compartment="c" constant="false" hasOnlySubstanceUnits="false" id="M_Nactetyl6p_c" name="Nactetyl6p[c]" fbc:charge="0" fbc:chemicalFormula="C11H19NO11P" />
      <species boundaryCondition="false" compartment="c" constant="false" hasOnlySubstanceUnits="false" id="M_aa_c" name="aa[c]" fbc:charge="0" fbc:chemicalFormula="C3H5NO" />
      <species boundaryCondition="false" compartment="c" constant="false" hasOnlySubstanceUnits="false" id="M_aacoa_c" name="aacoa[c]" fbc:charge="0" fbc:chemicalFormula="C25H36N7O18P3S" />
      <species boundaryCondition="false" compartment="c" constant="false" hasOnlySubstanceUnits="false" id="M_ac_c" name="ac[c]" fbc:charge="0" fbc:chemicalFormula="C2H3O2" />
      <species boundaryCondition="false" compartment="c" constant="false" hasOnlySubstanceUnits="false" id="M_acACP_c" name="acACP[c]" fbc:charge="0" fbc:chemicalFormula="C2H2OSR" />
      <species boundaryCondition="false" compartment="e" constant="false" hasOnlySubstanceUnits="false" id="M_ac_e" name="ac[e]" fbc:charge="0" fbc:chemicalFormula="C2H3O2" />
      <species boundaryCondition="false" compartment="c" constant="false" hasOnlySubstanceUnits="false" id="M_acac_c" name="acac[c]" fbc:charge="0" fbc:chemicalFormula="C4H5O3" />
      <species boundaryCondition="false" compartment="c" constant="false" hasOnlySubstanceUnits="false" id="M_acald_c" name="acald[c]" fbc:charge="0" fbc:chemicalFormula="C2H4O" />
      <species boundaryCondition="false" compartment="c" constant="false" hasOnlySubstanceUnits="false" id="M_accoa_c" name="accoa[c]" fbc:charge="0" fbc:chemicalFormula="C23H34N7O17P3S" />
      <species boundaryCondition="false" compartment="c" constant="false" hasOnlySubstanceUnits="false" id="M_accyhy_c" name="accyhy[c]" fbc:charge="0" fbc:chemicalFormula="C4H7N1O1" />
      <species boundaryCondition="false" compartment="c" constant="false" hasOnlySubstanceUnits="false" id="M_acetol_c" name="acetol[c]" fbc:charge="0" fbc:chemicalFormula="C3H6O2" />
      <species boundaryCondition="false" compartment="c" constant="false" hasOnlySubstanceUnits="false" id="M_acetone_c" name="acetone[c]" fbc:charge="0" fbc:chemicalFormula="C3H6O" />
      <species boundaryCondition="false" compartment="e" constant="false" hasOnlySubstanceUnits="false" id="M_acetone_e" name="acetone[e]" fbc:charge="0" fbc:chemicalFormula="C3H6O" />
      <species boundaryCondition="false" compartment="c" constant="false" hasOnlySubstanceUnits="false" id="M_acg5p_c" name="acg5p[c]" fbc:charge="0" fbc:chemicalFormula="C7H9NO8P" />
      <species boundaryCondition="false" compartment="c" constant="false" hasOnlySubstanceUnits="false" id="M_acg5sa_c" name="acg5sa[c]" fbc:charge="0" fbc:chemicalFormula="C7H10NO4" />
      <species boundaryCondition="false" compartment="c" constant="false" hasOnlySubstanceUnits="false" id="M_acgam_c" name="acgam[c]" fbc:charge="0" fbc:chemicalFormula="C8H15NO6" />
      <species boundaryCondition="false" compartment="c" constant="false" hasOnlySubstanceUnits="false" id="M_acgam1p_c" name="acgam1p[c]" fbc:charge="0" fbc:chemicalFormula="C8H14NO9P" />
      <species boundaryCondition="false" compartment="c" constant="false" hasOnlySubstanceUnits="false" id="M_acgam6p_c" name="acgam6p[c]" fbc:charge="0" fbc:chemicalFormula="C8H14NO9P" />
      <species boundaryCondition="false" compartment="e" constant="false" hasOnlySubstanceUnits="false" id="M_acgam_e" name="acgam[e]" fbc:charge="0" fbc:chemicalFormula="C8H15NO6" />
      <species boundaryCondition="false" compartment="c" constant="false" hasOnlySubstanceUnits="false" id="M_acglu_c" name="acglu[c]" fbc:charge="0" fbc:chemicalFormula="C7H9NO5" />
      <species boundaryCondition="false" compartment="c" constant="false" hasOnlySubstanceUnits="false" id="M_achms_c" name="achms[c]" fbc:charge="0" fbc:chemicalFormula="C6H11NO4" />
      <species boundaryCondition="false" compartment="c" constant="false" hasOnlySubstanceUnits="false" id="M_acmalt_c" name="acmalt[c]" fbc:charge="0" fbc:chemicalFormula="C14H24O12" />
      <species boundaryCondition="false" compartment="c" constant="false" hasOnlySubstanceUnits="false" id="M_acmam_c" name="acmam[c]" fbc:charge="0" fbc:chemicalFormula="C11H18NO8" />
      <species boundaryCondition="false" compartment="c" constant="false" hasOnlySubstanceUnits="false" id="M_acmama_c" name="acmama[c]" fbc:charge="0" fbc:chemicalFormula="C14H23N2O9" />
      <species boundaryCondition="false" compartment="c" constant="false" hasOnlySubstanceUnits="false" id="M_acmana_c" name="acmana[c]" fbc:charge="0" fbc:chemicalFormula="C8H15NO6" />
      <species boundaryCondition="false" compartment="c" constant="false" hasOnlySubstanceUnits="false" id="M_acmanap_c" name="acmanap[c]" fbc:charge="0" fbc:chemicalFormula="C8H14NO9P" />
      <species boundaryCondition="false" compartment="c" constant="false" hasOnlySubstanceUnits="false" id="M_acnam_c" name="acnam[c]" fbc:charge="0" fbc:chemicalFormula="C11H18NO9" />
      <species boundaryCondition="false" compartment="c" constant="false" hasOnlySubstanceUnits="false" id="M_acnamp_c" name="acnamp[c]" fbc:charge="0" fbc:chemicalFormula="C11H17NO12P" />
      <species boundaryCondition="false" compartment="c" constant="false" hasOnlySubstanceUnits="false" id="M_acnmt_c" name="acnmt[c]" fbc:charge="0" fbc:chemicalFormula="C10H16N1O9R1" />
      <species boundaryCondition="false" compartment="c" constant="false" hasOnlySubstanceUnits="false" id="M_acorn_c" name="acorn[c]" fbc:charge="0" fbc:chemicalFormula="C7H14N2O3" />
      <species boundaryCondition="false" compartment="c" constant="false" hasOnlySubstanceUnits="false" id="M_acphosphmd_c" name="acphosphmd[c]" fbc:charge="0" fbc:chemicalFormula="C7H16Cl2N2O3P" />
      <species boundaryCondition="false" compartment="c" constant="false" hasOnlySubstanceUnits="false" id="M_acryl_c" name="acryl[c]" fbc:charge="0" fbc:chemicalFormula="C3H4O2" />
      <species boundaryCondition="false" compartment="c" constant="false" hasOnlySubstanceUnits="false" id="M_acser_c" name="acser[c]" fbc:charge="0" fbc:chemicalFormula="C5H9NO4" />
      <species boundaryCondition="false" compartment="c" constant="false" hasOnlySubstanceUnits="false" id="M_actn_R_c" name="actn-R[c]" fbc:charge="0" fbc:chemicalFormula="C4H8O2" />
      <species boundaryCondition="false" compartment="c" constant="false" hasOnlySubstanceUnits="false" id="M_actp_c" name="actp[c]" fbc:charge="0" fbc:chemicalFormula="C2H3O5P" />
      <species boundaryCondition="false" compartment="c" constant="false" hasOnlySubstanceUnits="false" id="M_adcobdam_c" name="adcobdam[c]" fbc:charge="0" fbc:chemicalFormula="C55H68CoN11O15" />
      <species boundaryCondition="false" compartment="c" constant="false" hasOnlySubstanceUnits="false" id="M_adcobhex_c" name="adcobhex[c]" fbc:charge="0" fbc:chemicalFormula="C55H76CoN15O11" />
      <species boundaryCondition="false" compartment="c" constant="false" hasOnlySubstanceUnits="false" id="M_ade_c" name="ade[c]" fbc:charge="0" fbc:chemicalFormula="C5H5N5" />
      <species boundaryCondition="false" compartment="c" constant="false" hasOnlySubstanceUnits="false" id="M_adn_c" name="adn[c]" fbc:charge="0" fbc:chemicalFormula="C10H13N5O4" />
      <species boundaryCondition="false" compartment="c" constant="false" hasOnlySubstanceUnits="false" id="M_adocbi_c" name="adocbi[c]" fbc:charge="0" fbc:chemicalFormula="C58H84CoN16O11" />
      <species boundaryCondition="false" compartment="c" constant="false" hasOnlySubstanceUnits="false" id="M_adocbip_c" name="adocbip[c]" fbc:charge="0" fbc:chemicalFormula="C58H83CoN16O14P" />
      <species boundaryCondition="false" compartment="c" constant="false" hasOnlySubstanceUnits="false" id="M_adocbl_c" name="adocbl[c]" fbc:charge="0" fbc:chemicalFormula="C72H100CoN18O17P" />
      <species boundaryCondition="false" compartment="c" constant="false" hasOnlySubstanceUnits="false" id="M_adp_c" name="adp[c]" fbc:charge="0" fbc:chemicalFormula="C10H12N5O10P2" />
      <species boundaryCondition="false" compartment="c" constant="false" hasOnlySubstanceUnits="false" id="M_adpglc_c" name="adpglc[c]" fbc:charge="0" fbc:chemicalFormula="C16H23N5O15P2" />
      <species boundaryCondition="false" compartment="c" constant="false" hasOnlySubstanceUnits="false" id="M_adprib_c" name="adprib[c]" fbc:charge="0" fbc:chemicalFormula="C15H21N5O14P2" />
      <species boundaryCondition="false" compartment="c" constant="false" hasOnlySubstanceUnits="false" id="M_adsel_c" name="adsel[c]" fbc:charge="0" fbc:chemicalFormula="C10H12N5O10PSe" />
      <species boundaryCondition="false" compartment="c" constant="false" hasOnlySubstanceUnits="false" id="M_agdpcbi_c" name="agdpcbi[c]" fbc:charge="0" fbc:chemicalFormula="C68H95CoN21O21P2" />
      <species boundaryCondition="false" compartment="c" constant="false" hasOnlySubstanceUnits="false" id="M_agm_c" name="agm[c]" fbc:charge="0" fbc:chemicalFormula="C5H16N4" />
      <species boundaryCondition="false" compartment="c" constant="false" hasOnlySubstanceUnits="false" id="M_ahcys_c" name="ahcys[c]" fbc:charge="0" fbc:chemicalFormula="C14H20N6O5S" />
      <species boundaryCondition="false" compartment="c" constant="false" hasOnlySubstanceUnits="false" id="M_ahdt_c" name="ahdt[c]" fbc:charge="0" fbc:chemicalFormula="C9H12N5O13P3" />
      <species boundaryCondition="false" compartment="c" constant="false" hasOnlySubstanceUnits="false" id="M_aicar_c" name="aicar[c]" fbc:charge="0" fbc:chemicalFormula="C9H13N4O8P" />
      <species boundaryCondition="false" compartment="c" constant="false" hasOnlySubstanceUnits="false" id="M_air_c" name="air[c]" fbc:charge="0" fbc:chemicalFormula="C8H12N3O7P" />
      <species boundaryCondition="false" compartment="c" constant="false" hasOnlySubstanceUnits="false" id="M_akg_c" name="akg[c]" fbc:charge="0" fbc:chemicalFormula="C5H4O5" />
      <species boundaryCondition="false" compartment="c" constant="false" hasOnlySubstanceUnits="false" id="M_ala_B_c" name="ala-B[c]" fbc:charge="0" fbc:chemicalFormula="C3H7NO2" />
      <species boundaryCondition="false" compartment="c" constant="false" hasOnlySubstanceUnits="false" id="M_ala_D_c" name="ala-D[c]" fbc:charge="0" fbc:chemicalFormula="C3H7NO2" />
      <species boundaryCondition="false" compartment="c" constant="false" hasOnlySubstanceUnits="false" id="M_ala_L_c" name="ala-L[c]" fbc:charge="0" fbc:chemicalFormula="C3H7NO2" />
      <species boundaryCondition="false" compartment="c" constant="false" hasOnlySubstanceUnits="false" id="M_alaala_c" name="alaala[c]" fbc:charge="0" fbc:chemicalFormula="C6H12N2O3" />
      <species boundaryCondition="false" compartment="c" constant="false" hasOnlySubstanceUnits="false" id="M_alac_S_c" name="alac-S[c]" fbc:charge="0" fbc:chemicalFormula="C5H7O4" />
      <species boundaryCondition="false" compartment="c" constant="false" hasOnlySubstanceUnits="false" id="M_aldpmnd_c" name="aldpmnd[c]" fbc:charge="0" fbc:chemicalFormula="C7H13Cl2N2O3P" />
      <species boundaryCondition="false" compartment="c" constant="false" hasOnlySubstanceUnits="false" id="M_allphn_c" name="allphn[c]" fbc:charge="0" fbc:chemicalFormula="C2H3N2O3" />
      <species boundaryCondition="false" compartment="c" constant="false" hasOnlySubstanceUnits="false" id="M_alltn_c" name="alltn[c]" fbc:charge="0" fbc:chemicalFormula="C4H6N4O3" />
      <species boundaryCondition="false" compartment="c" constant="false" hasOnlySubstanceUnits="false" id="M_alltt_c" name="alltt[c]" fbc:charge="0" fbc:chemicalFormula="C4H7N4O4" />
      <species boundaryCondition="false" compartment="c" constant="false" hasOnlySubstanceUnits="false" id="M_altrn_c" name="altrn[c]" fbc:charge="0" fbc:chemicalFormula="C6H11O7" />
      <species boundaryCondition="false" compartment="c" constant="false" hasOnlySubstanceUnits="false" id="M_aman6p_c" name="aman6p[c]" fbc:charge="0" fbc:chemicalFormula="C7H13N1O9R1P1" />
      <species boundaryCondition="false" compartment="c" constant="false" hasOnlySubstanceUnits="false" id="M_amet_c" name="amet[c]" fbc:charge="0" fbc:chemicalFormula="C15H23N6O5S" />
      <species boundaryCondition="false" compartment="c" constant="false" hasOnlySubstanceUnits="false" id="M_ametam_c" name="ametam[c]" fbc:charge="0" fbc:chemicalFormula="C14H24N6O3S" />
      <species boundaryCondition="false" compartment="c" constant="false" hasOnlySubstanceUnits="false" id="M_amimdecarbam_c" name="amimdecarbam[c]" fbc:charge="0" fbc:chemicalFormula="C4H6N4O" />
      <species boundaryCondition="false" compartment="c" constant="false" hasOnlySubstanceUnits="false" id="M_aminopropylcdvn_c" name="aminopropylcdvn[c]" fbc:charge="0" fbc:chemicalFormula="C8H24N3" />
      <species boundaryCondition="false" compartment="c" constant="false" hasOnlySubstanceUnits="false" id="M_amnpent_c" name="amnpent[c]" fbc:charge="0" fbc:chemicalFormula="C5H11NO2" />
      <species boundaryCondition="false" compartment="c" constant="false" hasOnlySubstanceUnits="false" id="M_amnpentam_c" name="amnpentam[c]" fbc:charge="0" fbc:chemicalFormula="C5H13N2O" />
      <species boundaryCondition="false" compartment="c" constant="false" hasOnlySubstanceUnits="false" id="M_amob_c" name="amob[c]" fbc:charge="0" fbc:chemicalFormula="C15H19N5O6S" />
      <species boundaryCondition="false" compartment="c" constant="false" hasOnlySubstanceUnits="false" id="M_amp_c" name="amp[c]" fbc:charge="0" fbc:chemicalFormula="C10H12N5O7P" />
      <species boundaryCondition="false" compartment="c" constant="false" hasOnlySubstanceUnits="false" id="M_amprop_c" name="amprop[c]" fbc:charge="0" fbc:chemicalFormula="C3H11NO" />
      <species boundaryCondition="false" compartment="c" constant="false" hasOnlySubstanceUnits="false" id="M_amyls_c" name="amyls[c]" fbc:charge="0" fbc:chemicalFormula="C6H10O5" />
      <species boundaryCondition="false" compartment="c" constant="false" hasOnlySubstanceUnits="false" id="M_anNH_c" name="anNH[c]" fbc:charge="0" fbc:chemicalFormula="C22H37N1O2" />
      <species boundaryCondition="false" compartment="c" constant="false" hasOnlySubstanceUnits="false" id="M_anm9p_c" name="anm9p[c]" fbc:charge="0" fbc:chemicalFormula="C10H17N1O12R1P1" />
      <species boundaryCondition="false" compartment="c" constant="false" hasOnlySubstanceUnits="false" id="M_anth_c" name="anth[c]" fbc:charge="0" fbc:chemicalFormula="C7H6NO2" />
      <species boundaryCondition="false" compartment="c" constant="false" hasOnlySubstanceUnits="false" id="M_applp_c" name="applp[c]" fbc:charge="0" fbc:chemicalFormula="C3H9NO4P" />
      <species boundaryCondition="false" compartment="c" constant="false" hasOnlySubstanceUnits="false" id="M_aps_c" name="aps[c]" fbc:charge="0" fbc:chemicalFormula="C10H12N5O10PS" />
      <species boundaryCondition="false" compartment="c" constant="false" hasOnlySubstanceUnits="false" id="M_arab_c" name="arab[c]" fbc:charge="0" fbc:chemicalFormula="C15H24O12" />
      <species boundaryCondition="false" compartment="c" constant="false" hasOnlySubstanceUnits="false" id="M_arab_D_c" name="arab-D[c]" fbc:charge="0" fbc:chemicalFormula="C5H10O5" />
      <species boundaryCondition="false" compartment="c" constant="false" hasOnlySubstanceUnits="false" id="M_arab_L_c" name="arab-L[c]" fbc:charge="0" fbc:chemicalFormula="C5H10O5" />
      <species boundaryCondition="false" compartment="e" constant="false" hasOnlySubstanceUnits="false" id="M_arab_L_e" name="arab-L[e]" fbc:charge="0" fbc:chemicalFormula="C5H10O5" />
      <species boundaryCondition="false" compartment="c" constant="false" hasOnlySubstanceUnits="false" id="M_arabhp_c" name="arabhp[c]" fbc:charge="0" fbc:chemicalFormula="C6H15O9P" />
      <species boundaryCondition="false" compartment="c" constant="false" hasOnlySubstanceUnits="false" id="M_arbt6p_c" name="arbt6p[c]" fbc:charge="0" fbc:chemicalFormula="C12H15O10P" />
      <species boundaryCondition="false" compartment="c" constant="false" hasOnlySubstanceUnits="false" id="M_archdnt_c" name="archdnt[c]" fbc:charge="0" fbc:chemicalFormula="C20H31O2" />
      <species boundaryCondition="false" compartment="c" constant="false" hasOnlySubstanceUnits="false" id="M_arg_L_c" name="arg-L[c]" fbc:charge="0" fbc:chemicalFormula="C6H15N4O2" />
      <species boundaryCondition="false" compartment="c" constant="false" hasOnlySubstanceUnits="false" id="M_argsuc_c" name="argsuc[c]" fbc:charge="0" fbc:chemicalFormula="C10H17N4O6" />
      <species boundaryCondition="false" compartment="c" constant="false" hasOnlySubstanceUnits="false" id="M_arog_L_c" name="arog-L[c]" fbc:charge="0" fbc:chemicalFormula="C10H13NO5" />
      <species boundaryCondition="false" compartment="c" constant="false" hasOnlySubstanceUnits="false" id="M_ascb_L_c" name="ascb-L[c]" fbc:charge="0" fbc:chemicalFormula="C6H8O6" />
      <species boundaryCondition="false" compartment="e" constant="false" hasOnlySubstanceUnits="false" id="M_ascb_L_e" name="ascb-L[e]" fbc:charge="0" fbc:chemicalFormula="C6H8O6" />
      <species boundaryCondition="false" compartment="c" constant="false" hasOnlySubstanceUnits="false" id="M_asn_L_c" name="asn-L[c]" fbc:charge="0" fbc:chemicalFormula="C4H8N2O3" />
      <species boundaryCondition="false" compartment="c" constant="false" hasOnlySubstanceUnits="false" id="M_asp_D_c" name="asp-D[c]" fbc:charge="0" fbc:chemicalFormula="C4H6NO4" />
      <species boundaryCondition="false" compartment="c" constant="false" hasOnlySubstanceUnits="false" id="M_asp_L_c" name="asp-L[c]" fbc:charge="0" fbc:chemicalFormula="C4H6NO4" />
      <species boundaryCondition="false" compartment="c" constant="false" hasOnlySubstanceUnits="false" id="M_aspsa_c" name="aspsa[c]" fbc:charge="0" fbc:chemicalFormula="C4H7NO3" />
      <species boundaryCondition="false" compartment="c" constant="false" hasOnlySubstanceUnits="false" id="M_athr_L_c" name="athr-L[c]" fbc:charge="0" fbc:chemicalFormula="C4H9NO3" />
      <species boundaryCondition="false" compartment="c" constant="false" hasOnlySubstanceUnits="false" id="M_atp_c" name="atp[c]" fbc:charge="0" fbc:chemicalFormula="C10H12N5O13P3" />
      <species boundaryCondition="false" compartment="c" constant="false" hasOnlySubstanceUnits="false" id="M_b124tc_c" name="b124tc[c]" fbc:charge="0" fbc:chemicalFormula="C7H5O6" />
      <species boundaryCondition="false" compartment="c" constant="false" hasOnlySubstanceUnits="false" id="M_b2coa_c" name="b2coa[c]" fbc:charge="0" fbc:chemicalFormula="C25H36N7O17P3S" />
      <species boundaryCondition="false" compartment="c" constant="false" hasOnlySubstanceUnits="false" id="M_bdg2hc_c" name="bdg2hc[c]" fbc:charge="0" fbc:chemicalFormula="C15H18O8" />
      <species boundaryCondition="false" compartment="c" constant="false" hasOnlySubstanceUnits="false" id="M_benzp_c" name="benzp[c]" fbc:charge="0" fbc:chemicalFormula="C7H5O5P" />
      <species boundaryCondition="false" compartment="c" constant="false" hasOnlySubstanceUnits="false" id="M_betald_c" name="betald[c]" fbc:charge="0" fbc:chemicalFormula="C5H12NO" />
      <species boundaryCondition="false" compartment="c" constant="false" hasOnlySubstanceUnits="false" id="M_bgly_c" name="bgly[c]" fbc:charge="0" fbc:chemicalFormula="C9H8NO3" />
      <species boundaryCondition="false" compartment="c" constant="false" hasOnlySubstanceUnits="false" id="M_biocprot_c" name="biocprot[c]" fbc:charge="0" fbc:chemicalFormula="C17H27N5O4SR2" />
      <species boundaryCondition="false" compartment="c" constant="false" hasOnlySubstanceUnits="false" id="M_btal_c" name="btal[c]" fbc:charge="0" fbc:chemicalFormula="C4H8O" />
      <species boundaryCondition="false" compartment="c" constant="false" hasOnlySubstanceUnits="false" id="M_btamp_c" name="btamp[c]" fbc:charge="0" fbc:chemicalFormula="C20H27N7O9PS" />
      <species boundaryCondition="false" compartment="c" constant="false" hasOnlySubstanceUnits="false" id="M_btcoa_c" name="btcoa[c]" fbc:charge="0" fbc:chemicalFormula="C25H38N7O17P3S" />
      <species boundaryCondition="false" compartment="c" constant="false" hasOnlySubstanceUnits="false" id="M_btn_c" name="btn[c]" fbc:charge="0" fbc:chemicalFormula="C10H15N2O3S" />
      <species boundaryCondition="false" compartment="e" constant="false" hasOnlySubstanceUnits="false" id="M_btn_e" name="btn[e]" fbc:charge="0" fbc:chemicalFormula="C10H15N2O3S" />
      <species boundaryCondition="false" compartment="c" constant="false" hasOnlySubstanceUnits="false" id="M_but_c" name="but[c]" fbc:charge="0" fbc:chemicalFormula="C4H7O2" />
      <species boundaryCondition="false" compartment="e" constant="false" hasOnlySubstanceUnits="false" id="M_but_e" name="but[e]" fbc:charge="0" fbc:chemicalFormula="C4H7O2" />
      <species boundaryCondition="false" compartment="c" constant="false" hasOnlySubstanceUnits="false" id="M_butoh_c" name="butoh[c]" fbc:charge="0" fbc:chemicalFormula="C4H10O" />
      <species boundaryCondition="false" compartment="e" constant="false" hasOnlySubstanceUnits="false" id="M_butoh_e" name="butoh[e]" fbc:charge="0" fbc:chemicalFormula="C4H10O" />
      <species boundaryCondition="false" compartment="c" constant="false" hasOnlySubstanceUnits="false" id="M_butylphos_c" name="butylphos[c]" fbc:charge="0" fbc:chemicalFormula="C4H7O5P" />
      <species boundaryCondition="false" compartment="c" constant="false" hasOnlySubstanceUnits="false" id="M_bz_c" name="bz[c]" fbc:charge="0" fbc:chemicalFormula="C7H5O2" />
      <species boundaryCondition="false" compartment="c" constant="false" hasOnlySubstanceUnits="false" id="M_c17cycACP_c" name="c17cycACP[c]" fbc:charge="0" fbc:chemicalFormula="C17H30OSR" />
      <species boundaryCondition="false" compartment="c" constant="false" hasOnlySubstanceUnits="false" id="M_c19cycACP_c" name="c19cycACP[c]" fbc:charge="0" fbc:chemicalFormula="C19H34OSR" />
      <species boundaryCondition="false" compartment="c" constant="false" hasOnlySubstanceUnits="false" id="M_c2m26dcoa_c" name="c2m26dcoa[c]" fbc:charge="0" fbc:chemicalFormula="C31H46N7O17P3S" />
      <species boundaryCondition="false" compartment="c" constant="false" hasOnlySubstanceUnits="false" id="M_cala_c" name="cala[c]" fbc:charge="0" fbc:chemicalFormula="C4H7N2O3" />
      <species boundaryCondition="false" compartment="c" constant="false" hasOnlySubstanceUnits="false" id="M_camp_c" name="camp[c]" fbc:charge="0" fbc:chemicalFormula="C10H11N5O6P" />
      <species boundaryCondition="false" compartment="c" constant="false" hasOnlySubstanceUnits="false" id="M_can_L_c" name="can-L[c]" fbc:charge="0" fbc:chemicalFormula="C4H10N2O3" />
      <species boundaryCondition="false" compartment="c" constant="false" hasOnlySubstanceUnits="false" id="M_cansuc_c" name="cansuc[c]" fbc:charge="0" fbc:chemicalFormula="C9H15N4O7" />
      <species boundaryCondition="false" compartment="c" constant="false" hasOnlySubstanceUnits="false" id="M_canv_L_c" name="canv-L[c]" fbc:charge="0" fbc:chemicalFormula="C5H13N4O3" />
      <species boundaryCondition="false" compartment="c" constant="false" hasOnlySubstanceUnits="false" id="M_carbbiocarbcprot_c" name="carbbiocarbcprot[c]" fbc:charge="0" fbc:chemicalFormula="C18H26N5O6R2S" />
      <species boundaryCondition="false" compartment="c" constant="false" hasOnlySubstanceUnits="false" id="M_carbm_c" name="carbm[c]" fbc:charge="0" fbc:chemicalFormula="CH2NO2" />
      <species boundaryCondition="false" compartment="c" constant="false" hasOnlySubstanceUnits="false" id="M_carbo_met_c" name="carbo_met[c]" fbc:charge="0" />
      <species boundaryCondition="false" compartment="c" constant="false" hasOnlySubstanceUnits="false" id="M_carbputr_c" name="carbputr[c]" fbc:charge="0" fbc:chemicalFormula="C5H14N3O" />
      <species boundaryCondition="false" compartment="c" constant="false" hasOnlySubstanceUnits="false" id="M_cbasp_c" name="cbasp[c]" fbc:charge="0" fbc:chemicalFormula="C5H6N2O5" />
      <species boundaryCondition="false" compartment="c" constant="false" hasOnlySubstanceUnits="false" id="M_cbi_c" name="cbi[c]" fbc:charge="0" fbc:chemicalFormula="C48H72CoN11O8" />
      <species boundaryCondition="false" compartment="c" constant="false" hasOnlySubstanceUnits="false" id="M_cbp_c" name="cbp[c]" fbc:charge="0" fbc:chemicalFormula="CH2NO5P" />
      <species boundaryCondition="false" compartment="c" constant="false" hasOnlySubstanceUnits="false" id="M_cbxnspmdn_c" name="cbxnspmdn[c]" fbc:charge="0" fbc:chemicalFormula="C7H18N3O2" />
      <species boundaryCondition="false" compartment="c" constant="false" hasOnlySubstanceUnits="false" id="M_cdiGMP_c" name="cdiGMP[c]" fbc:charge="0" fbc:chemicalFormula="C20H22N10O14P2" />
      <species boundaryCondition="false" compartment="c" constant="false" hasOnlySubstanceUnits="false" id="M_cdp_c" name="cdp[c]" fbc:charge="0" fbc:chemicalFormula="C9H12N3O11P2" />
      <species boundaryCondition="false" compartment="c" constant="false" hasOnlySubstanceUnits="false" id="M_cdpdag_CB_c" name="cdpdag_CB[c]" fbc:charge="0" />
      <species boundaryCondition="false" compartment="c" constant="false" hasOnlySubstanceUnits="false" id="M_cdpglyc_c" name="cdpglyc[c]" fbc:charge="0" fbc:chemicalFormula="C12H19N3O13P2" />
      <species boundaryCondition="false" compartment="c" constant="false" hasOnlySubstanceUnits="false" id="M_cel_c" name="cel[c]" fbc:charge="0" fbc:chemicalFormula="C6H10O5" />
      <species boundaryCondition="false" compartment="c" constant="false" hasOnlySubstanceUnits="false" id="M_celb_c" name="celb[c]" fbc:charge="0" fbc:chemicalFormula="C12H22O11" />
      <species boundaryCondition="false" compartment="c" constant="false" hasOnlySubstanceUnits="false" id="M_celb6p_c" name="celb6p[c]" fbc:charge="0" fbc:chemicalFormula="C12H21O14P" />
      <species boundaryCondition="false" compartment="e" constant="false" hasOnlySubstanceUnits="false" id="M_celb_e" name="celb[e]" fbc:charge="0" fbc:chemicalFormula="C12H22O11" />
      <species boundaryCondition="false" compartment="c" constant="false" hasOnlySubstanceUnits="false" id="M_cgly_c" name="cgly[c]" fbc:charge="0" fbc:chemicalFormula="C5H10N2O3S" />
      <species boundaryCondition="false" compartment="c" constant="false" hasOnlySubstanceUnits="false" id="M_ch4s_c" name="ch4s[c]" fbc:charge="0" fbc:chemicalFormula="CH4S" />
      <species boundaryCondition="false" compartment="c" constant="false" hasOnlySubstanceUnits="false" id="M_chitin_c" name="chitin[c]" fbc:charge="0" fbc:chemicalFormula="C8H13NO5" />
      <species boundaryCondition="false" compartment="c" constant="false" hasOnlySubstanceUnits="false" id="M_chlamph_c" name="chlamph[c]" fbc:charge="0" fbc:chemicalFormula="C11H12N2O5L2" />
      <species boundaryCondition="false" compartment="c" constant="false" hasOnlySubstanceUnits="false" id="M_chlamph3ac_c" name="chlamph3ac[c]" fbc:charge="0" fbc:chemicalFormula="C13H14N2O6L2" />
      <species boundaryCondition="false" compartment="c" constant="false" hasOnlySubstanceUnits="false" id="M_chol_c" name="chol[c]" fbc:charge="0" fbc:chemicalFormula="C5H15NO" />
      <species boundaryCondition="false" compartment="c" constant="false" hasOnlySubstanceUnits="false" id="M_chola_c" name="chola[c]" fbc:charge="0" fbc:chemicalFormula="C24H50O4" />
      <species boundaryCondition="false" compartment="c" constant="false" hasOnlySubstanceUnits="false" id="M_cholate_c" name="cholate[c]" fbc:charge="0" fbc:chemicalFormula="C24H30O5" />
      <species boundaryCondition="false" compartment="c" constant="false" hasOnlySubstanceUnits="false" id="M_chor_c" name="chor[c]" fbc:charge="0" fbc:chemicalFormula="C10H8O6" />
      <species boundaryCondition="false" compartment="c" constant="false" hasOnlySubstanceUnits="false" id="M_cit_c" name="cit[c]" fbc:charge="0" fbc:chemicalFormula="C6H5O7" />
      <species boundaryCondition="false" compartment="e" constant="false" hasOnlySubstanceUnits="false" id="M_cit_e" name="cit[e]" fbc:charge="0" fbc:chemicalFormula="C6H5O7" />
      <species boundaryCondition="false" compartment="c" constant="false" hasOnlySubstanceUnits="false" id="M_citr_L_c" name="citr-L[c]" fbc:charge="0" fbc:chemicalFormula="C6H13N3O3" />
      <species boundaryCondition="false" compartment="c" constant="false" hasOnlySubstanceUnits="false" id="M_clpn_CB_c" name="clpn_CB[c]" fbc:charge="0" />
      <species boundaryCondition="false" compartment="c" constant="false" hasOnlySubstanceUnits="false" id="M_cmethydmuc_c" name="cmethydmuc[c]" fbc:charge="0" fbc:chemicalFormula="C8H6O7" />
      <species boundaryCondition="false" compartment="c" constant="false" hasOnlySubstanceUnits="false" id="M_cmp_c" name="cmp[c]" fbc:charge="0" fbc:chemicalFormula="C9H12N3O8P" />
      <species boundaryCondition="false" compartment="c" constant="false" hasOnlySubstanceUnits="false" id="M_cmpacna_c" name="cmpacna[c]" fbc:charge="0" fbc:chemicalFormula="C20H29N4O16P" />
      <species boundaryCondition="false" compartment="c" constant="false" hasOnlySubstanceUnits="false" id="M_cmpacnmt_c" name="cmpacnmt[c]" fbc:charge="0" fbc:chemicalFormula="C19H28N4O16R1P1" />
      <species boundaryCondition="false" compartment="c" constant="false" hasOnlySubstanceUnits="false" id="M_co1dam_c" name="co1dam[c]" fbc:charge="0" fbc:chemicalFormula="C45H56CoN6O12" />
      <species boundaryCondition="false" compartment="c" constant="false" hasOnlySubstanceUnits="false" id="M_co2_c" name="co2[c]" fbc:charge="0" fbc:chemicalFormula="CO2" />
      <species boundaryCondition="false" compartment="e" constant="false" hasOnlySubstanceUnits="false" id="M_co2_e" name="co2[e]" fbc:charge="0" fbc:chemicalFormula="CO2" />
      <species boundaryCondition="false" compartment="c" constant="false" hasOnlySubstanceUnits="false" id="M_co2dam_c" name="co2dam[c]" fbc:charge="0" fbc:chemicalFormula="C45H56CoN6O12" />
      <species boundaryCondition="false" compartment="c" constant="false" hasOnlySubstanceUnits="false" id="M_coa_c" name="coa[c]" fbc:charge="0" fbc:chemicalFormula="C21H32N7O16P3S" />
      <species boundaryCondition="false" compartment="c" constant="false" hasOnlySubstanceUnits="false" id="M_cobalt2_c" name="cobalt2[c]" fbc:charge="0" fbc:chemicalFormula="Co" />
      <species boundaryCondition="false" compartment="c" constant="false" hasOnlySubstanceUnits="false" id="M_cobya_c" name="cobya[c]" fbc:charge="0" fbc:chemicalFormula="C45H52CoN4O14" />
      <species boundaryCondition="false" compartment="c" constant="false" hasOnlySubstanceUnits="false" id="M_codhpre6_c" name="codhpre6[c]" fbc:charge="0" fbc:chemicalFormula="C44H47CoN4O16" />
      <species boundaryCondition="false" compartment="c" constant="false" hasOnlySubstanceUnits="false" id="M_copre2_c" name="copre2[c]" fbc:charge="0" fbc:chemicalFormula="C42H38N4O16Co" />
      <species boundaryCondition="false" compartment="c" constant="false" hasOnlySubstanceUnits="false" id="M_copre3_c" name="copre3[c]" fbc:charge="0" fbc:chemicalFormula="C43H40CoN4O16" />
      <species boundaryCondition="false" compartment="c" constant="false" hasOnlySubstanceUnits="false" id="M_copre4_c" name="copre4[c]" fbc:charge="0" fbc:chemicalFormula="C44H43CoN4O16" />
      <species boundaryCondition="false" compartment="c" constant="false" hasOnlySubstanceUnits="false" id="M_copre5_c" name="copre5[c]" fbc:charge="0" fbc:chemicalFormula="C45H45N4O16Co" />
      <species boundaryCondition="false" compartment="c" constant="false" hasOnlySubstanceUnits="false" id="M_copre6_c" name="copre6[c]" fbc:charge="0" fbc:chemicalFormula="C44H45N4O16Co" />
      <species boundaryCondition="false" compartment="c" constant="false" hasOnlySubstanceUnits="false" id="M_copre7_c" name="copre7[c]" fbc:charge="0" fbc:chemicalFormula="C45H50N4O16Co" />
      <species boundaryCondition="false" compartment="c" constant="false" hasOnlySubstanceUnits="false" id="M_copre8_c" name="copre8[c]" fbc:charge="0" fbc:chemicalFormula="C45H52N4O14Co" />
      <species boundaryCondition="false" compartment="c" constant="false" hasOnlySubstanceUnits="false" id="M_coscl_c" name="coscl[c]" fbc:charge="0" fbc:chemicalFormula="C42H36N4O16Co" />
      <species boundaryCondition="false" compartment="c" constant="false" hasOnlySubstanceUnits="false" id="M_cpppg1_c" name="cpppg1[c]" fbc:charge="0" fbc:chemicalFormula="C36H40N4O8" />
      <species boundaryCondition="false" compartment="c" constant="false" hasOnlySubstanceUnits="false" id="M_cpppg3_c" name="cpppg3[c]" fbc:charge="0" fbc:chemicalFormula="C36H40N4O8" />
      <species boundaryCondition="false" compartment="c" constant="false" hasOnlySubstanceUnits="false" id="M_ctp_c" name="ctp[c]" fbc:charge="0" fbc:chemicalFormula="C9H12N3O14P3" />
      <species boundaryCondition="false" compartment="c" constant="false" hasOnlySubstanceUnits="false" id="M_cys_L_c" name="cys-L[c]" fbc:charge="0" fbc:chemicalFormula="C3H7NO2S" />
      <species boundaryCondition="false" compartment="c" constant="false" hasOnlySubstanceUnits="false" id="M_cyst_L_c" name="cyst-L[c]" fbc:charge="0" fbc:chemicalFormula="C7H14N2O4S" />
      <species boundaryCondition="false" compartment="c" constant="false" hasOnlySubstanceUnits="false" id="M_cytd_c" name="cytd[c]" fbc:charge="0" fbc:chemicalFormula="C9H13N3O5" />
      <species boundaryCondition="false" compartment="c" constant="false" hasOnlySubstanceUnits="false" id="M_dad_2_c" name="dad-2[c]" fbc:charge="0" fbc:chemicalFormula="C10H13N5O3" />
      <species boundaryCondition="false" compartment="c" constant="false" hasOnlySubstanceUnits="false" id="M_dad_5_c" name="dad-5[c]" fbc:charge="0" fbc:chemicalFormula="C10H13N5O3" />
      <species boundaryCondition="false" compartment="c" constant="false" hasOnlySubstanceUnits="false" id="M_dadp_c" name="dadp[c]" fbc:charge="0" fbc:chemicalFormula="C10H12N5O9P2" />
      <species boundaryCondition="false" compartment="c" constant="false" hasOnlySubstanceUnits="false" id="M_damp_c" name="damp[c]" fbc:charge="0" fbc:chemicalFormula="C10H12N5O6P" />
      <species boundaryCondition="false" compartment="c" constant="false" hasOnlySubstanceUnits="false" id="M_dann_c" name="dann[c]" fbc:charge="0" fbc:chemicalFormula="C9H21N2O2" />
      <species boundaryCondition="false" compartment="c" constant="false" hasOnlySubstanceUnits="false" id="M_datp_c" name="datp[c]" fbc:charge="0" fbc:chemicalFormula="C10H12N5O12P3" />
      <species boundaryCondition="false" compartment="c" constant="false" hasOnlySubstanceUnits="false" id="M_db4p_c" name="db4p[c]" fbc:charge="0" fbc:chemicalFormula="C4H7O6P" />
      <species boundaryCondition="false" compartment="c" constant="false" hasOnlySubstanceUnits="false" id="M_dc2coa_c" name="dc2coa[c]" fbc:charge="0" fbc:chemicalFormula="C31H48N7O17P3S" />
      <species boundaryCondition="false" compartment="c" constant="false" hasOnlySubstanceUnits="false" id="M_dcamp_c" name="dcamp[c]" fbc:charge="0" fbc:chemicalFormula="C14H14N5O11P" />
      <species boundaryCondition="false" compartment="c" constant="false" hasOnlySubstanceUnits="false" id="M_dcdp_c" name="dcdp[c]" fbc:charge="0" fbc:chemicalFormula="C9H12N3O10P2" />
      <species boundaryCondition="false" compartment="c" constant="false" hasOnlySubstanceUnits="false" id="M_dcmp_c" name="dcmp[c]" fbc:charge="0" fbc:chemicalFormula="C9H12N3O7P" />
      <species boundaryCondition="false" compartment="c" constant="false" hasOnlySubstanceUnits="false" id="M_dcppp_c" name="dcppp[c]" fbc:charge="0" fbc:chemicalFormula="C50H81O7P2" />
      <species boundaryCondition="false" compartment="c" constant="false" hasOnlySubstanceUnits="false" id="M_dctp_c" name="dctp[c]" fbc:charge="0" fbc:chemicalFormula="C9H12N3O13P3" />
      <species boundaryCondition="false" compartment="c" constant="false" hasOnlySubstanceUnits="false" id="M_dcyt_c" name="dcyt[c]" fbc:charge="0" fbc:chemicalFormula="C9H13N3O4" />
      <species boundaryCondition="false" compartment="c" constant="false" hasOnlySubstanceUnits="false" id="M_dd2coa_c" name="dd2coa[c]" fbc:charge="0" fbc:chemicalFormula="C33H52N7O17P3S" />
      <species boundaryCondition="false" compartment="c" constant="false" hasOnlySubstanceUnits="false" id="M_dehyddglucn_c" name="dehyddglucn[c]" fbc:charge="0" fbc:chemicalFormula="C6H9O6" />
      <species boundaryCondition="false" compartment="c" constant="false" hasOnlySubstanceUnits="false" id="M_demethphyquin_c" name="demethphyquin[c]" fbc:charge="0" fbc:chemicalFormula="C30H44O2" />
      <species boundaryCondition="false" compartment="c" constant="false" hasOnlySubstanceUnits="false" id="M_deoxchlac_c" name="deoxchlac[c]" fbc:charge="0" fbc:chemicalFormula="C24H41O4" />
      <species boundaryCondition="false" compartment="c" constant="false" hasOnlySubstanceUnits="false" id="M_dgal6p_c" name="dgal6p[c]" fbc:charge="0" fbc:chemicalFormula="C6H11O9P" />
      <species boundaryCondition="false" compartment="c" constant="false" hasOnlySubstanceUnits="false" id="M_dgdcg_CB_c" name="dgdcg_CB[c]" fbc:charge="0" />
      <species boundaryCondition="false" compartment="c" constant="false" hasOnlySubstanceUnits="false" id="M_dgdp_c" name="dgdp[c]" fbc:charge="0" fbc:chemicalFormula="C10H12N5O10P2" />
      <species boundaryCondition="false" compartment="c" constant="false" hasOnlySubstanceUnits="false" id="M_dgmp_c" name="dgmp[c]" fbc:charge="0" fbc:chemicalFormula="C10H12N5O7P" />
      <species boundaryCondition="false" compartment="c" constant="false" hasOnlySubstanceUnits="false" id="M_dgsn_c" name="dgsn[c]" fbc:charge="0" fbc:chemicalFormula="C10H13N5O4" />
      <species boundaryCondition="false" compartment="c" constant="false" hasOnlySubstanceUnits="false" id="M_dgtp_c" name="dgtp[c]" fbc:charge="0" fbc:chemicalFormula="C10H12N5O13P3" />
      <species boundaryCondition="false" compartment="c" constant="false" hasOnlySubstanceUnits="false" id="M_dha_c" name="dha[c]" fbc:charge="0" fbc:chemicalFormula="C3H6O3" />
      <species boundaryCondition="false" compartment="c" constant="false" hasOnlySubstanceUnits="false" id="M_dhap_c" name="dhap[c]" fbc:charge="0" fbc:chemicalFormula="C3H5O6P" />
      <species boundaryCondition="false" compartment="c" constant="false" hasOnlySubstanceUnits="false" id="M_dhbpt_c" name="dhbpt[c]" fbc:charge="0" fbc:chemicalFormula="C9H13N5O3" />
      <species boundaryCondition="false" compartment="c" constant="false" hasOnlySubstanceUnits="false" id="M_dhf_c" name="dhf[c]" fbc:charge="0" fbc:chemicalFormula="C19H19N7O6" />
      <species boundaryCondition="false" compartment="c" constant="false" hasOnlySubstanceUnits="false" id="M_dhna_c" name="dhna[c]" fbc:charge="0" fbc:chemicalFormula="C11H7O4" />
      <species boundaryCondition="false" compartment="c" constant="false" hasOnlySubstanceUnits="false" id="M_dhnacoa_c" name="dhnacoa[c]" fbc:charge="0" fbc:chemicalFormula="C32H41N7O19P3S" />
      <species boundaryCondition="false" compartment="c" constant="false" hasOnlySubstanceUnits="false" id="M_dhnpt_c" name="dhnpt[c]" fbc:charge="0" fbc:chemicalFormula="C9H13N5O4" />
      <species boundaryCondition="false" compartment="c" constant="false" hasOnlySubstanceUnits="false" id="M_dhor_S_c" name="dhor-S[c]" fbc:charge="0" fbc:chemicalFormula="C5H5N2O4" />
      <species boundaryCondition="false" compartment="c" constant="false" hasOnlySubstanceUnits="false" id="M_dhpmp_c" name="dhpmp[c]" fbc:charge="0" fbc:chemicalFormula="C9H12N5O7P" />
      <species boundaryCondition="false" compartment="c" constant="false" hasOnlySubstanceUnits="false" id="M_dhpt_c" name="dhpt[c]" fbc:charge="0" fbc:chemicalFormula="C14H13N6O3" />
      <species boundaryCondition="false" compartment="c" constant="false" hasOnlySubstanceUnits="false" id="M_dhptd_c" name="dhptd[c]" fbc:charge="0" fbc:chemicalFormula="C5H8O4" />
      <species boundaryCondition="false" compartment="c" constant="false" hasOnlySubstanceUnits="false" id="M_diacet_c" name="diacet[c]" fbc:charge="0" fbc:chemicalFormula="C4H6O2" />
      <species boundaryCondition="false" compartment="c" constant="false" hasOnlySubstanceUnits="false" id="M_didp_c" name="didp[c]" fbc:charge="0" fbc:chemicalFormula="C10H11N4O10P2" />
      <species boundaryCondition="false" compartment="c" constant="false" hasOnlySubstanceUnits="false" id="M_diketdglucn_c" name="diketdglucn[c]" fbc:charge="0" fbc:chemicalFormula="C6H9O6" />
      <species boundaryCondition="false" compartment="c" constant="false" hasOnlySubstanceUnits="false" id="M_dimboa_c" name="dimboa[c]" fbc:charge="0" fbc:chemicalFormula="C9H8N1O5" />
      <species boundaryCondition="false" compartment="c" constant="false" hasOnlySubstanceUnits="false" id="M_dimboagluc_c" name="dimboagluc[c]" fbc:charge="0" fbc:chemicalFormula="C15H18N1O10" />
      <species boundaryCondition="false" compartment="c" constant="false" hasOnlySubstanceUnits="false" id="M_din_c" name="din[c]" fbc:charge="0" fbc:chemicalFormula="C10H12N4O4" />
      <species boundaryCondition="false" compartment="c" constant="false" hasOnlySubstanceUnits="false" id="M_ditp_c" name="ditp[c]" fbc:charge="0" fbc:chemicalFormula="C10H11N4O13P3" />
      <species boundaryCondition="false" compartment="c" constant="false" hasOnlySubstanceUnits="false" id="M_dkdi_c" name="dkdi[c]" fbc:charge="0" fbc:chemicalFormula="C6H12O5" />
      <species boundaryCondition="false" compartment="c" constant="false" hasOnlySubstanceUnits="false" id="M_dketdeoinos_c" name="dketdeoinos[c]" fbc:charge="0" fbc:chemicalFormula="C6H11O5" />
      <species boundaryCondition="false" compartment="c" constant="false" hasOnlySubstanceUnits="false" id="M_dkh_c" name="dkh[c]" fbc:charge="0" fbc:chemicalFormula="C6H12O6" />
      <species boundaryCondition="false" compartment="c" constant="false" hasOnlySubstanceUnits="false" id="M_dkh6p_c" name="dkh6p[c]" fbc:charge="0" fbc:chemicalFormula="C6H10O9P" />
      <species boundaryCondition="false" compartment="c" constant="false" hasOnlySubstanceUnits="false" id="M_dmbzid_c" name="dmbzid[c]" fbc:charge="0" fbc:chemicalFormula="C9H10N2" />
      <species boundaryCondition="false" compartment="c" constant="false" hasOnlySubstanceUnits="false" id="M_dmlz_c" name="dmlz[c]" fbc:charge="0" fbc:chemicalFormula="C13H18N4O6" />
      <species boundaryCondition="false" compartment="c" constant="false" hasOnlySubstanceUnits="false" id="M_dmpp_c" name="dmpp[c]" fbc:charge="0" fbc:chemicalFormula="C5H9O7P2" />
      <species boundaryCondition="false" compartment="c" constant="false" hasOnlySubstanceUnits="false" id="M_dna_met_c" name="dna_met[c]" fbc:charge="0" />
      <species boundaryCondition="false" compartment="c" constant="false" hasOnlySubstanceUnits="false" id="M_dnad_c" name="dnad[c]" fbc:charge="0" fbc:chemicalFormula="C21H24N6O15P2" />
      <species boundaryCondition="false" compartment="c" constant="false" hasOnlySubstanceUnits="false" id="M_dpcoa_c" name="dpcoa[c]" fbc:charge="0" fbc:chemicalFormula="C21H33N7O13P2S" />
      <species boundaryCondition="false" compartment="c" constant="false" hasOnlySubstanceUnits="false" id="M_drib_c" name="drib[c]" fbc:charge="0" fbc:chemicalFormula="C5H10O4" />
      <species boundaryCondition="false" compartment="c" constant="false" hasOnlySubstanceUnits="false" id="M_dscl_c" name="dscl[c]" fbc:charge="0" fbc:chemicalFormula="C42H41N4O16" />
      <species boundaryCondition="false" compartment="c" constant="false" hasOnlySubstanceUnits="false" id="M_dtbt_c" name="dtbt[c]" fbc:charge="0" fbc:chemicalFormula="C10H17N2O3" />
      <species boundaryCondition="false" compartment="c" constant="false" hasOnlySubstanceUnits="false" id="M_dtdp_c" name="dtdp[c]" fbc:charge="0" fbc:chemicalFormula="C10H13N2O11P2" />
      <species boundaryCondition="false" compartment="c" constant="false" hasOnlySubstanceUnits="false" id="M_dtdp4d6dg_c" name="dtdp4d6dg[c]" fbc:charge="0" fbc:chemicalFormula="C16H22N2O15P2" />
      <species boundaryCondition="false" compartment="c" constant="false" hasOnlySubstanceUnits="false" id="M_dtdp4d6dm_c" name="dtdp4d6dm[c]" fbc:charge="0" fbc:chemicalFormula="C16H22N2O15P2" />
      <species boundaryCondition="false" compartment="c" constant="false" hasOnlySubstanceUnits="false" id="M_dtdpglu_c" name="dtdpglu[c]" fbc:charge="0" fbc:chemicalFormula="C16H24N2O16P2" />
      <species boundaryCondition="false" compartment="c" constant="false" hasOnlySubstanceUnits="false" id="M_dtdprmn_c" name="dtdprmn[c]" fbc:charge="0" fbc:chemicalFormula="C16H24N2O15P2" />
      <species boundaryCondition="false" compartment="c" constant="false" hasOnlySubstanceUnits="false" id="M_dtmp_c" name="dtmp[c]" fbc:charge="0" fbc:chemicalFormula="C10H13N2O8P" />
      <species boundaryCondition="false" compartment="c" constant="false" hasOnlySubstanceUnits="false" id="M_dttp_c" name="dttp[c]" fbc:charge="0" fbc:chemicalFormula="C10H13N2O14P3" />
      <species boundaryCondition="false" compartment="c" constant="false" hasOnlySubstanceUnits="false" id="M_dudp_c" name="dudp[c]" fbc:charge="0" fbc:chemicalFormula="C9H11N2O11P2" />
      <species boundaryCondition="false" compartment="c" constant="false" hasOnlySubstanceUnits="false" id="M_dump_c" name="dump[c]" fbc:charge="0" fbc:chemicalFormula="C9H11N2O8P" />
      <species boundaryCondition="false" compartment="c" constant="false" hasOnlySubstanceUnits="false" id="M_duri_c" name="duri[c]" fbc:charge="0" fbc:chemicalFormula="C9H12N2O5" />
      <species boundaryCondition="false" compartment="c" constant="false" hasOnlySubstanceUnits="false" id="M_dutp_c" name="dutp[c]" fbc:charge="0" fbc:chemicalFormula="C9H11N2O14P3" />
      <species boundaryCondition="false" compartment="c" constant="false" hasOnlySubstanceUnits="false" id="M_dxyl5p_c" name="dxyl5p[c]" fbc:charge="0" fbc:chemicalFormula="C5H9O7P" />
      <species boundaryCondition="false" compartment="c" constant="false" hasOnlySubstanceUnits="false" id="M_e2maa_c" name="e2maa[c]" fbc:charge="0" fbc:chemicalFormula="C7H12O3" />
      <species boundaryCondition="false" compartment="c" constant="false" hasOnlySubstanceUnits="false" id="M_e4hglu_c" name="e4hglu[c]" fbc:charge="0" fbc:chemicalFormula="C5H8NO5" />
      <species boundaryCondition="false" compartment="c" constant="false" hasOnlySubstanceUnits="false" id="M_e4p_c" name="e4p[c]" fbc:charge="0" fbc:chemicalFormula="C4H7O7P" />
      <species boundaryCondition="false" compartment="c" constant="false" hasOnlySubstanceUnits="false" id="M_eig3p_c" name="eig3p[c]" fbc:charge="0" fbc:chemicalFormula="C6H9N2O6P" />
      <species boundaryCondition="false" compartment="c" constant="false" hasOnlySubstanceUnits="false" id="M_emhbut_c" name="emhbut[c]" fbc:charge="0" fbc:chemicalFormula="C7H14O3" />
      <species boundaryCondition="false" compartment="c" constant="false" hasOnlySubstanceUnits="false" id="M_epm_c" name="epm[c]" fbc:charge="0" fbc:chemicalFormula="C12H22O11" />
      <species boundaryCondition="false" compartment="c" constant="false" hasOnlySubstanceUnits="false" id="M_etha_c" name="etha[c]" fbc:charge="0" fbc:chemicalFormula="C2H8NO" />
      <species boundaryCondition="false" compartment="c" constant="false" hasOnlySubstanceUnits="false" id="M_etoh_c" name="etoh[c]" fbc:charge="0" fbc:chemicalFormula="C2H6O" />
      <species boundaryCondition="false" compartment="e" constant="false" hasOnlySubstanceUnits="false" id="M_etoh_e" name="etoh[e]" fbc:charge="0" fbc:chemicalFormula="C2H6O" />
      <species boundaryCondition="false" compartment="c" constant="false" hasOnlySubstanceUnits="false" id="M_f1p_c" name="f1p[c]" fbc:charge="0" fbc:chemicalFormula="C6H11O9P" />
      <species boundaryCondition="false" compartment="c" constant="false" hasOnlySubstanceUnits="false" id="M_f6p_c" name="f6p[c]" fbc:charge="0" fbc:chemicalFormula="C6H11O9P" />
      <species boundaryCondition="false" compartment="c" constant="false" hasOnlySubstanceUnits="false" id="M_fad_c" name="fad[c]" fbc:charge="0" fbc:chemicalFormula="C27H31N9O15P2" />
      <species boundaryCondition="false" compartment="c" constant="false" hasOnlySubstanceUnits="false" id="M_fadh2_c" name="fadh2[c]" fbc:charge="0" fbc:chemicalFormula="C27H33N9O15P2" />
      <species boundaryCondition="false" compartment="c" constant="false" hasOnlySubstanceUnits="false" id="M_fald_c" name="fald[c]" fbc:charge="0" fbc:chemicalFormula="CH2O" />
      <species boundaryCondition="false" compartment="c" constant="false" hasOnlySubstanceUnits="false" id="M_faptp_c" name="faptp[c]" fbc:charge="0" fbc:chemicalFormula="C10H15N5O15P3" />
      <species boundaryCondition="false" compartment="c" constant="false" hasOnlySubstanceUnits="false" id="M_fc1p_c" name="fc1p[c]" fbc:charge="0" fbc:chemicalFormula="C6H11O8P" />
      <species boundaryCondition="false" compartment="c" constant="false" hasOnlySubstanceUnits="false" id="M_fcl_L_c" name="fcl-L[c]" fbc:charge="0" fbc:chemicalFormula="C6H12O5" />
      <species boundaryCondition="false" compartment="c" constant="false" hasOnlySubstanceUnits="false" id="M_fdp_c" name="fdp[c]" fbc:charge="0" fbc:chemicalFormula="C6H10O12P2" />
      <species boundaryCondition="false" compartment="c" constant="false" hasOnlySubstanceUnits="false" id="M_fdxox_c" name="fdxox[c]" fbc:charge="0" fbc:chemicalFormula="X" />
      <species boundaryCondition="false" compartment="c" constant="false" hasOnlySubstanceUnits="false" id="M_fdxrd_c" name="fdxrd[c]" fbc:charge="0" fbc:chemicalFormula="X" />
      <species boundaryCondition="false" compartment="c" constant="false" hasOnlySubstanceUnits="false" id="M_fe2_c" name="fe2[c]" fbc:charge="0" fbc:chemicalFormula="Fe" />
      <species boundaryCondition="false" compartment="c" constant="false" hasOnlySubstanceUnits="false" id="M_fgam_c" name="fgam[c]" fbc:charge="0" fbc:chemicalFormula="C8H13N2O9P" />
      <species boundaryCondition="false" compartment="c" constant="false" hasOnlySubstanceUnits="false" id="M_fldox_c" name="fldox[c]" fbc:charge="0" fbc:chemicalFormula="XX" />
      <species boundaryCondition="false" compartment="c" constant="false" hasOnlySubstanceUnits="false" id="M_fldrd_c" name="fldrd[c]" fbc:charge="0" fbc:chemicalFormula="XXH2" />
      <species boundaryCondition="false" compartment="c" constant="false" hasOnlySubstanceUnits="false" id="M_fluroureid_c" name="fluroureid[c]" fbc:charge="0" fbc:chemicalFormula="C4H6FN2O3" />
      <species boundaryCondition="false" compartment="c" constant="false" hasOnlySubstanceUnits="false" id="M_fmet_c" name="fmet[c]" fbc:charge="0" fbc:chemicalFormula="C6H10N1O3S1" />
      <species boundaryCondition="false" compartment="c" constant="false" hasOnlySubstanceUnits="false" id="M_fmn_c" name="fmn[c]" fbc:charge="0" fbc:chemicalFormula="C17H19N4O9P" />
      <species boundaryCondition="false" compartment="c" constant="false" hasOnlySubstanceUnits="false" id="M_fmnh2_c" name="fmnh2[c]" fbc:charge="0" fbc:chemicalFormula="C17H21N4O9P" />
      <species boundaryCondition="false" compartment="c" constant="false" hasOnlySubstanceUnits="false" id="M_fol_c" name="fol[c]" fbc:charge="0" fbc:chemicalFormula="C19H18N7O6" />
      <species boundaryCondition="false" compartment="c" constant="false" hasOnlySubstanceUnits="false" id="M_for_c" name="for[c]" fbc:charge="0" fbc:chemicalFormula="CHO2" />
      <species boundaryCondition="false" compartment="e" constant="false" hasOnlySubstanceUnits="false" id="M_for_e" name="for[e]" fbc:charge="0" fbc:chemicalFormula="CHO2" />
      <species boundaryCondition="false" compartment="c" constant="false" hasOnlySubstanceUnits="false" id="M_fpram_c" name="fpram[c]" fbc:charge="0" fbc:chemicalFormula="C8H15N3O8P" />
      <species boundaryCondition="false" compartment="c" constant="false" hasOnlySubstanceUnits="false" id="M_fprica_c" name="fprica[c]" fbc:charge="0" fbc:chemicalFormula="C10H13N4O9P" />
      <species boundaryCondition="false" compartment="c" constant="false" hasOnlySubstanceUnits="false" id="M_frdp_c" name="frdp[c]" fbc:charge="0" fbc:chemicalFormula="C15H25O7P2" />
      <species boundaryCondition="false" compartment="c" constant="false" hasOnlySubstanceUnits="false" id="M_fru_c" name="fru[c]" fbc:charge="0" fbc:chemicalFormula="C6H12O6" />
      <species boundaryCondition="false" compartment="e" constant="false" hasOnlySubstanceUnits="false" id="M_fru_e" name="fru[e]" fbc:charge="0" fbc:chemicalFormula="C6H12O6" />
      <species boundaryCondition="false" compartment="c" constant="false" hasOnlySubstanceUnits="false" id="M_fruur_c" name="fruur[c]" fbc:charge="0" fbc:chemicalFormula="C6H9O7" />
      <species boundaryCondition="false" compartment="c" constant="false" hasOnlySubstanceUnits="false" id="M_fuc_L_c" name="fuc-L[c]" fbc:charge="0" fbc:chemicalFormula="C6H12O5" />
      <species boundaryCondition="false" compartment="c" constant="false" hasOnlySubstanceUnits="false" id="M_fum_c" name="fum[c]" fbc:charge="0" fbc:chemicalFormula="C4H2O4" />
      <species boundaryCondition="false" compartment="c" constant="false" hasOnlySubstanceUnits="false" id="M_g1p_c" name="g1p[c]" fbc:charge="0" fbc:chemicalFormula="C6H11O9P" />
      <species boundaryCondition="false" compartment="c" constant="false" hasOnlySubstanceUnits="false" id="M_g3p_c" name="g3p[c]" fbc:charge="0" fbc:chemicalFormula="C3H5O6P" />
      <species boundaryCondition="false" compartment="c" constant="false" hasOnlySubstanceUnits="false" id="M_g3pc_c" name="g3pc[c]" fbc:charge="0" fbc:chemicalFormula="C8H21NO6P" />
      <species boundaryCondition="false" compartment="c" constant="false" hasOnlySubstanceUnits="false" id="M_g3pe_c" name="g3pe[c]" fbc:charge="0" fbc:chemicalFormula="C5H14NO6P" />
      <species boundaryCondition="false" compartment="c" constant="false" hasOnlySubstanceUnits="false" id="M_g6p_c" name="g6p[c]" fbc:charge="0" fbc:chemicalFormula="C6H11O9P" />
      <species boundaryCondition="false" compartment="c" constant="false" hasOnlySubstanceUnits="false" id="M_gal_c" name="gal[c]" fbc:charge="0" fbc:chemicalFormula="C6H12O6" />
      <species boundaryCondition="false" compartment="c" constant="false" hasOnlySubstanceUnits="false" id="M_gal1p_c" name="gal1p[c]" fbc:charge="0" fbc:chemicalFormula="C6H11O9P" />
      <species boundaryCondition="false" compartment="e" constant="false" hasOnlySubstanceUnits="false" id="M_gal_e" name="gal[e]" fbc:charge="0" fbc:chemicalFormula="C6H12O6" />
      <species boundaryCondition="false" compartment="c" constant="false" hasOnlySubstanceUnits="false" id="M_galt1p_c" name="galt1p[c]" fbc:charge="0" fbc:chemicalFormula="C6H13O9P" />
      <species boundaryCondition="false" compartment="c" constant="false" hasOnlySubstanceUnits="false" id="M_galur_c" name="galur[c]" fbc:charge="0" fbc:chemicalFormula="C6H9O7" />
      <species boundaryCondition="false" compartment="c" constant="false" hasOnlySubstanceUnits="false" id="M_gam1p_c" name="gam1p[c]" fbc:charge="0" fbc:chemicalFormula="C6H13NO8P" />
      <species boundaryCondition="false" compartment="c" constant="false" hasOnlySubstanceUnits="false" id="M_gam6p_c" name="gam6p[c]" fbc:charge="0" fbc:chemicalFormula="C6H13NO8P" />
      <species boundaryCondition="false" compartment="e" constant="false" hasOnlySubstanceUnits="false" id="M_gam_e" name="gam[e]" fbc:charge="0" fbc:chemicalFormula="C6H14NO5" />
      <species boundaryCondition="false" compartment="c" constant="false" hasOnlySubstanceUnits="false" id="M_gar_c" name="gar[c]" fbc:charge="0" fbc:chemicalFormula="C7H14N2O8P" />
      <species boundaryCondition="false" compartment="c" constant="false" hasOnlySubstanceUnits="false" id="M_gcald_c" name="gcald[c]" fbc:charge="0" fbc:chemicalFormula="C2H4O2" />
      <species boundaryCondition="false" compartment="c" constant="false" hasOnlySubstanceUnits="false" id="M_gchola_c" name="gchola[c]" fbc:charge="0" fbc:chemicalFormula="C26H43NO6" />
      <species boundaryCondition="false" compartment="c" constant="false" hasOnlySubstanceUnits="false" id="M_gdchola_c" name="gdchola[c]" fbc:charge="0" fbc:chemicalFormula="C26H43NO5" />
      <species boundaryCondition="false" compartment="c" constant="false" hasOnlySubstanceUnits="false" id="M_gdp_c" name="gdp[c]" fbc:charge="0" fbc:chemicalFormula="C10H12N5O11P2" />
      <species boundaryCondition="false" compartment="c" constant="false" hasOnlySubstanceUnits="false" id="M_gdpmann_c" name="gdpmann[c]" fbc:charge="0" fbc:chemicalFormula="C16H23N5O16P2" />
      <species boundaryCondition="false" compartment="c" constant="false" hasOnlySubstanceUnits="false" id="M_gdporham_c" name="gdporham[c]" fbc:charge="0" fbc:chemicalFormula="C16H23N5O15P2" />
      <species boundaryCondition="false" compartment="c" constant="false" hasOnlySubstanceUnits="false" id="M_gdprham_c" name="gdprham[c]" fbc:charge="0" fbc:chemicalFormula="C16H26N5O15P2" />
      <species boundaryCondition="false" compartment="c" constant="false" hasOnlySubstanceUnits="false" id="M_gdptp_c" name="gdptp[c]" fbc:charge="0" fbc:chemicalFormula="C10H11N5O20P5" />
      <species boundaryCondition="false" compartment="c" constant="false" hasOnlySubstanceUnits="false" id="M_gfdp_c" name="gfdp[c]" fbc:charge="0" fbc:chemicalFormula="C25H41O7P2" />
      <species boundaryCondition="false" compartment="c" constant="false" hasOnlySubstanceUnits="false" id="M_ggdp_c" name="ggdp[c]" fbc:charge="0" fbc:chemicalFormula="C20H33O7P2" />
      <species boundaryCondition="false" compartment="c" constant="false" hasOnlySubstanceUnits="false" id="M_ggl_c" name="ggl[c]" fbc:charge="0" fbc:chemicalFormula="C9H18O8" />
      <species boundaryCondition="false" compartment="c" constant="false" hasOnlySubstanceUnits="false" id="M_glc_D_c" name="glc-D[c]" fbc:charge="0" fbc:chemicalFormula="C6H12O6" />
      <species boundaryCondition="false" compartment="e" constant="false" hasOnlySubstanceUnits="false" id="M_glc_D_e" name="glc-D[e]" fbc:charge="0" fbc:chemicalFormula="C6H12O6" />
      <species boundaryCondition="false" compartment="c" constant="false" hasOnlySubstanceUnits="false" id="M_glcn_c" name="glcn[c]" fbc:charge="0" fbc:chemicalFormula="C6H11O7" />
      <species boundaryCondition="false" compartment="e" constant="false" hasOnlySubstanceUnits="false" id="M_glcn_e" name="glcn[e]" fbc:charge="0" fbc:chemicalFormula="C6H11O7" />
      <species boundaryCondition="false" compartment="c" constant="false" hasOnlySubstanceUnits="false" id="M_glcur_c" name="glcur[c]" fbc:charge="0" fbc:chemicalFormula="C6H9O7" />
      <species boundaryCondition="false" compartment="c" constant="false" hasOnlySubstanceUnits="false" id="M_gln_L_c" name="gln-L[c]" fbc:charge="0" fbc:chemicalFormula="C5H10N2O3" />
      <species boundaryCondition="false" compartment="c" constant="false" hasOnlySubstanceUnits="false" id="M_glu_D_c" name="glu-D[c]" fbc:charge="0" fbc:chemicalFormula="C5H8NO4" />
      <species boundaryCondition="false" compartment="c" constant="false" hasOnlySubstanceUnits="false" id="M_glu_L_c" name="glu-L[c]" fbc:charge="0" fbc:chemicalFormula="C5H8NO4" />
      <species boundaryCondition="false" compartment="c" constant="false" hasOnlySubstanceUnits="false" id="M_glu1sa_c" name="glu1sa[c]" fbc:charge="0" fbc:chemicalFormula="C5H9NO3" />
      <species boundaryCondition="false" compartment="c" constant="false" hasOnlySubstanceUnits="false" id="M_glu5p_c" name="glu5p[c]" fbc:charge="0" fbc:chemicalFormula="C5H8NO7P" />
      <species boundaryCondition="false" compartment="c" constant="false" hasOnlySubstanceUnits="false" id="M_glu5sa_c" name="glu5sa[c]" fbc:charge="0" fbc:chemicalFormula="C5H9NO3" />
      <species boundaryCondition="false" compartment="c" constant="false" hasOnlySubstanceUnits="false" id="M_glucys_c" name="glucys[c]" fbc:charge="0" fbc:chemicalFormula="C8H13N2O5S" />
      <species boundaryCondition="false" compartment="c" constant="false" hasOnlySubstanceUnits="false" id="M_glutrna_c" name="glutrna[c]" fbc:charge="0" />
      <species boundaryCondition="false" compartment="c" constant="false" hasOnlySubstanceUnits="false" id="M_glx_c" name="glx[c]" fbc:charge="0" fbc:chemicalFormula="C2HO3" />
      <species boundaryCondition="false" compartment="c" constant="false" hasOnlySubstanceUnits="false" id="M_gly_c" name="gly[c]" fbc:charge="0" fbc:chemicalFormula="C2H5NO2" />
      <species boundaryCondition="false" compartment="c" constant="false" hasOnlySubstanceUnits="false" id="M_glyald_c" name="glyald[c]" fbc:charge="0" fbc:chemicalFormula="C3H6O3" />
      <species boundaryCondition="false" compartment="c" constant="false" hasOnlySubstanceUnits="false" id="M_glyb_c" name="glyb[c]" fbc:charge="0" fbc:chemicalFormula="C5H11NO2" />
      <species boundaryCondition="false" compartment="e" constant="false" hasOnlySubstanceUnits="false" id="M_glyb_e" name="glyb[e]" fbc:charge="0" fbc:chemicalFormula="C5H11NO2" />
      <species boundaryCondition="false" compartment="c" constant="false" hasOnlySubstanceUnits="false" id="M_glyc_c" name="glyc[c]" fbc:charge="0" fbc:chemicalFormula="C3H8O3" />
      <species boundaryCondition="false" compartment="c" constant="false" hasOnlySubstanceUnits="false" id="M_glyc_R_c" name="glyc-R[c]" fbc:charge="0" fbc:chemicalFormula="C3H5O4" />
      <species boundaryCondition="false" compartment="c" constant="false" hasOnlySubstanceUnits="false" id="M_glyc3p_c" name="glyc3p[c]" fbc:charge="0" fbc:chemicalFormula="C3H7O6P" />
      <species boundaryCondition="false" compartment="e" constant="false" hasOnlySubstanceUnits="false" id="M_glyc3p_e" name="glyc3p[e]" fbc:charge="0" fbc:chemicalFormula="C3H7O6P" />
      <species boundaryCondition="false" compartment="c" constant="false" hasOnlySubstanceUnits="false" id="M_glycdchol_c" name="glycdchol[c]" fbc:charge="0" fbc:chemicalFormula="C26H44NO5" />
      <species boundaryCondition="false" compartment="c" constant="false" hasOnlySubstanceUnits="false" id="M_glyclt_c" name="glyclt[c]" fbc:charge="0" fbc:chemicalFormula="C2H3O3" />
      <species boundaryCondition="false" compartment="c" constant="false" hasOnlySubstanceUnits="false" id="M_gmp_c" name="gmp[c]" fbc:charge="0" fbc:chemicalFormula="C10H12N5O8P" />
      <species boundaryCondition="false" compartment="c" constant="false" hasOnlySubstanceUnits="false" id="M_grdp_c" name="grdp[c]" fbc:charge="0" fbc:chemicalFormula="C10H17O7P2" />
      <species boundaryCondition="false" compartment="c" constant="false" hasOnlySubstanceUnits="false" id="M_gsn_c" name="gsn[c]" fbc:charge="0" fbc:chemicalFormula="C10H13N5O5" />
      <species boundaryCondition="false" compartment="c" constant="false" hasOnlySubstanceUnits="false" id="M_gthox_c" name="gthox[c]" fbc:charge="0" fbc:chemicalFormula="C20H30N6O12S2" />
      <species boundaryCondition="false" compartment="c" constant="false" hasOnlySubstanceUnits="false" id="M_gthrd_c" name="gthrd[c]" fbc:charge="0" fbc:chemicalFormula="C10H16N3O6S" />
      <species boundaryCondition="false" compartment="c" constant="false" hasOnlySubstanceUnits="false" id="M_gtp_c" name="gtp[c]" fbc:charge="0" fbc:chemicalFormula="C10H12N5O14P3" />
      <species boundaryCondition="false" compartment="c" constant="false" hasOnlySubstanceUnits="false" id="M_gua_c" name="gua[c]" fbc:charge="0" fbc:chemicalFormula="C5H5N5O" />
      <species boundaryCondition="false" compartment="c" constant="false" hasOnlySubstanceUnits="false" id="M_h_c" name="h[c]" fbc:charge="0" fbc:chemicalFormula="H" />
      <species boundaryCondition="false" compartment="c" constant="false" hasOnlySubstanceUnits="false" id="M_h2_c" name="h2[c]" fbc:charge="0" fbc:chemicalFormula="H2" />
      <species boundaryCondition="false" compartment="e" constant="false" hasOnlySubstanceUnits="false" id="M_h2_e" name="h2[e]" fbc:charge="0" fbc:chemicalFormula="H2" />
      <species boundaryCondition="false" compartment="c" constant="false" hasOnlySubstanceUnits="false" id="M_h2co3_c" name="h2co3[c]" fbc:charge="0" fbc:chemicalFormula="H2CO3" />
      <species boundaryCondition="false" compartment="c" constant="false" hasOnlySubstanceUnits="false" id="M_h2mb4p_c" name="h2mb4p[c]" fbc:charge="0" fbc:chemicalFormula="C5H9O8P2" />
      <species boundaryCondition="false" compartment="c" constant="false" hasOnlySubstanceUnits="false" id="M_h2o_c" name="h2o[c]" fbc:charge="0" fbc:chemicalFormula="H2O" />
      <species boundaryCondition="false" compartment="c" constant="false" hasOnlySubstanceUnits="false" id="M_h2o2_c" name="h2o2[c]" fbc:charge="0" fbc:chemicalFormula="H2O2" />
      <species boundaryCondition="false" compartment="e" constant="false" hasOnlySubstanceUnits="false" id="M_h2o_e" name="h2o[e]" fbc:charge="0" fbc:chemicalFormula="H2O" />
      <species boundaryCondition="false" compartment="c" constant="false" hasOnlySubstanceUnits="false" id="M_h2s_c" name="h2s[c]" fbc:charge="0" fbc:chemicalFormula="H2S" />
      <species boundaryCondition="false" compartment="c" constant="false" hasOnlySubstanceUnits="false" id="M_hLkynr_c" name="hLkynr[c]" fbc:charge="0" fbc:chemicalFormula="C10H12N2O4" />
      <species boundaryCondition="false" compartment="e" constant="false" hasOnlySubstanceUnits="false" id="M_h_e" name="h[e]" fbc:charge="0" fbc:chemicalFormula="H" />
      <species boundaryCondition="false" compartment="c" constant="false" hasOnlySubstanceUnits="false" id="M_hcit_c" name="hcit[c]" fbc:charge="0" fbc:chemicalFormula="C7H7O7" />
      <species boundaryCondition="false" compartment="c" constant="false" hasOnlySubstanceUnits="false" id="M_hcl_c" name="hcl[c]" fbc:charge="0" fbc:chemicalFormula="Cl" />
      <species boundaryCondition="false" compartment="c" constant="false" hasOnlySubstanceUnits="false" id="M_hco3_c" name="hco3[c]" fbc:charge="0" fbc:chemicalFormula="CHO3" />
      <species boundaryCondition="false" compartment="e" constant="false" hasOnlySubstanceUnits="false" id="M_hco3_e" name="hco3[e]" fbc:charge="0" fbc:chemicalFormula="CHO3" />
      <species boundaryCondition="false" compartment="c" constant="false" hasOnlySubstanceUnits="false" id="M_hcys_L_c" name="hcys-L[c]" fbc:charge="0" fbc:chemicalFormula="C4H9NO2S" />
      <species boundaryCondition="false" compartment="c" constant="false" hasOnlySubstanceUnits="false" id="M_hdACP_c" name="hdACP[c]" fbc:charge="0" fbc:chemicalFormula="C16H28OSR" />
      <species boundaryCondition="false" compartment="c" constant="false" hasOnlySubstanceUnits="false" id="M_hdd2coa_c" name="hdd2coa[c]" fbc:charge="0" fbc:chemicalFormula="C37H60N7O17P3S" />
      <species boundaryCondition="false" compartment="c" constant="false" hasOnlySubstanceUnits="false" id="M_hepdp_c" name="hepdp[c]" fbc:charge="0" fbc:chemicalFormula="C35H57O7P2" />
      <species boundaryCondition="false" compartment="c" constant="false" hasOnlySubstanceUnits="false" id="M_hete_c" name="hete[c]" fbc:charge="0" fbc:chemicalFormula="C20H32O3" />
      <species boundaryCondition="false" compartment="c" constant="false" hasOnlySubstanceUnits="false" id="M_hethmpp_c" name="hethmpp[c]" fbc:charge="0" fbc:chemicalFormula="C14H20N4O8P2S" />
      <species boundaryCondition="false" compartment="c" constant="false" hasOnlySubstanceUnits="false" id="M_hexdp_c" name="hexdp[c]" fbc:charge="0" fbc:chemicalFormula="C30H49O7P2" />
      <species boundaryCondition="false" compartment="c" constant="false" hasOnlySubstanceUnits="false" id="M_hgbam_c" name="hgbam[c]" fbc:charge="0" fbc:chemicalFormula="C45H58N6O12" />
      <species boundaryCondition="false" compartment="c" constant="false" hasOnlySubstanceUnits="false" id="M_hgbrn_c" name="hgbrn[c]" fbc:charge="0" fbc:chemicalFormula="C45H54N4O14" />
      <species boundaryCondition="false" compartment="c" constant="false" hasOnlySubstanceUnits="false" id="M_hicit_c" name="hicit[c]" fbc:charge="0" fbc:chemicalFormula="C7H7O7" />
      <species boundaryCondition="false" compartment="c" constant="false" hasOnlySubstanceUnits="false" id="M_his_L_c" name="his-L[c]" fbc:charge="0" fbc:chemicalFormula="C6H9N3O2" />
      <species boundaryCondition="false" compartment="e" constant="false" hasOnlySubstanceUnits="false" id="M_his_L_e" name="his-L[e]" fbc:charge="0" fbc:chemicalFormula="C6H9N3O2" />
      <species boundaryCondition="false" compartment="c" constant="false" hasOnlySubstanceUnits="false" id="M_hisp_c" name="hisp[c]" fbc:charge="0" fbc:chemicalFormula="C6H11N3O4P" />
      <species boundaryCondition="false" compartment="c" constant="false" hasOnlySubstanceUnits="false" id="M_histd_c" name="histd[c]" fbc:charge="0" fbc:chemicalFormula="C6H12N3O" />
      <species boundaryCondition="false" compartment="c" constant="false" hasOnlySubstanceUnits="false" id="M_histdal_c" name="histdal[c]" fbc:charge="0" fbc:chemicalFormula="C6H8N3O" />
      <species boundaryCondition="false" compartment="c" constant="false" hasOnlySubstanceUnits="false" id="M_hmbil_c" name="hmbil[c]" fbc:charge="0" fbc:chemicalFormula="C40H38N4O17" />
      <species boundaryCondition="false" compartment="c" constant="false" hasOnlySubstanceUnits="false" id="M_hom_L_c" name="hom-L[c]" fbc:charge="0" fbc:chemicalFormula="C4H9NO3" />
      <species boundaryCondition="false" compartment="c" constant="false" hasOnlySubstanceUnits="false" id="M_hpglu_c" name="hpglu[c]" fbc:charge="0" fbc:chemicalFormula="C24H34N8O12" />
      <species boundaryCondition="false" compartment="c" constant="false" hasOnlySubstanceUnits="false" id="M_hptppp_c" name="hptppp[c]" fbc:charge="0" fbc:chemicalFormula="C35H57O7P2" />
      <species boundaryCondition="false" compartment="c" constant="false" hasOnlySubstanceUnits="false" id="M_hpyr_c" name="hpyr[c]" fbc:charge="0" fbc:chemicalFormula="C3H3O4" />
      <species boundaryCondition="false" compartment="c" constant="false" hasOnlySubstanceUnits="false" id="M_hqn_c" name="hqn[c]" fbc:charge="0" fbc:chemicalFormula="C6H6O2" />
      <species boundaryCondition="false" compartment="c" constant="false" hasOnlySubstanceUnits="false" id="M_hx2coa_c" name="hx2coa[c]" fbc:charge="0" fbc:chemicalFormula="C27H40N7O17P3S" />
      <species boundaryCondition="false" compartment="c" constant="false" hasOnlySubstanceUnits="false" id="M_hxan_c" name="hxan[c]" fbc:charge="0" fbc:chemicalFormula="C5H4N4O" />
      <species boundaryCondition="false" compartment="c" constant="false" hasOnlySubstanceUnits="false" id="M_hxdcal_c" name="hxdcal[c]" fbc:charge="0" fbc:chemicalFormula="C16H32O" />
      <species boundaryCondition="false" compartment="c" constant="false" hasOnlySubstanceUnits="false" id="M_hxppp_c" name="hxppp[c]" fbc:charge="0" fbc:chemicalFormula="C30H49O7P2" />
      <species boundaryCondition="false" compartment="c" constant="false" hasOnlySubstanceUnits="false" id="M_hydcarrbmetmucsa_c" name="hydcarrbmetmucsa[c]" fbc:charge="0" fbc:chemicalFormula="C8H5O6" />
      <species boundaryCondition="false" compartment="c" constant="false" hasOnlySubstanceUnits="false" id="M_hydetecarb_c" name="hydetecarb[c]" fbc:charge="0" fbc:chemicalFormula="C4H3O5" />
      <species boundaryCondition="false" compartment="c" constant="false" hasOnlySubstanceUnits="false" id="M_hydisphtac_c" name="hydisphtac[c]" fbc:charge="0" fbc:chemicalFormula="C8H5O5" />
      <species boundaryCondition="false" compartment="c" constant="false" hasOnlySubstanceUnits="false" id="M_iad_c" name="iad[c]" fbc:charge="0" fbc:chemicalFormula="C10H10N2O" />
      <species boundaryCondition="false" compartment="c" constant="false" hasOnlySubstanceUnits="false" id="M_iasp_c" name="iasp[c]" fbc:charge="0" fbc:chemicalFormula="C4H3NO4" />
      <species boundaryCondition="false" compartment="c" constant="false" hasOnlySubstanceUnits="false" id="M_icit_c" name="icit[c]" fbc:charge="0" fbc:chemicalFormula="C6H5O7" />
      <species boundaryCondition="false" compartment="c" constant="false" hasOnlySubstanceUnits="false" id="M_idp_c" name="idp[c]" fbc:charge="0" fbc:chemicalFormula="C10H11N4O11P2" />
      <species boundaryCondition="false" compartment="c" constant="false" hasOnlySubstanceUnits="false" id="M_ile_L_c" name="ile-L[c]" fbc:charge="0" fbc:chemicalFormula="C6H13NO2" />
      <species boundaryCondition="false" compartment="e" constant="false" hasOnlySubstanceUnits="false" id="M_ile_L_e" name="ile-L[e]" fbc:charge="0" fbc:chemicalFormula="C6H13NO2" />
      <species boundaryCondition="false" compartment="c" constant="false" hasOnlySubstanceUnits="false" id="M_imacp_c" name="imacp[c]" fbc:charge="0" fbc:chemicalFormula="C6H7N2O5P" />
      <species boundaryCondition="false" compartment="c" constant="false" hasOnlySubstanceUnits="false" id="M_imp_c" name="imp[c]" fbc:charge="0" fbc:chemicalFormula="C10H11N4O8P" />
      <species boundaryCondition="false" compartment="c" constant="false" hasOnlySubstanceUnits="false" id="M_ind3ac_c" name="ind3ac[c]" fbc:charge="0" fbc:chemicalFormula="C10H8NO2" />
      <species boundaryCondition="false" compartment="e" constant="false" hasOnlySubstanceUnits="false" id="M_ind3ac_e" name="ind3ac[e]" fbc:charge="0" fbc:chemicalFormula="C10H8NO2" />
      <species boundaryCondition="false" compartment="c" constant="false" hasOnlySubstanceUnits="false" id="M_indole_c" name="indole[c]" fbc:charge="0" fbc:chemicalFormula="C8H7N" />
      <species boundaryCondition="false" compartment="c" constant="false" hasOnlySubstanceUnits="false" id="M_inost_c" name="inost[c]" fbc:charge="0" fbc:chemicalFormula="C6H12O6" />
      <species boundaryCondition="false" compartment="c" constant="false" hasOnlySubstanceUnits="false" id="M_ins_c" name="ins[c]" fbc:charge="0" fbc:chemicalFormula="C10H12N4O5" />
      <species boundaryCondition="false" compartment="c" constant="false" hasOnlySubstanceUnits="false" id="M_ipdp_c" name="ipdp[c]" fbc:charge="0" fbc:chemicalFormula="C5H9O7P2" />
      <species boundaryCondition="false" compartment="c" constant="false" hasOnlySubstanceUnits="false" id="M_itp_c" name="itp[c]" fbc:charge="0" fbc:chemicalFormula="C10H11N4O14P3" />
      <species boundaryCondition="false" compartment="c" constant="false" hasOnlySubstanceUnits="false" id="M_ketoglact_c" name="ketoglact[c]" fbc:charge="0" fbc:chemicalFormula="C6H10O6" />
      <species boundaryCondition="false" compartment="c" constant="false" hasOnlySubstanceUnits="false" id="M_ketolac_c" name="ketolac[c]" fbc:charge="0" fbc:chemicalFormula="C12H20O11" />
      <species boundaryCondition="false" compartment="c" constant="false" hasOnlySubstanceUnits="false" id="M_lac_D_c" name="lac-D[c]" fbc:charge="0" fbc:chemicalFormula="C3H5O3" />
      <species boundaryCondition="false" compartment="e" constant="false" hasOnlySubstanceUnits="false" id="M_lac_D_e" name="lac-D[e]" fbc:charge="0" fbc:chemicalFormula="C3H5O3" />
      <species boundaryCondition="false" compartment="c" constant="false" hasOnlySubstanceUnits="false" id="M_lac_L_c" name="lac-L[c]" fbc:charge="0" fbc:chemicalFormula="C3H5O3" />
      <species boundaryCondition="false" compartment="e" constant="false" hasOnlySubstanceUnits="false" id="M_lac_L_e" name="lac-L[e]" fbc:charge="0" fbc:chemicalFormula="C3H5O3" />
      <species boundaryCondition="false" compartment="c" constant="false" hasOnlySubstanceUnits="false" id="M_lac6p_c" name="lac6p[c]" fbc:charge="0" fbc:chemicalFormula="C12H21O14P" />
      <species boundaryCondition="false" compartment="c" constant="false" hasOnlySubstanceUnits="false" id="M_lald_D_c" name="lald-D[c]" fbc:charge="0" fbc:chemicalFormula="C3H6O2" />
      <species boundaryCondition="false" compartment="c" constant="false" hasOnlySubstanceUnits="false" id="M_lald_L_c" name="lald-L[c]" fbc:charge="0" fbc:chemicalFormula="C3H6O2" />
      <species boundaryCondition="false" compartment="c" constant="false" hasOnlySubstanceUnits="false" id="M_lcts_c" name="lcts[c]" fbc:charge="0" fbc:chemicalFormula="C12H22O11" />
      <species boundaryCondition="false" compartment="e" constant="false" hasOnlySubstanceUnits="false" id="M_lcts_e" name="lcts[e]" fbc:charge="0" fbc:chemicalFormula="C12H22O11" />
      <species boundaryCondition="false" compartment="c" constant="false" hasOnlySubstanceUnits="false" id="M_leu_L_c" name="leu-L[c]" fbc:charge="0" fbc:chemicalFormula="C6H13NO2" />
      <species boundaryCondition="false" compartment="e" constant="false" hasOnlySubstanceUnits="false" id="M_leu_L_e" name="leu-L[e]" fbc:charge="0" fbc:chemicalFormula="C6H13NO2" />
      <species boundaryCondition="false" compartment="c" constant="false" hasOnlySubstanceUnits="false" id="M_lgt_S_c" name="lgt-S[c]" fbc:charge="0" fbc:chemicalFormula="C13H20N3O8S" />
      <species boundaryCondition="false" compartment="c" constant="false" hasOnlySubstanceUnits="false" id="M_lnmrn_c" name="lnmrn[c]" fbc:charge="0" fbc:chemicalFormula="C10H17N1O6" />
      <species boundaryCondition="false" compartment="c" constant="false" hasOnlySubstanceUnits="false" id="M_lotstra_c" name="lotstra[c]" fbc:charge="0" fbc:chemicalFormula="C11H19N1O6" />
      <species boundaryCondition="false" compartment="c" constant="false" hasOnlySubstanceUnits="false" id="M_lys_L_c" name="lys-L[c]" fbc:charge="0" fbc:chemicalFormula="C6H15N2O2" />
      <species boundaryCondition="false" compartment="e" constant="false" hasOnlySubstanceUnits="false" id="M_lys_L_e" name="lys-L[e]" fbc:charge="0" fbc:chemicalFormula="C6H15N2O2" />
      <species boundaryCondition="false" compartment="c" constant="false" hasOnlySubstanceUnits="false" id="M_mal_L_c" name="mal-L[c]" fbc:charge="0" fbc:chemicalFormula="C4H4O5" />
      <species boundaryCondition="false" compartment="c" constant="false" hasOnlySubstanceUnits="false" id="M_malACP_c" name="malACP[c]" fbc:charge="0" fbc:chemicalFormula="C3HO3SR" />
      <species boundaryCondition="false" compartment="c" constant="false" hasOnlySubstanceUnits="false" id="M_malcoa_c" name="malcoa[c]" fbc:charge="0" fbc:chemicalFormula="C24H33N7O19P3S" />
      <species boundaryCondition="false" compartment="c" constant="false" hasOnlySubstanceUnits="false" id="M_malt_c" name="malt[c]" fbc:charge="0" fbc:chemicalFormula="C12H22O11" />
      <species boundaryCondition="false" compartment="c" constant="false" hasOnlySubstanceUnits="false" id="M_malt6p_c" name="malt6p[c]" fbc:charge="0" fbc:chemicalFormula="C12H21O14P" />
      <species boundaryCondition="false" compartment="e" constant="false" hasOnlySubstanceUnits="false" id="M_malt_e" name="malt[e]" fbc:charge="0" fbc:chemicalFormula="C12H22O11" />
      <species boundaryCondition="false" compartment="c" constant="false" hasOnlySubstanceUnits="false" id="M_malttr_c" name="malttr[c]" fbc:charge="0" fbc:chemicalFormula="C18H32O16" />
      <species boundaryCondition="false" compartment="c" constant="false" hasOnlySubstanceUnits="false" id="M_maltttr_c" name="maltttr[c]" fbc:charge="0" fbc:chemicalFormula="C24H42O21" />
      <species boundaryCondition="false" compartment="c" constant="false" hasOnlySubstanceUnits="false" id="M_man_c" name="man[c]" fbc:charge="0" fbc:chemicalFormula="C6H12O6" />
      <species boundaryCondition="false" compartment="c" constant="false" hasOnlySubstanceUnits="false" id="M_man1p_c" name="man1p[c]" fbc:charge="0" fbc:chemicalFormula="C6H11O9P" />
      <species boundaryCondition="false" compartment="c" constant="false" hasOnlySubstanceUnits="false" id="M_man6p_c" name="man6p[c]" fbc:charge="0" fbc:chemicalFormula="C6H11O9P" />
      <species boundaryCondition="false" compartment="e" constant="false" hasOnlySubstanceUnits="false" id="M_man_e" name="man[e]" fbc:charge="0" fbc:chemicalFormula="C6H12O6" />
      <species boundaryCondition="false" compartment="c" constant="false" hasOnlySubstanceUnits="false" id="M_mana_c" name="mana[c]" fbc:charge="0" fbc:chemicalFormula="C6H11O7" />
      <species boundaryCondition="false" compartment="c" constant="false" hasOnlySubstanceUnits="false" id="M_manntri_c" name="manntri[c]" fbc:charge="0" fbc:chemicalFormula="C18H43O16" />
      <species boundaryCondition="false" compartment="c" constant="false" hasOnlySubstanceUnits="false" id="M_melib_c" name="melib[c]" fbc:charge="0" fbc:chemicalFormula="C12H22O11" />
      <species boundaryCondition="false" compartment="c" constant="false" hasOnlySubstanceUnits="false" id="M_melt_c" name="melt[c]" fbc:charge="0" fbc:chemicalFormula="C12H24O11" />
      <species boundaryCondition="false" compartment="c" constant="false" hasOnlySubstanceUnits="false" id="M_mercplac_c" name="mercplac[c]" fbc:charge="0" fbc:chemicalFormula="C3H5O3S" />
      <species boundaryCondition="false" compartment="c" constant="false" hasOnlySubstanceUnits="false" id="M_mercppyr_c" name="mercppyr[c]" fbc:charge="0" fbc:chemicalFormula="C3H3O3S" />
      <species boundaryCondition="false" compartment="c" constant="false" hasOnlySubstanceUnits="false" id="M_met_D_c" name="met-D[c]" fbc:charge="0" fbc:chemicalFormula="C5H10NO2S" />
      <species boundaryCondition="false" compartment="e" constant="false" hasOnlySubstanceUnits="false" id="M_met_D_e" name="met-D[e]" fbc:charge="0" fbc:chemicalFormula="C5H10NO2S" />
      <species boundaryCondition="false" compartment="c" constant="false" hasOnlySubstanceUnits="false" id="M_met_L_c" name="met-L[c]" fbc:charge="0" fbc:chemicalFormula="C5H11NO2S" />
      <species boundaryCondition="false" compartment="c" constant="false" hasOnlySubstanceUnits="false" id="M_methf_c" name="methf[c]" fbc:charge="0" fbc:chemicalFormula="C20H20N7O6" />
      <species boundaryCondition="false" compartment="c" constant="false" hasOnlySubstanceUnits="false" id="M_metsox_S_L_c" name="metsox-S-L[c]" fbc:charge="0" fbc:chemicalFormula="C5H11NO3S" />
      <species boundaryCondition="false" compartment="c" constant="false" hasOnlySubstanceUnits="false" id="M_mhpglu_c" name="mhpglu[c]" fbc:charge="0" fbc:chemicalFormula="C25H36N8O12" />
      <species boundaryCondition="false" compartment="c" constant="false" hasOnlySubstanceUnits="false" id="M_mlthf_c" name="mlthf[c]" fbc:charge="0" fbc:chemicalFormula="C20H21N7O6" />
      <species boundaryCondition="false" compartment="c" constant="false" hasOnlySubstanceUnits="false" id="M_mmet_c" name="mmet[c]" fbc:charge="0" fbc:chemicalFormula="C6H14NO2S" />
      <species boundaryCondition="false" compartment="c" constant="false" hasOnlySubstanceUnits="false" id="M_mnl1p_c" name="mnl1p[c]" fbc:charge="0" fbc:chemicalFormula="C6H13O9P" />
      <species boundaryCondition="false" compartment="e" constant="false" hasOnlySubstanceUnits="false" id="M_mnl_e" name="mnl[e]" fbc:charge="0" fbc:chemicalFormula="C6H14O6" />
      <species boundaryCondition="false" compartment="c" constant="false" hasOnlySubstanceUnits="false" id="M_mql8_c" name="mql8[c]" fbc:charge="0" />
      <species boundaryCondition="false" compartment="c" constant="false" hasOnlySubstanceUnits="false" id="M_mqn8_c" name="mqn8[c]" fbc:charge="0" />
      <species boundaryCondition="false" compartment="c" constant="false" hasOnlySubstanceUnits="false" id="M_mrcptprn_c" name="mrcptprn[c]" fbc:charge="0" fbc:chemicalFormula="C5H4N4S" />
      <species boundaryCondition="false" compartment="c" constant="false" hasOnlySubstanceUnits="false" id="M_msa_c" name="msa[c]" fbc:charge="0" fbc:chemicalFormula="C3H3O3" />
      <species boundaryCondition="false" compartment="c" constant="false" hasOnlySubstanceUnits="false" id="M_mthgxl_c" name="mthgxl[c]" fbc:charge="0" fbc:chemicalFormula="C3H4O2" />
      <species boundaryCondition="false" compartment="c" constant="false" hasOnlySubstanceUnits="false" id="M_muracglaadpund_c" name="muracglaadpund[c]" fbc:charge="0" fbc:chemicalFormula="C86H142N7O21P2" />
      <species boundaryCondition="false" compartment="c" constant="false" hasOnlySubstanceUnits="false" id="M_myrsACP_c" name="myrsACP[c]" fbc:charge="0" fbc:chemicalFormula="C14H26OSR" />
      <species boundaryCondition="false" compartment="c" constant="false" hasOnlySubstanceUnits="false" id="M_n2_c" name="n2[c]" fbc:charge="0" fbc:chemicalFormula="N2" />
      <species boundaryCondition="false" compartment="c" constant="false" hasOnlySubstanceUnits="false" id="M_n2aap_c" name="n2aap[c]" fbc:charge="0" fbc:chemicalFormula="C8H11N1O8P1" />
      <species boundaryCondition="false" compartment="c" constant="false" hasOnlySubstanceUnits="false" id="M_n2aasa_c" name="n2aasa[c]" fbc:charge="0" fbc:chemicalFormula="C8H12N1O4" />
      <species boundaryCondition="false" compartment="c" constant="false" hasOnlySubstanceUnits="false" id="M_n2al_c" name="n2al[c]" fbc:charge="0" fbc:chemicalFormula="C8H16N2O3" />
      <species boundaryCondition="false" compartment="c" constant="false" hasOnlySubstanceUnits="false" id="M_n6all26d_c" name="n6all26d[c]" fbc:charge="0" fbc:chemicalFormula="C9H15N2O5" />
      <species boundaryCondition="false" compartment="c" constant="false" hasOnlySubstanceUnits="false" id="M_nac_c" name="nac[c]" fbc:charge="0" fbc:chemicalFormula="C6H4NO2" />
      <species boundaryCondition="false" compartment="c" constant="false" hasOnlySubstanceUnits="false" id="M_nad_c" name="nad[c]" fbc:charge="0" fbc:chemicalFormula="C21H26N7O14P2" />
      <species boundaryCondition="false" compartment="c" constant="false" hasOnlySubstanceUnits="false" id="M_nadh_c" name="nadh[c]" fbc:charge="0" fbc:chemicalFormula="C21H27N7O14P2" />
      <species boundaryCondition="false" compartment="c" constant="false" hasOnlySubstanceUnits="false" id="M_nadp_c" name="nadp[c]" fbc:charge="0" fbc:chemicalFormula="C21H25N7O17P3" />
      <species boundaryCondition="false" compartment="c" constant="false" hasOnlySubstanceUnits="false" id="M_nadph_c" name="nadph[c]" fbc:charge="0" fbc:chemicalFormula="C21H26N7O17P3" />
      <species boundaryCondition="false" compartment="c" constant="false" hasOnlySubstanceUnits="false" id="M_nal2a6o_c" name="nal2a6o[c]" fbc:charge="0" fbc:chemicalFormula="C9H11NO6" />
      <species boundaryCondition="false" compartment="c" constant="false" hasOnlySubstanceUnits="false" id="M_ncam_c" name="ncam[c]" fbc:charge="0" fbc:chemicalFormula="C6H6N2O" />
      <species boundaryCondition="false" compartment="c" constant="false" hasOnlySubstanceUnits="false" id="M_nh4_c" name="nh4[c]" fbc:charge="0" fbc:chemicalFormula="H4N" />
      <species boundaryCondition="false" compartment="e" constant="false" hasOnlySubstanceUnits="false" id="M_nh4_e" name="nh4[e]" fbc:charge="0" fbc:chemicalFormula="H4N" />
      <species boundaryCondition="false" compartment="c" constant="false" hasOnlySubstanceUnits="false" id="M_nh4oh_c" name="nh4oh[c]" fbc:charge="0" fbc:chemicalFormula="NH4OH" />
      <species boundaryCondition="false" compartment="c" constant="false" hasOnlySubstanceUnits="false" id="M_nicrns_c" name="nicrns[c]" fbc:charge="0" fbc:chemicalFormula="C11H13NO6" />
      <species boundaryCondition="false" compartment="c" constant="false" hasOnlySubstanceUnits="false" id="M_nicrnt_c" name="nicrnt[c]" fbc:charge="0" fbc:chemicalFormula="C11H12NO9P" />
      <species boundaryCondition="false" compartment="c" constant="false" hasOnlySubstanceUnits="false" id="M_nmn_c" name="nmn[c]" fbc:charge="0" fbc:chemicalFormula="C11H14N2O8P" />
      <species boundaryCondition="false" compartment="c" constant="false" hasOnlySubstanceUnits="false" id="M_nnppp_c" name="nnppp[c]" fbc:charge="0" fbc:chemicalFormula="C45H73O7P2" />
      <species boundaryCondition="false" compartment="c" constant="false" hasOnlySubstanceUnits="false" id="M_no2_c" name="no2[c]" fbc:charge="0" fbc:chemicalFormula="NO2" />
      <species boundaryCondition="false" compartment="e" constant="false" hasOnlySubstanceUnits="false" id="M_no2_e" name="no2[e]" fbc:charge="0" fbc:chemicalFormula="NO2" />
      <species boundaryCondition="false" compartment="c" constant="false" hasOnlySubstanceUnits="false" id="M_no3_c" name="no3[c]" fbc:charge="0" fbc:chemicalFormula="NO3" />
      <species boundaryCondition="false" compartment="e" constant="false" hasOnlySubstanceUnits="false" id="M_no3_e" name="no3[e]" fbc:charge="0" fbc:chemicalFormula="NO3" />
      <species boundaryCondition="false" compartment="c" constant="false" hasOnlySubstanceUnits="false" id="M_nspmdn_c" name="nspmdn[c]" fbc:charge="0" fbc:chemicalFormula="C6H20N3" />
      <species boundaryCondition="false" compartment="c" constant="false" hasOnlySubstanceUnits="false" id="M_oaa_c" name="oaa[c]" fbc:charge="0" fbc:chemicalFormula="C4H2O5" />
      <species boundaryCondition="false" compartment="c" constant="false" hasOnlySubstanceUnits="false" id="M_oc2coa_c" name="oc2coa[c]" fbc:charge="0" fbc:chemicalFormula="C29H44N7O17P3S" />
      <species boundaryCondition="false" compartment="c" constant="false" hasOnlySubstanceUnits="false" id="M_octdp_c" name="octdp[c]" fbc:charge="0" fbc:chemicalFormula="C40H65O7P2" />
      <species boundaryCondition="false" compartment="c" constant="false" hasOnlySubstanceUnits="false" id="M_ohpb_c" name="ohpb[c]" fbc:charge="0" fbc:chemicalFormula="C4H4O8P" />
      <species boundaryCondition="false" compartment="c" constant="false" hasOnlySubstanceUnits="false" id="M_olACP_c" name="olACP[c]" fbc:charge="0" fbc:chemicalFormula="C18H32OSR" />
      <species boundaryCondition="false" compartment="c" constant="false" hasOnlySubstanceUnits="false" id="M_opet_c" name="opet[c]" fbc:charge="0" fbc:chemicalFormula="C8H5O7" />
      <species boundaryCondition="false" compartment="c" constant="false" hasOnlySubstanceUnits="false" id="M_orn_c" name="orn[c]" fbc:charge="0" fbc:chemicalFormula="C5H13N2O2" />
      <species boundaryCondition="false" compartment="c" constant="false" hasOnlySubstanceUnits="false" id="M_orot_c" name="orot[c]" fbc:charge="0" fbc:chemicalFormula="C5H3N2O4" />
      <species boundaryCondition="false" compartment="c" constant="false" hasOnlySubstanceUnits="false" id="M_orot5p_c" name="orot5p[c]" fbc:charge="0" fbc:chemicalFormula="C10H10N2O11P" />
      <species boundaryCondition="false" compartment="c" constant="false" hasOnlySubstanceUnits="false" id="M_otppp_c" name="otppp[c]" fbc:charge="0" fbc:chemicalFormula="C40H65O7P2" />
      <species boundaryCondition="false" compartment="c" constant="false" hasOnlySubstanceUnits="false" id="M_oxsucc_c" name="oxsucc[c]" fbc:charge="0" fbc:chemicalFormula="C6H3O7" />
      <species boundaryCondition="false" compartment="c" constant="false" hasOnlySubstanceUnits="false" id="M_pa_CB_c" name="pa_CB[c]" fbc:charge="0" />
      <species boundaryCondition="false" compartment="c" constant="false" hasOnlySubstanceUnits="false" id="M_pac_c" name="pac[c]" fbc:charge="0" fbc:chemicalFormula="C8H7O2" />
      <species boundaryCondition="false" compartment="c" constant="false" hasOnlySubstanceUnits="false" id="M_palmACP_c" name="palmACP[c]" fbc:charge="0" fbc:chemicalFormula="C16H30OSR" />
      <species boundaryCondition="false" compartment="c" constant="false" hasOnlySubstanceUnits="false" id="M_pan4p_c" name="pan4p[c]" fbc:charge="0" fbc:chemicalFormula="C11H21N2O7PS" />
      <species boundaryCondition="false" compartment="c" constant="false" hasOnlySubstanceUnits="false" id="M_pant_R_c" name="pant-R[c]" fbc:charge="0" fbc:chemicalFormula="C6H11O4" />
      <species boundaryCondition="false" compartment="c" constant="false" hasOnlySubstanceUnits="false" id="M_paps_c" name="paps[c]" fbc:charge="0" fbc:chemicalFormula="C10H11N5O13P2S" />
      <species boundaryCondition="false" compartment="c" constant="false" hasOnlySubstanceUnits="false" id="M_pdx5p_c" name="pdx5p[c]" fbc:charge="0" fbc:chemicalFormula="C8H10NO6P" />
      <species boundaryCondition="false" compartment="c" constant="false" hasOnlySubstanceUnits="false" id="M_pe_CB_c" name="pe_CB[c]" fbc:charge="0" />
      <species boundaryCondition="false" compartment="c" constant="false" hasOnlySubstanceUnits="false" id="M_pep_c" name="pep[c]" fbc:charge="0" fbc:chemicalFormula="C3H2O6P" />
      <species boundaryCondition="false" compartment="c" constant="false" hasOnlySubstanceUnits="false" id="M_peptido_met_c" name="peptido_met[c]" fbc:charge="0" />
      <species boundaryCondition="false" compartment="c" constant="false" hasOnlySubstanceUnits="false" id="M_pg_CB_c" name="pg_CB[c]" fbc:charge="0" />
      <species boundaryCondition="false" compartment="c" constant="false" hasOnlySubstanceUnits="false" id="M_pgp_CB_c" name="pgp_CB[c]" fbc:charge="0" />
      <species boundaryCondition="false" compartment="c" constant="false" hasOnlySubstanceUnits="false" id="M_phaccoa_c" name="phaccoa[c]" fbc:charge="0" fbc:chemicalFormula="C29H38N7O17P3S" />
      <species boundaryCondition="false" compartment="c" constant="false" hasOnlySubstanceUnits="false" id="M_phe_D_c" name="phe-D[c]" fbc:charge="0" fbc:chemicalFormula="C9H11NO2" />
      <species boundaryCondition="false" compartment="c" constant="false" hasOnlySubstanceUnits="false" id="M_phe_L_c" name="phe-L[c]" fbc:charge="0" fbc:chemicalFormula="C9H11NO2" />
      <species boundaryCondition="false" compartment="c" constant="false" hasOnlySubstanceUnits="false" id="M_phom_c" name="phom[c]" fbc:charge="0" fbc:chemicalFormula="C4H8NO6P" />
      <species boundaryCondition="false" compartment="c" constant="false" hasOnlySubstanceUnits="false" id="M_phosnacet_c" name="phosnacet[c]" fbc:charge="0" fbc:chemicalFormula="C2H5O4P" />
      <species boundaryCondition="false" compartment="c" constant="false" hasOnlySubstanceUnits="false" id="M_phpyr_c" name="phpyr[c]" fbc:charge="0" fbc:chemicalFormula="C9H7O3" />
      <species boundaryCondition="false" compartment="c" constant="false" hasOnlySubstanceUnits="false" id="M_phthr_c" name="phthr[c]" fbc:charge="0" fbc:chemicalFormula="C4H8NO7P" />
      <species boundaryCondition="false" compartment="c" constant="false" hasOnlySubstanceUnits="false" id="M_phyQ_c" name="phyQ[c]" fbc:charge="0" fbc:chemicalFormula="C31H46O2" />
      <species boundaryCondition="false" compartment="c" constant="false" hasOnlySubstanceUnits="false" id="M_pi_c" name="pi[c]" fbc:charge="0" fbc:chemicalFormula="HPO4" />
      <species boundaryCondition="false" compartment="e" constant="false" hasOnlySubstanceUnits="false" id="M_pi_e" name="pi[e]" fbc:charge="0" fbc:chemicalFormula="HPO4" />
      <species boundaryCondition="false" compartment="c" constant="false" hasOnlySubstanceUnits="false" id="M_plipid_met_c" name="plipid_met[c]" fbc:charge="0" />
      <species boundaryCondition="false" compartment="c" constant="false" hasOnlySubstanceUnits="false" id="M_pme_CB_c" name="pme_CB[c]" fbc:charge="0" />
      <species boundaryCondition="false" compartment="c" constant="false" hasOnlySubstanceUnits="false" id="M_pnto_R_c" name="pnto-R[c]" fbc:charge="0" fbc:chemicalFormula="C9H16NO5" />
      <species boundaryCondition="false" compartment="c" constant="false" hasOnlySubstanceUnits="false" id="M_pntolac_R_c" name="pntolac-R[c]" fbc:charge="0" fbc:chemicalFormula="C6H10O3" />
      <species boundaryCondition="false" compartment="c" constant="false" hasOnlySubstanceUnits="false" id="M_polygp_c" name="polygp[c]" fbc:charge="0" fbc:chemicalFormula="C36H86O61P12" />
      <species boundaryCondition="false" compartment="c" constant="false" hasOnlySubstanceUnits="false" id="M_ppa_c" name="ppa[c]" fbc:charge="0" fbc:chemicalFormula="C3H5O2" />
      <species boundaryCondition="false" compartment="c" constant="false" hasOnlySubstanceUnits="false" id="M_ppap_c" name="ppap[c]" fbc:charge="0" fbc:chemicalFormula="C3H5O5P" />
      <species boundaryCondition="false" compartment="c" constant="false" hasOnlySubstanceUnits="false" id="M_ppbng_c" name="ppbng[c]" fbc:charge="0" fbc:chemicalFormula="C10H13N2O4" />
      <species boundaryCondition="false" compartment="c" constant="false" hasOnlySubstanceUnits="false" id="M_ppcoa_c" name="ppcoa[c]" fbc:charge="0" fbc:chemicalFormula="C24H36N7O17P3S" />
      <species boundaryCondition="false" compartment="c" constant="false" hasOnlySubstanceUnits="false" id="M_ppgpp_c" name="ppgpp[c]" fbc:charge="0" fbc:chemicalFormula="C10H11N5O17P4" />
      <species boundaryCondition="false" compartment="c" constant="false" hasOnlySubstanceUnits="false" id="M_pphn_c" name="pphn[c]" fbc:charge="0" fbc:chemicalFormula="C10H8O6" />
      <species boundaryCondition="false" compartment="c" constant="false" hasOnlySubstanceUnits="false" id="M_ppi_c" name="ppi[c]" fbc:charge="0" fbc:chemicalFormula="P2HO7" />
      <species boundaryCondition="false" compartment="c" constant="false" hasOnlySubstanceUnits="false" id="M_pppg9_c" name="pppg9[c]" fbc:charge="0" fbc:chemicalFormula="C34H38N4O4" />
      <species boundaryCondition="false" compartment="c" constant="false" hasOnlySubstanceUnits="false" id="M_pppi_c" name="pppi[c]" fbc:charge="0" fbc:chemicalFormula="P3HO10" />
      <species boundaryCondition="false" compartment="c" constant="false" hasOnlySubstanceUnits="false" id="M_pram_c" name="pram[c]" fbc:charge="0" fbc:chemicalFormula="C5H11NO7P" />
      <species boundaryCondition="false" compartment="c" constant="false" hasOnlySubstanceUnits="false" id="M_pran_c" name="pran[c]" fbc:charge="0" fbc:chemicalFormula="C12H13NO9P" />
      <species boundaryCondition="false" compartment="c" constant="false" hasOnlySubstanceUnits="false" id="M_prbamp_c" name="prbamp[c]" fbc:charge="0" fbc:chemicalFormula="C15H19N5O14P2" />
      <species boundaryCondition="false" compartment="c" constant="false" hasOnlySubstanceUnits="false" id="M_prbatp_c" name="prbatp[c]" fbc:charge="0" fbc:chemicalFormula="C15H19N5O20P4" />
      <species boundaryCondition="false" compartment="c" constant="false" hasOnlySubstanceUnits="false" id="M_prcr3a_c" name="prcr3a[c]" fbc:charge="0" fbc:chemicalFormula="C43H42N4O16" />
      <species boundaryCondition="false" compartment="c" constant="false" hasOnlySubstanceUnits="false" id="M_prcr3b_c" name="prcr3b[c]" fbc:charge="0" fbc:chemicalFormula="C43H44N4O17" />
      <species boundaryCondition="false" compartment="c" constant="false" hasOnlySubstanceUnits="false" id="M_prcr4_c" name="prcr4[c]" fbc:charge="0" fbc:chemicalFormula="C44H45N4O17" />
      <species boundaryCondition="false" compartment="c" constant="false" hasOnlySubstanceUnits="false" id="M_prcr5_c" name="prcr5[c]" fbc:charge="0" fbc:chemicalFormula="C45H46N4O17" />
      <species boundaryCondition="false" compartment="c" constant="false" hasOnlySubstanceUnits="false" id="M_prcr6a_c" name="prcr6a[c]" fbc:charge="0" fbc:chemicalFormula="C44H47N4O16" />
      <species boundaryCondition="false" compartment="c" constant="false" hasOnlySubstanceUnits="false" id="M_prcr6y_c" name="prcr6y[c]" fbc:charge="0" fbc:chemicalFormula="C44H49N4O16" />
      <species boundaryCondition="false" compartment="c" constant="false" hasOnlySubstanceUnits="false" id="M_prcr8x_c" name="prcr8x[c]" fbc:charge="0" fbc:chemicalFormula="C45H53N4O14" />
      <species boundaryCondition="false" compartment="c" constant="false" hasOnlySubstanceUnits="false" id="M_pre1_c" name="pre1[c]" fbc:charge="0" fbc:chemicalFormula="C41H38N4O16" />
      <species boundaryCondition="false" compartment="c" constant="false" hasOnlySubstanceUnits="false" id="M_prfp_c" name="prfp[c]" fbc:charge="0" fbc:chemicalFormula="C15H21N5O15P2" />
      <species boundaryCondition="false" compartment="c" constant="false" hasOnlySubstanceUnits="false" id="M_prlp_c" name="prlp[c]" fbc:charge="0" fbc:chemicalFormula="C15H21N5O15P2" />
      <species boundaryCondition="false" compartment="c" constant="false" hasOnlySubstanceUnits="false" id="M_pro_L_c" name="pro-L[c]" fbc:charge="0" fbc:chemicalFormula="C5H9NO2" />
      <species boundaryCondition="false" compartment="e" constant="false" hasOnlySubstanceUnits="false" id="M_pro_L_e" name="pro-L[e]" fbc:charge="0" fbc:chemicalFormula="C5H9NO2" />
      <species boundaryCondition="false" compartment="c" constant="false" hasOnlySubstanceUnits="false" id="M_protdis_c" name="protdis[c]" fbc:charge="0" fbc:chemicalFormula="C7H9N3O3S2R2" />
      <species boundaryCondition="false" compartment="c" constant="false" hasOnlySubstanceUnits="false" id="M_protdith_c" name="protdith[c]" fbc:charge="0" fbc:chemicalFormula="C7H11N3O3S2R2" />
      <species boundaryCondition="false" compartment="c" constant="false" hasOnlySubstanceUnits="false" id="M_protein_met_c" name="protein_met[c]" fbc:charge="0" />
      <species boundaryCondition="false" compartment="c" constant="false" hasOnlySubstanceUnits="false" id="M_prpncoa_c" name="prpncoa[c]" fbc:charge="0" fbc:chemicalFormula="C24H34N7O17P3S" />
      <species boundaryCondition="false" compartment="c" constant="false" hasOnlySubstanceUnits="false" id="M_prpp_c" name="prpp[c]" fbc:charge="0" fbc:chemicalFormula="C5H8O14P3" />
      <species boundaryCondition="false" compartment="c" constant="false" hasOnlySubstanceUnits="false" id="M_ps_CB_c" name="ps_CB[c]" fbc:charge="0" />
      <species boundaryCondition="false" compartment="c" constant="false" hasOnlySubstanceUnits="false" id="M_pser_L_c" name="pser-L[c]" fbc:charge="0" fbc:chemicalFormula="C3H6NO6P" />
      <species boundaryCondition="false" compartment="c" constant="false" hasOnlySubstanceUnits="false" id="M_ptp_c" name="ptp[c]" fbc:charge="0" fbc:chemicalFormula="C9H14N5O14P3" />
      <species boundaryCondition="false" compartment="c" constant="false" hasOnlySubstanceUnits="false" id="M_ptppp_c" name="ptppp[c]" fbc:charge="0" fbc:chemicalFormula="C25H41O7P2" />
      <species boundaryCondition="false" compartment="c" constant="false" hasOnlySubstanceUnits="false" id="M_ptrc_c" name="ptrc[c]" fbc:charge="0" fbc:chemicalFormula="C4H14N2" />
      <species boundaryCondition="false" compartment="e" constant="false" hasOnlySubstanceUnits="false" id="M_ptrc_e" name="ptrc[e]" fbc:charge="0" fbc:chemicalFormula="C4H14N2" />
      <species boundaryCondition="false" compartment="c" constant="false" hasOnlySubstanceUnits="false" id="M_pyam5p_c" name="pyam5p[c]" fbc:charge="0" fbc:chemicalFormula="C8H12N2O5P" />
      <species boundaryCondition="false" compartment="c" constant="false" hasOnlySubstanceUnits="false" id="M_pydam_c" name="pydam[c]" fbc:charge="0" fbc:chemicalFormula="C8H13N2O2" />
      <species boundaryCondition="false" compartment="c" constant="false" hasOnlySubstanceUnits="false" id="M_pydx_c" name="pydx[c]" fbc:charge="0" fbc:chemicalFormula="C8H9NO3" />
      <species boundaryCondition="false" compartment="c" constant="false" hasOnlySubstanceUnits="false" id="M_pydx5p_c" name="pydx5p[c]" fbc:charge="0" fbc:chemicalFormula="C8H8NO6P" />
      <species boundaryCondition="false" compartment="c" constant="false" hasOnlySubstanceUnits="false" id="M_pydxn_c" name="pydxn[c]" fbc:charge="0" fbc:chemicalFormula="C8H11NO3" />
      <species boundaryCondition="false" compartment="c" constant="false" hasOnlySubstanceUnits="false" id="M_pyr_c" name="pyr[c]" fbc:charge="0" fbc:chemicalFormula="C3H3O3" />
      <species boundaryCondition="false" compartment="c" constant="false" hasOnlySubstanceUnits="false" id="M_q8_c" name="q8[c]" fbc:charge="0" fbc:chemicalFormula="C49H74O4" />
      <species boundaryCondition="false" compartment="c" constant="false" hasOnlySubstanceUnits="false" id="M_q8h2_c" name="q8h2[c]" fbc:charge="0" fbc:chemicalFormula="C49H76O4" />
      <species boundaryCondition="false" compartment="c" constant="false" hasOnlySubstanceUnits="false" id="M_quln_c" name="quln[c]" fbc:charge="0" fbc:chemicalFormula="C7H3NO4" />
      <species boundaryCondition="false" compartment="c" constant="false" hasOnlySubstanceUnits="false" id="M_r1p_c" name="r1p[c]" fbc:charge="0" fbc:chemicalFormula="C5H9O8P" />
      <species boundaryCondition="false" compartment="c" constant="false" hasOnlySubstanceUnits="false" id="M_r5p_c" name="r5p[c]" fbc:charge="0" fbc:chemicalFormula="C5H9O8P" />
      <species boundaryCondition="false" compartment="c" constant="false" hasOnlySubstanceUnits="false" id="M_raffin_c" name="raffin[c]" fbc:charge="0" fbc:chemicalFormula="C18H32O16" />
      <species boundaryCondition="false" compartment="c" constant="false" hasOnlySubstanceUnits="false" id="M_rbl_D_c" name="rbl-D[c]" fbc:charge="0" fbc:chemicalFormula="C5H10O5" />
      <species boundaryCondition="false" compartment="c" constant="false" hasOnlySubstanceUnits="false" id="M_rbl_L_c" name="rbl-L[c]" fbc:charge="0" fbc:chemicalFormula="C5H10O5" />
      <species boundaryCondition="false" compartment="c" constant="false" hasOnlySubstanceUnits="false" id="M_rdmbzi_c" name="rdmbzi[c]" fbc:charge="0" fbc:chemicalFormula="C14H18N2O4" />
      <species boundaryCondition="false" compartment="c" constant="false" hasOnlySubstanceUnits="false" id="M_rhcys_c" name="rhcys[c]" fbc:charge="0" fbc:chemicalFormula="C9H17NO6S" />
      <species boundaryCondition="false" compartment="c" constant="false" hasOnlySubstanceUnits="false" id="M_rib_D_c" name="rib-D[c]" fbc:charge="0" fbc:chemicalFormula="C5H10O5" />
      <species boundaryCondition="false" compartment="e" constant="false" hasOnlySubstanceUnits="false" id="M_rib_D_e" name="rib-D[e]" fbc:charge="0" fbc:chemicalFormula="C5H10O5" />
      <species boundaryCondition="false" compartment="c" constant="false" hasOnlySubstanceUnits="false" id="M_ribflv_c" name="ribflv[c]" fbc:charge="0" fbc:chemicalFormula="C17H20N4O6" />
      <species boundaryCondition="false" compartment="c" constant="false" hasOnlySubstanceUnits="false" id="M_rml_c" name="rml[c]" fbc:charge="0" fbc:chemicalFormula="C6H12O5" />
      <species boundaryCondition="false" compartment="c" constant="false" hasOnlySubstanceUnits="false" id="M_rml1p_c" name="rml1p[c]" fbc:charge="0" fbc:chemicalFormula="C6H11O8P" />
      <species boundaryCondition="false" compartment="c" constant="false" hasOnlySubstanceUnits="false" id="M_rmn_c" name="rmn[c]" fbc:charge="0" fbc:chemicalFormula="C6H12O5" />
      <species boundaryCondition="false" compartment="c" constant="false" hasOnlySubstanceUnits="false" id="M_rna_met_c" name="rna_met[c]" fbc:charge="0" />
      <species boundaryCondition="false" compartment="c" constant="false" hasOnlySubstanceUnits="false" id="M_rnam_c" name="rnam[c]" fbc:charge="0" fbc:chemicalFormula="C11H15N2O5" />
      <species boundaryCondition="false" compartment="c" constant="false" hasOnlySubstanceUnits="false" id="M_ru5p_D_c" name="ru5p-D[c]" fbc:charge="0" fbc:chemicalFormula="C5H9O8P" />
      <species boundaryCondition="false" compartment="c" constant="false" hasOnlySubstanceUnits="false" id="M_ru5p_L_c" name="ru5p-L[c]" fbc:charge="0" fbc:chemicalFormula="C5H9O8P" />
      <species boundaryCondition="false" compartment="c" constant="false" hasOnlySubstanceUnits="false" id="M_s_c" name="s[c]" fbc:charge="0" fbc:chemicalFormula="S" />
      <species boundaryCondition="false" compartment="c" constant="false" hasOnlySubstanceUnits="false" id="M_s17bp_c" name="s17bp[c]" fbc:charge="0" fbc:chemicalFormula="C7H12O13P2" />
      <species boundaryCondition="false" compartment="c" constant="false" hasOnlySubstanceUnits="false" id="M_s7p_c" name="s7p[c]" fbc:charge="0" fbc:chemicalFormula="C7H13O10P" />
      <species boundaryCondition="false" compartment="c" constant="false" hasOnlySubstanceUnits="false" id="M_saccrp_L_c" name="saccrp-L[c]" fbc:charge="0" fbc:chemicalFormula="C11H19N2O6" />
      <species boundaryCondition="false" compartment="c" constant="false" hasOnlySubstanceUnits="false" id="M_salc6p_c" name="salc6p[c]" fbc:charge="0" fbc:chemicalFormula="C13H17O10P" />
      <species boundaryCondition="false" compartment="e" constant="false" hasOnlySubstanceUnits="false" id="M_salcn_e" name="salcn[e]" fbc:charge="0" fbc:chemicalFormula="C13H18O7" />
      <species boundaryCondition="false" compartment="c" constant="false" hasOnlySubstanceUnits="false" id="M_saliac_c" name="saliac[c]" fbc:charge="0" fbc:chemicalFormula="C7H6O3" />
      <species boundaryCondition="false" compartment="c" constant="false" hasOnlySubstanceUnits="false" id="M_sbt_D_c" name="sbt-D[c]" fbc:charge="0" fbc:chemicalFormula="C6H14O6" />
      <species boundaryCondition="false" compartment="e" constant="false" hasOnlySubstanceUnits="false" id="M_sbt_D_e" name="sbt-D[e]" fbc:charge="0" fbc:chemicalFormula="C6H14O6" />
      <species boundaryCondition="false" compartment="c" constant="false" hasOnlySubstanceUnits="false" id="M_sbt6p_c" name="sbt6p[c]" fbc:charge="0" fbc:chemicalFormula="C6H13O9P" />
      <species boundaryCondition="false" compartment="c" constant="false" hasOnlySubstanceUnits="false" id="M_scl_c" name="scl[c]" fbc:charge="0" fbc:chemicalFormula="C42H39N4O16" />
      <species boundaryCondition="false" compartment="c" constant="false" hasOnlySubstanceUnits="false" id="M_scyins_c" name="scyins[c]" fbc:charge="0" fbc:chemicalFormula="C5H6N1O4" />
      <species boundaryCondition="false" compartment="c" constant="false" hasOnlySubstanceUnits="false" id="M_seasmet_c" name="seasmet[c]" fbc:charge="0" fbc:chemicalFormula="C15H23N6O5Se" />
      <species boundaryCondition="false" compartment="c" constant="false" hasOnlySubstanceUnits="false" id="M_sel_c" name="sel[c]" fbc:charge="0" fbc:chemicalFormula="SeO4" />
      <species boundaryCondition="false" compartment="c" constant="false" hasOnlySubstanceUnits="false" id="M_selcys_c" name="selcys[c]" fbc:charge="0" fbc:chemicalFormula="C3H7NO2Se" />
      <species boundaryCondition="false" compartment="c" constant="false" hasOnlySubstanceUnits="false" id="M_selmeth_c" name="selmeth[c]" fbc:charge="0" fbc:chemicalFormula="C5H11NO2Se" />
      <species boundaryCondition="false" compartment="c" constant="false" hasOnlySubstanceUnits="false" id="M_seln_c" name="seln[c]" fbc:charge="0" fbc:chemicalFormula="HSe" />
      <species boundaryCondition="false" compartment="c" constant="false" hasOnlySubstanceUnits="false" id="M_ser_L_c" name="ser-L[c]" fbc:charge="0" fbc:chemicalFormula="C3H7NO3" />
      <species boundaryCondition="false" compartment="c" constant="false" hasOnlySubstanceUnits="false" id="M_sheme_c" name="sheme[c]" fbc:charge="0" fbc:chemicalFormula="C42H36FeN4O16" />
      <species boundaryCondition="false" compartment="c" constant="false" hasOnlySubstanceUnits="false" id="M_skm_c" name="skm[c]" fbc:charge="0" fbc:chemicalFormula="C7H9O5" />
      <species boundaryCondition="false" compartment="c" constant="false" hasOnlySubstanceUnits="false" id="M_skm5p_c" name="skm5p[c]" fbc:charge="0" fbc:chemicalFormula="C7H8O8P" />
      <species boundaryCondition="false" compartment="c" constant="false" hasOnlySubstanceUnits="false" id="M_sl_L_c" name="sl-L[c]" fbc:charge="0" fbc:chemicalFormula="C3H4O6S" />
      <species boundaryCondition="false" compartment="c" constant="false" hasOnlySubstanceUnits="false" id="M_sl26da_c" name="sl26da[c]" fbc:charge="0" fbc:chemicalFormula="C11H16N2O7" />
      <species boundaryCondition="false" compartment="c" constant="false" hasOnlySubstanceUnits="false" id="M_sl2a6o_c" name="sl2a6o[c]" fbc:charge="0" fbc:chemicalFormula="C11H12NO8" />
      <species boundaryCondition="false" compartment="c" constant="false" hasOnlySubstanceUnits="false" id="M_slp_L_c" name="slp-L[c]" fbc:charge="0" fbc:chemicalFormula="C3H3O9PS" />
      <species boundaryCondition="false" compartment="c" constant="false" hasOnlySubstanceUnits="false" id="M_so2_c" name="so2[c]" fbc:charge="0" fbc:chemicalFormula="SO2" />
      <species boundaryCondition="false" compartment="c" constant="false" hasOnlySubstanceUnits="false" id="M_so3_c" name="so3[c]" fbc:charge="0" fbc:chemicalFormula="SO3" />
      <species boundaryCondition="false" compartment="c" constant="false" hasOnlySubstanceUnits="false" id="M_so4_c" name="so4[c]" fbc:charge="0" fbc:chemicalFormula="SO4" />
      <species boundaryCondition="false" compartment="e" constant="false" hasOnlySubstanceUnits="false" id="M_so4_e" name="so4[e]" fbc:charge="0" fbc:chemicalFormula="SO4" />
      <species boundaryCondition="false" compartment="c" constant="false" hasOnlySubstanceUnits="false" id="M_spmd_c" name="spmd[c]" fbc:charge="0" fbc:chemicalFormula="C7H22N3" />
      <species boundaryCondition="false" compartment="e" constant="false" hasOnlySubstanceUnits="false" id="M_spmd_e" name="spmd[e]" fbc:charge="0" fbc:chemicalFormula="C7H22N3" />
      <species boundaryCondition="false" compartment="c" constant="false" hasOnlySubstanceUnits="false" id="M_sprm_c" name="sprm[c]" fbc:charge="0" fbc:chemicalFormula="C10H30N4" />
      <species boundaryCondition="false" compartment="c" constant="false" hasOnlySubstanceUnits="false" id="M_stracp_c" name="stracp[c]" fbc:charge="0" fbc:chemicalFormula="C18H34OSR" />
      <species boundaryCondition="false" compartment="c" constant="false" hasOnlySubstanceUnits="false" id="M_strch_c" name="strch[c]" fbc:charge="0" fbc:chemicalFormula="C12H20O10" />
      <species boundaryCondition="false" compartment="c" constant="false" hasOnlySubstanceUnits="false" id="M_styse_c" name="styse[c]" fbc:charge="0" fbc:chemicalFormula="C24H56O21" />
      <species boundaryCondition="false" compartment="c" constant="false" hasOnlySubstanceUnits="false" id="M_suc6p_c" name="suc6p[c]" fbc:charge="0" fbc:chemicalFormula="C12H21O14P" />
      <species boundaryCondition="false" compartment="c" constant="false" hasOnlySubstanceUnits="false" id="M_sucbz_c" name="sucbz[c]" fbc:charge="0" fbc:chemicalFormula="C11H8O5" />
      <species boundaryCondition="false" compartment="c" constant="false" hasOnlySubstanceUnits="false" id="M_succ_c" name="succ[c]" fbc:charge="0" fbc:chemicalFormula="C4H4O4" />
      <species boundaryCondition="false" compartment="e" constant="false" hasOnlySubstanceUnits="false" id="M_succ_e" name="succ[e]" fbc:charge="0" fbc:chemicalFormula="C4H4O4" />
      <species boundaryCondition="false" compartment="c" constant="false" hasOnlySubstanceUnits="false" id="M_succoa_c" name="succoa[c]" fbc:charge="0" fbc:chemicalFormula="C25H35N7O19P3S" />
      <species boundaryCondition="false" compartment="c" constant="false" hasOnlySubstanceUnits="false" id="M_suchms_c" name="suchms[c]" fbc:charge="0" fbc:chemicalFormula="C8H12NO6" />
      <species boundaryCondition="false" compartment="c" constant="false" hasOnlySubstanceUnits="false" id="M_sucr_c" name="sucr[c]" fbc:charge="0" fbc:chemicalFormula="C12H22O11" />
      <species boundaryCondition="false" compartment="e" constant="false" hasOnlySubstanceUnits="false" id="M_sucr_e" name="sucr[e]" fbc:charge="0" fbc:chemicalFormula="C12H22O11" />
      <species boundaryCondition="false" compartment="c" constant="false" hasOnlySubstanceUnits="false" id="M_sucsal_c" name="sucsal[c]" fbc:charge="0" fbc:chemicalFormula="C4H5O3" />
      <species boundaryCondition="false" compartment="c" constant="false" hasOnlySubstanceUnits="false" id="M_sulcys_c" name="sulcys[c]" fbc:charge="0" fbc:chemicalFormula="C3H6NO5S2" />
      <species boundaryCondition="false" compartment="c" constant="false" hasOnlySubstanceUnits="false" id="M_t2m26dcoa_c" name="t2m26dcoa[c]" fbc:charge="0" fbc:chemicalFormula="C31H46N7O17P3S" />
      <species boundaryCondition="false" compartment="c" constant="false" hasOnlySubstanceUnits="false" id="M_tag6p_D_c" name="tag6p-D[c]" fbc:charge="0" fbc:chemicalFormula="C6H11O9P" />
      <species boundaryCondition="false" compartment="c" constant="false" hasOnlySubstanceUnits="false" id="M_tagdp_D_c" name="tagdp-D[c]" fbc:charge="0" fbc:chemicalFormula="C6H10O12P2" />
      <species boundaryCondition="false" compartment="c" constant="false" hasOnlySubstanceUnits="false" id="M_tagur_c" name="tagur[c]" fbc:charge="0" fbc:chemicalFormula="C6H9O7" />
      <species boundaryCondition="false" compartment="c" constant="false" hasOnlySubstanceUnits="false" id="M_tartr_L_c" name="tartr-L[c]" fbc:charge="0" fbc:chemicalFormula="C4H4O6" />
      <species boundaryCondition="false" compartment="c" constant="false" hasOnlySubstanceUnits="false" id="M_taur_c" name="taur[c]" fbc:charge="0" fbc:chemicalFormula="C2H7NO3S" />
      <species boundaryCondition="false" compartment="e" constant="false" hasOnlySubstanceUnits="false" id="M_taur_e" name="taur[e]" fbc:charge="0" fbc:chemicalFormula="C2H7NO3S" />
      <species boundaryCondition="false" compartment="c" constant="false" hasOnlySubstanceUnits="false" id="M_taurdchol_c" name="taurdchol[c]" fbc:charge="0" fbc:chemicalFormula="C26H46NO6S" />
      <species boundaryCondition="false" compartment="c" constant="false" hasOnlySubstanceUnits="false" id="M_tchola_c" name="tchola[c]" fbc:charge="0" fbc:chemicalFormula="C26H45NO7S" />
      <species boundaryCondition="false" compartment="c" constant="false" hasOnlySubstanceUnits="false" id="M_td2coa_c" name="td2coa[c]" fbc:charge="0" fbc:chemicalFormula="C35H56N7O17P3S" />
      <species boundaryCondition="false" compartment="c" constant="false" hasOnlySubstanceUnits="false" id="M_tdchola_c" name="tdchola[c]" fbc:charge="0" fbc:chemicalFormula="C26H45NO6S" />
      <species boundaryCondition="false" compartment="c" constant="false" hasOnlySubstanceUnits="false" id="M_teich_met_c" name="teich_met[c]" fbc:charge="0" />
      <species boundaryCondition="false" compartment="c" constant="false" hasOnlySubstanceUnits="false" id="M_thbpt_c" name="thbpt[c]" fbc:charge="0" fbc:chemicalFormula="C9H15N5O3" />
      <species boundaryCondition="false" compartment="c" constant="false" hasOnlySubstanceUnits="false" id="M_thdp_c" name="thdp[c]" fbc:charge="0" fbc:chemicalFormula="C7H7NO4" />
      <species boundaryCondition="false" compartment="c" constant="false" hasOnlySubstanceUnits="false" id="M_thf_c" name="thf[c]" fbc:charge="0" fbc:chemicalFormula="C19H21N7O6" />
      <species boundaryCondition="false" compartment="c" constant="false" hasOnlySubstanceUnits="false" id="M_thfglu_c" name="thfglu[c]" fbc:charge="0" />
      <species boundaryCondition="false" compartment="c" constant="false" hasOnlySubstanceUnits="false" id="M_thiogn_c" name="thiogn[c]" fbc:charge="0" fbc:chemicalFormula="C5H6N5S" />
      <species boundaryCondition="false" compartment="c" constant="false" hasOnlySubstanceUnits="false" id="M_thm_c" name="thm[c]" fbc:charge="0" fbc:chemicalFormula="C12H17N4OS" />
      <species boundaryCondition="false" compartment="e" constant="false" hasOnlySubstanceUnits="false" id="M_thm_e" name="thm[e]" fbc:charge="0" fbc:chemicalFormula="C12H17N4OS" />
      <species boundaryCondition="false" compartment="c" constant="false" hasOnlySubstanceUnits="false" id="M_thmmp_c" name="thmmp[c]" fbc:charge="0" fbc:chemicalFormula="C12H16N4O4PS" />
      <species boundaryCondition="false" compartment="c" constant="false" hasOnlySubstanceUnits="false" id="M_thmpp_c" name="thmpp[c]" fbc:charge="0" fbc:chemicalFormula="C12H16N4O7P2S" />
      <species boundaryCondition="false" compartment="c" constant="false" hasOnlySubstanceUnits="false" id="M_thr_L_c" name="thr-L[c]" fbc:charge="0" fbc:chemicalFormula="C4H9NO3" />
      <species boundaryCondition="false" compartment="e" constant="false" hasOnlySubstanceUnits="false" id="M_thr_L_e" name="thr-L[e]" fbc:charge="0" fbc:chemicalFormula="C4H9NO3" />
      <species boundaryCondition="false" compartment="c" constant="false" hasOnlySubstanceUnits="false" id="M_thrp_c" name="thrp[c]" fbc:charge="0" fbc:chemicalFormula="C4H8NO6P" />
      <species boundaryCondition="false" compartment="c" constant="false" hasOnlySubstanceUnits="false" id="M_thymd_c" name="thymd[c]" fbc:charge="0" fbc:chemicalFormula="C10H14N2O5" />
      <species boundaryCondition="false" compartment="c" constant="false" hasOnlySubstanceUnits="false" id="M_trace_met_c" name="trace_met[c]" fbc:charge="0" />
      <species boundaryCondition="false" compartment="c" constant="false" hasOnlySubstanceUnits="false" id="M_trdox_c" name="trdox[c]" fbc:charge="0" fbc:chemicalFormula="C6H7NO2S2R2" />
      <species boundaryCondition="false" compartment="c" constant="false" hasOnlySubstanceUnits="false" id="M_trdrd_c" name="trdrd[c]" fbc:charge="0" fbc:chemicalFormula="C6H9NO2S2R2" />
      <species boundaryCondition="false" compartment="c" constant="false" hasOnlySubstanceUnits="false" id="M_tre6p_c" name="tre6p[c]" fbc:charge="0" fbc:chemicalFormula="C12H21O14P" />
      <species boundaryCondition="false" compartment="e" constant="false" hasOnlySubstanceUnits="false" id="M_tre_e" name="tre[e]" fbc:charge="0" fbc:chemicalFormula="C12H22O11" />
      <species boundaryCondition="false" compartment="c" constant="false" hasOnlySubstanceUnits="false" id="M_trnaglu_c" name="trnaglu[c]" fbc:charge="0" />
      <species boundaryCondition="false" compartment="c" constant="false" hasOnlySubstanceUnits="false" id="M_trp_L_c" name="trp-L[c]" fbc:charge="0" fbc:chemicalFormula="C11H12N2O2" />
      <species boundaryCondition="false" compartment="e" constant="false" hasOnlySubstanceUnits="false" id="M_trp_L_e" name="trp-L[e]" fbc:charge="0" fbc:chemicalFormula="C11H12N2O2" />
      <species boundaryCondition="false" compartment="c" constant="false" hasOnlySubstanceUnits="false" id="M_tsul_c" name="tsul[c]" fbc:charge="0" fbc:chemicalFormula="O3S2" />
      <species boundaryCondition="false" compartment="c" constant="false" hasOnlySubstanceUnits="false" id="M_ttc_ggdp_c" name="ttc-ggdp[c]" fbc:charge="0" fbc:chemicalFormula="C20H33O7P2" />
      <species boundaryCondition="false" compartment="c" constant="false" hasOnlySubstanceUnits="false" id="M_tyr_L_c" name="tyr-L[c]" fbc:charge="0" fbc:chemicalFormula="C9H11NO3" />
      <species boundaryCondition="false" compartment="c" constant="false" hasOnlySubstanceUnits="false" id="M_u23ga_c" name="u23ga[c]" fbc:charge="0" fbc:chemicalFormula="C43H75N3O20P2" />
      <species boundaryCondition="false" compartment="c" constant="false" hasOnlySubstanceUnits="false" id="M_u3hga_c" name="u3hga[c]" fbc:charge="0" fbc:chemicalFormula="C29H50N3O18P2" />
      <species boundaryCondition="false" compartment="c" constant="false" hasOnlySubstanceUnits="false" id="M_uAgl_c" name="uAgl[c]" fbc:charge="0" fbc:chemicalFormula="C34H52N7O24P2" />
      <species boundaryCondition="false" compartment="c" constant="false" hasOnlySubstanceUnits="false" id="M_uaagmda_c" name="uaagmda[c]" fbc:charge="0" fbc:chemicalFormula="C95H152N8O28P2" />
      <species boundaryCondition="false" compartment="c" constant="false" hasOnlySubstanceUnits="false" id="M_uaccg_c" name="uaccg[c]" fbc:charge="0" fbc:chemicalFormula="C20H26N3O19P2" />
      <species boundaryCondition="false" compartment="c" constant="false" hasOnlySubstanceUnits="false" id="M_uacgam_c" name="uacgam[c]" fbc:charge="0" fbc:chemicalFormula="C17H25N3O17P2" />
      <species boundaryCondition="false" compartment="c" constant="false" hasOnlySubstanceUnits="false" id="M_uacmam_c" name="uacmam[c]" fbc:charge="0" fbc:chemicalFormula="C17H25N3O17P2" />
      <species boundaryCondition="false" compartment="c" constant="false" hasOnlySubstanceUnits="false" id="M_uagglaa_c" name="uagglaa[c]" fbc:charge="0" fbc:chemicalFormula="C40H61N9O26P2" />
      <species boundaryCondition="false" compartment="c" constant="false" hasOnlySubstanceUnits="false" id="M_uagmda_c" name="uagmda[c]" fbc:charge="0" fbc:chemicalFormula="C87H139N7O23P2" />
      <species boundaryCondition="false" compartment="c" constant="false" hasOnlySubstanceUnits="false" id="M_uama_c" name="uama[c]" fbc:charge="0" fbc:chemicalFormula="C23H33N4O20P2" />
      <species boundaryCondition="false" compartment="c" constant="false" hasOnlySubstanceUnits="false" id="M_uamag_c" name="uamag[c]" fbc:charge="0" fbc:chemicalFormula="C28H39N5O23P2" />
      <species boundaryCondition="false" compartment="c" constant="false" hasOnlySubstanceUnits="false" id="M_uamr_c" name="uamr[c]" fbc:charge="0" fbc:chemicalFormula="C20H28N3O19P2" />
      <species boundaryCondition="false" compartment="c" constant="false" hasOnlySubstanceUnits="false" id="M_udcpdp_c" name="udcpdp[c]" fbc:charge="0" fbc:chemicalFormula="C55H89O7P2" />
      <species boundaryCondition="false" compartment="c" constant="false" hasOnlySubstanceUnits="false" id="M_udcpp_c" name="udcpp[c]" fbc:charge="0" fbc:chemicalFormula="C55H89O4P" />
      <species boundaryCondition="false" compartment="c" constant="false" hasOnlySubstanceUnits="false" id="M_udp_c" name="udp[c]" fbc:charge="0" fbc:chemicalFormula="C9H11N2O12P2" />
      <species boundaryCondition="false" compartment="c" constant="false" hasOnlySubstanceUnits="false" id="M_udpacgal_c" name="udpacgal[c]" fbc:charge="0" fbc:chemicalFormula="C17H25N3O17P2" />
      <species boundaryCondition="false" compartment="c" constant="false" hasOnlySubstanceUnits="false" id="M_udpg_c" name="udpg[c]" fbc:charge="0" fbc:chemicalFormula="C15H22N2O17P2" />
      <species boundaryCondition="false" compartment="c" constant="false" hasOnlySubstanceUnits="false" id="M_udpgal_c" name="udpgal[c]" fbc:charge="0" fbc:chemicalFormula="C15H22N2O17P2" />
      <species boundaryCondition="false" compartment="c" constant="false" hasOnlySubstanceUnits="false" id="M_udpglcur_c" name="udpglcur[c]" fbc:charge="0" fbc:chemicalFormula="C15H19N2O18P2" />
      <species boundaryCondition="false" compartment="c" constant="false" hasOnlySubstanceUnits="false" id="M_ugmd_c" name="ugmd[c]" fbc:charge="0" fbc:chemicalFormula="C35H51N7O26P2" />
      <species boundaryCondition="false" compartment="c" constant="false" hasOnlySubstanceUnits="false" id="M_ugmda_c" name="ugmda[c]" fbc:charge="0" fbc:chemicalFormula="C41H61N9O28P2" />
      <species boundaryCondition="false" compartment="c" constant="false" hasOnlySubstanceUnits="false" id="M_ump_c" name="ump[c]" fbc:charge="0" fbc:chemicalFormula="C9H11N2O9P" />
      <species boundaryCondition="false" compartment="c" constant="false" hasOnlySubstanceUnits="false" id="M_unddpamagaglaa_c" name="unddpamagaglaa[c]" fbc:charge="0" fbc:chemicalFormula="C94H157N8O26P2" />
      <species boundaryCondition="false" compartment="c" constant="false" hasOnlySubstanceUnits="false" id="M_undpamagaiglaa_c" name="undpamagaiglaa[c]" fbc:charge="0" fbc:chemicalFormula="C94H159N9O25P2" />
      <species boundaryCondition="false" compartment="c" constant="false" hasOnlySubstanceUnits="false" id="M_uppg1_c" name="uppg1[c]" fbc:charge="0" fbc:chemicalFormula="C40H36N4O16" />
      <species boundaryCondition="false" compartment="c" constant="false" hasOnlySubstanceUnits="false" id="M_uppg3_c" name="uppg3[c]" fbc:charge="0" fbc:chemicalFormula="C40H36N4O16" />
      <species boundaryCondition="false" compartment="c" constant="false" hasOnlySubstanceUnits="false" id="M_ura_c" name="ura[c]" fbc:charge="0" fbc:chemicalFormula="C4H4N2O2" />
      <species boundaryCondition="false" compartment="e" constant="false" hasOnlySubstanceUnits="false" id="M_ura_e" name="ura[e]" fbc:charge="0" fbc:chemicalFormula="C4H4N2O2" />
      <species boundaryCondition="false" compartment="c" constant="false" hasOnlySubstanceUnits="false" id="M_urate_c" name="urate[c]" fbc:charge="0" fbc:chemicalFormula="C5H4N4O3" />
      <species boundaryCondition="false" compartment="c" constant="false" hasOnlySubstanceUnits="false" id="M_urdhs_c" name="urdhs[c]" fbc:charge="0" fbc:chemicalFormula="C5H11N3O4" />
      <species boundaryCondition="false" compartment="c" constant="false" hasOnlySubstanceUnits="false" id="M_uri_c" name="uri[c]" fbc:charge="0" fbc:chemicalFormula="C9H12N2O6" />
      <species boundaryCondition="false" compartment="c" constant="false" hasOnlySubstanceUnits="false" id="M_utp_c" name="utp[c]" fbc:charge="0" fbc:chemicalFormula="C9H11N2O15P3" />
      <species boundaryCondition="false" compartment="c" constant="false" hasOnlySubstanceUnits="false" id="M_val_L_c" name="val-L[c]" fbc:charge="0" fbc:chemicalFormula="C5H11NO2" />
      <species boundaryCondition="false" compartment="e" constant="false" hasOnlySubstanceUnits="false" id="M_val_L_e" name="val-L[e]" fbc:charge="0" fbc:chemicalFormula="C5H11NO2" />
      <species boundaryCondition="false" compartment="c" constant="false" hasOnlySubstanceUnits="false" id="M_xan_c" name="xan[c]" fbc:charge="0" fbc:chemicalFormula="C5H4N4O2" />
      <species boundaryCondition="false" compartment="e" constant="false" hasOnlySubstanceUnits="false" id="M_xan_e" name="xan[e]" fbc:charge="0" fbc:chemicalFormula="C5H4N4O2" />
      <species boundaryCondition="false" compartment="c" constant="false" hasOnlySubstanceUnits="false" id="M_xmp_c" name="xmp[c]" fbc:charge="0" fbc:chemicalFormula="C10H11N4O9P" />
      <species boundaryCondition="false" compartment="c" constant="false" hasOnlySubstanceUnits="false" id="M_xol7ah2al_c" name="xol7ah2al[c]" fbc:charge="0" fbc:chemicalFormula="C27H46O3" />
      <species boundaryCondition="false" compartment="c" constant="false" hasOnlySubstanceUnits="false" id="M_xol7ah3_c" name="xol7ah3[c]" fbc:charge="0" fbc:chemicalFormula="C27H48O3" />
      <species boundaryCondition="false" compartment="c" constant="false" hasOnlySubstanceUnits="false" id="M_xtsn_c" name="xtsn[c]" fbc:charge="0" fbc:chemicalFormula="C10H12N4O6" />
      <species boundaryCondition="false" compartment="c" constant="false" hasOnlySubstanceUnits="false" id="M_xu1p_c" name="xu1p[c]" fbc:charge="0" fbc:chemicalFormula="C5H12O8P" />
      <species boundaryCondition="false" compartment="c" constant="false" hasOnlySubstanceUnits="false" id="M_xu5p_D_c" name="xu5p-D[c]" fbc:charge="0" fbc:chemicalFormula="C5H9O8P" />
      <species boundaryCondition="false" compartment="c" constant="false" hasOnlySubstanceUnits="false" id="M_xyl_D_c" name="xyl-D[c]" fbc:charge="0" fbc:chemicalFormula="C5H10O5" />
      <species boundaryCondition="false" compartment="e" constant="false" hasOnlySubstanceUnits="false" id="M_xyl_D_e" name="xyl-D[e]" fbc:charge="0" fbc:chemicalFormula="C5H10O5" />
      <species boundaryCondition="false" compartment="c" constant="false" hasOnlySubstanceUnits="false" id="M_xylu_D_c" name="xylu-D[c]" fbc:charge="0" fbc:chemicalFormula="C5H10O5" />
      <species boundaryCondition="false" compartment="c" constant="false" hasOnlySubstanceUnits="false" id="M_xylu_L_c" name="xylu-L[c]" fbc:charge="0" fbc:chemicalFormula="C5H10O5" />
    </listOfSpecies>
    <fbc:listOfGeneProducts>
      <fbc:geneProduct fbc:id="G_Cbei_0018" fbc:label="Cbei_0018" fbc:name="Cbei_0018" />
      <fbc:geneProduct fbc:id="G_Cbei_0024" fbc:label="Cbei_0024" fbc:name="Cbei_0024" />
      <fbc:geneProduct fbc:id="G_Cbei_0025" fbc:label="Cbei_0025" fbc:name="Cbei_0025" />
      <fbc:geneProduct fbc:id="G_Cbei_0026" fbc:label="Cbei_0026" fbc:name="Cbei_0026" />
      <fbc:geneProduct fbc:id="G_Cbei_0028" fbc:label="Cbei_0028" fbc:name="Cbei_0028" />
      <fbc:geneProduct fbc:id="G_Cbei_0029" fbc:label="Cbei_0029" fbc:name="Cbei_0029" />
      <fbc:geneProduct fbc:id="G_Cbei_0032" fbc:label="Cbei_0032" fbc:name="Cbei_0032" />
      <fbc:geneProduct fbc:id="G_Cbei_0040" fbc:label="Cbei_0040" fbc:name="Cbei_0040" />
      <fbc:geneProduct fbc:id="G_Cbei_0047" fbc:label="Cbei_0047" fbc:name="Cbei_0047" />
      <fbc:geneProduct fbc:id="G_Cbei_0066" fbc:label="Cbei_0066" fbc:name="Cbei_0066" />
      <fbc:geneProduct fbc:id="G_Cbei_0068" fbc:label="Cbei_0068" fbc:name="Cbei_0068" />
      <fbc:geneProduct fbc:id="G_Cbei_0069" fbc:label="Cbei_0069" fbc:name="Cbei_0069" />
      <fbc:geneProduct fbc:id="G_Cbei_0070" fbc:label="Cbei_0070" fbc:name="Cbei_0070" />
      <fbc:geneProduct fbc:id="G_Cbei_0075" fbc:label="Cbei_0075" fbc:name="Cbei_0075" />
      <fbc:geneProduct fbc:id="G_Cbei_0078" fbc:label="Cbei_0078" fbc:name="Cbei_0078" />
      <fbc:geneProduct fbc:id="G_Cbei_0081" fbc:label="Cbei_0081" fbc:name="Cbei_0081" />
      <fbc:geneProduct fbc:id="G_Cbei_0082" fbc:label="Cbei_0082" fbc:name="Cbei_0082" />
      <fbc:geneProduct fbc:id="G_Cbei_0090" fbc:label="Cbei_0090" fbc:name="Cbei_0090" />
      <fbc:geneProduct fbc:id="G_Cbei_0099" fbc:label="Cbei_0099" fbc:name="Cbei_0099" />
      <fbc:geneProduct fbc:id="G_Cbei_0101" fbc:label="Cbei_0101" fbc:name="Cbei_0101" />
      <fbc:geneProduct fbc:id="G_Cbei_0102" fbc:label="Cbei_0102" fbc:name="Cbei_0102" />
      <fbc:geneProduct fbc:id="G_Cbei_0107" fbc:label="Cbei_0107" fbc:name="Cbei_0107" />
      <fbc:geneProduct fbc:id="G_Cbei_0113" fbc:label="Cbei_0113" fbc:name="Cbei_0113" />
      <fbc:geneProduct fbc:id="G_Cbei_0124" fbc:label="Cbei_0124" fbc:name="Cbei_0124" />
      <fbc:geneProduct fbc:id="G_Cbei_0129" fbc:label="Cbei_0129" fbc:name="Cbei_0129" />
      <fbc:geneProduct fbc:id="G_Cbei_0145" fbc:label="Cbei_0145" fbc:name="Cbei_0145" />
      <fbc:geneProduct fbc:id="G_Cbei_0172" fbc:label="Cbei_0172" fbc:name="Cbei_0172" />
      <fbc:geneProduct fbc:id="G_Cbei_0189" fbc:label="Cbei_0189" fbc:name="Cbei_0189" />
      <fbc:geneProduct fbc:id="G_Cbei_0190" fbc:label="Cbei_0190" fbc:name="Cbei_0190" />
      <fbc:geneProduct fbc:id="G_Cbei_0194" fbc:label="Cbei_0194" fbc:name="Cbei_0194" />
      <fbc:geneProduct fbc:id="G_Cbei_0195" fbc:label="Cbei_0195" fbc:name="Cbei_0195" />
      <fbc:geneProduct fbc:id="G_Cbei_0196" fbc:label="Cbei_0196" fbc:name="Cbei_0196" />
      <fbc:geneProduct fbc:id="G_Cbei_0197" fbc:label="Cbei_0197" fbc:name="Cbei_0197" />
      <fbc:geneProduct fbc:id="G_Cbei_0203" fbc:label="Cbei_0203" fbc:name="Cbei_0203" />
      <fbc:geneProduct fbc:id="G_Cbei_0204" fbc:label="Cbei_0204" fbc:name="Cbei_0204" />
      <fbc:geneProduct fbc:id="G_Cbei_0206" fbc:label="Cbei_0206" fbc:name="Cbei_0206" />
      <fbc:geneProduct fbc:id="G_Cbei_0207" fbc:label="Cbei_0207" fbc:name="Cbei_0207" />
      <fbc:geneProduct fbc:id="G_Cbei_0210" fbc:label="Cbei_0210" fbc:name="Cbei_0210" />
      <fbc:geneProduct fbc:id="G_Cbei_0212" fbc:label="Cbei_0212" fbc:name="Cbei_0212" />
      <fbc:geneProduct fbc:id="G_Cbei_0213" fbc:label="Cbei_0213" fbc:name="Cbei_0213" />
      <fbc:geneProduct fbc:id="G_Cbei_0214" fbc:label="Cbei_0214" fbc:name="Cbei_0214" />
      <fbc:geneProduct fbc:id="G_Cbei_0215" fbc:label="Cbei_0215" fbc:name="Cbei_0215" />
      <fbc:geneProduct fbc:id="G_Cbei_0216" fbc:label="Cbei_0216" fbc:name="Cbei_0216" />
      <fbc:geneProduct fbc:id="G_Cbei_0217" fbc:label="Cbei_0217" fbc:name="Cbei_0217" />
      <fbc:geneProduct fbc:id="G_Cbei_0218" fbc:label="Cbei_0218" fbc:name="Cbei_0218" />
      <fbc:geneProduct fbc:id="G_Cbei_0221" fbc:label="Cbei_0221" fbc:name="Cbei_0221" />
      <fbc:geneProduct fbc:id="G_Cbei_0223" fbc:label="Cbei_0223" fbc:name="Cbei_0223" />
      <fbc:geneProduct fbc:id="G_Cbei_0226" fbc:label="Cbei_0226" fbc:name="Cbei_0226" />
      <fbc:geneProduct fbc:id="G_Cbei_0227" fbc:label="Cbei_0227" fbc:name="Cbei_0227" />
      <fbc:geneProduct fbc:id="G_Cbei_0228" fbc:label="Cbei_0228" fbc:name="Cbei_0228" />
      <fbc:geneProduct fbc:id="G_Cbei_0233" fbc:label="Cbei_0233" fbc:name="Cbei_0233" />
      <fbc:geneProduct fbc:id="G_Cbei_0234" fbc:label="Cbei_0234" fbc:name="Cbei_0234" />
      <fbc:geneProduct fbc:id="G_Cbei_0238" fbc:label="Cbei_0238" fbc:name="Cbei_0238" />
      <fbc:geneProduct fbc:id="G_Cbei_0239" fbc:label="Cbei_0239" fbc:name="Cbei_0239" />
      <fbc:geneProduct fbc:id="G_Cbei_0240" fbc:label="Cbei_0240" fbc:name="Cbei_0240" />
      <fbc:geneProduct fbc:id="G_Cbei_0242" fbc:label="Cbei_0242" fbc:name="Cbei_0242" />
      <fbc:geneProduct fbc:id="G_Cbei_0244" fbc:label="Cbei_0244" fbc:name="Cbei_0244" />
      <fbc:geneProduct fbc:id="G_Cbei_0245" fbc:label="Cbei_0245" fbc:name="Cbei_0245" />
      <fbc:geneProduct fbc:id="G_Cbei_0246" fbc:label="Cbei_0246" fbc:name="Cbei_0246" />
      <fbc:geneProduct fbc:id="G_Cbei_0247" fbc:label="Cbei_0247" fbc:name="Cbei_0247" />
      <fbc:geneProduct fbc:id="G_Cbei_0251" fbc:label="Cbei_0251" fbc:name="Cbei_0251" />
      <fbc:geneProduct fbc:id="G_Cbei_0257" fbc:label="Cbei_0257" fbc:name="Cbei_0257" />
      <fbc:geneProduct fbc:id="G_Cbei_0273" fbc:label="Cbei_0273" fbc:name="Cbei_0273" />
      <fbc:geneProduct fbc:id="G_Cbei_0277" fbc:label="Cbei_0277" fbc:name="Cbei_0277" />
      <fbc:geneProduct fbc:id="G_Cbei_0285" fbc:label="Cbei_0285" fbc:name="Cbei_0285" />
      <fbc:geneProduct fbc:id="G_Cbei_0291" fbc:label="Cbei_0291" fbc:name="Cbei_0291" />
      <fbc:geneProduct fbc:id="G_Cbei_0297" fbc:label="Cbei_0297" fbc:name="Cbei_0297" />
      <fbc:geneProduct fbc:id="G_Cbei_0301" fbc:label="Cbei_0301" fbc:name="Cbei_0301" />
      <fbc:geneProduct fbc:id="G_Cbei_0305" fbc:label="Cbei_0305" fbc:name="Cbei_0305" />
      <fbc:geneProduct fbc:id="G_Cbei_0312" fbc:label="Cbei_0312" fbc:name="Cbei_0312" />
      <fbc:geneProduct fbc:id="G_Cbei_0315" fbc:label="Cbei_0315" fbc:name="Cbei_0315" />
      <fbc:geneProduct fbc:id="G_Cbei_0317" fbc:label="Cbei_0317" fbc:name="Cbei_0317" />
      <fbc:geneProduct fbc:id="G_Cbei_0318" fbc:label="Cbei_0318" fbc:name="Cbei_0318" />
      <fbc:geneProduct fbc:id="G_Cbei_0322" fbc:label="Cbei_0322" fbc:name="Cbei_0322" />
      <fbc:geneProduct fbc:id="G_Cbei_0325" fbc:label="Cbei_0325" fbc:name="Cbei_0325" />
      <fbc:geneProduct fbc:id="G_Cbei_0327" fbc:label="Cbei_0327" fbc:name="Cbei_0327" />
      <fbc:geneProduct fbc:id="G_Cbei_0331" fbc:label="Cbei_0331" fbc:name="Cbei_0331" />
      <fbc:geneProduct fbc:id="G_Cbei_0332" fbc:label="Cbei_0332" fbc:name="Cbei_0332" />
      <fbc:geneProduct fbc:id="G_Cbei_0336" fbc:label="Cbei_0336" fbc:name="Cbei_0336" />
      <fbc:geneProduct fbc:id="G_Cbei_0337" fbc:label="Cbei_0337" fbc:name="Cbei_0337" />
      <fbc:geneProduct fbc:id="G_Cbei_0338" fbc:label="Cbei_0338" fbc:name="Cbei_0338" />
      <fbc:geneProduct fbc:id="G_Cbei_0339" fbc:label="Cbei_0339" fbc:name="Cbei_0339" />
      <fbc:geneProduct fbc:id="G_Cbei_0340" fbc:label="Cbei_0340" fbc:name="Cbei_0340" />
      <fbc:geneProduct fbc:id="G_Cbei_0341" fbc:label="Cbei_0341" fbc:name="Cbei_0341" />
      <fbc:geneProduct fbc:id="G_Cbei_0346" fbc:label="Cbei_0346" fbc:name="Cbei_0346" />
      <fbc:geneProduct fbc:id="G_Cbei_0355" fbc:label="Cbei_0355" fbc:name="Cbei_0355" />
      <fbc:geneProduct fbc:id="G_Cbei_0356" fbc:label="Cbei_0356" fbc:name="Cbei_0356" />
      <fbc:geneProduct fbc:id="G_Cbei_0379" fbc:label="Cbei_0379" fbc:name="Cbei_0379" />
      <fbc:geneProduct fbc:id="G_Cbei_0380" fbc:label="Cbei_0380" fbc:name="Cbei_0380" />
      <fbc:geneProduct fbc:id="G_Cbei_0389" fbc:label="Cbei_0389" fbc:name="Cbei_0389" />
      <fbc:geneProduct fbc:id="G_Cbei_0394" fbc:label="Cbei_0394" fbc:name="Cbei_0394" />
      <fbc:geneProduct fbc:id="G_Cbei_0398" fbc:label="Cbei_0398" fbc:name="Cbei_0398" />
      <fbc:geneProduct fbc:id="G_Cbei_0400" fbc:label="Cbei_0400" fbc:name="Cbei_0400" />
      <fbc:geneProduct fbc:id="G_Cbei_0402" fbc:label="Cbei_0402" fbc:name="Cbei_0402" />
      <fbc:geneProduct fbc:id="G_Cbei_0407" fbc:label="Cbei_0407" fbc:name="Cbei_0407" />
      <fbc:geneProduct fbc:id="G_Cbei_0408" fbc:label="Cbei_0408" fbc:name="Cbei_0408" />
      <fbc:geneProduct fbc:id="G_Cbei_0409" fbc:label="Cbei_0409" fbc:name="Cbei_0409" />
      <fbc:geneProduct fbc:id="G_Cbei_0410" fbc:label="Cbei_0410" fbc:name="Cbei_0410" />
      <fbc:geneProduct fbc:id="G_Cbei_0411" fbc:label="Cbei_0411" fbc:name="Cbei_0411" />
      <fbc:geneProduct fbc:id="G_Cbei_0421" fbc:label="Cbei_0421" fbc:name="Cbei_0421" />
      <fbc:geneProduct fbc:id="G_Cbei_0428" fbc:label="Cbei_0428" fbc:name="Cbei_0428" />
      <fbc:geneProduct fbc:id="G_Cbei_0444" fbc:label="Cbei_0444" fbc:name="Cbei_0444" />
      <fbc:geneProduct fbc:id="G_Cbei_0445" fbc:label="Cbei_0445" fbc:name="Cbei_0445" />
      <fbc:geneProduct fbc:id="G_Cbei_0446" fbc:label="Cbei_0446" fbc:name="Cbei_0446" />
      <fbc:geneProduct fbc:id="G_Cbei_0447" fbc:label="Cbei_0447" fbc:name="Cbei_0447" />
      <fbc:geneProduct fbc:id="G_Cbei_0448" fbc:label="Cbei_0448" fbc:name="Cbei_0448" />
      <fbc:geneProduct fbc:id="G_Cbei_0454" fbc:label="Cbei_0454" fbc:name="Cbei_0454" />
      <fbc:geneProduct fbc:id="G_Cbei_0455" fbc:label="Cbei_0455" fbc:name="Cbei_0455" />
      <fbc:geneProduct fbc:id="G_Cbei_0460" fbc:label="Cbei_0460" fbc:name="Cbei_0460" />
      <fbc:geneProduct fbc:id="G_Cbei_0480" fbc:label="Cbei_0480" fbc:name="Cbei_0480" />
      <fbc:geneProduct fbc:id="G_Cbei_0485" fbc:label="Cbei_0485" fbc:name="Cbei_0485" />
      <fbc:geneProduct fbc:id="G_Cbei_0513" fbc:label="Cbei_0513" fbc:name="Cbei_0513" />
      <fbc:geneProduct fbc:id="G_Cbei_0518" fbc:label="Cbei_0518" fbc:name="Cbei_0518" />
      <fbc:geneProduct fbc:id="G_Cbei_0527" fbc:label="Cbei_0527" fbc:name="Cbei_0527" />
      <fbc:geneProduct fbc:id="G_Cbei_0529" fbc:label="Cbei_0529" fbc:name="Cbei_0529" />
      <fbc:geneProduct fbc:id="G_Cbei_0531" fbc:label="Cbei_0531" fbc:name="Cbei_0531" />
      <fbc:geneProduct fbc:id="G_Cbei_0532" fbc:label="Cbei_0532" fbc:name="Cbei_0532" />
      <fbc:geneProduct fbc:id="G_Cbei_0544" fbc:label="Cbei_0544" fbc:name="Cbei_0544" />
      <fbc:geneProduct fbc:id="G_Cbei_0546" fbc:label="Cbei_0546" fbc:name="Cbei_0546" />
      <fbc:geneProduct fbc:id="G_Cbei_0547" fbc:label="Cbei_0547" fbc:name="Cbei_0547" />
      <fbc:geneProduct fbc:id="G_Cbei_0548" fbc:label="Cbei_0548" fbc:name="Cbei_0548" />
      <fbc:geneProduct fbc:id="G_Cbei_0549" fbc:label="Cbei_0549" fbc:name="Cbei_0549" />
      <fbc:geneProduct fbc:id="G_Cbei_0550" fbc:label="Cbei_0550" fbc:name="Cbei_0550" />
      <fbc:geneProduct fbc:id="G_Cbei_0572" fbc:label="Cbei_0572" fbc:name="Cbei_0572" />
      <fbc:geneProduct fbc:id="G_Cbei_0577" fbc:label="Cbei_0577" fbc:name="Cbei_0577" />
      <fbc:geneProduct fbc:id="G_Cbei_0578" fbc:label="Cbei_0578" fbc:name="Cbei_0578" />
      <fbc:geneProduct fbc:id="G_Cbei_0581" fbc:label="Cbei_0581" fbc:name="Cbei_0581" />
      <fbc:geneProduct fbc:id="G_Cbei_0597" fbc:label="Cbei_0597" fbc:name="Cbei_0597" />
      <fbc:geneProduct fbc:id="G_Cbei_0598" fbc:label="Cbei_0598" fbc:name="Cbei_0598" />
      <fbc:geneProduct fbc:id="G_Cbei_0599" fbc:label="Cbei_0599" fbc:name="Cbei_0599" />
      <fbc:geneProduct fbc:id="G_Cbei_0600" fbc:label="Cbei_0600" fbc:name="Cbei_0600" />
      <fbc:geneProduct fbc:id="G_Cbei_0602" fbc:label="Cbei_0602" fbc:name="Cbei_0602" />
      <fbc:geneProduct fbc:id="G_Cbei_0604" fbc:label="Cbei_0604" fbc:name="Cbei_0604" />
      <fbc:geneProduct fbc:id="G_Cbei_0606" fbc:label="Cbei_0606" fbc:name="Cbei_0606" />
      <fbc:geneProduct fbc:id="G_Cbei_0609" fbc:label="Cbei_0609" fbc:name="Cbei_0609" />
      <fbc:geneProduct fbc:id="G_Cbei_0610" fbc:label="Cbei_0610" fbc:name="Cbei_0610" />
      <fbc:geneProduct fbc:id="G_Cbei_0611" fbc:label="Cbei_0611" fbc:name="Cbei_0611" />
      <fbc:geneProduct fbc:id="G_Cbei_0612" fbc:label="Cbei_0612" fbc:name="Cbei_0612" />
      <fbc:geneProduct fbc:id="G_Cbei_0613" fbc:label="Cbei_0613" fbc:name="Cbei_0613" />
      <fbc:geneProduct fbc:id="G_Cbei_0614" fbc:label="Cbei_0614" fbc:name="Cbei_0614" />
      <fbc:geneProduct fbc:id="G_Cbei_0615" fbc:label="Cbei_0615" fbc:name="Cbei_0615" />
      <fbc:geneProduct fbc:id="G_Cbei_0616" fbc:label="Cbei_0616" fbc:name="Cbei_0616" />
      <fbc:geneProduct fbc:id="G_Cbei_0620" fbc:label="Cbei_0620" fbc:name="Cbei_0620" />
      <fbc:geneProduct fbc:id="G_Cbei_0621" fbc:label="Cbei_0621" fbc:name="Cbei_0621" />
      <fbc:geneProduct fbc:id="G_Cbei_0622" fbc:label="Cbei_0622" fbc:name="Cbei_0622" />
      <fbc:geneProduct fbc:id="G_Cbei_0623" fbc:label="Cbei_0623" fbc:name="Cbei_0623" />
      <fbc:geneProduct fbc:id="G_Cbei_0624" fbc:label="Cbei_0624" fbc:name="Cbei_0624" />
      <fbc:geneProduct fbc:id="G_Cbei_0625" fbc:label="Cbei_0625" fbc:name="Cbei_0625" />
      <fbc:geneProduct fbc:id="G_Cbei_0626" fbc:label="Cbei_0626" fbc:name="Cbei_0626" />
      <fbc:geneProduct fbc:id="G_Cbei_0629" fbc:label="Cbei_0629" fbc:name="Cbei_0629" />
      <fbc:geneProduct fbc:id="G_Cbei_0630" fbc:label="Cbei_0630" fbc:name="Cbei_0630" />
      <fbc:geneProduct fbc:id="G_Cbei_0631" fbc:label="Cbei_0631" fbc:name="Cbei_0631" />
      <fbc:geneProduct fbc:id="G_Cbei_0632" fbc:label="Cbei_0632" fbc:name="Cbei_0632" />
      <fbc:geneProduct fbc:id="G_Cbei_0635" fbc:label="Cbei_0635" fbc:name="Cbei_0635" />
      <fbc:geneProduct fbc:id="G_Cbei_0636" fbc:label="Cbei_0636" fbc:name="Cbei_0636" />
      <fbc:geneProduct fbc:id="G_Cbei_0637" fbc:label="Cbei_0637" fbc:name="Cbei_0637" />
      <fbc:geneProduct fbc:id="G_Cbei_0638" fbc:label="Cbei_0638" fbc:name="Cbei_0638" />
      <fbc:geneProduct fbc:id="G_Cbei_0639" fbc:label="Cbei_0639" fbc:name="Cbei_0639" />
      <fbc:geneProduct fbc:id="G_Cbei_0640" fbc:label="Cbei_0640" fbc:name="Cbei_0640" />
      <fbc:geneProduct fbc:id="G_Cbei_0648" fbc:label="Cbei_0648" fbc:name="Cbei_0648" />
      <fbc:geneProduct fbc:id="G_Cbei_0652" fbc:label="Cbei_0652" fbc:name="Cbei_0652" />
      <fbc:geneProduct fbc:id="G_Cbei_0654" fbc:label="Cbei_0654" fbc:name="Cbei_0654" />
      <fbc:geneProduct fbc:id="G_Cbei_0656" fbc:label="Cbei_0656" fbc:name="Cbei_0656" />
      <fbc:geneProduct fbc:id="G_Cbei_0674" fbc:label="Cbei_0674" fbc:name="Cbei_0674" />
      <fbc:geneProduct fbc:id="G_Cbei_0675" fbc:label="Cbei_0675" fbc:name="Cbei_0675" />
      <fbc:geneProduct fbc:id="G_Cbei_0685" fbc:label="Cbei_0685" fbc:name="Cbei_0685" />
      <fbc:geneProduct fbc:id="G_Cbei_0688" fbc:label="Cbei_0688" fbc:name="Cbei_0688" />
      <fbc:geneProduct fbc:id="G_Cbei_0692" fbc:label="Cbei_0692" fbc:name="Cbei_0692" />
      <fbc:geneProduct fbc:id="G_Cbei_0699" fbc:label="Cbei_0699" fbc:name="Cbei_0699" />
      <fbc:geneProduct fbc:id="G_Cbei_0700" fbc:label="Cbei_0700" fbc:name="Cbei_0700" />
      <fbc:geneProduct fbc:id="G_Cbei_0701" fbc:label="Cbei_0701" fbc:name="Cbei_0701" />
      <fbc:geneProduct fbc:id="G_Cbei_0705" fbc:label="Cbei_0705" fbc:name="Cbei_0705" />
      <fbc:geneProduct fbc:id="G_Cbei_0709" fbc:label="Cbei_0709" fbc:name="Cbei_0709" />
      <fbc:geneProduct fbc:id="G_Cbei_0711" fbc:label="Cbei_0711" fbc:name="Cbei_0711" />
      <fbc:geneProduct fbc:id="G_Cbei_0712" fbc:label="Cbei_0712" fbc:name="Cbei_0712" />
      <fbc:geneProduct fbc:id="G_Cbei_0713" fbc:label="Cbei_0713" fbc:name="Cbei_0713" />
      <fbc:geneProduct fbc:id="G_Cbei_0727" fbc:label="Cbei_0727" fbc:name="Cbei_0727" />
      <fbc:geneProduct fbc:id="G_Cbei_0729" fbc:label="Cbei_0729" fbc:name="Cbei_0729" />
      <fbc:geneProduct fbc:id="G_Cbei_0731" fbc:label="Cbei_0731" fbc:name="Cbei_0731" />
      <fbc:geneProduct fbc:id="G_Cbei_0739" fbc:label="Cbei_0739" fbc:name="Cbei_0739" />
      <fbc:geneProduct fbc:id="G_Cbei_0748" fbc:label="Cbei_0748" fbc:name="Cbei_0748" />
      <fbc:geneProduct fbc:id="G_Cbei_0751" fbc:label="Cbei_0751" fbc:name="Cbei_0751" />
      <fbc:geneProduct fbc:id="G_Cbei_0758" fbc:label="Cbei_0758" fbc:name="Cbei_0758" />
      <fbc:geneProduct fbc:id="G_Cbei_0759" fbc:label="Cbei_0759" fbc:name="Cbei_0759" />
      <fbc:geneProduct fbc:id="G_Cbei_0761" fbc:label="Cbei_0761" fbc:name="Cbei_0761" />
      <fbc:geneProduct fbc:id="G_Cbei_0766" fbc:label="Cbei_0766" fbc:name="Cbei_0766" />
      <fbc:geneProduct fbc:id="G_Cbei_0777" fbc:label="Cbei_0777" fbc:name="Cbei_0777" />
      <fbc:geneProduct fbc:id="G_Cbei_0778" fbc:label="Cbei_0778" fbc:name="Cbei_0778" />
      <fbc:geneProduct fbc:id="G_Cbei_0782" fbc:label="Cbei_0782" fbc:name="Cbei_0782" />
      <fbc:geneProduct fbc:id="G_Cbei_0792" fbc:label="Cbei_0792" fbc:name="Cbei_0792" />
      <fbc:geneProduct fbc:id="G_Cbei_0793" fbc:label="Cbei_0793" fbc:name="Cbei_0793" />
      <fbc:geneProduct fbc:id="G_Cbei_0794" fbc:label="Cbei_0794" fbc:name="Cbei_0794" />
      <fbc:geneProduct fbc:id="G_Cbei_0802" fbc:label="Cbei_0802" fbc:name="Cbei_0802" />
      <fbc:geneProduct fbc:id="G_Cbei_0827" fbc:label="Cbei_0827" fbc:name="Cbei_0827" />
      <fbc:geneProduct fbc:id="G_Cbei_0832" fbc:label="Cbei_0832" fbc:name="Cbei_0832" />
      <fbc:geneProduct fbc:id="G_Cbei_0844" fbc:label="Cbei_0844" fbc:name="Cbei_0844" />
      <fbc:geneProduct fbc:id="G_Cbei_0849" fbc:label="Cbei_0849" fbc:name="Cbei_0849" />
      <fbc:geneProduct fbc:id="G_Cbei_0851" fbc:label="Cbei_0851" fbc:name="Cbei_0851" />
      <fbc:geneProduct fbc:id="G_Cbei_0863" fbc:label="Cbei_0863" fbc:name="Cbei_0863" />
      <fbc:geneProduct fbc:id="G_Cbei_0864" fbc:label="Cbei_0864" fbc:name="Cbei_0864" />
      <fbc:geneProduct fbc:id="G_Cbei_0865" fbc:label="Cbei_0865" fbc:name="Cbei_0865" />
      <fbc:geneProduct fbc:id="G_Cbei_0877" fbc:label="Cbei_0877" fbc:name="Cbei_0877" />
      <fbc:geneProduct fbc:id="G_Cbei_0934" fbc:label="Cbei_0934" fbc:name="Cbei_0934" />
      <fbc:geneProduct fbc:id="G_Cbei_0935" fbc:label="Cbei_0935" fbc:name="Cbei_0935" />
      <fbc:geneProduct fbc:id="G_Cbei_0942" fbc:label="Cbei_0942" fbc:name="Cbei_0942" />
      <fbc:geneProduct fbc:id="G_Cbei_0950" fbc:label="Cbei_0950" fbc:name="Cbei_0950" />
      <fbc:geneProduct fbc:id="G_Cbei_0951" fbc:label="Cbei_0951" fbc:name="Cbei_0951" />
      <fbc:geneProduct fbc:id="G_Cbei_0952" fbc:label="Cbei_0952" fbc:name="Cbei_0952" />
      <fbc:geneProduct fbc:id="G_Cbei_0955" fbc:label="Cbei_0955" fbc:name="Cbei_0955" />
      <fbc:geneProduct fbc:id="G_Cbei_0957" fbc:label="Cbei_0957" fbc:name="Cbei_0957" />
      <fbc:geneProduct fbc:id="G_Cbei_0958" fbc:label="Cbei_0958" fbc:name="Cbei_0958" />
      <fbc:geneProduct fbc:id="G_Cbei_0963" fbc:label="Cbei_0963" fbc:name="Cbei_0963" />
      <fbc:geneProduct fbc:id="G_Cbei_0965" fbc:label="Cbei_0965" fbc:name="Cbei_0965" />
      <fbc:geneProduct fbc:id="G_Cbei_0966" fbc:label="Cbei_0966" fbc:name="Cbei_0966" />
      <fbc:geneProduct fbc:id="G_Cbei_0975" fbc:label="Cbei_0975" fbc:name="Cbei_0975" />
      <fbc:geneProduct fbc:id="G_Cbei_0983" fbc:label="Cbei_0983" fbc:name="Cbei_0983" />
      <fbc:geneProduct fbc:id="G_Cbei_0996" fbc:label="Cbei_0996" fbc:name="Cbei_0996" />
      <fbc:geneProduct fbc:id="G_Cbei_0997" fbc:label="Cbei_0997" fbc:name="Cbei_0997" />
      <fbc:geneProduct fbc:id="G_Cbei_0998" fbc:label="Cbei_0998" fbc:name="Cbei_0998" />
      <fbc:geneProduct fbc:id="G_Cbei_1000" fbc:label="Cbei_1000" fbc:name="Cbei_1000" />
      <fbc:geneProduct fbc:id="G_Cbei_1001" fbc:label="Cbei_1001" fbc:name="Cbei_1001" />
      <fbc:geneProduct fbc:id="G_Cbei_1002" fbc:label="Cbei_1002" fbc:name="Cbei_1002" />
      <fbc:geneProduct fbc:id="G_Cbei_1003" fbc:label="Cbei_1003" fbc:name="Cbei_1003" />
      <fbc:geneProduct fbc:id="G_Cbei_1005" fbc:label="Cbei_1005" fbc:name="Cbei_1005" />
      <fbc:geneProduct fbc:id="G_Cbei_1006" fbc:label="Cbei_1006" fbc:name="Cbei_1006" />
      <fbc:geneProduct fbc:id="G_Cbei_1007" fbc:label="Cbei_1007" fbc:name="Cbei_1007" />
      <fbc:geneProduct fbc:id="G_Cbei_1009" fbc:label="Cbei_1009" fbc:name="Cbei_1009" />
      <fbc:geneProduct fbc:id="G_Cbei_1011" fbc:label="Cbei_1011" fbc:name="Cbei_1011" />
      <fbc:geneProduct fbc:id="G_Cbei_1015" fbc:label="Cbei_1015" fbc:name="Cbei_1015" />
      <fbc:geneProduct fbc:id="G_Cbei_1022" fbc:label="Cbei_1022" fbc:name="Cbei_1022" />
      <fbc:geneProduct fbc:id="G_Cbei_1025" fbc:label="Cbei_1025" fbc:name="Cbei_1025" />
      <fbc:geneProduct fbc:id="G_Cbei_1034" fbc:label="Cbei_1034" fbc:name="Cbei_1034" />
      <fbc:geneProduct fbc:id="G_Cbei_1037" fbc:label="Cbei_1037" fbc:name="Cbei_1037" />
      <fbc:geneProduct fbc:id="G_Cbei_1038" fbc:label="Cbei_1038" fbc:name="Cbei_1038" />
      <fbc:geneProduct fbc:id="G_Cbei_1039" fbc:label="Cbei_1039" fbc:name="Cbei_1039" />
      <fbc:geneProduct fbc:id="G_Cbei_1040" fbc:label="Cbei_1040" fbc:name="Cbei_1040" />
      <fbc:geneProduct fbc:id="G_Cbei_1043" fbc:label="Cbei_1043" fbc:name="Cbei_1043" />
      <fbc:geneProduct fbc:id="G_Cbei_1044" fbc:label="Cbei_1044" fbc:name="Cbei_1044" />
      <fbc:geneProduct fbc:id="G_Cbei_1053" fbc:label="Cbei_1053" fbc:name="Cbei_1053" />
      <fbc:geneProduct fbc:id="G_Cbei_1054" fbc:label="Cbei_1054" fbc:name="Cbei_1054" />
      <fbc:geneProduct fbc:id="G_Cbei_1055" fbc:label="Cbei_1055" fbc:name="Cbei_1055" />
      <fbc:geneProduct fbc:id="G_Cbei_1056" fbc:label="Cbei_1056" fbc:name="Cbei_1056" />
      <fbc:geneProduct fbc:id="G_Cbei_1057" fbc:label="Cbei_1057" fbc:name="Cbei_1057" />
      <fbc:geneProduct fbc:id="G_Cbei_1058" fbc:label="Cbei_1058" fbc:name="Cbei_1058" />
      <fbc:geneProduct fbc:id="G_Cbei_1059" fbc:label="Cbei_1059" fbc:name="Cbei_1059" />
      <fbc:geneProduct fbc:id="G_Cbei_1060" fbc:label="Cbei_1060" fbc:name="Cbei_1060" />
      <fbc:geneProduct fbc:id="G_Cbei_1068" fbc:label="Cbei_1068" fbc:name="Cbei_1068" />
      <fbc:geneProduct fbc:id="G_Cbei_1070" fbc:label="Cbei_1070" fbc:name="Cbei_1070" />
      <fbc:geneProduct fbc:id="G_Cbei_1071" fbc:label="Cbei_1071" fbc:name="Cbei_1071" />
      <fbc:geneProduct fbc:id="G_Cbei_1073" fbc:label="Cbei_1073" fbc:name="Cbei_1073" />
      <fbc:geneProduct fbc:id="G_Cbei_1074" fbc:label="Cbei_1074" fbc:name="Cbei_1074" />
      <fbc:geneProduct fbc:id="G_Cbei_1075" fbc:label="Cbei_1075" fbc:name="Cbei_1075" />
      <fbc:geneProduct fbc:id="G_Cbei_1077" fbc:label="Cbei_1077" fbc:name="Cbei_1077" />
      <fbc:geneProduct fbc:id="G_Cbei_1087" fbc:label="Cbei_1087" fbc:name="Cbei_1087" />
      <fbc:geneProduct fbc:id="G_Cbei_1111" fbc:label="Cbei_1111" fbc:name="Cbei_1111" />
      <fbc:geneProduct fbc:id="G_Cbei_1127" fbc:label="Cbei_1127" fbc:name="Cbei_1127" />
      <fbc:geneProduct fbc:id="G_Cbei_1128" fbc:label="Cbei_1128" fbc:name="Cbei_1128" />
      <fbc:geneProduct fbc:id="G_Cbei_1129" fbc:label="Cbei_1129" fbc:name="Cbei_1129" />
      <fbc:geneProduct fbc:id="G_Cbei_1130" fbc:label="Cbei_1130" fbc:name="Cbei_1130" />
      <fbc:geneProduct fbc:id="G_Cbei_1135" fbc:label="Cbei_1135" fbc:name="Cbei_1135" />
      <fbc:geneProduct fbc:id="G_Cbei_1141" fbc:label="Cbei_1141" fbc:name="Cbei_1141" />
      <fbc:geneProduct fbc:id="G_Cbei_1143" fbc:label="Cbei_1143" fbc:name="Cbei_1143" />
      <fbc:geneProduct fbc:id="G_Cbei_1152" fbc:label="Cbei_1152" fbc:name="Cbei_1152" />
      <fbc:geneProduct fbc:id="G_Cbei_1153" fbc:label="Cbei_1153" fbc:name="Cbei_1153" />
      <fbc:geneProduct fbc:id="G_Cbei_1154" fbc:label="Cbei_1154" fbc:name="Cbei_1154" />
      <fbc:geneProduct fbc:id="G_Cbei_1160" fbc:label="Cbei_1160" fbc:name="Cbei_1160" />
      <fbc:geneProduct fbc:id="G_Cbei_1164" fbc:label="Cbei_1164" fbc:name="Cbei_1164" />
      <fbc:geneProduct fbc:id="G_Cbei_1165" fbc:label="Cbei_1165" fbc:name="Cbei_1165" />
      <fbc:geneProduct fbc:id="G_Cbei_1192" fbc:label="Cbei_1192" fbc:name="Cbei_1192" />
      <fbc:geneProduct fbc:id="G_Cbei_1193" fbc:label="Cbei_1193" fbc:name="Cbei_1193" />
      <fbc:geneProduct fbc:id="G_Cbei_1195" fbc:label="Cbei_1195" fbc:name="Cbei_1195" />
      <fbc:geneProduct fbc:id="G_Cbei_1197" fbc:label="Cbei_1197" fbc:name="Cbei_1197" />
      <fbc:geneProduct fbc:id="G_Cbei_1206" fbc:label="Cbei_1206" fbc:name="Cbei_1206" />
      <fbc:geneProduct fbc:id="G_Cbei_1211" fbc:label="Cbei_1211" fbc:name="Cbei_1211" />
      <fbc:geneProduct fbc:id="G_Cbei_1215" fbc:label="Cbei_1215" fbc:name="Cbei_1215" />
      <fbc:geneProduct fbc:id="G_Cbei_1221" fbc:label="Cbei_1221" fbc:name="Cbei_1221" />
      <fbc:geneProduct fbc:id="G_Cbei_1224" fbc:label="Cbei_1224" fbc:name="Cbei_1224" />
      <fbc:geneProduct fbc:id="G_Cbei_1225" fbc:label="Cbei_1225" fbc:name="Cbei_1225" />
      <fbc:geneProduct fbc:id="G_Cbei_1226" fbc:label="Cbei_1226" fbc:name="Cbei_1226" />
      <fbc:geneProduct fbc:id="G_Cbei_1227" fbc:label="Cbei_1227" fbc:name="Cbei_1227" />
      <fbc:geneProduct fbc:id="G_Cbei_1232" fbc:label="Cbei_1232" fbc:name="Cbei_1232" />
      <fbc:geneProduct fbc:id="G_Cbei_1233" fbc:label="Cbei_1233" fbc:name="Cbei_1233" />
      <fbc:geneProduct fbc:id="G_Cbei_1236" fbc:label="Cbei_1236" fbc:name="Cbei_1236" />
      <fbc:geneProduct fbc:id="G_Cbei_1237" fbc:label="Cbei_1237" fbc:name="Cbei_1237" />
      <fbc:geneProduct fbc:id="G_Cbei_1257" fbc:label="Cbei_1257" fbc:name="Cbei_1257" />
      <fbc:geneProduct fbc:id="G_Cbei_1258" fbc:label="Cbei_1258" fbc:name="Cbei_1258" />
      <fbc:geneProduct fbc:id="G_Cbei_1262" fbc:label="Cbei_1262" fbc:name="Cbei_1262" />
      <fbc:geneProduct fbc:id="G_Cbei_1263" fbc:label="Cbei_1263" fbc:name="Cbei_1263" />
      <fbc:geneProduct fbc:id="G_Cbei_1264" fbc:label="Cbei_1264" fbc:name="Cbei_1264" />
      <fbc:geneProduct fbc:id="G_Cbei_1265" fbc:label="Cbei_1265" fbc:name="Cbei_1265" />
      <fbc:geneProduct fbc:id="G_Cbei_1267" fbc:label="Cbei_1267" fbc:name="Cbei_1267" />
      <fbc:geneProduct fbc:id="G_Cbei_1268" fbc:label="Cbei_1268" fbc:name="Cbei_1268" />
      <fbc:geneProduct fbc:id="G_Cbei_1269" fbc:label="Cbei_1269" fbc:name="Cbei_1269" />
      <fbc:geneProduct fbc:id="G_Cbei_1272" fbc:label="Cbei_1272" fbc:name="Cbei_1272" />
      <fbc:geneProduct fbc:id="G_Cbei_1277" fbc:label="Cbei_1277" fbc:name="Cbei_1277" />
      <fbc:geneProduct fbc:id="G_Cbei_1278" fbc:label="Cbei_1278" fbc:name="Cbei_1278" />
      <fbc:geneProduct fbc:id="G_Cbei_1279" fbc:label="Cbei_1279" fbc:name="Cbei_1279" />
      <fbc:geneProduct fbc:id="G_Cbei_1280" fbc:label="Cbei_1280" fbc:name="Cbei_1280" />
      <fbc:geneProduct fbc:id="G_Cbei_1282" fbc:label="Cbei_1282" fbc:name="Cbei_1282" />
      <fbc:geneProduct fbc:id="G_Cbei_1283" fbc:label="Cbei_1283" fbc:name="Cbei_1283" />
      <fbc:geneProduct fbc:id="G_Cbei_1284" fbc:label="Cbei_1284" fbc:name="Cbei_1284" />
      <fbc:geneProduct fbc:id="G_Cbei_1285" fbc:label="Cbei_1285" fbc:name="Cbei_1285" />
      <fbc:geneProduct fbc:id="G_Cbei_1286" fbc:label="Cbei_1286" fbc:name="Cbei_1286" />
      <fbc:geneProduct fbc:id="G_Cbei_1287" fbc:label="Cbei_1287" fbc:name="Cbei_1287" />
      <fbc:geneProduct fbc:id="G_Cbei_1288" fbc:label="Cbei_1288" fbc:name="Cbei_1288" />
      <fbc:geneProduct fbc:id="G_Cbei_1293" fbc:label="Cbei_1293" fbc:name="Cbei_1293" />
      <fbc:geneProduct fbc:id="G_Cbei_1294" fbc:label="Cbei_1294" fbc:name="Cbei_1294" />
      <fbc:geneProduct fbc:id="G_Cbei_1295" fbc:label="Cbei_1295" fbc:name="Cbei_1295" />
      <fbc:geneProduct fbc:id="G_Cbei_1306" fbc:label="Cbei_1306" fbc:name="Cbei_1306" />
      <fbc:geneProduct fbc:id="G_Cbei_1308" fbc:label="Cbei_1308" fbc:name="Cbei_1308" />
      <fbc:geneProduct fbc:id="G_Cbei_1311" fbc:label="Cbei_1311" fbc:name="Cbei_1311" />
      <fbc:geneProduct fbc:id="G_Cbei_1315" fbc:label="Cbei_1315" fbc:name="Cbei_1315" />
      <fbc:geneProduct fbc:id="G_Cbei_1316" fbc:label="Cbei_1316" fbc:name="Cbei_1316" />
      <fbc:geneProduct fbc:id="G_Cbei_1317" fbc:label="Cbei_1317" fbc:name="Cbei_1317" />
      <fbc:geneProduct fbc:id="G_Cbei_1318" fbc:label="Cbei_1318" fbc:name="Cbei_1318" />
      <fbc:geneProduct fbc:id="G_Cbei_1319" fbc:label="Cbei_1319" fbc:name="Cbei_1319" />
      <fbc:geneProduct fbc:id="G_Cbei_1320" fbc:label="Cbei_1320" fbc:name="Cbei_1320" />
      <fbc:geneProduct fbc:id="G_Cbei_1321" fbc:label="Cbei_1321" fbc:name="Cbei_1321" />
      <fbc:geneProduct fbc:id="G_Cbei_1322" fbc:label="Cbei_1322" fbc:name="Cbei_1322" />
      <fbc:geneProduct fbc:id="G_Cbei_1323" fbc:label="Cbei_1323" fbc:name="Cbei_1323" />
      <fbc:geneProduct fbc:id="G_Cbei_1324" fbc:label="Cbei_1324" fbc:name="Cbei_1324" />
      <fbc:geneProduct fbc:id="G_Cbei_1338" fbc:label="Cbei_1338" fbc:name="Cbei_1338" />
      <fbc:geneProduct fbc:id="G_Cbei_1380" fbc:label="Cbei_1380" fbc:name="Cbei_1380" />
      <fbc:geneProduct fbc:id="G_Cbei_1386" fbc:label="Cbei_1386" fbc:name="Cbei_1386" />
      <fbc:geneProduct fbc:id="G_Cbei_1401" fbc:label="Cbei_1401" fbc:name="Cbei_1401" />
      <fbc:geneProduct fbc:id="G_Cbei_1402" fbc:label="Cbei_1402" fbc:name="Cbei_1402" />
      <fbc:geneProduct fbc:id="G_Cbei_1412" fbc:label="Cbei_1412" fbc:name="Cbei_1412" />
      <fbc:geneProduct fbc:id="G_Cbei_1443" fbc:label="Cbei_1443" fbc:name="Cbei_1443" />
      <fbc:geneProduct fbc:id="G_Cbei_1458" fbc:label="Cbei_1458" fbc:name="Cbei_1458" />
      <fbc:geneProduct fbc:id="G_Cbei_1464" fbc:label="Cbei_1464" fbc:name="Cbei_1464" />
      <fbc:geneProduct fbc:id="G_Cbei_1475" fbc:label="Cbei_1475" fbc:name="Cbei_1475" />
      <fbc:geneProduct fbc:id="G_Cbei_1476" fbc:label="Cbei_1476" fbc:name="Cbei_1476" />
      <fbc:geneProduct fbc:id="G_Cbei_1477" fbc:label="Cbei_1477" fbc:name="Cbei_1477" />
      <fbc:geneProduct fbc:id="G_Cbei_1478" fbc:label="Cbei_1478" fbc:name="Cbei_1478" />
      <fbc:geneProduct fbc:id="G_Cbei_1502" fbc:label="Cbei_1502" fbc:name="Cbei_1502" />
      <fbc:geneProduct fbc:id="G_Cbei_1506" fbc:label="Cbei_1506" fbc:name="Cbei_1506" />
      <fbc:geneProduct fbc:id="G_Cbei_1510" fbc:label="Cbei_1510" fbc:name="Cbei_1510" />
      <fbc:geneProduct fbc:id="G_Cbei_1512" fbc:label="Cbei_1512" fbc:name="Cbei_1512" />
      <fbc:geneProduct fbc:id="G_Cbei_1515" fbc:label="Cbei_1515" fbc:name="Cbei_1515" />
      <fbc:geneProduct fbc:id="G_Cbei_1539" fbc:label="Cbei_1539" fbc:name="Cbei_1539" />
      <fbc:geneProduct fbc:id="G_Cbei_1540" fbc:label="Cbei_1540" fbc:name="Cbei_1540" />
      <fbc:geneProduct fbc:id="G_Cbei_1542" fbc:label="Cbei_1542" fbc:name="Cbei_1542" />
      <fbc:geneProduct fbc:id="G_Cbei_1543" fbc:label="Cbei_1543" fbc:name="Cbei_1543" />
      <fbc:geneProduct fbc:id="G_Cbei_1551" fbc:label="Cbei_1551" fbc:name="Cbei_1551" />
      <fbc:geneProduct fbc:id="G_Cbei_1559" fbc:label="Cbei_1559" fbc:name="Cbei_1559" />
      <fbc:geneProduct fbc:id="G_Cbei_1560" fbc:label="Cbei_1560" fbc:name="Cbei_1560" />
      <fbc:geneProduct fbc:id="G_Cbei_1562" fbc:label="Cbei_1562" fbc:name="Cbei_1562" />
      <fbc:geneProduct fbc:id="G_Cbei_1580" fbc:label="Cbei_1580" fbc:name="Cbei_1580" />
      <fbc:geneProduct fbc:id="G_Cbei_1581" fbc:label="Cbei_1581" fbc:name="Cbei_1581" />
      <fbc:geneProduct fbc:id="G_Cbei_1582" fbc:label="Cbei_1582" fbc:name="Cbei_1582" />
      <fbc:geneProduct fbc:id="G_Cbei_1594" fbc:label="Cbei_1594" fbc:name="Cbei_1594" />
      <fbc:geneProduct fbc:id="G_Cbei_1596" fbc:label="Cbei_1596" fbc:name="Cbei_1596" />
      <fbc:geneProduct fbc:id="G_Cbei_1600" fbc:label="Cbei_1600" fbc:name="Cbei_1600" />
      <fbc:geneProduct fbc:id="G_Cbei_1702" fbc:label="Cbei_1702" fbc:name="Cbei_1702" />
      <fbc:geneProduct fbc:id="G_Cbei_1705" fbc:label="Cbei_1705" fbc:name="Cbei_1705" />
      <fbc:geneProduct fbc:id="G_Cbei_1706" fbc:label="Cbei_1706" fbc:name="Cbei_1706" />
      <fbc:geneProduct fbc:id="G_Cbei_1708" fbc:label="Cbei_1708" fbc:name="Cbei_1708" />
      <fbc:geneProduct fbc:id="G_Cbei_1715" fbc:label="Cbei_1715" fbc:name="Cbei_1715" />
      <fbc:geneProduct fbc:id="G_Cbei_1722" fbc:label="Cbei_1722" fbc:name="Cbei_1722" />
      <fbc:geneProduct fbc:id="G_Cbei_1727" fbc:label="Cbei_1727" fbc:name="Cbei_1727" />
      <fbc:geneProduct fbc:id="G_Cbei_1749" fbc:label="Cbei_1749" fbc:name="Cbei_1749" />
      <fbc:geneProduct fbc:id="G_Cbei_1750" fbc:label="Cbei_1750" fbc:name="Cbei_1750" />
      <fbc:geneProduct fbc:id="G_Cbei_1751" fbc:label="Cbei_1751" fbc:name="Cbei_1751" />
      <fbc:geneProduct fbc:id="G_Cbei_1752" fbc:label="Cbei_1752" fbc:name="Cbei_1752" />
      <fbc:geneProduct fbc:id="G_Cbei_1753" fbc:label="Cbei_1753" fbc:name="Cbei_1753" />
      <fbc:geneProduct fbc:id="G_Cbei_1754" fbc:label="Cbei_1754" fbc:name="Cbei_1754" />
      <fbc:geneProduct fbc:id="G_Cbei_1755" fbc:label="Cbei_1755" fbc:name="Cbei_1755" />
      <fbc:geneProduct fbc:id="G_Cbei_1756" fbc:label="Cbei_1756" fbc:name="Cbei_1756" />
      <fbc:geneProduct fbc:id="G_Cbei_1759" fbc:label="Cbei_1759" fbc:name="Cbei_1759" />
      <fbc:geneProduct fbc:id="G_Cbei_1762" fbc:label="Cbei_1762" fbc:name="Cbei_1762" />
      <fbc:geneProduct fbc:id="G_Cbei_1763" fbc:label="Cbei_1763" fbc:name="Cbei_1763" />
      <fbc:geneProduct fbc:id="G_Cbei_1764" fbc:label="Cbei_1764" fbc:name="Cbei_1764" />
      <fbc:geneProduct fbc:id="G_Cbei_1765" fbc:label="Cbei_1765" fbc:name="Cbei_1765" />
      <fbc:geneProduct fbc:id="G_Cbei_1766" fbc:label="Cbei_1766" fbc:name="Cbei_1766" />
      <fbc:geneProduct fbc:id="G_Cbei_1767" fbc:label="Cbei_1767" fbc:name="Cbei_1767" />
      <fbc:geneProduct fbc:id="G_Cbei_1769" fbc:label="Cbei_1769" fbc:name="Cbei_1769" />
      <fbc:geneProduct fbc:id="G_Cbei_1775" fbc:label="Cbei_1775" fbc:name="Cbei_1775" />
      <fbc:geneProduct fbc:id="G_Cbei_1784" fbc:label="Cbei_1784" fbc:name="Cbei_1784" />
      <fbc:geneProduct fbc:id="G_Cbei_1791" fbc:label="Cbei_1791" fbc:name="Cbei_1791" />
      <fbc:geneProduct fbc:id="G_Cbei_1792" fbc:label="Cbei_1792" fbc:name="Cbei_1792" />
      <fbc:geneProduct fbc:id="G_Cbei_1795" fbc:label="Cbei_1795" fbc:name="Cbei_1795" />
      <fbc:geneProduct fbc:id="G_Cbei_1796" fbc:label="Cbei_1796" fbc:name="Cbei_1796" />
      <fbc:geneProduct fbc:id="G_Cbei_1797" fbc:label="Cbei_1797" fbc:name="Cbei_1797" />
      <fbc:geneProduct fbc:id="G_Cbei_1812" fbc:label="Cbei_1812" fbc:name="Cbei_1812" />
      <fbc:geneProduct fbc:id="G_Cbei_1824" fbc:label="Cbei_1824" fbc:name="Cbei_1824" />
      <fbc:geneProduct fbc:id="G_Cbei_1828" fbc:label="Cbei_1828" fbc:name="Cbei_1828" />
      <fbc:geneProduct fbc:id="G_Cbei_1831" fbc:label="Cbei_1831" fbc:name="Cbei_1831" />
      <fbc:geneProduct fbc:id="G_Cbei_1832" fbc:label="Cbei_1832" fbc:name="Cbei_1832" />
      <fbc:geneProduct fbc:id="G_Cbei_1833" fbc:label="Cbei_1833" fbc:name="Cbei_1833" />
      <fbc:geneProduct fbc:id="G_Cbei_1836" fbc:label="Cbei_1836" fbc:name="Cbei_1836" />
      <fbc:geneProduct fbc:id="G_Cbei_1837" fbc:label="Cbei_1837" fbc:name="Cbei_1837" />
      <fbc:geneProduct fbc:id="G_Cbei_1838" fbc:label="Cbei_1838" fbc:name="Cbei_1838" />
      <fbc:geneProduct fbc:id="G_Cbei_1839" fbc:label="Cbei_1839" fbc:name="Cbei_1839" />
      <fbc:geneProduct fbc:id="G_Cbei_1840" fbc:label="Cbei_1840" fbc:name="Cbei_1840" />
      <fbc:geneProduct fbc:id="G_Cbei_1841" fbc:label="Cbei_1841" fbc:name="Cbei_1841" />
      <fbc:geneProduct fbc:id="G_Cbei_1843" fbc:label="Cbei_1843" fbc:name="Cbei_1843" />
      <fbc:geneProduct fbc:id="G_Cbei_1844" fbc:label="Cbei_1844" fbc:name="Cbei_1844" />
      <fbc:geneProduct fbc:id="G_Cbei_1853" fbc:label="Cbei_1853" fbc:name="Cbei_1853" />
      <fbc:geneProduct fbc:id="G_Cbei_1862" fbc:label="Cbei_1862" fbc:name="Cbei_1862" />
      <fbc:geneProduct fbc:id="G_Cbei_1868" fbc:label="Cbei_1868" fbc:name="Cbei_1868" />
      <fbc:geneProduct fbc:id="G_Cbei_1903" fbc:label="Cbei_1903" fbc:name="Cbei_1903" />
      <fbc:geneProduct fbc:id="G_Cbei_1914" fbc:label="Cbei_1914" fbc:name="Cbei_1914" />
      <fbc:geneProduct fbc:id="G_Cbei_1917" fbc:label="Cbei_1917" fbc:name="Cbei_1917" />
      <fbc:geneProduct fbc:id="G_Cbei_1918" fbc:label="Cbei_1918" fbc:name="Cbei_1918" />
      <fbc:geneProduct fbc:id="G_Cbei_1921" fbc:label="Cbei_1921" fbc:name="Cbei_1921" />
      <fbc:geneProduct fbc:id="G_Cbei_1922" fbc:label="Cbei_1922" fbc:name="Cbei_1922" />
      <fbc:geneProduct fbc:id="G_Cbei_1924" fbc:label="Cbei_1924" fbc:name="Cbei_1924" />
      <fbc:geneProduct fbc:id="G_Cbei_1938" fbc:label="Cbei_1938" fbc:name="Cbei_1938" />
      <fbc:geneProduct fbc:id="G_Cbei_1939" fbc:label="Cbei_1939" fbc:name="Cbei_1939" />
      <fbc:geneProduct fbc:id="G_Cbei_1940" fbc:label="Cbei_1940" fbc:name="Cbei_1940" />
      <fbc:geneProduct fbc:id="G_Cbei_1941" fbc:label="Cbei_1941" fbc:name="Cbei_1941" />
      <fbc:geneProduct fbc:id="G_Cbei_1942" fbc:label="Cbei_1942" fbc:name="Cbei_1942" />
      <fbc:geneProduct fbc:id="G_Cbei_1943" fbc:label="Cbei_1943" fbc:name="Cbei_1943" />
      <fbc:geneProduct fbc:id="G_Cbei_1944" fbc:label="Cbei_1944" fbc:name="Cbei_1944" />
      <fbc:geneProduct fbc:id="G_Cbei_1946" fbc:label="Cbei_1946" fbc:name="Cbei_1946" />
      <fbc:geneProduct fbc:id="G_Cbei_1953" fbc:label="Cbei_1953" fbc:name="Cbei_1953" />
      <fbc:geneProduct fbc:id="G_Cbei_1960" fbc:label="Cbei_1960" fbc:name="Cbei_1960" />
      <fbc:geneProduct fbc:id="G_Cbei_1967" fbc:label="Cbei_1967" fbc:name="Cbei_1967" />
      <fbc:geneProduct fbc:id="G_Cbei_1969" fbc:label="Cbei_1969" fbc:name="Cbei_1969" />
      <fbc:geneProduct fbc:id="G_Cbei_1970" fbc:label="Cbei_1970" fbc:name="Cbei_1970" />
      <fbc:geneProduct fbc:id="G_Cbei_1972" fbc:label="Cbei_1972" fbc:name="Cbei_1972" />
      <fbc:geneProduct fbc:id="G_Cbei_1974" fbc:label="Cbei_1974" fbc:name="Cbei_1974" />
      <fbc:geneProduct fbc:id="G_Cbei_1975" fbc:label="Cbei_1975" fbc:name="Cbei_1975" />
      <fbc:geneProduct fbc:id="G_Cbei_1977" fbc:label="Cbei_1977" fbc:name="Cbei_1977" />
      <fbc:geneProduct fbc:id="G_Cbei_1981" fbc:label="Cbei_1981" fbc:name="Cbei_1981" />
      <fbc:geneProduct fbc:id="G_Cbei_1984" fbc:label="Cbei_1984" fbc:name="Cbei_1984" />
      <fbc:geneProduct fbc:id="G_Cbei_1999" fbc:label="Cbei_1999" fbc:name="Cbei_1999" />
      <fbc:geneProduct fbc:id="G_Cbei_2002" fbc:label="Cbei_2002" fbc:name="Cbei_2002" />
      <fbc:geneProduct fbc:id="G_Cbei_2003" fbc:label="Cbei_2003" fbc:name="Cbei_2003" />
      <fbc:geneProduct fbc:id="G_Cbei_2004" fbc:label="Cbei_2004" fbc:name="Cbei_2004" />
      <fbc:geneProduct fbc:id="G_Cbei_2005" fbc:label="Cbei_2005" fbc:name="Cbei_2005" />
      <fbc:geneProduct fbc:id="G_Cbei_2011" fbc:label="Cbei_2011" fbc:name="Cbei_2011" />
      <fbc:geneProduct fbc:id="G_Cbei_2012" fbc:label="Cbei_2012" fbc:name="Cbei_2012" />
      <fbc:geneProduct fbc:id="G_Cbei_2034" fbc:label="Cbei_2034" fbc:name="Cbei_2034" />
      <fbc:geneProduct fbc:id="G_Cbei_2041" fbc:label="Cbei_2041" fbc:name="Cbei_2041" />
      <fbc:geneProduct fbc:id="G_Cbei_2055" fbc:label="Cbei_2055" fbc:name="Cbei_2055" />
      <fbc:geneProduct fbc:id="G_Cbei_2066" fbc:label="Cbei_2066" fbc:name="Cbei_2066" />
      <fbc:geneProduct fbc:id="G_Cbei_2067" fbc:label="Cbei_2067" fbc:name="Cbei_2067" />
      <fbc:geneProduct fbc:id="G_Cbei_2076" fbc:label="Cbei_2076" fbc:name="Cbei_2076" />
      <fbc:geneProduct fbc:id="G_Cbei_2077" fbc:label="Cbei_2077" fbc:name="Cbei_2077" />
      <fbc:geneProduct fbc:id="G_Cbei_2078" fbc:label="Cbei_2078" fbc:name="Cbei_2078" />
      <fbc:geneProduct fbc:id="G_Cbei_2082" fbc:label="Cbei_2082" fbc:name="Cbei_2082" />
      <fbc:geneProduct fbc:id="G_Cbei_2083" fbc:label="Cbei_2083" fbc:name="Cbei_2083" />
      <fbc:geneProduct fbc:id="G_Cbei_2084" fbc:label="Cbei_2084" fbc:name="Cbei_2084" />
      <fbc:geneProduct fbc:id="G_Cbei_2088" fbc:label="Cbei_2088" fbc:name="Cbei_2088" />
      <fbc:geneProduct fbc:id="G_Cbei_2089" fbc:label="Cbei_2089" fbc:name="Cbei_2089" />
      <fbc:geneProduct fbc:id="G_Cbei_2090" fbc:label="Cbei_2090" fbc:name="Cbei_2090" />
      <fbc:geneProduct fbc:id="G_Cbei_2091" fbc:label="Cbei_2091" fbc:name="Cbei_2091" />
      <fbc:geneProduct fbc:id="G_Cbei_2100" fbc:label="Cbei_2100" fbc:name="Cbei_2100" />
      <fbc:geneProduct fbc:id="G_Cbei_2103" fbc:label="Cbei_2103" fbc:name="Cbei_2103" />
      <fbc:geneProduct fbc:id="G_Cbei_2106" fbc:label="Cbei_2106" fbc:name="Cbei_2106" />
      <fbc:geneProduct fbc:id="G_Cbei_2114" fbc:label="Cbei_2114" fbc:name="Cbei_2114" />
      <fbc:geneProduct fbc:id="G_Cbei_2128" fbc:label="Cbei_2128" fbc:name="Cbei_2128" />
      <fbc:geneProduct fbc:id="G_Cbei_2148" fbc:label="Cbei_2148" fbc:name="Cbei_2148" />
      <fbc:geneProduct fbc:id="G_Cbei_2149" fbc:label="Cbei_2149" fbc:name="Cbei_2149" />
      <fbc:geneProduct fbc:id="G_Cbei_2175" fbc:label="Cbei_2175" fbc:name="Cbei_2175" />
      <fbc:geneProduct fbc:id="G_Cbei_2181" fbc:label="Cbei_2181" fbc:name="Cbei_2181" />
      <fbc:geneProduct fbc:id="G_Cbei_2192" fbc:label="Cbei_2192" fbc:name="Cbei_2192" />
      <fbc:geneProduct fbc:id="G_Cbei_2195" fbc:label="Cbei_2195" fbc:name="Cbei_2195" />
      <fbc:geneProduct fbc:id="G_Cbei_2196" fbc:label="Cbei_2196" fbc:name="Cbei_2196" />
      <fbc:geneProduct fbc:id="G_Cbei_2199" fbc:label="Cbei_2199" fbc:name="Cbei_2199" />
      <fbc:geneProduct fbc:id="G_Cbei_2200" fbc:label="Cbei_2200" fbc:name="Cbei_2200" />
      <fbc:geneProduct fbc:id="G_Cbei_2201" fbc:label="Cbei_2201" fbc:name="Cbei_2201" />
      <fbc:geneProduct fbc:id="G_Cbei_2211" fbc:label="Cbei_2211" fbc:name="Cbei_2211" />
      <fbc:geneProduct fbc:id="G_Cbei_2229" fbc:label="Cbei_2229" fbc:name="Cbei_2229" />
      <fbc:geneProduct fbc:id="G_Cbei_2230" fbc:label="Cbei_2230" fbc:name="Cbei_2230" />
      <fbc:geneProduct fbc:id="G_Cbei_2231" fbc:label="Cbei_2231" fbc:name="Cbei_2231" />
      <fbc:geneProduct fbc:id="G_Cbei_2232" fbc:label="Cbei_2232" fbc:name="Cbei_2232" />
      <fbc:geneProduct fbc:id="G_Cbei_2234" fbc:label="Cbei_2234" fbc:name="Cbei_2234" />
      <fbc:geneProduct fbc:id="G_Cbei_2282" fbc:label="Cbei_2282" fbc:name="Cbei_2282" />
      <fbc:geneProduct fbc:id="G_Cbei_2295" fbc:label="Cbei_2295" fbc:name="Cbei_2295" />
      <fbc:geneProduct fbc:id="G_Cbei_2309" fbc:label="Cbei_2309" fbc:name="Cbei_2309" />
      <fbc:geneProduct fbc:id="G_Cbei_2310" fbc:label="Cbei_2310" fbc:name="Cbei_2310" />
      <fbc:geneProduct fbc:id="G_Cbei_2311" fbc:label="Cbei_2311" fbc:name="Cbei_2311" />
      <fbc:geneProduct fbc:id="G_Cbei_2313" fbc:label="Cbei_2313" fbc:name="Cbei_2313" />
      <fbc:geneProduct fbc:id="G_Cbei_2314" fbc:label="Cbei_2314" fbc:name="Cbei_2314" />
      <fbc:geneProduct fbc:id="G_Cbei_2315" fbc:label="Cbei_2315" fbc:name="Cbei_2315" />
      <fbc:geneProduct fbc:id="G_Cbei_2316" fbc:label="Cbei_2316" fbc:name="Cbei_2316" />
      <fbc:geneProduct fbc:id="G_Cbei_2320" fbc:label="Cbei_2320" fbc:name="Cbei_2320" />
      <fbc:geneProduct fbc:id="G_Cbei_2321" fbc:label="Cbei_2321" fbc:name="Cbei_2321" />
      <fbc:geneProduct fbc:id="G_Cbei_2326" fbc:label="Cbei_2326" fbc:name="Cbei_2326" />
      <fbc:geneProduct fbc:id="G_Cbei_2329" fbc:label="Cbei_2329" fbc:name="Cbei_2329" />
      <fbc:geneProduct fbc:id="G_Cbei_2330" fbc:label="Cbei_2330" fbc:name="Cbei_2330" />
      <fbc:geneProduct fbc:id="G_Cbei_2339" fbc:label="Cbei_2339" fbc:name="Cbei_2339" />
      <fbc:geneProduct fbc:id="G_Cbei_2354" fbc:label="Cbei_2354" fbc:name="Cbei_2354" />
      <fbc:geneProduct fbc:id="G_Cbei_2360" fbc:label="Cbei_2360" fbc:name="Cbei_2360" />
      <fbc:geneProduct fbc:id="G_Cbei_2367" fbc:label="Cbei_2367" fbc:name="Cbei_2367" />
      <fbc:geneProduct fbc:id="G_Cbei_2372" fbc:label="Cbei_2372" fbc:name="Cbei_2372" />
      <fbc:geneProduct fbc:id="G_Cbei_2377" fbc:label="Cbei_2377" fbc:name="Cbei_2377" />
      <fbc:geneProduct fbc:id="G_Cbei_2380" fbc:label="Cbei_2380" fbc:name="Cbei_2380" />
      <fbc:geneProduct fbc:id="G_Cbei_2381" fbc:label="Cbei_2381" fbc:name="Cbei_2381" />
      <fbc:geneProduct fbc:id="G_Cbei_2382" fbc:label="Cbei_2382" fbc:name="Cbei_2382" />
      <fbc:geneProduct fbc:id="G_Cbei_2383" fbc:label="Cbei_2383" fbc:name="Cbei_2383" />
      <fbc:geneProduct fbc:id="G_Cbei_2384" fbc:label="Cbei_2384" fbc:name="Cbei_2384" />
      <fbc:geneProduct fbc:id="G_Cbei_2386" fbc:label="Cbei_2386" fbc:name="Cbei_2386" />
      <fbc:geneProduct fbc:id="G_Cbei_2387" fbc:label="Cbei_2387" fbc:name="Cbei_2387" />
      <fbc:geneProduct fbc:id="G_Cbei_2389" fbc:label="Cbei_2389" fbc:name="Cbei_2389" />
      <fbc:geneProduct fbc:id="G_Cbei_2395" fbc:label="Cbei_2395" fbc:name="Cbei_2395" />
      <fbc:geneProduct fbc:id="G_Cbei_2418" fbc:label="Cbei_2418" fbc:name="Cbei_2418" />
      <fbc:geneProduct fbc:id="G_Cbei_2421" fbc:label="Cbei_2421" fbc:name="Cbei_2421" />
      <fbc:geneProduct fbc:id="G_Cbei_2423" fbc:label="Cbei_2423" fbc:name="Cbei_2423" />
      <fbc:geneProduct fbc:id="G_Cbei_2426" fbc:label="Cbei_2426" fbc:name="Cbei_2426" />
      <fbc:geneProduct fbc:id="G_Cbei_2432" fbc:label="Cbei_2432" fbc:name="Cbei_2432" />
      <fbc:geneProduct fbc:id="G_Cbei_2438" fbc:label="Cbei_2438" fbc:name="Cbei_2438" />
      <fbc:geneProduct fbc:id="G_Cbei_2441" fbc:label="Cbei_2441" fbc:name="Cbei_2441" />
      <fbc:geneProduct fbc:id="G_Cbei_2446" fbc:label="Cbei_2446" fbc:name="Cbei_2446" />
      <fbc:geneProduct fbc:id="G_Cbei_2455" fbc:label="Cbei_2455" fbc:name="Cbei_2455" />
      <fbc:geneProduct fbc:id="G_Cbei_2457" fbc:label="Cbei_2457" fbc:name="Cbei_2457" />
      <fbc:geneProduct fbc:id="G_Cbei_2458" fbc:label="Cbei_2458" fbc:name="Cbei_2458" />
      <fbc:geneProduct fbc:id="G_Cbei_2459" fbc:label="Cbei_2459" fbc:name="Cbei_2459" />
      <fbc:geneProduct fbc:id="G_Cbei_2461" fbc:label="Cbei_2461" fbc:name="Cbei_2461" />
      <fbc:geneProduct fbc:id="G_Cbei_2467" fbc:label="Cbei_2467" fbc:name="Cbei_2467" />
      <fbc:geneProduct fbc:id="G_Cbei_2499" fbc:label="Cbei_2499" fbc:name="Cbei_2499" />
      <fbc:geneProduct fbc:id="G_Cbei_2503" fbc:label="Cbei_2503" fbc:name="Cbei_2503" />
      <fbc:geneProduct fbc:id="G_Cbei_2538" fbc:label="Cbei_2538" fbc:name="Cbei_2538" />
      <fbc:geneProduct fbc:id="G_Cbei_2540" fbc:label="Cbei_2540" fbc:name="Cbei_2540" />
      <fbc:geneProduct fbc:id="G_Cbei_2544" fbc:label="Cbei_2544" fbc:name="Cbei_2544" />
      <fbc:geneProduct fbc:id="G_Cbei_2545" fbc:label="Cbei_2545" fbc:name="Cbei_2545" />
      <fbc:geneProduct fbc:id="G_Cbei_2546" fbc:label="Cbei_2546" fbc:name="Cbei_2546" />
      <fbc:geneProduct fbc:id="G_Cbei_2547" fbc:label="Cbei_2547" fbc:name="Cbei_2547" />
      <fbc:geneProduct fbc:id="G_Cbei_2572" fbc:label="Cbei_2572" fbc:name="Cbei_2572" />
      <fbc:geneProduct fbc:id="G_Cbei_2578" fbc:label="Cbei_2578" fbc:name="Cbei_2578" />
      <fbc:geneProduct fbc:id="G_Cbei_2579" fbc:label="Cbei_2579" fbc:name="Cbei_2579" />
      <fbc:geneProduct fbc:id="G_Cbei_2601" fbc:label="Cbei_2601" fbc:name="Cbei_2601" />
      <fbc:geneProduct fbc:id="G_Cbei_2602" fbc:label="Cbei_2602" fbc:name="Cbei_2602" />
      <fbc:geneProduct fbc:id="G_Cbei_2608" fbc:label="Cbei_2608" fbc:name="Cbei_2608" />
      <fbc:geneProduct fbc:id="G_Cbei_2609" fbc:label="Cbei_2609" fbc:name="Cbei_2609" />
      <fbc:geneProduct fbc:id="G_Cbei_2610" fbc:label="Cbei_2610" fbc:name="Cbei_2610" />
      <fbc:geneProduct fbc:id="G_Cbei_2646" fbc:label="Cbei_2646" fbc:name="Cbei_2646" />
      <fbc:geneProduct fbc:id="G_Cbei_2647" fbc:label="Cbei_2647" fbc:name="Cbei_2647" />
      <fbc:geneProduct fbc:id="G_Cbei_2653" fbc:label="Cbei_2653" fbc:name="Cbei_2653" />
      <fbc:geneProduct fbc:id="G_Cbei_2654" fbc:label="Cbei_2654" fbc:name="Cbei_2654" />
      <fbc:geneProduct fbc:id="G_Cbei_2663" fbc:label="Cbei_2663" fbc:name="Cbei_2663" />
      <fbc:geneProduct fbc:id="G_Cbei_2665" fbc:label="Cbei_2665" fbc:name="Cbei_2665" />
      <fbc:geneProduct fbc:id="G_Cbei_2666" fbc:label="Cbei_2666" fbc:name="Cbei_2666" />
      <fbc:geneProduct fbc:id="G_Cbei_2681" fbc:label="Cbei_2681" fbc:name="Cbei_2681" />
      <fbc:geneProduct fbc:id="G_Cbei_2691" fbc:label="Cbei_2691" fbc:name="Cbei_2691" />
      <fbc:geneProduct fbc:id="G_Cbei_2707" fbc:label="Cbei_2707" fbc:name="Cbei_2707" />
      <fbc:geneProduct fbc:id="G_Cbei_2708" fbc:label="Cbei_2708" fbc:name="Cbei_2708" />
      <fbc:geneProduct fbc:id="G_Cbei_2709" fbc:label="Cbei_2709" fbc:name="Cbei_2709" />
      <fbc:geneProduct fbc:id="G_Cbei_2729" fbc:label="Cbei_2729" fbc:name="Cbei_2729" />
      <fbc:geneProduct fbc:id="G_Cbei_2730" fbc:label="Cbei_2730" fbc:name="Cbei_2730" />
      <fbc:geneProduct fbc:id="G_Cbei_2735" fbc:label="Cbei_2735" fbc:name="Cbei_2735" />
      <fbc:geneProduct fbc:id="G_Cbei_2737" fbc:label="Cbei_2737" fbc:name="Cbei_2737" />
      <fbc:geneProduct fbc:id="G_Cbei_2740" fbc:label="Cbei_2740" fbc:name="Cbei_2740" />
      <fbc:geneProduct fbc:id="G_Cbei_2742" fbc:label="Cbei_2742" fbc:name="Cbei_2742" />
      <fbc:geneProduct fbc:id="G_Cbei_2753" fbc:label="Cbei_2753" fbc:name="Cbei_2753" />
      <fbc:geneProduct fbc:id="G_Cbei_2754" fbc:label="Cbei_2754" fbc:name="Cbei_2754" />
      <fbc:geneProduct fbc:id="G_Cbei_2756" fbc:label="Cbei_2756" fbc:name="Cbei_2756" />
      <fbc:geneProduct fbc:id="G_Cbei_2757" fbc:label="Cbei_2757" fbc:name="Cbei_2757" />
      <fbc:geneProduct fbc:id="G_Cbei_2758" fbc:label="Cbei_2758" fbc:name="Cbei_2758" />
      <fbc:geneProduct fbc:id="G_Cbei_2762" fbc:label="Cbei_2762" fbc:name="Cbei_2762" />
      <fbc:geneProduct fbc:id="G_Cbei_2764" fbc:label="Cbei_2764" fbc:name="Cbei_2764" />
      <fbc:geneProduct fbc:id="G_Cbei_2765" fbc:label="Cbei_2765" fbc:name="Cbei_2765" />
      <fbc:geneProduct fbc:id="G_Cbei_2766" fbc:label="Cbei_2766" fbc:name="Cbei_2766" />
      <fbc:geneProduct fbc:id="G_Cbei_2767" fbc:label="Cbei_2767" fbc:name="Cbei_2767" />
      <fbc:geneProduct fbc:id="G_Cbei_2768" fbc:label="Cbei_2768" fbc:name="Cbei_2768" />
      <fbc:geneProduct fbc:id="G_Cbei_2769" fbc:label="Cbei_2769" fbc:name="Cbei_2769" />
      <fbc:geneProduct fbc:id="G_Cbei_2775" fbc:label="Cbei_2775" fbc:name="Cbei_2775" />
      <fbc:geneProduct fbc:id="G_Cbei_2789" fbc:label="Cbei_2789" fbc:name="Cbei_2789" />
      <fbc:geneProduct fbc:id="G_Cbei_2809" fbc:label="Cbei_2809" fbc:name="Cbei_2809" />
      <fbc:geneProduct fbc:id="G_Cbei_2813" fbc:label="Cbei_2813" fbc:name="Cbei_2813" />
      <fbc:geneProduct fbc:id="G_Cbei_2830" fbc:label="Cbei_2830" fbc:name="Cbei_2830" />
      <fbc:geneProduct fbc:id="G_Cbei_2856" fbc:label="Cbei_2856" fbc:name="Cbei_2856" />
      <fbc:geneProduct fbc:id="G_Cbei_2868" fbc:label="Cbei_2868" fbc:name="Cbei_2868" />
      <fbc:geneProduct fbc:id="G_Cbei_2870" fbc:label="Cbei_2870" fbc:name="Cbei_2870" />
      <fbc:geneProduct fbc:id="G_Cbei_2871" fbc:label="Cbei_2871" fbc:name="Cbei_2871" />
      <fbc:geneProduct fbc:id="G_Cbei_2883" fbc:label="Cbei_2883" fbc:name="Cbei_2883" />
      <fbc:geneProduct fbc:id="G_Cbei_2900" fbc:label="Cbei_2900" fbc:name="Cbei_2900" />
      <fbc:geneProduct fbc:id="G_Cbei_2901" fbc:label="Cbei_2901" fbc:name="Cbei_2901" />
      <fbc:geneProduct fbc:id="G_Cbei_2903" fbc:label="Cbei_2903" fbc:name="Cbei_2903" />
      <fbc:geneProduct fbc:id="G_Cbei_2905" fbc:label="Cbei_2905" fbc:name="Cbei_2905" />
      <fbc:geneProduct fbc:id="G_Cbei_2906" fbc:label="Cbei_2906" fbc:name="Cbei_2906" />
      <fbc:geneProduct fbc:id="G_Cbei_2933" fbc:label="Cbei_2933" fbc:name="Cbei_2933" />
      <fbc:geneProduct fbc:id="G_Cbei_2934" fbc:label="Cbei_2934" fbc:name="Cbei_2934" />
      <fbc:geneProduct fbc:id="G_Cbei_2963" fbc:label="Cbei_2963" fbc:name="Cbei_2963" />
      <fbc:geneProduct fbc:id="G_Cbei_2969" fbc:label="Cbei_2969" fbc:name="Cbei_2969" />
      <fbc:geneProduct fbc:id="G_Cbei_2994" fbc:label="Cbei_2994" fbc:name="Cbei_2994" />
      <fbc:geneProduct fbc:id="G_Cbei_2999" fbc:label="Cbei_2999" fbc:name="Cbei_2999" />
      <fbc:geneProduct fbc:id="G_Cbei_3019" fbc:label="Cbei_3019" fbc:name="Cbei_3019" />
      <fbc:geneProduct fbc:id="G_Cbei_3024" fbc:label="Cbei_3024" fbc:name="Cbei_3024" />
      <fbc:geneProduct fbc:id="G_Cbei_3039" fbc:label="Cbei_3039" fbc:name="Cbei_3039" />
      <fbc:geneProduct fbc:id="G_Cbei_3046" fbc:label="Cbei_3046" fbc:name="Cbei_3046" />
      <fbc:geneProduct fbc:id="G_Cbei_3057" fbc:label="Cbei_3057" fbc:name="Cbei_3057" />
      <fbc:geneProduct fbc:id="G_Cbei_3076" fbc:label="Cbei_3076" fbc:name="Cbei_3076" />
      <fbc:geneProduct fbc:id="G_Cbei_3081" fbc:label="Cbei_3081" fbc:name="Cbei_3081" />
      <fbc:geneProduct fbc:id="G_Cbei_3100" fbc:label="Cbei_3100" fbc:name="Cbei_3100" />
      <fbc:geneProduct fbc:id="G_Cbei_3120" fbc:label="Cbei_3120" fbc:name="Cbei_3120" />
      <fbc:geneProduct fbc:id="G_Cbei_3125" fbc:label="Cbei_3125" fbc:name="Cbei_3125" />
      <fbc:geneProduct fbc:id="G_Cbei_3127" fbc:label="Cbei_3127" fbc:name="Cbei_3127" />
      <fbc:geneProduct fbc:id="G_Cbei_3128" fbc:label="Cbei_3128" fbc:name="Cbei_3128" />
      <fbc:geneProduct fbc:id="G_Cbei_3129" fbc:label="Cbei_3129" fbc:name="Cbei_3129" />
      <fbc:geneProduct fbc:id="G_Cbei_3176" fbc:label="Cbei_3176" fbc:name="Cbei_3176" />
      <fbc:geneProduct fbc:id="G_Cbei_3178" fbc:label="Cbei_3178" fbc:name="Cbei_3178" />
      <fbc:geneProduct fbc:id="G_Cbei_3217" fbc:label="Cbei_3217" fbc:name="Cbei_3217" />
      <fbc:geneProduct fbc:id="G_Cbei_3220" fbc:label="Cbei_3220" fbc:name="Cbei_3220" />
      <fbc:geneProduct fbc:id="G_Cbei_3233" fbc:label="Cbei_3233" fbc:name="Cbei_3233" />
      <fbc:geneProduct fbc:id="G_Cbei_3238" fbc:label="Cbei_3238" fbc:name="Cbei_3238" />
      <fbc:geneProduct fbc:id="G_Cbei_3244" fbc:label="Cbei_3244" fbc:name="Cbei_3244" />
      <fbc:geneProduct fbc:id="G_Cbei_3277" fbc:label="Cbei_3277" fbc:name="Cbei_3277" />
      <fbc:geneProduct fbc:id="G_Cbei_3282" fbc:label="Cbei_3282" fbc:name="Cbei_3282" />
      <fbc:geneProduct fbc:id="G_Cbei_3314" fbc:label="Cbei_3314" fbc:name="Cbei_3314" />
      <fbc:geneProduct fbc:id="G_Cbei_3328" fbc:label="Cbei_3328" fbc:name="Cbei_3328" />
      <fbc:geneProduct fbc:id="G_Cbei_3331" fbc:label="Cbei_3331" fbc:name="Cbei_3331" />
      <fbc:geneProduct fbc:id="G_Cbei_3332" fbc:label="Cbei_3332" fbc:name="Cbei_3332" />
      <fbc:geneProduct fbc:id="G_Cbei_3333" fbc:label="Cbei_3333" fbc:name="Cbei_3333" />
      <fbc:geneProduct fbc:id="G_Cbei_3344" fbc:label="Cbei_3344" fbc:name="Cbei_3344" />
      <fbc:geneProduct fbc:id="G_Cbei_3350" fbc:label="Cbei_3350" fbc:name="Cbei_3350" />
      <fbc:geneProduct fbc:id="G_Cbei_3354" fbc:label="Cbei_3354" fbc:name="Cbei_3354" />
      <fbc:geneProduct fbc:id="G_Cbei_3402" fbc:label="Cbei_3402" fbc:name="Cbei_3402" />
      <fbc:geneProduct fbc:id="G_Cbei_3414" fbc:label="Cbei_3414" fbc:name="Cbei_3414" />
      <fbc:geneProduct fbc:id="G_Cbei_3424" fbc:label="Cbei_3424" fbc:name="Cbei_3424" />
      <fbc:geneProduct fbc:id="G_Cbei_3434" fbc:label="Cbei_3434" fbc:name="Cbei_3434" />
      <fbc:geneProduct fbc:id="G_Cbei_3437" fbc:label="Cbei_3437" fbc:name="Cbei_3437" />
      <fbc:geneProduct fbc:id="G_Cbei_3438" fbc:label="Cbei_3438" fbc:name="Cbei_3438" />
      <fbc:geneProduct fbc:id="G_Cbei_3473" fbc:label="Cbei_3473" fbc:name="Cbei_3473" />
      <fbc:geneProduct fbc:id="G_Cbei_3481" fbc:label="Cbei_3481" fbc:name="Cbei_3481" />
      <fbc:geneProduct fbc:id="G_Cbei_3484" fbc:label="Cbei_3484" fbc:name="Cbei_3484" />
      <fbc:geneProduct fbc:id="G_Cbei_3497" fbc:label="Cbei_3497" fbc:name="Cbei_3497" />
      <fbc:geneProduct fbc:id="G_Cbei_3511" fbc:label="Cbei_3511" fbc:name="Cbei_3511" />
      <fbc:geneProduct fbc:id="G_Cbei_3512" fbc:label="Cbei_3512" fbc:name="Cbei_3512" />
      <fbc:geneProduct fbc:id="G_Cbei_3515" fbc:label="Cbei_3515" fbc:name="Cbei_3515" />
      <fbc:geneProduct fbc:id="G_Cbei_3516" fbc:label="Cbei_3516" fbc:name="Cbei_3516" />
      <fbc:geneProduct fbc:id="G_Cbei_3522" fbc:label="Cbei_3522" fbc:name="Cbei_3522" />
      <fbc:geneProduct fbc:id="G_Cbei_3540" fbc:label="Cbei_3540" fbc:name="Cbei_3540" />
      <fbc:geneProduct fbc:id="G_Cbei_3541" fbc:label="Cbei_3541" fbc:name="Cbei_3541" />
      <fbc:geneProduct fbc:id="G_Cbei_3542" fbc:label="Cbei_3542" fbc:name="Cbei_3542" />
      <fbc:geneProduct fbc:id="G_Cbei_3543" fbc:label="Cbei_3543" fbc:name="Cbei_3543" />
      <fbc:geneProduct fbc:id="G_Cbei_3561" fbc:label="Cbei_3561" fbc:name="Cbei_3561" />
      <fbc:geneProduct fbc:id="G_Cbei_3580" fbc:label="Cbei_3580" fbc:name="Cbei_3580" />
      <fbc:geneProduct fbc:id="G_Cbei_3599" fbc:label="Cbei_3599" fbc:name="Cbei_3599" />
      <fbc:geneProduct fbc:id="G_Cbei_3627" fbc:label="Cbei_3627" fbc:name="Cbei_3627" />
      <fbc:geneProduct fbc:id="G_Cbei_3630" fbc:label="Cbei_3630" fbc:name="Cbei_3630" />
      <fbc:geneProduct fbc:id="G_Cbei_3673" fbc:label="Cbei_3673" fbc:name="Cbei_3673" />
      <fbc:geneProduct fbc:id="G_Cbei_3707" fbc:label="Cbei_3707" fbc:name="Cbei_3707" />
      <fbc:geneProduct fbc:id="G_Cbei_3719" fbc:label="Cbei_3719" fbc:name="Cbei_3719" />
      <fbc:geneProduct fbc:id="G_Cbei_3724" fbc:label="Cbei_3724" fbc:name="Cbei_3724" />
      <fbc:geneProduct fbc:id="G_Cbei_3736" fbc:label="Cbei_3736" fbc:name="Cbei_3736" />
      <fbc:geneProduct fbc:id="G_Cbei_3737" fbc:label="Cbei_3737" fbc:name="Cbei_3737" />
      <fbc:geneProduct fbc:id="G_Cbei_3741" fbc:label="Cbei_3741" fbc:name="Cbei_3741" />
      <fbc:geneProduct fbc:id="G_Cbei_3752" fbc:label="Cbei_3752" fbc:name="Cbei_3752" />
      <fbc:geneProduct fbc:id="G_Cbei_3768" fbc:label="Cbei_3768" fbc:name="Cbei_3768" />
      <fbc:geneProduct fbc:id="G_Cbei_3772" fbc:label="Cbei_3772" fbc:name="Cbei_3772" />
      <fbc:geneProduct fbc:id="G_Cbei_3773" fbc:label="Cbei_3773" fbc:name="Cbei_3773" />
      <fbc:geneProduct fbc:id="G_Cbei_3796" fbc:label="Cbei_3796" fbc:name="Cbei_3796" />
      <fbc:geneProduct fbc:id="G_Cbei_3798" fbc:label="Cbei_3798" fbc:name="Cbei_3798" />
      <fbc:geneProduct fbc:id="G_Cbei_3801" fbc:label="Cbei_3801" fbc:name="Cbei_3801" />
      <fbc:geneProduct fbc:id="G_Cbei_3811" fbc:label="Cbei_3811" fbc:name="Cbei_3811" />
      <fbc:geneProduct fbc:id="G_Cbei_3812" fbc:label="Cbei_3812" fbc:name="Cbei_3812" />
      <fbc:geneProduct fbc:id="G_Cbei_3814" fbc:label="Cbei_3814" fbc:name="Cbei_3814" />
      <fbc:geneProduct fbc:id="G_Cbei_3833" fbc:label="Cbei_3833" fbc:name="Cbei_3833" />
      <fbc:geneProduct fbc:id="G_Cbei_3834" fbc:label="Cbei_3834" fbc:name="Cbei_3834" />
      <fbc:geneProduct fbc:id="G_Cbei_3835" fbc:label="Cbei_3835" fbc:name="Cbei_3835" />
      <fbc:geneProduct fbc:id="G_Cbei_3859" fbc:label="Cbei_3859" fbc:name="Cbei_3859" />
      <fbc:geneProduct fbc:id="G_Cbei_3862" fbc:label="Cbei_3862" fbc:name="Cbei_3862" />
      <fbc:geneProduct fbc:id="G_Cbei_3871" fbc:label="Cbei_3871" fbc:name="Cbei_3871" />
      <fbc:geneProduct fbc:id="G_Cbei_3872" fbc:label="Cbei_3872" fbc:name="Cbei_3872" />
      <fbc:geneProduct fbc:id="G_Cbei_3873" fbc:label="Cbei_3873" fbc:name="Cbei_3873" />
      <fbc:geneProduct fbc:id="G_Cbei_3874" fbc:label="Cbei_3874" fbc:name="Cbei_3874" />
      <fbc:geneProduct fbc:id="G_Cbei_3877" fbc:label="Cbei_3877" fbc:name="Cbei_3877" />
      <fbc:geneProduct fbc:id="G_Cbei_3890" fbc:label="Cbei_3890" fbc:name="Cbei_3890" />
      <fbc:geneProduct fbc:id="G_Cbei_3891" fbc:label="Cbei_3891" fbc:name="Cbei_3891" />
      <fbc:geneProduct fbc:id="G_Cbei_3895" fbc:label="Cbei_3895" fbc:name="Cbei_3895" />
      <fbc:geneProduct fbc:id="G_Cbei_3904" fbc:label="Cbei_3904" fbc:name="Cbei_3904" />
      <fbc:geneProduct fbc:id="G_Cbei_3922" fbc:label="Cbei_3922" fbc:name="Cbei_3922" />
      <fbc:geneProduct fbc:id="G_Cbei_3925" fbc:label="Cbei_3925" fbc:name="Cbei_3925" />
      <fbc:geneProduct fbc:id="G_Cbei_3932" fbc:label="Cbei_3932" fbc:name="Cbei_3932" />
      <fbc:geneProduct fbc:id="G_Cbei_4000" fbc:label="Cbei_4000" fbc:name="Cbei_4000" />
      <fbc:geneProduct fbc:id="G_Cbei_4006" fbc:label="Cbei_4006" fbc:name="Cbei_4006" />
      <fbc:geneProduct fbc:id="G_Cbei_4007" fbc:label="Cbei_4007" fbc:name="Cbei_4007" />
      <fbc:geneProduct fbc:id="G_Cbei_4008" fbc:label="Cbei_4008" fbc:name="Cbei_4008" />
      <fbc:geneProduct fbc:id="G_Cbei_4041" fbc:label="Cbei_4041" fbc:name="Cbei_4041" />
      <fbc:geneProduct fbc:id="G_Cbei_4042" fbc:label="Cbei_4042" fbc:name="Cbei_4042" />
      <fbc:geneProduct fbc:id="G_Cbei_4044" fbc:label="Cbei_4044" fbc:name="Cbei_4044" />
      <fbc:geneProduct fbc:id="G_Cbei_4050" fbc:label="Cbei_4050" fbc:name="Cbei_4050" />
      <fbc:geneProduct fbc:id="G_Cbei_4061" fbc:label="Cbei_4061" fbc:name="Cbei_4061" />
      <fbc:geneProduct fbc:id="G_Cbei_4066" fbc:label="Cbei_4066" fbc:name="Cbei_4066" />
      <fbc:geneProduct fbc:id="G_Cbei_4067" fbc:label="Cbei_4067" fbc:name="Cbei_4067" />
      <fbc:geneProduct fbc:id="G_Cbei_4072" fbc:label="Cbei_4072" fbc:name="Cbei_4072" />
      <fbc:geneProduct fbc:id="G_Cbei_4076" fbc:label="Cbei_4076" fbc:name="Cbei_4076" />
      <fbc:geneProduct fbc:id="G_Cbei_4082" fbc:label="Cbei_4082" fbc:name="Cbei_4082" />
      <fbc:geneProduct fbc:id="G_Cbei_4083" fbc:label="Cbei_4083" fbc:name="Cbei_4083" />
      <fbc:geneProduct fbc:id="G_Cbei_4084" fbc:label="Cbei_4084" fbc:name="Cbei_4084" />
      <fbc:geneProduct fbc:id="G_Cbei_4092" fbc:label="Cbei_4092" fbc:name="Cbei_4092" />
      <fbc:geneProduct fbc:id="G_Cbei_4095" fbc:label="Cbei_4095" fbc:name="Cbei_4095" />
      <fbc:geneProduct fbc:id="G_Cbei_4112" fbc:label="Cbei_4112" fbc:name="Cbei_4112" />
      <fbc:geneProduct fbc:id="G_Cbei_4113" fbc:label="Cbei_4113" fbc:name="Cbei_4113" />
      <fbc:geneProduct fbc:id="G_Cbei_4118" fbc:label="Cbei_4118" fbc:name="Cbei_4118" />
      <fbc:geneProduct fbc:id="G_Cbei_4119" fbc:label="Cbei_4119" fbc:name="Cbei_4119" />
      <fbc:geneProduct fbc:id="G_Cbei_4120" fbc:label="Cbei_4120" fbc:name="Cbei_4120" />
      <fbc:geneProduct fbc:id="G_Cbei_4127" fbc:label="Cbei_4127" fbc:name="Cbei_4127" />
      <fbc:geneProduct fbc:id="G_Cbei_4128" fbc:label="Cbei_4128" fbc:name="Cbei_4128" />
      <fbc:geneProduct fbc:id="G_Cbei_4134" fbc:label="Cbei_4134" fbc:name="Cbei_4134" />
      <fbc:geneProduct fbc:id="G_Cbei_4142" fbc:label="Cbei_4142" fbc:name="Cbei_4142" />
      <fbc:geneProduct fbc:id="G_Cbei_4143" fbc:label="Cbei_4143" fbc:name="Cbei_4143" />
      <fbc:geneProduct fbc:id="G_Cbei_4144" fbc:label="Cbei_4144" fbc:name="Cbei_4144" />
      <fbc:geneProduct fbc:id="G_Cbei_4148" fbc:label="Cbei_4148" fbc:name="Cbei_4148" />
      <fbc:geneProduct fbc:id="G_Cbei_4154" fbc:label="Cbei_4154" fbc:name="Cbei_4154" />
      <fbc:geneProduct fbc:id="G_Cbei_4155" fbc:label="Cbei_4155" fbc:name="Cbei_4155" />
      <fbc:geneProduct fbc:id="G_Cbei_4165" fbc:label="Cbei_4165" fbc:name="Cbei_4165" />
      <fbc:geneProduct fbc:id="G_Cbei_4179" fbc:label="Cbei_4179" fbc:name="Cbei_4179" />
      <fbc:geneProduct fbc:id="G_Cbei_4186" fbc:label="Cbei_4186" fbc:name="Cbei_4186" />
      <fbc:geneProduct fbc:id="G_Cbei_4187" fbc:label="Cbei_4187" fbc:name="Cbei_4187" />
      <fbc:geneProduct fbc:id="G_Cbei_4189" fbc:label="Cbei_4189" fbc:name="Cbei_4189" />
      <fbc:geneProduct fbc:id="G_Cbei_4190" fbc:label="Cbei_4190" fbc:name="Cbei_4190" />
      <fbc:geneProduct fbc:id="G_Cbei_4191" fbc:label="Cbei_4191" fbc:name="Cbei_4191" />
      <fbc:geneProduct fbc:id="G_Cbei_4192" fbc:label="Cbei_4192" fbc:name="Cbei_4192" />
      <fbc:geneProduct fbc:id="G_Cbei_4193" fbc:label="Cbei_4193" fbc:name="Cbei_4193" />
      <fbc:geneProduct fbc:id="G_Cbei_4194" fbc:label="Cbei_4194" fbc:name="Cbei_4194" />
      <fbc:geneProduct fbc:id="G_Cbei_4199" fbc:label="Cbei_4199" fbc:name="Cbei_4199" />
      <fbc:geneProduct fbc:id="G_Cbei_4203" fbc:label="Cbei_4203" fbc:name="Cbei_4203" />
      <fbc:geneProduct fbc:id="G_Cbei_4204" fbc:label="Cbei_4204" fbc:name="Cbei_4204" />
      <fbc:geneProduct fbc:id="G_Cbei_4206" fbc:label="Cbei_4206" fbc:name="Cbei_4206" />
      <fbc:geneProduct fbc:id="G_Cbei_4207" fbc:label="Cbei_4207" fbc:name="Cbei_4207" />
      <fbc:geneProduct fbc:id="G_Cbei_4228" fbc:label="Cbei_4228" fbc:name="Cbei_4228" />
      <fbc:geneProduct fbc:id="G_Cbei_4232" fbc:label="Cbei_4232" fbc:name="Cbei_4232" />
      <fbc:geneProduct fbc:id="G_Cbei_4233" fbc:label="Cbei_4233" fbc:name="Cbei_4233" />
      <fbc:geneProduct fbc:id="G_Cbei_4238" fbc:label="Cbei_4238" fbc:name="Cbei_4238" />
      <fbc:geneProduct fbc:id="G_Cbei_4245" fbc:label="Cbei_4245" fbc:name="Cbei_4245" />
      <fbc:geneProduct fbc:id="G_Cbei_4273" fbc:label="Cbei_4273" fbc:name="Cbei_4273" />
      <fbc:geneProduct fbc:id="G_Cbei_4277" fbc:label="Cbei_4277" fbc:name="Cbei_4277" />
      <fbc:geneProduct fbc:id="G_Cbei_4278" fbc:label="Cbei_4278" fbc:name="Cbei_4278" />
      <fbc:geneProduct fbc:id="G_Cbei_4281" fbc:label="Cbei_4281" fbc:name="Cbei_4281" />
      <fbc:geneProduct fbc:id="G_Cbei_4313" fbc:label="Cbei_4313" fbc:name="Cbei_4313" />
      <fbc:geneProduct fbc:id="G_Cbei_4314" fbc:label="Cbei_4314" fbc:name="Cbei_4314" />
      <fbc:geneProduct fbc:id="G_Cbei_4316" fbc:label="Cbei_4316" fbc:name="Cbei_4316" />
      <fbc:geneProduct fbc:id="G_Cbei_4318" fbc:label="Cbei_4318" fbc:name="Cbei_4318" />
      <fbc:geneProduct fbc:id="G_Cbei_4320" fbc:label="Cbei_4320" fbc:name="Cbei_4320" />
      <fbc:geneProduct fbc:id="G_Cbei_4336" fbc:label="Cbei_4336" fbc:name="Cbei_4336" />
      <fbc:geneProduct fbc:id="G_Cbei_4338" fbc:label="Cbei_4338" fbc:name="Cbei_4338" />
      <fbc:geneProduct fbc:id="G_Cbei_4347" fbc:label="Cbei_4347" fbc:name="Cbei_4347" />
      <fbc:geneProduct fbc:id="G_Cbei_4352" fbc:label="Cbei_4352" fbc:name="Cbei_4352" />
      <fbc:geneProduct fbc:id="G_Cbei_4356" fbc:label="Cbei_4356" fbc:name="Cbei_4356" />
      <fbc:geneProduct fbc:id="G_Cbei_4359" fbc:label="Cbei_4359" fbc:name="Cbei_4359" />
      <fbc:geneProduct fbc:id="G_Cbei_4408" fbc:label="Cbei_4408" fbc:name="Cbei_4408" />
      <fbc:geneProduct fbc:id="G_Cbei_4409" fbc:label="Cbei_4409" fbc:name="Cbei_4409" />
      <fbc:geneProduct fbc:id="G_Cbei_4410" fbc:label="Cbei_4410" fbc:name="Cbei_4410" />
      <fbc:geneProduct fbc:id="G_Cbei_4411" fbc:label="Cbei_4411" fbc:name="Cbei_4411" />
      <fbc:geneProduct fbc:id="G_Cbei_4412" fbc:label="Cbei_4412" fbc:name="Cbei_4412" />
      <fbc:geneProduct fbc:id="G_Cbei_4419" fbc:label="Cbei_4419" fbc:name="Cbei_4419" />
      <fbc:geneProduct fbc:id="G_Cbei_4420" fbc:label="Cbei_4420" fbc:name="Cbei_4420" />
      <fbc:geneProduct fbc:id="G_Cbei_4421" fbc:label="Cbei_4421" fbc:name="Cbei_4421" />
      <fbc:geneProduct fbc:id="G_Cbei_4422" fbc:label="Cbei_4422" fbc:name="Cbei_4422" />
      <fbc:geneProduct fbc:id="G_Cbei_4425" fbc:label="Cbei_4425" fbc:name="Cbei_4425" />
      <fbc:geneProduct fbc:id="G_Cbei_4429" fbc:label="Cbei_4429" fbc:name="Cbei_4429" />
      <fbc:geneProduct fbc:id="G_Cbei_4440" fbc:label="Cbei_4440" fbc:name="Cbei_4440" />
      <fbc:geneProduct fbc:id="G_Cbei_4441" fbc:label="Cbei_4441" fbc:name="Cbei_4441" />
      <fbc:geneProduct fbc:id="G_Cbei_4442" fbc:label="Cbei_4442" fbc:name="Cbei_4442" />
      <fbc:geneProduct fbc:id="G_Cbei_4452" fbc:label="Cbei_4452" fbc:name="Cbei_4452" />
      <fbc:geneProduct fbc:id="G_Cbei_4453" fbc:label="Cbei_4453" fbc:name="Cbei_4453" />
      <fbc:geneProduct fbc:id="G_Cbei_4454" fbc:label="Cbei_4454" fbc:name="Cbei_4454" />
      <fbc:geneProduct fbc:id="G_Cbei_4455" fbc:label="Cbei_4455" fbc:name="Cbei_4455" />
      <fbc:geneProduct fbc:id="G_Cbei_4457" fbc:label="Cbei_4457" fbc:name="Cbei_4457" />
      <fbc:geneProduct fbc:id="G_Cbei_4463" fbc:label="Cbei_4463" fbc:name="Cbei_4463" />
      <fbc:geneProduct fbc:id="G_Cbei_4479" fbc:label="Cbei_4479" fbc:name="Cbei_4479" />
      <fbc:geneProduct fbc:id="G_Cbei_4480" fbc:label="Cbei_4480" fbc:name="Cbei_4480" />
      <fbc:geneProduct fbc:id="G_Cbei_4487" fbc:label="Cbei_4487" fbc:name="Cbei_4487" />
      <fbc:geneProduct fbc:id="G_Cbei_4488" fbc:label="Cbei_4488" fbc:name="Cbei_4488" />
      <fbc:geneProduct fbc:id="G_Cbei_4490" fbc:label="Cbei_4490" fbc:name="Cbei_4490" />
      <fbc:geneProduct fbc:id="G_Cbei_4498" fbc:label="Cbei_4498" fbc:name="Cbei_4498" />
      <fbc:geneProduct fbc:id="G_Cbei_4499" fbc:label="Cbei_4499" fbc:name="Cbei_4499" />
      <fbc:geneProduct fbc:id="G_Cbei_4508" fbc:label="Cbei_4508" fbc:name="Cbei_4508" />
      <fbc:geneProduct fbc:id="G_Cbei_4509" fbc:label="Cbei_4509" fbc:name="Cbei_4509" />
      <fbc:geneProduct fbc:id="G_Cbei_4512" fbc:label="Cbei_4512" fbc:name="Cbei_4512" />
      <fbc:geneProduct fbc:id="G_Cbei_4515" fbc:label="Cbei_4515" fbc:name="Cbei_4515" />
      <fbc:geneProduct fbc:id="G_Cbei_4516" fbc:label="Cbei_4516" fbc:name="Cbei_4516" />
      <fbc:geneProduct fbc:id="G_Cbei_4517" fbc:label="Cbei_4517" fbc:name="Cbei_4517" />
      <fbc:geneProduct fbc:id="G_Cbei_4518" fbc:label="Cbei_4518" fbc:name="Cbei_4518" />
      <fbc:geneProduct fbc:id="G_Cbei_4519" fbc:label="Cbei_4519" fbc:name="Cbei_4519" />
      <fbc:geneProduct fbc:id="G_Cbei_4520" fbc:label="Cbei_4520" fbc:name="Cbei_4520" />
      <fbc:geneProduct fbc:id="G_Cbei_4521" fbc:label="Cbei_4521" fbc:name="Cbei_4521" />
      <fbc:geneProduct fbc:id="G_Cbei_4524" fbc:label="Cbei_4524" fbc:name="Cbei_4524" />
      <fbc:geneProduct fbc:id="G_Cbei_4532" fbc:label="Cbei_4532" fbc:name="Cbei_4532" />
      <fbc:geneProduct fbc:id="G_Cbei_4533" fbc:label="Cbei_4533" fbc:name="Cbei_4533" />
      <fbc:geneProduct fbc:id="G_Cbei_4536" fbc:label="Cbei_4536" fbc:name="Cbei_4536" />
      <fbc:geneProduct fbc:id="G_Cbei_4537" fbc:label="Cbei_4537" fbc:name="Cbei_4537" />
      <fbc:geneProduct fbc:id="G_Cbei_4538" fbc:label="Cbei_4538" fbc:name="Cbei_4538" />
      <fbc:geneProduct fbc:id="G_Cbei_4540" fbc:label="Cbei_4540" fbc:name="Cbei_4540" />
      <fbc:geneProduct fbc:id="G_Cbei_4541" fbc:label="Cbei_4541" fbc:name="Cbei_4541" />
      <fbc:geneProduct fbc:id="G_Cbei_4542" fbc:label="Cbei_4542" fbc:name="Cbei_4542" />
      <fbc:geneProduct fbc:id="G_Cbei_4544" fbc:label="Cbei_4544" fbc:name="Cbei_4544" />
      <fbc:geneProduct fbc:id="G_Cbei_4546" fbc:label="Cbei_4546" fbc:name="Cbei_4546" />
      <fbc:geneProduct fbc:id="G_Cbei_4547" fbc:label="Cbei_4547" fbc:name="Cbei_4547" />
      <fbc:geneProduct fbc:id="G_Cbei_4548" fbc:label="Cbei_4548" fbc:name="Cbei_4548" />
      <fbc:geneProduct fbc:id="G_Cbei_4550" fbc:label="Cbei_4550" fbc:name="Cbei_4550" />
      <fbc:geneProduct fbc:id="G_Cbei_4551" fbc:label="Cbei_4551" fbc:name="Cbei_4551" />
      <fbc:geneProduct fbc:id="G_Cbei_4552" fbc:label="Cbei_4552" fbc:name="Cbei_4552" />
      <fbc:geneProduct fbc:id="G_Cbei_4556" fbc:label="Cbei_4556" fbc:name="Cbei_4556" />
      <fbc:geneProduct fbc:id="G_Cbei_4557" fbc:label="Cbei_4557" fbc:name="Cbei_4557" />
      <fbc:geneProduct fbc:id="G_Cbei_4558" fbc:label="Cbei_4558" fbc:name="Cbei_4558" />
      <fbc:geneProduct fbc:id="G_Cbei_4559" fbc:label="Cbei_4559" fbc:name="Cbei_4559" />
      <fbc:geneProduct fbc:id="G_Cbei_4560" fbc:label="Cbei_4560" fbc:name="Cbei_4560" />
      <fbc:geneProduct fbc:id="G_Cbei_4562" fbc:label="Cbei_4562" fbc:name="Cbei_4562" />
      <fbc:geneProduct fbc:id="G_Cbei_4564" fbc:label="Cbei_4564" fbc:name="Cbei_4564" />
      <fbc:geneProduct fbc:id="G_Cbei_4565" fbc:label="Cbei_4565" fbc:name="Cbei_4565" />
      <fbc:geneProduct fbc:id="G_Cbei_4566" fbc:label="Cbei_4566" fbc:name="Cbei_4566" />
      <fbc:geneProduct fbc:id="G_Cbei_4567" fbc:label="Cbei_4567" fbc:name="Cbei_4567" />
      <fbc:geneProduct fbc:id="G_Cbei_4568" fbc:label="Cbei_4568" fbc:name="Cbei_4568" />
      <fbc:geneProduct fbc:id="G_Cbei_4569" fbc:label="Cbei_4569" fbc:name="Cbei_4569" />
      <fbc:geneProduct fbc:id="G_Cbei_4570" fbc:label="Cbei_4570" fbc:name="Cbei_4570" />
      <fbc:geneProduct fbc:id="G_Cbei_4571" fbc:label="Cbei_4571" fbc:name="Cbei_4571" />
      <fbc:geneProduct fbc:id="G_Cbei_4572" fbc:label="Cbei_4572" fbc:name="Cbei_4572" />
      <fbc:geneProduct fbc:id="G_Cbei_4573" fbc:label="Cbei_4573" fbc:name="Cbei_4573" />
      <fbc:geneProduct fbc:id="G_Cbei_4574" fbc:label="Cbei_4574" fbc:name="Cbei_4574" />
      <fbc:geneProduct fbc:id="G_Cbei_4575" fbc:label="Cbei_4575" fbc:name="Cbei_4575" />
      <fbc:geneProduct fbc:id="G_Cbei_4576" fbc:label="Cbei_4576" fbc:name="Cbei_4576" />
      <fbc:geneProduct fbc:id="G_Cbei_4577" fbc:label="Cbei_4577" fbc:name="Cbei_4577" />
      <fbc:geneProduct fbc:id="G_Cbei_4585" fbc:label="Cbei_4585" fbc:name="Cbei_4585" />
      <fbc:geneProduct fbc:id="G_Cbei_4589" fbc:label="Cbei_4589" fbc:name="Cbei_4589" />
      <fbc:geneProduct fbc:id="G_Cbei_4594" fbc:label="Cbei_4594" fbc:name="Cbei_4594" />
      <fbc:geneProduct fbc:id="G_Cbei_4595" fbc:label="Cbei_4595" fbc:name="Cbei_4595" />
      <fbc:geneProduct fbc:id="G_Cbei_4602" fbc:label="Cbei_4602" fbc:name="Cbei_4602" />
      <fbc:geneProduct fbc:id="G_Cbei_4609" fbc:label="Cbei_4609" fbc:name="Cbei_4609" />
      <fbc:geneProduct fbc:id="G_Cbei_4612" fbc:label="Cbei_4612" fbc:name="Cbei_4612" />
      <fbc:geneProduct fbc:id="G_Cbei_4614" fbc:label="Cbei_4614" fbc:name="Cbei_4614" />
      <fbc:geneProduct fbc:id="G_Cbei_4617" fbc:label="Cbei_4617" fbc:name="Cbei_4617" />
      <fbc:geneProduct fbc:id="G_Cbei_4618" fbc:label="Cbei_4618" fbc:name="Cbei_4618" />
      <fbc:geneProduct fbc:id="G_Cbei_4619" fbc:label="Cbei_4619" fbc:name="Cbei_4619" />
      <fbc:geneProduct fbc:id="G_Cbei_4627" fbc:label="Cbei_4627" fbc:name="Cbei_4627" />
      <fbc:geneProduct fbc:id="G_Cbei_4634" fbc:label="Cbei_4634" fbc:name="Cbei_4634" />
      <fbc:geneProduct fbc:id="G_Cbei_4635" fbc:label="Cbei_4635" fbc:name="Cbei_4635" />
      <fbc:geneProduct fbc:id="G_Cbei_4636" fbc:label="Cbei_4636" fbc:name="Cbei_4636" />
      <fbc:geneProduct fbc:id="G_Cbei_4638" fbc:label="Cbei_4638" fbc:name="Cbei_4638" />
      <fbc:geneProduct fbc:id="G_Cbei_4639" fbc:label="Cbei_4639" fbc:name="Cbei_4639" />
      <fbc:geneProduct fbc:id="G_Cbei_4640" fbc:label="Cbei_4640" fbc:name="Cbei_4640" />
      <fbc:geneProduct fbc:id="G_Cbei_4644" fbc:label="Cbei_4644" fbc:name="Cbei_4644" />
      <fbc:geneProduct fbc:id="G_Cbei_4645" fbc:label="Cbei_4645" fbc:name="Cbei_4645" />
      <fbc:geneProduct fbc:id="G_Cbei_4647" fbc:label="Cbei_4647" fbc:name="Cbei_4647" />
      <fbc:geneProduct fbc:id="G_Cbei_4648" fbc:label="Cbei_4648" fbc:name="Cbei_4648" />
      <fbc:geneProduct fbc:id="G_Cbei_4653" fbc:label="Cbei_4653" fbc:name="Cbei_4653" />
      <fbc:geneProduct fbc:id="G_Cbei_4655" fbc:label="Cbei_4655" fbc:name="Cbei_4655" />
      <fbc:geneProduct fbc:id="G_Cbei_4657" fbc:label="Cbei_4657" fbc:name="Cbei_4657" />
      <fbc:geneProduct fbc:id="G_Cbei_4658" fbc:label="Cbei_4658" fbc:name="Cbei_4658" />
      <fbc:geneProduct fbc:id="G_Cbei_4659" fbc:label="Cbei_4659" fbc:name="Cbei_4659" />
      <fbc:geneProduct fbc:id="G_Cbei_4681" fbc:label="Cbei_4681" fbc:name="Cbei_4681" />
      <fbc:geneProduct fbc:id="G_Cbei_4683" fbc:label="Cbei_4683" fbc:name="Cbei_4683" />
      <fbc:geneProduct fbc:id="G_Cbei_4684" fbc:label="Cbei_4684" fbc:name="Cbei_4684" />
      <fbc:geneProduct fbc:id="G_Cbei_4685" fbc:label="Cbei_4685" fbc:name="Cbei_4685" />
      <fbc:geneProduct fbc:id="G_Cbei_4698" fbc:label="Cbei_4698" fbc:name="Cbei_4698" />
      <fbc:geneProduct fbc:id="G_Cbei_4699" fbc:label="Cbei_4699" fbc:name="Cbei_4699" />
      <fbc:geneProduct fbc:id="G_Cbei_4701" fbc:label="Cbei_4701" fbc:name="Cbei_4701" />
      <fbc:geneProduct fbc:id="G_Cbei_4706" fbc:label="Cbei_4706" fbc:name="Cbei_4706" />
      <fbc:geneProduct fbc:id="G_Cbei_4708" fbc:label="Cbei_4708" fbc:name="Cbei_4708" />
      <fbc:geneProduct fbc:id="G_Cbei_4709" fbc:label="Cbei_4709" fbc:name="Cbei_4709" />
      <fbc:geneProduct fbc:id="G_Cbei_4711" fbc:label="Cbei_4711" fbc:name="Cbei_4711" />
      <fbc:geneProduct fbc:id="G_Cbei_4712" fbc:label="Cbei_4712" fbc:name="Cbei_4712" />
      <fbc:geneProduct fbc:id="G_Cbei_4720" fbc:label="Cbei_4720" fbc:name="Cbei_4720" />
      <fbc:geneProduct fbc:id="G_Cbei_4738" fbc:label="Cbei_4738" fbc:name="Cbei_4738" />
      <fbc:geneProduct fbc:id="G_Cbei_4739" fbc:label="Cbei_4739" fbc:name="Cbei_4739" />
      <fbc:geneProduct fbc:id="G_Cbei_4752" fbc:label="Cbei_4752" fbc:name="Cbei_4752" />
      <fbc:geneProduct fbc:id="G_Cbei_4754" fbc:label="Cbei_4754" fbc:name="Cbei_4754" />
      <fbc:geneProduct fbc:id="G_Cbei_4755" fbc:label="Cbei_4755" fbc:name="Cbei_4755" />
      <fbc:geneProduct fbc:id="G_Cbei_4756" fbc:label="Cbei_4756" fbc:name="Cbei_4756" />
      <fbc:geneProduct fbc:id="G_Cbei_4757" fbc:label="Cbei_4757" fbc:name="Cbei_4757" />
      <fbc:geneProduct fbc:id="G_Cbei_4776" fbc:label="Cbei_4776" fbc:name="Cbei_4776" />
      <fbc:geneProduct fbc:id="G_Cbei_4787" fbc:label="Cbei_4787" fbc:name="Cbei_4787" />
      <fbc:geneProduct fbc:id="G_Cbei_4794" fbc:label="Cbei_4794" fbc:name="Cbei_4794" />
      <fbc:geneProduct fbc:id="G_Cbei_4799" fbc:label="Cbei_4799" fbc:name="Cbei_4799" />
      <fbc:geneProduct fbc:id="G_Cbei_4804" fbc:label="Cbei_4804" fbc:name="Cbei_4804" />
      <fbc:geneProduct fbc:id="G_Cbei_4805" fbc:label="Cbei_4805" fbc:name="Cbei_4805" />
      <fbc:geneProduct fbc:id="G_Cbei_4808" fbc:label="Cbei_4808" fbc:name="Cbei_4808" />
      <fbc:geneProduct fbc:id="G_Cbei_4831" fbc:label="Cbei_4831" fbc:name="Cbei_4831" />
      <fbc:geneProduct fbc:id="G_Cbei_4834" fbc:label="Cbei_4834" fbc:name="Cbei_4834" />
      <fbc:geneProduct fbc:id="G_Cbei_4838" fbc:label="Cbei_4838" fbc:name="Cbei_4838" />
      <fbc:geneProduct fbc:id="G_Cbei_4845" fbc:label="Cbei_4845" fbc:name="Cbei_4845" />
      <fbc:geneProduct fbc:id="G_Cbei_4851" fbc:label="Cbei_4851" fbc:name="Cbei_4851" />
      <fbc:geneProduct fbc:id="G_Cbei_4852" fbc:label="Cbei_4852" fbc:name="Cbei_4852" />
      <fbc:geneProduct fbc:id="G_Cbei_4858" fbc:label="Cbei_4858" fbc:name="Cbei_4858" />
      <fbc:geneProduct fbc:id="G_Cbei_4870" fbc:label="Cbei_4870" fbc:name="Cbei_4870" />
      <fbc:geneProduct fbc:id="G_Cbei_4871" fbc:label="Cbei_4871" fbc:name="Cbei_4871" />
      <fbc:geneProduct fbc:id="G_Cbei_4880" fbc:label="Cbei_4880" fbc:name="Cbei_4880" />
      <fbc:geneProduct fbc:id="G_Cbei_4881" fbc:label="Cbei_4881" fbc:name="Cbei_4881" />
      <fbc:geneProduct fbc:id="G_Cbei_4882" fbc:label="Cbei_4882" fbc:name="Cbei_4882" />
      <fbc:geneProduct fbc:id="G_Cbei_4895" fbc:label="Cbei_4895" fbc:name="Cbei_4895" />
      <fbc:geneProduct fbc:id="G_Cbei_4903" fbc:label="Cbei_4903" fbc:name="Cbei_4903" />
      <fbc:geneProduct fbc:id="G_Cbei_4904" fbc:label="Cbei_4904" fbc:name="Cbei_4904" />
      <fbc:geneProduct fbc:id="G_Cbei_4905" fbc:label="Cbei_4905" fbc:name="Cbei_4905" />
      <fbc:geneProduct fbc:id="G_Cbei_4907" fbc:label="Cbei_4907" fbc:name="Cbei_4907" />
      <fbc:geneProduct fbc:id="G_Cbei_4908" fbc:label="Cbei_4908" fbc:name="Cbei_4908" />
      <fbc:geneProduct fbc:id="G_Cbei_4909" fbc:label="Cbei_4909" fbc:name="Cbei_4909" />
      <fbc:geneProduct fbc:id="G_Cbei_4911" fbc:label="Cbei_4911" fbc:name="Cbei_4911" />
      <fbc:geneProduct fbc:id="G_Cbei_4912" fbc:label="Cbei_4912" fbc:name="Cbei_4912" />
      <fbc:geneProduct fbc:id="G_Cbei_4913" fbc:label="Cbei_4913" fbc:name="Cbei_4913" />
      <fbc:geneProduct fbc:id="G_Cbei_4914" fbc:label="Cbei_4914" fbc:name="Cbei_4914" />
      <fbc:geneProduct fbc:id="G_Cbei_4917" fbc:label="Cbei_4917" fbc:name="Cbei_4917" />
      <fbc:geneProduct fbc:id="G_Cbei_4927" fbc:label="Cbei_4927" fbc:name="Cbei_4927" />
      <fbc:geneProduct fbc:id="G_Cbei_4933" fbc:label="Cbei_4933" fbc:name="Cbei_4933" />
      <fbc:geneProduct fbc:id="G_Cbei_4934" fbc:label="Cbei_4934" fbc:name="Cbei_4934" />
      <fbc:geneProduct fbc:id="G_Cbei_4936" fbc:label="Cbei_4936" fbc:name="Cbei_4936" />
      <fbc:geneProduct fbc:id="G_Cbei_4938" fbc:label="Cbei_4938" fbc:name="Cbei_4938" />
      <fbc:geneProduct fbc:id="G_Cbei_4939" fbc:label="Cbei_4939" fbc:name="Cbei_4939" />
      <fbc:geneProduct fbc:id="G_Cbei_4940" fbc:label="Cbei_4940" fbc:name="Cbei_4940" />
      <fbc:geneProduct fbc:id="G_Cbei_4941" fbc:label="Cbei_4941" fbc:name="Cbei_4941" />
      <fbc:geneProduct fbc:id="G_Cbei_4952" fbc:label="Cbei_4952" fbc:name="Cbei_4952" />
      <fbc:geneProduct fbc:id="G_Cbei_4953" fbc:label="Cbei_4953" fbc:name="Cbei_4953" />
      <fbc:geneProduct fbc:id="G_Cbei_4954" fbc:label="Cbei_4954" fbc:name="Cbei_4954" />
      <fbc:geneProduct fbc:id="G_Cbei_4960" fbc:label="Cbei_4960" fbc:name="Cbei_4960" />
      <fbc:geneProduct fbc:id="G_Cbei_4966" fbc:label="Cbei_4966" fbc:name="Cbei_4966" />
      <fbc:geneProduct fbc:id="G_Cbei_4967" fbc:label="Cbei_4967" fbc:name="Cbei_4967" />
      <fbc:geneProduct fbc:id="G_Cbei_4968" fbc:label="Cbei_4968" fbc:name="Cbei_4968" />
      <fbc:geneProduct fbc:id="G_Cbei_4970" fbc:label="Cbei_4970" fbc:name="Cbei_4970" />
      <fbc:geneProduct fbc:id="G_Cbei_4977" fbc:label="Cbei_4977" fbc:name="Cbei_4977" />
      <fbc:geneProduct fbc:id="G_Cbei_4982" fbc:label="Cbei_4982" fbc:name="Cbei_4982" />
      <fbc:geneProduct fbc:id="G_Cbei_4983" fbc:label="Cbei_4983" fbc:name="Cbei_4983" />
      <fbc:geneProduct fbc:id="G_Cbei_4984" fbc:label="Cbei_4984" fbc:name="Cbei_4984" />
      <fbc:geneProduct fbc:id="G_Cbei_5009" fbc:label="Cbei_5009" fbc:name="Cbei_5009" />
      <fbc:geneProduct fbc:id="G_Cbei_5010" fbc:label="Cbei_5010" fbc:name="Cbei_5010" />
      <fbc:geneProduct fbc:id="G_Cbei_5012" fbc:label="Cbei_5012" fbc:name="Cbei_5012" />
      <fbc:geneProduct fbc:id="G_Cbei_5017" fbc:label="Cbei_5017" fbc:name="Cbei_5017" />
      <fbc:geneProduct fbc:id="G_Cbei_5018" fbc:label="Cbei_5018" fbc:name="Cbei_5018" />
      <fbc:geneProduct fbc:id="G_Cbei_5019" fbc:label="Cbei_5019" fbc:name="Cbei_5019" />
      <fbc:geneProduct fbc:id="G_Cbei_5036" fbc:label="Cbei_5036" fbc:name="Cbei_5036" />
      <fbc:geneProduct fbc:id="G_Cbei_5037" fbc:label="Cbei_5037" fbc:name="Cbei_5037" />
      <fbc:geneProduct fbc:id="G_Cbei_5042" fbc:label="Cbei_5042" fbc:name="Cbei_5042" />
      <fbc:geneProduct fbc:id="G_Cbei_5043" fbc:label="Cbei_5043" fbc:name="Cbei_5043" />
      <fbc:geneProduct fbc:id="G_Cbei_5044" fbc:label="Cbei_5044" fbc:name="Cbei_5044" />
      <fbc:geneProduct fbc:id="G_Cbei_5045" fbc:label="Cbei_5045" fbc:name="Cbei_5045" />
      <fbc:geneProduct fbc:id="G_Cbei_5046" fbc:label="Cbei_5046" fbc:name="Cbei_5046" />
      <fbc:geneProduct fbc:id="G_Cbei_5050" fbc:label="Cbei_5050" fbc:name="Cbei_5050" />
      <fbc:geneProduct fbc:id="G_Cbei_5062" fbc:label="Cbei_5062" fbc:name="Cbei_5062" />
      <fbc:geneProduct fbc:id="G_Cbei_5074" fbc:label="Cbei_5074" fbc:name="Cbei_5074" />
      <fbc:geneProduct fbc:id="G_Cbei_5075" fbc:label="Cbei_5075" fbc:name="Cbei_5075" />
      <fbc:geneProduct fbc:id="G_Cbei_5077" fbc:label="Cbei_5077" fbc:name="Cbei_5077" />
      <fbc:geneProduct fbc:id="G_Cbei_5090" fbc:label="Cbei_5090" fbc:name="Cbei_5090" />
      <fbc:geneProduct fbc:id="G_Cbei_2182" fbc:label="Cbei_2182" fbc:name="Cbei_2182" />
      <fbc:geneProduct fbc:id="G_Cbei_0661" fbc:label="Cbei_0661" fbc:name="Cbei_0661" />
    </fbc:listOfGeneProducts>
    <listOfReactions>
      <reaction fast="false" id="R_25DHGR" name="25DHGR" reversible="true" fbc:lowerFluxBound="cobra_default_lb" fbc:upperFluxBound="cobra_default_ub">
        <listOfReactants>
          <speciesReference constant="true" species="M_nadph_c" stoichiometry="1" />
          <speciesReference constant="true" species="M_h_c" stoichiometry="1" />
          <speciesReference constant="true" species="M_e2maa_c" stoichiometry="1" />
        </listOfReactants>
        <listOfProducts>
          <speciesReference constant="true" species="M_emhbut_c" stoichiometry="1" />
          <speciesReference constant="true" species="M_nadp_c" stoichiometry="1" />
        </listOfProducts>
        <fbc:geneProductAssociation>
          <fbc:or>
            <fbc:geneProductRef fbc:geneProduct="G_Cbei_3512" />
            <fbc:geneProductRef fbc:geneProduct="G_Cbei_3724" />
          </fbc:or>
        </fbc:geneProductAssociation>
      </reaction>
      <reaction fast="false" id="R_2ALKRED" name="2ALKRED" reversible="true" fbc:lowerFluxBound="cobra_default_lb" fbc:upperFluxBound="cobra_default_ub">
        <listOfReactants>
          <speciesReference constant="true" species="M_hxdcal_c" stoichiometry="1" />
          <speciesReference constant="true" species="M_nadp_c" stoichiometry="1" />
        </listOfReactants>
        <listOfProducts>
          <speciesReference constant="true" species="M_2thexdec_c" stoichiometry="1" />
          <speciesReference constant="true" species="M_nadph_c" stoichiometry="1" />
          <speciesReference constant="true" species="M_h_c" stoichiometry="1" />
        </listOfProducts>
        <fbc:geneProductAssociation>
          <fbc:geneProductRef fbc:geneProduct="G_Cbei_0379" />
        </fbc:geneProductAssociation>
      </reaction>
      <reaction fast="false" id="R_2AMACHYD" name="2AMACHYD" reversible="false" fbc:lowerFluxBound="cobra_0_bound" fbc:upperFluxBound="cobra_default_ub">
        <listOfReactants>
          <speciesReference constant="true" species="M_h2o_c" stoichiometry="1" />
          <speciesReference constant="true" species="M_2amac_c" stoichiometry="1" />
        </listOfReactants>
        <listOfProducts>
          <speciesReference constant="true" species="M_pyr_c" stoichiometry="1" />
          <speciesReference constant="true" species="M_nh4_c" stoichiometry="1" />
        </listOfProducts>
      </reaction>
      <reaction fast="false" id="R_2DDGLCNex" name="2DDGLCNex" reversible="false" fbc:lowerFluxBound="cobra_0_bound" fbc:upperFluxBound="cobra_default_ub">
        <listOfReactants>
          <speciesReference constant="true" species="M_h_e" stoichiometry="1" />
          <speciesReference constant="true" species="M_2ddglcn_e" stoichiometry="1" />
        </listOfReactants>
        <listOfProducts>
          <speciesReference constant="true" species="M_2ddglcn_c" stoichiometry="1" />
          <speciesReference constant="true" species="M_h_c" stoichiometry="1" />
        </listOfProducts>
        <fbc:geneProductAssociation>
          <fbc:or>
            <fbc:geneProductRef fbc:geneProduct="G_Cbei_4007" />
            <fbc:geneProductRef fbc:geneProduct="G_Cbei_2459" />
          </fbc:or>
        </fbc:geneProductAssociation>
      </reaction>
      <reaction fast="false" id="R_2HBO" name="2HBO" reversible="true" fbc:lowerFluxBound="cobra_default_lb" fbc:upperFluxBound="cobra_default_ub">
        <listOfReactants>
          <speciesReference constant="true" species="M_2hb_c" stoichiometry="1" />
          <speciesReference constant="true" species="M_nad_c" stoichiometry="1" />
        </listOfReactants>
        <listOfProducts>
          <speciesReference constant="true" species="M_h_c" stoichiometry="1" />
          <speciesReference constant="true" species="M_2obut_c" stoichiometry="1" />
          <speciesReference constant="true" species="M_nadh_c" stoichiometry="1" />
        </listOfProducts>
        <fbc:geneProductAssociation>
          <fbc:or>
            <fbc:geneProductRef fbc:geneProduct="G_Cbei_2789" />
            <fbc:geneProductRef fbc:geneProduct="G_Cbei_4903" />
          </fbc:or>
        </fbc:geneProductAssociation>
      </reaction>
      <reaction fast="false" id="R_2INST" name="2INST" reversible="false" fbc:lowerFluxBound="cobra_0_bound" fbc:upperFluxBound="cobra_default_ub">
        <listOfReactants>
          <speciesReference constant="true" species="M_2ins_c" stoichiometry="1" />
          <speciesReference constant="true" species="M_gln_L_c" stoichiometry="1" />
        </listOfReactants>
        <listOfProducts>
          <speciesReference constant="true" species="M_scyins_c" stoichiometry="1" />
          <speciesReference constant="true" species="M_2kgtmt_c" stoichiometry="1" />
        </listOfProducts>
        <fbc:geneProductAssociation>
          <fbc:or>
            <fbc:geneProductRef fbc:geneProduct="G_Cbei_4882" />
            <fbc:geneProductRef fbc:geneProduct="G_Cbei_4711" />
          </fbc:or>
        </fbc:geneProductAssociation>
      </reaction>
      <reaction fast="false" id="R_3BUTCOAI" name="3BUTCOAI" reversible="false" fbc:lowerFluxBound="cobra_0_bound" fbc:upperFluxBound="cobra_default_ub">
        <listOfReactants>
          <speciesReference constant="true" species="M_4hbcoa_c" stoichiometry="1" />
        </listOfReactants>
        <listOfProducts>
          <speciesReference constant="true" species="M_h2o_c" stoichiometry="1" />
          <speciesReference constant="true" species="M_3butcoa_c" stoichiometry="1" />
        </listOfProducts>
        <fbc:geneProductAssociation>
          <fbc:geneProductRef fbc:geneProduct="G_Cbei_2100" />
        </fbc:geneProductAssociation>
      </reaction>
      <reaction fast="false" id="R_3BUTISOM" name="3BUTISOM" reversible="false" fbc:lowerFluxBound="cobra_0_bound" fbc:upperFluxBound="cobra_default_ub">
        <listOfReactants>
          <speciesReference constant="true" species="M_3butcoa_c" stoichiometry="1" />
        </listOfReactants>
        <listOfProducts>
          <speciesReference constant="true" species="M_b2coa_c" stoichiometry="1" />
        </listOfProducts>
        <fbc:geneProductAssociation>
          <fbc:geneProductRef fbc:geneProduct="G_Cbei_2100" />
        </fbc:geneProductAssociation>
      </reaction>
      <reaction fast="false" id="R_3HBCD" name="3HBCD" reversible="true" fbc:lowerFluxBound="cobra_default_lb" fbc:upperFluxBound="cobra_default_ub">
        <listOfReactants>
          <speciesReference constant="true" species="M_3hbcoa_R_c" stoichiometry="1" />
        </listOfReactants>
        <listOfProducts>
          <speciesReference constant="true" species="M_h2o_c" stoichiometry="1" />
          <speciesReference constant="true" species="M_b2coa_c" stoichiometry="1" />
        </listOfProducts>
        <fbc:geneProductAssociation>
          <fbc:or>
            <fbc:geneProductRef fbc:geneProduct="G_Cbei_2034" />
            <fbc:geneProductRef fbc:geneProduct="G_Cbei_4544" />
          </fbc:or>
        </fbc:geneProductAssociation>
      </reaction>
      <reaction fast="false" id="R_3HXKYNDCL" name="3HXKYNDCL" reversible="false" fbc:lowerFluxBound="cobra_0_bound" fbc:upperFluxBound="cobra_default_ub">
        <listOfReactants>
          <speciesReference constant="true" species="M_hLkynr_c" stoichiometry="1" />
          <speciesReference constant="true" species="M_h_c" stoichiometry="1" />
        </listOfReactants>
        <listOfProducts>
          <speciesReference constant="true" species="M_co2_c" stoichiometry="1" />
          <speciesReference constant="true" species="M_3hxkynam_c" stoichiometry="1" />
        </listOfProducts>
        <fbc:geneProductAssociation>
          <fbc:geneProductRef fbc:geneProduct="G_Cbei_4408" />
        </fbc:geneProductAssociation>
      </reaction>
      <reaction fast="false" id="R_3ISPD" name="3ISPD" reversible="true" fbc:lowerFluxBound="cobra_default_lb" fbc:upperFluxBound="cobra_default_ub">
        <listOfReactants>
          <speciesReference constant="true" species="M_hicit_c" stoichiometry="1" />
          <speciesReference constant="true" species="M_nad_c" stoichiometry="1" />
        </listOfReactants>
        <listOfProducts>
          <speciesReference constant="true" species="M_co2_c" stoichiometry="1" />
          <speciesReference constant="true" species="M_nadh_c" stoichiometry="1" />
          <speciesReference constant="true" species="M_2oxoadp_c" stoichiometry="1" />
        </listOfProducts>
        <fbc:geneProductAssociation>
          <fbc:geneProductRef fbc:geneProduct="G_Cbei_0216" />
        </fbc:geneProductAssociation>
      </reaction>
      <reaction fast="false" id="R_3OACPRD" name="3OACPRD" reversible="true" fbc:lowerFluxBound="cobra_default_lb" fbc:upperFluxBound="cobra_default_ub">
        <listOfReactants>
          <speciesReference constant="true" species="M_3hmbcoa_c" stoichiometry="1" />
          <speciesReference constant="true" species="M_nad_c" stoichiometry="1" />
        </listOfReactants>
        <listOfProducts>
          <speciesReference constant="true" species="M_2maacoa_c" stoichiometry="1" />
          <speciesReference constant="true" species="M_h_c" stoichiometry="1" />
          <speciesReference constant="true" species="M_nadh_c" stoichiometry="1" />
        </listOfProducts>
        <fbc:geneProductAssociation>
          <fbc:geneProductRef fbc:geneProduct="G_Cbei_1071" />
        </fbc:geneProductAssociation>
      </reaction>
      <reaction fast="false" id="R_3SALATA" name="3SALATA" reversible="true" fbc:lowerFluxBound="cobra_default_lb" fbc:upperFluxBound="cobra_default_ub">
        <listOfReactants>
          <speciesReference constant="true" species="M_3sala_c" stoichiometry="1" />
          <speciesReference constant="true" species="M_akg_c" stoichiometry="1" />
          <speciesReference constant="true" species="M_h_c" stoichiometry="1" />
        </listOfReactants>
        <listOfProducts>
          <speciesReference constant="true" species="M_glu_L_c" stoichiometry="1" />
          <speciesReference constant="true" species="M_3snpyr_c" stoichiometry="1" />
        </listOfProducts>
        <fbc:geneProductAssociation>
          <fbc:or>
            <fbc:geneProductRef fbc:geneProduct="G_Cbei_4316" />
            <fbc:geneProductRef fbc:geneProduct="G_Cbei_4794" />
          </fbc:or>
        </fbc:geneProductAssociation>
      </reaction>
      <reaction fast="false" id="R_4ABZex" name="4ABZex" reversible="false" fbc:lowerFluxBound="cobra_0_bound" fbc:upperFluxBound="cobra_default_ub">
        <listOfReactants>
          <speciesReference constant="true" species="M_4abz_e" stoichiometry="1" />
          <speciesReference constant="true" species="M_h_e" stoichiometry="1" />
        </listOfReactants>
        <listOfProducts>
          <speciesReference constant="true" species="M_h_c" stoichiometry="1" />
          <speciesReference constant="true" species="M_4abz_c" stoichiometry="1" />
        </listOfProducts>
      </reaction>
      <reaction fast="false" id="R_4HTHRS" name="4HTHRS" reversible="false" fbc:lowerFluxBound="cobra_0_bound" fbc:upperFluxBound="cobra_default_ub">
        <listOfReactants>
          <speciesReference constant="true" species="M_h2o_c" stoichiometry="1" />
          <speciesReference constant="true" species="M_phthr_c" stoichiometry="1" />
        </listOfReactants>
        <listOfProducts>
          <speciesReference constant="true" species="M_4hthr_c" stoichiometry="1" />
          <speciesReference constant="true" species="M_pi_c" stoichiometry="1" />
        </listOfProducts>
        <fbc:geneProductAssociation>
          <fbc:geneProductRef fbc:geneProduct="G_Cbei_1293" />
        </fbc:geneProductAssociation>
      </reaction>
      <reaction fast="false" id="R_5C2HI" name="5C2HI" reversible="false" fbc:lowerFluxBound="cobra_0_bound" fbc:upperFluxBound="cobra_default_ub">
        <listOfReactants>
          <speciesReference constant="true" species="M_cmethydmuc_c" stoichiometry="1" />
        </listOfReactants>
        <listOfProducts>
          <speciesReference constant="true" species="M_opet_c" stoichiometry="1" />
          <speciesReference constant="true" species="M_h_c" stoichiometry="1" />
        </listOfProducts>
        <fbc:geneProductAssociation>
          <fbc:geneProductRef fbc:geneProduct="G_Cbei_4954" />
        </fbc:geneProductAssociation>
      </reaction>
      <reaction fast="false" id="R_6PGALSZ" name="6PGALSZ" reversible="true" fbc:lowerFluxBound="cobra_default_lb" fbc:upperFluxBound="cobra_default_ub">
        <listOfReactants>
          <speciesReference constant="true" species="M_h2o_c" stoichiometry="1" />
          <speciesReference constant="true" species="M_lac6p_c" stoichiometry="1" />
        </listOfReactants>
        <listOfProducts>
          <speciesReference constant="true" species="M_glc_D_c" stoichiometry="1" />
          <speciesReference constant="true" species="M_dgal6p_c" stoichiometry="1" />
        </listOfProducts>
        <fbc:geneProductAssociation>
          <fbc:geneProductRef fbc:geneProduct="G_Cbei_1477" />
        </fbc:geneProductAssociation>
      </reaction>
      <reaction fast="false" id="R_6PHBG" name="6PHBG" reversible="false" fbc:lowerFluxBound="cobra_0_bound" fbc:upperFluxBound="cobra_default_ub">
        <listOfReactants>
          <speciesReference constant="true" species="M_h2o_c" stoichiometry="1" />
          <speciesReference constant="true" species="M_salc6p_c" stoichiometry="1" />
        </listOfReactants>
        <listOfProducts>
          <speciesReference constant="true" species="M_g6p_c" stoichiometry="1" />
          <speciesReference constant="true" species="M_2hymeph_c" stoichiometry="1" />
        </listOfProducts>
        <fbc:geneProductAssociation>
          <fbc:or>
            <fbc:geneProductRef fbc:geneProduct="G_Cbei_4805" />
            <fbc:geneProductRef fbc:geneProduct="G_Cbei_0700" />
          </fbc:or>
        </fbc:geneProductAssociation>
      </reaction>
      <reaction fast="false" id="R_A3H6PFL" name="A3H6PFL" reversible="true" fbc:lowerFluxBound="cobra_default_lb" fbc:upperFluxBound="cobra_default_ub">
        <listOfReactants>
          <speciesReference constant="true" species="M_fald_c" stoichiometry="1" />
          <speciesReference constant="true" species="M_h_c" stoichiometry="4" />
          <speciesReference constant="true" species="M_ru5p_D_c" stoichiometry="1" />
        </listOfReactants>
        <listOfProducts>
          <speciesReference constant="true" species="M_arabhp_c" stoichiometry="1" />
        </listOfProducts>
        <fbc:geneProductAssociation>
          <fbc:geneProductRef fbc:geneProduct="G_Cbei_4647" />
        </fbc:geneProductAssociation>
      </reaction>
      <reaction fast="false" id="R_AAFH" name="AAFH" reversible="false" fbc:lowerFluxBound="cobra_0_bound" fbc:upperFluxBound="cobra_default_ub">
        <listOfReactants>
          <speciesReference constant="true" species="M_h2o_c" stoichiometry="3" />
          <speciesReference constant="true" species="M_arab_c" stoichiometry="1" />
        </listOfReactants>
        <listOfProducts>
          <speciesReference constant="true" species="M_arab_L_c" stoichiometry="3" />
        </listOfProducts>
        <fbc:geneProductAssociation>
          <fbc:geneProductRef fbc:geneProduct="G_Cbei_2360" />
        </fbc:geneProductAssociation>
      </reaction>
      <reaction fast="false" id="R_AATA" name="AATA" reversible="true" fbc:lowerFluxBound="cobra_default_lb" fbc:upperFluxBound="cobra_default_ub">
        <listOfReactants>
          <speciesReference constant="true" species="M_glu_L_c" stoichiometry="1" />
          <speciesReference constant="true" species="M_2oxoadp_c" stoichiometry="1" />
        </listOfReactants>
        <listOfProducts>
          <speciesReference constant="true" species="M_L2aadp_c" stoichiometry="1" />
          <speciesReference constant="true" species="M_akg_c" stoichiometry="1" />
        </listOfProducts>
        <fbc:geneProductAssociation>
          <fbc:geneProductRef fbc:geneProduct="G_Cbei_2083" />
        </fbc:geneProductAssociation>
      </reaction>
      <reaction fast="false" id="R_AB6PGH" name="AB6PGH" reversible="false" fbc:lowerFluxBound="cobra_0_bound" fbc:upperFluxBound="cobra_default_ub">
        <listOfReactants>
          <speciesReference constant="true" species="M_h2o_c" stoichiometry="1" />
          <speciesReference constant="true" species="M_arbt6p_c" stoichiometry="1" />
        </listOfReactants>
        <listOfProducts>
          <speciesReference constant="true" species="M_g6p_c" stoichiometry="1" />
          <speciesReference constant="true" species="M_hqn_c" stoichiometry="1" />
        </listOfProducts>
        <fbc:geneProductAssociation>
          <fbc:or>
            <fbc:geneProductRef fbc:geneProduct="G_Cbei_4805" />
            <fbc:geneProductRef fbc:geneProduct="G_Cbei_0701" />
          </fbc:or>
        </fbc:geneProductAssociation>
      </reaction>
      <reaction fast="false" id="R_ABHYDFLD" name="ABHYDFLD" reversible="true" fbc:lowerFluxBound="cobra_default_lb" fbc:upperFluxBound="cobra_default_ub">
        <listOfReactants>
          <speciesReference constant="true" species="M_5odhf2a_c" stoichiometry="1" />
          <speciesReference constant="true" species="M_h2o_c" stoichiometry="1" />
        </listOfReactants>
        <listOfProducts>
          <speciesReference constant="true" species="M_h_c" stoichiometry="1" />
          <speciesReference constant="true" species="M_3oxoadp_c" stoichiometry="1" />
        </listOfProducts>
        <fbc:geneProductAssociation>
          <fbc:geneProductRef fbc:geneProduct="G_Cbei_3238" />
        </fbc:geneProductAssociation>
      </reaction>
      <reaction fast="false" id="R_ABTA" name="ABTA" reversible="false" fbc:lowerFluxBound="cobra_0_bound" fbc:upperFluxBound="cobra_default_ub">
        <listOfReactants>
          <speciesReference constant="true" species="M_4abut_c" stoichiometry="1" />
          <speciesReference constant="true" species="M_akg_c" stoichiometry="1" />
        </listOfReactants>
        <listOfProducts>
          <speciesReference constant="true" species="M_glu_L_c" stoichiometry="1" />
          <speciesReference constant="true" species="M_sucsal_c" stoichiometry="1" />
        </listOfProducts>
        <fbc:geneProductAssociation>
          <fbc:geneProductRef fbc:geneProduct="G_Cbei_4347" />
        </fbc:geneProductAssociation>
      </reaction>
      <reaction fast="false" id="R_ABUTD" name="ABUTD" reversible="false" fbc:lowerFluxBound="cobra_0_bound" fbc:upperFluxBound="cobra_default_ub">
        <listOfReactants>
          <speciesReference constant="true" species="M_h2o_c" stoichiometry="1" />
          <speciesReference constant="true" species="M_nad_c" stoichiometry="1" />
          <speciesReference constant="true" species="M_4abutn_c" stoichiometry="1" />
        </listOfReactants>
        <listOfProducts>
          <speciesReference constant="true" species="M_4abut_c" stoichiometry="1" />
          <speciesReference constant="true" species="M_h_c" stoichiometry="2" />
          <speciesReference constant="true" species="M_nadh_c" stoichiometry="1" />
        </listOfProducts>
        <fbc:geneProductAssociation>
          <fbc:geneProductRef fbc:geneProduct="G_Cbei_0729" />
        </fbc:geneProductAssociation>
      </reaction>
      <reaction fast="false" id="R_ACAAPL" name="ACAAPL" reversible="false" fbc:lowerFluxBound="cobra_0_bound" fbc:upperFluxBound="cobra_default_ub">
        <listOfReactants>
          <speciesReference constant="true" species="M_adcobhex_c" stoichiometry="1" />
          <speciesReference constant="true" species="M_atp_c" stoichiometry="1" />
          <speciesReference constant="true" species="M_amprop_c" stoichiometry="1" />
        </listOfReactants>
        <listOfProducts>
          <speciesReference constant="true" species="M_pi_c" stoichiometry="1" />
          <speciesReference constant="true" species="M_h_c" stoichiometry="2" />
          <speciesReference constant="true" species="M_adp_c" stoichiometry="1" />
          <speciesReference constant="true" species="M_adocbi_c" stoichiometry="1" />
        </listOfProducts>
        <fbc:geneProductAssociation>
          <fbc:geneProductRef fbc:geneProduct="G_Cbei_1268" />
        </fbc:geneProductAssociation>
      </reaction>
      <reaction fast="false" id="R_ACACT1" name="ACACT1" reversible="true" fbc:lowerFluxBound="cobra_default_lb" fbc:upperFluxBound="cobra_default_ub">
        <listOfReactants>
          <speciesReference constant="true" species="M_accoa_c" stoichiometry="2" />
        </listOfReactants>
        <listOfProducts>
          <speciesReference constant="true" species="M_aacoa_c" stoichiometry="1" />
          <speciesReference constant="true" species="M_coa_c" stoichiometry="1" />
        </listOfProducts>
        <fbc:geneProductAssociation>
          <fbc:or>
            <fbc:geneProductRef fbc:geneProduct="G_Cbei_0411" />
            <fbc:geneProductRef fbc:geneProduct="G_Cbei_3630" />
          </fbc:or>
        </fbc:geneProductAssociation>
      </reaction>
      <reaction fast="false" id="R_ACACT2" name="ACACT2" reversible="true" fbc:lowerFluxBound="cobra_default_lb" fbc:upperFluxBound="cobra_default_ub">
        <listOfReactants>
          <speciesReference constant="true" species="M_accoa_c" stoichiometry="1" />
          <speciesReference constant="true" species="M_btcoa_c" stoichiometry="1" />
        </listOfReactants>
        <listOfProducts>
          <speciesReference constant="true" species="M_3ohcoa_c" stoichiometry="1" />
          <speciesReference constant="true" species="M_coa_c" stoichiometry="1" />
        </listOfProducts>
        <fbc:geneProductAssociation>
          <fbc:or>
            <fbc:geneProductRef fbc:geneProduct="G_Cbei_0411" />
            <fbc:geneProductRef fbc:geneProduct="G_Cbei_3630" />
          </fbc:or>
        </fbc:geneProductAssociation>
      </reaction>
      <reaction fast="false" id="R_ACALD" name="ACALD" reversible="true" fbc:lowerFluxBound="cobra_default_lb" fbc:upperFluxBound="cobra_default_ub">
        <listOfReactants>
          <speciesReference constant="true" species="M_nad_c" stoichiometry="1" />
          <speciesReference constant="true" species="M_coa_c" stoichiometry="1" />
          <speciesReference constant="true" species="M_acald_c" stoichiometry="1" />
        </listOfReactants>
        <listOfProducts>
          <speciesReference constant="true" species="M_accoa_c" stoichiometry="1" />
          <speciesReference constant="true" species="M_h_c" stoichiometry="1" />
          <speciesReference constant="true" species="M_nadh_c" stoichiometry="1" />
        </listOfProducts>
        <fbc:geneProductAssociation>
          <fbc:or>
            <fbc:geneProductRef fbc:geneProduct="G_Cbei_0305" />
            <fbc:geneProductRef fbc:geneProduct="G_Cbei_1722" />
            <fbc:geneProductRef fbc:geneProduct="G_Cbei_2181" />
          </fbc:or>
        </fbc:geneProductAssociation>
      </reaction>
      <reaction fast="false" id="R_ACBIPGT" name="ACBIPGT" reversible="false" fbc:lowerFluxBound="cobra_0_bound" fbc:upperFluxBound="cobra_default_ub">
        <listOfReactants>
          <speciesReference constant="true" species="M_adocbip_c" stoichiometry="1" />
          <speciesReference constant="true" species="M_h_c" stoichiometry="1" />
          <speciesReference constant="true" species="M_gtp_c" stoichiometry="1" />
        </listOfReactants>
        <listOfProducts>
          <speciesReference constant="true" species="M_ppi_c" stoichiometry="1" />
          <speciesReference constant="true" species="M_agdpcbi_c" stoichiometry="1" />
        </listOfProducts>
        <fbc:geneProductAssociation>
          <fbc:geneProductRef fbc:geneProduct="G_Cbei_1264" />
        </fbc:geneProductAssociation>
      </reaction>
      <reaction fast="false" id="R_ACBIPGT2" name="ACBIPGT2" reversible="false" fbc:lowerFluxBound="cobra_0_bound" fbc:upperFluxBound="cobra_default_ub">
        <listOfReactants>
          <speciesReference constant="true" species="M_adocbi_c" stoichiometry="1" />
          <speciesReference constant="true" species="M_gtp_c" stoichiometry="1" />
        </listOfReactants>
        <listOfProducts>
          <speciesReference constant="true" species="M_h_c" stoichiometry="1" />
          <speciesReference constant="true" species="M_adocbip_c" stoichiometry="1" />
          <speciesReference constant="true" species="M_gdp_c" stoichiometry="1" />
        </listOfProducts>
        <fbc:geneProductAssociation>
          <fbc:geneProductRef fbc:geneProduct="G_Cbei_1264" />
        </fbc:geneProductAssociation>
      </reaction>
      <reaction fast="false" id="R_ACCOAC" name="ACCOAC" reversible="false" fbc:lowerFluxBound="cobra_0_bound" fbc:upperFluxBound="cobra_default_ub">
        <listOfReactants>
          <speciesReference constant="true" species="M_accoa_c" stoichiometry="1" />
          <speciesReference constant="true" species="M_atp_c" stoichiometry="1" />
          <speciesReference constant="true" species="M_hco3_c" stoichiometry="1" />
        </listOfReactants>
        <listOfProducts>
          <speciesReference constant="true" species="M_malcoa_c" stoichiometry="1" />
          <speciesReference constant="true" species="M_h_c" stoichiometry="1" />
          <speciesReference constant="true" species="M_adp_c" stoichiometry="1" />
          <speciesReference constant="true" species="M_pi_c" stoichiometry="1" />
        </listOfProducts>
        <fbc:geneProductAssociation>
          <fbc:or>
            <fbc:geneProductRef fbc:geneProduct="G_Cbei_1077" />
            <fbc:geneProductRef fbc:geneProduct="G_Cbei_1075" />
            <fbc:geneProductRef fbc:geneProduct="G_Cbei_1073" />
            <fbc:geneProductRef fbc:geneProduct="G_Cbei_2754" />
          </fbc:or>
        </fbc:geneProductAssociation>
      </reaction>
      <reaction fast="false" id="R_ACCOACDL" name="ACCOACDL" reversible="true" fbc:lowerFluxBound="cobra_default_lb" fbc:upperFluxBound="cobra_default_ub">
        <listOfReactants>
          <speciesReference constant="true" species="M_accoa_c" stoichiometry="1" />
          <speciesReference constant="true" species="M_carbbiocarbcprot_c" stoichiometry="1" />
        </listOfReactants>
        <listOfProducts>
          <speciesReference constant="true" species="M_malcoa_c" stoichiometry="1" />
          <speciesReference constant="true" species="M_biocprot_c" stoichiometry="1" />
        </listOfProducts>
        <fbc:geneProductAssociation>
          <fbc:or>
            <fbc:geneProductRef fbc:geneProduct="G_Cbei_1077" />
            <fbc:geneProductRef fbc:geneProduct="G_Cbei_2754" />
          </fbc:or>
        </fbc:geneProductAssociation>
      </reaction>
      <reaction fast="false" id="R_ACCOAT" name="ACCOAT" reversible="false" fbc:lowerFluxBound="cobra_0_bound" fbc:upperFluxBound="cobra_default_ub">
        <listOfReactants>
          <speciesReference constant="true" species="M_accoa_c" stoichiometry="1" />
          <speciesReference constant="true" species="M_4ohbut_c" stoichiometry="1" />
        </listOfReactants>
        <listOfProducts>
          <speciesReference constant="true" species="M_ac_c" stoichiometry="1" />
          <speciesReference constant="true" species="M_4hbcoa_c" stoichiometry="1" />
        </listOfProducts>
        <fbc:geneProductAssociation>
          <fbc:geneProductRef fbc:geneProduct="G_Cbei_2103" />
        </fbc:geneProductAssociation>
      </reaction>
      <reaction fast="false" id="R_ACETONEex" name="ACETONEex" reversible="false" fbc:lowerFluxBound="cobra_0_bound" fbc:upperFluxBound="cobra_default_ub">
        <listOfReactants>
          <speciesReference constant="true" species="M_acetone_c" stoichiometry="1" />
        </listOfReactants>
        <listOfProducts>
          <speciesReference constant="true" species="M_acetone_e" stoichiometry="1" />
        </listOfProducts>
      </reaction>
      <reaction fast="false" id="R_ACGAMK" name="ACGAMK" reversible="false" fbc:lowerFluxBound="cobra_0_bound" fbc:upperFluxBound="cobra_default_ub">
        <listOfReactants>
          <speciesReference constant="true" species="M_atp_c" stoichiometry="1" />
          <speciesReference constant="true" species="M_acgam_c" stoichiometry="1" />
        </listOfReactants>
        <listOfProducts>
          <speciesReference constant="true" species="M_h_c" stoichiometry="1" />
          <speciesReference constant="true" species="M_adp_c" stoichiometry="1" />
          <speciesReference constant="true" species="M_acgam6p_c" stoichiometry="1" />
        </listOfProducts>
        <fbc:geneProductAssociation>
          <fbc:geneProductRef fbc:geneProduct="G_Cbei_4536" />
        </fbc:geneProductAssociation>
      </reaction>
      <reaction fast="false" id="R_ACGAMpts" name="ACGAMpts" reversible="false" fbc:lowerFluxBound="cobra_0_bound" fbc:upperFluxBound="cobra_default_ub">
        <listOfReactants>
          <speciesReference constant="true" species="M_acgam_e" stoichiometry="1" />
          <speciesReference constant="true" species="M_pep_c" stoichiometry="1" />
        </listOfReactants>
        <listOfProducts>
          <speciesReference constant="true" species="M_pyr_c" stoichiometry="1" />
          <speciesReference constant="true" species="M_acgam6p_c" stoichiometry="1" />
        </listOfProducts>
        <fbc:geneProductAssociation>
          <fbc:geneProductRef fbc:geneProduct="G_Cbei_4532" />
        </fbc:geneProductAssociation>
      </reaction>
      <reaction fast="false" id="R_ACGK" name="ACGK" reversible="false" fbc:lowerFluxBound="cobra_0_bound" fbc:upperFluxBound="cobra_default_ub">
        <listOfReactants>
          <speciesReference constant="true" species="M_atp_c" stoichiometry="1" />
          <speciesReference constant="true" species="M_acglu_c" stoichiometry="1" />
        </listOfReactants>
        <listOfProducts>
          <speciesReference constant="true" species="M_adp_c" stoichiometry="1" />
          <speciesReference constant="true" species="M_acg5p_c" stoichiometry="1" />
        </listOfProducts>
        <fbc:geneProductAssociation>
          <fbc:geneProductRef fbc:geneProduct="G_Cbei_4519" />
        </fbc:geneProductAssociation>
      </reaction>
      <reaction fast="false" id="R_ACGS" name="ACGS" reversible="false" fbc:lowerFluxBound="cobra_0_bound" fbc:upperFluxBound="cobra_default_ub">
        <listOfReactants>
          <speciesReference constant="true" species="M_accoa_c" stoichiometry="1" />
          <speciesReference constant="true" species="M_glu_L_c" stoichiometry="1" />
        </listOfReactants>
        <listOfProducts>
          <speciesReference constant="true" species="M_h_c" stoichiometry="1" />
          <speciesReference constant="true" species="M_acglu_c" stoichiometry="1" />
          <speciesReference constant="true" species="M_coa_c" stoichiometry="1" />
        </listOfProducts>
        <fbc:geneProductAssociation>
          <fbc:geneProductRef fbc:geneProduct="G_Cbei_4518" />
        </fbc:geneProductAssociation>
      </reaction>
      <reaction fast="false" id="R_ACHBS" name="ACHBS" reversible="false" fbc:lowerFluxBound="cobra_0_bound" fbc:upperFluxBound="cobra_default_ub">
        <listOfReactants>
          <speciesReference constant="true" species="M_pyr_c" stoichiometry="1" />
          <speciesReference constant="true" species="M_h_c" stoichiometry="1" />
          <speciesReference constant="true" species="M_2obut_c" stoichiometry="1" />
        </listOfReactants>
        <listOfProducts>
          <speciesReference constant="true" species="M_co2_c" stoichiometry="1" />
          <speciesReference constant="true" species="M_2ahbut_c" stoichiometry="1" />
        </listOfProducts>
        <fbc:geneProductAssociation>
          <fbc:geneProductRef fbc:geneProduct="G_Cbei_0217" />
        </fbc:geneProductAssociation>
      </reaction>
      <reaction fast="false" id="R_ACK" name="ACK" reversible="true" fbc:lowerFluxBound="cobra_default_lb" fbc:upperFluxBound="cobra_default_ub">
        <listOfReactants>
          <speciesReference constant="true" species="M_actp_c" stoichiometry="1" />
          <speciesReference constant="true" species="M_adp_c" stoichiometry="1" />
        </listOfReactants>
        <listOfProducts>
          <speciesReference constant="true" species="M_ac_c" stoichiometry="1" />
          <speciesReference constant="true" species="M_atp_c" stoichiometry="1" />
        </listOfProducts>
        <fbc:geneProductAssociation>
          <fbc:geneProductRef fbc:geneProduct="G_Cbei_1165" />
        </fbc:geneProductAssociation>
      </reaction>
      <reaction fast="false" id="R_ACLS" name="ACLS" reversible="false" fbc:lowerFluxBound="cobra_0_bound" fbc:upperFluxBound="cobra_default_ub">
        <listOfReactants>
          <speciesReference constant="true" species="M_pyr_c" stoichiometry="2" />
          <speciesReference constant="true" species="M_h_c" stoichiometry="1" />
        </listOfReactants>
        <listOfProducts>
          <speciesReference constant="true" species="M_alac_S_c" stoichiometry="1" />
          <speciesReference constant="true" species="M_co2_c" stoichiometry="1" />
        </listOfProducts>
        <fbc:geneProductAssociation>
          <fbc:or>
            <fbc:geneProductRef fbc:geneProduct="G_Cbei_0217" />
            <fbc:geneProductRef fbc:geneProduct="G_Cbei_2647" />
            <fbc:geneProductRef fbc:geneProduct="G_Cbei_2646" />
            <fbc:geneProductRef fbc:geneProduct="G_Cbei_0212" />
          </fbc:or>
        </fbc:geneProductAssociation>
      </reaction>
      <reaction fast="false" id="R_ACNAM9PL" name="ACNAM9PL" reversible="true" fbc:lowerFluxBound="cobra_default_lb" fbc:upperFluxBound="cobra_default_ub">
        <listOfReactants>
          <speciesReference constant="true" species="M_h2o_c" stoichiometry="1" />
          <speciesReference constant="true" species="M_pep_c" stoichiometry="1" />
          <speciesReference constant="true" species="M_acmanap_c" stoichiometry="1" />
        </listOfReactants>
        <listOfProducts>
          <speciesReference constant="true" species="M_acnamp_c" stoichiometry="1" />
          <speciesReference constant="true" species="M_pi_c" stoichiometry="1" />
        </listOfProducts>
        <fbc:geneProductAssociation>
          <fbc:geneProductRef fbc:geneProduct="G_Cbei_4278" />
        </fbc:geneProductAssociation>
      </reaction>
      <reaction fast="false" id="R_ACNMCTDT" name="ACNMCTDT" reversible="true" fbc:lowerFluxBound="cobra_default_lb" fbc:upperFluxBound="cobra_default_ub">
        <listOfReactants>
          <speciesReference constant="true" species="M_ctp_c" stoichiometry="1" />
          <speciesReference constant="true" species="M_h_c" stoichiometry="1" />
          <speciesReference constant="true" species="M_acnmt_c" stoichiometry="1" />
        </listOfReactants>
        <listOfProducts>
          <speciesReference constant="true" species="M_ppi_c" stoichiometry="1" />
          <speciesReference constant="true" species="M_cmpacnmt_c" stoichiometry="1" />
        </listOfProducts>
        <fbc:geneProductAssociation>
          <fbc:geneProductRef fbc:geneProduct="G_Cbei_4281" />
        </fbc:geneProductAssociation>
      </reaction>
      <reaction fast="false" id="R_ACOAD1" name="ACOAD1" reversible="false" fbc:lowerFluxBound="cobra_0_bound" fbc:upperFluxBound="cobra_default_ub">
        <listOfReactants>
          <speciesReference constant="true" species="M_fdxox_c" stoichiometry="1" />
          <speciesReference constant="true" species="M_b2coa_c" stoichiometry="1" />
          <speciesReference constant="true" species="M_nadh_c" stoichiometry="2" />
        </listOfReactants>
        <listOfProducts>
          <speciesReference constant="true" species="M_nad_c" stoichiometry="2" />
          <speciesReference constant="true" species="M_btcoa_c" stoichiometry="1" />
          <speciesReference constant="true" species="M_fdxrd_c" stoichiometry="1" />
        </listOfProducts>
        <fbc:geneProductAssociation>
          <fbc:or>
            <fbc:geneProductRef fbc:geneProduct="G_Cbei_2883" />
            <fbc:geneProductRef fbc:geneProduct="G_Cbei_4542" />
          </fbc:or>
        </fbc:geneProductAssociation>
      </reaction>
      <reaction fast="false" id="R_ACOAD10" name="ACOAD10" reversible="false" fbc:lowerFluxBound="cobra_0_bound" fbc:upperFluxBound="cobra_default_ub">
        <listOfReactants>
          <speciesReference constant="true" species="M_2mbcoa_c" stoichiometry="1" />
          <speciesReference constant="true" species="M_fad_c" stoichiometry="1" />
        </listOfReactants>
        <listOfProducts>
          <speciesReference constant="true" species="M_2mb2coa_c" stoichiometry="1" />
          <speciesReference constant="true" species="M_fadh2_c" stoichiometry="1" />
        </listOfProducts>
        <fbc:geneProductAssociation>
          <fbc:geneProductRef fbc:geneProduct="G_Cbei_0322" />
        </fbc:geneProductAssociation>
      </reaction>
      <reaction fast="false" id="R_ACOATA" name="ACOATA" reversible="false" fbc:lowerFluxBound="cobra_0_bound" fbc:upperFluxBound="cobra_default_ub">
        <listOfReactants>
          <speciesReference constant="true" species="M_accoa_c" stoichiometry="1" />
          <speciesReference constant="true" species="M_ACP_c" stoichiometry="1" />
        </listOfReactants>
        <listOfProducts>
          <speciesReference constant="true" species="M_coa_c" stoichiometry="1" />
          <speciesReference constant="true" species="M_acACP_c" stoichiometry="1" />
        </listOfProducts>
        <fbc:geneProductAssociation>
          <fbc:geneProductRef fbc:geneProduct="G_Cbei_1068" />
        </fbc:geneProductAssociation>
      </reaction>
      <reaction fast="false" id="R_ACODA" name="ACODA" reversible="false" fbc:lowerFluxBound="cobra_0_bound" fbc:upperFluxBound="cobra_default_ub">
        <listOfReactants>
          <speciesReference constant="true" species="M_acorn_c" stoichiometry="1" />
          <speciesReference constant="true" species="M_h2o_c" stoichiometry="1" />
        </listOfReactants>
        <listOfProducts>
          <speciesReference constant="true" species="M_ac_c" stoichiometry="1" />
          <speciesReference constant="true" species="M_orn_c" stoichiometry="1" />
        </listOfProducts>
        <fbc:geneProductAssociation>
          <fbc:geneProductRef fbc:geneProduct="G_Cbei_0145" />
        </fbc:geneProductAssociation>
      </reaction>
      <reaction fast="false" id="R_ACONT" name="ACONT" reversible="true" fbc:lowerFluxBound="cobra_default_lb" fbc:upperFluxBound="cobra_default_ub">
        <listOfReactants>
          <speciesReference constant="true" species="M_cit_c" stoichiometry="1" />
        </listOfReactants>
        <listOfProducts>
          <speciesReference constant="true" species="M_icit_c" stoichiometry="1" />
        </listOfProducts>
        <fbc:geneProductAssociation>
          <fbc:geneProductRef fbc:geneProduct="G_Cbei_0070" />
        </fbc:geneProductAssociation>
      </reaction>
      <reaction fast="false" id="R_ACOTA" name="ACOTA" reversible="true" fbc:lowerFluxBound="cobra_default_lb" fbc:upperFluxBound="cobra_default_ub">
        <listOfReactants>
          <speciesReference constant="true" species="M_acorn_c" stoichiometry="1" />
          <speciesReference constant="true" species="M_akg_c" stoichiometry="1" />
        </listOfReactants>
        <listOfProducts>
          <speciesReference constant="true" species="M_glu_L_c" stoichiometry="1" />
          <speciesReference constant="true" species="M_acg5sa_c" stoichiometry="1" />
        </listOfProducts>
        <fbc:geneProductAssociation>
          <fbc:or>
            <fbc:geneProductRef fbc:geneProduct="G_Cbei_3891" />
            <fbc:geneProductRef fbc:geneProduct="G_Cbei_4520" />
          </fbc:or>
        </fbc:geneProductAssociation>
      </reaction>
      <reaction fast="false" id="R_ACYP" name="ACYP" reversible="false" fbc:lowerFluxBound="cobra_0_bound" fbc:upperFluxBound="cobra_default_ub">
        <listOfReactants>
          <speciesReference constant="true" species="M_h2o_c" stoichiometry="1" />
          <speciesReference constant="true" species="M_13dpg_c" stoichiometry="1" />
        </listOfReactants>
        <listOfProducts>
          <speciesReference constant="true" species="M_pi_c" stoichiometry="1" />
          <speciesReference constant="true" species="M_h_c" stoichiometry="1" />
          <speciesReference constant="true" species="M_3pg_c" stoichiometry="1" />
        </listOfProducts>
        <fbc:geneProductAssociation>
          <fbc:geneProductRef fbc:geneProduct="G_Cbei_4233" />
        </fbc:geneProductAssociation>
      </reaction>
      <reaction fast="false" id="R_ACYP_2" name="ACYP_2" reversible="false" fbc:lowerFluxBound="cobra_0_bound" fbc:upperFluxBound="cobra_default_ub">
        <listOfReactants>
          <speciesReference constant="true" species="M_h2o_c" stoichiometry="1" />
          <speciesReference constant="true" species="M_actp_c" stoichiometry="1" />
        </listOfReactants>
        <listOfProducts>
          <speciesReference constant="true" species="M_ac_c" stoichiometry="1" />
          <speciesReference constant="true" species="M_pi_c" stoichiometry="1" />
          <speciesReference constant="true" species="M_h_c" stoichiometry="1" />
        </listOfProducts>
        <fbc:geneProductAssociation>
          <fbc:geneProductRef fbc:geneProduct="G_Cbei_4233" />
        </fbc:geneProductAssociation>
      </reaction>
      <reaction fast="false" id="R_ACex" name="ACex" reversible="true" fbc:lowerFluxBound="cobra_default_lb" fbc:upperFluxBound="cobra_default_ub">
        <listOfReactants>
          <speciesReference constant="true" species="M_ac_c" stoichiometry="1" />
          <speciesReference constant="true" species="M_h_c" stoichiometry="1" />
        </listOfReactants>
        <listOfProducts>
          <speciesReference constant="true" species="M_h_e" stoichiometry="1" />
          <speciesReference constant="true" species="M_ac_e" stoichiometry="1" />
        </listOfProducts>
      </reaction>
      <reaction fast="false" id="R_ADA" name="ADA" reversible="false" fbc:lowerFluxBound="cobra_0_bound" fbc:upperFluxBound="cobra_default_ub">
        <listOfReactants>
          <speciesReference constant="true" species="M_h2o_c" stoichiometry="1" />
          <speciesReference constant="true" species="M_h_c" stoichiometry="1" />
          <speciesReference constant="true" species="M_adn_c" stoichiometry="1" />
        </listOfReactants>
        <listOfProducts>
          <speciesReference constant="true" species="M_ins_c" stoichiometry="1" />
          <speciesReference constant="true" species="M_nh4_c" stoichiometry="1" />
        </listOfProducts>
        <fbc:geneProductAssociation>
          <fbc:geneProductRef fbc:geneProduct="G_Cbei_0513" />
        </fbc:geneProductAssociation>
      </reaction>
      <reaction fast="false" id="R_ADAHTA" name="ADAHTA" reversible="true" fbc:lowerFluxBound="cobra_default_lb" fbc:upperFluxBound="cobra_default_ub">
        <listOfReactants>
          <speciesReference constant="true" species="M_n6all26d_c" stoichiometry="1" />
          <speciesReference constant="true" species="M_akg_c" stoichiometry="1" />
        </listOfReactants>
        <listOfProducts>
          <speciesReference constant="true" species="M_glu_L_c" stoichiometry="1" />
          <speciesReference constant="true" species="M_nal2a6o_c" stoichiometry="1" />
        </listOfProducts>
        <fbc:geneProductAssociation>
          <fbc:geneProductRef fbc:geneProduct="G_Cbei_1792" />
        </fbc:geneProductAssociation>
      </reaction>
      <reaction fast="false" id="R_ADC" name="ADC" reversible="false" fbc:lowerFluxBound="cobra_0_bound" fbc:upperFluxBound="cobra_default_ub">
        <listOfReactants>
          <speciesReference constant="true" species="M_h_c" stoichiometry="1" />
          <speciesReference constant="true" species="M_acac_c" stoichiometry="1" />
        </listOfReactants>
        <listOfProducts>
          <speciesReference constant="true" species="M_co2_c" stoichiometry="1" />
          <speciesReference constant="true" species="M_acetone_c" stoichiometry="1" />
        </listOfProducts>
        <fbc:geneProductAssociation>
          <fbc:geneProductRef fbc:geneProduct="G_Cbei_3835" />
        </fbc:geneProductAssociation>
      </reaction>
      <reaction fast="false" id="R_ADCL" name="ADCL" reversible="false" fbc:lowerFluxBound="cobra_0_bound" fbc:upperFluxBound="cobra_default_ub">
        <listOfReactants>
          <speciesReference constant="true" species="M_4adcho_c" stoichiometry="1" />
        </listOfReactants>
        <listOfProducts>
          <speciesReference constant="true" species="M_pyr_c" stoichiometry="1" />
          <speciesReference constant="true" species="M_h_c" stoichiometry="1" />
          <speciesReference constant="true" species="M_4abz_c" stoichiometry="1" />
        </listOfProducts>
        <fbc:geneProductAssociation>
          <fbc:or>
            <fbc:geneProductRef fbc:geneProduct="G_Cbei_4118" />
            <fbc:geneProductRef fbc:geneProduct="G_Cbei_1111" />
          </fbc:or>
        </fbc:geneProductAssociation>
      </reaction>
      <reaction fast="false" id="R_ADCPS2" name="ADCPS2" reversible="false" fbc:lowerFluxBound="cobra_0_bound" fbc:upperFluxBound="cobra_default_ub">
        <listOfReactants>
          <speciesReference constant="true" species="M_applp_c" stoichiometry="1" />
          <speciesReference constant="true" species="M_atp_c" stoichiometry="1" />
          <speciesReference constant="true" species="M_adcobhex_c" stoichiometry="1" />
        </listOfReactants>
        <listOfProducts>
          <speciesReference constant="true" species="M_adocbip_c" stoichiometry="1" />
          <speciesReference constant="true" species="M_h_c" stoichiometry="1" />
          <speciesReference constant="true" species="M_adp_c" stoichiometry="1" />
          <speciesReference constant="true" species="M_pi_c" stoichiometry="1" />
        </listOfProducts>
        <fbc:geneProductAssociation>
          <fbc:geneProductRef fbc:geneProduct="G_Cbei_1268" />
        </fbc:geneProductAssociation>
      </reaction>
      <reaction fast="false" id="R_ADCS" name="ADCS" reversible="false" fbc:lowerFluxBound="cobra_0_bound" fbc:upperFluxBound="cobra_default_ub">
        <listOfReactants>
          <speciesReference constant="true" species="M_gln_L_c" stoichiometry="1" />
          <speciesReference constant="true" species="M_chor_c" stoichiometry="1" />
        </listOfReactants>
        <listOfProducts>
          <speciesReference constant="true" species="M_glu_L_c" stoichiometry="1" />
          <speciesReference constant="true" species="M_4adcho_c" stoichiometry="1" />
        </listOfProducts>
        <fbc:geneProductAssociation>
          <fbc:or>
            <fbc:geneProductRef fbc:geneProduct="G_Cbei_4119" />
            <fbc:geneProductRef fbc:geneProduct="G_Cbei_4120" />
          </fbc:or>
        </fbc:geneProductAssociation>
      </reaction>
      <reaction fast="false" id="R_ADCYRS" name="ADCYRS" reversible="false" fbc:lowerFluxBound="cobra_0_bound" fbc:upperFluxBound="cobra_default_ub">
        <listOfReactants>
          <speciesReference constant="true" species="M_h2o_c" stoichiometry="4" />
          <speciesReference constant="true" species="M_gln_L_c" stoichiometry="4" />
          <speciesReference constant="true" species="M_atp_c" stoichiometry="4" />
          <speciesReference constant="true" species="M_adcobdam_c" stoichiometry="1" />
        </listOfReactants>
        <listOfProducts>
          <speciesReference constant="true" species="M_glu_L_c" stoichiometry="4" />
          <speciesReference constant="true" species="M_pi_c" stoichiometry="4" />
          <speciesReference constant="true" species="M_adcobhex_c" stoichiometry="1" />
          <speciesReference constant="true" species="M_h_c" stoichiometry="4" />
          <speciesReference constant="true" species="M_adp_c" stoichiometry="4" />
        </listOfProducts>
        <fbc:geneProductAssociation>
          <fbc:or>
            <fbc:geneProductRef fbc:geneProduct="G_Cbei_0942" />
            <fbc:geneProductRef fbc:geneProduct="G_Cbei_1272" />
          </fbc:or>
        </fbc:geneProductAssociation>
      </reaction>
      <reaction fast="false" id="R_ADD" name="ADD" reversible="false" fbc:lowerFluxBound="cobra_0_bound" fbc:upperFluxBound="cobra_default_ub">
        <listOfReactants>
          <speciesReference constant="true" species="M_h2o_c" stoichiometry="1" />
          <speciesReference constant="true" species="M_ade_c" stoichiometry="1" />
          <speciesReference constant="true" species="M_h_c" stoichiometry="1" />
        </listOfReactants>
        <listOfProducts>
          <speciesReference constant="true" species="M_hxan_c" stoichiometry="1" />
          <speciesReference constant="true" species="M_nh4_c" stoichiometry="1" />
        </listOfProducts>
        <fbc:geneProductAssociation>
          <fbc:or>
            <fbc:geneProductRef fbc:geneProduct="G_Cbei_1277" />
            <fbc:geneProductRef fbc:geneProduct="G_Cbei_1975" />
          </fbc:or>
        </fbc:geneProductAssociation>
      </reaction>
      <reaction fast="false" id="R_ADK1" name="ADK1" reversible="false" fbc:lowerFluxBound="cobra_0_bound" fbc:upperFluxBound="cobra_default_ub">
        <listOfReactants>
          <speciesReference constant="true" species="M_atp_c" stoichiometry="1" />
          <speciesReference constant="true" species="M_amp_c" stoichiometry="1" />
        </listOfReactants>
        <listOfProducts>
          <speciesReference constant="true" species="M_adp_c" stoichiometry="2" />
        </listOfProducts>
        <fbc:geneProductAssociation>
          <fbc:geneProductRef fbc:geneProduct="G_Cbei_0172" />
        </fbc:geneProductAssociation>
      </reaction>
      <reaction fast="false" id="R_ADK2" name="ADK2" reversible="true" fbc:lowerFluxBound="cobra_default_lb" fbc:upperFluxBound="cobra_default_ub">
        <listOfReactants>
          <speciesReference constant="true" species="M_amp_c" stoichiometry="1" />
          <speciesReference constant="true" species="M_pppi_c" stoichiometry="1" />
        </listOfReactants>
        <listOfProducts>
          <speciesReference constant="true" species="M_ppi_c" stoichiometry="1" />
          <speciesReference constant="true" species="M_adp_c" stoichiometry="1" />
        </listOfProducts>
        <fbc:geneProductAssociation>
          <fbc:geneProductRef fbc:geneProduct="G_Cbei_0172" />
        </fbc:geneProductAssociation>
      </reaction>
      <reaction fast="false" id="R_ADMDC" name="ADMDC" reversible="true" fbc:lowerFluxBound="cobra_default_lb" fbc:upperFluxBound="cobra_default_ub">
        <listOfReactants>
          <speciesReference constant="true" species="M_h_c" stoichiometry="1" />
          <speciesReference constant="true" species="M_amet_c" stoichiometry="1" />
        </listOfReactants>
        <listOfProducts>
          <speciesReference constant="true" species="M_co2_c" stoichiometry="1" />
          <speciesReference constant="true" species="M_ametam_c" stoichiometry="1" />
        </listOfProducts>
        <fbc:geneProductAssociation>
          <fbc:geneProductRef fbc:geneProduct="G_Cbei_4412" />
        </fbc:geneProductAssociation>
      </reaction>
      <reaction fast="false" id="R_ADMHAH" name="ADMHAH" reversible="true" fbc:lowerFluxBound="cobra_default_lb" fbc:upperFluxBound="cobra_default_ub">
        <listOfReactants>
          <speciesReference constant="true" species="M_h2o_c" stoichiometry="1" />
          <speciesReference constant="true" species="M_n6all26d_c" stoichiometry="1" />
        </listOfReactants>
        <listOfProducts>
          <speciesReference constant="true" species="M_ac_c" stoichiometry="1" />
          <speciesReference constant="true" species="M_26dap_LL_c" stoichiometry="1" />
        </listOfProducts>
        <fbc:geneProductAssociation>
          <fbc:geneProductRef fbc:geneProduct="G_Cbei_1386" />
        </fbc:geneProductAssociation>
      </reaction>
      <reaction fast="false" id="R_ADNCYC" name="ADNCYC" reversible="false" fbc:lowerFluxBound="cobra_0_bound" fbc:upperFluxBound="cobra_default_ub">
        <listOfReactants>
          <speciesReference constant="true" species="M_atp_c" stoichiometry="1" />
        </listOfReactants>
        <listOfProducts>
          <speciesReference constant="true" species="M_ppi_c" stoichiometry="1" />
          <speciesReference constant="true" species="M_camp_c" stoichiometry="1" />
        </listOfProducts>
        <fbc:geneProductAssociation>
          <fbc:geneProductRef fbc:geneProduct="G_Cbei_4540" />
        </fbc:geneProductAssociation>
      </reaction>
      <reaction fast="false" id="R_ADOCBIK" name="ADOCBIK" reversible="false" fbc:lowerFluxBound="cobra_0_bound" fbc:upperFluxBound="cobra_default_ub">
        <listOfReactants>
          <speciesReference constant="true" species="M_atp_c" stoichiometry="1" />
          <speciesReference constant="true" species="M_adocbi_c" stoichiometry="1" />
        </listOfReactants>
        <listOfProducts>
          <speciesReference constant="true" species="M_h_c" stoichiometry="1" />
          <speciesReference constant="true" species="M_adocbip_c" stoichiometry="1" />
          <speciesReference constant="true" species="M_adp_c" stoichiometry="1" />
        </listOfProducts>
        <fbc:geneProductAssociation>
          <fbc:geneProductRef fbc:geneProduct="G_Cbei_1264" />
        </fbc:geneProductAssociation>
      </reaction>
      <reaction fast="false" id="R_ADOCBLS" name="ADOCBLS" reversible="false" fbc:lowerFluxBound="cobra_0_bound" fbc:upperFluxBound="cobra_default_ub">
        <listOfReactants>
          <speciesReference constant="true" species="M_rdmbzi_c" stoichiometry="1" />
          <speciesReference constant="true" species="M_agdpcbi_c" stoichiometry="1" />
        </listOfReactants>
        <listOfProducts>
          <speciesReference constant="true" species="M_h_c" stoichiometry="1" />
          <speciesReference constant="true" species="M_adocbl_c" stoichiometry="1" />
          <speciesReference constant="true" species="M_gmp_c" stoichiometry="1" />
        </listOfProducts>
        <fbc:geneProductAssociation>
          <fbc:geneProductRef fbc:geneProduct="G_Cbei_1265" />
        </fbc:geneProductAssociation>
      </reaction>
      <reaction fast="false" id="R_ADPRDP" name="ADPRDP" reversible="false" fbc:lowerFluxBound="cobra_0_bound" fbc:upperFluxBound="cobra_default_ub">
        <listOfReactants>
          <speciesReference constant="true" species="M_h2o_c" stoichiometry="1" />
          <speciesReference constant="true" species="M_adprib_c" stoichiometry="1" />
        </listOfReactants>
        <listOfProducts>
          <speciesReference constant="true" species="M_r5p_c" stoichiometry="1" />
          <speciesReference constant="true" species="M_h_c" stoichiometry="2" />
          <speciesReference constant="true" species="M_amp_c" stoichiometry="1" />
        </listOfProducts>
        <fbc:geneProductAssociation>
          <fbc:geneProductRef fbc:geneProduct="G_Cbei_2546" />
        </fbc:geneProductAssociation>
      </reaction>
      <reaction fast="false" id="R_ADPT" name="ADPT" reversible="true" fbc:lowerFluxBound="cobra_default_lb" fbc:upperFluxBound="cobra_default_ub">
        <listOfReactants>
          <speciesReference constant="true" species="M_ppi_c" stoichiometry="1" />
          <speciesReference constant="true" species="M_amp_c" stoichiometry="1" />
        </listOfReactants>
        <listOfProducts>
          <speciesReference constant="true" species="M_prpp_c" stoichiometry="1" />
          <speciesReference constant="true" species="M_ade_c" stoichiometry="1" />
        </listOfProducts>
        <fbc:geneProductAssociation>
          <fbc:or>
            <fbc:geneProductRef fbc:geneProduct="G_Cbei_1539" />
            <fbc:geneProductRef fbc:geneProduct="G_Cbei_4228" />
          </fbc:or>
        </fbc:geneProductAssociation>
      </reaction>
      <reaction fast="false" id="R_ADSK" name="ADSK" reversible="false" fbc:lowerFluxBound="cobra_0_bound" fbc:upperFluxBound="cobra_default_ub">
        <listOfReactants>
          <speciesReference constant="true" species="M_atp_c" stoichiometry="1" />
          <speciesReference constant="true" species="M_aps_c" stoichiometry="1" />
        </listOfReactants>
        <listOfProducts>
          <speciesReference constant="true" species="M_paps_c" stoichiometry="1" />
          <speciesReference constant="true" species="M_h_c" stoichiometry="1" />
          <speciesReference constant="true" species="M_adp_c" stoichiometry="1" />
        </listOfProducts>
        <fbc:geneProductAssociation>
          <fbc:geneProductRef fbc:geneProduct="G_Cbei_4186" />
        </fbc:geneProductAssociation>
      </reaction>
      <reaction fast="false" id="R_ADSL1" name="ADSL1" reversible="false" fbc:lowerFluxBound="cobra_0_bound" fbc:upperFluxBound="cobra_default_ub">
        <listOfReactants>
          <speciesReference constant="true" species="M_dcamp_c" stoichiometry="1" />
        </listOfReactants>
        <listOfProducts>
          <speciesReference constant="true" species="M_fum_c" stoichiometry="1" />
          <speciesReference constant="true" species="M_amp_c" stoichiometry="1" />
        </listOfProducts>
        <fbc:geneProductAssociation>
          <fbc:geneProductRef fbc:geneProduct="G_Cbei_1221" />
        </fbc:geneProductAssociation>
      </reaction>
      <reaction fast="false" id="R_ADSL2" name="ADSL2" reversible="false" fbc:lowerFluxBound="cobra_0_bound" fbc:upperFluxBound="cobra_default_ub">
        <listOfReactants>
          <speciesReference constant="true" species="M_25aics_c" stoichiometry="1" />
        </listOfReactants>
        <listOfProducts>
          <speciesReference constant="true" species="M_fum_c" stoichiometry="1" />
          <speciesReference constant="true" species="M_aicar_c" stoichiometry="1" />
        </listOfProducts>
        <fbc:geneProductAssociation>
          <fbc:geneProductRef fbc:geneProduct="G_Cbei_1221" />
        </fbc:geneProductAssociation>
      </reaction>
      <reaction fast="false" id="R_ADSR" name="ADSR" reversible="true" fbc:lowerFluxBound="cobra_default_lb" fbc:upperFluxBound="cobra_default_ub">
        <listOfReactants>
          <speciesReference constant="true" species="M_so3_c" stoichiometry="1" />
          <speciesReference constant="true" species="M_h_c" stoichiometry="2" />
          <speciesReference constant="true" species="M_fad_c" stoichiometry="1" />
          <speciesReference constant="true" species="M_amp_c" stoichiometry="1" />
        </listOfReactants>
        <listOfProducts>
          <speciesReference constant="true" species="M_fadh2_c" stoichiometry="1" />
          <speciesReference constant="true" species="M_aps_c" stoichiometry="1" />
        </listOfProducts>
        <fbc:geneProductAssociation>
          <fbc:geneProductRef fbc:geneProduct="G_Cbei_4189" />
        </fbc:geneProductAssociation>
      </reaction>
      <reaction fast="false" id="R_ADSS" name="ADSS" reversible="false" fbc:lowerFluxBound="cobra_0_bound" fbc:upperFluxBound="cobra_default_ub">
        <listOfReactants>
          <speciesReference constant="true" species="M_gtp_c" stoichiometry="1" />
          <speciesReference constant="true" species="M_asp_L_c" stoichiometry="1" />
          <speciesReference constant="true" species="M_imp_c" stoichiometry="1" />
        </listOfReactants>
        <listOfProducts>
          <speciesReference constant="true" species="M_dcamp_c" stoichiometry="1" />
          <speciesReference constant="true" species="M_pi_c" stoichiometry="1" />
          <speciesReference constant="true" species="M_h_c" stoichiometry="2" />
          <speciesReference constant="true" species="M_gdp_c" stoichiometry="1" />
        </listOfProducts>
        <fbc:geneProductAssociation>
          <fbc:or>
            <fbc:geneProductRef fbc:geneProduct="G_Cbei_2082" />
            <fbc:geneProductRef fbc:geneProduct="G_Cbei_5074" />
          </fbc:or>
        </fbc:geneProductAssociation>
      </reaction>
      <reaction fast="false" id="R_AEPPAT" name="AEPPAT" reversible="true" fbc:lowerFluxBound="cobra_default_lb" fbc:upperFluxBound="cobra_default_ub">
        <listOfReactants>
          <speciesReference constant="true" species="M_pyr_c" stoichiometry="1" />
          <speciesReference constant="true" species="M_2ameph_c" stoichiometry="1" />
          <speciesReference constant="true" species="M_h_c" stoichiometry="2" />
        </listOfReactants>
        <listOfProducts>
          <speciesReference constant="true" species="M_phosnacet_c" stoichiometry="1" />
          <speciesReference constant="true" species="M_ala_L_c" stoichiometry="1" />
        </listOfProducts>
        <fbc:geneProductAssociation>
          <fbc:geneProductRef fbc:geneProduct="G_Cbei_4336" />
        </fbc:geneProductAssociation>
      </reaction>
      <reaction fast="false" id="R_AGAT2_CB" name="AGAT2_CB" reversible="false" fbc:lowerFluxBound="cobra_0_bound" fbc:upperFluxBound="cobra_default_ub">
        <listOfReactants>
          <speciesReference constant="true" species="M_1ag3p_CB_c" stoichiometry="1" />
          <speciesReference constant="true" species="M_c17cycACP_c" stoichiometry="0.12" />
          <speciesReference constant="true" species="M_hdACP_c" stoichiometry="0.19" />
          <speciesReference constant="true" species="M_c19cycACP_c" stoichiometry="0.05" />
          <speciesReference constant="true" species="M_olACP_c" stoichiometry="0.04" />
          <speciesReference constant="true" species="M_stracp_c" stoichiometry="0.03" />
          <speciesReference constant="true" species="M_myrsACP_c" stoichiometry="0.03" />
          <speciesReference constant="true" species="M_palmACP_c" stoichiometry="0.54" />
        </listOfReactants>
        <listOfProducts>
          <speciesReference constant="true" species="M_ACP_c" stoichiometry="1" />
          <speciesReference constant="true" species="M_pa_CB_c" stoichiometry="1" />
        </listOfProducts>
      </reaction>
      <reaction fast="false" id="R_AGDC" name="AGDC" reversible="false" fbc:lowerFluxBound="cobra_0_bound" fbc:upperFluxBound="cobra_default_ub">
        <listOfReactants>
          <speciesReference constant="true" species="M_h2o_c" stoichiometry="1" />
          <speciesReference constant="true" species="M_acgam6p_c" stoichiometry="1" />
        </listOfReactants>
        <listOfProducts>
          <speciesReference constant="true" species="M_ac_c" stoichiometry="1" />
          <speciesReference constant="true" species="M_gam6p_c" stoichiometry="1" />
        </listOfProducts>
        <fbc:geneProductAssociation>
          <fbc:geneProductRef fbc:geneProduct="G_Cbei_4564" />
        </fbc:geneProductAssociation>
      </reaction>
      <reaction fast="false" id="R_AGHY" name="AGHY" reversible="false" fbc:lowerFluxBound="cobra_0_bound" fbc:upperFluxBound="cobra_default_ub">
        <listOfReactants>
          <speciesReference constant="true" species="M_arog_L_c" stoichiometry="1" />
        </listOfReactants>
        <listOfProducts>
          <speciesReference constant="true" species="M_h2o_c" stoichiometry="1" />
          <speciesReference constant="true" species="M_co2_c" stoichiometry="1" />
          <speciesReference constant="true" species="M_phe_L_c" stoichiometry="1" />
        </listOfProducts>
        <fbc:geneProductAssociation>
          <fbc:geneProductRef fbc:geneProduct="G_Cbei_4573" />
        </fbc:geneProductAssociation>
      </reaction>
      <reaction fast="false" id="R_AGMIH" name="AGMIH" reversible="false" fbc:lowerFluxBound="cobra_0_bound" fbc:upperFluxBound="cobra_default_ub">
        <listOfReactants>
          <speciesReference constant="true" species="M_h2o_c" stoichiometry="1" />
          <speciesReference constant="true" species="M_agm_c" stoichiometry="1" />
        </listOfReactants>
        <listOfProducts>
          <speciesReference constant="true" species="M_carbputr_c" stoichiometry="1" />
          <speciesReference constant="true" species="M_nh4_c" stoichiometry="1" />
        </listOfProducts>
        <fbc:geneProductAssociation>
          <fbc:geneProductRef fbc:geneProduct="G_Cbei_1922" />
        </fbc:geneProductAssociation>
      </reaction>
      <reaction fast="false" id="R_AGPR" name="AGPR" reversible="true" fbc:lowerFluxBound="cobra_default_lb" fbc:upperFluxBound="cobra_default_ub">
        <listOfReactants>
          <speciesReference constant="true" species="M_pi_c" stoichiometry="1" />
          <speciesReference constant="true" species="M_acg5sa_c" stoichiometry="1" />
          <speciesReference constant="true" species="M_nadp_c" stoichiometry="1" />
        </listOfReactants>
        <listOfProducts>
          <speciesReference constant="true" species="M_nadph_c" stoichiometry="1" />
          <speciesReference constant="true" species="M_h_c" stoichiometry="1" />
          <speciesReference constant="true" species="M_acg5p_c" stoichiometry="1" />
        </listOfProducts>
        <fbc:geneProductAssociation>
          <fbc:geneProductRef fbc:geneProduct="G_Cbei_4517" />
        </fbc:geneProductAssociation>
      </reaction>
      <reaction fast="false" id="R_AHBNOOR" name="AHBNOOR" reversible="false" fbc:lowerFluxBound="cobra_0_bound" fbc:upperFluxBound="cobra_default_ub">
        <listOfReactants>
          <speciesReference constant="true" species="M_2ahbut_c" stoichiometry="1" />
          <speciesReference constant="true" species="M_h_c" stoichiometry="1" />
        </listOfReactants>
        <listOfProducts>
          <speciesReference constant="true" species="M_3h3mop_c" stoichiometry="1" />
        </listOfProducts>
        <fbc:geneProductAssociation>
          <fbc:geneProductRef fbc:geneProduct="G_Cbei_0218" />
        </fbc:geneProductAssociation>
      </reaction>
      <reaction fast="false" id="R_AHBPL" name="AHBPL" reversible="true" fbc:lowerFluxBound="cobra_default_lb" fbc:upperFluxBound="cobra_default_ub">
        <listOfReactants>
          <speciesReference constant="true" species="M_2obut_c" stoichiometry="1" />
          <speciesReference constant="true" species="M_hethmpp_c" stoichiometry="1" />
        </listOfReactants>
        <listOfProducts>
          <speciesReference constant="true" species="M_2ahbut_c" stoichiometry="1" />
          <speciesReference constant="true" species="M_thmpp_c" stoichiometry="1" />
        </listOfProducts>
        <fbc:geneProductAssociation>
          <fbc:or>
            <fbc:geneProductRef fbc:geneProduct="G_Cbei_2730" />
            <fbc:geneProductRef fbc:geneProduct="G_Cbei_2868" />
            <fbc:geneProductRef fbc:geneProduct="G_Cbei_2647" />
            <fbc:geneProductRef fbc:geneProduct="G_Cbei_0212" />
          </fbc:or>
        </fbc:geneProductAssociation>
      </reaction>
      <reaction fast="false" id="R_AHC" name="AHC" reversible="false" fbc:lowerFluxBound="cobra_0_bound" fbc:upperFluxBound="cobra_default_ub">
        <listOfReactants>
          <speciesReference constant="true" species="M_h2o_c" stoichiometry="1" />
          <speciesReference constant="true" species="M_ahcys_c" stoichiometry="1" />
        </listOfReactants>
        <listOfProducts>
          <speciesReference constant="true" species="M_adn_c" stoichiometry="1" />
          <speciesReference constant="true" species="M_hcys_L_c" stoichiometry="1" />
        </listOfProducts>
        <fbc:geneProductAssociation>
          <fbc:geneProductRef fbc:geneProduct="G_Cbei_2441" />
        </fbc:geneProductAssociation>
      </reaction>
      <reaction fast="false" id="R_AHCYSNS" name="AHCYSNS" reversible="false" fbc:lowerFluxBound="cobra_0_bound" fbc:upperFluxBound="cobra_default_ub">
        <listOfReactants>
          <speciesReference constant="true" species="M_h2o_c" stoichiometry="1" />
          <speciesReference constant="true" species="M_ahcys_c" stoichiometry="1" />
        </listOfReactants>
        <listOfProducts>
          <speciesReference constant="true" species="M_ade_c" stoichiometry="1" />
          <speciesReference constant="true" species="M_rhcys_c" stoichiometry="1" />
        </listOfProducts>
        <fbc:geneProductAssociation>
          <fbc:geneProductRef fbc:geneProduct="G_Cbei_4917" />
        </fbc:geneProductAssociation>
      </reaction>
      <reaction fast="false" id="R_AHDHPT" name="AHDHPT" reversible="false" fbc:lowerFluxBound="cobra_0_bound" fbc:upperFluxBound="cobra_default_ub">
        <listOfReactants>
          <speciesReference constant="true" species="M_25diamoxpyrm_c" stoichiometry="1" />
        </listOfReactants>
        <listOfProducts>
          <speciesReference constant="true" species="M_h2o_c" stoichiometry="1" />
          <speciesReference constant="true" species="M_ahdt_c" stoichiometry="1" />
        </listOfProducts>
        <fbc:geneProductAssociation>
          <fbc:geneProductRef fbc:geneProduct="G_Cbei_2540" />
        </fbc:geneProductAssociation>
      </reaction>
      <reaction fast="false" id="R_AHSAL" name="AHSAL" reversible="false" fbc:lowerFluxBound="cobra_0_bound" fbc:upperFluxBound="cobra_default_ub">
        <listOfReactants>
          <speciesReference constant="true" species="M_tsul_c" stoichiometry="1" />
          <speciesReference constant="true" species="M_trdrd_c" stoichiometry="1" />
          <speciesReference constant="true" species="M_achms_c" stoichiometry="1" />
        </listOfReactants>
        <listOfProducts>
          <speciesReference constant="true" species="M_so3_c" stoichiometry="1" />
          <speciesReference constant="true" species="M_ac_c" stoichiometry="1" />
          <speciesReference constant="true" species="M_h_c" stoichiometry="1" />
          <speciesReference constant="true" species="M_trdox_c" stoichiometry="1" />
          <speciesReference constant="true" species="M_hcys_L_c" stoichiometry="1" />
        </listOfProducts>
        <fbc:geneProductAssociation>
          <fbc:or>
            <fbc:geneProductRef fbc:geneProduct="G_Cbei_0766" />
            <fbc:geneProductRef fbc:geneProduct="G_Cbei_3543" />
          </fbc:or>
        </fbc:geneProductAssociation>
      </reaction>
      <reaction fast="false" id="R_AHSERL" name="AHSERL" reversible="false" fbc:lowerFluxBound="cobra_0_bound" fbc:upperFluxBound="cobra_default_ub">
        <listOfReactants>
          <speciesReference constant="true" species="M_achms_c" stoichiometry="1" />
          <speciesReference constant="true" species="M_ch4s_c" stoichiometry="1" />
        </listOfReactants>
        <listOfProducts>
          <speciesReference constant="true" species="M_ac_c" stoichiometry="1" />
          <speciesReference constant="true" species="M_h_c" stoichiometry="1" />
          <speciesReference constant="true" species="M_met_L_c" stoichiometry="1" />
        </listOfProducts>
        <fbc:geneProductAssociation>
          <fbc:or>
            <fbc:geneProductRef fbc:geneProduct="G_Cbei_3543" />
            <fbc:geneProductRef fbc:geneProduct="G_Cbei_0766" />
            <fbc:geneProductRef fbc:geneProduct="G_Cbei_0609" />
          </fbc:or>
        </fbc:geneProductAssociation>
      </reaction>
      <reaction fast="false" id="R_AHSERL2" name="AHSERL2" reversible="false" fbc:lowerFluxBound="cobra_0_bound" fbc:upperFluxBound="cobra_default_ub">
        <listOfReactants>
          <speciesReference constant="true" species="M_achms_c" stoichiometry="1" />
          <speciesReference constant="true" species="M_h2s_c" stoichiometry="1" />
        </listOfReactants>
        <listOfProducts>
          <speciesReference constant="true" species="M_ac_c" stoichiometry="1" />
          <speciesReference constant="true" species="M_h_c" stoichiometry="1" />
          <speciesReference constant="true" species="M_hcys_L_c" stoichiometry="1" />
        </listOfProducts>
        <fbc:geneProductAssociation>
          <fbc:or>
            <fbc:geneProductRef fbc:geneProduct="G_Cbei_0766" />
            <fbc:geneProductRef fbc:geneProduct="G_Cbei_3543" />
            <fbc:geneProductRef fbc:geneProduct="G_Cbei_0609" />
            <fbc:geneProductRef fbc:geneProduct="G_Cbei_0622" />
          </fbc:or>
        </fbc:geneProductAssociation>
      </reaction>
      <reaction fast="false" id="R_AICART" name="AICART" reversible="false" fbc:lowerFluxBound="cobra_0_bound" fbc:upperFluxBound="cobra_default_ub">
        <listOfReactants>
          <speciesReference constant="true" species="M_aicar_c" stoichiometry="1" />
          <speciesReference constant="true" species="M_10fthf_c" stoichiometry="1" />
        </listOfReactants>
        <listOfProducts>
          <speciesReference constant="true" species="M_fprica_c" stoichiometry="1" />
          <speciesReference constant="true" species="M_thf_c" stoichiometry="1" />
        </listOfProducts>
        <fbc:geneProductAssociation>
          <fbc:or>
            <fbc:geneProductRef fbc:geneProduct="G_Cbei_1059" />
            <fbc:geneProductRef fbc:geneProduct="G_Cbei_3561" />
          </fbc:or>
        </fbc:geneProductAssociation>
      </reaction>
      <reaction fast="false" id="R_AICL" name="AICL" reversible="false" fbc:lowerFluxBound="cobra_0_bound" fbc:upperFluxBound="cobra_default_ub">
        <listOfReactants>
          <speciesReference constant="true" species="M_5amimcarb_c" stoichiometry="1" />
          <speciesReference constant="true" species="M_h_c" stoichiometry="1" />
        </listOfReactants>
        <listOfProducts>
          <speciesReference constant="true" species="M_co2_c" stoichiometry="1" />
          <speciesReference constant="true" species="M_5amimid_c" stoichiometry="1" />
        </listOfProducts>
        <fbc:geneProductAssociation>
          <fbc:geneProductRef fbc:geneProduct="G_Cbei_4408" />
        </fbc:geneProductAssociation>
      </reaction>
      <reaction fast="false" id="R_AIRC" name="AIRC" reversible="true" fbc:lowerFluxBound="cobra_default_lb" fbc:upperFluxBound="cobra_default_ub">
        <listOfReactants>
          <speciesReference constant="true" species="M_5aizc_c" stoichiometry="1" />
          <speciesReference constant="true" species="M_h_c" stoichiometry="1" />
        </listOfReactants>
        <listOfProducts>
          <speciesReference constant="true" species="M_co2_c" stoichiometry="1" />
          <speciesReference constant="true" species="M_air_c" stoichiometry="1" />
        </listOfProducts>
        <fbc:geneProductAssociation>
          <fbc:geneProductRef fbc:geneProduct="G_Cbei_1054" />
        </fbc:geneProductAssociation>
      </reaction>
      <reaction fast="false" id="R_ALAALA" name="ALAALA" reversible="false" fbc:lowerFluxBound="cobra_0_bound" fbc:upperFluxBound="cobra_default_ub">
        <listOfReactants>
          <speciesReference constant="true" species="M_ala_D_c" stoichiometry="2" />
          <speciesReference constant="true" species="M_atp_c" stoichiometry="1" />
        </listOfReactants>
        <listOfProducts>
          <speciesReference constant="true" species="M_adp_c" stoichiometry="1" />
          <speciesReference constant="true" species="M_pi_c" stoichiometry="1" />
          <speciesReference constant="true" species="M_h_c" stoichiometry="1" />
          <speciesReference constant="true" species="M_alaala_c" stoichiometry="1" />
        </listOfProducts>
        <fbc:geneProductAssociation>
          <fbc:geneProductRef fbc:geneProduct="G_Cbei_0581" />
        </fbc:geneProductAssociation>
      </reaction>
      <reaction fast="false" id="R_ALAR" name="ALAR" reversible="true" fbc:lowerFluxBound="cobra_default_lb" fbc:upperFluxBound="cobra_default_ub">
        <listOfReactants>
          <speciesReference constant="true" species="M_ala_L_c" stoichiometry="1" />
        </listOfReactants>
        <listOfProducts>
          <speciesReference constant="true" species="M_ala_D_c" stoichiometry="1" />
        </listOfProducts>
        <fbc:geneProductAssociation>
          <fbc:or>
            <fbc:geneProductRef fbc:geneProduct="G_Cbei_2758" />
            <fbc:geneProductRef fbc:geneProduct="G_Cbei_4113" />
            <fbc:geneProductRef fbc:geneProduct="G_Cbei_0863" />
            <fbc:geneProductRef fbc:geneProduct="G_Cbei_0731" />
            <fbc:geneProductRef fbc:geneProduct="G_Cbei_0234" />
            <fbc:geneProductRef fbc:geneProduct="G_Cbei_2457" />
            <fbc:geneProductRef fbc:geneProduct="G_Cbei_0047" />
            <fbc:geneProductRef fbc:geneProduct="G_Cbei_4422" />
            <fbc:geneProductRef fbc:geneProduct="G_Cbei_1831" />
            <fbc:geneProductRef fbc:geneProduct="G_Cbei_4148" />
          </fbc:or>
        </fbc:geneProductAssociation>
      </reaction>
      <reaction fast="false" id="R_ALATA_D" name="ALATA_D" reversible="true" fbc:lowerFluxBound="cobra_default_lb" fbc:upperFluxBound="cobra_default_ub">
        <listOfReactants>
          <speciesReference constant="true" species="M_akg_c" stoichiometry="1" />
          <speciesReference constant="true" species="M_ala_D_c" stoichiometry="1" />
        </listOfReactants>
        <listOfProducts>
          <speciesReference constant="true" species="M_glu_D_c" stoichiometry="1" />
          <speciesReference constant="true" species="M_pyr_c" stoichiometry="1" />
        </listOfProducts>
        <fbc:geneProductAssociation>
          <fbc:geneProductRef fbc:geneProduct="G_Cbei_2762" />
        </fbc:geneProductAssociation>
      </reaction>
      <reaction fast="false" id="R_ALCD19" name="ALCD19" reversible="false" fbc:lowerFluxBound="cobra_0_bound" fbc:upperFluxBound="cobra_default_ub">
        <listOfReactants>
          <speciesReference constant="true" species="M_glyc_c" stoichiometry="1" />
          <speciesReference constant="true" species="M_nad_c" stoichiometry="1" />
        </listOfReactants>
        <listOfProducts>
          <speciesReference constant="true" species="M_h_c" stoichiometry="1" />
          <speciesReference constant="true" species="M_nadh_c" stoichiometry="1" />
          <speciesReference constant="true" species="M_glyald_c" stoichiometry="1" />
        </listOfProducts>
        <fbc:geneProductAssociation>
          <fbc:or>
            <fbc:geneProductRef fbc:geneProduct="G_Cbei_4552" />
            <fbc:geneProductRef fbc:geneProduct="G_Cbei_4933" />
          </fbc:or>
        </fbc:geneProductAssociation>
      </reaction>
      <reaction fast="false" id="R_ALCD19y" name="ALCD19y" reversible="false" fbc:lowerFluxBound="cobra_0_bound" fbc:upperFluxBound="cobra_default_ub">
        <listOfReactants>
          <speciesReference constant="true" species="M_glyc_c" stoichiometry="1" />
          <speciesReference constant="true" species="M_nadp_c" stoichiometry="1" />
        </listOfReactants>
        <listOfProducts>
          <speciesReference constant="true" species="M_nadph_c" stoichiometry="1" />
          <speciesReference constant="true" species="M_h_c" stoichiometry="1" />
          <speciesReference constant="true" species="M_glyald_c" stoichiometry="1" />
        </listOfProducts>
        <fbc:geneProductAssociation>
          <fbc:geneProductRef fbc:geneProduct="G_Cbei_0544" />
        </fbc:geneProductAssociation>
      </reaction>
      <reaction fast="false" id="R_ALCD2" name="ALCD2" reversible="true" fbc:lowerFluxBound="cobra_default_lb" fbc:upperFluxBound="cobra_default_ub">
        <listOfReactants>
          <speciesReference constant="true" species="M_etoh_c" stoichiometry="1" />
          <speciesReference constant="true" species="M_nad_c" stoichiometry="1" />
        </listOfReactants>
        <listOfProducts>
          <speciesReference constant="true" species="M_h_c" stoichiometry="1" />
          <speciesReference constant="true" species="M_nadh_c" stoichiometry="1" />
          <speciesReference constant="true" species="M_acald_c" stoichiometry="1" />
        </listOfProducts>
        <fbc:geneProductAssociation>
          <fbc:geneProductRef fbc:geneProduct="G_Cbei_0305" />
        </fbc:geneProductAssociation>
      </reaction>
      <reaction fast="false" id="R_ALCD22_L" name="ALCD22_L" reversible="false" fbc:lowerFluxBound="cobra_0_bound" fbc:upperFluxBound="cobra_default_ub">
        <listOfReactants>
          <speciesReference constant="true" species="M_lald_L_c" stoichiometry="1" />
          <speciesReference constant="true" species="M_nad_c" stoichiometry="1" />
        </listOfReactants>
        <listOfProducts>
          <speciesReference constant="true" species="M_h_c" stoichiometry="1" />
          <speciesReference constant="true" species="M_mthgxl_c" stoichiometry="1" />
          <speciesReference constant="true" species="M_nadh_c" stoichiometry="1" />
        </listOfProducts>
        <fbc:geneProductAssociation>
          <fbc:geneProductRef fbc:geneProduct="G_Cbei_1464" />
        </fbc:geneProductAssociation>
      </reaction>
      <reaction fast="false" id="R_ALCDFE" name="ALCDFE" reversible="true" fbc:lowerFluxBound="cobra_default_lb" fbc:upperFluxBound="cobra_default_ub">
        <listOfReactants>
          <speciesReference constant="true" species="M_sucsal_c" stoichiometry="1" />
          <speciesReference constant="true" species="M_h_c" stoichiometry="1" />
          <speciesReference constant="true" species="M_nadh_c" stoichiometry="1" />
        </listOfReactants>
        <listOfProducts>
          <speciesReference constant="true" species="M_nad_c" stoichiometry="1" />
          <speciesReference constant="true" species="M_4ohbut_c" stoichiometry="1" />
        </listOfProducts>
        <fbc:geneProductAssociation>
          <fbc:geneProductRef fbc:geneProduct="G_Cbei_4933" />
        </fbc:geneProductAssociation>
      </reaction>
      <reaction fast="false" id="R_ALDD2x" name="ALDD2x" reversible="false" fbc:lowerFluxBound="cobra_0_bound" fbc:upperFluxBound="cobra_default_ub">
        <listOfReactants>
          <speciesReference constant="true" species="M_h2o_c" stoichiometry="1" />
          <speciesReference constant="true" species="M_nad_c" stoichiometry="1" />
          <speciesReference constant="true" species="M_acald_c" stoichiometry="1" />
        </listOfReactants>
        <listOfProducts>
          <speciesReference constant="true" species="M_ac_c" stoichiometry="1" />
          <speciesReference constant="true" species="M_h_c" stoichiometry="2" />
          <speciesReference constant="true" species="M_nadh_c" stoichiometry="1" />
        </listOfProducts>
        <fbc:geneProductAssociation>
          <fbc:or>
            <fbc:geneProductRef fbc:geneProduct="G_Cbei_0727" />
            <fbc:geneProductRef fbc:geneProduct="G_Cbei_1953" />
          </fbc:or>
        </fbc:geneProductAssociation>
      </reaction>
      <reaction fast="false" id="R_ALLTN" name="ALLTN" reversible="true" fbc:lowerFluxBound="cobra_default_lb" fbc:upperFluxBound="cobra_default_ub">
        <listOfReactants>
          <speciesReference constant="true" species="M_alltn_c" stoichiometry="1" />
          <speciesReference constant="true" species="M_h2o_c" stoichiometry="1" />
        </listOfReactants>
        <listOfProducts>
          <speciesReference constant="true" species="M_h_c" stoichiometry="1" />
          <speciesReference constant="true" species="M_alltt_c" stoichiometry="1" />
        </listOfProducts>
        <fbc:geneProductAssociation>
          <fbc:geneProductRef fbc:geneProduct="G_Cbei_1970" />
        </fbc:geneProductAssociation>
      </reaction>
      <reaction fast="false" id="R_ALMM" name="ALMM" reversible="false" fbc:lowerFluxBound="cobra_0_bound" fbc:upperFluxBound="cobra_default_ub">
        <listOfReactants>
          <speciesReference constant="true" species="M_alac_S_c" stoichiometry="1" />
          <speciesReference constant="true" species="M_h_c" stoichiometry="1" />
        </listOfReactants>
        <listOfProducts>
          <speciesReference constant="true" species="M_3h3mob_c" stoichiometry="1" />
        </listOfProducts>
        <fbc:geneProductAssociation>
          <fbc:geneProductRef fbc:geneProduct="G_Cbei_0218" />
        </fbc:geneProductAssociation>
      </reaction>
      <reaction fast="false" id="R_ALPHNH" name="ALPHNH" reversible="false" fbc:lowerFluxBound="cobra_0_bound" fbc:upperFluxBound="cobra_default_ub">
        <listOfReactants>
          <speciesReference constant="true" species="M_h2o_c" stoichiometry="1" />
          <speciesReference constant="true" species="M_allphn_c" stoichiometry="1" />
          <speciesReference constant="true" species="M_h_c" stoichiometry="3" />
        </listOfReactants>
        <listOfProducts>
          <speciesReference constant="true" species="M_co2_c" stoichiometry="2" />
          <speciesReference constant="true" species="M_nh4_c" stoichiometry="2" />
        </listOfProducts>
        <fbc:geneProductAssociation>
          <fbc:or>
            <fbc:geneProductRef fbc:geneProduct="G_Cbei_2756" />
            <fbc:geneProductRef fbc:geneProduct="G_Cbei_2757" />
          </fbc:or>
        </fbc:geneProductAssociation>
      </reaction>
      <reaction fast="false" id="R_ALPL" name="ALPL" reversible="true" fbc:lowerFluxBound="cobra_default_lb" fbc:upperFluxBound="cobra_default_ub">
        <listOfReactants>
          <speciesReference constant="true" species="M_alac_S_c" stoichiometry="1" />
          <speciesReference constant="true" species="M_thmpp_c" stoichiometry="1" />
        </listOfReactants>
        <listOfProducts>
          <speciesReference constant="true" species="M_pyr_c" stoichiometry="1" />
          <speciesReference constant="true" species="M_hethmpp_c" stoichiometry="1" />
        </listOfProducts>
        <fbc:geneProductAssociation>
          <fbc:or>
            <fbc:geneProductRef fbc:geneProduct="G_Cbei_2730" />
            <fbc:geneProductRef fbc:geneProduct="G_Cbei_2868" />
            <fbc:geneProductRef fbc:geneProduct="G_Cbei_2647" />
            <fbc:geneProductRef fbc:geneProduct="G_Cbei_0212" />
          </fbc:or>
        </fbc:geneProductAssociation>
      </reaction>
      <reaction fast="false" id="R_ALR2" name="ALR2" reversible="true" fbc:lowerFluxBound="cobra_default_lb" fbc:upperFluxBound="cobra_default_ub">
        <listOfReactants>
          <speciesReference constant="true" species="M_nadph_c" stoichiometry="1" />
          <speciesReference constant="true" species="M_h_c" stoichiometry="1" />
          <speciesReference constant="true" species="M_mthgxl_c" stoichiometry="1" />
        </listOfReactants>
        <listOfProducts>
          <speciesReference constant="true" species="M_nadp_c" stoichiometry="1" />
          <speciesReference constant="true" species="M_acetol_c" stoichiometry="1" />
        </listOfProducts>
        <fbc:geneProductAssociation>
          <fbc:geneProductRef fbc:geneProduct="G_Cbei_2421" />
        </fbc:geneProductAssociation>
      </reaction>
      <reaction fast="false" id="R_ALTRH" name="ALTRH" reversible="false" fbc:lowerFluxBound="cobra_0_bound" fbc:upperFluxBound="cobra_default_ub">
        <listOfReactants>
          <speciesReference constant="true" species="M_altrn_c" stoichiometry="1" />
        </listOfReactants>
        <listOfProducts>
          <speciesReference constant="true" species="M_h2o_c" stoichiometry="1" />
          <speciesReference constant="true" species="M_2ddglcn_c" stoichiometry="1" />
        </listOfProducts>
        <fbc:geneProductAssociation>
          <fbc:geneProductRef fbc:geneProduct="G_Cbei_1839" />
        </fbc:geneProductAssociation>
      </reaction>
      <reaction fast="false" id="R_AMAA" name="AMAA" reversible="false" fbc:lowerFluxBound="cobra_0_bound" fbc:upperFluxBound="cobra_default_ub">
        <listOfReactants>
          <speciesReference constant="true" species="M_h2o_c" stoichiometry="1" />
          <speciesReference constant="true" species="M_acmama_c" stoichiometry="1" />
        </listOfReactants>
        <listOfProducts>
          <speciesReference constant="true" species="M_ala_L_c" stoichiometry="1" />
          <speciesReference constant="true" species="M_acmam_c" stoichiometry="1" />
        </listOfProducts>
        <fbc:geneProductAssociation>
          <fbc:or>
            <fbc:geneProductRef fbc:geneProduct="G_Cbei_4698" />
            <fbc:geneProductRef fbc:geneProduct="G_Cbei_4699" />
          </fbc:or>
        </fbc:geneProductAssociation>
      </reaction>
      <reaction fast="false" id="R_AMACAPT" name="AMACAPT" reversible="false" fbc:lowerFluxBound="cobra_0_bound" fbc:upperFluxBound="cobra_default_ub">
        <listOfReactants>
          <speciesReference constant="true" species="M_ametam_c" stoichiometry="1" />
          <speciesReference constant="true" species="M_15dap_c" stoichiometry="1" />
        </listOfReactants>
        <listOfProducts>
          <speciesReference constant="true" species="M_h_c" stoichiometry="1" />
          <speciesReference constant="true" species="M_5mta_c" stoichiometry="1" />
          <speciesReference constant="true" species="M_aminopropylcdvn_c" stoichiometry="1" />
        </listOfProducts>
        <fbc:geneProductAssociation>
          <fbc:geneProductRef fbc:geneProduct="G_Cbei_4410" />
        </fbc:geneProductAssociation>
      </reaction>
      <reaction fast="false" id="R_AMALT1" name="AMALT1" reversible="false" fbc:lowerFluxBound="cobra_0_bound" fbc:upperFluxBound="cobra_default_ub">
        <listOfReactants>
          <speciesReference constant="true" species="M_malttr_c" stoichiometry="1" />
          <speciesReference constant="true" species="M_malt_c" stoichiometry="1" />
        </listOfReactants>
        <listOfProducts>
          <speciesReference constant="true" species="M_maltttr_c" stoichiometry="1" />
          <speciesReference constant="true" species="M_glc_D_c" stoichiometry="1" />
        </listOfProducts>
        <fbc:geneProductAssociation>
          <fbc:or>
            <fbc:geneProductRef fbc:geneProduct="G_Cbei_0864" />
            <fbc:geneProductRef fbc:geneProduct="G_Cbei_0233" />
          </fbc:or>
        </fbc:geneProductAssociation>
      </reaction>
      <reaction fast="false" id="R_AMAOT" name="AMAOT" reversible="false" fbc:lowerFluxBound="cobra_0_bound" fbc:upperFluxBound="cobra_default_ub">
        <listOfReactants>
          <speciesReference constant="true" species="M_amet_c" stoichiometry="1" />
          <speciesReference constant="true" species="M_8aonn_c" stoichiometry="1" />
        </listOfReactants>
        <listOfProducts>
          <speciesReference constant="true" species="M_dann_c" stoichiometry="1" />
          <speciesReference constant="true" species="M_amob_c" stoichiometry="1" />
        </listOfProducts>
        <fbc:geneProductAssociation>
          <fbc:geneProductRef fbc:geneProduct="G_Cbei_4347" />
        </fbc:geneProductAssociation>
      </reaction>
      <reaction fast="false" id="R_AMAPE" name="AMAPE" reversible="true" fbc:lowerFluxBound="cobra_default_lb" fbc:upperFluxBound="cobra_default_ub">
        <listOfReactants>
          <speciesReference constant="true" species="M_h2o_c" stoichiometry="1" />
          <speciesReference constant="true" species="M_Nactetyl6p_c" stoichiometry="1" />
        </listOfReactants>
        <listOfProducts>
          <speciesReference constant="true" species="M_lac_D_c" stoichiometry="1" />
          <speciesReference constant="true" species="M_h_c" stoichiometry="2" />
          <speciesReference constant="true" species="M_acgam6p_c" stoichiometry="1" />
        </listOfProducts>
        <fbc:geneProductAssociation>
          <fbc:geneProductRef fbc:geneProduct="G_Cbei_1917" />
        </fbc:geneProductAssociation>
      </reaction>
      <reaction fast="false" id="R_AMID" name="AMID" reversible="false" fbc:lowerFluxBound="cobra_0_bound" fbc:upperFluxBound="cobra_default_ub">
        <listOfReactants>
          <speciesReference constant="true" species="M_h2o_c" stoichiometry="1" />
          <speciesReference constant="true" species="M_4gudbd_c" stoichiometry="1" />
        </listOfReactants>
        <listOfProducts>
          <speciesReference constant="true" species="M_4gudbutn_c" stoichiometry="1" />
          <speciesReference constant="true" species="M_nh4_c" stoichiometry="1" />
        </listOfProducts>
        <fbc:geneProductAssociation>
          <fbc:geneProductRef fbc:geneProduct="G_Cbei_2128" />
        </fbc:geneProductAssociation>
      </reaction>
      <reaction fast="false" id="R_AMID3" name="AMID3" reversible="false" fbc:lowerFluxBound="cobra_0_bound" fbc:upperFluxBound="cobra_default_ub">
        <listOfReactants>
          <speciesReference constant="true" species="M_h2o_c" stoichiometry="1" />
          <speciesReference constant="true" species="M_iad_c" stoichiometry="1" />
        </listOfReactants>
        <listOfProducts>
          <speciesReference constant="true" species="M_ind3ac_c" stoichiometry="1" />
          <speciesReference constant="true" species="M_nh4_c" stoichiometry="1" />
        </listOfProducts>
        <fbc:geneProductAssociation>
          <fbc:geneProductRef fbc:geneProduct="G_Cbei_2128" />
        </fbc:geneProductAssociation>
      </reaction>
      <reaction fast="false" id="R_AMID5" name="AMID5" reversible="false" fbc:lowerFluxBound="cobra_0_bound" fbc:upperFluxBound="cobra_default_ub">
        <listOfReactants>
          <speciesReference constant="true" species="M_h2o_c" stoichiometry="1" />
          <speciesReference constant="true" species="M_h_c" stoichiometry="1" />
          <speciesReference constant="true" species="M_aa_c" stoichiometry="1" />
        </listOfReactants>
        <listOfProducts>
          <speciesReference constant="true" species="M_acryl_c" stoichiometry="1" />
          <speciesReference constant="true" species="M_nh4_c" stoichiometry="1" />
        </listOfProducts>
        <fbc:geneProductAssociation>
          <fbc:or>
            <fbc:geneProductRef fbc:geneProduct="G_Cbei_2128" />
            <fbc:geneProductRef fbc:geneProduct="G_Cbei_2077" />
          </fbc:or>
        </fbc:geneProductAssociation>
      </reaction>
      <reaction fast="false" id="R_AMIDOT" name="AMIDOT" reversible="false" fbc:lowerFluxBound="cobra_0_bound" fbc:upperFluxBound="cobra_default_ub">
        <listOfReactants>
          <speciesReference constant="true" species="M_h2o_c" stoichiometry="1" />
          <speciesReference constant="true" species="M_anNH_c" stoichiometry="1" />
        </listOfReactants>
        <listOfProducts>
          <speciesReference constant="true" species="M_etha_c" stoichiometry="1" />
          <speciesReference constant="true" species="M_archdnt_c" stoichiometry="1" />
        </listOfProducts>
        <fbc:geneProductAssociation>
          <fbc:geneProductRef fbc:geneProduct="G_Cbei_2128" />
        </fbc:geneProductAssociation>
      </reaction>
      <reaction fast="false" id="R_AMMQT8_2" name="AMMQT8_2" reversible="false" fbc:lowerFluxBound="cobra_0_bound" fbc:upperFluxBound="cobra_default_ub">
        <listOfReactants>
          <speciesReference constant="true" species="M_amet_c" stoichiometry="2" />
          <speciesReference constant="true" species="M_2dmmq8_c" stoichiometry="2" />
        </listOfReactants>
        <listOfProducts>
          <speciesReference constant="true" species="M_mqn8_c" stoichiometry="2" />
          <speciesReference constant="true" species="M_h_c" stoichiometry="2" />
          <speciesReference constant="true" species="M_ahcys_c" stoichiometry="2" />
        </listOfProducts>
        <fbc:geneProductAssociation>
          <fbc:or>
            <fbc:geneProductRef fbc:geneProduct="G_Cbei_2963" />
            <fbc:geneProductRef fbc:geneProduct="G_Cbei_3481" />
          </fbc:or>
        </fbc:geneProductAssociation>
      </reaction>
      <reaction fast="false" id="R_AMPTASECG" name="AMPTASECG" reversible="false" fbc:lowerFluxBound="cobra_0_bound" fbc:upperFluxBound="cobra_default_ub">
        <listOfReactants>
          <speciesReference constant="true" species="M_h2o_c" stoichiometry="1" />
          <speciesReference constant="true" species="M_cgly_c" stoichiometry="1" />
        </listOfReactants>
        <listOfProducts>
          <speciesReference constant="true" species="M_cys_L_c" stoichiometry="1" />
          <speciesReference constant="true" species="M_gly_c" stoichiometry="1" />
        </listOfProducts>
        <fbc:geneProductAssociation>
          <fbc:geneProductRef fbc:geneProduct="G_Cbei_2737" />
        </fbc:geneProductAssociation>
      </reaction>
      <reaction fast="false" id="R_ANM9PS" name="ANM9PS" reversible="true" fbc:lowerFluxBound="cobra_default_lb" fbc:upperFluxBound="cobra_default_ub">
        <listOfReactants>
          <speciesReference constant="true" species="M_h2o_c" stoichiometry="1" />
          <speciesReference constant="true" species="M_pep_c" stoichiometry="1" />
          <speciesReference constant="true" species="M_h_c" stoichiometry="1" />
          <speciesReference constant="true" species="M_aman6p_c" stoichiometry="1" />
        </listOfReactants>
        <listOfProducts>
          <speciesReference constant="true" species="M_pi_c" stoichiometry="1" />
          <speciesReference constant="true" species="M_anm9p_c" stoichiometry="1" />
        </listOfProducts>
        <fbc:geneProductAssociation>
          <fbc:geneProductRef fbc:geneProduct="G_Cbei_4278" />
        </fbc:geneProductAssociation>
      </reaction>
      <reaction fast="false" id="R_ANPRT" name="ANPRT" reversible="false" fbc:lowerFluxBound="cobra_0_bound" fbc:upperFluxBound="cobra_default_ub">
        <listOfReactants>
          <speciesReference constant="true" species="M_prpp_c" stoichiometry="1" />
          <speciesReference constant="true" species="M_anth_c" stoichiometry="1" />
        </listOfReactants>
        <listOfProducts>
          <speciesReference constant="true" species="M_ppi_c" stoichiometry="1" />
          <speciesReference constant="true" species="M_pran_c" stoichiometry="1" />
        </listOfProducts>
        <fbc:geneProductAssociation>
          <fbc:geneProductRef fbc:geneProduct="G_Cbei_1751" />
        </fbc:geneProductAssociation>
      </reaction>
      <reaction fast="false" id="R_ANS" name="ANS" reversible="false" fbc:lowerFluxBound="cobra_0_bound" fbc:upperFluxBound="cobra_default_ub">
        <listOfReactants>
          <speciesReference constant="true" species="M_gln_L_c" stoichiometry="1" />
          <speciesReference constant="true" species="M_chor_c" stoichiometry="1" />
        </listOfReactants>
        <listOfProducts>
          <speciesReference constant="true" species="M_pyr_c" stoichiometry="1" />
          <speciesReference constant="true" species="M_glu_L_c" stoichiometry="1" />
          <speciesReference constant="true" species="M_h_c" stoichiometry="1" />
          <speciesReference constant="true" species="M_anth_c" stoichiometry="1" />
        </listOfProducts>
        <fbc:geneProductAssociation>
          <fbc:or>
            <fbc:geneProductRef fbc:geneProduct="G_Cbei_1749" />
            <fbc:geneProductRef fbc:geneProduct="G_Cbei_1750" />
            <fbc:geneProductRef fbc:geneProduct="G_Cbei_4119" />
          </fbc:or>
        </fbc:geneProductAssociation>
      </reaction>
      <reaction fast="false" id="R_ANS2" name="ANS2" reversible="false" fbc:lowerFluxBound="cobra_0_bound" fbc:upperFluxBound="cobra_default_ub">
        <listOfReactants>
          <speciesReference constant="true" species="M_chor_c" stoichiometry="1" />
          <speciesReference constant="true" species="M_nh4_c" stoichiometry="1" />
        </listOfReactants>
        <listOfProducts>
          <speciesReference constant="true" species="M_pyr_c" stoichiometry="1" />
          <speciesReference constant="true" species="M_h2o_c" stoichiometry="1" />
          <speciesReference constant="true" species="M_h_c" stoichiometry="1" />
          <speciesReference constant="true" species="M_anth_c" stoichiometry="1" />
        </listOfProducts>
        <fbc:geneProductAssociation>
          <fbc:or>
            <fbc:geneProductRef fbc:geneProduct="G_Cbei_1749" />
            <fbc:geneProductRef fbc:geneProduct="G_Cbei_1750" />
          </fbc:or>
        </fbc:geneProductAssociation>
      </reaction>
      <reaction fast="false" id="R_APAAH" name="APAAH" reversible="true" fbc:lowerFluxBound="cobra_default_lb" fbc:upperFluxBound="cobra_default_ub">
        <listOfReactants>
          <speciesReference constant="true" species="M_h2o_c" stoichiometry="1" />
          <speciesReference constant="true" species="M_amnpentam_c" stoichiometry="1" />
        </listOfReactants>
        <listOfProducts>
          <speciesReference constant="true" species="M_amnpent_c" stoichiometry="1" />
          <speciesReference constant="true" species="M_nh4_c" stoichiometry="1" />
        </listOfProducts>
        <fbc:geneProductAssociation>
          <fbc:geneProductRef fbc:geneProduct="G_Cbei_4352" />
        </fbc:geneProductAssociation>
      </reaction>
      <reaction fast="false" id="R_APAT2" name="APAT2" reversible="true" fbc:lowerFluxBound="cobra_default_lb" fbc:upperFluxBound="cobra_default_ub">
        <listOfReactants>
          <speciesReference constant="true" species="M_ala_B_c" stoichiometry="1" />
          <speciesReference constant="true" species="M_akg_c" stoichiometry="1" />
        </listOfReactants>
        <listOfProducts>
          <speciesReference constant="true" species="M_glu_L_c" stoichiometry="1" />
          <speciesReference constant="true" species="M_msa_c" stoichiometry="1" />
        </listOfProducts>
        <fbc:geneProductAssociation>
          <fbc:geneProductRef fbc:geneProduct="G_Cbei_4347" />
        </fbc:geneProductAssociation>
      </reaction>
      <reaction fast="false" id="R_APPNADOR" name="APPNADOR" reversible="false" fbc:lowerFluxBound="cobra_0_bound" fbc:upperFluxBound="cobra_default_ub">
        <listOfReactants>
          <speciesReference constant="true" species="M_h_c" stoichiometry="2" />
          <speciesReference constant="true" species="M_nadh_c" stoichiometry="1" />
          <speciesReference constant="true" species="M_aldpmnd_c" stoichiometry="1" />
        </listOfReactants>
        <listOfProducts>
          <speciesReference constant="true" species="M_acphosphmd_c" stoichiometry="1" />
          <speciesReference constant="true" species="M_nad_c" stoichiometry="1" />
        </listOfProducts>
        <fbc:geneProductAssociation>
          <fbc:geneProductRef fbc:geneProduct="G_Cbei_0305" />
        </fbc:geneProductAssociation>
      </reaction>
      <reaction fast="false" id="R_APRAUR" name="APRAUR" reversible="false" fbc:lowerFluxBound="cobra_0_bound" fbc:upperFluxBound="cobra_default_ub">
        <listOfReactants>
          <speciesReference constant="true" species="M_nadph_c" stoichiometry="1" />
          <speciesReference constant="true" species="M_h_c" stoichiometry="1" />
          <speciesReference constant="true" species="M_5apru_c" stoichiometry="1" />
        </listOfReactants>
        <listOfProducts>
          <speciesReference constant="true" species="M_nadp_c" stoichiometry="1" />
          <speciesReference constant="true" species="M_5aprbu_c" stoichiometry="1" />
        </listOfProducts>
        <fbc:geneProductAssociation>
          <fbc:geneProductRef fbc:geneProduct="G_Cbei_1224" />
        </fbc:geneProductAssociation>
      </reaction>
      <reaction fast="false" id="R_ARABabc" name="ARABabc" reversible="false" fbc:lowerFluxBound="cobra_0_bound" fbc:upperFluxBound="cobra_default_ub">
        <listOfReactants>
          <speciesReference constant="true" species="M_h2o_c" stoichiometry="1" />
          <speciesReference constant="true" species="M_atp_c" stoichiometry="1" />
          <speciesReference constant="true" species="M_arab_L_e" stoichiometry="1" />
        </listOfReactants>
        <listOfProducts>
          <speciesReference constant="true" species="M_arab_L_c" stoichiometry="1" />
          <speciesReference constant="true" species="M_h_c" stoichiometry="1" />
          <speciesReference constant="true" species="M_adp_c" stoichiometry="1" />
          <speciesReference constant="true" species="M_pi_c" stoichiometry="1" />
        </listOfProducts>
        <fbc:geneProductAssociation>
          <fbc:geneProductRef fbc:geneProduct="G_Cbei_1380" />
        </fbc:geneProductAssociation>
      </reaction>
      <reaction fast="false" id="R_ARAI" name="ARAI" reversible="true" fbc:lowerFluxBound="cobra_default_lb" fbc:upperFluxBound="cobra_default_ub">
        <listOfReactants>
          <speciesReference constant="true" species="M_arab_L_c" stoichiometry="1" />
        </listOfReactants>
        <listOfProducts>
          <speciesReference constant="true" species="M_rbl_L_c" stoichiometry="1" />
        </listOfProducts>
        <fbc:geneProductAssociation>
          <fbc:or>
            <fbc:geneProductRef fbc:geneProduct="G_Cbei_4457" />
            <fbc:geneProductRef fbc:geneProduct="G_Cbei_4452" />
          </fbc:or>
        </fbc:geneProductAssociation>
      </reaction>
      <reaction fast="false" id="R_ARGDC" name="ARGDC" reversible="false" fbc:lowerFluxBound="cobra_0_bound" fbc:upperFluxBound="cobra_default_ub">
        <listOfReactants>
          <speciesReference constant="true" species="M_arg_L_c" stoichiometry="1" />
          <speciesReference constant="true" species="M_h_c" stoichiometry="1" />
        </listOfReactants>
        <listOfProducts>
          <speciesReference constant="true" species="M_agm_c" stoichiometry="1" />
          <speciesReference constant="true" species="M_co2_c" stoichiometry="1" />
        </listOfProducts>
        <fbc:geneProductAssociation>
          <fbc:or>
            <fbc:geneProductRef fbc:geneProduct="G_Cbei_4154" />
            <fbc:geneProductRef fbc:geneProduct="G_Cbei_4411" />
          </fbc:or>
        </fbc:geneProductAssociation>
      </reaction>
      <reaction fast="false" id="R_ARGSL" name="ARGSL" reversible="false" fbc:lowerFluxBound="cobra_0_bound" fbc:upperFluxBound="cobra_default_ub">
        <listOfReactants>
          <speciesReference constant="true" species="M_argsuc_c" stoichiometry="1" />
        </listOfReactants>
        <listOfProducts>
          <speciesReference constant="true" species="M_fum_c" stoichiometry="1" />
          <speciesReference constant="true" species="M_arg_L_c" stoichiometry="1" />
        </listOfProducts>
        <fbc:geneProductAssociation>
          <fbc:geneProductRef fbc:geneProduct="G_Cbei_4516" />
        </fbc:geneProductAssociation>
      </reaction>
      <reaction fast="false" id="R_ARGSS" name="ARGSS" reversible="false" fbc:lowerFluxBound="cobra_0_bound" fbc:upperFluxBound="cobra_default_ub">
        <listOfReactants>
          <speciesReference constant="true" species="M_citr_L_c" stoichiometry="1" />
          <speciesReference constant="true" species="M_atp_c" stoichiometry="1" />
          <speciesReference constant="true" species="M_asp_L_c" stoichiometry="1" />
        </listOfReactants>
        <listOfProducts>
          <speciesReference constant="true" species="M_ppi_c" stoichiometry="1" />
          <speciesReference constant="true" species="M_h_c" stoichiometry="1" />
          <speciesReference constant="true" species="M_argsuc_c" stoichiometry="1" />
          <speciesReference constant="true" species="M_amp_c" stoichiometry="1" />
        </listOfProducts>
        <fbc:geneProductAssociation>
          <fbc:geneProductRef fbc:geneProduct="G_Cbei_4515" />
        </fbc:geneProductAssociation>
      </reaction>
      <reaction fast="false" id="R_ASAD" name="ASAD" reversible="true" fbc:lowerFluxBound="cobra_default_lb" fbc:upperFluxBound="cobra_default_ub">
        <listOfReactants>
          <speciesReference constant="true" species="M_pi_c" stoichiometry="1" />
          <speciesReference constant="true" species="M_nadp_c" stoichiometry="1" />
          <speciesReference constant="true" species="M_aspsa_c" stoichiometry="1" />
        </listOfReactants>
        <listOfProducts>
          <speciesReference constant="true" species="M_h_c" stoichiometry="1" />
          <speciesReference constant="true" species="M_nadph_c" stoichiometry="1" />
          <speciesReference constant="true" species="M_4pasp_c" stoichiometry="1" />
        </listOfProducts>
        <fbc:geneProductAssociation>
          <fbc:or>
            <fbc:geneProductRef fbc:geneProduct="G_Cbei_0518" />
            <fbc:geneProductRef fbc:geneProduct="G_Cbei_1797" />
          </fbc:or>
        </fbc:geneProductAssociation>
      </reaction>
      <reaction fast="false" id="R_ASAL" name="ASAL" reversible="false" fbc:lowerFluxBound="cobra_0_bound" fbc:upperFluxBound="cobra_default_ub">
        <listOfReactants>
          <speciesReference constant="true" species="M_tsul_c" stoichiometry="1" />
          <speciesReference constant="true" species="M_acser_c" stoichiometry="1" />
        </listOfReactants>
        <listOfProducts>
          <speciesReference constant="true" species="M_ac_c" stoichiometry="1" />
          <speciesReference constant="true" species="M_sulcys_c" stoichiometry="1" />
        </listOfProducts>
        <fbc:geneProductAssociation>
          <fbc:or>
            <fbc:geneProductRef fbc:geneProduct="G_Cbei_0630" />
            <fbc:geneProductRef fbc:geneProduct="G_Cbei_4356" />
          </fbc:or>
        </fbc:geneProductAssociation>
      </reaction>
      <reaction fast="false" id="R_ASAL2" name="ASAL2" reversible="false" fbc:lowerFluxBound="cobra_0_bound" fbc:upperFluxBound="cobra_default_ub">
        <listOfReactants>
          <speciesReference constant="true" species="M_seln_c" stoichiometry="1" />
          <speciesReference constant="true" species="M_acser_c" stoichiometry="1" />
        </listOfReactants>
        <listOfProducts>
          <speciesReference constant="true" species="M_ac_c" stoichiometry="1" />
          <speciesReference constant="true" species="M_selcys_c" stoichiometry="1" />
        </listOfProducts>
        <fbc:geneProductAssociation>
          <fbc:or>
            <fbc:geneProductRef fbc:geneProduct="G_Cbei_0577" />
            <fbc:geneProductRef fbc:geneProduct="G_Cbei_4356" />
          </fbc:or>
        </fbc:geneProductAssociation>
      </reaction>
      <reaction fast="false" id="R_ASCBex" name="ASCBex" reversible="false" fbc:lowerFluxBound="cobra_0_bound" fbc:upperFluxBound="cobra_default_ub">
        <listOfReactants>
          <speciesReference constant="true" species="M_ascb_L_e" stoichiometry="1" />
          <speciesReference constant="true" species="M_h_e" stoichiometry="1" />
        </listOfReactants>
        <listOfProducts>
          <speciesReference constant="true" species="M_h_c" stoichiometry="1" />
          <speciesReference constant="true" species="M_ascb_L_c" stoichiometry="1" />
        </listOfProducts>
        <fbc:geneProductAssociation>
          <fbc:or>
            <fbc:geneProductRef fbc:geneProduct="G_Cbei_4067" />
            <fbc:geneProductRef fbc:geneProduct="G_Cbei_1974" />
            <fbc:geneProductRef fbc:geneProduct="G_Cbei_2547" />
          </fbc:or>
        </fbc:geneProductAssociation>
      </reaction>
      <reaction fast="false" id="R_ASNN" name="ASNN" reversible="false" fbc:lowerFluxBound="cobra_0_bound" fbc:upperFluxBound="cobra_default_ub">
        <listOfReactants>
          <speciesReference constant="true" species="M_asn_L_c" stoichiometry="1" />
          <speciesReference constant="true" species="M_h2o_c" stoichiometry="1" />
        </listOfReactants>
        <listOfProducts>
          <speciesReference constant="true" species="M_asp_L_c" stoichiometry="1" />
          <speciesReference constant="true" species="M_nh4_c" stoichiometry="1" />
        </listOfProducts>
        <fbc:geneProductAssociation>
          <fbc:geneProductRef fbc:geneProduct="G_Cbei_2395" />
        </fbc:geneProductAssociation>
      </reaction>
      <reaction fast="false" id="R_ASNS1" name="ASNS1" reversible="false" fbc:lowerFluxBound="cobra_0_bound" fbc:upperFluxBound="cobra_default_ub">
        <listOfReactants>
          <speciesReference constant="true" species="M_h2o_c" stoichiometry="1" />
          <speciesReference constant="true" species="M_gln_L_c" stoichiometry="1" />
          <speciesReference constant="true" species="M_atp_c" stoichiometry="1" />
          <speciesReference constant="true" species="M_asp_L_c" stoichiometry="1" />
        </listOfReactants>
        <listOfProducts>
          <speciesReference constant="true" species="M_asn_L_c" stoichiometry="1" />
          <speciesReference constant="true" species="M_glu_L_c" stoichiometry="1" />
          <speciesReference constant="true" species="M_h_c" stoichiometry="1" />
          <speciesReference constant="true" species="M_ppi_c" stoichiometry="1" />
          <speciesReference constant="true" species="M_amp_c" stoichiometry="1" />
        </listOfProducts>
        <fbc:geneProductAssociation>
          <fbc:geneProductRef fbc:geneProduct="G_Cbei_1034" />
        </fbc:geneProductAssociation>
      </reaction>
      <reaction fast="false" id="R_ASP1DC" name="ASP1DC" reversible="false" fbc:lowerFluxBound="cobra_0_bound" fbc:upperFluxBound="cobra_default_ub">
        <listOfReactants>
          <speciesReference constant="true" species="M_h_c" stoichiometry="1" />
          <speciesReference constant="true" species="M_asp_L_c" stoichiometry="1" />
        </listOfReactants>
        <listOfProducts>
          <speciesReference constant="true" species="M_ala_B_c" stoichiometry="1" />
          <speciesReference constant="true" species="M_co2_c" stoichiometry="1" />
        </listOfProducts>
        <fbc:geneProductAssociation>
          <fbc:geneProductRef fbc:geneProduct="G_Cbei_2608" />
        </fbc:geneProductAssociation>
      </reaction>
      <reaction fast="false" id="R_ASP4CL" name="ASP4CL" reversible="false" fbc:lowerFluxBound="cobra_0_bound" fbc:upperFluxBound="cobra_default_ub">
        <listOfReactants>
          <speciesReference constant="true" species="M_h_c" stoichiometry="1" />
          <speciesReference constant="true" species="M_asp_L_c" stoichiometry="1" />
        </listOfReactants>
        <listOfProducts>
          <speciesReference constant="true" species="M_co2_c" stoichiometry="1" />
          <speciesReference constant="true" species="M_ala_L_c" stoichiometry="1" />
        </listOfProducts>
        <fbc:geneProductAssociation>
          <fbc:geneProductRef fbc:geneProduct="G_Cbei_1924" />
        </fbc:geneProductAssociation>
      </reaction>
      <reaction fast="false" id="R_ASPCT" name="ASPCT" reversible="false" fbc:lowerFluxBound="cobra_0_bound" fbc:upperFluxBound="cobra_default_ub">
        <listOfReactants>
          <speciesReference constant="true" species="M_cbp_c" stoichiometry="1" />
          <speciesReference constant="true" species="M_asp_L_c" stoichiometry="1" />
        </listOfReactants>
        <listOfProducts>
          <speciesReference constant="true" species="M_pi_c" stoichiometry="1" />
          <speciesReference constant="true" species="M_h_c" stoichiometry="1" />
          <speciesReference constant="true" species="M_cbasp_c" stoichiometry="1" />
        </listOfProducts>
        <fbc:geneProductAssociation>
          <fbc:or>
            <fbc:geneProductRef fbc:geneProduct="G_Cbei_1000" />
            <fbc:geneProductRef fbc:geneProduct="G_Cbei_1001" />
          </fbc:or>
        </fbc:geneProductAssociation>
      </reaction>
      <reaction fast="false" id="R_ASPK" name="ASPK" reversible="false" fbc:lowerFluxBound="cobra_0_bound" fbc:upperFluxBound="cobra_default_ub">
        <listOfReactants>
          <speciesReference constant="true" species="M_atp_c" stoichiometry="1" />
          <speciesReference constant="true" species="M_asp_L_c" stoichiometry="1" />
        </listOfReactants>
        <listOfProducts>
          <speciesReference constant="true" species="M_4pasp_c" stoichiometry="1" />
          <speciesReference constant="true" species="M_adp_c" stoichiometry="1" />
        </listOfProducts>
        <fbc:geneProductAssociation>
          <fbc:or>
            <fbc:geneProductRef fbc:geneProduct="G_Cbei_1211" />
            <fbc:geneProductRef fbc:geneProduct="G_Cbei_4207" />
          </fbc:or>
        </fbc:geneProductAssociation>
      </reaction>
      <reaction fast="false" id="R_ASPO4" name="ASPO4" reversible="false" fbc:lowerFluxBound="cobra_0_bound" fbc:upperFluxBound="cobra_default_ub">
        <listOfReactants>
          <speciesReference constant="true" species="M_mqn8_c" stoichiometry="1" />
          <speciesReference constant="true" species="M_asp_L_c" stoichiometry="1" />
        </listOfReactants>
        <listOfProducts>
          <speciesReference constant="true" species="M_mql8_c" stoichiometry="1" />
          <speciesReference constant="true" species="M_h_c" stoichiometry="1" />
          <speciesReference constant="true" species="M_iasp_c" stoichiometry="1" />
        </listOfProducts>
        <fbc:geneProductAssociation>
          <fbc:geneProductRef fbc:geneProduct="G_Cbei_0793" />
        </fbc:geneProductAssociation>
      </reaction>
      <reaction fast="false" id="R_ASPO5" name="ASPO5" reversible="false" fbc:lowerFluxBound="cobra_0_bound" fbc:upperFluxBound="cobra_default_ub">
        <listOfReactants>
          <speciesReference constant="true" species="M_fum_c" stoichiometry="1" />
          <speciesReference constant="true" species="M_asp_L_c" stoichiometry="1" />
        </listOfReactants>
        <listOfProducts>
          <speciesReference constant="true" species="M_h_c" stoichiometry="1" />
          <speciesReference constant="true" species="M_succ_c" stoichiometry="1" />
          <speciesReference constant="true" species="M_iasp_c" stoichiometry="1" />
        </listOfProducts>
        <fbc:geneProductAssociation>
          <fbc:geneProductRef fbc:geneProduct="G_Cbei_0793" />
        </fbc:geneProductAssociation>
      </reaction>
      <reaction fast="false" id="R_ASPR" name="ASPR" reversible="false" fbc:lowerFluxBound="cobra_0_bound" fbc:upperFluxBound="cobra_default_ub">
        <listOfReactants>
          <speciesReference constant="true" species="M_asp_L_c" stoichiometry="1" />
        </listOfReactants>
        <listOfProducts>
          <speciesReference constant="true" species="M_asp_D_c" stoichiometry="1" />
        </listOfProducts>
        <fbc:geneProductAssociation>
          <fbc:or>
            <fbc:geneProductRef fbc:geneProduct="G_Cbei_0251" />
            <fbc:geneProductRef fbc:geneProduct="G_Cbei_3176" />
          </fbc:or>
        </fbc:geneProductAssociation>
      </reaction>
      <reaction fast="false" id="R_ASPT" name="ASPT" reversible="false" fbc:lowerFluxBound="cobra_0_bound" fbc:upperFluxBound="cobra_default_ub">
        <listOfReactants>
          <speciesReference constant="true" species="M_asp_L_c" stoichiometry="1" />
        </listOfReactants>
        <listOfProducts>
          <speciesReference constant="true" species="M_fum_c" stoichiometry="1" />
          <speciesReference constant="true" species="M_nh4_c" stoichiometry="1" />
        </listOfProducts>
        <fbc:geneProductAssociation>
          <fbc:or>
            <fbc:geneProductRef fbc:geneProduct="G_Cbei_3220" />
            <fbc:geneProductRef fbc:geneProduct="G_Cbei_3244" />
          </fbc:or>
        </fbc:geneProductAssociation>
      </reaction>
      <reaction fast="false" id="R_ASPTA" name="ASPTA" reversible="true" fbc:lowerFluxBound="cobra_default_lb" fbc:upperFluxBound="cobra_default_ub">
        <listOfReactants>
          <speciesReference constant="true" species="M_akg_c" stoichiometry="1" />
          <speciesReference constant="true" species="M_asp_L_c" stoichiometry="1" />
        </listOfReactants>
        <listOfProducts>
          <speciesReference constant="true" species="M_glu_L_c" stoichiometry="1" />
          <speciesReference constant="true" species="M_oaa_c" stoichiometry="1" />
        </listOfProducts>
        <fbc:geneProductAssociation>
          <fbc:or>
            <fbc:geneProductRef fbc:geneProduct="G_Cbei_4316" />
            <fbc:geneProductRef fbc:geneProduct="G_Cbei_4794" />
          </fbc:or>
        </fbc:geneProductAssociation>
      </reaction>
      <reaction fast="false" id="R_ATBCR" name="ATBCR" reversible="false" fbc:lowerFluxBound="cobra_0_bound" fbc:upperFluxBound="cobra_default_ub">
        <listOfReactants>
          <speciesReference constant="true" species="M_nad_c" stoichiometry="1" />
          <speciesReference constant="true" species="M_xol7ah3_c" stoichiometry="1" />
        </listOfReactants>
        <listOfProducts>
          <speciesReference constant="true" species="M_h_c" stoichiometry="1" />
          <speciesReference constant="true" species="M_xol7ah2al_c" stoichiometry="1" />
          <speciesReference constant="true" species="M_nadh_c" stoichiometry="1" />
        </listOfProducts>
        <fbc:geneProductAssociation>
          <fbc:geneProductRef fbc:geneProduct="G_Cbei_0305" />
        </fbc:geneProductAssociation>
      </reaction>
      <reaction fast="false" id="R_ATPM" name="ATPM" reversible="false" fbc:lowerFluxBound="cobra_0_bound" fbc:upperFluxBound="cobra_default_ub">
        <listOfReactants>
          <speciesReference constant="true" species="M_h2o_c" stoichiometry="1" />
          <speciesReference constant="true" species="M_atp_c" stoichiometry="1" />
        </listOfReactants>
        <listOfProducts>
          <speciesReference constant="true" species="M_pi_c" stoichiometry="1" />
          <speciesReference constant="true" species="M_h_c" stoichiometry="1" />
          <speciesReference constant="true" species="M_adp_c" stoichiometry="1" />
        </listOfProducts>
      </reaction>
      <reaction fast="false" id="R_ATPPRT" name="ATPPRT" reversible="true" fbc:lowerFluxBound="cobra_default_lb" fbc:upperFluxBound="cobra_default_ub">
        <listOfReactants>
          <speciesReference constant="true" species="M_ppi_c" stoichiometry="1" />
          <speciesReference constant="true" species="M_prbatp_c" stoichiometry="1" />
        </listOfReactants>
        <listOfProducts>
          <speciesReference constant="true" species="M_prpp_c" stoichiometry="1" />
          <speciesReference constant="true" species="M_atp_c" stoichiometry="1" />
        </listOfProducts>
        <fbc:geneProductAssociation>
          <fbc:or>
            <fbc:geneProductRef fbc:geneProduct="G_Cbei_1315" />
            <fbc:geneProductRef fbc:geneProduct="G_Cbei_1316" />
          </fbc:or>
        </fbc:geneProductAssociation>
      </reaction>
      <reaction fast="false" id="R_BACCL" name="BACCL" reversible="false" fbc:lowerFluxBound="cobra_0_bound" fbc:upperFluxBound="cobra_default_ub">
        <listOfReactants>
          <speciesReference constant="true" species="M_btn_c" stoichiometry="1" />
          <speciesReference constant="true" species="M_h_c" stoichiometry="1" />
          <speciesReference constant="true" species="M_atp_c" stoichiometry="1" />
        </listOfReactants>
        <listOfProducts>
          <speciesReference constant="true" species="M_ppi_c" stoichiometry="1" />
          <speciesReference constant="true" species="M_btamp_c" stoichiometry="1" />
        </listOfProducts>
        <fbc:geneProductAssociation>
          <fbc:geneProductRef fbc:geneProduct="G_Cbei_1015" />
        </fbc:geneProductAssociation>
      </reaction>
      <reaction fast="false" id="R_BCOPBT" name="BCOPBT" reversible="true" fbc:lowerFluxBound="cobra_default_lb" fbc:upperFluxBound="cobra_default_ub">
        <listOfReactants>
          <speciesReference constant="true" species="M_pi_c" stoichiometry="1" />
          <speciesReference constant="true" species="M_btcoa_c" stoichiometry="1" />
        </listOfReactants>
        <listOfProducts>
          <speciesReference constant="true" species="M_coa_c" stoichiometry="1" />
          <speciesReference constant="true" species="M_butylphos_c" stoichiometry="1" />
        </listOfProducts>
        <fbc:geneProductAssociation>
          <fbc:geneProductRef fbc:geneProduct="G_Cbei_0203" />
        </fbc:geneProductAssociation>
      </reaction>
      <reaction fast="false" id="R_BDG2HCGHD" name="BDG2HCGHD" reversible="false" fbc:lowerFluxBound="cobra_0_bound" fbc:upperFluxBound="cobra_default_ub">
        <listOfReactants>
          <speciesReference constant="true" species="M_h2o_c" stoichiometry="1" />
          <speciesReference constant="true" species="M_bdg2hc_c" stoichiometry="1" />
        </listOfReactants>
        <listOfProducts>
          <speciesReference constant="true" species="M_2coum_c" stoichiometry="1" />
          <speciesReference constant="true" species="M_h_c" stoichiometry="1" />
          <speciesReference constant="true" species="M_glc_D_c" stoichiometry="1" />
        </listOfProducts>
        <fbc:geneProductAssociation>
          <fbc:or>
            <fbc:geneProductRef fbc:geneProduct="G_Cbei_4566" />
            <fbc:geneProductRef fbc:geneProduct="G_Cbei_1477" />
            <fbc:geneProductRef fbc:geneProduct="G_Cbei_3814" />
          </fbc:or>
        </fbc:geneProductAssociation>
      </reaction>
      <reaction fast="false" id="R_BETALDHx" name="BETALDHx" reversible="false" fbc:lowerFluxBound="cobra_0_bound" fbc:upperFluxBound="cobra_default_ub">
        <listOfReactants>
          <speciesReference constant="true" species="M_h2o_c" stoichiometry="1" />
          <speciesReference constant="true" species="M_nad_c" stoichiometry="1" />
          <speciesReference constant="true" species="M_betald_c" stoichiometry="1" />
        </listOfReactants>
        <listOfProducts>
          <speciesReference constant="true" species="M_glyb_c" stoichiometry="1" />
          <speciesReference constant="true" species="M_h_c" stoichiometry="2" />
          <speciesReference constant="true" species="M_nadh_c" stoichiometry="1" />
        </listOfProducts>
        <fbc:geneProductAssociation>
          <fbc:geneProductRef fbc:geneProduct="G_Cbei_4936" />
        </fbc:geneProductAssociation>
      </reaction>
      <reaction fast="false" id="R_BETALDHy" name="BETALDHy" reversible="false" fbc:lowerFluxBound="cobra_0_bound" fbc:upperFluxBound="cobra_default_ub">
        <listOfReactants>
          <speciesReference constant="true" species="M_h2o_c" stoichiometry="1" />
          <speciesReference constant="true" species="M_nadp_c" stoichiometry="1" />
          <speciesReference constant="true" species="M_betald_c" stoichiometry="1" />
        </listOfReactants>
        <listOfProducts>
          <speciesReference constant="true" species="M_nadph_c" stoichiometry="1" />
          <speciesReference constant="true" species="M_h_c" stoichiometry="2" />
          <speciesReference constant="true" species="M_glyb_c" stoichiometry="1" />
        </listOfProducts>
        <fbc:geneProductAssociation>
          <fbc:geneProductRef fbc:geneProduct="G_Cbei_4936" />
        </fbc:geneProductAssociation>
      </reaction>
      <reaction fast="false" id="R_BPPH" name="BPPH" reversible="false" fbc:lowerFluxBound="cobra_0_bound" fbc:upperFluxBound="cobra_default_ub">
        <listOfReactants>
          <speciesReference constant="true" species="M_h2o_c" stoichiometry="1" />
          <speciesReference constant="true" species="M_benzp_c" stoichiometry="1" />
        </listOfReactants>
        <listOfProducts>
          <speciesReference constant="true" species="M_pi_c" stoichiometry="1" />
          <speciesReference constant="true" species="M_h_c" stoichiometry="1" />
          <speciesReference constant="true" species="M_bz_c" stoichiometry="1" />
        </listOfProducts>
        <fbc:geneProductAssociation>
          <fbc:geneProductRef fbc:geneProduct="G_Cbei_4233" />
        </fbc:geneProductAssociation>
      </reaction>
      <reaction fast="false" id="R_BTNCC" name="BTNCC" reversible="false" fbc:lowerFluxBound="cobra_0_bound" fbc:upperFluxBound="cobra_default_ub">
        <listOfReactants>
          <speciesReference constant="true" species="M_atp_c" stoichiometry="1" />
          <speciesReference constant="true" species="M_biocprot_c" stoichiometry="1" />
          <speciesReference constant="true" species="M_hco3_c" stoichiometry="1" />
        </listOfReactants>
        <listOfProducts>
          <speciesReference constant="true" species="M_carbbiocarbcprot_c" stoichiometry="1" />
          <speciesReference constant="true" species="M_pi_c" stoichiometry="1" />
          <speciesReference constant="true" species="M_h_c" stoichiometry="1" />
          <speciesReference constant="true" species="M_adp_c" stoichiometry="1" />
        </listOfProducts>
        <fbc:geneProductAssociation>
          <fbc:or>
            <fbc:geneProductRef fbc:geneProduct="G_Cbei_1075" />
            <fbc:geneProductRef fbc:geneProduct="G_Cbei_2754" />
          </fbc:or>
        </fbc:geneProductAssociation>
      </reaction>
      <reaction fast="false" id="R_BTNex" name="BTNex" reversible="false" fbc:lowerFluxBound="cobra_0_bound" fbc:upperFluxBound="cobra_default_ub">
        <listOfReactants>
          <speciesReference constant="true" species="M_h_e" stoichiometry="1" />
          <speciesReference constant="true" species="M_btn_e" stoichiometry="1" />
        </listOfReactants>
        <listOfProducts>
          <speciesReference constant="true" species="M_btn_c" stoichiometry="1" />
          <speciesReference constant="true" species="M_h_c" stoichiometry="1" />
        </listOfProducts>
      </reaction>
      <reaction fast="false" id="R_BTS4" name="BTS4" reversible="false" fbc:lowerFluxBound="cobra_0_bound" fbc:upperFluxBound="cobra_default_ub">
        <listOfReactants>
          <speciesReference constant="true" species="M_dtbt_c" stoichiometry="1" />
          <speciesReference constant="true" species="M_s_c" stoichiometry="1" />
          <speciesReference constant="true" species="M_amet_c" stoichiometry="1" />
        </listOfReactants>
        <listOfProducts>
          <speciesReference constant="true" species="M_dad_5_c" stoichiometry="1" />
          <speciesReference constant="true" species="M_h_c" stoichiometry="1" />
          <speciesReference constant="true" species="M_met_L_c" stoichiometry="1" />
          <speciesReference constant="true" species="M_btn_c" stoichiometry="1" />
        </listOfProducts>
        <fbc:geneProductAssociation>
          <fbc:or>
            <fbc:geneProductRef fbc:geneProduct="G_Cbei_0301" />
            <fbc:geneProductRef fbc:geneProduct="G_Cbei_1914" />
          </fbc:or>
        </fbc:geneProductAssociation>
      </reaction>
      <reaction fast="false" id="R_BUTALD" name="BUTALD" reversible="false" fbc:lowerFluxBound="cobra_0_bound" fbc:upperFluxBound="cobra_default_ub">
        <listOfReactants>
          <speciesReference constant="true" species="M_h_c" stoichiometry="1" />
          <speciesReference constant="true" species="M_nadh_c" stoichiometry="1" />
          <speciesReference constant="true" species="M_btcoa_c" stoichiometry="1" />
        </listOfReactants>
        <listOfProducts>
          <speciesReference constant="true" species="M_nad_c" stoichiometry="1" />
          <speciesReference constant="true" species="M_coa_c" stoichiometry="1" />
          <speciesReference constant="true" species="M_btal_c" stoichiometry="1" />
        </listOfProducts>
        <fbc:geneProductAssociation>
          <fbc:geneProductRef fbc:geneProduct="G_Cbei_0305" />
        </fbc:geneProductAssociation>
      </reaction>
      <reaction fast="false" id="R_BUTK" name="BUTK" reversible="false" fbc:lowerFluxBound="cobra_0_bound" fbc:upperFluxBound="cobra_default_ub">
        <listOfReactants>
          <speciesReference constant="true" species="M_adp_c" stoichiometry="1" />
          <speciesReference constant="true" species="M_butylphos_c" stoichiometry="1" />
        </listOfReactants>
        <listOfProducts>
          <speciesReference constant="true" species="M_but_c" stoichiometry="1" />
          <speciesReference constant="true" species="M_atp_c" stoichiometry="1" />
        </listOfProducts>
        <fbc:geneProductAssociation>
          <fbc:or>
            <fbc:geneProductRef fbc:geneProduct="G_Cbei_4006" />
            <fbc:geneProductRef fbc:geneProduct="G_Cbei_4609" />
            <fbc:geneProductRef fbc:geneProduct="G_Cbei_0204" />
          </fbc:or>
        </fbc:geneProductAssociation>
      </reaction>
      <reaction fast="false" id="R_BUTOHDx" name="BUTOHDx" reversible="false" fbc:lowerFluxBound="cobra_0_bound" fbc:upperFluxBound="cobra_default_ub">
        <listOfReactants>
          <speciesReference constant="true" species="M_h_c" stoichiometry="1" />
          <speciesReference constant="true" species="M_nadh_c" stoichiometry="1" />
          <speciesReference constant="true" species="M_btal_c" stoichiometry="1" />
        </listOfReactants>
        <listOfProducts>
          <speciesReference constant="true" species="M_nad_c" stoichiometry="1" />
          <speciesReference constant="true" species="M_butoh_c" stoichiometry="1" />
        </listOfProducts>
        <fbc:geneProductAssociation>
          <fbc:geneProductRef fbc:geneProduct="G_Cbei_2421" />
        </fbc:geneProductAssociation>
      </reaction>
      <reaction fast="false" id="R_BUTOHDy" name="BUTOHDy" reversible="false" fbc:lowerFluxBound="cobra_0_bound" fbc:upperFluxBound="cobra_default_ub">
        <listOfReactants>
          <speciesReference constant="true" species="M_nadph_c" stoichiometry="1" />
          <speciesReference constant="true" species="M_h_c" stoichiometry="1" />
          <speciesReference constant="true" species="M_btal_c" stoichiometry="1" />
        </listOfReactants>
        <listOfProducts>
          <speciesReference constant="true" species="M_nadp_c" stoichiometry="1" />
          <speciesReference constant="true" species="M_butoh_c" stoichiometry="1" />
        </listOfProducts>
        <fbc:geneProductAssociation>
          <fbc:geneProductRef fbc:geneProduct="G_Cbei_2421" />
        </fbc:geneProductAssociation>
      </reaction>
      <reaction fast="false" id="R_BUTOHex" name="BUTOHex" reversible="false" fbc:lowerFluxBound="cobra_0_bound" fbc:upperFluxBound="cobra_default_ub">
        <listOfReactants>
          <speciesReference constant="true" species="M_butoh_c" stoichiometry="1" />
        </listOfReactants>
        <listOfProducts>
          <speciesReference constant="true" species="M_butoh_e" stoichiometry="1" />
        </listOfProducts>
      </reaction>
      <reaction fast="false" id="R_BUTex" name="BUTex" reversible="true" fbc:lowerFluxBound="cobra_default_lb" fbc:upperFluxBound="cobra_default_ub">
        <listOfReactants>
          <speciesReference constant="true" species="M_h_c" stoichiometry="1" />
          <speciesReference constant="true" species="M_but_c" stoichiometry="1" />
        </listOfReactants>
        <listOfProducts>
          <speciesReference constant="true" species="M_but_e" stoichiometry="1" />
          <speciesReference constant="true" species="M_h_e" stoichiometry="1" />
        </listOfProducts>
      </reaction>
      <reaction fast="false" id="R_C140" name="C140" reversible="false" fbc:lowerFluxBound="cobra_0_bound" fbc:upperFluxBound="cobra_default_ub">
        <listOfReactants>
          <speciesReference constant="true" species="M_nadph_c" stoichiometry="12" />
          <speciesReference constant="true" species="M_h_c" stoichiometry="18" />
          <speciesReference constant="true" species="M_malACP_c" stoichiometry="6" />
          <speciesReference constant="true" species="M_acACP_c" stoichiometry="1" />
        </listOfReactants>
        <listOfProducts>
          <speciesReference constant="true" species="M_h2o_c" stoichiometry="6" />
          <speciesReference constant="true" species="M_ACP_c" stoichiometry="6" />
          <speciesReference constant="true" species="M_myrsACP_c" stoichiometry="1" />
          <speciesReference constant="true" species="M_nadp_c" stoichiometry="12" />
          <speciesReference constant="true" species="M_co2_c" stoichiometry="6" />
        </listOfProducts>
      </reaction>
      <reaction fast="false" id="R_C160" name="C160" reversible="false" fbc:lowerFluxBound="cobra_0_bound" fbc:upperFluxBound="cobra_default_ub">
        <listOfReactants>
          <speciesReference constant="true" species="M_nadph_c" stoichiometry="14" />
          <speciesReference constant="true" species="M_h_c" stoichiometry="21" />
          <speciesReference constant="true" species="M_malACP_c" stoichiometry="7" />
          <speciesReference constant="true" species="M_acACP_c" stoichiometry="1" />
        </listOfReactants>
        <listOfProducts>
          <speciesReference constant="true" species="M_h2o_c" stoichiometry="7" />
          <speciesReference constant="true" species="M_ACP_c" stoichiometry="7" />
          <speciesReference constant="true" species="M_nadp_c" stoichiometry="14" />
          <speciesReference constant="true" species="M_palmACP_c" stoichiometry="1" />
          <speciesReference constant="true" species="M_co2_c" stoichiometry="7" />
        </listOfProducts>
      </reaction>
      <reaction fast="false" id="R_C161" name="C161" reversible="false" fbc:lowerFluxBound="cobra_0_bound" fbc:upperFluxBound="cobra_default_ub">
        <listOfReactants>
          <speciesReference constant="true" species="M_nadph_c" stoichiometry="13" />
          <speciesReference constant="true" species="M_h_c" stoichiometry="20" />
          <speciesReference constant="true" species="M_malACP_c" stoichiometry="7" />
          <speciesReference constant="true" species="M_acACP_c" stoichiometry="1" />
        </listOfReactants>
        <listOfProducts>
          <speciesReference constant="true" species="M_h2o_c" stoichiometry="7" />
          <speciesReference constant="true" species="M_ACP_c" stoichiometry="7" />
          <speciesReference constant="true" species="M_hdACP_c" stoichiometry="1" />
          <speciesReference constant="true" species="M_nadp_c" stoichiometry="13" />
          <speciesReference constant="true" species="M_co2_c" stoichiometry="7" />
        </listOfProducts>
      </reaction>
      <reaction fast="false" id="R_C17CYC" name="C17CYC" reversible="false" fbc:lowerFluxBound="cobra_0_bound" fbc:upperFluxBound="cobra_default_ub">
        <listOfReactants>
          <speciesReference constant="true" species="M_hdACP_c" stoichiometry="1" />
          <speciesReference constant="true" species="M_amet_c" stoichiometry="1" />
        </listOfReactants>
        <listOfProducts>
          <speciesReference constant="true" species="M_h_c" stoichiometry="1" />
          <speciesReference constant="true" species="M_c17cycACP_c" stoichiometry="1" />
          <speciesReference constant="true" species="M_ahcys_c" stoichiometry="1" />
        </listOfProducts>
      </reaction>
      <reaction fast="false" id="R_C180" name="C180" reversible="false" fbc:lowerFluxBound="cobra_0_bound" fbc:upperFluxBound="cobra_default_ub">
        <listOfReactants>
          <speciesReference constant="true" species="M_nadph_c" stoichiometry="16" />
          <speciesReference constant="true" species="M_h_c" stoichiometry="24" />
          <speciesReference constant="true" species="M_malACP_c" stoichiometry="8" />
          <speciesReference constant="true" species="M_acACP_c" stoichiometry="1" />
        </listOfReactants>
        <listOfProducts>
          <speciesReference constant="true" species="M_h2o_c" stoichiometry="8" />
          <speciesReference constant="true" species="M_ACP_c" stoichiometry="8" />
          <speciesReference constant="true" species="M_stracp_c" stoichiometry="1" />
          <speciesReference constant="true" species="M_nadp_c" stoichiometry="16" />
          <speciesReference constant="true" species="M_co2_c" stoichiometry="8" />
        </listOfProducts>
      </reaction>
      <reaction fast="false" id="R_C181" name="C181" reversible="false" fbc:lowerFluxBound="cobra_0_bound" fbc:upperFluxBound="cobra_default_ub">
        <listOfReactants>
          <speciesReference constant="true" species="M_nadph_c" stoichiometry="15" />
          <speciesReference constant="true" species="M_h_c" stoichiometry="23" />
          <speciesReference constant="true" species="M_malACP_c" stoichiometry="8" />
          <speciesReference constant="true" species="M_acACP_c" stoichiometry="1" />
        </listOfReactants>
        <listOfProducts>
          <speciesReference constant="true" species="M_h2o_c" stoichiometry="8" />
          <speciesReference constant="true" species="M_ACP_c" stoichiometry="8" />
          <speciesReference constant="true" species="M_olACP_c" stoichiometry="1" />
          <speciesReference constant="true" species="M_nadp_c" stoichiometry="15" />
          <speciesReference constant="true" species="M_co2_c" stoichiometry="8" />
        </listOfProducts>
      </reaction>
      <reaction fast="false" id="R_C197CYC" name="C197CYC" reversible="false" fbc:lowerFluxBound="cobra_0_bound" fbc:upperFluxBound="cobra_default_ub">
        <listOfReactants>
          <speciesReference constant="true" species="M_olACP_c" stoichiometry="1" />
          <speciesReference constant="true" species="M_amet_c" stoichiometry="1" />
        </listOfReactants>
        <listOfProducts>
          <speciesReference constant="true" species="M_h_c" stoichiometry="1" />
          <speciesReference constant="true" species="M_c19cycACP_c" stoichiometry="1" />
          <speciesReference constant="true" species="M_ahcys_c" stoichiometry="1" />
        </listOfProducts>
      </reaction>
      <reaction fast="false" id="R_C2M26DCOAHL" name="C2M26DCOAHL" reversible="false" fbc:lowerFluxBound="cobra_0_bound" fbc:upperFluxBound="cobra_default_ub">
        <listOfReactants>
          <speciesReference constant="true" species="M_h2o_c" stoichiometry="1" />
          <speciesReference constant="true" species="M_c2m26dcoa_c" stoichiometry="1" />
        </listOfReactants>
        <listOfProducts>
          <speciesReference constant="true" species="M_3h26dm5coa_c" stoichiometry="1" />
        </listOfProducts>
        <fbc:geneProductAssociation>
          <fbc:or>
            <fbc:geneProductRef fbc:geneProduct="G_Cbei_2230" />
            <fbc:geneProductRef fbc:geneProduct="G_Cbei_2231" />
          </fbc:or>
        </fbc:geneProductAssociation>
      </reaction>
      <reaction fast="false" id="R_CANV" name="CANV" reversible="true" fbc:lowerFluxBound="cobra_default_lb" fbc:upperFluxBound="cobra_default_ub">
        <listOfReactants>
          <speciesReference constant="true" species="M_cansuc_c" stoichiometry="1" />
        </listOfReactants>
        <listOfProducts>
          <speciesReference constant="true" species="M_canv_L_c" stoichiometry="1" />
          <speciesReference constant="true" species="M_fum_c" stoichiometry="1" />
        </listOfProducts>
        <fbc:geneProductAssociation>
          <fbc:geneProductRef fbc:geneProduct="G_Cbei_4516" />
        </fbc:geneProductAssociation>
      </reaction>
      <reaction fast="false" id="R_CARBO" name="CARBO" reversible="false" fbc:lowerFluxBound="cobra_0_bound" fbc:upperFluxBound="cobra_default_ub">
        <listOfReactants>
          <speciesReference constant="true" species="M_udpg_c" stoichiometry="2.057" />
          <speciesReference constant="true" species="M_udpgal_c" stoichiometry="4.114" />
        </listOfReactants>
        <listOfProducts>
          <speciesReference constant="true" species="M_udp_c" stoichiometry="6.171" />
          <speciesReference constant="true" species="M_carbo_met_c" stoichiometry="1" />
        </listOfProducts>
      </reaction>
      <reaction fast="false" id="R_CAT2" name="CAT2" reversible="false" fbc:lowerFluxBound="cobra_0_bound" fbc:upperFluxBound="cobra_default_ub">
        <listOfReactants>
          <speciesReference constant="true" species="M_etoh_c" stoichiometry="1" />
          <speciesReference constant="true" species="M_h2o2_c" stoichiometry="1" />
        </listOfReactants>
        <listOfProducts>
          <speciesReference constant="true" species="M_h2o_c" stoichiometry="2" />
          <speciesReference constant="true" species="M_acald_c" stoichiometry="1" />
        </listOfProducts>
        <fbc:geneProductAssociation>
          <fbc:geneProductRef fbc:geneProduct="G_Cbei_4834" />
        </fbc:geneProductAssociation>
      </reaction>
      <reaction fast="false" id="R_CAVSUCC" name="CAVSUCC" reversible="true" fbc:lowerFluxBound="cobra_default_lb" fbc:upperFluxBound="cobra_default_ub">
        <listOfReactants>
          <speciesReference constant="true" species="M_atp_c" stoichiometry="1" />
          <speciesReference constant="true" species="M_asp_L_c" stoichiometry="1" />
          <speciesReference constant="true" species="M_urdhs_c" stoichiometry="1" />
        </listOfReactants>
        <listOfProducts>
          <speciesReference constant="true" species="M_ppi_c" stoichiometry="1" />
          <speciesReference constant="true" species="M_h_c" stoichiometry="1" />
          <speciesReference constant="true" species="M_cansuc_c" stoichiometry="1" />
          <speciesReference constant="true" species="M_amp_c" stoichiometry="1" />
        </listOfProducts>
        <fbc:geneProductAssociation>
          <fbc:geneProductRef fbc:geneProduct="G_Cbei_4515" />
        </fbc:geneProductAssociation>
      </reaction>
      <reaction fast="false" id="R_CBIAT" name="CBIAT" reversible="false" fbc:lowerFluxBound="cobra_0_bound" fbc:upperFluxBound="cobra_default_ub">
        <listOfReactants>
          <speciesReference constant="true" species="M_cbi_c" stoichiometry="1" />
          <speciesReference constant="true" species="M_h_c" stoichiometry="1" />
          <speciesReference constant="true" species="M_atp_c" stoichiometry="1" />
        </listOfReactants>
        <listOfProducts>
          <speciesReference constant="true" species="M_adocbi_c" stoichiometry="1" />
          <speciesReference constant="true" species="M_pppi_c" stoichiometry="1" />
        </listOfProducts>
        <fbc:geneProductAssociation>
          <fbc:geneProductRef fbc:geneProduct="G_Cbei_1263" />
        </fbc:geneProductAssociation>
      </reaction>
      <reaction fast="false" id="R_CBMK" name="CBMK" reversible="false" fbc:lowerFluxBound="cobra_0_bound" fbc:upperFluxBound="cobra_default_ub">
        <listOfReactants>
          <speciesReference constant="true" species="M_co2_c" stoichiometry="1" />
          <speciesReference constant="true" species="M_atp_c" stoichiometry="1" />
          <speciesReference constant="true" species="M_nh4_c" stoichiometry="1" />
        </listOfReactants>
        <listOfProducts>
          <speciesReference constant="true" species="M_cbp_c" stoichiometry="1" />
          <speciesReference constant="true" species="M_h_c" stoichiometry="2" />
          <speciesReference constant="true" species="M_adp_c" stoichiometry="1" />
        </listOfProducts>
        <fbc:geneProductAssociation>
          <fbc:geneProductRef fbc:geneProduct="G_Cbei_1969" />
        </fbc:geneProductAssociation>
      </reaction>
      <reaction fast="false" id="R_CBMK2" name="CBMK2" reversible="false" fbc:lowerFluxBound="cobra_0_bound" fbc:upperFluxBound="cobra_default_ub">
        <listOfReactants>
          <speciesReference constant="true" species="M_atp_c" stoichiometry="1" />
          <speciesReference constant="true" species="M_carbm_c" stoichiometry="1" />
        </listOfReactants>
        <listOfProducts>
          <speciesReference constant="true" species="M_cbp_c" stoichiometry="1" />
          <speciesReference constant="true" species="M_adp_c" stoichiometry="1" />
        </listOfProducts>
        <fbc:geneProductAssociation>
          <fbc:geneProductRef fbc:geneProduct="G_Cbei_1969" />
        </fbc:geneProductAssociation>
      </reaction>
      <reaction fast="false" id="R_CBPCAN" name="CBPCAN" reversible="true" fbc:lowerFluxBound="cobra_default_lb" fbc:upperFluxBound="cobra_default_ub">
        <listOfReactants>
          <speciesReference constant="true" species="M_cbp_c" stoichiometry="1" />
          <speciesReference constant="true" species="M_can_L_c" stoichiometry="1" />
        </listOfReactants>
        <listOfProducts>
          <speciesReference constant="true" species="M_pi_c" stoichiometry="1" />
          <speciesReference constant="true" species="M_urdhs_c" stoichiometry="1" />
        </listOfProducts>
        <fbc:geneProductAssociation>
          <fbc:or>
            <fbc:geneProductRef fbc:geneProduct="G_Cbei_4938" />
            <fbc:geneProductRef fbc:geneProduct="G_Cbei_2446" />
            <fbc:geneProductRef fbc:geneProduct="G_Cbei_4521" />
          </fbc:or>
        </fbc:geneProductAssociation>
      </reaction>
      <reaction fast="false" id="R_CBPS" name="CBPS" reversible="false" fbc:lowerFluxBound="cobra_0_bound" fbc:upperFluxBound="cobra_default_ub">
        <listOfReactants>
          <speciesReference constant="true" species="M_h2o_c" stoichiometry="1" />
          <speciesReference constant="true" species="M_gln_L_c" stoichiometry="1" />
          <speciesReference constant="true" species="M_atp_c" stoichiometry="2" />
          <speciesReference constant="true" species="M_hco3_c" stoichiometry="1" />
        </listOfReactants>
        <listOfProducts>
          <speciesReference constant="true" species="M_glu_L_c" stoichiometry="1" />
          <speciesReference constant="true" species="M_cbp_c" stoichiometry="1" />
          <speciesReference constant="true" species="M_h_c" stoichiometry="2" />
          <speciesReference constant="true" species="M_adp_c" stoichiometry="2" />
          <speciesReference constant="true" species="M_pi_c" stoichiometry="1" />
        </listOfProducts>
        <fbc:geneProductAssociation>
          <fbc:or>
            <fbc:geneProductRef fbc:geneProduct="G_Cbei_0028" />
            <fbc:geneProductRef fbc:geneProduct="G_Cbei_0029" />
          </fbc:or>
        </fbc:geneProductAssociation>
      </reaction>
      <reaction fast="false" id="R_CBXND" name="CBXND" reversible="false" fbc:lowerFluxBound="cobra_0_bound" fbc:upperFluxBound="cobra_default_ub">
        <listOfReactants>
          <speciesReference constant="true" species="M_h_c" stoichiometry="2" />
          <speciesReference constant="true" species="M_cbxnspmdn_c" stoichiometry="1" />
        </listOfReactants>
        <listOfProducts>
          <speciesReference constant="true" species="M_co2_c" stoichiometry="1" />
          <speciesReference constant="true" species="M_nspmdn_c" stoichiometry="1" />
        </listOfProducts>
        <fbc:geneProductAssociation>
          <fbc:geneProductRef fbc:geneProduct="G_Cbei_4408" />
        </fbc:geneProductAssociation>
      </reaction>
      <reaction fast="false" id="R_CDCTAH" name="CDCTAH" reversible="false" fbc:lowerFluxBound="cobra_0_bound" fbc:upperFluxBound="cobra_default_ub">
        <listOfReactants>
          <speciesReference constant="true" species="M_h2o_c" stoichiometry="1" />
          <speciesReference constant="true" species="M_h_c" stoichiometry="1" />
[truncated: 648,491 more chars]
