# Supplementary material for: Do genome-scale models need exact solvers or clearer standards?
Source: Mol Syst Biol. 2015 Oct 14;11(10):831. doi: 10.15252/msb.20156157 (PMC4631202; doi:10.15252/msb.20156157)
Supplement: Supplementary file 2 — Dataset EV1 [file msb0011-0831-sd2.zip › m_model_collection-master/sbml3/iCR744.xml]

<?xml version='1.0' encoding='UTF-8'?>
<sbml xmlns:fbc="http://www.sbml.org/sbml/level3/version1/fbc/version2" level="3" sboTerm="SBO:0000624" version="1" xmlns="http://www.sbml.org/sbml/level3/version1/core" fbc:required="false">
  <model id="iCR744" fbc:strict="true">
    <listOfUnitDefinitions>
      <unitDefinition id="mmol_per_gDW_per_hr">
        <listOfUnits>
          <unit exponent="1" kind="mole" multiplier="1" scale="-3" />
          <unit exponent="-1" kind="gram" multiplier="1" scale="0" />
          <unit exponent="-1" kind="second" multiplier="3600" scale="0" />
        </listOfUnits>
      </unitDefinition>
    </listOfUnitDefinitions>
    <fbc:listOfObjectives fbc:activeObjective="obj">
      <fbc:objective fbc:id="obj" fbc:type="maximize">
        <fbc:listOfFluxObjectives>
          <fbc:fluxObjective fbc:coefficient="1" fbc:reaction="R_BIO_Rfer3" />
        </fbc:listOfFluxObjectives>
      </fbc:objective>
    </fbc:listOfObjectives>
    <listOfParameters>
      <parameter constant="true" id="cobra_default_lb" sboTerm="SBO:0000626" units="mmol_per_gDW_per_hr" value="-1000" />
      <parameter constant="true" id="cobra_default_ub" sboTerm="SBO:0000626" units="mmol_per_gDW_per_hr" value="1000" />
      <parameter constant="true" id="cobra_0_bound" sboTerm="SBO:0000626" units="mmol_per_gDW_per_hr" value="0" />
    </listOfParameters>
    <listOfCompartments>
      <compartment constant="true" id="c" name="Cytoplasm" />
      <compartment constant="true" id="e" name="Extracellular" />
    </listOfCompartments>
    <listOfSpecies>
      <species boundaryCondition="false" compartment="c" constant="false" hasOnlySubstanceUnits="false" id="M_akg_c" name="akg[c]" />
      <species boundaryCondition="false" compartment="c" constant="false" hasOnlySubstanceUnits="false" id="M_ala__L_c" name="ala-L[c]" />
      <species boundaryCondition="false" compartment="c" constant="false" hasOnlySubstanceUnits="false" id="M_glu__L_c" name="glu-L[c]" />
      <species boundaryCondition="false" compartment="c" constant="false" hasOnlySubstanceUnits="false" id="M_pyr_c" name="pyr[c]" />
      <species boundaryCondition="false" compartment="c" constant="false" hasOnlySubstanceUnits="false" id="M_asn__L_c" name="asn-L[c]" />
      <species boundaryCondition="false" compartment="c" constant="false" hasOnlySubstanceUnits="false" id="M_h2o_c" name="h2o[c]" />
      <species boundaryCondition="false" compartment="c" constant="false" hasOnlySubstanceUnits="false" id="M_asp__L_c" name="asp-L[c]" />
      <species boundaryCondition="false" compartment="c" constant="false" hasOnlySubstanceUnits="false" id="M_nh4_c" name="nh4[c]" />
      <species boundaryCondition="false" compartment="c" constant="false" hasOnlySubstanceUnits="false" id="M_atp_c" name="atp[c]" />
      <species boundaryCondition="false" compartment="c" constant="false" hasOnlySubstanceUnits="false" id="M_gln__L_c" name="gln-L[c]" />
      <species boundaryCondition="false" compartment="c" constant="false" hasOnlySubstanceUnits="false" id="M_amp_c" name="amp[c]" />
      <species boundaryCondition="false" compartment="c" constant="false" hasOnlySubstanceUnits="false" id="M_h_c" name="h[c]" />
      <species boundaryCondition="false" compartment="c" constant="false" hasOnlySubstanceUnits="false" id="M_ppi_c" name="ppi[c]" />
      <species boundaryCondition="false" compartment="c" constant="false" hasOnlySubstanceUnits="false" id="M_fum_c" name="fum[c]" />
      <species boundaryCondition="false" compartment="c" constant="false" hasOnlySubstanceUnits="false" id="M_trnaasp_c" name="trnaasp[c]" />
      <species boundaryCondition="false" compartment="c" constant="false" hasOnlySubstanceUnits="false" id="M_asptrna_c" name="asptrna[c]" />
      <species boundaryCondition="false" compartment="c" constant="false" hasOnlySubstanceUnits="false" id="M_ala__D_c" name="ala-D[c]" />
      <species boundaryCondition="false" compartment="c" constant="false" hasOnlySubstanceUnits="false" id="M_fad_c" name="fad[c]" />
      <species boundaryCondition="false" compartment="c" constant="false" hasOnlySubstanceUnits="false" id="M_fadh2_c" name="fadh2[c]" />
      <species boundaryCondition="false" compartment="c" constant="false" hasOnlySubstanceUnits="false" id="M_trnaala_c" name="trnaala[c]" />
      <species boundaryCondition="false" compartment="c" constant="false" hasOnlySubstanceUnits="false" id="M_alatrna_c" name="alatrna[c]" />
      <species boundaryCondition="false" compartment="c" constant="false" hasOnlySubstanceUnits="false" id="M_ru5p__D_c" name="ru5p-D[c]" />
      <species boundaryCondition="false" compartment="c" constant="false" hasOnlySubstanceUnits="false" id="M_ara5p_c" name="ara5p[c]" />
      <species boundaryCondition="false" compartment="c" constant="false" hasOnlySubstanceUnits="false" id="M_arbt6p_c" name="arbt6p[c]" />
      <species boundaryCondition="false" compartment="c" constant="false" hasOnlySubstanceUnits="false" id="M_g6p_c" name="g6p[c]" />
      <species boundaryCondition="false" compartment="c" constant="false" hasOnlySubstanceUnits="false" id="M_hqn_c" name="hqn[c]" />
      <species boundaryCondition="false" compartment="c" constant="false" hasOnlySubstanceUnits="false" id="M_acald_c" name="acald[c]" />
      <species boundaryCondition="false" compartment="c" constant="false" hasOnlySubstanceUnits="false" id="M_coa_c" name="coa[c]" />
      <species boundaryCondition="false" compartment="c" constant="false" hasOnlySubstanceUnits="false" id="M_nad_c" name="nad[c]" />
      <species boundaryCondition="false" compartment="c" constant="false" hasOnlySubstanceUnits="false" id="M_accoa_c" name="accoa[c]" />
      <species boundaryCondition="false" compartment="c" constant="false" hasOnlySubstanceUnits="false" id="M_nadh_c" name="nadh[c]" />
      <species boundaryCondition="false" compartment="c" constant="false" hasOnlySubstanceUnits="false" id="M_ppa_c" name="ppa[c]" />
      <species boundaryCondition="false" compartment="c" constant="false" hasOnlySubstanceUnits="false" id="M_adp_c" name="adp[c]" />
      <species boundaryCondition="false" compartment="c" constant="false" hasOnlySubstanceUnits="false" id="M_pi_c" name="pi[c]" />
      <species boundaryCondition="false" compartment="c" constant="false" hasOnlySubstanceUnits="false" id="M_ppcoa_c" name="ppcoa[c]" />
      <species boundaryCondition="false" compartment="c" constant="false" hasOnlySubstanceUnits="false" id="M_glyald_c" name="glyald[c]" />
      <species boundaryCondition="false" compartment="c" constant="false" hasOnlySubstanceUnits="false" id="M_glyc_c" name="glyc[c]" />
      <species boundaryCondition="false" compartment="c" constant="false" hasOnlySubstanceUnits="false" id="M_etoh_c" name="etoh[c]" />
      <species boundaryCondition="false" compartment="c" constant="false" hasOnlySubstanceUnits="false" id="M_malt_c" name="malt[c]" />
      <species boundaryCondition="false" compartment="c" constant="false" hasOnlySubstanceUnits="false" id="M_malttr_c" name="malttr[c]" />
      <species boundaryCondition="false" compartment="c" constant="false" hasOnlySubstanceUnits="false" id="M_glc__D_c" name="glc-D[c]" />
      <species boundaryCondition="false" compartment="c" constant="false" hasOnlySubstanceUnits="false" id="M_maltttr_c" name="maltttr[c]" />
      <species boundaryCondition="false" compartment="c" constant="false" hasOnlySubstanceUnits="false" id="M_maltpt_c" name="maltpt[c]" />
      <species boundaryCondition="false" compartment="c" constant="false" hasOnlySubstanceUnits="false" id="M_malthx_c" name="malthx[c]" />
      <species boundaryCondition="false" compartment="c" constant="false" hasOnlySubstanceUnits="false" id="M_malthp_c" name="malthp[c]" />
      <species boundaryCondition="false" compartment="c" constant="false" hasOnlySubstanceUnits="false" id="M_2dh3dgal6p_c" name="2dh3dgal6p[c]" />
      <species boundaryCondition="false" compartment="c" constant="false" hasOnlySubstanceUnits="false" id="M_g3p_c" name="g3p[c]" />
      <species boundaryCondition="false" compartment="c" constant="false" hasOnlySubstanceUnits="false" id="M_fc1p_c" name="fc1p[c]" />
      <species boundaryCondition="false" compartment="c" constant="false" hasOnlySubstanceUnits="false" id="M_dhap_c" name="dhap[c]" />
      <species boundaryCondition="false" compartment="c" constant="false" hasOnlySubstanceUnits="false" id="M_lald__L_c" name="lald-L[c]" />
      <species boundaryCondition="false" compartment="c" constant="false" hasOnlySubstanceUnits="false" id="M_galctn__D_c" name="galctn-D[c]" />
      <species boundaryCondition="false" compartment="c" constant="false" hasOnlySubstanceUnits="false" id="M_2dh3dgal_c" name="2dh3dgal[c]" />
      <species boundaryCondition="false" compartment="c" constant="false" hasOnlySubstanceUnits="false" id="M_g1p_c" name="g1p[c]" />
      <species boundaryCondition="false" compartment="c" constant="false" hasOnlySubstanceUnits="false" id="M_utp_c" name="utp[c]" />
      <species boundaryCondition="false" compartment="c" constant="false" hasOnlySubstanceUnits="false" id="M_udpg_c" name="udpg[c]" />
      <species boundaryCondition="false" compartment="c" constant="false" hasOnlySubstanceUnits="false" id="M_5d4dglcr_c" name="5d4dglcr[c]" />
      <species boundaryCondition="false" compartment="c" constant="false" hasOnlySubstanceUnits="false" id="M_2h3opp_c" name="2h3opp[c]" />
      <species boundaryCondition="false" compartment="c" constant="false" hasOnlySubstanceUnits="false" id="M_glyclt_c" name="glyclt[c]" />
      <species boundaryCondition="false" compartment="c" constant="false" hasOnlySubstanceUnits="false" id="M_ubq8_c" name="ubq8[c]" />
      <species boundaryCondition="false" compartment="c" constant="false" hasOnlySubstanceUnits="false" id="M_glx_c" name="glx[c]" />
      <species boundaryCondition="false" compartment="c" constant="false" hasOnlySubstanceUnits="false" id="M_ubq8h2_c" name="ubq8h2[c]" />
      <species boundaryCondition="false" compartment="c" constant="false" hasOnlySubstanceUnits="false" id="M_mqn8_c" name="mqn8[c]" />
      <species boundaryCondition="false" compartment="c" constant="false" hasOnlySubstanceUnits="false" id="M_mql8_c" name="mql8[c]" />
      <species boundaryCondition="false" compartment="c" constant="false" hasOnlySubstanceUnits="false" id="M_2dmmq8_c" name="2dmmq8[c]" />
      <species boundaryCondition="false" compartment="c" constant="false" hasOnlySubstanceUnits="false" id="M_2dmmql8_c" name="2dmmql8[c]" />
      <species boundaryCondition="false" compartment="c" constant="false" hasOnlySubstanceUnits="false" id="M_glcn__D_c" name="glcn-D[c]" />
      <species boundaryCondition="false" compartment="c" constant="false" hasOnlySubstanceUnits="false" id="M_6pgc_c" name="6pgc[c]" />
      <species boundaryCondition="false" compartment="c" constant="false" hasOnlySubstanceUnits="false" id="M_4h2oxv_c" name="4h2oxv[c]" />
      <species boundaryCondition="false" compartment="c" constant="false" hasOnlySubstanceUnits="false" id="M_hpyr_c" name="hpyr[c]" />
      <species boundaryCondition="false" compartment="c" constant="false" hasOnlySubstanceUnits="false" id="M_glyc__R_c" name="glyc-R[c]" />
      <species boundaryCondition="false" compartment="c" constant="false" hasOnlySubstanceUnits="false" id="M_nadph_c" name="nadph[c]" />
      <species boundaryCondition="false" compartment="c" constant="false" hasOnlySubstanceUnits="false" id="M_nadp_c" name="nadp[c]" />
      <species boundaryCondition="false" compartment="c" constant="false" hasOnlySubstanceUnits="false" id="M_chitob_c" name="chitob[c]" />
      <species boundaryCondition="false" compartment="c" constant="false" hasOnlySubstanceUnits="false" id="M_acgam_c" name="acgam[c]" />
      <species boundaryCondition="false" compartment="c" constant="false" hasOnlySubstanceUnits="false" id="M_lcts_c" name="lcts[c]" />
      <species boundaryCondition="false" compartment="c" constant="false" hasOnlySubstanceUnits="false" id="M_gal_c" name="gal[c]" />
      <species boundaryCondition="false" compartment="c" constant="false" hasOnlySubstanceUnits="false" id="M_lac__L_c" name="lac-L[c]" />
      <species boundaryCondition="false" compartment="c" constant="false" hasOnlySubstanceUnits="false" id="M_2mcacn_c" name="2mcacn[c]" />
      <species boundaryCondition="false" compartment="c" constant="false" hasOnlySubstanceUnits="false" id="M_micit_c" name="micit[c]" />
      <species boundaryCondition="false" compartment="c" constant="false" hasOnlySubstanceUnits="false" id="M_mmcoa__R_c" name="mmcoa-R[c]" />
      <species boundaryCondition="false" compartment="c" constant="false" hasOnlySubstanceUnits="false" id="M_mmcoa__S_c" name="mmcoa-S[c]" />
      <species boundaryCondition="false" compartment="c" constant="false" hasOnlySubstanceUnits="false" id="M_succoa_c" name="succoa[c]" />
      <species boundaryCondition="false" compartment="c" constant="false" hasOnlySubstanceUnits="false" id="M_2pglyc_c" name="2pglyc[c]" />
      <species boundaryCondition="false" compartment="c" constant="false" hasOnlySubstanceUnits="false" id="M_man1p_c" name="man1p[c]" />
      <species boundaryCondition="false" compartment="c" constant="false" hasOnlySubstanceUnits="false" id="M_man6p_c" name="man6p[c]" />
      <species boundaryCondition="false" compartment="c" constant="false" hasOnlySubstanceUnits="false" id="M_succ_c" name="succ[c]" />
      <species boundaryCondition="false" compartment="c" constant="false" hasOnlySubstanceUnits="false" id="M_ppap_c" name="ppap[c]" />
      <species boundaryCondition="false" compartment="c" constant="false" hasOnlySubstanceUnits="false" id="M_tre6p_c" name="tre6p[c]" />
      <species boundaryCondition="false" compartment="c" constant="false" hasOnlySubstanceUnits="false" id="M_tre_c" name="tre[c]" />
      <species boundaryCondition="false" compartment="c" constant="false" hasOnlySubstanceUnits="false" id="M_udp_c" name="udp[c]" />
      <species boundaryCondition="false" compartment="c" constant="false" hasOnlySubstanceUnits="false" id="M_acglu_c" name="acglu[c]" />
      <species boundaryCondition="false" compartment="c" constant="false" hasOnlySubstanceUnits="false" id="M_acg5p_c" name="acg5p[c]" />
      <species boundaryCondition="false" compartment="c" constant="false" hasOnlySubstanceUnits="false" id="M_acorn_c" name="acorn[c]" />
      <species boundaryCondition="false" compartment="c" constant="false" hasOnlySubstanceUnits="false" id="M_acg5sa_c" name="acg5sa[c]" />
      <species boundaryCondition="false" compartment="c" constant="false" hasOnlySubstanceUnits="false" id="M_4adcho_c" name="4adcho[c]" />
      <species boundaryCondition="false" compartment="c" constant="false" hasOnlySubstanceUnits="false" id="M_4abz_c" name="4abz[c]" />
      <species boundaryCondition="false" compartment="c" constant="false" hasOnlySubstanceUnits="false" id="M_chor_c" name="chor[c]" />
      <species boundaryCondition="false" compartment="c" constant="false" hasOnlySubstanceUnits="false" id="M_ahcys_c" name="ahcys[c]" />
      <species boundaryCondition="false" compartment="c" constant="false" hasOnlySubstanceUnits="false" id="M_adn_c" name="adn[c]" />
      <species boundaryCondition="false" compartment="c" constant="false" hasOnlySubstanceUnits="false" id="M_hcys__L_c" name="hcys-L[c]" />
      <species boundaryCondition="false" compartment="c" constant="false" hasOnlySubstanceUnits="false" id="M_anth_c" name="anth[c]" />
      <species boundaryCondition="false" compartment="c" constant="false" hasOnlySubstanceUnits="false" id="M_prpp_c" name="prpp[c]" />
      <species boundaryCondition="false" compartment="c" constant="false" hasOnlySubstanceUnits="false" id="M_pran_c" name="pran[c]" />
      <species boundaryCondition="false" compartment="c" constant="false" hasOnlySubstanceUnits="false" id="M_arg__L_c" name="arg-L[c]" />
      <species boundaryCondition="false" compartment="c" constant="false" hasOnlySubstanceUnits="false" id="M_trnaarg_c" name="trnaarg[c]" />
      <species boundaryCondition="false" compartment="c" constant="false" hasOnlySubstanceUnits="false" id="M_argtrna_c" name="argtrna[c]" />
      <species boundaryCondition="false" compartment="c" constant="false" hasOnlySubstanceUnits="false" id="M_4pasp_c" name="4pasp[c]" />
      <species boundaryCondition="false" compartment="c" constant="false" hasOnlySubstanceUnits="false" id="M_oaa_c" name="oaa[c]" />
      <species boundaryCondition="false" compartment="c" constant="false" hasOnlySubstanceUnits="false" id="M_prbatp_c" name="prbatp[c]" />
      <species boundaryCondition="false" compartment="c" constant="false" hasOnlySubstanceUnits="false" id="M_pphn_c" name="pphn[c]" />
      <species boundaryCondition="false" compartment="c" constant="false" hasOnlySubstanceUnits="false" id="M_crtn_c" name="crtn[c]" />
      <species boundaryCondition="false" compartment="c" constant="false" hasOnlySubstanceUnits="false" id="M_creat_c" name="creat[c]" />
      <species boundaryCondition="false" compartment="c" constant="false" hasOnlySubstanceUnits="false" id="M_23dhmb_c" name="23dhmb[c]" />
      <species boundaryCondition="false" compartment="c" constant="false" hasOnlySubstanceUnits="false" id="M_3mob_c" name="3mob[c]" />
      <species boundaryCondition="false" compartment="c" constant="false" hasOnlySubstanceUnits="false" id="M_23dhmp_c" name="23dhmp[c]" />
      <species boundaryCondition="false" compartment="c" constant="false" hasOnlySubstanceUnits="false" id="M_3mop_c" name="3mop[c]" />
      <species boundaryCondition="false" compartment="c" constant="false" hasOnlySubstanceUnits="false" id="M_glu5p_c" name="glu5p[c]" />
      <species boundaryCondition="false" compartment="c" constant="false" hasOnlySubstanceUnits="false" id="M_glu5sa_c" name="glu5sa[c]" />
      <species boundaryCondition="false" compartment="c" constant="false" hasOnlySubstanceUnits="false" id="M_trnagln_c" name="trnagln[c]" />
      <species boundaryCondition="false" compartment="c" constant="false" hasOnlySubstanceUnits="false" id="M_glntrna_c" name="glntrna[c]" />
      <species boundaryCondition="false" compartment="c" constant="false" hasOnlySubstanceUnits="false" id="M_glu__D_c" name="glu-D[c]" />
      <species boundaryCondition="false" compartment="c" constant="false" hasOnlySubstanceUnits="false" id="M_glutrna_c" name="glutrna[c]" />
      <species boundaryCondition="false" compartment="c" constant="false" hasOnlySubstanceUnits="false" id="M_glu1sa_c" name="glu1sa[c]" />
      <species boundaryCondition="false" compartment="c" constant="false" hasOnlySubstanceUnits="false" id="M_trnaglu_c" name="trnaglu[c]" />
      <species boundaryCondition="false" compartment="c" constant="false" hasOnlySubstanceUnits="false" id="M_histd_c" name="histd[c]" />
      <species boundaryCondition="false" compartment="c" constant="false" hasOnlySubstanceUnits="false" id="M_his__L_c" name="his-L[c]" />
      <species boundaryCondition="false" compartment="c" constant="false" hasOnlySubstanceUnits="false" id="M_hisp_c" name="hisp[c]" />
      <species boundaryCondition="false" compartment="c" constant="false" hasOnlySubstanceUnits="false" id="M_hom__L_c" name="hom-L[c]" />
      <species boundaryCondition="false" compartment="c" constant="false" hasOnlySubstanceUnits="false" id="M_achms_c" name="achms[c]" />
      <species boundaryCondition="false" compartment="c" constant="false" hasOnlySubstanceUnits="false" id="M_aspsa_c" name="aspsa[c]" />
      <species boundaryCondition="false" compartment="c" constant="false" hasOnlySubstanceUnits="false" id="M_imacp_c" name="imacp[c]" />
      <species boundaryCondition="false" compartment="c" constant="false" hasOnlySubstanceUnits="false" id="M_prlp_c" name="prlp[c]" />
      <species boundaryCondition="false" compartment="c" constant="false" hasOnlySubstanceUnits="false" id="M_aicar_c" name="aicar[c]" />
      <species boundaryCondition="false" compartment="c" constant="false" hasOnlySubstanceUnits="false" id="M_eig3p_c" name="eig3p[c]" />
      <species boundaryCondition="false" compartment="c" constant="false" hasOnlySubstanceUnits="false" id="M_2cpr5p_c" name="2cpr5p[c]" />
      <species boundaryCondition="false" compartment="c" constant="false" hasOnlySubstanceUnits="false" id="M_3ig3p_c" name="3ig3p[c]" />
      <species boundaryCondition="false" compartment="c" constant="false" hasOnlySubstanceUnits="false" id="M_co2_c" name="co2[c]" />
      <species boundaryCondition="false" compartment="c" constant="false" hasOnlySubstanceUnits="false" id="M_3c2hmp_c" name="3c2hmp[c]" />
      <species boundaryCondition="false" compartment="c" constant="false" hasOnlySubstanceUnits="false" id="M_3c4mop_c" name="3c4mop[c]" />
      <species boundaryCondition="false" compartment="c" constant="false" hasOnlySubstanceUnits="false" id="M_3c3hmp_c" name="3c3hmp[c]" />
      <species boundaryCondition="false" compartment="c" constant="false" hasOnlySubstanceUnits="false" id="M_alac__S_c" name="alac-S[c]" />
      <species boundaryCondition="false" compartment="c" constant="false" hasOnlySubstanceUnits="false" id="M_2ahbut_c" name="2ahbut[c]" />
      <species boundaryCondition="false" compartment="c" constant="false" hasOnlySubstanceUnits="false" id="M_h2s_c" name="h2s[c]" />
      <species boundaryCondition="false" compartment="c" constant="false" hasOnlySubstanceUnits="false" id="M_ac_c" name="ac[c]" />
      <species boundaryCondition="false" compartment="c" constant="false" hasOnlySubstanceUnits="false" id="M_metox_c" name="metox[c]" />
      <species boundaryCondition="false" compartment="c" constant="false" hasOnlySubstanceUnits="false" id="M_trdrd_c" name="trdrd[c]" />
      <species boundaryCondition="false" compartment="c" constant="false" hasOnlySubstanceUnits="false" id="M_met__L_c" name="met-L[c]" />
      <species boundaryCondition="false" compartment="c" constant="false" hasOnlySubstanceUnits="false" id="M_trdox_c" name="trdox[c]" />
      <species boundaryCondition="false" compartment="c" constant="false" hasOnlySubstanceUnits="false" id="M_h2o2_c" name="h2o2[c]" />
      <species boundaryCondition="false" compartment="c" constant="false" hasOnlySubstanceUnits="false" id="M_no2_c" name="no2[c]" />
      <species boundaryCondition="false" compartment="c" constant="false" hasOnlySubstanceUnits="false" id="M_nh4oh_c" name="nh4oh[c]" />
      <species boundaryCondition="false" compartment="c" constant="false" hasOnlySubstanceUnits="false" id="M_cbp_c" name="cbp[c]" />
      <species boundaryCondition="false" compartment="c" constant="false" hasOnlySubstanceUnits="false" id="M_orn__L_c" name="orn-L[c]" />
      <species boundaryCondition="false" compartment="c" constant="false" hasOnlySubstanceUnits="false" id="M_citr__L_c" name="citr-L[c]" />
      <species boundaryCondition="false" compartment="c" constant="false" hasOnlySubstanceUnits="false" id="M_4mop_c" name="4mop[c]" />
      <species boundaryCondition="false" compartment="c" constant="false" hasOnlySubstanceUnits="false" id="M_1pyr5c_c" name="1pyr5c[c]" />
      <species boundaryCondition="false" compartment="c" constant="false" hasOnlySubstanceUnits="false" id="M_pro__L_c" name="pro-L[c]" />
      <species boundaryCondition="false" compartment="c" constant="false" hasOnlySubstanceUnits="false" id="M_paps_c" name="paps[c]" />
      <species boundaryCondition="false" compartment="c" constant="false" hasOnlySubstanceUnits="false" id="M_pap_c" name="pap[c]" />
      <species boundaryCondition="false" compartment="c" constant="false" hasOnlySubstanceUnits="false" id="M_so3_c" name="so3[c]" />
      <species boundaryCondition="false" compartment="c" constant="false" hasOnlySubstanceUnits="false" id="M_34hpp_c" name="34hpp[c]" />
      <species boundaryCondition="false" compartment="c" constant="false" hasOnlySubstanceUnits="false" id="M_phpyr_c" name="phpyr[c]" />
      <species boundaryCondition="false" compartment="c" constant="false" hasOnlySubstanceUnits="false" id="M_prbamp_c" name="prbamp[c]" />
      <species boundaryCondition="false" compartment="c" constant="false" hasOnlySubstanceUnits="false" id="M_prfp_c" name="prfp[c]" />
      <species boundaryCondition="false" compartment="c" constant="false" hasOnlySubstanceUnits="false" id="M_Lsacchrp_c" name="Lsacchrp[c]" />
      <species boundaryCondition="false" compartment="c" constant="false" hasOnlySubstanceUnits="false" id="M_lys__L_c" name="lys-L[c]" />
      <species boundaryCondition="false" compartment="c" constant="false" hasOnlySubstanceUnits="false" id="M_sl26da_c" name="sl26da[c]" />
      <species boundaryCondition="false" compartment="c" constant="false" hasOnlySubstanceUnits="false" id="M_sl2a6o_c" name="sl2a6o[c]" />
      <species boundaryCondition="false" compartment="c" constant="false" hasOnlySubstanceUnits="false" id="M_ser__L_c" name="ser-L[c]" />
      <species boundaryCondition="false" compartment="c" constant="false" hasOnlySubstanceUnits="false" id="M_acser_c" name="acser[c]" />
      <species boundaryCondition="false" compartment="c" constant="false" hasOnlySubstanceUnits="false" id="M_cys__L_c" name="cys-L[c]" />
      <species boundaryCondition="false" compartment="c" constant="false" hasOnlySubstanceUnits="false" id="M_suchms_c" name="suchms[c]" />
      <species boundaryCondition="false" compartment="c" constant="false" hasOnlySubstanceUnits="false" id="M_cysth__L_c" name="cysth-L[c]" />
      <species boundaryCondition="false" compartment="c" constant="false" hasOnlySubstanceUnits="false" id="M_thr__LA_c" name="thr-LA[c]" />
      <species boundaryCondition="false" compartment="c" constant="false" hasOnlySubstanceUnits="false" id="M_gly_c" name="gly[c]" />
      <species boundaryCondition="false" compartment="c" constant="false" hasOnlySubstanceUnits="false" id="M_phom_c" name="phom[c]" />
      <species boundaryCondition="false" compartment="c" constant="false" hasOnlySubstanceUnits="false" id="M_thr__L_c" name="thr-L[c]" />
      <species boundaryCondition="false" compartment="c" constant="false" hasOnlySubstanceUnits="false" id="M_trp__L_c" name="trp-L[c]" />
      <species boundaryCondition="false" compartment="c" constant="false" hasOnlySubstanceUnits="false" id="M_trnatrp_c" name="trnatrp[c]" />
      <species boundaryCondition="false" compartment="c" constant="false" hasOnlySubstanceUnits="false" id="M_trptrna_c" name="trptrna[c]" />
      <species boundaryCondition="false" compartment="c" constant="false" hasOnlySubstanceUnits="false" id="M_trnatyr_c" name="trnatyr[c]" />
      <species boundaryCondition="false" compartment="c" constant="false" hasOnlySubstanceUnits="false" id="M_tyr__L_c" name="tyr-L[c]" />
      <species boundaryCondition="false" compartment="c" constant="false" hasOnlySubstanceUnits="false" id="M_tyrtrna_c" name="tyrtrna[c]" />
      <species boundaryCondition="false" compartment="c" constant="false" hasOnlySubstanceUnits="false" id="M_urea_c" name="urea[c]" />
      <species boundaryCondition="false" compartment="c" constant="false" hasOnlySubstanceUnits="false" id="M_2obut_c" name="2obut[c]" />
      <species boundaryCondition="false" compartment="e" constant="false" hasOnlySubstanceUnits="false" id="M_alaala_e" name="alaala[e]" />
      <species boundaryCondition="false" compartment="e" constant="false" hasOnlySubstanceUnits="false" id="M_h2o_e" name="h2o[e]" />
      <species boundaryCondition="false" compartment="e" constant="false" hasOnlySubstanceUnits="false" id="M_ala__D_e" name="ala-D[e]" />
      <species boundaryCondition="false" compartment="c" constant="false" hasOnlySubstanceUnits="false" id="M_fmet_c" name="fmet[c]" />
      <species boundaryCondition="false" compartment="c" constant="false" hasOnlySubstanceUnits="false" id="M_for_c" name="for[c]" />
      <species boundaryCondition="false" compartment="e" constant="false" hasOnlySubstanceUnits="false" id="M_gthrd_e" name="gthrd[e]" />
      <species boundaryCondition="false" compartment="e" constant="false" hasOnlySubstanceUnits="false" id="M_cgly_e" name="cgly[e]" />
      <species boundaryCondition="false" compartment="e" constant="false" hasOnlySubstanceUnits="false" id="M_glu__L_e" name="glu-L[e]" />
      <species boundaryCondition="false" compartment="c" constant="false" hasOnlySubstanceUnits="false" id="M_36dahx_c" name="36dahx[c]" />
      <species boundaryCondition="false" compartment="c" constant="false" hasOnlySubstanceUnits="false" id="M_ppal_c" name="ppal[c]" />
      <species boundaryCondition="false" compartment="c" constant="false" hasOnlySubstanceUnits="false" id="M_msa_c" name="msa[c]" />
      <species boundaryCondition="false" compartment="c" constant="false" hasOnlySubstanceUnits="false" id="M_mmalsa__S_c" name="mmalsa-S[c]" />
      <species boundaryCondition="false" compartment="c" constant="false" hasOnlySubstanceUnits="false" id="M_5mdr1p_c" name="5mdr1p[c]" />
      <species boundaryCondition="false" compartment="c" constant="false" hasOnlySubstanceUnits="false" id="M_5mdru1p_c" name="5mdru1p[c]" />
      <species boundaryCondition="false" compartment="c" constant="false" hasOnlySubstanceUnits="false" id="M_3pg_c" name="3pg[c]" />
      <species boundaryCondition="false" compartment="c" constant="false" hasOnlySubstanceUnits="false" id="M_3php_c" name="3php[c]" />
      <species boundaryCondition="false" compartment="c" constant="false" hasOnlySubstanceUnits="false" id="M_icit_c" name="icit[c]" />
      <species boundaryCondition="false" compartment="c" constant="false" hasOnlySubstanceUnits="false" id="M_mal__L_c" name="mal-L[c]" />
      <species boundaryCondition="false" compartment="c" constant="false" hasOnlySubstanceUnits="false" id="M_pep_c" name="pep[c]" />
      <species boundaryCondition="false" compartment="c" constant="false" hasOnlySubstanceUnits="false" id="M_4abut_c" name="4abut[c]" />
      <species boundaryCondition="false" compartment="c" constant="false" hasOnlySubstanceUnits="false" id="M_sucsal_c" name="sucsal[c]" />
      <species boundaryCondition="false" compartment="c" constant="false" hasOnlySubstanceUnits="false" id="M_amet_c" name="amet[c]" />
      <species boundaryCondition="false" compartment="c" constant="false" hasOnlySubstanceUnits="false" id="M_ametam_c" name="ametam[c]" />
      <species boundaryCondition="false" compartment="c" constant="false" hasOnlySubstanceUnits="false" id="M_agm_c" name="agm[c]" />
      <species boundaryCondition="false" compartment="c" constant="false" hasOnlySubstanceUnits="false" id="M_ptrc_c" name="ptrc[c]" />
      <species boundaryCondition="false" compartment="c" constant="false" hasOnlySubstanceUnits="false" id="M_argsuc_c" name="argsuc[c]" />
      <species boundaryCondition="false" compartment="c" constant="false" hasOnlySubstanceUnits="false" id="M_hco3_c" name="hco3[c]" />
      <species boundaryCondition="false" compartment="c" constant="false" hasOnlySubstanceUnits="false" id="M_dkmpp_c" name="dkmpp[c]" />
      <species boundaryCondition="false" compartment="c" constant="false" hasOnlySubstanceUnits="false" id="M_2kmb_c" name="2kmb[c]" />
      <species boundaryCondition="false" compartment="c" constant="false" hasOnlySubstanceUnits="false" id="M_ggluaba_c" name="ggluaba[c]" />
      <species boundaryCondition="false" compartment="c" constant="false" hasOnlySubstanceUnits="false" id="M_ggluabt_c" name="ggluabt[c]" />
      <species boundaryCondition="false" compartment="c" constant="false" hasOnlySubstanceUnits="false" id="M_ggluptrc_c" name="ggluptrc[c]" />
      <species boundaryCondition="false" compartment="c" constant="false" hasOnlySubstanceUnits="false" id="M_o2_c" name="o2[c]" />
      <species boundaryCondition="false" compartment="c" constant="false" hasOnlySubstanceUnits="false" id="M_5mtr_c" name="5mtr[c]" />
      <species boundaryCondition="false" compartment="c" constant="false" hasOnlySubstanceUnits="false" id="M_5mta_c" name="5mta[c]" />
      <species boundaryCondition="false" compartment="c" constant="false" hasOnlySubstanceUnits="false" id="M_spmd_c" name="spmd[c]" />
      <species boundaryCondition="false" compartment="c" constant="false" hasOnlySubstanceUnits="false" id="M_3hpimcoa_c" name="3hpimcoa[c]" />
      <species boundaryCondition="false" compartment="c" constant="false" hasOnlySubstanceUnits="false" id="M_3opimcoa_c" name="3opimcoa[c]" />
      <species boundaryCondition="false" compartment="c" constant="false" hasOnlySubstanceUnits="false" id="M_4hbcoa_c" name="4hbcoa[c]" />
      <species boundaryCondition="false" compartment="c" constant="false" hasOnlySubstanceUnits="false" id="M_4hbz_c" name="4hbz[c]" />
      <species boundaryCondition="false" compartment="c" constant="false" hasOnlySubstanceUnits="false" id="M_fdxr__4_COLON_2_c" name="fdxr-4:2[c]" />
      <species boundaryCondition="false" compartment="c" constant="false" hasOnlySubstanceUnits="false" id="M_benzcoa_c" name="benzcoa[c]" />
      <species boundaryCondition="false" compartment="c" constant="false" hasOnlySubstanceUnits="false" id="M_fdxo__4_COLON_2_c" name="fdxo-4:2[c]" />
      <species boundaryCondition="false" compartment="c" constant="false" hasOnlySubstanceUnits="false" id="M_bz_c" name="bz[c]" />
      <species boundaryCondition="false" compartment="c" constant="false" hasOnlySubstanceUnits="false" id="M_ch15deccoa_c" name="ch15deccoa[c]" />
      <species boundaryCondition="false" compartment="c" constant="false" hasOnlySubstanceUnits="false" id="M_bzsuccoa_c" name="bzsuccoa[c]" />
      <species boundaryCondition="false" compartment="c" constant="false" hasOnlySubstanceUnits="false" id="M_phitcoa_c" name="phitcoa[c]" />
      <species boundaryCondition="false" compartment="c" constant="false" hasOnlySubstanceUnits="false" id="M_bzsucc_c" name="bzsucc[c]" />
      <species boundaryCondition="false" compartment="c" constant="false" hasOnlySubstanceUnits="false" id="M_6hch1eccoa_c" name="6hch1eccoa[c]" />
      <species boundaryCondition="false" compartment="c" constant="false" hasOnlySubstanceUnits="false" id="M_glutcoa_c" name="glutcoa[c]" />
      <species boundaryCondition="false" compartment="c" constant="false" hasOnlySubstanceUnits="false" id="M_b2coa_c" name="b2coa[c]" />
      <species boundaryCondition="false" compartment="c" constant="false" hasOnlySubstanceUnits="false" id="M_6occhcoa_c" name="6occhcoa[c]" />
      <species boundaryCondition="false" compartment="c" constant="false" hasOnlySubstanceUnits="false" id="M_pheac_c" name="pheac[c]" />
      <species boundaryCondition="false" compartment="c" constant="false" hasOnlySubstanceUnits="false" id="M_phaccoa_c" name="phaccoa[c]" />
      <species boundaryCondition="false" compartment="c" constant="false" hasOnlySubstanceUnits="false" id="M_trnaasn_c" name="trnaasn[c]" />
      <species boundaryCondition="false" compartment="c" constant="false" hasOnlySubstanceUnits="false" id="M_asntrna_c" name="asntrna[c]" />
      <species boundaryCondition="false" compartment="c" constant="false" hasOnlySubstanceUnits="false" id="M_4chccm_c" name="4chccm[c]" />
      <species boundaryCondition="false" compartment="c" constant="false" hasOnlySubstanceUnits="false" id="M_4choa_c" name="4choa[c]" />
      <species boundaryCondition="false" compartment="c" constant="false" hasOnlySubstanceUnits="false" id="M_4chms_c" name="4chms[c]" />
      <species boundaryCondition="false" compartment="c" constant="false" hasOnlySubstanceUnits="false" id="M_3fpyr_c" name="3fpyr[c]" />
      <species boundaryCondition="false" compartment="c" constant="false" hasOnlySubstanceUnits="false" id="M_2c25dho_c" name="2c25dho[c]" />
      <species boundaryCondition="false" compartment="c" constant="false" hasOnlySubstanceUnits="false" id="M_3cmuc_c" name="3cmuc[c]" />
      <species boundaryCondition="false" compartment="c" constant="false" hasOnlySubstanceUnits="false" id="M_34dhbz_c" name="34dhbz[c]" />
      <species boundaryCondition="false" compartment="c" constant="false" hasOnlySubstanceUnits="false" id="M_cdpglc_c" name="cdpglc[c]" />
      <species boundaryCondition="false" compartment="c" constant="false" hasOnlySubstanceUnits="false" id="M_cdpddg_c" name="cdpddg[c]" />
      <species boundaryCondition="false" compartment="c" constant="false" hasOnlySubstanceUnits="false" id="M_rb15bp_c" name="rb15bp[c]" />
      <species boundaryCondition="false" compartment="c" constant="false" hasOnlySubstanceUnits="false" id="M_sbt6p_c" name="sbt6p[c]" />
      <species boundaryCondition="false" compartment="c" constant="false" hasOnlySubstanceUnits="false" id="M_srb1p_c" name="srb1p[c]" />
      <species boundaryCondition="false" compartment="e" constant="false" hasOnlySubstanceUnits="false" id="M_cellb_e" name="cellb[e]" />
      <species boundaryCondition="false" compartment="e" constant="false" hasOnlySubstanceUnits="false" id="M_glc__D_e" name="glc-D[e]" />
      <species boundaryCondition="false" compartment="c" constant="false" hasOnlySubstanceUnits="false" id="M_actp_c" name="actp[c]" />
      <species boundaryCondition="false" compartment="c" constant="false" hasOnlySubstanceUnits="false" id="M_fru_c" name="fru[c]" />
      <species boundaryCondition="false" compartment="c" constant="false" hasOnlySubstanceUnits="false" id="M_f6p_c" name="f6p[c]" />
      <species boundaryCondition="false" compartment="c" constant="false" hasOnlySubstanceUnits="false" id="M_galctr__D_c" name="galctr-D[c]" />
      <species boundaryCondition="false" compartment="c" constant="false" hasOnlySubstanceUnits="false" id="M_14glun_c" name="14glun[c]" />
      <species boundaryCondition="false" compartment="c" constant="false" hasOnlySubstanceUnits="false" id="M_glycogen_c" name="glycogen[c]" />
      <species boundaryCondition="false" compartment="c" constant="false" hasOnlySubstanceUnits="false" id="M_mal__D_c" name="mal-D[c]" />
      <species boundaryCondition="false" compartment="c" constant="false" hasOnlySubstanceUnits="false" id="M_mana_c" name="mana[c]" />
      <species boundaryCondition="false" compartment="c" constant="false" hasOnlySubstanceUnits="false" id="M_2ddglcn_c" name="2ddglcn[c]" />
      <species boundaryCondition="false" compartment="c" constant="false" hasOnlySubstanceUnits="false" id="M_acac_c" name="acac[c]" />
      <species boundaryCondition="false" compartment="c" constant="false" hasOnlySubstanceUnits="false" id="M_aacoa_c" name="aacoa[c]" />
      <species boundaryCondition="false" compartment="c" constant="false" hasOnlySubstanceUnits="false" id="M_btcoa_c" name="btcoa[c]" />
      <species boundaryCondition="false" compartment="c" constant="false" hasOnlySubstanceUnits="false" id="M_butpi_c" name="butpi[c]" />
      <species boundaryCondition="false" compartment="c" constant="false" hasOnlySubstanceUnits="false" id="M_ACP_c" name="ACP[c]" />
      <species boundaryCondition="false" compartment="c" constant="false" hasOnlySubstanceUnits="false" id="M_hdca_c" name="hdca[c]" />
      <species boundaryCondition="false" compartment="c" constant="false" hasOnlySubstanceUnits="false" id="M_palmACP_c" name="palmACP[c]" />
      <species boundaryCondition="false" compartment="c" constant="false" hasOnlySubstanceUnits="false" id="M_adphep__D_COMMA_D_c" name="adphep-D,D[c]" />
      <species boundaryCondition="false" compartment="c" constant="false" hasOnlySubstanceUnits="false" id="M_adphep__L_COMMA_D_c" name="adphep-L,D[c]" />
      <species boundaryCondition="false" compartment="c" constant="false" hasOnlySubstanceUnits="false" id="M_alaala_c" name="alaala[c]" />
      <species boundaryCondition="false" compartment="c" constant="false" hasOnlySubstanceUnits="false" id="M_12dgr_EC_c" name="12dgr_EC[c]" />
      <species boundaryCondition="false" compartment="c" constant="false" hasOnlySubstanceUnits="false" id="M_pa_EC_c" name="pa_EC[c]" />
      <species boundaryCondition="false" compartment="c" constant="false" hasOnlySubstanceUnits="false" id="M_ddcaACP_c" name="ddcaACP[c]" />
      <species boundaryCondition="false" compartment="c" constant="false" hasOnlySubstanceUnits="false" id="M_kdo2lipid4_c" name="kdo2lipid4[c]" />
      <species boundaryCondition="false" compartment="c" constant="false" hasOnlySubstanceUnits="false" id="M_kdo2lipid4L_c" name="kdo2lipid4L[c]" />
      <species boundaryCondition="false" compartment="c" constant="false" hasOnlySubstanceUnits="false" id="M_myrsACP_c" name="myrsACP[c]" />
      <species boundaryCondition="false" compartment="c" constant="false" hasOnlySubstanceUnits="false" id="M_lipa_c" name="lipa[c]" />
      <species boundaryCondition="false" compartment="c" constant="false" hasOnlySubstanceUnits="false" id="M_etha_c" name="etha[c]" />
      <species boundaryCondition="false" compartment="c" constant="false" hasOnlySubstanceUnits="false" id="M_gam1p_c" name="gam1p[c]" />
      <species boundaryCondition="false" compartment="c" constant="false" hasOnlySubstanceUnits="false" id="M_acgam1p_c" name="acgam1p[c]" />
      <species boundaryCondition="false" compartment="c" constant="false" hasOnlySubstanceUnits="false" id="M_dttp_c" name="dttp[c]" />
      <species boundaryCondition="false" compartment="c" constant="false" hasOnlySubstanceUnits="false" id="M_dtdpglc_c" name="dtdpglc[c]" />
      <species boundaryCondition="false" compartment="c" constant="false" hasOnlySubstanceUnits="false" id="M_gdpddm_c" name="gdpddm[c]" />
      <species boundaryCondition="false" compartment="c" constant="false" hasOnlySubstanceUnits="false" id="M_gdpofuc_c" name="gdpofuc[c]" />
      <species boundaryCondition="false" compartment="c" constant="false" hasOnlySubstanceUnits="false" id="M_gdpman_c" name="gdpman[c]" />
      <species boundaryCondition="false" compartment="c" constant="false" hasOnlySubstanceUnits="false" id="M_gam6p_c" name="gam6p[c]" />
      <species boundaryCondition="false" compartment="c" constant="false" hasOnlySubstanceUnits="false" id="M_gmh1p_c" name="gmh1p[c]" />
      <species boundaryCondition="false" compartment="c" constant="false" hasOnlySubstanceUnits="false" id="M_gmh7p_c" name="gmh7p[c]" />
      <species boundaryCondition="false" compartment="c" constant="false" hasOnlySubstanceUnits="false" id="M_gmh17bp_c" name="gmh17bp[c]" />
      <species boundaryCondition="false" compartment="c" constant="false" hasOnlySubstanceUnits="false" id="M_gdpfuc_c" name="gdpfuc[c]" />
      <species boundaryCondition="false" compartment="c" constant="false" hasOnlySubstanceUnits="false" id="M_kdo8p_c" name="kdo8p[c]" />
      <species boundaryCondition="false" compartment="c" constant="false" hasOnlySubstanceUnits="false" id="M_kdo_c" name="kdo[c]" />
      <species boundaryCondition="false" compartment="c" constant="false" hasOnlySubstanceUnits="false" id="M_lipidX_c" name="lipidX[c]" />
      <species boundaryCondition="false" compartment="c" constant="false" hasOnlySubstanceUnits="false" id="M_u23ga_c" name="u23ga[c]" />
      <species boundaryCondition="false" compartment="c" constant="false" hasOnlySubstanceUnits="false" id="M_lipidAds_c" name="lipidAds[c]" />
      <species boundaryCondition="false" compartment="c" constant="false" hasOnlySubstanceUnits="false" id="M_cdpea_c" name="cdpea[c]" />
      <species boundaryCondition="false" compartment="c" constant="false" hasOnlySubstanceUnits="false" id="M_ckdo_c" name="ckdo[c]" />
      <species boundaryCondition="false" compartment="c" constant="false" hasOnlySubstanceUnits="false" id="M_cdp_c" name="cdp[c]" />
      <species boundaryCondition="false" compartment="c" constant="false" hasOnlySubstanceUnits="false" id="M_cmp_c" name="cmp[c]" />
      <species boundaryCondition="false" compartment="c" constant="false" hasOnlySubstanceUnits="false" id="M_lps_EC_c" name="lps_EC[c]" />
      <species boundaryCondition="false" compartment="c" constant="false" hasOnlySubstanceUnits="false" id="M_gdp_c" name="gdp[c]" />
      <species boundaryCondition="false" compartment="c" constant="false" hasOnlySubstanceUnits="false" id="M_mi1p__D_c" name="mi1p-D[c]" />
      <species boundaryCondition="false" compartment="c" constant="false" hasOnlySubstanceUnits="false" id="M_inost_c" name="inost[c]" />
      <species boundaryCondition="false" compartment="c" constant="false" hasOnlySubstanceUnits="false" id="M_lipidA_c" name="lipidA[c]" />
      <species boundaryCondition="false" compartment="c" constant="false" hasOnlySubstanceUnits="false" id="M_kdolipid4_c" name="kdolipid4[c]" />
      <species boundaryCondition="false" compartment="c" constant="false" hasOnlySubstanceUnits="false" id="M_udcpp_c" name="udcpp[c]" />
      <species boundaryCondition="false" compartment="c" constant="false" hasOnlySubstanceUnits="false" id="M_ugmda_c" name="ugmda[c]" />
      <species boundaryCondition="false" compartment="c" constant="false" hasOnlySubstanceUnits="false" id="M_uagmda_c" name="uagmda[c]" />
      <species boundaryCondition="false" compartment="c" constant="false" hasOnlySubstanceUnits="false" id="M_ump_c" name="ump[c]" />
      <species boundaryCondition="false" compartment="c" constant="false" hasOnlySubstanceUnits="false" id="M_pe_EC_c" name="pe_EC[c]" />
      <species boundaryCondition="false" compartment="c" constant="false" hasOnlySubstanceUnits="false" id="M_uaagmda_c" name="uaagmda[c]" />
      <species boundaryCondition="false" compartment="c" constant="false" hasOnlySubstanceUnits="false" id="M_peptido_EC_c" name="peptido_EC[c]" />
      <species boundaryCondition="false" compartment="c" constant="false" hasOnlySubstanceUnits="false" id="M_udcpdp_c" name="udcpdp[c]" />
      <species boundaryCondition="false" compartment="c" constant="false" hasOnlySubstanceUnits="false" id="M_s7p_c" name="s7p[c]" />
      <species boundaryCondition="false" compartment="c" constant="false" hasOnlySubstanceUnits="false" id="M_dtdpddg_c" name="dtdpddg[c]" />
      <species boundaryCondition="false" compartment="c" constant="false" hasOnlySubstanceUnits="false" id="M_dtdpddm_c" name="dtdpddm[c]" />
      <species boundaryCondition="false" compartment="c" constant="false" hasOnlySubstanceUnits="false" id="M_dtdp6dm_c" name="dtdp6dm[c]" />
      <species boundaryCondition="false" compartment="c" constant="false" hasOnlySubstanceUnits="false" id="M_3htdACP_c" name="3htdACP[c]" />
      <species boundaryCondition="false" compartment="c" constant="false" hasOnlySubstanceUnits="false" id="M_u3hga_c" name="u3hga[c]" />
      <species boundaryCondition="false" compartment="c" constant="false" hasOnlySubstanceUnits="false" id="M_26dap__M_c" name="26dap-M[c]" />
      <species boundaryCondition="false" compartment="c" constant="false" hasOnlySubstanceUnits="false" id="M_uamag_c" name="uamag[c]" />
      <species boundaryCondition="false" compartment="c" constant="false" hasOnlySubstanceUnits="false" id="M_ugmd_c" name="ugmd[c]" />
      <species boundaryCondition="false" compartment="c" constant="false" hasOnlySubstanceUnits="false" id="M_uacmam_c" name="uacmam[c]" />
      <species boundaryCondition="false" compartment="c" constant="false" hasOnlySubstanceUnits="false" id="M_uacmamu_c" name="uacmamu[c]" />
      <species boundaryCondition="false" compartment="c" constant="false" hasOnlySubstanceUnits="false" id="M_uacgam_c" name="uacgam[c]" />
      <species boundaryCondition="false" compartment="c" constant="false" hasOnlySubstanceUnits="false" id="M_u3aga_c" name="u3aga[c]" />
      <species boundaryCondition="false" compartment="c" constant="false" hasOnlySubstanceUnits="false" id="M_uamr_c" name="uamr[c]" />
      <species boundaryCondition="false" compartment="c" constant="false" hasOnlySubstanceUnits="false" id="M_uama_c" name="uama[c]" />
      <species boundaryCondition="false" compartment="c" constant="false" hasOnlySubstanceUnits="false" id="M_uaccg_c" name="uaccg[c]" />
      <species boundaryCondition="false" compartment="c" constant="false" hasOnlySubstanceUnits="false" id="M_3hbacoa_c" name="3hbacoa[c]" />
      <species boundaryCondition="false" compartment="c" constant="false" hasOnlySubstanceUnits="false" id="M_2pg_c" name="2pg[c]" />
      <species boundaryCondition="false" compartment="c" constant="false" hasOnlySubstanceUnits="false" id="M_glyc3p_c" name="glyc3p[c]" />
      <species boundaryCondition="false" compartment="c" constant="false" hasOnlySubstanceUnits="false" id="M_mqn7_c" name="mqn7[c]" />
      <species boundaryCondition="false" compartment="c" constant="false" hasOnlySubstanceUnits="false" id="M_mql7_c" name="mql7[c]" />
      <species boundaryCondition="false" compartment="c" constant="false" hasOnlySubstanceUnits="false" id="M_hg2_c" name="hg2[c]" />
      <species boundaryCondition="false" compartment="c" constant="false" hasOnlySubstanceUnits="false" id="M_hg0_c" name="hg0[c]" />
      <species boundaryCondition="false" compartment="c" constant="false" hasOnlySubstanceUnits="false" id="M_fdp_c" name="fdp[c]" />
      <species boundaryCondition="false" compartment="c" constant="false" hasOnlySubstanceUnits="false" id="M_13ppd_c" name="13ppd[c]" />
      <species boundaryCondition="false" compartment="c" constant="false" hasOnlySubstanceUnits="false" id="M_3hppnl_c" name="3hppnl[c]" />
      <species boundaryCondition="false" compartment="c" constant="false" hasOnlySubstanceUnits="false" id="M_cit_c" name="cit[c]" />
      <species boundaryCondition="false" compartment="c" constant="false" hasOnlySubstanceUnits="false" id="M_10fthf_c" name="10fthf[c]" />
      <species boundaryCondition="false" compartment="c" constant="false" hasOnlySubstanceUnits="false" id="M_thf_c" name="thf[c]" />
      <species boundaryCondition="false" compartment="c" constant="false" hasOnlySubstanceUnits="false" id="M_apoACP_c" name="apoACP[c]" />
      <species boundaryCondition="false" compartment="c" constant="false" hasOnlySubstanceUnits="false" id="M_pydx5p_c" name="pydx5p[c]" />
      <species boundaryCondition="false" compartment="c" constant="false" hasOnlySubstanceUnits="false" id="M_pyam5p_c" name="pyam5p[c]" />
      <species boundaryCondition="false" compartment="c" constant="false" hasOnlySubstanceUnits="false" id="M_8aonn_c" name="8aonn[c]" />
      <species boundaryCondition="false" compartment="c" constant="false" hasOnlySubstanceUnits="false" id="M_amob_c" name="amob[c]" />
      <species boundaryCondition="false" compartment="c" constant="false" hasOnlySubstanceUnits="false" id="M_dann_c" name="dann[c]" />
      <species boundaryCondition="false" compartment="c" constant="false" hasOnlySubstanceUnits="false" id="M_air_c" name="air[c]" />
      <species boundaryCondition="false" compartment="c" constant="false" hasOnlySubstanceUnits="false" id="M_4ampm_c" name="4ampm[c]" />
      <species boundaryCondition="false" compartment="c" constant="false" hasOnlySubstanceUnits="false" id="M_5apru_c" name="5apru[c]" />
      <species boundaryCondition="false" compartment="c" constant="false" hasOnlySubstanceUnits="false" id="M_5aprbu_c" name="5aprbu[c]" />
      <species boundaryCondition="false" compartment="c" constant="false" hasOnlySubstanceUnits="false" id="M_ala__B_c" name="ala-B[c]" />
      <species boundaryCondition="false" compartment="c" constant="false" hasOnlySubstanceUnits="false" id="M_iasp_c" name="iasp[c]" />
      <species boundaryCondition="false" compartment="c" constant="false" hasOnlySubstanceUnits="false" id="M_btn_c" name="btn[c]" />
      <species boundaryCondition="false" compartment="c" constant="false" hasOnlySubstanceUnits="false" id="M_btamp_c" name="btamp[c]" />
      <species boundaryCondition="false" compartment="c" constant="false" hasOnlySubstanceUnits="false" id="M_dtbt_c" name="dtbt[c]" />
      <species boundaryCondition="false" compartment="c" constant="false" hasOnlySubstanceUnits="false" id="M_cbi_c" name="cbi[c]" />
      <species boundaryCondition="false" compartment="c" constant="false" hasOnlySubstanceUnits="false" id="M_adcoba_c" name="adcoba[c]" />
      <species boundaryCondition="false" compartment="c" constant="false" hasOnlySubstanceUnits="false" id="M_cbl1_c" name="cbl1[c]" />
      <species boundaryCondition="false" compartment="c" constant="false" hasOnlySubstanceUnits="false" id="M_cobamcoa_c" name="cobamcoa[c]" />
      <species boundaryCondition="false" compartment="c" constant="false" hasOnlySubstanceUnits="false" id="M_4c2me_c" name="4c2me[c]" />
      <species boundaryCondition="false" compartment="c" constant="false" hasOnlySubstanceUnits="false" id="M_2p4c2me_c" name="2p4c2me[c]" />
      <species boundaryCondition="false" compartment="c" constant="false" hasOnlySubstanceUnits="false" id="M_cpppg3_c" name="cpppg3[c]" />
      <species boundaryCondition="false" compartment="c" constant="false" hasOnlySubstanceUnits="false" id="M_pppg9_c" name="pppg9[c]" />
      <species boundaryCondition="false" compartment="c" constant="false" hasOnlySubstanceUnits="false" id="M_dad__5_c" name="dad-5[c]" />
      <species boundaryCondition="false" compartment="c" constant="false" hasOnlySubstanceUnits="false" id="M_dhpt_c" name="dhpt[c]" />
      <species boundaryCondition="false" compartment="c" constant="false" hasOnlySubstanceUnits="false" id="M_dhf_c" name="dhf[c]" />
      <species boundaryCondition="false" compartment="c" constant="false" hasOnlySubstanceUnits="false" id="M_25dhpp_c" name="25dhpp[c]" />
      <species boundaryCondition="false" compartment="c" constant="false" hasOnlySubstanceUnits="false" id="M_2ahhmd_c" name="2ahhmd[c]" />
      <species boundaryCondition="false" compartment="c" constant="false" hasOnlySubstanceUnits="false" id="M_h2mb4p_c" name="h2mb4p[c]" />
      <species boundaryCondition="false" compartment="c" constant="false" hasOnlySubstanceUnits="false" id="M_dmpp_c" name="dmpp[c]" />
      <species boundaryCondition="false" compartment="c" constant="false" hasOnlySubstanceUnits="false" id="M_2omhmbl_c" name="2omhmbl[c]" />
      <species boundaryCondition="false" compartment="c" constant="false" hasOnlySubstanceUnits="false" id="M_dhpmp_c" name="dhpmp[c]" />
      <species boundaryCondition="false" compartment="c" constant="false" hasOnlySubstanceUnits="false" id="M_dhnpt_c" name="dhnpt[c]" />
      <species boundaryCondition="false" compartment="c" constant="false" hasOnlySubstanceUnits="false" id="M_ahdt_c" name="ahdt[c]" />
      <species boundaryCondition="false" compartment="c" constant="false" hasOnlySubstanceUnits="false" id="M_2dhp_c" name="2dhp[c]" />
      <species boundaryCondition="false" compartment="c" constant="false" hasOnlySubstanceUnits="false" id="M_pant__R_c" name="pant-R[c]" />
      <species boundaryCondition="false" compartment="c" constant="false" hasOnlySubstanceUnits="false" id="M_dxyl5p_c" name="dxyl5p[c]" />
      <species boundaryCondition="false" compartment="c" constant="false" hasOnlySubstanceUnits="false" id="M_2me4p_c" name="2me4p[c]" />
      <species boundaryCondition="false" compartment="c" constant="false" hasOnlySubstanceUnits="false" id="M_e4p_c" name="e4p[c]" />
      <species boundaryCondition="false" compartment="c" constant="false" hasOnlySubstanceUnits="false" id="M_4per_c" name="4per[c]" />
      <species boundaryCondition="false" compartment="c" constant="false" hasOnlySubstanceUnits="false" id="M_fe2_c" name="fe2[c]" />
      <species boundaryCondition="false" compartment="c" constant="false" hasOnlySubstanceUnits="false" id="M_ppp9_c" name="ppp9[c]" />
      <species boundaryCondition="false" compartment="c" constant="false" hasOnlySubstanceUnits="false" id="M_pheme_c" name="pheme[c]" />
      <species boundaryCondition="false" compartment="c" constant="false" hasOnlySubstanceUnits="false" id="M_fmn_c" name="fmn[c]" />
      <species boundaryCondition="false" compartment="c" constant="false" hasOnlySubstanceUnits="false" id="M_5aop_c" name="5aop[c]" />
      <species boundaryCondition="false" compartment="c" constant="false" hasOnlySubstanceUnits="false" id="M_glucys_c" name="glucys[c]" />
      <species boundaryCondition="false" compartment="c" constant="false" hasOnlySubstanceUnits="false" id="M_gthrd_c" name="gthrd[c]" />
      <species boundaryCondition="false" compartment="c" constant="false" hasOnlySubstanceUnits="false" id="M_gthox_c" name="gthox[c]" />
      <species boundaryCondition="false" compartment="c" constant="false" hasOnlySubstanceUnits="false" id="M_gtp_c" name="gtp[c]" />
      <species boundaryCondition="false" compartment="c" constant="false" hasOnlySubstanceUnits="false" id="M_octdp_c" name="octdp[c]" />
      <species boundaryCondition="false" compartment="c" constant="false" hasOnlySubstanceUnits="false" id="M_3ophb_c" name="3ophb[c]" />
      <species boundaryCondition="false" compartment="c" constant="false" hasOnlySubstanceUnits="false" id="M_4mhetz_c" name="4mhetz[c]" />
      <species boundaryCondition="false" compartment="c" constant="false" hasOnlySubstanceUnits="false" id="M_4mpetz_c" name="4mpetz[c]" />
      <species boundaryCondition="false" compartment="c" constant="false" hasOnlySubstanceUnits="false" id="M_ppbng_c" name="ppbng[c]" />
      <species boundaryCondition="false" compartment="c" constant="false" hasOnlySubstanceUnits="false" id="M_hmbil_c" name="hmbil[c]" />
      <species boundaryCondition="false" compartment="c" constant="false" hasOnlySubstanceUnits="false" id="M_5678thh_c" name="5678thh[c]" />
      <species boundaryCondition="false" compartment="c" constant="false" hasOnlySubstanceUnits="false" id="M_78dhp_c" name="78dhp[c]" />
      <species boundaryCondition="false" compartment="c" constant="false" hasOnlySubstanceUnits="false" id="M_ipdp_c" name="ipdp[c]" />
      <species boundaryCondition="false" compartment="c" constant="false" hasOnlySubstanceUnits="false" id="M_2mecdp_c" name="2mecdp[c]" />
      <species boundaryCondition="false" compartment="c" constant="false" hasOnlySubstanceUnits="false" id="M_ctp_c" name="ctp[c]" />
      <species boundaryCondition="false" compartment="c" constant="false" hasOnlySubstanceUnits="false" id="M_mlthf_c" name="mlthf[c]" />
      <species boundaryCondition="false" compartment="c" constant="false" hasOnlySubstanceUnits="false" id="M_nmn_c" name="nmn[c]" />
      <species boundaryCondition="false" compartment="c" constant="false" hasOnlySubstanceUnits="false" id="M_dnad_c" name="dnad[c]" />
      <species boundaryCondition="false" compartment="c" constant="false" hasOnlySubstanceUnits="false" id="M_nac_c" name="nac[c]" />
      <species boundaryCondition="false" compartment="c" constant="false" hasOnlySubstanceUnits="false" id="M_nicrnt_c" name="nicrnt[c]" />
      <species boundaryCondition="false" compartment="c" constant="false" hasOnlySubstanceUnits="false" id="M_quln_c" name="quln[c]" />
      <species boundaryCondition="false" compartment="c" constant="false" hasOnlySubstanceUnits="false" id="M_frdp_c" name="frdp[c]" />
      <species boundaryCondition="false" compartment="c" constant="false" hasOnlySubstanceUnits="false" id="M_ohpb_c" name="ohpb[c]" />
      <species boundaryCondition="false" compartment="c" constant="false" hasOnlySubstanceUnits="false" id="M_phthr_c" name="phthr[c]" />
      <species boundaryCondition="false" compartment="c" constant="false" hasOnlySubstanceUnits="false" id="M_2ohph_c" name="2ohph[c]" />
      <species boundaryCondition="false" compartment="c" constant="false" hasOnlySubstanceUnits="false" id="M_2omph_c" name="2omph[c]" />
      <species boundaryCondition="false" compartment="c" constant="false" hasOnlySubstanceUnits="false" id="M_2ombzl_c" name="2ombzl[c]" />
      <species boundaryCondition="false" compartment="c" constant="false" hasOnlySubstanceUnits="false" id="M_2ommbl_c" name="2ommbl[c]" />
      <species boundaryCondition="false" compartment="c" constant="false" hasOnlySubstanceUnits="false" id="M_2oph_c" name="2oph[c]" />
      <species boundaryCondition="false" compartment="c" constant="false" hasOnlySubstanceUnits="false" id="M_pnto__R_c" name="pnto-R[c]" />
      <species boundaryCondition="false" compartment="c" constant="false" hasOnlySubstanceUnits="false" id="M_pdx5p_c" name="pdx5p[c]" />
      <species boundaryCondition="false" compartment="c" constant="false" hasOnlySubstanceUnits="false" id="M_4r5au_c" name="4r5au[c]" />
      <species boundaryCondition="false" compartment="c" constant="false" hasOnlySubstanceUnits="false" id="M_4ppan_c" name="4ppan[c]" />
      <species boundaryCondition="false" compartment="c" constant="false" hasOnlySubstanceUnits="false" id="M_4ppcys_c" name="4ppcys[c]" />
      <species boundaryCondition="false" compartment="c" constant="false" hasOnlySubstanceUnits="false" id="M_pan4p_c" name="pan4p[c]" />
      <species boundaryCondition="false" compartment="c" constant="false" hasOnlySubstanceUnits="false" id="M_pser__L_c" name="pser-L[c]" />
      <species boundaryCondition="false" compartment="c" constant="false" hasOnlySubstanceUnits="false" id="M_dpcoa_c" name="dpcoa[c]" />
      <species boundaryCondition="false" compartment="c" constant="false" hasOnlySubstanceUnits="false" id="M_ribflv_c" name="ribflv[c]" />
      <species boundaryCondition="false" compartment="c" constant="false" hasOnlySubstanceUnits="false" id="M_4hba_c" name="4hba[c]" />
      <species boundaryCondition="false" compartment="c" constant="false" hasOnlySubstanceUnits="false" id="M_thmmp_c" name="thmmp[c]" />
      <species boundaryCondition="false" compartment="c" constant="false" hasOnlySubstanceUnits="false" id="M_thmpp_c" name="thmpp[c]" />
      <species boundaryCondition="false" compartment="c" constant="false" hasOnlySubstanceUnits="false" id="M_2mahmp_c" name="2mahmp[c]" />
      <species boundaryCondition="false" compartment="c" constant="false" hasOnlySubstanceUnits="false" id="M_uppg3_c" name="uppg3[c]" />
      <species boundaryCondition="false" compartment="c" constant="false" hasOnlySubstanceUnits="false" id="M_trnacys_c" name="trnacys[c]" />
      <species boundaryCondition="false" compartment="c" constant="false" hasOnlySubstanceUnits="false" id="M_cystrna_c" name="cystrna[c]" />
      <species boundaryCondition="false" compartment="c" constant="false" hasOnlySubstanceUnits="false" id="M_so4_c" name="so4[c]" />
      <species boundaryCondition="false" compartment="c" constant="false" hasOnlySubstanceUnits="false" id="M_aps_c" name="aps[c]" />
      <species boundaryCondition="false" compartment="c" constant="false" hasOnlySubstanceUnits="false" id="M_indole_c" name="indole[c]" />
      <species boundaryCondition="false" compartment="c" constant="false" hasOnlySubstanceUnits="false" id="M_ficytcc_c" name="ficytcc[c]" />
      <species boundaryCondition="false" compartment="c" constant="false" hasOnlySubstanceUnits="false" id="M_focytcc_c" name="focytcc[c]" />
      <species boundaryCondition="false" compartment="e" constant="false" hasOnlySubstanceUnits="false" id="M_h_e" name="h[e]" />
      <species boundaryCondition="false" compartment="c" constant="false" hasOnlySubstanceUnits="false" id="M_h2_c" name="h2[c]" />
      <species boundaryCondition="false" compartment="e" constant="false" hasOnlySubstanceUnits="false" id="M_h2_e" name="h2[e]" />
      <species boundaryCondition="false" compartment="c" constant="false" hasOnlySubstanceUnits="false" id="M_iqnl_c" name="iqnl[c]" />
      <species boundaryCondition="false" compartment="c" constant="false" hasOnlySubstanceUnits="false" id="M_iqnln_c" name="iqnln[c]" />
      <species boundaryCondition="false" compartment="c" constant="false" hasOnlySubstanceUnits="false" id="M_actACP_c" name="actACP[c]" />
      <species boundaryCondition="false" compartment="c" constant="false" hasOnlySubstanceUnits="false" id="M_3hbACP_c" name="3hbACP[c]" />
      <species boundaryCondition="false" compartment="c" constant="false" hasOnlySubstanceUnits="false" id="M_3oxddACP_c" name="3oxddACP[c]" />
      <species boundaryCondition="false" compartment="c" constant="false" hasOnlySubstanceUnits="false" id="M_3hddACP_c" name="3hddACP[c]" />
      <species boundaryCondition="false" compartment="c" constant="false" hasOnlySubstanceUnits="false" id="M_3oxdeACP_c" name="3oxdeACP[c]" />
      <species boundaryCondition="false" compartment="c" constant="false" hasOnlySubstanceUnits="false" id="M_3hdeACP_c" name="3hdeACP[c]" />
      <species boundaryCondition="false" compartment="c" constant="false" hasOnlySubstanceUnits="false" id="M_3oxhdACP_c" name="3oxhdACP[c]" />
      <species boundaryCondition="false" compartment="c" constant="false" hasOnlySubstanceUnits="false" id="M_3hpaACP_c" name="3hpaACP[c]" />
      <species boundaryCondition="false" compartment="c" constant="false" hasOnlySubstanceUnits="false" id="M_3oxhACP_c" name="3oxhACP[c]" />
      <species boundaryCondition="false" compartment="c" constant="false" hasOnlySubstanceUnits="false" id="M_3hhACP_c" name="3hhACP[c]" />
      <species boundaryCondition="false" compartment="c" constant="false" hasOnlySubstanceUnits="false" id="M_3oxocACP_c" name="3oxocACP[c]" />
      <species boundaryCondition="false" compartment="c" constant="false" hasOnlySubstanceUnits="false" id="M_3hocACP_c" name="3hocACP[c]" />
      <species boundaryCondition="false" compartment="c" constant="false" hasOnlySubstanceUnits="false" id="M_3oxocdacp_c" name="3oxocdacp[c]" />
      <species boundaryCondition="false" compartment="c" constant="false" hasOnlySubstanceUnits="false" id="M_3hocdacp_c" name="3hocdacp[c]" />
      <species boundaryCondition="false" compartment="c" constant="false" hasOnlySubstanceUnits="false" id="M_3oxtdACP_c" name="3oxtdACP[c]" />
      <species boundaryCondition="false" compartment="c" constant="false" hasOnlySubstanceUnits="false" id="M_oxadpcoa_c" name="oxadpcoa[c]" />
      <species boundaryCondition="false" compartment="c" constant="false" hasOnlySubstanceUnits="false" id="M_3hbycoa_c" name="3hbycoa[c]" />
      <species boundaryCondition="false" compartment="c" constant="false" hasOnlySubstanceUnits="false" id="M_3hbut__R_c" name="3hbut-R[c]" />
      <species boundaryCondition="false" compartment="c" constant="false" hasOnlySubstanceUnits="false" id="M_2ahhmp_c" name="2ahhmp[c]" />
      <species boundaryCondition="false" compartment="c" constant="false" hasOnlySubstanceUnits="false" id="M_gcald_c" name="gcald[c]" />
      <species boundaryCondition="false" compartment="c" constant="false" hasOnlySubstanceUnits="false" id="M_5mthf_c" name="5mthf[c]" />
      <species boundaryCondition="false" compartment="c" constant="false" hasOnlySubstanceUnits="false" id="M_fglut__S_c" name="fglut-S[c]" />
      <species boundaryCondition="false" compartment="c" constant="false" hasOnlySubstanceUnits="false" id="M_trnagly_c" name="trnagly[c]" />
      <species boundaryCondition="false" compartment="c" constant="false" hasOnlySubstanceUnits="false" id="M_glytrna_c" name="glytrna[c]" />
      <species boundaryCondition="false" compartment="c" constant="false" hasOnlySubstanceUnits="false" id="M_trnaser_c" name="trnaser[c]" />
      <species boundaryCondition="false" compartment="c" constant="false" hasOnlySubstanceUnits="false" id="M_sertrna_c" name="sertrna[c]" />
      <species boundaryCondition="false" compartment="c" constant="false" hasOnlySubstanceUnits="false" id="M_13dpg_c" name="13dpg[c]" />
      <species boundaryCondition="false" compartment="c" constant="false" hasOnlySubstanceUnits="false" id="M_adpglc_c" name="adpglc[c]" />
      <species boundaryCondition="false" compartment="c" constant="false" hasOnlySubstanceUnits="false" id="M_tartr__L_c" name="tartr-L[c]" />
      <species boundaryCondition="false" compartment="c" constant="false" hasOnlySubstanceUnits="false" id="M_oxglyc_c" name="oxglyc[c]" />
      <species boundaryCondition="false" compartment="c" constant="false" hasOnlySubstanceUnits="false" id="M_tartr__M_c" name="tartr-M[c]" />
      <species boundaryCondition="false" compartment="c" constant="false" hasOnlySubstanceUnits="false" id="M_trnahis_c" name="trnahis[c]" />
      <species boundaryCondition="false" compartment="c" constant="false" hasOnlySubstanceUnits="false" id="M_histrna_c" name="histrna[c]" />
      <species boundaryCondition="false" compartment="c" constant="false" hasOnlySubstanceUnits="false" id="M_r5p_c" name="r5p[c]" />
      <species boundaryCondition="false" compartment="c" constant="false" hasOnlySubstanceUnits="false" id="M_acmama_c" name="acmama[c]" />
      <species boundaryCondition="false" compartment="c" constant="false" hasOnlySubstanceUnits="false" id="M_acmam_c" name="acmam[c]" />
      <species boundaryCondition="false" compartment="c" constant="false" hasOnlySubstanceUnits="false" id="M_ara4n__L_c" name="ara4n-L[c]" />
      <species boundaryCondition="false" compartment="c" constant="false" hasOnlySubstanceUnits="false" id="M_ara4n__lipa_c" name="ara4n-lipa[c]" />
      <species boundaryCondition="false" compartment="c" constant="false" hasOnlySubstanceUnits="false" id="M_cdpdag_c" name="cdpdag[c]" />
      <species boundaryCondition="false" compartment="c" constant="false" hasOnlySubstanceUnits="false" id="M_ps_c" name="ps[c]" />
      <species boundaryCondition="false" compartment="c" constant="false" hasOnlySubstanceUnits="false" id="M_acmana_c" name="acmana[c]" />
      <species boundaryCondition="false" compartment="c" constant="false" hasOnlySubstanceUnits="false" id="M_udpgal_c" name="udpgal[c]" />
      <species boundaryCondition="false" compartment="c" constant="false" hasOnlySubstanceUnits="false" id="M_udpglcur_c" name="udpglcur[c]" />
      <species boundaryCondition="false" compartment="c" constant="false" hasOnlySubstanceUnits="false" id="M_2maacoa_c" name="2maacoa[c]" />
      <species boundaryCondition="false" compartment="c" constant="false" hasOnlySubstanceUnits="false" id="M_3ohcoa_c" name="3ohcoa[c]" />
      <species boundaryCondition="false" compartment="c" constant="false" hasOnlySubstanceUnits="false" id="M_hxcoa_c" name="hxcoa[c]" />
      <species boundaryCondition="false" compartment="c" constant="false" hasOnlySubstanceUnits="false" id="M_3oocoa_c" name="3oocoa[c]" />
      <species boundaryCondition="false" compartment="c" constant="false" hasOnlySubstanceUnits="false" id="M_occoa_c" name="occoa[c]" />
      <species boundaryCondition="false" compartment="c" constant="false" hasOnlySubstanceUnits="false" id="M_3odcoa_c" name="3odcoa[c]" />
      <species boundaryCondition="false" compartment="c" constant="false" hasOnlySubstanceUnits="false" id="M_dccoa_c" name="dccoa[c]" />
      <species boundaryCondition="false" compartment="c" constant="false" hasOnlySubstanceUnits="false" id="M_3oddcoa_c" name="3oddcoa[c]" />
      <species boundaryCondition="false" compartment="c" constant="false" hasOnlySubstanceUnits="false" id="M_ddcoa_c" name="ddcoa[c]" />
      <species boundaryCondition="false" compartment="c" constant="false" hasOnlySubstanceUnits="false" id="M_3otdcoa_c" name="3otdcoa[c]" />
      <species boundaryCondition="false" compartment="c" constant="false" hasOnlySubstanceUnits="false" id="M_tdcoa_c" name="tdcoa[c]" />
      <species boundaryCondition="false" compartment="c" constant="false" hasOnlySubstanceUnits="false" id="M_3ohdcoa_c" name="3ohdcoa[c]" />
      <species boundaryCondition="false" compartment="c" constant="false" hasOnlySubstanceUnits="false" id="M_ibcoa_c" name="ibcoa[c]" />
      <species boundaryCondition="false" compartment="c" constant="false" hasOnlySubstanceUnits="false" id="M_2mp2coa_c" name="2mp2coa[c]" />
      <species boundaryCondition="false" compartment="c" constant="false" hasOnlySubstanceUnits="false" id="M_hx2coa_c" name="hx2coa[c]" />
      <species boundaryCondition="false" compartment="c" constant="false" hasOnlySubstanceUnits="false" id="M_2mbcoa_c" name="2mbcoa[c]" />
      <species boundaryCondition="false" compartment="c" constant="false" hasOnlySubstanceUnits="false" id="M_2mb2coa_c" name="2mb2coa[c]" />
      <species boundaryCondition="false" compartment="c" constant="false" hasOnlySubstanceUnits="false" id="M_oc2coa_c" name="oc2coa[c]" />
      <species boundaryCondition="false" compartment="c" constant="false" hasOnlySubstanceUnits="false" id="M_dc2coa_c" name="dc2coa[c]" />
      <species boundaryCondition="false" compartment="c" constant="false" hasOnlySubstanceUnits="false" id="M_trans__dd2coa_c" name="trans-dd2coa[c]" />
      <species boundaryCondition="false" compartment="c" constant="false" hasOnlySubstanceUnits="false" id="M_td2coa_c" name="td2coa[c]" />
      <species boundaryCondition="false" compartment="c" constant="false" hasOnlySubstanceUnits="false" id="M_pmtcoa_c" name="pmtcoa[c]" />
      <species boundaryCondition="false" compartment="c" constant="false" hasOnlySubstanceUnits="false" id="M_hdd2coa_c" name="hdd2coa[c]" />
      <species boundaryCondition="false" compartment="c" constant="false" hasOnlySubstanceUnits="false" id="M_3hhcoa_c" name="3hhcoa[c]" />
      <species boundaryCondition="false" compartment="c" constant="false" hasOnlySubstanceUnits="false" id="M_3hocoa_c" name="3hocoa[c]" />
      <species boundaryCondition="false" compartment="c" constant="false" hasOnlySubstanceUnits="false" id="M_3hdcoa_c" name="3hdcoa[c]" />
      <species boundaryCondition="false" compartment="c" constant="false" hasOnlySubstanceUnits="false" id="M_3hddcoa_c" name="3hddcoa[c]" />
      <species boundaryCondition="false" compartment="c" constant="false" hasOnlySubstanceUnits="false" id="M_3htdcoa_c" name="3htdcoa[c]" />
      <species boundaryCondition="false" compartment="c" constant="false" hasOnlySubstanceUnits="false" id="M_3hhdcoa_c" name="3hhdcoa[c]" />
      <species boundaryCondition="false" compartment="c" constant="false" hasOnlySubstanceUnits="false" id="M_fa1_c" name="fa1[c]" />
      <species boundaryCondition="false" compartment="c" constant="false" hasOnlySubstanceUnits="false" id="M_fa1coa_c" name="fa1coa[c]" />
      <species boundaryCondition="false" compartment="c" constant="false" hasOnlySubstanceUnits="false" id="M_fa4_c" name="fa4[c]" />
      <species boundaryCondition="false" compartment="c" constant="false" hasOnlySubstanceUnits="false" id="M_fa4coa_c" name="fa4coa[c]" />
      <species boundaryCondition="false" compartment="c" constant="false" hasOnlySubstanceUnits="false" id="M_fa3_c" name="fa3[c]" />
      <species boundaryCondition="false" compartment="c" constant="false" hasOnlySubstanceUnits="false" id="M_fa3coa_c" name="fa3coa[c]" />
      <species boundaryCondition="false" compartment="c" constant="false" hasOnlySubstanceUnits="false" id="M_fa6_c" name="fa6[c]" />
      <species boundaryCondition="false" compartment="c" constant="false" hasOnlySubstanceUnits="false" id="M_fa6coa_c" name="fa6coa[c]" />
      <species boundaryCondition="false" compartment="c" constant="false" hasOnlySubstanceUnits="false" id="M_hdcea_c" name="hdcea[c]" />
      <species boundaryCondition="false" compartment="c" constant="false" hasOnlySubstanceUnits="false" id="M_hdcoa_c" name="hdcoa[c]" />
      <species boundaryCondition="false" compartment="c" constant="false" hasOnlySubstanceUnits="false" id="M_fa5_c" name="fa5[c]" />
      <species boundaryCondition="false" compartment="c" constant="false" hasOnlySubstanceUnits="false" id="M_fa5coa_c" name="fa5coa[c]" />
      <species boundaryCondition="false" compartment="c" constant="false" hasOnlySubstanceUnits="false" id="M_fa12_c" name="fa12[c]" />
      <species boundaryCondition="false" compartment="c" constant="false" hasOnlySubstanceUnits="false" id="M_fa12coa_c" name="fa12coa[c]" />
      <species boundaryCondition="false" compartment="c" constant="false" hasOnlySubstanceUnits="false" id="M_fa11_c" name="fa11[c]" />
      <species boundaryCondition="false" compartment="c" constant="false" hasOnlySubstanceUnits="false" id="M_fa11coa_c" name="fa11coa[c]" />
      <species boundaryCondition="false" compartment="c" constant="false" hasOnlySubstanceUnits="false" id="M_fa10_c" name="fa10[c]" />
      <species boundaryCondition="false" compartment="c" constant="false" hasOnlySubstanceUnits="false" id="M_fa10coa_c" name="fa10coa[c]" />
      <species boundaryCondition="false" compartment="c" constant="false" hasOnlySubstanceUnits="false" id="M_fa9_c" name="fa9[c]" />
      <species boundaryCondition="false" compartment="c" constant="false" hasOnlySubstanceUnits="false" id="M_fa9coa_c" name="fa9coa[c]" />
      <species boundaryCondition="false" compartment="c" constant="false" hasOnlySubstanceUnits="false" id="M_ocdca_c" name="ocdca[c]" />
      <species boundaryCondition="false" compartment="c" constant="false" hasOnlySubstanceUnits="false" id="M_strcoa_c" name="strcoa[c]" />
      <species boundaryCondition="false" compartment="c" constant="false" hasOnlySubstanceUnits="false" id="M_ocdcea_c" name="ocdcea[c]" />
      <species boundaryCondition="false" compartment="c" constant="false" hasOnlySubstanceUnits="false" id="M_odecoa_c" name="odecoa[c]" />
      <species boundaryCondition="false" compartment="c" constant="false" hasOnlySubstanceUnits="false" id="M_3hmbcoa_c" name="3hmbcoa[c]" />
      <species boundaryCondition="false" compartment="c" constant="false" hasOnlySubstanceUnits="false" id="M_3hmp_c" name="3hmp[c]" />
      <species boundaryCondition="false" compartment="c" constant="false" hasOnlySubstanceUnits="false" id="M_hmgcoa_c" name="hmgcoa[c]" />
      <species boundaryCondition="false" compartment="c" constant="false" hasOnlySubstanceUnits="false" id="M_datp_c" name="datp[c]" />
      <species boundaryCondition="false" compartment="c" constant="false" hasOnlySubstanceUnits="false" id="M_dctp_c" name="dctp[c]" />
      <species boundaryCondition="false" compartment="c" constant="false" hasOnlySubstanceUnits="false" id="M_dgtp_c" name="dgtp[c]" />
      <species boundaryCondition="false" compartment="c" constant="false" hasOnlySubstanceUnits="false" id="M_dna_Eco_c" name="dna_Eco[c]" />
      <species boundaryCondition="false" compartment="c" constant="false" hasOnlySubstanceUnits="false" id="M_clpn_EC_c" name="clpn_EC[c]" />
      <species boundaryCondition="false" compartment="c" constant="false" hasOnlySubstanceUnits="false" id="M_pg_EC_c" name="pg_EC[c]" />
      <species boundaryCondition="false" compartment="c" constant="false" hasOnlySubstanceUnits="false" id="M_ps_EC_c" name="ps_EC[c]" />
      <species boundaryCondition="false" compartment="c" constant="false" hasOnlySubstanceUnits="false" id="M_plipid_Eco_c" name="plipid_Eco[c]" />
      <species boundaryCondition="false" compartment="c" constant="false" hasOnlySubstanceUnits="false" id="M_iletrna_c" name="iletrna[c]" />
      <species boundaryCondition="false" compartment="c" constant="false" hasOnlySubstanceUnits="false" id="M_leutrna_c" name="leutrna[c]" />
      <species boundaryCondition="false" compartment="c" constant="false" hasOnlySubstanceUnits="false" id="M_lystrna_c" name="lystrna[c]" />
      <species boundaryCondition="false" compartment="c" constant="false" hasOnlySubstanceUnits="false" id="M_mettrna_c" name="mettrna[c]" />
      <species boundaryCondition="false" compartment="c" constant="false" hasOnlySubstanceUnits="false" id="M_phetrna_c" name="phetrna[c]" />
      <species boundaryCondition="false" compartment="c" constant="false" hasOnlySubstanceUnits="false" id="M_protrna_c" name="protrna[c]" />
      <species boundaryCondition="false" compartment="c" constant="false" hasOnlySubstanceUnits="false" id="M_thrtrna_c" name="thrtrna[c]" />
      <species boundaryCondition="false" compartment="c" constant="false" hasOnlySubstanceUnits="false" id="M_valtrna_c" name="valtrna[c]" />
      <species boundaryCondition="false" compartment="c" constant="false" hasOnlySubstanceUnits="false" id="M_protein_Eco_c" name="protein_Eco[c]" />
      <species boundaryCondition="false" compartment="c" constant="false" hasOnlySubstanceUnits="false" id="M_trnaile_c" name="trnaile[c]" />
      <species boundaryCondition="false" compartment="c" constant="false" hasOnlySubstanceUnits="false" id="M_trnaleu_c" name="trnaleu[c]" />
      <species boundaryCondition="false" compartment="c" constant="false" hasOnlySubstanceUnits="false" id="M_trnalys_c" name="trnalys[c]" />
      <species boundaryCondition="false" compartment="c" constant="false" hasOnlySubstanceUnits="false" id="M_trnamet_c" name="trnamet[c]" />
      <species boundaryCondition="false" compartment="c" constant="false" hasOnlySubstanceUnits="false" id="M_trnaphe_c" name="trnaphe[c]" />
      <species boundaryCondition="false" compartment="c" constant="false" hasOnlySubstanceUnits="false" id="M_trnapro_c" name="trnapro[c]" />
      <species boundaryCondition="false" compartment="c" constant="false" hasOnlySubstanceUnits="false" id="M_trnathr_c" name="trnathr[c]" />
      <species boundaryCondition="false" compartment="c" constant="false" hasOnlySubstanceUnits="false" id="M_trnaval_c" name="trnaval[c]" />
      <species boundaryCondition="false" compartment="c" constant="false" hasOnlySubstanceUnits="false" id="M_rna_Eco_c" name="rna_Eco[c]" />
      <species boundaryCondition="false" compartment="c" constant="false" hasOnlySubstanceUnits="false" id="M_hemeO_c" name="hemeO[c]" />
      <species boundaryCondition="false" compartment="c" constant="false" hasOnlySubstanceUnits="false" id="M_malcoa_c" name="malcoa[c]" />
      <species boundaryCondition="false" compartment="c" constant="false" hasOnlySubstanceUnits="false" id="M_ivcoa_c" name="ivcoa[c]" />
      <species boundaryCondition="false" compartment="c" constant="false" hasOnlySubstanceUnits="false" id="M_3mb2coa_c" name="3mb2coa[c]" />
      <species boundaryCondition="false" compartment="c" constant="false" hasOnlySubstanceUnits="false" id="M_acACP_c" name="acACP[c]" />
      <species boundaryCondition="false" compartment="c" constant="false" hasOnlySubstanceUnits="false" id="M_malACP_c" name="malACP[c]" />
      <species boundaryCondition="false" compartment="c" constant="false" hasOnlySubstanceUnits="false" id="M_tdeACP_c" name="tdeACP[c]" />
      <species boundaryCondition="false" compartment="c" constant="false" hasOnlySubstanceUnits="false" id="M_hdeACP_c" name="hdeACP[c]" />
      <species boundaryCondition="false" compartment="c" constant="false" hasOnlySubstanceUnits="false" id="M_octeACP_c" name="octeACP[c]" />
      <species boundaryCondition="false" compartment="c" constant="false" hasOnlySubstanceUnits="false" id="M_cdpdag_EC_c" name="cdpdag_EC[c]" />
      <species boundaryCondition="false" compartment="c" constant="false" hasOnlySubstanceUnits="false" id="M_pgp_EC_c" name="pgp_EC[c]" />
      <species boundaryCondition="false" compartment="c" constant="false" hasOnlySubstanceUnits="false" id="M_ade_c" name="ade[c]" />
      <species boundaryCondition="false" compartment="c" constant="false" hasOnlySubstanceUnits="false" id="M_rhcys_c" name="rhcys[c]" />
      <species boundaryCondition="false" compartment="c" constant="false" hasOnlySubstanceUnits="false" id="M_dhptd_c" name="dhptd[c]" />
      <species boundaryCondition="false" compartment="c" constant="false" hasOnlySubstanceUnits="false" id="M_hmfurn_c" name="hmfurn[c]" />
      <species boundaryCondition="false" compartment="c" constant="false" hasOnlySubstanceUnits="false" id="M_lgt__S_c" name="lgt-S[c]" />
      <species boundaryCondition="false" compartment="c" constant="false" hasOnlySubstanceUnits="false" id="M_lac__D_c" name="lac-D[c]" />
      <species boundaryCondition="false" compartment="c" constant="false" hasOnlySubstanceUnits="false" id="M_mthgxl_c" name="mthgxl[c]" />
      <species boundaryCondition="false" compartment="c" constant="false" hasOnlySubstanceUnits="false" id="M_alltt_c" name="alltt[c]" />
      <species boundaryCondition="false" compartment="c" constant="false" hasOnlySubstanceUnits="false" id="M_urdglyc_c" name="urdglyc[c]" />
      <species boundaryCondition="false" compartment="c" constant="false" hasOnlySubstanceUnits="false" id="M_cynt_c" name="cynt[c]" />
      <species boundaryCondition="false" compartment="c" constant="false" hasOnlySubstanceUnits="false" id="M_fprica_c" name="fprica[c]" />
      <species boundaryCondition="false" compartment="c" constant="false" hasOnlySubstanceUnits="false" id="M_cbasp_c" name="cbasp[c]" />
      <species boundaryCondition="false" compartment="c" constant="false" hasOnlySubstanceUnits="false" id="M_csn_c" name="csn[c]" />
      <species boundaryCondition="false" compartment="c" constant="false" hasOnlySubstanceUnits="false" id="M_ura_c" name="ura[c]" />
      <species boundaryCondition="false" compartment="c" constant="false" hasOnlySubstanceUnits="false" id="M_dgsn_c" name="dgsn[c]" />
      <species boundaryCondition="false" compartment="c" constant="false" hasOnlySubstanceUnits="false" id="M_pppi_c" name="pppi[c]" />
      <species boundaryCondition="false" compartment="c" constant="false" hasOnlySubstanceUnits="false" id="M_dtmp_c" name="dtmp[c]" />
      <species boundaryCondition="false" compartment="c" constant="false" hasOnlySubstanceUnits="false" id="M_dtdp_c" name="dtdp[c]" />
      <species boundaryCondition="false" compartment="c" constant="false" hasOnlySubstanceUnits="false" id="M_imp_c" name="imp[c]" />
      <species boundaryCondition="false" compartment="c" constant="false" hasOnlySubstanceUnits="false" id="M_xmp_c" name="xmp[c]" />
      <species boundaryCondition="false" compartment="c" constant="false" hasOnlySubstanceUnits="false" id="M_ditp_c" name="ditp[c]" />
      <species boundaryCondition="false" compartment="c" constant="false" hasOnlySubstanceUnits="false" id="M_dimp_c" name="dimp[c]" />
      <species boundaryCondition="false" compartment="c" constant="false" hasOnlySubstanceUnits="false" id="M_5mcsn_c" name="5mcsn[c]" />
      <species boundaryCondition="false" compartment="c" constant="false" hasOnlySubstanceUnits="false" id="M_thym_c" name="thym[c]" />
      <species boundaryCondition="false" compartment="c" constant="false" hasOnlySubstanceUnits="false" id="M_orot5p_c" name="orot5p[c]" />
      <species boundaryCondition="false" compartment="c" constant="false" hasOnlySubstanceUnits="false" id="M_5aizc_c" name="5aizc[c]" />
      <species boundaryCondition="false" compartment="c" constant="false" hasOnlySubstanceUnits="false" id="M_25aics_c" name="25aics[c]" />
      <species boundaryCondition="false" compartment="c" constant="false" hasOnlySubstanceUnits="false" id="M_dump_c" name="dump[c]" />
      <species boundaryCondition="false" compartment="c" constant="false" hasOnlySubstanceUnits="false" id="M_dudp_c" name="dudp[c]" />
      <species boundaryCondition="false" compartment="c" constant="false" hasOnlySubstanceUnits="false" id="M_xtp_c" name="xtp[c]" />
      <species boundaryCondition="false" compartment="c" constant="false" hasOnlySubstanceUnits="false" id="M_ins_c" name="ins[c]" />
      <species boundaryCondition="false" compartment="c" constant="false" hasOnlySubstanceUnits="false" id="M_hxan_c" name="hxan[c]" />
      <species boundaryCondition="false" compartment="c" constant="false" hasOnlySubstanceUnits="false" id="M_itp_c" name="itp[c]" />
      <species boundaryCondition="false" compartment="c" constant="false" hasOnlySubstanceUnits="false" id="M_idp_c" name="idp[c]" />
      <species boundaryCondition="false" compartment="c" constant="false" hasOnlySubstanceUnits="false" id="M_ap4a_c" name="ap4a[c]" />
      <species boundaryCondition="false" compartment="c" constant="false" hasOnlySubstanceUnits="false" id="M_ap5a_c" name="ap5a[c]" />
      <species boundaryCondition="false" compartment="c" constant="false" hasOnlySubstanceUnits="false" id="M_dcmp_c" name="dcmp[c]" />
      <species boundaryCondition="false" compartment="c" constant="false" hasOnlySubstanceUnits="false" id="M_dcdp_c" name="dcdp[c]" />
      <species boundaryCondition="false" compartment="c" constant="false" hasOnlySubstanceUnits="false" id="M_dad__2_c" name="dad-2[c]" />
      <species boundaryCondition="false" compartment="c" constant="false" hasOnlySubstanceUnits="false" id="M_din_c" name="din[c]" />
      <species boundaryCondition="false" compartment="c" constant="false" hasOnlySubstanceUnits="false" id="M_damp_c" name="damp[c]" />
      <species boundaryCondition="false" compartment="c" constant="false" hasOnlySubstanceUnits="false" id="M_dadp_c" name="dadp[c]" />
      <species boundaryCondition="false" compartment="c" constant="false" hasOnlySubstanceUnits="false" id="M_dutp_c" name="dutp[c]" />
      <species boundaryCondition="false" compartment="c" constant="false" hasOnlySubstanceUnits="false" id="M_dgmp_c" name="dgmp[c]" />
      <species boundaryCondition="false" compartment="c" constant="false" hasOnlySubstanceUnits="false" id="M_dgdp_c" name="dgdp[c]" />
      <species boundaryCondition="false" compartment="c" constant="false" hasOnlySubstanceUnits="false" id="M_duri_c" name="duri[c]" />
      <species boundaryCondition="false" compartment="c" constant="false" hasOnlySubstanceUnits="false" id="M_gmp_c" name="gmp[c]" />
      <species boundaryCondition="false" compartment="c" constant="false" hasOnlySubstanceUnits="false" id="M_gp4g_c" name="gp4g[c]" />
      <species boundaryCondition="false" compartment="c" constant="false" hasOnlySubstanceUnits="false" id="M_gua_c" name="gua[c]" />
      <species boundaryCondition="false" compartment="c" constant="false" hasOnlySubstanceUnits="false" id="M_xan_c" name="xan[c]" />
      <species boundaryCondition="false" compartment="c" constant="false" hasOnlySubstanceUnits="false" id="M_thymd_c" name="thymd[c]" />
      <species boundaryCondition="false" compartment="c" constant="false" hasOnlySubstanceUnits="false" id="M_2dr1p_c" name="2dr1p[c]" />
      <species boundaryCondition="false" compartment="c" constant="false" hasOnlySubstanceUnits="false" id="M_r1p_c" name="r1p[c]" />
      <species boundaryCondition="false" compartment="c" constant="false" hasOnlySubstanceUnits="false" id="M_cytd_c" name="cytd[c]" />
      <species boundaryCondition="false" compartment="c" constant="false" hasOnlySubstanceUnits="false" id="M_uri_c" name="uri[c]" />
      <species boundaryCondition="false" compartment="c" constant="false" hasOnlySubstanceUnits="false" id="M_4met2obut_c" name="4met2obut[c]" />
      <species boundaryCondition="false" compartment="c" constant="false" hasOnlySubstanceUnits="false" id="M_pgly_c" name="pgly[c]" />
      <species boundaryCondition="false" compartment="c" constant="false" hasOnlySubstanceUnits="false" id="M_cdlp_c" name="cdlp[c]" />
      <species boundaryCondition="false" compartment="c" constant="false" hasOnlySubstanceUnits="false" id="M_grdp_c" name="grdp[c]" />
      <species boundaryCondition="false" compartment="c" constant="false" hasOnlySubstanceUnits="false" id="M_fmettrna_c" name="fmettrna[c]" />
      <species boundaryCondition="false" compartment="c" constant="false" hasOnlySubstanceUnits="false" id="M_gdptp_c" name="gdptp[c]" />
      <species boundaryCondition="false" compartment="c" constant="false" hasOnlySubstanceUnits="false" id="M_n2ppn_c" name="n2ppn[c]" />
      <species boundaryCondition="false" compartment="c" constant="false" hasOnlySubstanceUnits="false" id="M_acetone_c" name="acetone[c]" />
      <species boundaryCondition="false" compartment="c" constant="false" hasOnlySubstanceUnits="false" id="M_ppac_c" name="ppac[c]" />
      <species boundaryCondition="false" compartment="c" constant="false" hasOnlySubstanceUnits="false" id="M_malm_c" name="malm[c]" />
      <species boundaryCondition="false" compartment="c" constant="false" hasOnlySubstanceUnits="false" id="M_male_c" name="male[c]" />
      <species boundaryCondition="false" compartment="c" constant="false" hasOnlySubstanceUnits="false" id="M_no3_c" name="no3[c]" />
      <species boundaryCondition="false" compartment="c" constant="false" hasOnlySubstanceUnits="false" id="M_2ddg6p_c" name="2ddg6p[c]" />
      <species boundaryCondition="false" compartment="c" constant="false" hasOnlySubstanceUnits="false" id="M_6pgl_c" name="6pgl[c]" />
      <species boundaryCondition="false" compartment="c" constant="false" hasOnlySubstanceUnits="false" id="M_xu5p__D_c" name="xu5p-D[c]" />
      <species boundaryCondition="false" compartment="c" constant="false" hasOnlySubstanceUnits="false" id="M_polypi_c" name="polypi[c]" />
      <species boundaryCondition="false" compartment="c" constant="false" hasOnlySubstanceUnits="false" id="M_eths_c" name="eths[c]" />
      <species boundaryCondition="false" compartment="c" constant="false" hasOnlySubstanceUnits="false" id="M_fmnRD_c" name="fmnRD[c]" />
      <species boundaryCondition="false" compartment="c" constant="false" hasOnlySubstanceUnits="false" id="M_buts_c" name="buts[c]" />
      <species boundaryCondition="false" compartment="c" constant="false" hasOnlySubstanceUnits="false" id="M_btal_c" name="btal[c]" />
      <species boundaryCondition="false" compartment="c" constant="false" hasOnlySubstanceUnits="false" id="M_hexs_c" name="hexs[c]" />
      <species boundaryCondition="false" compartment="c" constant="false" hasOnlySubstanceUnits="false" id="M_hxal_c" name="hxal[c]" />
      <species boundaryCondition="false" compartment="c" constant="false" hasOnlySubstanceUnits="false" id="M_sula_c" name="sula[c]" />
      <species boundaryCondition="false" compartment="c" constant="false" hasOnlySubstanceUnits="false" id="M_istnt_c" name="istnt[c]" />
      <species boundaryCondition="false" compartment="c" constant="false" hasOnlySubstanceUnits="false" id="M_dcamp_c" name="dcamp[c]" />
      <species boundaryCondition="false" compartment="c" constant="false" hasOnlySubstanceUnits="false" id="M_dhor__S_c" name="dhor-S[c]" />
      <species boundaryCondition="false" compartment="c" constant="false" hasOnlySubstanceUnits="false" id="M_orot_c" name="orot[c]" />
      <species boundaryCondition="false" compartment="c" constant="false" hasOnlySubstanceUnits="false" id="M_gar_c" name="gar[c]" />
      <species boundaryCondition="false" compartment="c" constant="false" hasOnlySubstanceUnits="false" id="M_fgam_c" name="fgam[c]" />
      <species boundaryCondition="false" compartment="c" constant="false" hasOnlySubstanceUnits="false" id="M_pram_c" name="pram[c]" />
      <species boundaryCondition="false" compartment="c" constant="false" hasOnlySubstanceUnits="false" id="M_fpram_c" name="fpram[c]" />
      <species boundaryCondition="false" compartment="c" constant="false" hasOnlySubstanceUnits="false" id="M_23dap_c" name="23dap[c]" />
      <species boundaryCondition="false" compartment="c" constant="false" hasOnlySubstanceUnits="false" id="M_26dap__LL_c" name="26dap-LL[c]" />
      <species boundaryCondition="false" compartment="c" constant="false" hasOnlySubstanceUnits="false" id="M_23dhdp_c" name="23dhdp[c]" />
      <species boundaryCondition="false" compartment="c" constant="false" hasOnlySubstanceUnits="false" id="M_thdp_c" name="thdp[c]" />
      <species boundaryCondition="false" compartment="c" constant="false" hasOnlySubstanceUnits="false" id="M_1ppr6p_c" name="1ppr6p[c]" />
      <species boundaryCondition="false" compartment="c" constant="false" hasOnlySubstanceUnits="false" id="M_2aadp_c" name="2aadp[c]" />
      <species boundaryCondition="false" compartment="e" constant="false" hasOnlySubstanceUnits="false" id="M_arab__L_e" name="arab-L[e]" />
      <species boundaryCondition="false" compartment="c" constant="false" hasOnlySubstanceUnits="false" id="M_arab__L_c" name="arab-L[c]" />
      <species boundaryCondition="false" compartment="e" constant="false" hasOnlySubstanceUnits="false" id="M_arg__L_e" name="arg-L[e]" />
      <species boundaryCondition="false" compartment="e" constant="false" hasOnlySubstanceUnits="false" id="M_bz_e" name="bz[e]" />
      <species boundaryCondition="false" compartment="c" constant="false" hasOnlySubstanceUnits="false" id="M_ca2_c" name="ca2[c]" />
      <species boundaryCondition="false" compartment="e" constant="false" hasOnlySubstanceUnits="false" id="M_ca2_e" name="ca2[e]" />
      <species boundaryCondition="false" compartment="c" constant="false" hasOnlySubstanceUnits="false" id="M_cd2_c" name="cd2[c]" />
      <species boundaryCondition="false" compartment="e" constant="false" hasOnlySubstanceUnits="false" id="M_cd2_e" name="cd2[e]" />
      <species boundaryCondition="false" compartment="e" constant="false" hasOnlySubstanceUnits="false" id="M_k_e" name="k[e]" />
      <species boundaryCondition="false" compartment="c" constant="false" hasOnlySubstanceUnits="false" id="M_k_c" name="k[c]" />
      <species boundaryCondition="false" compartment="e" constant="false" hasOnlySubstanceUnits="false" id="M_cit_e" name="cit[e]" />
      <species boundaryCondition="false" compartment="e" constant="false" hasOnlySubstanceUnits="false" id="M_succ_e" name="succ[e]" />
      <species boundaryCondition="false" compartment="c" constant="false" hasOnlySubstanceUnits="false" id="M_cobalt2_c" name="cobalt2[c]" />
      <species boundaryCondition="false" compartment="e" constant="false" hasOnlySubstanceUnits="false" id="M_cobalt2_e" name="cobalt2[e]" />
      <species boundaryCondition="false" compartment="e" constant="false" hasOnlySubstanceUnits="false" id="M_cro4_e" name="cro4[e]" />
      <species boundaryCondition="false" compartment="c" constant="false" hasOnlySubstanceUnits="false" id="M_cro4_c" name="cro4[c]" />
      <species boundaryCondition="false" compartment="e" constant="false" hasOnlySubstanceUnits="false" id="M_cu2_e" name="cu2[e]" />
      <species boundaryCondition="false" compartment="c" constant="false" hasOnlySubstanceUnits="false" id="M_cu2_c" name="cu2[c]" />
      <species boundaryCondition="false" compartment="e" constant="false" hasOnlySubstanceUnits="false" id="M_2ddglcn_e" name="2ddglcn[e]" />
      <species boundaryCondition="false" compartment="e" constant="false" hasOnlySubstanceUnits="false" id="M_fe2_e" name="fe2[e]" />
      <species boundaryCondition="false" compartment="e" constant="false" hasOnlySubstanceUnits="false" id="M_fe3_e" name="fe3[e]" />
      <species boundaryCondition="false" compartment="c" constant="false" hasOnlySubstanceUnits="false" id="M_fe3_c" name="fe3[c]" />
      <species boundaryCondition="false" compartment="e" constant="false" hasOnlySubstanceUnits="false" id="M_fru_e" name="fru[e]" />
      <species boundaryCondition="false" compartment="e" constant="false" hasOnlySubstanceUnits="false" id="M_glyclt_e" name="glyclt[e]" />
      <species boundaryCondition="false" compartment="e" constant="false" hasOnlySubstanceUnits="false" id="M_ile__L_e" name="ile-L[e]" />
      <species boundaryCondition="false" compartment="c" constant="false" hasOnlySubstanceUnits="false" id="M_ile__L_c" name="ile-L[c]" />
      <species boundaryCondition="false" compartment="e" constant="false" hasOnlySubstanceUnits="false" id="M_lac__L_e" name="lac-L[e]" />
      <species boundaryCondition="false" compartment="e" constant="false" hasOnlySubstanceUnits="false" id="M_leu__L_e" name="leu-L[e]" />
      <species boundaryCondition="false" compartment="c" constant="false" hasOnlySubstanceUnits="false" id="M_leu__L_c" name="leu-L[c]" />
      <species boundaryCondition="false" compartment="e" constant="false" hasOnlySubstanceUnits="false" id="M_mg2_e" name="mg2[e]" />
      <species boundaryCondition="false" compartment="c" constant="false" hasOnlySubstanceUnits="false" id="M_mg2_c" name="mg2[c]" />
      <species boundaryCondition="false" compartment="e" constant="false" hasOnlySubstanceUnits="false" id="M_mn2_e" name="mn2[e]" />
      <species boundaryCondition="false" compartment="c" constant="false" hasOnlySubstanceUnits="false" id="M_mn2_c" name="mn2[c]" />
      <species boundaryCondition="false" compartment="e" constant="false" hasOnlySubstanceUnits="false" id="M_nh4_e" name="nh4[e]" />
      <species boundaryCondition="false" compartment="e" constant="false" hasOnlySubstanceUnits="false" id="M_ni2_e" name="ni2[e]" />
      <species boundaryCondition="false" compartment="c" constant="false" hasOnlySubstanceUnits="false" id="M_ni2_c" name="ni2[c]" />
      <species boundaryCondition="false" compartment="e" constant="false" hasOnlySubstanceUnits="false" id="M_no2_e" name="no2[e]" />
      <species boundaryCondition="false" compartment="e" constant="false" hasOnlySubstanceUnits="false" id="M_no3_e" name="no3[e]" />
      <species boundaryCondition="false" compartment="e" constant="false" hasOnlySubstanceUnits="false" id="M_o2_e" name="o2[e]" />
      <species boundaryCondition="false" compartment="e" constant="false" hasOnlySubstanceUnits="false" id="M_pi_e" name="pi[e]" />
      <species boundaryCondition="false" compartment="e" constant="false" hasOnlySubstanceUnits="false" id="M_ppa_e" name="ppa[e]" />
      <species boundaryCondition="false" compartment="e" constant="false" hasOnlySubstanceUnits="false" id="M_na1_e" name="na1[e]" />
      <species boundaryCondition="false" compartment="e" constant="false" hasOnlySubstanceUnits="false" id="M_pro__L_e" name="pro-L[e]" />
      <species boundaryCondition="false" compartment="c" constant="false" hasOnlySubstanceUnits="false" id="M_na1_c" name="na1[c]" />
      <species boundaryCondition="false" compartment="e" constant="false" hasOnlySubstanceUnits="false" id="M_rib__D_e" name="rib-D[e]" />
      <species boundaryCondition="false" compartment="c" constant="false" hasOnlySubstanceUnits="false" id="M_rib__D_c" name="rib-D[c]" />
      <species boundaryCondition="false" compartment="e" constant="false" hasOnlySubstanceUnits="false" id="M_so4_e" name="so4[e]" />
      <species boundaryCondition="false" compartment="e" constant="false" hasOnlySubstanceUnits="false" id="M_tsul_e" name="tsul[e]" />
      <species boundaryCondition="false" compartment="c" constant="false" hasOnlySubstanceUnits="false" id="M_tsul_c" name="tsul[c]" />
      <species boundaryCondition="false" compartment="e" constant="false" hasOnlySubstanceUnits="false" id="M_ura_e" name="ura[e]" />
      <species boundaryCondition="false" compartment="e" constant="false" hasOnlySubstanceUnits="false" id="M_val__L_e" name="val-L[e]" />
      <species boundaryCondition="false" compartment="c" constant="false" hasOnlySubstanceUnits="false" id="M_val__L_c" name="val-L[c]" />
      <species boundaryCondition="false" compartment="e" constant="false" hasOnlySubstanceUnits="false" id="M_zn2_e" name="zn2[e]" />
      <species boundaryCondition="false" compartment="c" constant="false" hasOnlySubstanceUnits="false" id="M_zn2_c" name="zn2[c]" />
      <species boundaryCondition="false" compartment="e" constant="false" hasOnlySubstanceUnits="false" id="M_ac_e" name="ac[e]" />
      <species boundaryCondition="false" compartment="e" constant="false" hasOnlySubstanceUnits="false" id="M_asp__L_e" name="asp-L[e]" />
      <species boundaryCondition="false" compartment="e" constant="false" hasOnlySubstanceUnits="false" id="M_buts_e" name="buts[e]" />
      <species boundaryCondition="false" compartment="e" constant="false" hasOnlySubstanceUnits="false" id="M_co2_e" name="co2[e]" />
      <species boundaryCondition="false" compartment="e" constant="false" hasOnlySubstanceUnits="false" id="M_eths_e" name="eths[e]" />
      <species boundaryCondition="false" compartment="e" constant="false" hasOnlySubstanceUnits="false" id="M_etoh_e" name="etoh[e]" />
      <species boundaryCondition="false" compartment="e" constant="false" hasOnlySubstanceUnits="false" id="M_fum_e" name="fum[e]" />
      <species boundaryCondition="false" compartment="e" constant="false" hasOnlySubstanceUnits="false" id="M_gln__L_e" name="gln-L[e]" />
      <species boundaryCondition="false" compartment="e" constant="false" hasOnlySubstanceUnits="false" id="M_glyc3p_e" name="glyc3p[e]" />
      <species boundaryCondition="false" compartment="e" constant="false" hasOnlySubstanceUnits="false" id="M_hexs_e" name="hexs[e]" />
      <species boundaryCondition="false" compartment="e" constant="false" hasOnlySubstanceUnits="false" id="M_hom__L_e" name="hom-L[e]" />
      <species boundaryCondition="false" compartment="e" constant="false" hasOnlySubstanceUnits="false" id="M_istnt_e" name="istnt[e]" />
      <species boundaryCondition="false" compartment="e" constant="false" hasOnlySubstanceUnits="false" id="M_mal__L_e" name="mal-L[e]" />
      <species boundaryCondition="false" compartment="e" constant="false" hasOnlySubstanceUnits="false" id="M_met__L_e" name="met-L[e]" />
      <species boundaryCondition="false" compartment="e" constant="false" hasOnlySubstanceUnits="false" id="M_met__D_e" name="met-D[e]" />
      <species boundaryCondition="false" compartment="c" constant="false" hasOnlySubstanceUnits="false" id="M_met__D_c" name="met-D[c]" />
      <species boundaryCondition="false" compartment="e" constant="false" hasOnlySubstanceUnits="false" id="M_mobd_e" name="mobd[e]" />
      <species boundaryCondition="false" compartment="c" constant="false" hasOnlySubstanceUnits="false" id="M_mobd_c" name="mobd[c]" />
      <species boundaryCondition="false" compartment="e" constant="false" hasOnlySubstanceUnits="false" id="M_mops_e" name="mops[e]" />
      <species boundaryCondition="false" compartment="c" constant="false" hasOnlySubstanceUnits="false" id="M_mops_c" name="mops[c]" />
      <species boundaryCondition="false" compartment="e" constant="false" hasOnlySubstanceUnits="false" id="M_orot_e" name="orot[e]" />
      <species boundaryCondition="false" compartment="e" constant="false" hasOnlySubstanceUnits="false" id="M_ppn_e" name="ppn[e]" />
      <species boundaryCondition="false" compartment="c" constant="false" hasOnlySubstanceUnits="false" id="M_ppn_c" name="ppn[c]" />
      <species boundaryCondition="false" compartment="e" constant="false" hasOnlySubstanceUnits="false" id="M_ptrc_e" name="ptrc[e]" />
      <species boundaryCondition="false" compartment="e" constant="false" hasOnlySubstanceUnits="false" id="M_pyr_e" name="pyr[e]" />
      <species boundaryCondition="false" compartment="e" constant="false" hasOnlySubstanceUnits="false" id="M_spmd_e" name="spmd[e]" />
      <species boundaryCondition="false" compartment="e" constant="false" hasOnlySubstanceUnits="false" id="M_sula_e" name="sula[e]" />
      <species boundaryCondition="false" compartment="c" constant="false" hasOnlySubstanceUnits="false" id="M_3psme_c" name="3psme[c]" />
      <species boundaryCondition="false" compartment="c" constant="false" hasOnlySubstanceUnits="false" id="M_2dda7p_c" name="2dda7p[c]" />
      <species boundaryCondition="false" compartment="c" constant="false" hasOnlySubstanceUnits="false" id="M_3dhq_c" name="3dhq[c]" />
      <species boundaryCondition="false" compartment="c" constant="false" hasOnlySubstanceUnits="false" id="M_3dhsk_c" name="3dhsk[c]" />
      <species boundaryCondition="false" compartment="c" constant="false" hasOnlySubstanceUnits="false" id="M_phe__L_c" name="phe-L[c]" />
      <species boundaryCondition="false" compartment="c" constant="false" hasOnlySubstanceUnits="false" id="M_skm5p_c" name="skm5p[c]" />
      <species boundaryCondition="false" compartment="c" constant="false" hasOnlySubstanceUnits="false" id="M_skm_c" name="skm[c]" />
      <species boundaryCondition="false" compartment="c" constant="false" hasOnlySubstanceUnits="false" id="M_seln_c" name="seln[c]" />
      <species boundaryCondition="false" compartment="c" constant="false" hasOnlySubstanceUnits="false" id="M_selnp_c" name="selnp[c]" />
      <species boundaryCondition="false" compartment="c" constant="false" hasOnlySubstanceUnits="false" id="M_o2___c" name="o2-[c]" />
      <species boundaryCondition="false" compartment="c" constant="false" hasOnlySubstanceUnits="false" id="M_2ippm_c" name="2ippm[c]" />
      <species boundaryCondition="false" compartment="c" constant="false" hasOnlySubstanceUnits="false" id="M_adcobap_c" name="adcobap[c]" />
      <species boundaryCondition="false" compartment="c" constant="false" hasOnlySubstanceUnits="false" id="M_adgcoba_c" name="adgcoba[c]" />
      <species boundaryCondition="false" compartment="c" constant="false" hasOnlySubstanceUnits="false" id="M_1ap2ol_c" name="1ap2ol[c]" />
      <species boundaryCondition="false" compartment="c" constant="false" hasOnlySubstanceUnits="false" id="M_adcobhex_c" name="adcobhex[c]" />
      <species boundaryCondition="false" compartment="c" constant="false" hasOnlySubstanceUnits="false" id="M_adcobdam_c" name="adcobdam[c]" />
      <species boundaryCondition="false" compartment="c" constant="false" hasOnlySubstanceUnits="false" id="M_1ap2olp_c" name="1ap2olp[c]" />
      <species boundaryCondition="false" compartment="c" constant="false" hasOnlySubstanceUnits="false" id="M_co2dam_c" name="co2dam[c]" />
      <species boundaryCondition="false" compartment="c" constant="false" hasOnlySubstanceUnits="false" id="M_co1dam_c" name="co1dam[c]" />
      <species boundaryCondition="false" compartment="c" constant="false" hasOnlySubstanceUnits="false" id="M_rdmbzi_c" name="rdmbzi[c]" />
      <species boundaryCondition="false" compartment="c" constant="false" hasOnlySubstanceUnits="false" id="M_cobrnt_c" name="cobrnt[c]" />
      <species boundaryCondition="false" compartment="c" constant="false" hasOnlySubstanceUnits="false" id="M_db4p_c" name="db4p[c]" />
      <species boundaryCondition="false" compartment="c" constant="false" hasOnlySubstanceUnits="false" id="M_fol_c" name="fol[c]" />
      <species boundaryCondition="false" compartment="c" constant="false" hasOnlySubstanceUnits="false" id="M_4ahmmp_c" name="4ahmmp[c]" />
      <species boundaryCondition="false" compartment="c" constant="false" hasOnlySubstanceUnits="false" id="M_methf_c" name="methf[c]" />
      <species boundaryCondition="false" compartment="c" constant="false" hasOnlySubstanceUnits="false" id="M_ncam_c" name="ncam[c]" />
      <species boundaryCondition="false" compartment="c" constant="false" hasOnlySubstanceUnits="false" id="M_dmbzid_c" name="dmbzid[c]" />
      <species boundaryCondition="false" compartment="c" constant="false" hasOnlySubstanceUnits="false" id="M_5prdmbz_c" name="5prdmbz[c]" />
      <species boundaryCondition="false" compartment="c" constant="false" hasOnlySubstanceUnits="false" id="M_unknown1_c" name="unknown1[c]" />
      <species boundaryCondition="false" compartment="c" constant="false" hasOnlySubstanceUnits="false" id="M_ptth_c" name="ptth[c]" />
      <species boundaryCondition="false" compartment="c" constant="false" hasOnlySubstanceUnits="false" id="M_cysam_c" name="cysam[c]" />
      <species boundaryCondition="false" compartment="c" constant="false" hasOnlySubstanceUnits="false" id="M_dmlz_c" name="dmlz[c]" />
      <species boundaryCondition="false" compartment="c" constant="false" hasOnlySubstanceUnits="false" id="M_shcl_c" name="shcl[c]" />
      <species boundaryCondition="false" compartment="c" constant="false" hasOnlySubstanceUnits="false" id="M_copre2_c" name="copre2[c]" />
      <species boundaryCondition="false" compartment="c" constant="false" hasOnlySubstanceUnits="false" id="M_amopbut__L_c" name="amopbut-L[c]" />
    </listOfSpecies>
    <fbc:listOfGeneProducts>
      <fbc:geneProduct fbc:id="G_Rfer_0014" fbc:label="Rfer_0014" fbc:name="Rfer_0014" />
      <fbc:geneProduct fbc:id="G_Rfer_0024" fbc:label="Rfer_0024" fbc:name="Rfer_0024" />
      <fbc:geneProduct fbc:id="G_Rfer_0064" fbc:label="Rfer_0064" fbc:name="Rfer_0064" />
      <fbc:geneProduct fbc:id="G_Rfer_0069" fbc:label="Rfer_0069" fbc:name="Rfer_0069" />
      <fbc:geneProduct fbc:id="G_Rfer_0077" fbc:label="Rfer_0077" fbc:name="Rfer_0077" />
      <fbc:geneProduct fbc:id="G_Rfer_0078" fbc:label="Rfer_0078" fbc:name="Rfer_0078" />
      <fbc:geneProduct fbc:id="G_Rfer_0088" fbc:label="Rfer_0088" fbc:name="Rfer_0088" />
      <fbc:geneProduct fbc:id="G_Rfer_0093" fbc:label="Rfer_0093" fbc:name="Rfer_0093" />
      <fbc:geneProduct fbc:id="G_Rfer_0105" fbc:label="Rfer_0105" fbc:name="Rfer_0105" />
      <fbc:geneProduct fbc:id="G_Rfer_0106" fbc:label="Rfer_0106" fbc:name="Rfer_0106" />
      <fbc:geneProduct fbc:id="G_Rfer_0107" fbc:label="Rfer_0107" fbc:name="Rfer_0107" />
      <fbc:geneProduct fbc:id="G_Rfer_0108" fbc:label="Rfer_0108" fbc:name="Rfer_0108" />
      <fbc:geneProduct fbc:id="G_Rfer_0109" fbc:label="Rfer_0109" fbc:name="Rfer_0109" />
      <fbc:geneProduct fbc:id="G_Rfer_0110" fbc:label="Rfer_0110" fbc:name="Rfer_0110" />
      <fbc:geneProduct fbc:id="G_Rfer_0111" fbc:label="Rfer_0111" fbc:name="Rfer_0111" />
      <fbc:geneProduct fbc:id="G_Rfer_0112" fbc:label="Rfer_0112" fbc:name="Rfer_0112" />
      <fbc:geneProduct fbc:id="G_Rfer_0121" fbc:label="Rfer_0121" fbc:name="Rfer_0121" />
      <fbc:geneProduct fbc:id="G_Rfer_0122" fbc:label="Rfer_0122" fbc:name="Rfer_0122" />
      <fbc:geneProduct fbc:id="G_Rfer_0132" fbc:label="Rfer_0132" fbc:name="Rfer_0132" />
      <fbc:geneProduct fbc:id="G_Rfer_0133" fbc:label="Rfer_0133" fbc:name="Rfer_0133" />
      <fbc:geneProduct fbc:id="G_Rfer_0140" fbc:label="Rfer_0140" fbc:name="Rfer_0140" />
      <fbc:geneProduct fbc:id="G_Rfer_0141" fbc:label="Rfer_0141" fbc:name="Rfer_0141" />
      <fbc:geneProduct fbc:id="G_Rfer_0158" fbc:label="Rfer_0158" fbc:name="Rfer_0158" />
      <fbc:geneProduct fbc:id="G_Rfer_0159" fbc:label="Rfer_0159" fbc:name="Rfer_0159" />
      <fbc:geneProduct fbc:id="G_Rfer_0183" fbc:label="Rfer_0183" fbc:name="Rfer_0183" />
      <fbc:geneProduct fbc:id="G_Rfer_0184" fbc:label="Rfer_0184" fbc:name="Rfer_0184" />
      <fbc:geneProduct fbc:id="G_Rfer_0185" fbc:label="Rfer_0185" fbc:name="Rfer_0185" />
      <fbc:geneProduct fbc:id="G_Rfer_0196" fbc:label="Rfer_0196" fbc:name="Rfer_0196" />
      <fbc:geneProduct fbc:id="G_Rfer_0197" fbc:label="Rfer_0197" fbc:name="Rfer_0197" />
      <fbc:geneProduct fbc:id="G_Rfer_0203" fbc:label="Rfer_0203" fbc:name="Rfer_0203" />
      <fbc:geneProduct fbc:id="G_Rfer_0204" fbc:label="Rfer_0204" fbc:name="Rfer_0204" />
      <fbc:geneProduct fbc:id="G_Rfer_0205" fbc:label="Rfer_0205" fbc:name="Rfer_0205" />
      <fbc:geneProduct fbc:id="G_Rfer_0216" fbc:label="Rfer_0216" fbc:name="Rfer_0216" />
      <fbc:geneProduct fbc:id="G_Rfer_0224" fbc:label="Rfer_0224" fbc:name="Rfer_0224" />
      <fbc:geneProduct fbc:id="G_Rfer_0226" fbc:label="Rfer_0226" fbc:name="Rfer_0226" />
      <fbc:geneProduct fbc:id="G_Rfer_0262" fbc:label="Rfer_0262" fbc:name="Rfer_0262" />
      <fbc:geneProduct fbc:id="G_Rfer_0269" fbc:label="Rfer_0269" fbc:name="Rfer_0269" />
      <fbc:geneProduct fbc:id="G_Rfer_0270" fbc:label="Rfer_0270" fbc:name="Rfer_0270" />
      <fbc:geneProduct fbc:id="G_Rfer_0329" fbc:label="Rfer_0329" fbc:name="Rfer_0329" />
      <fbc:geneProduct fbc:id="G_Rfer_0330" fbc:label="Rfer_0330" fbc:name="Rfer_0330" />
      <fbc:geneProduct fbc:id="G_Rfer_0331" fbc:label="Rfer_0331" fbc:name="Rfer_0331" />
      <fbc:geneProduct fbc:id="G_Rfer_0337" fbc:label="Rfer_0337" fbc:name="Rfer_0337" />
      <fbc:geneProduct fbc:id="G_Rfer_0339" fbc:label="Rfer_0339" fbc:name="Rfer_0339" />
      <fbc:geneProduct fbc:id="G_Rfer_0344" fbc:label="Rfer_0344" fbc:name="Rfer_0344" />
      <fbc:geneProduct fbc:id="G_Rfer_0346" fbc:label="Rfer_0346" fbc:name="Rfer_0346" />
      <fbc:geneProduct fbc:id="G_Rfer_0347" fbc:label="Rfer_0347" fbc:name="Rfer_0347" />
      <fbc:geneProduct fbc:id="G_Rfer_0349" fbc:label="Rfer_0349" fbc:name="Rfer_0349" />
      <fbc:geneProduct fbc:id="G_Rfer_0350" fbc:label="Rfer_0350" fbc:name="Rfer_0350" />
      <fbc:geneProduct fbc:id="G_Rfer_0352" fbc:label="Rfer_0352" fbc:name="Rfer_0352" />
      <fbc:geneProduct fbc:id="G_Rfer_0353" fbc:label="Rfer_0353" fbc:name="Rfer_0353" />
      <fbc:geneProduct fbc:id="G_Rfer_0354" fbc:label="Rfer_0354" fbc:name="Rfer_0354" />
      <fbc:geneProduct fbc:id="G_Rfer_0355" fbc:label="Rfer_0355" fbc:name="Rfer_0355" />
      <fbc:geneProduct fbc:id="G_Rfer_0356" fbc:label="Rfer_0356" fbc:name="Rfer_0356" />
      <fbc:geneProduct fbc:id="G_Rfer_0368" fbc:label="Rfer_0368" fbc:name="Rfer_0368" />
      <fbc:geneProduct fbc:id="G_Rfer_0372" fbc:label="Rfer_0372" fbc:name="Rfer_0372" />
      <fbc:geneProduct fbc:id="G_Rfer_0373" fbc:label="Rfer_0373" fbc:name="Rfer_0373" />
      <fbc:geneProduct fbc:id="G_Rfer_0388" fbc:label="Rfer_0388" fbc:name="Rfer_0388" />
      <fbc:geneProduct fbc:id="G_Rfer_0391" fbc:label="Rfer_0391" fbc:name="Rfer_0391" />
      <fbc:geneProduct fbc:id="G_Rfer_0406" fbc:label="Rfer_0406" fbc:name="Rfer_0406" />
      <fbc:geneProduct fbc:id="G_Rfer_0411" fbc:label="Rfer_0411" fbc:name="Rfer_0411" />
      <fbc:geneProduct fbc:id="G_Rfer_0412" fbc:label="Rfer_0412" fbc:name="Rfer_0412" />
      <fbc:geneProduct fbc:id="G_Rfer_0413" fbc:label="Rfer_0413" fbc:name="Rfer_0413" />
      <fbc:geneProduct fbc:id="G_Rfer_0418" fbc:label="Rfer_0418" fbc:name="Rfer_0418" />
      <fbc:geneProduct fbc:id="G_Rfer_0437" fbc:label="Rfer_0437" fbc:name="Rfer_0437" />
      <fbc:geneProduct fbc:id="G_Rfer_0438" fbc:label="Rfer_0438" fbc:name="Rfer_0438" />
      <fbc:geneProduct fbc:id="G_Rfer_0439" fbc:label="Rfer_0439" fbc:name="Rfer_0439" />
      <fbc:geneProduct fbc:id="G_Rfer_0440" fbc:label="Rfer_0440" fbc:name="Rfer_0440" />
      <fbc:geneProduct fbc:id="G_Rfer_0454" fbc:label="Rfer_0454" fbc:name="Rfer_0454" />
      <fbc:geneProduct fbc:id="G_Rfer_0455" fbc:label="Rfer_0455" fbc:name="Rfer_0455" />
      <fbc:geneProduct fbc:id="G_Rfer_0456" fbc:label="Rfer_0456" fbc:name="Rfer_0456" />
      <fbc:geneProduct fbc:id="G_Rfer_0466" fbc:label="Rfer_0466" fbc:name="Rfer_0466" />
      <fbc:geneProduct fbc:id="G_Rfer_0473" fbc:label="Rfer_0473" fbc:name="Rfer_0473" />
      <fbc:geneProduct fbc:id="G_Rfer_0481" fbc:label="Rfer_0481" fbc:name="Rfer_0481" />
      <fbc:geneProduct fbc:id="G_Rfer_0482" fbc:label="Rfer_0482" fbc:name="Rfer_0482" />
      <fbc:geneProduct fbc:id="G_Rfer_0484" fbc:label="Rfer_0484" fbc:name="Rfer_0484" />
      <fbc:geneProduct fbc:id="G_Rfer_0488" fbc:label="Rfer_0488" fbc:name="Rfer_0488" />
      <fbc:geneProduct fbc:id="G_Rfer_0492" fbc:label="Rfer_0492" fbc:name="Rfer_0492" />
      <fbc:geneProduct fbc:id="G_Rfer_0493" fbc:label="Rfer_0493" fbc:name="Rfer_0493" />
      <fbc:geneProduct fbc:id="G_Rfer_0506" fbc:label="Rfer_0506" fbc:name="Rfer_0506" />
      <fbc:geneProduct fbc:id="G_Rfer_0508" fbc:label="Rfer_0508" fbc:name="Rfer_0508" />
      <fbc:geneProduct fbc:id="G_Rfer_0511" fbc:label="Rfer_0511" fbc:name="Rfer_0511" />
      <fbc:geneProduct fbc:id="G_Rfer_0512" fbc:label="Rfer_0512" fbc:name="Rfer_0512" />
      <fbc:geneProduct fbc:id="G_Rfer_0513" fbc:label="Rfer_0513" fbc:name="Rfer_0513" />
      <fbc:geneProduct fbc:id="G_Rfer_0514" fbc:label="Rfer_0514" fbc:name="Rfer_0514" />
      <fbc:geneProduct fbc:id="G_Rfer_0519" fbc:label="Rfer_0519" fbc:name="Rfer_0519" />
      <fbc:geneProduct fbc:id="G_Rfer_0523" fbc:label="Rfer_0523" fbc:name="Rfer_0523" />
      <fbc:geneProduct fbc:id="G_Rfer_0529" fbc:label="Rfer_0529" fbc:name="Rfer_0529" />
      <fbc:geneProduct fbc:id="G_Rfer_0532" fbc:label="Rfer_0532" fbc:name="Rfer_0532" />
      <fbc:geneProduct fbc:id="G_Rfer_0580" fbc:label="Rfer_0580" fbc:name="Rfer_0580" />
      <fbc:geneProduct fbc:id="G_Rfer_0581" fbc:label="Rfer_0581" fbc:name="Rfer_0581" />
      <fbc:geneProduct fbc:id="G_Rfer_0582" fbc:label="Rfer_0582" fbc:name="Rfer_0582" />
      <fbc:geneProduct fbc:id="G_Rfer_0583" fbc:label="Rfer_0583" fbc:name="Rfer_0583" />
      <fbc:geneProduct fbc:id="G_Rfer_0586" fbc:label="Rfer_0586" fbc:name="Rfer_0586" />
      <fbc:geneProduct fbc:id="G_Rfer_0587" fbc:label="Rfer_0587" fbc:name="Rfer_0587" />
      <fbc:geneProduct fbc:id="G_Rfer_0590" fbc:label="Rfer_0590" fbc:name="Rfer_0590" />
      <fbc:geneProduct fbc:id="G_Rfer_0592" fbc:label="Rfer_0592" fbc:name="Rfer_0592" />
      <fbc:geneProduct fbc:id="G_Rfer_0597" fbc:label="Rfer_0597" fbc:name="Rfer_0597" />
      <fbc:geneProduct fbc:id="G_Rfer_0598" fbc:label="Rfer_0598" fbc:name="Rfer_0598" />
      <fbc:geneProduct fbc:id="G_Rfer_0601" fbc:label="Rfer_0601" fbc:name="Rfer_0601" />
      <fbc:geneProduct fbc:id="G_Rfer_0602" fbc:label="Rfer_0602" fbc:name="Rfer_0602" />
      <fbc:geneProduct fbc:id="G_Rfer_0603" fbc:label="Rfer_0603" fbc:name="Rfer_0603" />
      <fbc:geneProduct fbc:id="G_Rfer_0606" fbc:label="Rfer_0606" fbc:name="Rfer_0606" />
      <fbc:geneProduct fbc:id="G_Rfer_0607" fbc:label="Rfer_0607" fbc:name="Rfer_0607" />
      <fbc:geneProduct fbc:id="G_Rfer_0608" fbc:label="Rfer_0608" fbc:name="Rfer_0608" />
      <fbc:geneProduct fbc:id="G_Rfer_0609" fbc:label="Rfer_0609" fbc:name="Rfer_0609" />
      <fbc:geneProduct fbc:id="G_Rfer_0652" fbc:label="Rfer_0652" fbc:name="Rfer_0652" />
      <fbc:geneProduct fbc:id="G_Rfer_0654" fbc:label="Rfer_0654" fbc:name="Rfer_0654" />
      <fbc:geneProduct fbc:id="G_Rfer_0656" fbc:label="Rfer_0656" fbc:name="Rfer_0656" />
      <fbc:geneProduct fbc:id="G_Rfer_0663" fbc:label="Rfer_0663" fbc:name="Rfer_0663" />
      <fbc:geneProduct fbc:id="G_Rfer_0667" fbc:label="Rfer_0667" fbc:name="Rfer_0667" />
      <fbc:geneProduct fbc:id="G_Rfer_0669" fbc:label="Rfer_0669" fbc:name="Rfer_0669" />
      <fbc:geneProduct fbc:id="G_Rfer_0671" fbc:label="Rfer_0671" fbc:name="Rfer_0671" />
      <fbc:geneProduct fbc:id="G_Rfer_0673" fbc:label="Rfer_0673" fbc:name="Rfer_0673" />
      <fbc:geneProduct fbc:id="G_Rfer_0676" fbc:label="Rfer_0676" fbc:name="Rfer_0676" />
      <fbc:geneProduct fbc:id="G_Rfer_0699" fbc:label="Rfer_0699" fbc:name="Rfer_0699" />
      <fbc:geneProduct fbc:id="G_Rfer_0700" fbc:label="Rfer_0700" fbc:name="Rfer_0700" />
      <fbc:geneProduct fbc:id="G_Rfer_0711" fbc:label="Rfer_0711" fbc:name="Rfer_0711" />
      <fbc:geneProduct fbc:id="G_Rfer_0712" fbc:label="Rfer_0712" fbc:name="Rfer_0712" />
      <fbc:geneProduct fbc:id="G_Rfer_0713" fbc:label="Rfer_0713" fbc:name="Rfer_0713" />
      <fbc:geneProduct fbc:id="G_Rfer_0714" fbc:label="Rfer_0714" fbc:name="Rfer_0714" />
      <fbc:geneProduct fbc:id="G_Rfer_0715" fbc:label="Rfer_0715" fbc:name="Rfer_0715" />
      <fbc:geneProduct fbc:id="G_Rfer_0716" fbc:label="Rfer_0716" fbc:name="Rfer_0716" />
      <fbc:geneProduct fbc:id="G_Rfer_0728" fbc:label="Rfer_0728" fbc:name="Rfer_0728" />
      <fbc:geneProduct fbc:id="G_Rfer_0733" fbc:label="Rfer_0733" fbc:name="Rfer_0733" />
      <fbc:geneProduct fbc:id="G_Rfer_0755" fbc:label="Rfer_0755" fbc:name="Rfer_0755" />
      <fbc:geneProduct fbc:id="G_Rfer_0758" fbc:label="Rfer_0758" fbc:name="Rfer_0758" />
      <fbc:geneProduct fbc:id="G_Rfer_0761" fbc:label="Rfer_0761" fbc:name="Rfer_0761" />
      <fbc:geneProduct fbc:id="G_Rfer_0763" fbc:label="Rfer_0763" fbc:name="Rfer_0763" />
      <fbc:geneProduct fbc:id="G_Rfer_0764" fbc:label="Rfer_0764" fbc:name="Rfer_0764" />
      <fbc:geneProduct fbc:id="G_Rfer_0765" fbc:label="Rfer_0765" fbc:name="Rfer_0765" />
      <fbc:geneProduct fbc:id="G_Rfer_0769" fbc:label="Rfer_0769" fbc:name="Rfer_0769" />
      <fbc:geneProduct fbc:id="G_Rfer_0773" fbc:label="Rfer_0773" fbc:name="Rfer_0773" />
      <fbc:geneProduct fbc:id="G_Rfer_0814" fbc:label="Rfer_0814" fbc:name="Rfer_0814" />
      <fbc:geneProduct fbc:id="G_Rfer_0816" fbc:label="Rfer_0816" fbc:name="Rfer_0816" />
      <fbc:geneProduct fbc:id="G_Rfer_0821" fbc:label="Rfer_0821" fbc:name="Rfer_0821" />
      <fbc:geneProduct fbc:id="G_Rfer_0827" fbc:label="Rfer_0827" fbc:name="Rfer_0827" />
      <fbc:geneProduct fbc:id="G_Rfer_0828" fbc:label="Rfer_0828" fbc:name="Rfer_0828" />
      <fbc:geneProduct fbc:id="G_Rfer_0845" fbc:label="Rfer_0845" fbc:name="Rfer_0845" />
      <fbc:geneProduct fbc:id="G_Rfer_0854" fbc:label="Rfer_0854" fbc:name="Rfer_0854" />
      <fbc:geneProduct fbc:id="G_Rfer_0863" fbc:label="Rfer_0863" fbc:name="Rfer_0863" />
      <fbc:geneProduct fbc:id="G_Rfer_0864" fbc:label="Rfer_0864" fbc:name="Rfer_0864" />
      <fbc:geneProduct fbc:id="G_Rfer_0880" fbc:label="Rfer_0880" fbc:name="Rfer_0880" />
      <fbc:geneProduct fbc:id="G_Rfer_0881" fbc:label="Rfer_0881" fbc:name="Rfer_0881" />
      <fbc:geneProduct fbc:id="G_Rfer_0887" fbc:label="Rfer_0887" fbc:name="Rfer_0887" />
      <fbc:geneProduct fbc:id="G_Rfer_0888" fbc:label="Rfer_0888" fbc:name="Rfer_0888" />
      <fbc:geneProduct fbc:id="G_Rfer_0889" fbc:label="Rfer_0889" fbc:name="Rfer_0889" />
      <fbc:geneProduct fbc:id="G_Rfer_0919" fbc:label="Rfer_0919" fbc:name="Rfer_0919" />
      <fbc:geneProduct fbc:id="G_Rfer_0947" fbc:label="Rfer_0947" fbc:name="Rfer_0947" />
      <fbc:geneProduct fbc:id="G_Rfer_0949" fbc:label="Rfer_0949" fbc:name="Rfer_0949" />
      <fbc:geneProduct fbc:id="G_Rfer_0950" fbc:label="Rfer_0950" fbc:name="Rfer_0950" />
      <fbc:geneProduct fbc:id="G_Rfer_0951" fbc:label="Rfer_0951" fbc:name="Rfer_0951" />
      <fbc:geneProduct fbc:id="G_Rfer_0956" fbc:label="Rfer_0956" fbc:name="Rfer_0956" />
      <fbc:geneProduct fbc:id="G_Rfer_0963" fbc:label="Rfer_0963" fbc:name="Rfer_0963" />
      <fbc:geneProduct fbc:id="G_Rfer_0966" fbc:label="Rfer_0966" fbc:name="Rfer_0966" />
      <fbc:geneProduct fbc:id="G_Rfer_0968" fbc:label="Rfer_0968" fbc:name="Rfer_0968" />
      <fbc:geneProduct fbc:id="G_Rfer_0980" fbc:label="Rfer_0980" fbc:name="Rfer_0980" />
      <fbc:geneProduct fbc:id="G_Rfer_0981" fbc:label="Rfer_0981" fbc:name="Rfer_0981" />
      <fbc:geneProduct fbc:id="G_Rfer_0984" fbc:label="Rfer_0984" fbc:name="Rfer_0984" />
      <fbc:geneProduct fbc:id="G_Rfer_0986" fbc:label="Rfer_0986" fbc:name="Rfer_0986" />
      <fbc:geneProduct fbc:id="G_Rfer_0995" fbc:label="Rfer_0995" fbc:name="Rfer_0995" />
      <fbc:geneProduct fbc:id="G_Rfer_1002" fbc:label="Rfer_1002" fbc:name="Rfer_1002" />
      <fbc:geneProduct fbc:id="G_Rfer_1004" fbc:label="Rfer_1004" fbc:name="Rfer_1004" />
      <fbc:geneProduct fbc:id="G_Rfer_1006" fbc:label="Rfer_1006" fbc:name="Rfer_1006" />
      <fbc:geneProduct fbc:id="G_Rfer_1007" fbc:label="Rfer_1007" fbc:name="Rfer_1007" />
      <fbc:geneProduct fbc:id="G_Rfer_1010" fbc:label="Rfer_1010" fbc:name="Rfer_1010" />
      <fbc:geneProduct fbc:id="G_Rfer_1027" fbc:label="Rfer_1027" fbc:name="Rfer_1027" />
      <fbc:geneProduct fbc:id="G_Rfer_1034" fbc:label="Rfer_1034" fbc:name="Rfer_1034" />
      <fbc:geneProduct fbc:id="G_Rfer_1035" fbc:label="Rfer_1035" fbc:name="Rfer_1035" />
      <fbc:geneProduct fbc:id="G_Rfer_1036" fbc:label="Rfer_1036" fbc:name="Rfer_1036" />
      <fbc:geneProduct fbc:id="G_Rfer_1074" fbc:label="Rfer_1074" fbc:name="Rfer_1074" />
      <fbc:geneProduct fbc:id="G_Rfer_1083" fbc:label="Rfer_1083" fbc:name="Rfer_1083" />
      <fbc:geneProduct fbc:id="G_Rfer_1084" fbc:label="Rfer_1084" fbc:name="Rfer_1084" />
      <fbc:geneProduct fbc:id="G_Rfer_1093" fbc:label="Rfer_1093" fbc:name="Rfer_1093" />
      <fbc:geneProduct fbc:id="G_Rfer_1095" fbc:label="Rfer_1095" fbc:name="Rfer_1095" />
      <fbc:geneProduct fbc:id="G_Rfer_1096" fbc:label="Rfer_1096" fbc:name="Rfer_1096" />
      <fbc:geneProduct fbc:id="G_Rfer_1097" fbc:label="Rfer_1097" fbc:name="Rfer_1097" />
      <fbc:geneProduct fbc:id="G_Rfer_1099" fbc:label="Rfer_1099" fbc:name="Rfer_1099" />
      <fbc:geneProduct fbc:id="G_Rfer_1100" fbc:label="Rfer_1100" fbc:name="Rfer_1100" />
      <fbc:geneProduct fbc:id="G_Rfer_1101" fbc:label="Rfer_1101" fbc:name="Rfer_1101" />
      <fbc:geneProduct fbc:id="G_Rfer_1102" fbc:label="Rfer_1102" fbc:name="Rfer_1102" />
      <fbc:geneProduct fbc:id="G_Rfer_1111" fbc:label="Rfer_1111" fbc:name="Rfer_1111" />
      <fbc:geneProduct fbc:id="G_Rfer_1113" fbc:label="Rfer_1113" fbc:name="Rfer_1113" />
      <fbc:geneProduct fbc:id="G_Rfer_1122" fbc:label="Rfer_1122" fbc:name="Rfer_1122" />
      <fbc:geneProduct fbc:id="G_Rfer_1125" fbc:label="Rfer_1125" fbc:name="Rfer_1125" />
      <fbc:geneProduct fbc:id="G_Rfer_1126" fbc:label="Rfer_1126" fbc:name="Rfer_1126" />
      <fbc:geneProduct fbc:id="G_Rfer_1127" fbc:label="Rfer_1127" fbc:name="Rfer_1127" />
      <fbc:geneProduct fbc:id="G_Rfer_1144" fbc:label="Rfer_1144" fbc:name="Rfer_1144" />
      <fbc:geneProduct fbc:id="G_Rfer_1145" fbc:label="Rfer_1145" fbc:name="Rfer_1145" />
      <fbc:geneProduct fbc:id="G_Rfer_1161" fbc:label="Rfer_1161" fbc:name="Rfer_1161" />
      <fbc:geneProduct fbc:id="G_Rfer_1162" fbc:label="Rfer_1162" fbc:name="Rfer_1162" />
      <fbc:geneProduct fbc:id="G_Rfer_1163" fbc:label="Rfer_1163" fbc:name="Rfer_1163" />
      <fbc:geneProduct fbc:id="G_Rfer_1165" fbc:label="Rfer_1165" fbc:name="Rfer_1165" />
      <fbc:geneProduct fbc:id="G_Rfer_1166" fbc:label="Rfer_1166" fbc:name="Rfer_1166" />
      <fbc:geneProduct fbc:id="G_Rfer_1167" fbc:label="Rfer_1167" fbc:name="Rfer_1167" />
      <fbc:geneProduct fbc:id="G_Rfer_1168" fbc:label="Rfer_1168" fbc:name="Rfer_1168" />
      <fbc:geneProduct fbc:id="G_Rfer_1169" fbc:label="Rfer_1169" fbc:name="Rfer_1169" />
      <fbc:geneProduct fbc:id="G_Rfer_1216" fbc:label="Rfer_1216" fbc:name="Rfer_1216" />
      <fbc:geneProduct fbc:id="G_Rfer_1235" fbc:label="Rfer_1235" fbc:name="Rfer_1235" />
      <fbc:geneProduct fbc:id="G_Rfer_1237" fbc:label="Rfer_1237" fbc:name="Rfer_1237" />
      <fbc:geneProduct fbc:id="G_Rfer_1241" fbc:label="Rfer_1241" fbc:name="Rfer_1241" />
      <fbc:geneProduct fbc:id="G_Rfer_1242" fbc:label="Rfer_1242" fbc:name="Rfer_1242" />
      <fbc:geneProduct fbc:id="G_Rfer_1247" fbc:label="Rfer_1247" fbc:name="Rfer_1247" />
      <fbc:geneProduct fbc:id="G_Rfer_1248" fbc:label="Rfer_1248" fbc:name="Rfer_1248" />
      <fbc:geneProduct fbc:id="G_Rfer_1251" fbc:label="Rfer_1251" fbc:name="Rfer_1251" />
      <fbc:geneProduct fbc:id="G_Rfer_1267" fbc:label="Rfer_1267" fbc:name="Rfer_1267" />
      <fbc:geneProduct fbc:id="G_Rfer_1271" fbc:label="Rfer_1271" fbc:name="Rfer_1271" />
      <fbc:geneProduct fbc:id="G_Rfer_1274" fbc:label="Rfer_1274" fbc:name="Rfer_1274" />
      <fbc:geneProduct fbc:id="G_Rfer_1281" fbc:label="Rfer_1281" fbc:name="Rfer_1281" />
      <fbc:geneProduct fbc:id="G_Rfer_1284" fbc:label="Rfer_1284" fbc:name="Rfer_1284" />
      <fbc:geneProduct fbc:id="G_Rfer_1285" fbc:label="Rfer_1285" fbc:name="Rfer_1285" />
      <fbc:geneProduct fbc:id="G_Rfer_1286" fbc:label="Rfer_1286" fbc:name="Rfer_1286" />
      <fbc:geneProduct fbc:id="G_Rfer_1287" fbc:label="Rfer_1287" fbc:name="Rfer_1287" />
      <fbc:geneProduct fbc:id="G_Rfer_1291" fbc:label="Rfer_1291" fbc:name="Rfer_1291" />
      <fbc:geneProduct fbc:id="G_Rfer_1294" fbc:label="Rfer_1294" fbc:name="Rfer_1294" />
      <fbc:geneProduct fbc:id="G_Rfer_1297" fbc:label="Rfer_1297" fbc:name="Rfer_1297" />
      <fbc:geneProduct fbc:id="G_Rfer_1298" fbc:label="Rfer_1298" fbc:name="Rfer_1298" />
      <fbc:geneProduct fbc:id="G_Rfer_1301" fbc:label="Rfer_1301" fbc:name="Rfer_1301" />
      <fbc:geneProduct fbc:id="G_Rfer_1309" fbc:label="Rfer_1309" fbc:name="Rfer_1309" />
      <fbc:geneProduct fbc:id="G_Rfer_1313" fbc:label="Rfer_1313" fbc:name="Rfer_1313" />
      <fbc:geneProduct fbc:id="G_Rfer_1318" fbc:label="Rfer_1318" fbc:name="Rfer_1318" />
      <fbc:geneProduct fbc:id="G_Rfer_1319" fbc:label="Rfer_1319" fbc:name="Rfer_1319" />
      <fbc:geneProduct fbc:id="G_Rfer_1323" fbc:label="Rfer_1323" fbc:name="Rfer_1323" />
      <fbc:geneProduct fbc:id="G_Rfer_1327" fbc:label="Rfer_1327" fbc:name="Rfer_1327" />
      <fbc:geneProduct fbc:id="G_Rfer_1328" fbc:label="Rfer_1328" fbc:name="Rfer_1328" />
      <fbc:geneProduct fbc:id="G_Rfer_1329" fbc:label="Rfer_1329" fbc:name="Rfer_1329" />
      <fbc:geneProduct fbc:id="G_Rfer_1332" fbc:label="Rfer_1332" fbc:name="Rfer_1332" />
      <fbc:geneProduct fbc:id="G_Rfer_1334" fbc:label="Rfer_1334" fbc:name="Rfer_1334" />
      <fbc:geneProduct fbc:id="G_Rfer_1335" fbc:label="Rfer_1335" fbc:name="Rfer_1335" />
      <fbc:geneProduct fbc:id="G_Rfer_1336" fbc:label="Rfer_1336" fbc:name="Rfer_1336" />
      <fbc:geneProduct fbc:id="G_Rfer_1340" fbc:label="Rfer_1340" fbc:name="Rfer_1340" />
      <fbc:geneProduct fbc:id="G_Rfer_1341" fbc:label="Rfer_1341" fbc:name="Rfer_1341" />
      <fbc:geneProduct fbc:id="G_Rfer_1344" fbc:label="Rfer_1344" fbc:name="Rfer_1344" />
      <fbc:geneProduct fbc:id="G_Rfer_1349" fbc:label="Rfer_1349" fbc:name="Rfer_1349" />
      <fbc:geneProduct fbc:id="G_Rfer_1351" fbc:label="Rfer_1351" fbc:name="Rfer_1351" />
      <fbc:geneProduct fbc:id="G_Rfer_1353" fbc:label="Rfer_1353" fbc:name="Rfer_1353" />
      <fbc:geneProduct fbc:id="G_Rfer_1369" fbc:label="Rfer_1369" fbc:name="Rfer_1369" />
      <fbc:geneProduct fbc:id="G_Rfer_1380" fbc:label="Rfer_1380" fbc:name="Rfer_1380" />
      <fbc:geneProduct fbc:id="G_Rfer_1381" fbc:label="Rfer_1381" fbc:name="Rfer_1381" />
      <fbc:geneProduct fbc:id="G_Rfer_1392" fbc:label="Rfer_1392" fbc:name="Rfer_1392" />
      <fbc:geneProduct fbc:id="G_Rfer_1393" fbc:label="Rfer_1393" fbc:name="Rfer_1393" />
      <fbc:geneProduct fbc:id="G_Rfer_1399" fbc:label="Rfer_1399" fbc:name="Rfer_1399" />
      <fbc:geneProduct fbc:id="G_Rfer_1409" fbc:label="Rfer_1409" fbc:name="Rfer_1409" />
      <fbc:geneProduct fbc:id="G_Rfer_1410" fbc:label="Rfer_1410" fbc:name="Rfer_1410" />
      <fbc:geneProduct fbc:id="G_Rfer_1424" fbc:label="Rfer_1424" fbc:name="Rfer_1424" />
      <fbc:geneProduct fbc:id="G_Rfer_1429" fbc:label="Rfer_1429" fbc:name="Rfer_1429" />
      <fbc:geneProduct fbc:id="G_Rfer_1432" fbc:label="Rfer_1432" fbc:name="Rfer_1432" />
      <fbc:geneProduct fbc:id="G_Rfer_1433" fbc:label="Rfer_1433" fbc:name="Rfer_1433" />
      <fbc:geneProduct fbc:id="G_Rfer_1440" fbc:label="Rfer_1440" fbc:name="Rfer_1440" />
      <fbc:geneProduct fbc:id="G_Rfer_1453" fbc:label="Rfer_1453" fbc:name="Rfer_1453" />
      <fbc:geneProduct fbc:id="G_Rfer_1462" fbc:label="Rfer_1462" fbc:name="Rfer_1462" />
      <fbc:geneProduct fbc:id="G_Rfer_1472" fbc:label="Rfer_1472" fbc:name="Rfer_1472" />
      <fbc:geneProduct fbc:id="G_Rfer_1473" fbc:label="Rfer_1473" fbc:name="Rfer_1473" />
      <fbc:geneProduct fbc:id="G_Rfer_1479" fbc:label="Rfer_1479" fbc:name="Rfer_1479" />
      <fbc:geneProduct fbc:id="G_Rfer_1491" fbc:label="Rfer_1491" fbc:name="Rfer_1491" />
      <fbc:geneProduct fbc:id="G_Rfer_1493" fbc:label="Rfer_1493" fbc:name="Rfer_1493" />
      <fbc:geneProduct fbc:id="G_Rfer_1494" fbc:label="Rfer_1494" fbc:name="Rfer_1494" />
      <fbc:geneProduct fbc:id="G_Rfer_1495" fbc:label="Rfer_1495" fbc:name="Rfer_1495" />
      <fbc:geneProduct fbc:id="G_Rfer_1496" fbc:label="Rfer_1496" fbc:name="Rfer_1496" />
      <fbc:geneProduct fbc:id="G_Rfer_1497" fbc:label="Rfer_1497" fbc:name="Rfer_1497" />
      <fbc:geneProduct fbc:id="G_Rfer_1498" fbc:label="Rfer_1498" fbc:name="Rfer_1498" />
      <fbc:geneProduct fbc:id="G_Rfer_1499" fbc:label="Rfer_1499" fbc:name="Rfer_1499" />
      <fbc:geneProduct fbc:id="G_Rfer_1500" fbc:label="Rfer_1500" fbc:name="Rfer_1500" />
      <fbc:geneProduct fbc:id="G_Rfer_1501" fbc:label="Rfer_1501" fbc:name="Rfer_1501" />
      <fbc:geneProduct fbc:id="G_Rfer_1502" fbc:label="Rfer_1502" fbc:name="Rfer_1502" />
      <fbc:geneProduct fbc:id="G_Rfer_1503" fbc:label="Rfer_1503" fbc:name="Rfer_1503" />
      <fbc:geneProduct fbc:id="G_Rfer_1504" fbc:label="Rfer_1504" fbc:name="Rfer_1504" />
      <fbc:geneProduct fbc:id="G_Rfer_1505" fbc:label="Rfer_1505" fbc:name="Rfer_1505" />
      <fbc:geneProduct fbc:id="G_Rfer_1506" fbc:label="Rfer_1506" fbc:name="Rfer_1506" />
      <fbc:geneProduct fbc:id="G_Rfer_1545" fbc:label="Rfer_1545" fbc:name="Rfer_1545" />
      <fbc:geneProduct fbc:id="G_Rfer_1561" fbc:label="Rfer_1561" fbc:name="Rfer_1561" />
      <fbc:geneProduct fbc:id="G_Rfer_1562" fbc:label="Rfer_1562" fbc:name="Rfer_1562" />
      <fbc:geneProduct fbc:id="G_Rfer_1567" fbc:label="Rfer_1567" fbc:name="Rfer_1567" />
      <fbc:geneProduct fbc:id="G_Rfer_1568" fbc:label="Rfer_1568" fbc:name="Rfer_1568" />
      <fbc:geneProduct fbc:id="G_Rfer_1569" fbc:label="Rfer_1569" fbc:name="Rfer_1569" />
      <fbc:geneProduct fbc:id="G_Rfer_1570" fbc:label="Rfer_1570" fbc:name="Rfer_1570" />
      <fbc:geneProduct fbc:id="G_Rfer_1573" fbc:label="Rfer_1573" fbc:name="Rfer_1573" />
      <fbc:geneProduct fbc:id="G_Rfer_1576" fbc:label="Rfer_1576" fbc:name="Rfer_1576" />
      <fbc:geneProduct fbc:id="G_Rfer_1582" fbc:label="Rfer_1582" fbc:name="Rfer_1582" />
      <fbc:geneProduct fbc:id="G_Rfer_1594" fbc:label="Rfer_1594" fbc:name="Rfer_1594" />
      <fbc:geneProduct fbc:id="G_Rfer_1595" fbc:label="Rfer_1595" fbc:name="Rfer_1595" />
      <fbc:geneProduct fbc:id="G_Rfer_1621" fbc:label="Rfer_1621" fbc:name="Rfer_1621" />
      <fbc:geneProduct fbc:id="G_Rfer_1630" fbc:label="Rfer_1630" fbc:name="Rfer_1630" />
      <fbc:geneProduct fbc:id="G_Rfer_1649" fbc:label="Rfer_1649" fbc:name="Rfer_1649" />
      <fbc:geneProduct fbc:id="G_Rfer_1651" fbc:label="Rfer_1651" fbc:name="Rfer_1651" />
      <fbc:geneProduct fbc:id="G_Rfer_1659" fbc:label="Rfer_1659" fbc:name="Rfer_1659" />
      <fbc:geneProduct fbc:id="G_Rfer_1660" fbc:label="Rfer_1660" fbc:name="Rfer_1660" />
      <fbc:geneProduct fbc:id="G_Rfer_1665" fbc:label="Rfer_1665" fbc:name="Rfer_1665" />
      <fbc:geneProduct fbc:id="G_Rfer_1667" fbc:label="Rfer_1667" fbc:name="Rfer_1667" />
      <fbc:geneProduct fbc:id="G_Rfer_1689" fbc:label="Rfer_1689" fbc:name="Rfer_1689" />
      <fbc:geneProduct fbc:id="G_Rfer_1699" fbc:label="Rfer_1699" fbc:name="Rfer_1699" />
      <fbc:geneProduct fbc:id="G_Rfer_1708" fbc:label="Rfer_1708" fbc:name="Rfer_1708" />
      <fbc:geneProduct fbc:id="G_Rfer_1710" fbc:label="Rfer_1710" fbc:name="Rfer_1710" />
      <fbc:geneProduct fbc:id="G_Rfer_1714" fbc:label="Rfer_1714" fbc:name="Rfer_1714" />
      <fbc:geneProduct fbc:id="G_Rfer_1715" fbc:label="Rfer_1715" fbc:name="Rfer_1715" />
      <fbc:geneProduct fbc:id="G_Rfer_1730" fbc:label="Rfer_1730" fbc:name="Rfer_1730" />
      <fbc:geneProduct fbc:id="G_Rfer_1731" fbc:label="Rfer_1731" fbc:name="Rfer_1731" />
      <fbc:geneProduct fbc:id="G_Rfer_1732" fbc:label="Rfer_1732" fbc:name="Rfer_1732" />
      <fbc:geneProduct fbc:id="G_Rfer_1734" fbc:label="Rfer_1734" fbc:name="Rfer_1734" />
      <fbc:geneProduct fbc:id="G_Rfer_1752" fbc:label="Rfer_1752" fbc:name="Rfer_1752" />
      <fbc:geneProduct fbc:id="G_Rfer_1753" fbc:label="Rfer_1753" fbc:name="Rfer_1753" />
      <fbc:geneProduct fbc:id="G_Rfer_1754" fbc:label="Rfer_1754" fbc:name="Rfer_1754" />
      <fbc:geneProduct fbc:id="G_Rfer_1759" fbc:label="Rfer_1759" fbc:name="Rfer_1759" />
      <fbc:geneProduct fbc:id="G_Rfer_1760" fbc:label="Rfer_1760" fbc:name="Rfer_1760" />
      <fbc:geneProduct fbc:id="G_Rfer_1761" fbc:label="Rfer_1761" fbc:name="Rfer_1761" />
      <fbc:geneProduct fbc:id="G_Rfer_1770" fbc:label="Rfer_1770" fbc:name="Rfer_1770" />
      <fbc:geneProduct fbc:id="G_Rfer_1771" fbc:label="Rfer_1771" fbc:name="Rfer_1771" />
      <fbc:geneProduct fbc:id="G_Rfer_1772" fbc:label="Rfer_1772" fbc:name="Rfer_1772" />
      <fbc:geneProduct fbc:id="G_Rfer_1775" fbc:label="Rfer_1775" fbc:name="Rfer_1775" />
      <fbc:geneProduct fbc:id="G_Rfer_1776" fbc:label="Rfer_1776" fbc:name="Rfer_1776" />
      <fbc:geneProduct fbc:id="G_Rfer_1777" fbc:label="Rfer_1777" fbc:name="Rfer_1777" />
      <fbc:geneProduct fbc:id="G_Rfer_1778" fbc:label="Rfer_1778" fbc:name="Rfer_1778" />
      <fbc:geneProduct fbc:id="G_Rfer_1780" fbc:label="Rfer_1780" fbc:name="Rfer_1780" />
      <fbc:geneProduct fbc:id="G_Rfer_1781" fbc:label="Rfer_1781" fbc:name="Rfer_1781" />
      <fbc:geneProduct fbc:id="G_Rfer_1784" fbc:label="Rfer_1784" fbc:name="Rfer_1784" />
      <fbc:geneProduct fbc:id="G_Rfer_1786" fbc:label="Rfer_1786" fbc:name="Rfer_1786" />
      <fbc:geneProduct fbc:id="G_Rfer_1787" fbc:label="Rfer_1787" fbc:name="Rfer_1787" />
      <fbc:geneProduct fbc:id="G_Rfer_1788" fbc:label="Rfer_1788" fbc:name="Rfer_1788" />
      <fbc:geneProduct fbc:id="G_Rfer_1789" fbc:label="Rfer_1789" fbc:name="Rfer_1789" />
      <fbc:geneProduct fbc:id="G_Rfer_1792" fbc:label="Rfer_1792" fbc:name="Rfer_1792" />
      <fbc:geneProduct fbc:id="G_Rfer_1793" fbc:label="Rfer_1793" fbc:name="Rfer_1793" />
      <fbc:geneProduct fbc:id="G_Rfer_1794" fbc:label="Rfer_1794" fbc:name="Rfer_1794" />
      <fbc:geneProduct fbc:id="G_Rfer_1795" fbc:label="Rfer_1795" fbc:name="Rfer_1795" />
      <fbc:geneProduct fbc:id="G_Rfer_1796" fbc:label="Rfer_1796" fbc:name="Rfer_1796" />
      <fbc:geneProduct fbc:id="G_Rfer_1798" fbc:label="Rfer_1798" fbc:name="Rfer_1798" />
      <fbc:geneProduct fbc:id="G_Rfer_1799" fbc:label="Rfer_1799" fbc:name="Rfer_1799" />
      <fbc:geneProduct fbc:id="G_Rfer_1800" fbc:label="Rfer_1800" fbc:name="Rfer_1800" />
      <fbc:geneProduct fbc:id="G_Rfer_1801" fbc:label="Rfer_1801" fbc:name="Rfer_1801" />
      <fbc:geneProduct fbc:id="G_Rfer_1803" fbc:label="Rfer_1803" fbc:name="Rfer_1803" />
      <fbc:geneProduct fbc:id="G_Rfer_1806" fbc:label="Rfer_1806" fbc:name="Rfer_1806" />
      <fbc:geneProduct fbc:id="G_Rfer_1823" fbc:label="Rfer_1823" fbc:name="Rfer_1823" />
      <fbc:geneProduct fbc:id="G_Rfer_1829" fbc:label="Rfer_1829" fbc:name="Rfer_1829" />
      <fbc:geneProduct fbc:id="G_Rfer_1835" fbc:label="Rfer_1835" fbc:name="Rfer_1835" />
      <fbc:geneProduct fbc:id="G_Rfer_1836" fbc:label="Rfer_1836" fbc:name="Rfer_1836" />
      <fbc:geneProduct fbc:id="G_Rfer_1837" fbc:label="Rfer_1837" fbc:name="Rfer_1837" />
      <fbc:geneProduct fbc:id="G_Rfer_1838" fbc:label="Rfer_1838" fbc:name="Rfer_1838" />
      <fbc:geneProduct fbc:id="G_Rfer_1867" fbc:label="Rfer_1867" fbc:name="Rfer_1867" />
      <fbc:geneProduct fbc:id="G_Rfer_1890" fbc:label="Rfer_1890" fbc:name="Rfer_1890" />
      <fbc:geneProduct fbc:id="G_Rfer_1901" fbc:label="Rfer_1901" fbc:name="Rfer_1901" />
      <fbc:geneProduct fbc:id="G_Rfer_1902" fbc:label="Rfer_1902" fbc:name="Rfer_1902" />
      <fbc:geneProduct fbc:id="G_Rfer_1903" fbc:label="Rfer_1903" fbc:name="Rfer_1903" />
      <fbc:geneProduct fbc:id="G_Rfer_1904" fbc:label="Rfer_1904" fbc:name="Rfer_1904" />
      <fbc:geneProduct fbc:id="G_Rfer_1905" fbc:label="Rfer_1905" fbc:name="Rfer_1905" />
      <fbc:geneProduct fbc:id="G_Rfer_1911" fbc:label="Rfer_1911" fbc:name="Rfer_1911" />
      <fbc:geneProduct fbc:id="G_Rfer_1912" fbc:label="Rfer_1912" fbc:name="Rfer_1912" />
      <fbc:geneProduct fbc:id="G_Rfer_1913" fbc:label="Rfer_1913" fbc:name="Rfer_1913" />
      <fbc:geneProduct fbc:id="G_Rfer_1921" fbc:label="Rfer_1921" fbc:name="Rfer_1921" />
      <fbc:geneProduct fbc:id="G_Rfer_1924" fbc:label="Rfer_1924" fbc:name="Rfer_1924" />
      <fbc:geneProduct fbc:id="G_Rfer_1938" fbc:label="Rfer_1938" fbc:name="Rfer_1938" />
      <fbc:geneProduct fbc:id="G_Rfer_1951" fbc:label="Rfer_1951" fbc:name="Rfer_1951" />
      <fbc:geneProduct fbc:id="G_Rfer_1952" fbc:label="Rfer_1952" fbc:name="Rfer_1952" />
      <fbc:geneProduct fbc:id="G_Rfer_1965" fbc:label="Rfer_1965" fbc:name="Rfer_1965" />
      <fbc:geneProduct fbc:id="G_Rfer_1987" fbc:label="Rfer_1987" fbc:name="Rfer_1987" />
      <fbc:geneProduct fbc:id="G_Rfer_1991" fbc:label="Rfer_1991" fbc:name="Rfer_1991" />
      <fbc:geneProduct fbc:id="G_Rfer_1993" fbc:label="Rfer_1993" fbc:name="Rfer_1993" />
      <fbc:geneProduct fbc:id="G_Rfer_1994" fbc:label="Rfer_1994" fbc:name="Rfer_1994" />
      <fbc:geneProduct fbc:id="G_Rfer_1998" fbc:label="Rfer_1998" fbc:name="Rfer_1998" />
      <fbc:geneProduct fbc:id="G_Rfer_1999" fbc:label="Rfer_1999" fbc:name="Rfer_1999" />
      <fbc:geneProduct fbc:id="G_Rfer_2000" fbc:label="Rfer_2000" fbc:name="Rfer_2000" />
      <fbc:geneProduct fbc:id="G_Rfer_2001" fbc:label="Rfer_2001" fbc:name="Rfer_2001" />
      <fbc:geneProduct fbc:id="G_Rfer_2004" fbc:label="Rfer_2004" fbc:name="Rfer_2004" />
      <fbc:geneProduct fbc:id="G_Rfer_2006" fbc:label="Rfer_2006" fbc:name="Rfer_2006" />
      <fbc:geneProduct fbc:id="G_Rfer_2012" fbc:label="Rfer_2012" fbc:name="Rfer_2012" />
      <fbc:geneProduct fbc:id="G_Rfer_2013" fbc:label="Rfer_2013" fbc:name="Rfer_2013" />
      <fbc:geneProduct fbc:id="G_Rfer_2017" fbc:label="Rfer_2017" fbc:name="Rfer_2017" />
      <fbc:geneProduct fbc:id="G_Rfer_2032" fbc:label="Rfer_2032" fbc:name="Rfer_2032" />
      <fbc:geneProduct fbc:id="G_Rfer_2044" fbc:label="Rfer_2044" fbc:name="Rfer_2044" />
      <fbc:geneProduct fbc:id="G_Rfer_2046" fbc:label="Rfer_2046" fbc:name="Rfer_2046" />
      <fbc:geneProduct fbc:id="G_Rfer_2051" fbc:label="Rfer_2051" fbc:name="Rfer_2051" />
      <fbc:geneProduct fbc:id="G_Rfer_2052" fbc:label="Rfer_2052" fbc:name="Rfer_2052" />
      <fbc:geneProduct fbc:id="G_Rfer_2053" fbc:label="Rfer_2053" fbc:name="Rfer_2053" />
      <fbc:geneProduct fbc:id="G_Rfer_2059" fbc:label="Rfer_2059" fbc:name="Rfer_2059" />
      <fbc:geneProduct fbc:id="G_Rfer_2060" fbc:label="Rfer_2060" fbc:name="Rfer_2060" />
      <fbc:geneProduct fbc:id="G_Rfer_2061" fbc:label="Rfer_2061" fbc:name="Rfer_2061" />
      <fbc:geneProduct fbc:id="G_Rfer_2069" fbc:label="Rfer_2069" fbc:name="Rfer_2069" />
      <fbc:geneProduct fbc:id="G_Rfer_2071" fbc:label="Rfer_2071" fbc:name="Rfer_2071" />
      <fbc:geneProduct fbc:id="G_Rfer_2073" fbc:label="Rfer_2073" fbc:name="Rfer_2073" />
      <fbc:geneProduct fbc:id="G_Rfer_2076" fbc:label="Rfer_2076" fbc:name="Rfer_2076" />
      <fbc:geneProduct fbc:id="G_Rfer_2077" fbc:label="Rfer_2077" fbc:name="Rfer_2077" />
      <fbc:geneProduct fbc:id="G_Rfer_2078" fbc:label="Rfer_2078" fbc:name="Rfer_2078" />
      <fbc:geneProduct fbc:id="G_Rfer_2085" fbc:label="Rfer_2085" fbc:name="Rfer_2085" />
      <fbc:geneProduct fbc:id="G_Rfer_2097" fbc:label="Rfer_2097" fbc:name="Rfer_2097" />
      <fbc:geneProduct fbc:id="G_Rfer_2105" fbc:label="Rfer_2105" fbc:name="Rfer_2105" />
      <fbc:geneProduct fbc:id="G_Rfer_2111" fbc:label="Rfer_2111" fbc:name="Rfer_2111" />
      <fbc:geneProduct fbc:id="G_Rfer_2113" fbc:label="Rfer_2113" fbc:name="Rfer_2113" />
      <fbc:geneProduct fbc:id="G_Rfer_2120" fbc:label="Rfer_2120" fbc:name="Rfer_2120" />
      <fbc:geneProduct fbc:id="G_Rfer_2121" fbc:label="Rfer_2121" fbc:name="Rfer_2121" />
      <fbc:geneProduct fbc:id="G_Rfer_2126" fbc:label="Rfer_2126" fbc:name="Rfer_2126" />
      <fbc:geneProduct fbc:id="G_Rfer_2127" fbc:label="Rfer_2127" fbc:name="Rfer_2127" />
      <fbc:geneProduct fbc:id="G_Rfer_2153" fbc:label="Rfer_2153" fbc:name="Rfer_2153" />
      <fbc:geneProduct fbc:id="G_Rfer_2155" fbc:label="Rfer_2155" fbc:name="Rfer_2155" />
      <fbc:geneProduct fbc:id="G_Rfer_2156" fbc:label="Rfer_2156" fbc:name="Rfer_2156" />
      <fbc:geneProduct fbc:id="G_Rfer_2160" fbc:label="Rfer_2160" fbc:name="Rfer_2160" />
      <fbc:geneProduct fbc:id="G_Rfer_2162" fbc:label="Rfer_2162" fbc:name="Rfer_2162" />
      <fbc:geneProduct fbc:id="G_Rfer_2163" fbc:label="Rfer_2163" fbc:name="Rfer_2163" />
      <fbc:geneProduct fbc:id="G_Rfer_2174" fbc:label="Rfer_2174" fbc:name="Rfer_2174" />
      <fbc:geneProduct fbc:id="G_Rfer_2191" fbc:label="Rfer_2191" fbc:name="Rfer_2191" />
      <fbc:geneProduct fbc:id="G_Rfer_2192" fbc:label="Rfer_2192" fbc:name="Rfer_2192" />
      <fbc:geneProduct fbc:id="G_Rfer_2197" fbc:label="Rfer_2197" fbc:name="Rfer_2197" />
      <fbc:geneProduct fbc:id="G_Rfer_2201" fbc:label="Rfer_2201" fbc:name="Rfer_2201" />
      <fbc:geneProduct fbc:id="G_Rfer_2202" fbc:label="Rfer_2202" fbc:name="Rfer_2202" />
      <fbc:geneProduct fbc:id="G_Rfer_2205" fbc:label="Rfer_2205" fbc:name="Rfer_2205" />
      <fbc:geneProduct fbc:id="G_Rfer_2206" fbc:label="Rfer_2206" fbc:name="Rfer_2206" />
      <fbc:geneProduct fbc:id="G_Rfer_2209" fbc:label="Rfer_2209" fbc:name="Rfer_2209" />
      <fbc:geneProduct fbc:id="G_Rfer_2212" fbc:label="Rfer_2212" fbc:name="Rfer_2212" />
      <fbc:geneProduct fbc:id="G_Rfer_2213" fbc:label="Rfer_2213" fbc:name="Rfer_2213" />
      <fbc:geneProduct fbc:id="G_Rfer_2214" fbc:label="Rfer_2214" fbc:name="Rfer_2214" />
      <fbc:geneProduct fbc:id="G_Rfer_2241" fbc:label="Rfer_2241" fbc:name="Rfer_2241" />
      <fbc:geneProduct fbc:id="G_Rfer_2245" fbc:label="Rfer_2245" fbc:name="Rfer_2245" />
      <fbc:geneProduct fbc:id="G_Rfer_2247" fbc:label="Rfer_2247" fbc:name="Rfer_2247" />
      <fbc:geneProduct fbc:id="G_Rfer_2255" fbc:label="Rfer_2255" fbc:name="Rfer_2255" />
      <fbc:geneProduct fbc:id="G_Rfer_2268" fbc:label="Rfer_2268" fbc:name="Rfer_2268" />
      <fbc:geneProduct fbc:id="G_Rfer_2272" fbc:label="Rfer_2272" fbc:name="Rfer_2272" />
      <fbc:geneProduct fbc:id="G_Rfer_2286" fbc:label="Rfer_2286" fbc:name="Rfer_2286" />
      <fbc:geneProduct fbc:id="G_Rfer_2287" fbc:label="Rfer_2287" fbc:name="Rfer_2287" />
      <fbc:geneProduct fbc:id="G_Rfer_2288" fbc:label="Rfer_2288" fbc:name="Rfer_2288" />
      <fbc:geneProduct fbc:id="G_Rfer_2292" fbc:label="Rfer_2292" fbc:name="Rfer_2292" />
      <fbc:geneProduct fbc:id="G_Rfer_2294" fbc:label="Rfer_2294" fbc:name="Rfer_2294" />
      <fbc:geneProduct fbc:id="G_Rfer_2296" fbc:label="Rfer_2296" fbc:name="Rfer_2296" />
      <fbc:geneProduct fbc:id="G_Rfer_2306" fbc:label="Rfer_2306" fbc:name="Rfer_2306" />
      <fbc:geneProduct fbc:id="G_Rfer_2307" fbc:label="Rfer_2307" fbc:name="Rfer_2307" />
      <fbc:geneProduct fbc:id="G_Rfer_2311" fbc:label="Rfer_2311" fbc:name="Rfer_2311" />
      <fbc:geneProduct fbc:id="G_Rfer_2320" fbc:label="Rfer_2320" fbc:name="Rfer_2320" />
      <fbc:geneProduct fbc:id="G_Rfer_2321" fbc:label="Rfer_2321" fbc:name="Rfer_2321" />
      <fbc:geneProduct fbc:id="G_Rfer_2322" fbc:label="Rfer_2322" fbc:name="Rfer_2322" />
      <fbc:geneProduct fbc:id="G_Rfer_2333" fbc:label="Rfer_2333" fbc:name="Rfer_2333" />
      <fbc:geneProduct fbc:id="G_Rfer_2345" fbc:label="Rfer_2345" fbc:name="Rfer_2345" />
      <fbc:geneProduct fbc:id="G_Rfer_2351" fbc:label="Rfer_2351" fbc:name="Rfer_2351" />
      <fbc:geneProduct fbc:id="G_Rfer_2362" fbc:label="Rfer_2362" fbc:name="Rfer_2362" />
      <fbc:geneProduct fbc:id="G_Rfer_2363" fbc:label="Rfer_2363" fbc:name="Rfer_2363" />
      <fbc:geneProduct fbc:id="G_Rfer_2365" fbc:label="Rfer_2365" fbc:name="Rfer_2365" />
      <fbc:geneProduct fbc:id="G_Rfer_2366" fbc:label="Rfer_2366" fbc:name="Rfer_2366" />
      <fbc:geneProduct fbc:id="G_Rfer_2376" fbc:label="Rfer_2376" fbc:name="Rfer_2376" />
      <fbc:geneProduct fbc:id="G_Rfer_2378" fbc:label="Rfer_2378" fbc:name="Rfer_2378" />
      <fbc:geneProduct fbc:id="G_Rfer_2381" fbc:label="Rfer_2381" fbc:name="Rfer_2381" />
      <fbc:geneProduct fbc:id="G_Rfer_2407" fbc:label="Rfer_2407" fbc:name="Rfer_2407" />
      <fbc:geneProduct fbc:id="G_Rfer_2408" fbc:label="Rfer_2408" fbc:name="Rfer_2408" />
      <fbc:geneProduct fbc:id="G_Rfer_2409" fbc:label="Rfer_2409" fbc:name="Rfer_2409" />
      <fbc:geneProduct fbc:id="G_Rfer_2412" fbc:label="Rfer_2412" fbc:name="Rfer_2412" />
      <fbc:geneProduct fbc:id="G_Rfer_2420" fbc:label="Rfer_2420" fbc:name="Rfer_2420" />
      <fbc:geneProduct fbc:id="G_Rfer_2447" fbc:label="Rfer_2447" fbc:name="Rfer_2447" />
      <fbc:geneProduct fbc:id="G_Rfer_2458" fbc:label="Rfer_2458" fbc:name="Rfer_2458" />
      <fbc:geneProduct fbc:id="G_Rfer_2459" fbc:label="Rfer_2459" fbc:name="Rfer_2459" />
      <fbc:geneProduct fbc:id="G_Rfer_2460" fbc:label="Rfer_2460" fbc:name="Rfer_2460" />
      <fbc:geneProduct fbc:id="G_Rfer_2467" fbc:label="Rfer_2467" fbc:name="Rfer_2467" />
      <fbc:geneProduct fbc:id="G_Rfer_2470" fbc:label="Rfer_2470" fbc:name="Rfer_2470" />
      <fbc:geneProduct fbc:id="G_Rfer_2471" fbc:label="Rfer_2471" fbc:name="Rfer_2471" />
      <fbc:geneProduct fbc:id="G_Rfer_2472" fbc:label="Rfer_2472" fbc:name="Rfer_2472" />
      <fbc:geneProduct fbc:id="G_Rfer_2475" fbc:label="Rfer_2475" fbc:name="Rfer_2475" />
      <fbc:geneProduct fbc:id="G_Rfer_2496" fbc:label="Rfer_2496" fbc:name="Rfer_2496" />
      <fbc:geneProduct fbc:id="G_Rfer_2508" fbc:label="Rfer_2508" fbc:name="Rfer_2508" />
      <fbc:geneProduct fbc:id="G_Rfer_2512" fbc:label="Rfer_2512" fbc:name="Rfer_2512" />
      <fbc:geneProduct fbc:id="G_Rfer_2542" fbc:label="Rfer_2542" fbc:name="Rfer_2542" />
      <fbc:geneProduct fbc:id="G_Rfer_2552" fbc:label="Rfer_2552" fbc:name="Rfer_2552" />
      <fbc:geneProduct fbc:id="G_Rfer_2554" fbc:label="Rfer_2554" fbc:name="Rfer_2554" />
      <fbc:geneProduct fbc:id="G_Rfer_2555" fbc:label="Rfer_2555" fbc:name="Rfer_2555" />
      <fbc:geneProduct fbc:id="G_Rfer_2556" fbc:label="Rfer_2556" fbc:name="Rfer_2556" />
      <fbc:geneProduct fbc:id="G_Rfer_2557" fbc:label="Rfer_2557" fbc:name="Rfer_2557" />
      <fbc:geneProduct fbc:id="G_Rfer_2558" fbc:label="Rfer_2558" fbc:name="Rfer_2558" />
      <fbc:geneProduct fbc:id="G_Rfer_2560" fbc:label="Rfer_2560" fbc:name="Rfer_2560" />
      <fbc:geneProduct fbc:id="G_Rfer_2561" fbc:label="Rfer_2561" fbc:name="Rfer_2561" />
      <fbc:geneProduct fbc:id="G_Rfer_2567" fbc:label="Rfer_2567" fbc:name="Rfer_2567" />
      <fbc:geneProduct fbc:id="G_Rfer_2581" fbc:label="Rfer_2581" fbc:name="Rfer_2581" />
      <fbc:geneProduct fbc:id="G_Rfer_2582" fbc:label="Rfer_2582" fbc:name="Rfer_2582" />
      <fbc:geneProduct fbc:id="G_Rfer_2583" fbc:label="Rfer_2583" fbc:name="Rfer_2583" />
      <fbc:geneProduct fbc:id="G_Rfer_2586" fbc:label="Rfer_2586" fbc:name="Rfer_2586" />
      <fbc:geneProduct fbc:id="G_Rfer_2587" fbc:label="Rfer_2587" fbc:name="Rfer_2587" />
      <fbc:geneProduct fbc:id="G_Rfer_2588" fbc:label="Rfer_2588" fbc:name="Rfer_2588" />
      <fbc:geneProduct fbc:id="G_Rfer_2589" fbc:label="Rfer_2589" fbc:name="Rfer_2589" />
      <fbc:geneProduct fbc:id="G_Rfer_2591" fbc:label="Rfer_2591" fbc:name="Rfer_2591" />
      <fbc:geneProduct fbc:id="G_Rfer_2592" fbc:label="Rfer_2592" fbc:name="Rfer_2592" />
      <fbc:geneProduct fbc:id="G_Rfer_2593" fbc:label="Rfer_2593" fbc:name="Rfer_2593" />
      <fbc:geneProduct fbc:id="G_Rfer_2597" fbc:label="Rfer_2597" fbc:name="Rfer_2597" />
      <fbc:geneProduct fbc:id="G_Rfer_2598" fbc:label="Rfer_2598" fbc:name="Rfer_2598" />
      <fbc:geneProduct fbc:id="G_Rfer_2609" fbc:label="Rfer_2609" fbc:name="Rfer_2609" />
      <fbc:geneProduct fbc:id="G_Rfer_2610" fbc:label="Rfer_2610" fbc:name="Rfer_2610" />
      <fbc:geneProduct fbc:id="G_Rfer_2611" fbc:label="Rfer_2611" fbc:name="Rfer_2611" />
      <fbc:geneProduct fbc:id="G_Rfer_2612" fbc:label="Rfer_2612" fbc:name="Rfer_2612" />
      <fbc:geneProduct fbc:id="G_Rfer_2616" fbc:label="Rfer_2616" fbc:name="Rfer_2616" />
      <fbc:geneProduct fbc:id="G_Rfer_2617" fbc:label="Rfer_2617" fbc:name="Rfer_2617" />
      <fbc:geneProduct fbc:id="G_Rfer_2618" fbc:label="Rfer_2618" fbc:name="Rfer_2618" />
      <fbc:geneProduct fbc:id="G_Rfer_2622" fbc:label="Rfer_2622" fbc:name="Rfer_2622" />
      <fbc:geneProduct fbc:id="G_Rfer_2624" fbc:label="Rfer_2624" fbc:name="Rfer_2624" />
      <fbc:geneProduct fbc:id="G_Rfer_2634" fbc:label="Rfer_2634" fbc:name="Rfer_2634" />
      <fbc:geneProduct fbc:id="G_Rfer_2635" fbc:label="Rfer_2635" fbc:name="Rfer_2635" />
      <fbc:geneProduct fbc:id="G_Rfer_2646" fbc:label="Rfer_2646" fbc:name="Rfer_2646" />
      <fbc:geneProduct fbc:id="G_Rfer_2647" fbc:label="Rfer_2647" fbc:name="Rfer_2647" />
      <fbc:geneProduct fbc:id="G_Rfer_2648" fbc:label="Rfer_2648" fbc:name="Rfer_2648" />
      <fbc:geneProduct fbc:id="G_Rfer_2649" fbc:label="Rfer_2649" fbc:name="Rfer_2649" />
      <fbc:geneProduct fbc:id="G_Rfer_2650" fbc:label="Rfer_2650" fbc:name="Rfer_2650" />
      <fbc:geneProduct fbc:id="G_Rfer_2658" fbc:label="Rfer_2658" fbc:name="Rfer_2658" />
      <fbc:geneProduct fbc:id="G_Rfer_2666" fbc:label="Rfer_2666" fbc:name="Rfer_2666" />
      <fbc:geneProduct fbc:id="G_Rfer_2667" fbc:label="Rfer_2667" fbc:name="Rfer_2667" />
      <fbc:geneProduct fbc:id="G_Rfer_2668" fbc:label="Rfer_2668" fbc:name="Rfer_2668" />
      <fbc:geneProduct fbc:id="G_Rfer_2669" fbc:label="Rfer_2669" fbc:name="Rfer_2669" />
      <fbc:geneProduct fbc:id="G_Rfer_2675" fbc:label="Rfer_2675" fbc:name="Rfer_2675" />
      <fbc:geneProduct fbc:id="G_Rfer_2677" fbc:label="Rfer_2677" fbc:name="Rfer_2677" />
      <fbc:geneProduct fbc:id="G_Rfer_2678" fbc:label="Rfer_2678" fbc:name="Rfer_2678" />
      <fbc:geneProduct fbc:id="G_Rfer_2681" fbc:label="Rfer_2681" fbc:name="Rfer_2681" />
      <fbc:geneProduct fbc:id="G_Rfer_2682" fbc:label="Rfer_2682" fbc:name="Rfer_2682" />
      <fbc:geneProduct fbc:id="G_Rfer_2683" fbc:label="Rfer_2683" fbc:name="Rfer_2683" />
      <fbc:geneProduct fbc:id="G_Rfer_2686" fbc:label="Rfer_2686" fbc:name="Rfer_2686" />
      <fbc:geneProduct fbc:id="G_Rfer_2689" fbc:label="Rfer_2689" fbc:name="Rfer_2689" />
      <fbc:geneProduct fbc:id="G_Rfer_2691" fbc:label="Rfer_2691" fbc:name="Rfer_2691" />
      <fbc:geneProduct fbc:id="G_Rfer_2704" fbc:label="Rfer_2704" fbc:name="Rfer_2704" />
      <fbc:geneProduct fbc:id="G_Rfer_2727" fbc:label="Rfer_2727" fbc:name="Rfer_2727" />
      <fbc:geneProduct fbc:id="G_Rfer_2753" fbc:label="Rfer_2753" fbc:name="Rfer_2753" />
      <fbc:geneProduct fbc:id="G_Rfer_2754" fbc:label="Rfer_2754" fbc:name="Rfer_2754" />
      <fbc:geneProduct fbc:id="G_Rfer_2758" fbc:label="Rfer_2758" fbc:name="Rfer_2758" />
      <fbc:geneProduct fbc:id="G_Rfer_2761" fbc:label="Rfer_2761" fbc:name="Rfer_2761" />
      <fbc:geneProduct fbc:id="G_Rfer_2783" fbc:label="Rfer_2783" fbc:name="Rfer_2783" />
      <fbc:geneProduct fbc:id="G_Rfer_2790" fbc:label="Rfer_2790" fbc:name="Rfer_2790" />
      <fbc:geneProduct fbc:id="G_Rfer_2791" fbc:label="Rfer_2791" fbc:name="Rfer_2791" />
      <fbc:geneProduct fbc:id="G_Rfer_2792" fbc:label="Rfer_2792" fbc:name="Rfer_2792" />
      <fbc:geneProduct fbc:id="G_Rfer_2793" fbc:label="Rfer_2793" fbc:name="Rfer_2793" />
      <fbc:geneProduct fbc:id="G_Rfer_2794" fbc:label="Rfer_2794" fbc:name="Rfer_2794" />
      <fbc:geneProduct fbc:id="G_Rfer_2795" fbc:label="Rfer_2795" fbc:name="Rfer_2795" />
      <fbc:geneProduct fbc:id="G_Rfer_2803" fbc:label="Rfer_2803" fbc:name="Rfer_2803" />
      <fbc:geneProduct fbc:id="G_Rfer_2805" fbc:label="Rfer_2805" fbc:name="Rfer_2805" />
      <fbc:geneProduct fbc:id="G_Rfer_2811" fbc:label="Rfer_2811" fbc:name="Rfer_2811" />
      <fbc:geneProduct fbc:id="G_Rfer_2824" fbc:label="Rfer_2824" fbc:name="Rfer_2824" />
      <fbc:geneProduct fbc:id="G_Rfer_2828" fbc:label="Rfer_2828" fbc:name="Rfer_2828" />
      <fbc:geneProduct fbc:id="G_Rfer_2829" fbc:label="Rfer_2829" fbc:name="Rfer_2829" />
      <fbc:geneProduct fbc:id="G_Rfer_2844" fbc:label="Rfer_2844" fbc:name="Rfer_2844" />
      <fbc:geneProduct fbc:id="G_Rfer_2849" fbc:label="Rfer_2849" fbc:name="Rfer_2849" />
      <fbc:geneProduct fbc:id="G_Rfer_2850" fbc:label="Rfer_2850" fbc:name="Rfer_2850" />
      <fbc:geneProduct fbc:id="G_Rfer_2858" fbc:label="Rfer_2858" fbc:name="Rfer_2858" />
      <fbc:geneProduct fbc:id="G_Rfer_2859" fbc:label="Rfer_2859" fbc:name="Rfer_2859" />
      <fbc:geneProduct fbc:id="G_Rfer_2860" fbc:label="Rfer_2860" fbc:name="Rfer_2860" />
      <fbc:geneProduct fbc:id="G_Rfer_2865" fbc:label="Rfer_2865" fbc:name="Rfer_2865" />
      <fbc:geneProduct fbc:id="G_Rfer_2866" fbc:label="Rfer_2866" fbc:name="Rfer_2866" />
      <fbc:geneProduct fbc:id="G_Rfer_2875" fbc:label="Rfer_2875" fbc:name="Rfer_2875" />
      <fbc:geneProduct fbc:id="G_Rfer_2876" fbc:label="Rfer_2876" fbc:name="Rfer_2876" />
      <fbc:geneProduct fbc:id="G_Rfer_2883" fbc:label="Rfer_2883" fbc:name="Rfer_2883" />
      <fbc:geneProduct fbc:id="G_Rfer_2890" fbc:label="Rfer_2890" fbc:name="Rfer_2890" />
      <fbc:geneProduct fbc:id="G_Rfer_2892" fbc:label="Rfer_2892" fbc:name="Rfer_2892" />
      <fbc:geneProduct fbc:id="G_Rfer_2905" fbc:label="Rfer_2905" fbc:name="Rfer_2905" />
      <fbc:geneProduct fbc:id="G_Rfer_2910" fbc:label="Rfer_2910" fbc:name="Rfer_2910" />
      <fbc:geneProduct fbc:id="G_Rfer_2916" fbc:label="Rfer_2916" fbc:name="Rfer_2916" />
      <fbc:geneProduct fbc:id="G_Rfer_2925" fbc:label="Rfer_2925" fbc:name="Rfer_2925" />
      <fbc:geneProduct fbc:id="G_Rfer_2926" fbc:label="Rfer_2926" fbc:name="Rfer_2926" />
      <fbc:geneProduct fbc:id="G_Rfer_2927" fbc:label="Rfer_2927" fbc:name="Rfer_2927" />
      <fbc:geneProduct fbc:id="G_Rfer_2933" fbc:label="Rfer_2933" fbc:name="Rfer_2933" />
      <fbc:geneProduct fbc:id="G_Rfer_2934" fbc:label="Rfer_2934" fbc:name="Rfer_2934" />
      <fbc:geneProduct fbc:id="G_Rfer_2944" fbc:label="Rfer_2944" fbc:name="Rfer_2944" />
      <fbc:geneProduct fbc:id="G_Rfer_2945" fbc:label="Rfer_2945" fbc:name="Rfer_2945" />
      <fbc:geneProduct fbc:id="G_Rfer_2946" fbc:label="Rfer_2946" fbc:name="Rfer_2946" />
      <fbc:geneProduct fbc:id="G_Rfer_2947" fbc:label="Rfer_2947" fbc:name="Rfer_2947" />
      <fbc:geneProduct fbc:id="G_Rfer_2948" fbc:label="Rfer_2948" fbc:name="Rfer_2948" />
      <fbc:geneProduct fbc:id="G_Rfer_2949" fbc:label="Rfer_2949" fbc:name="Rfer_2949" />
      <fbc:geneProduct fbc:id="G_Rfer_2950" fbc:label="Rfer_2950" fbc:name="Rfer_2950" />
      <fbc:geneProduct fbc:id="G_Rfer_2951" fbc:label="Rfer_2951" fbc:name="Rfer_2951" />
      <fbc:geneProduct fbc:id="G_Rfer_2952" fbc:label="Rfer_2952" fbc:name="Rfer_2952" />
      <fbc:geneProduct fbc:id="G_Rfer_2953" fbc:label="Rfer_2953" fbc:name="Rfer_2953" />
      <fbc:geneProduct fbc:id="G_Rfer_2962" fbc:label="Rfer_2962" fbc:name="Rfer_2962" />
      <fbc:geneProduct fbc:id="G_Rfer_2964" fbc:label="Rfer_2964" fbc:name="Rfer_2964" />
      <fbc:geneProduct fbc:id="G_Rfer_2965" fbc:label="Rfer_2965" fbc:name="Rfer_2965" />
      <fbc:geneProduct fbc:id="G_Rfer_2966" fbc:label="Rfer_2966" fbc:name="Rfer_2966" />
      <fbc:geneProduct fbc:id="G_Rfer_2969" fbc:label="Rfer_2969" fbc:name="Rfer_2969" />
      <fbc:geneProduct fbc:id="G_Rfer_2970" fbc:label="Rfer_2970" fbc:name="Rfer_2970" />
      <fbc:geneProduct fbc:id="G_Rfer_2971" fbc:label="Rfer_2971" fbc:name="Rfer_2971" />
      <fbc:geneProduct fbc:id="G_Rfer_2974" fbc:label="Rfer_2974" fbc:name="Rfer_2974" />
      <fbc:geneProduct fbc:id="G_Rfer_2975" fbc:label="Rfer_2975" fbc:name="Rfer_2975" />
      <fbc:geneProduct fbc:id="G_Rfer_2979" fbc:label="Rfer_2979" fbc:name="Rfer_2979" />
      <fbc:geneProduct fbc:id="G_Rfer_2985" fbc:label="Rfer_2985" fbc:name="Rfer_2985" />
      <fbc:geneProduct fbc:id="G_Rfer_2986" fbc:label="Rfer_2986" fbc:name="Rfer_2986" />
      <fbc:geneProduct fbc:id="G_Rfer_2993" fbc:label="Rfer_2993" fbc:name="Rfer_2993" />
      <fbc:geneProduct fbc:id="G_Rfer_2996" fbc:label="Rfer_2996" fbc:name="Rfer_2996" />
      <fbc:geneProduct fbc:id="G_Rfer_2997" fbc:label="Rfer_2997" fbc:name="Rfer_2997" />
      <fbc:geneProduct fbc:id="G_Rfer_2998" fbc:label="Rfer_2998" fbc:name="Rfer_2998" />
      <fbc:geneProduct fbc:id="G_Rfer_2999" fbc:label="Rfer_2999" fbc:name="Rfer_2999" />
      <fbc:geneProduct fbc:id="G_Rfer_3015" fbc:label="Rfer_3015" fbc:name="Rfer_3015" />
      <fbc:geneProduct fbc:id="G_Rfer_3019" fbc:label="Rfer_3019" fbc:name="Rfer_3019" />
      <fbc:geneProduct fbc:id="G_Rfer_3020" fbc:label="Rfer_3020" fbc:name="Rfer_3020" />
      <fbc:geneProduct fbc:id="G_Rfer_3021" fbc:label="Rfer_3021" fbc:name="Rfer_3021" />
      <fbc:geneProduct fbc:id="G_Rfer_3027" fbc:label="Rfer_3027" fbc:name="Rfer_3027" />
      <fbc:geneProduct fbc:id="G_Rfer_3031" fbc:label="Rfer_3031" fbc:name="Rfer_3031" />
      <fbc:geneProduct fbc:id="G_Rfer_3032" fbc:label="Rfer_3032" fbc:name="Rfer_3032" />
      <fbc:geneProduct fbc:id="G_Rfer_3033" fbc:label="Rfer_3033" fbc:name="Rfer_3033" />
      <fbc:geneProduct fbc:id="G_Rfer_3034" fbc:label="Rfer_3034" fbc:name="Rfer_3034" />
      <fbc:geneProduct fbc:id="G_Rfer_3037" fbc:label="Rfer_3037" fbc:name="Rfer_3037" />
      <fbc:geneProduct fbc:id="G_Rfer_3038" fbc:label="Rfer_3038" fbc:name="Rfer_3038" />
      <fbc:geneProduct fbc:id="G_Rfer_3101" fbc:label="Rfer_3101" fbc:name="Rfer_3101" />
      <fbc:geneProduct fbc:id="G_Rfer_3103" fbc:label="Rfer_3103" fbc:name="Rfer_3103" />
      <fbc:geneProduct fbc:id="G_Rfer_3107" fbc:label="Rfer_3107" fbc:name="Rfer_3107" />
      <fbc:geneProduct fbc:id="G_Rfer_3124" fbc:label="Rfer_3124" fbc:name="Rfer_3124" />
      <fbc:geneProduct fbc:id="G_Rfer_3129" fbc:label="Rfer_3129" fbc:name="Rfer_3129" />
      <fbc:geneProduct fbc:id="G_Rfer_3130" fbc:label="Rfer_3130" fbc:name="Rfer_3130" />
      <fbc:geneProduct fbc:id="G_Rfer_3131" fbc:label="Rfer_3131" fbc:name="Rfer_3131" />
      <fbc:geneProduct fbc:id="G_Rfer_3147" fbc:label="Rfer_3147" fbc:name="Rfer_3147" />
      <fbc:geneProduct fbc:id="G_Rfer_3151" fbc:label="Rfer_3151" fbc:name="Rfer_3151" />
      <fbc:geneProduct fbc:id="G_Rfer_3155" fbc:label="Rfer_3155" fbc:name="Rfer_3155" />
      <fbc:geneProduct fbc:id="G_Rfer_3157" fbc:label="Rfer_3157" fbc:name="Rfer_3157" />
      <fbc:geneProduct fbc:id="G_Rfer_3158" fbc:label="Rfer_3158" fbc:name="Rfer_3158" />
      <fbc:geneProduct fbc:id="G_Rfer_3160" fbc:label="Rfer_3160" fbc:name="Rfer_3160" />
      <fbc:geneProduct fbc:id="G_Rfer_3161" fbc:label="Rfer_3161" fbc:name="Rfer_3161" />
      <fbc:geneProduct fbc:id="G_Rfer_3179" fbc:label="Rfer_3179" fbc:name="Rfer_3179" />
      <fbc:geneProduct fbc:id="G_Rfer_3188" fbc:label="Rfer_3188" fbc:name="Rfer_3188" />
      <fbc:geneProduct fbc:id="G_Rfer_3228" fbc:label="Rfer_3228" fbc:name="Rfer_3228" />
      <fbc:geneProduct fbc:id="G_Rfer_3240" fbc:label="Rfer_3240" fbc:name="Rfer_3240" />
      <fbc:geneProduct fbc:id="G_Rfer_3242" fbc:label="Rfer_3242" fbc:name="Rfer_3242" />
      <fbc:geneProduct fbc:id="G_Rfer_3243" fbc:label="Rfer_3243" fbc:name="Rfer_3243" />
      <fbc:geneProduct fbc:id="G_Rfer_3248" fbc:label="Rfer_3248" fbc:name="Rfer_3248" />
      <fbc:geneProduct fbc:id="G_Rfer_3260" fbc:label="Rfer_3260" fbc:name="Rfer_3260" />
      <fbc:geneProduct fbc:id="G_Rfer_3261" fbc:label="Rfer_3261" fbc:name="Rfer_3261" />
      <fbc:geneProduct fbc:id="G_Rfer_3275" fbc:label="Rfer_3275" fbc:name="Rfer_3275" />
      <fbc:geneProduct fbc:id="G_Rfer_3284" fbc:label="Rfer_3284" fbc:name="Rfer_3284" />
      <fbc:geneProduct fbc:id="G_Rfer_3293" fbc:label="Rfer_3293" fbc:name="Rfer_3293" />
      <fbc:geneProduct fbc:id="G_Rfer_3295" fbc:label="Rfer_3295" fbc:name="Rfer_3295" />
      <fbc:geneProduct fbc:id="G_Rfer_3297" fbc:label="Rfer_3297" fbc:name="Rfer_3297" />
      <fbc:geneProduct fbc:id="G_Rfer_3303" fbc:label="Rfer_3303" fbc:name="Rfer_3303" />
      <fbc:geneProduct fbc:id="G_Rfer_3314" fbc:label="Rfer_3314" fbc:name="Rfer_3314" />
      <fbc:geneProduct fbc:id="G_Rfer_3322" fbc:label="Rfer_3322" fbc:name="Rfer_3322" />
      <fbc:geneProduct fbc:id="G_Rfer_3323" fbc:label="Rfer_3323" fbc:name="Rfer_3323" />
      <fbc:geneProduct fbc:id="G_Rfer_3324" fbc:label="Rfer_3324" fbc:name="Rfer_3324" />
      <fbc:geneProduct fbc:id="G_Rfer_3325" fbc:label="Rfer_3325" fbc:name="Rfer_3325" />
      <fbc:geneProduct fbc:id="G_Rfer_3347" fbc:label="Rfer_3347" fbc:name="Rfer_3347" />
      <fbc:geneProduct fbc:id="G_Rfer_3348" fbc:label="Rfer_3348" fbc:name="Rfer_3348" />
      <fbc:geneProduct fbc:id="G_Rfer_3352" fbc:label="Rfer_3352" fbc:name="Rfer_3352" />
      <fbc:geneProduct fbc:id="G_Rfer_3353" fbc:label="Rfer_3353" fbc:name="Rfer_3353" />
      <fbc:geneProduct fbc:id="G_Rfer_3367" fbc:label="Rfer_3367" fbc:name="Rfer_3367" />
      <fbc:geneProduct fbc:id="G_Rfer_3386" fbc:label="Rfer_3386" fbc:name="Rfer_3386" />
      <fbc:geneProduct fbc:id="G_Rfer_3399" fbc:label="Rfer_3399" fbc:name="Rfer_3399" />
      <fbc:geneProduct fbc:id="G_Rfer_3400" fbc:label="Rfer_3400" fbc:name="Rfer_3400" />
      <fbc:geneProduct fbc:id="G_Rfer_3402" fbc:label="Rfer_3402" fbc:name="Rfer_3402" />
      <fbc:geneProduct fbc:id="G_Rfer_3413" fbc:label="Rfer_3413" fbc:name="Rfer_3413" />
      <fbc:geneProduct fbc:id="G_Rfer_3414" fbc:label="Rfer_3414" fbc:name="Rfer_3414" />
      <fbc:geneProduct fbc:id="G_Rfer_3423" fbc:label="Rfer_3423" fbc:name="Rfer_3423" />
      <fbc:geneProduct fbc:id="G_Rfer_3424" fbc:label="Rfer_3424" fbc:name="Rfer_3424" />
      <fbc:geneProduct fbc:id="G_Rfer_3425" fbc:label="Rfer_3425" fbc:name="Rfer_3425" />
      <fbc:geneProduct fbc:id="G_Rfer_3427" fbc:label="Rfer_3427" fbc:name="Rfer_3427" />
      <fbc:geneProduct fbc:id="G_Rfer_3428" fbc:label="Rfer_3428" fbc:name="Rfer_3428" />
      <fbc:geneProduct fbc:id="G_Rfer_3429" fbc:label="Rfer_3429" fbc:name="Rfer_3429" />
      <fbc:geneProduct fbc:id="G_Rfer_3430" fbc:label="Rfer_3430" fbc:name="Rfer_3430" />
      <fbc:geneProduct fbc:id="G_Rfer_3444" fbc:label="Rfer_3444" fbc:name="Rfer_3444" />
      <fbc:geneProduct fbc:id="G_Rfer_3454" fbc:label="Rfer_3454" fbc:name="Rfer_3454" />
      <fbc:geneProduct fbc:id="G_Rfer_3455" fbc:label="Rfer_3455" fbc:name="Rfer_3455" />
      <fbc:geneProduct fbc:id="G_Rfer_3460" fbc:label="Rfer_3460" fbc:name="Rfer_3460" />
      <fbc:geneProduct fbc:id="G_Rfer_3462" fbc:label="Rfer_3462" fbc:name="Rfer_3462" />
      <fbc:geneProduct fbc:id="G_Rfer_3464" fbc:label="Rfer_3464" fbc:name="Rfer_3464" />
      <fbc:geneProduct fbc:id="G_Rfer_3516" fbc:label="Rfer_3516" fbc:name="Rfer_3516" />
      <fbc:geneProduct fbc:id="G_Rfer_3517" fbc:label="Rfer_3517" fbc:name="Rfer_3517" />
      <fbc:geneProduct fbc:id="G_Rfer_3524" fbc:label="Rfer_3524" fbc:name="Rfer_3524" />
      <fbc:geneProduct fbc:id="G_Rfer_3553" fbc:label="Rfer_3553" fbc:name="Rfer_3553" />
      <fbc:geneProduct fbc:id="G_Rfer_3554" fbc:label="Rfer_3554" fbc:name="Rfer_3554" />
      <fbc:geneProduct fbc:id="G_Rfer_3559" fbc:label="Rfer_3559" fbc:name="Rfer_3559" />
      <fbc:geneProduct fbc:id="G_Rfer_3565" fbc:label="Rfer_3565" fbc:name="Rfer_3565" />
      <fbc:geneProduct fbc:id="G_Rfer_3567" fbc:label="Rfer_3567" fbc:name="Rfer_3567" />
      <fbc:geneProduct fbc:id="G_Rfer_3569" fbc:label="Rfer_3569" fbc:name="Rfer_3569" />
      <fbc:geneProduct fbc:id="G_Rfer_3571" fbc:label="Rfer_3571" fbc:name="Rfer_3571" />
      <fbc:geneProduct fbc:id="G_Rfer_3576" fbc:label="Rfer_3576" fbc:name="Rfer_3576" />
      <fbc:geneProduct fbc:id="G_Rfer_3581" fbc:label="Rfer_3581" fbc:name="Rfer_3581" />
      <fbc:geneProduct fbc:id="G_Rfer_3585" fbc:label="Rfer_3585" fbc:name="Rfer_3585" />
      <fbc:geneProduct fbc:id="G_Rfer_3601" fbc:label="Rfer_3601" fbc:name="Rfer_3601" />
      <fbc:geneProduct fbc:id="G_Rfer_3602" fbc:label="Rfer_3602" fbc:name="Rfer_3602" />
      <fbc:geneProduct fbc:id="G_Rfer_3604" fbc:label="Rfer_3604" fbc:name="Rfer_3604" />
      <fbc:geneProduct fbc:id="G_Rfer_3605" fbc:label="Rfer_3605" fbc:name="Rfer_3605" />
      <fbc:geneProduct fbc:id="G_Rfer_3607" fbc:label="Rfer_3607" fbc:name="Rfer_3607" />
      <fbc:geneProduct fbc:id="G_Rfer_3611" fbc:label="Rfer_3611" fbc:name="Rfer_3611" />
      <fbc:geneProduct fbc:id="G_Rfer_3612" fbc:label="Rfer_3612" fbc:name="Rfer_3612" />
      <fbc:geneProduct fbc:id="G_Rfer_3649" fbc:label="Rfer_3649" fbc:name="Rfer_3649" />
      <fbc:geneProduct fbc:id="G_Rfer_3652" fbc:label="Rfer_3652" fbc:name="Rfer_3652" />
      <fbc:geneProduct fbc:id="G_Rfer_3670" fbc:label="Rfer_3670" fbc:name="Rfer_3670" />
      <fbc:geneProduct fbc:id="G_Rfer_3678" fbc:label="Rfer_3678" fbc:name="Rfer_3678" />
      <fbc:geneProduct fbc:id="G_Rfer_3679" fbc:label="Rfer_3679" fbc:name="Rfer_3679" />
      <fbc:geneProduct fbc:id="G_Rfer_3680" fbc:label="Rfer_3680" fbc:name="Rfer_3680" />
      <fbc:geneProduct fbc:id="G_Rfer_3689" fbc:label="Rfer_3689" fbc:name="Rfer_3689" />
      <fbc:geneProduct fbc:id="G_Rfer_3690" fbc:label="Rfer_3690" fbc:name="Rfer_3690" />
      <fbc:geneProduct fbc:id="G_Rfer_3694" fbc:label="Rfer_3694" fbc:name="Rfer_3694" />
      <fbc:geneProduct fbc:id="G_Rfer_3695" fbc:label="Rfer_3695" fbc:name="Rfer_3695" />
      <fbc:geneProduct fbc:id="G_Rfer_3696" fbc:label="Rfer_3696" fbc:name="Rfer_3696" />
      <fbc:geneProduct fbc:id="G_Rfer_3739" fbc:label="Rfer_3739" fbc:name="Rfer_3739" />
      <fbc:geneProduct fbc:id="G_Rfer_3746" fbc:label="Rfer_3746" fbc:name="Rfer_3746" />
      <fbc:geneProduct fbc:id="G_Rfer_3747" fbc:label="Rfer_3747" fbc:name="Rfer_3747" />
      <fbc:geneProduct fbc:id="G_Rfer_3748" fbc:label="Rfer_3748" fbc:name="Rfer_3748" />
      <fbc:geneProduct fbc:id="G_Rfer_3749" fbc:label="Rfer_3749" fbc:name="Rfer_3749" />
      <fbc:geneProduct fbc:id="G_Rfer_3750" fbc:label="Rfer_3750" fbc:name="Rfer_3750" />
      <fbc:geneProduct fbc:id="G_Rfer_3751" fbc:label="Rfer_3751" fbc:name="Rfer_3751" />
      <fbc:geneProduct fbc:id="G_Rfer_3752" fbc:label="Rfer_3752" fbc:name="Rfer_3752" />
      <fbc:geneProduct fbc:id="G_Rfer_3753" fbc:label="Rfer_3753" fbc:name="Rfer_3753" />
      <fbc:geneProduct fbc:id="G_Rfer_3754" fbc:label="Rfer_3754" fbc:name="Rfer_3754" />
      <fbc:geneProduct fbc:id="G_Rfer_3776" fbc:label="Rfer_3776" fbc:name="Rfer_3776" />
      <fbc:geneProduct fbc:id="G_Rfer_3782" fbc:label="Rfer_3782" fbc:name="Rfer_3782" />
      <fbc:geneProduct fbc:id="G_Rfer_3805" fbc:label="Rfer_3805" fbc:name="Rfer_3805" />
      <fbc:geneProduct fbc:id="G_Rfer_3807" fbc:label="Rfer_3807" fbc:name="Rfer_3807" />
      <fbc:geneProduct fbc:id="G_Rfer_3808" fbc:label="Rfer_3808" fbc:name="Rfer_3808" />
      <fbc:geneProduct fbc:id="G_Rfer_3809" fbc:label="Rfer_3809" fbc:name="Rfer_3809" />
      <fbc:geneProduct fbc:id="G_Rfer_3824" fbc:label="Rfer_3824" fbc:name="Rfer_3824" />
      <fbc:geneProduct fbc:id="G_Rfer_3829" fbc:label="Rfer_3829" fbc:name="Rfer_3829" />
      <fbc:geneProduct fbc:id="G_Rfer_3831" fbc:label="Rfer_3831" fbc:name="Rfer_3831" />
      <fbc:geneProduct fbc:id="G_Rfer_3832" fbc:label="Rfer_3832" fbc:name="Rfer_3832" />
      <fbc:geneProduct fbc:id="G_Rfer_3838" fbc:label="Rfer_3838" fbc:name="Rfer_3838" />
      <fbc:geneProduct fbc:id="G_Rfer_3839" fbc:label="Rfer_3839" fbc:name="Rfer_3839" />
      <fbc:geneProduct fbc:id="G_Rfer_3841" fbc:label="Rfer_3841" fbc:name="Rfer_3841" />
      <fbc:geneProduct fbc:id="G_Rfer_3842" fbc:label="Rfer_3842" fbc:name="Rfer_3842" />
      <fbc:geneProduct fbc:id="G_Rfer_3845" fbc:label="Rfer_3845" fbc:name="Rfer_3845" />
      <fbc:geneProduct fbc:id="G_Rfer_3846" fbc:label="Rfer_3846" fbc:name="Rfer_3846" />
      <fbc:geneProduct fbc:id="G_Rfer_3855" fbc:label="Rfer_3855" fbc:name="Rfer_3855" />
      <fbc:geneProduct fbc:id="G_Rfer_3856" fbc:label="Rfer_3856" fbc:name="Rfer_3856" />
      <fbc:geneProduct fbc:id="G_Rfer_3857" fbc:label="Rfer_3857" fbc:name="Rfer_3857" />
      <fbc:geneProduct fbc:id="G_Rfer_3858" fbc:label="Rfer_3858" fbc:name="Rfer_3858" />
      <fbc:geneProduct fbc:id="G_Rfer_3859" fbc:label="Rfer_3859" fbc:name="Rfer_3859" />
      <fbc:geneProduct fbc:id="G_Rfer_3860" fbc:label="Rfer_3860" fbc:name="Rfer_3860" />
      <fbc:geneProduct fbc:id="G_Rfer_3874" fbc:label="Rfer_3874" fbc:name="Rfer_3874" />
      <fbc:geneProduct fbc:id="G_Rfer_3880" fbc:label="Rfer_3880" fbc:name="Rfer_3880" />
      <fbc:geneProduct fbc:id="G_Rfer_3881" fbc:label="Rfer_3881" fbc:name="Rfer_3881" />
      <fbc:geneProduct fbc:id="G_Rfer_3884" fbc:label="Rfer_3884" fbc:name="Rfer_3884" />
      <fbc:geneProduct fbc:id="G_Rfer_3891" fbc:label="Rfer_3891" fbc:name="Rfer_3891" />
      <fbc:geneProduct fbc:id="G_Rfer_3895" fbc:label="Rfer_3895" fbc:name="Rfer_3895" />
      <fbc:geneProduct fbc:id="G_Rfer_3924" fbc:label="Rfer_3924" fbc:name="Rfer_3924" />
      <fbc:geneProduct fbc:id="G_Rfer_3925" fbc:label="Rfer_3925" fbc:name="Rfer_3925" />
      <fbc:geneProduct fbc:id="G_Rfer_3926" fbc:label="Rfer_3926" fbc:name="Rfer_3926" />
      <fbc:geneProduct fbc:id="G_Rfer_3928" fbc:label="Rfer_3928" fbc:name="Rfer_3928" />
      <fbc:geneProduct fbc:id="G_Rfer_3944" fbc:label="Rfer_3944" fbc:name="Rfer_3944" />
      <fbc:geneProduct fbc:id="G_Rfer_3945" fbc:label="Rfer_3945" fbc:name="Rfer_3945" />
      <fbc:geneProduct fbc:id="G_Rfer_3946" fbc:label="Rfer_3946" fbc:name="Rfer_3946" />
      <fbc:geneProduct fbc:id="G_Rfer_3953" fbc:label="Rfer_3953" fbc:name="Rfer_3953" />
      <fbc:geneProduct fbc:id="G_Rfer_3963" fbc:label="Rfer_3963" fbc:name="Rfer_3963" />
      <fbc:geneProduct fbc:id="G_Rfer_4033" fbc:label="Rfer_4033" fbc:name="Rfer_4033" />
      <fbc:geneProduct fbc:id="G_Rfer_4034" fbc:label="Rfer_4034" fbc:name="Rfer_4034" />
      <fbc:geneProduct fbc:id="G_Rfer_4047" fbc:label="Rfer_4047" fbc:name="Rfer_4047" />
      <fbc:geneProduct fbc:id="G_Rfer_4049" fbc:label="Rfer_4049" fbc:name="Rfer_4049" />
      <fbc:geneProduct fbc:id="G_Rfer_4052" fbc:label="Rfer_4052" fbc:name="Rfer_4052" />
      <fbc:geneProduct fbc:id="G_Rfer_4054" fbc:label="Rfer_4054" fbc:name="Rfer_4054" />
      <fbc:geneProduct fbc:id="G_Rfer_4067" fbc:label="Rfer_4067" fbc:name="Rfer_4067" />
      <fbc:geneProduct fbc:id="G_Rfer_4068" fbc:label="Rfer_4068" fbc:name="Rfer_4068" />
      <fbc:geneProduct fbc:id="G_Rfer_4069" fbc:label="Rfer_4069" fbc:name="Rfer_4069" />
      <fbc:geneProduct fbc:id="G_Rfer_4070" fbc:label="Rfer_4070" fbc:name="Rfer_4070" />
      <fbc:geneProduct fbc:id="G_Rfer_4072" fbc:label="Rfer_4072" fbc:name="Rfer_4072" />
      <fbc:geneProduct fbc:id="G_Rfer_4088" fbc:label="Rfer_4088" fbc:name="Rfer_4088" />
      <fbc:geneProduct fbc:id="G_Rfer_4089" fbc:label="Rfer_4089" fbc:name="Rfer_4089" />
      <fbc:geneProduct fbc:id="G_Rfer_4090" fbc:label="Rfer_4090" fbc:name="Rfer_4090" />
      <fbc:geneProduct fbc:id="G_Rfer_4091" fbc:label="Rfer_4091" fbc:name="Rfer_4091" />
      <fbc:geneProduct fbc:id="G_Rfer_4111" fbc:label="Rfer_4111" fbc:name="Rfer_4111" />
      <fbc:geneProduct fbc:id="G_Rfer_4112" fbc:label="Rfer_4112" fbc:name="Rfer_4112" />
      <fbc:geneProduct fbc:id="G_Rfer_4160" fbc:label="Rfer_4160" fbc:name="Rfer_4160" />
      <fbc:geneProduct fbc:id="G_Rfer_4167" fbc:label="Rfer_4167" fbc:name="Rfer_4167" />
      <fbc:geneProduct fbc:id="G_Rfer_4199" fbc:label="Rfer_4199" fbc:name="Rfer_4199" />
      <fbc:geneProduct fbc:id="G_Rfer_4206" fbc:label="Rfer_4206" fbc:name="Rfer_4206" />
      <fbc:geneProduct fbc:id="G_Rfer_4207" fbc:label="Rfer_4207" fbc:name="Rfer_4207" />
      <fbc:geneProduct fbc:id="G_Rfer_4236" fbc:label="Rfer_4236" fbc:name="Rfer_4236" />
      <fbc:geneProduct fbc:id="G_Rfer_4237" fbc:label="Rfer_4237" fbc:name="Rfer_4237" />
      <fbc:geneProduct fbc:id="G_Rfer_4238" fbc:label="Rfer_4238" fbc:name="Rfer_4238" />
      <fbc:geneProduct fbc:id="G_Rfer_4239" fbc:label="Rfer_4239" fbc:name="Rfer_4239" />
      <fbc:geneProduct fbc:id="G_Rfer_4385" fbc:label="Rfer_4385" fbc:name="Rfer_4385" />
    </fbc:listOfGeneProducts>
    <listOfReactions>
      <reaction fast="false" id="R_ALATA_L" name="L-alanine transaminase" reversible="true" fbc:lowerFluxBound="cobra_default_lb" fbc:upperFluxBound="cobra_default_ub">
        <listOfReactants>
          <speciesReference constant="true" species="M_akg_c" stoichiometry="1" />
          <speciesReference constant="true" species="M_ala__L_c" stoichiometry="1" />
        </listOfReactants>
        <listOfProducts>
          <speciesReference constant="true" species="M_pyr_c" stoichiometry="1" />
          <speciesReference constant="true" species="M_glu__L_c" stoichiometry="1" />
        </listOfProducts>
        <fbc:geneProductAssociation>
          <fbc:geneProductRef fbc:geneProduct="G_Rfer_1911" />
        </fbc:geneProductAssociation>
      </reaction>
      <reaction fast="false" id="R_ASNN" name="L-asparaginase" reversible="false" fbc:lowerFluxBound="cobra_0_bound" fbc:upperFluxBound="cobra_default_ub">
        <listOfReactants>
          <speciesReference constant="true" species="M_asn__L_c" stoichiometry="1" />
          <speciesReference constant="true" species="M_h2o_c" stoichiometry="1" />
        </listOfReactants>
        <listOfProducts>
          <speciesReference constant="true" species="M_asp__L_c" stoichiometry="1" />
          <speciesReference constant="true" species="M_nh4_c" stoichiometry="1" />
        </listOfProducts>
        <fbc:geneProductAssociation>
          <fbc:or>
            <fbc:geneProductRef fbc:geneProduct="G_Rfer_2993" />
            <fbc:geneProductRef fbc:geneProduct="G_Rfer_3101" />
          </fbc:or>
        </fbc:geneProductAssociation>
      </reaction>
      <reaction fast="false" id="R_ASNS1" name="asparagine synthase (glutamine-hydrolysing)" reversible="false" fbc:lowerFluxBound="cobra_0_bound" fbc:upperFluxBound="cobra_default_ub">
        <listOfReactants>
          <speciesReference constant="true" species="M_h2o_c" stoichiometry="1" />
          <speciesReference constant="true" species="M_asp__L_c" stoichiometry="1" />
          <speciesReference constant="true" species="M_atp_c" stoichiometry="1" />
          <speciesReference constant="true" species="M_gln__L_c" stoichiometry="1" />
        </listOfReactants>
        <listOfProducts>
          <speciesReference constant="true" species="M_ppi_c" stoichiometry="1" />
          <speciesReference constant="true" species="M_glu__L_c" stoichiometry="1" />
          <speciesReference constant="true" species="M_asn__L_c" stoichiometry="1" />
          <speciesReference constant="true" species="M_h_c" stoichiometry="1" />
          <speciesReference constant="true" species="M_amp_c" stoichiometry="1" />
        </listOfProducts>
        <fbc:geneProductAssociation>
          <fbc:or>
            <fbc:geneProductRef fbc:geneProduct="G_Rfer_0669" />
            <fbc:geneProductRef fbc:geneProduct="G_Rfer_3652" />
            <fbc:geneProductRef fbc:geneProduct="G_Rfer_0671" />
          </fbc:or>
        </fbc:geneProductAssociation>
      </reaction>
      <reaction fast="false" id="R_ASPT" name="L-aspartase" reversible="false" fbc:lowerFluxBound="cobra_0_bound" fbc:upperFluxBound="cobra_default_ub">
        <listOfReactants>
          <speciesReference constant="true" species="M_asp__L_c" stoichiometry="1" />
        </listOfReactants>
        <listOfProducts>
          <speciesReference constant="true" species="M_fum_c" stoichiometry="1" />
          <speciesReference constant="true" species="M_nh4_c" stoichiometry="1" />
        </listOfProducts>
        <fbc:geneProductAssociation>
          <fbc:geneProductRef fbc:geneProduct="G_Rfer_3846" />
        </fbc:geneProductAssociation>
      </reaction>
      <reaction fast="false" id="R_ASPTRS" name="Aspartyl-tRNA synthetase" reversible="false" fbc:lowerFluxBound="cobra_0_bound" fbc:upperFluxBound="cobra_default_ub">
        <listOfReactants>
          <speciesReference constant="true" species="M_asp__L_c" stoichiometry="1" />
          <speciesReference constant="true" species="M_atp_c" stoichiometry="1" />
          <speciesReference constant="true" species="M_trnaasp_c" stoichiometry="1" />
        </listOfReactants>
        <listOfProducts>
          <speciesReference constant="true" species="M_ppi_c" stoichiometry="1" />
          <speciesReference constant="true" species="M_asptrna_c" stoichiometry="1" />
          <speciesReference constant="true" species="M_amp_c" stoichiometry="1" />
        </listOfProducts>
        <fbc:geneProductAssociation>
          <fbc:geneProductRef fbc:geneProduct="G_Rfer_1297" />
        </fbc:geneProductAssociation>
      </reaction>
      <reaction fast="false" id="R_DAAD" name="D-Amino acid dehydrogenase" reversible="false" fbc:lowerFluxBound="cobra_0_bound" fbc:upperFluxBound="cobra_default_ub">
        <listOfReactants>
          <speciesReference constant="true" species="M_h2o_c" stoichiometry="1" />
          <speciesReference constant="true" species="M_fad_c" stoichiometry="1" />
          <speciesReference constant="true" species="M_ala__D_c" stoichiometry="1" />
        </listOfReactants>
        <listOfProducts>
          <speciesReference constant="true" species="M_pyr_c" stoichiometry="1" />
          <speciesReference constant="true" species="M_fadh2_c" stoichiometry="1" />
          <speciesReference constant="true" species="M_nh4_c" stoichiometry="1" />
        </listOfProducts>
        <fbc:geneProductAssociation>
          <fbc:geneProductRef fbc:geneProduct="G_Rfer_1987" />
        </fbc:geneProductAssociation>
      </reaction>
      <reaction fast="false" id="R_ALARi" name="alanine racemase (irreversible)" reversible="false" fbc:lowerFluxBound="cobra_0_bound" fbc:upperFluxBound="cobra_default_ub">
        <listOfReactants>
          <speciesReference constant="true" species="M_ala__L_c" stoichiometry="1" />
        </listOfReactants>
        <listOfProducts>
          <speciesReference constant="true" species="M_ala__D_c" stoichiometry="1" />
        </listOfProducts>
        <fbc:geneProductAssociation>
          <fbc:geneProductRef fbc:geneProduct="G_Rfer_0488" />
        </fbc:geneProductAssociation>
      </reaction>
      <reaction fast="false" id="R_ALATRS" name="Alanyl-tRNA synthetase" reversible="false" fbc:lowerFluxBound="cobra_0_bound" fbc:upperFluxBound="cobra_default_ub">
        <listOfReactants>
          <speciesReference constant="true" species="M_trnaala_c" stoichiometry="1" />
          <speciesReference constant="true" species="M_atp_c" stoichiometry="1" />
          <speciesReference constant="true" species="M_ala__L_c" stoichiometry="1" />
        </listOfReactants>
        <listOfProducts>
          <speciesReference constant="true" species="M_ppi_c" stoichiometry="1" />
          <speciesReference constant="true" species="M_alatrna_c" stoichiometry="1" />
          <speciesReference constant="true" species="M_amp_c" stoichiometry="1" />
        </listOfProducts>
        <fbc:geneProductAssociation>
          <fbc:geneProductRef fbc:geneProduct="G_Rfer_0590" />
        </fbc:geneProductAssociation>
      </reaction>
      <reaction fast="false" id="R_A5PISO" name="arabinose-5-phosphate isomerase" reversible="true" fbc:lowerFluxBound="cobra_default_lb" fbc:upperFluxBound="cobra_default_ub">
        <listOfReactants>
          <speciesReference constant="true" species="M_ru5p__D_c" stoichiometry="1" />
        </listOfReactants>
        <listOfProducts>
          <speciesReference constant="true" species="M_ara5p_c" stoichiometry="1" />
        </listOfProducts>
        <fbc:geneProductAssociation>
          <fbc:geneProductRef fbc:geneProduct="G_Rfer_4237" />
        </fbc:geneProductAssociation>
      </reaction>
      <reaction fast="false" id="R_AB6PGH" name="Arbutin 6-phosphate glucohydrolase" reversible="false" fbc:lowerFluxBound="cobra_0_bound" fbc:upperFluxBound="cobra_default_ub">
        <listOfReactants>
          <speciesReference constant="true" species="M_h2o_c" stoichiometry="1" />
          <speciesReference constant="true" species="M_arbt6p_c" stoichiometry="1" />
        </listOfReactants>
        <listOfProducts>
          <speciesReference constant="true" species="M_g6p_c" stoichiometry="1" />
          <speciesReference constant="true" species="M_hqn_c" stoichiometry="1" />
        </listOfProducts>
        <fbc:geneProductAssociation>
          <fbc:or>
            <fbc:geneProductRef fbc:geneProduct="G_Rfer_1111" />
            <fbc:geneProductRef fbc:geneProduct="G_Rfer_1102" />
          </fbc:or>
        </fbc:geneProductAssociation>
      </reaction>
      <reaction fast="false" id="R_ACALDi" name="acetaldehyde dehydrogenase (acetylating)" reversible="false" fbc:lowerFluxBound="cobra_0_bound" fbc:upperFluxBound="cobra_default_ub">
        <listOfReactants>
          <speciesReference constant="true" species="M_nad_c" stoichiometry="1" />
          <speciesReference constant="true" species="M_acald_c" stoichiometry="1" />
          <speciesReference constant="true" species="M_coa_c" stoichiometry="1" />
        </listOfReactants>
        <listOfProducts>
          <speciesReference constant="true" species="M_accoa_c" stoichiometry="1" />
          <speciesReference constant="true" species="M_h_c" stoichiometry="1" />
          <speciesReference constant="true" species="M_nadh_c" stoichiometry="1" />
        </listOfProducts>
        <fbc:geneProductAssociation>
          <fbc:geneProductRef fbc:geneProduct="G_Rfer_0455" />
        </fbc:geneProductAssociation>
      </reaction>
      <reaction fast="false" id="R_ACCOAL" name="acetate-CoA ligase (ADP-forming)" reversible="false" fbc:lowerFluxBound="cobra_0_bound" fbc:upperFluxBound="cobra_default_ub">
        <listOfReactants>
          <speciesReference constant="true" species="M_ppa_c" stoichiometry="1" />
          <speciesReference constant="true" species="M_atp_c" stoichiometry="1" />
          <speciesReference constant="true" species="M_coa_c" stoichiometry="1" />
        </listOfReactants>
        <listOfProducts>
          <speciesReference constant="true" species="M_ppcoa_c" stoichiometry="1" />
          <speciesReference constant="true" species="M_pi_c" stoichiometry="1" />
          <speciesReference constant="true" species="M_adp_c" stoichiometry="1" />
        </listOfProducts>
        <fbc:geneProductAssociation>
          <fbc:geneProductRef fbc:geneProduct="G_Rfer_2322" />
        </fbc:geneProductAssociation>
      </reaction>
      <reaction fast="false" id="R_ALCD19" name="alcohol dehydrogenase (glycerol)" reversible="true" fbc:lowerFluxBound="cobra_default_lb" fbc:upperFluxBound="cobra_default_ub">
        <listOfReactants>
          <speciesReference constant="true" species="M_h_c" stoichiometry="1" />
          <speciesReference constant="true" species="M_nadh_c" stoichiometry="1" />
          <speciesReference constant="true" species="M_glyald_c" stoichiometry="1" />
        </listOfReactants>
        <listOfProducts>
          <speciesReference constant="true" species="M_glyc_c" stoichiometry="1" />
          <speciesReference constant="true" species="M_nad_c" stoichiometry="1" />
        </listOfProducts>
        <fbc:geneProductAssociation>
          <fbc:geneProductRef fbc:geneProduct="G_Rfer_0121" />
        </fbc:geneProductAssociation>
      </reaction>
      <reaction fast="false" id="R_ALCD2x" name="alcohol dehydrogenase (ethanol: NAD)" reversible="true" fbc:lowerFluxBound="cobra_default_lb" fbc:upperFluxBound="cobra_default_ub">
        <listOfReactants>
          <speciesReference constant="true" species="M_etoh_c" stoichiometry="1" />
          <speciesReference constant="true" species="M_nad_c" stoichiometry="1" />
        </listOfReactants>
        <listOfProducts>
          <speciesReference constant="true" species="M_h_c" stoichiometry="1" />
          <speciesReference constant="true" species="M_nadh_c" stoichiometry="1" />
          <speciesReference constant="true" species="M_acald_c" stoichiometry="1" />
        </listOfProducts>
        <fbc:geneProductAssociation>
          <fbc:geneProductRef fbc:geneProduct="G_Rfer_2865" />
        </fbc:geneProductAssociation>
      </reaction>
      <reaction fast="false" id="R_AMALT1" name="Amylomaltase (maltotriose)" reversible="false" fbc:lowerFluxBound="cobra_0_bound" fbc:upperFluxBound="cobra_default_ub">
        <listOfReactants>
          <speciesReference constant="true" species="M_malt_c" stoichiometry="1" />
          <speciesReference constant="true" species="M_malttr_c" stoichiometry="1" />
        </listOfReactants>
        <listOfProducts>
          <speciesReference constant="true" species="M_glc__D_c" stoichiometry="1" />
          <speciesReference constant="true" species="M_maltttr_c" stoichiometry="1" />
        </listOfProducts>
        <fbc:geneProductAssociation>
          <fbc:or>
            <fbc:geneProductRef fbc:geneProduct="G_Rfer_2156" />
            <fbc:geneProductRef fbc:geneProduct="G_Rfer_0514" />
          </fbc:or>
        </fbc:geneProductAssociation>
      </reaction>
      <reaction fast="false" id="R_AMALT2" name="Amylomaltase (maltotetraose)" reversible="false" fbc:lowerFluxBound="cobra_0_bound" fbc:upperFluxBound="cobra_default_ub">
        <listOfReactants>
          <speciesReference constant="true" species="M_malt_c" stoichiometry="1" />
          <speciesReference constant="true" species="M_maltttr_c" stoichiometry="1" />
        </listOfReactants>
        <listOfProducts>
          <speciesReference constant="true" species="M_maltpt_c" stoichiometry="1" />
          <speciesReference constant="true" species="M_glc__D_c" stoichiometry="1" />
        </listOfProducts>
        <fbc:geneProductAssociation>
          <fbc:or>
            <fbc:geneProductRef fbc:geneProduct="G_Rfer_2156" />
            <fbc:geneProductRef fbc:geneProduct="G_Rfer_0514" />
          </fbc:or>
        </fbc:geneProductAssociation>
      </reaction>
      <reaction fast="false" id="R_AMALT3" name="Amylomaltase (maltopentaose)" reversible="false" fbc:lowerFluxBound="cobra_0_bound" fbc:upperFluxBound="cobra_default_ub">
        <listOfReactants>
          <speciesReference constant="true" species="M_maltpt_c" stoichiometry="1" />
          <speciesReference constant="true" species="M_malt_c" stoichiometry="1" />
        </listOfReactants>
        <listOfProducts>
          <speciesReference constant="true" species="M_glc__D_c" stoichiometry="1" />
          <speciesReference constant="true" species="M_malthx_c" stoichiometry="1" />
        </listOfProducts>
        <fbc:geneProductAssociation>
          <fbc:or>
            <fbc:geneProductRef fbc:geneProduct="G_Rfer_2156" />
            <fbc:geneProductRef fbc:geneProduct="G_Rfer_0514" />
          </fbc:or>
        </fbc:geneProductAssociation>
      </reaction>
      <reaction fast="false" id="R_AMALT4" name="Amylomaltase (maltohexaose)" reversible="false" fbc:lowerFluxBound="cobra_0_bound" fbc:upperFluxBound="cobra_default_ub">
        <listOfReactants>
          <speciesReference constant="true" species="M_malt_c" stoichiometry="1" />
          <speciesReference constant="true" species="M_malthx_c" stoichiometry="1" />
        </listOfReactants>
        <listOfProducts>
          <speciesReference constant="true" species="M_glc__D_c" stoichiometry="1" />
          <speciesReference constant="true" species="M_malthp_c" stoichiometry="1" />
        </listOfProducts>
        <fbc:geneProductAssociation>
          <fbc:or>
            <fbc:geneProductRef fbc:geneProduct="G_Rfer_2156" />
            <fbc:geneProductRef fbc:geneProduct="G_Rfer_0514" />
          </fbc:or>
        </fbc:geneProductAssociation>
      </reaction>
      <reaction fast="false" id="R_DD6PGA" name="2-dehydro-3-deoxy-6-phosphogalactonate aldolase" reversible="false" fbc:lowerFluxBound="cobra_0_bound" fbc:upperFluxBound="cobra_default_ub">
        <listOfReactants>
          <speciesReference constant="true" species="M_2dh3dgal6p_c" stoichiometry="1" />
        </listOfReactants>
        <listOfProducts>
          <speciesReference constant="true" species="M_pyr_c" stoichiometry="1" />
          <speciesReference constant="true" species="M_g3p_c" stoichiometry="1" />
        </listOfProducts>
        <fbc:geneProductAssociation>
          <fbc:or>
            <fbc:geneProductRef fbc:geneProduct="G_Rfer_0951" />
            <fbc:geneProductRef fbc:geneProduct="G_Rfer_0950" />
          </fbc:or>
        </fbc:geneProductAssociation>
      </reaction>
      <reaction fast="false" id="R_FCLPA" name="L-fuculose 1-phosphate aldolase" reversible="true" fbc:lowerFluxBound="cobra_default_lb" fbc:upperFluxBound="cobra_default_ub">
        <listOfReactants>
          <speciesReference constant="true" species="M_fc1p_c" stoichiometry="1" />
        </listOfReactants>
        <listOfProducts>
          <speciesReference constant="true" species="M_lald__L_c" stoichiometry="1" />
          <speciesReference constant="true" species="M_dhap_c" stoichiometry="1" />
        </listOfProducts>
        <fbc:geneProductAssociation>
          <fbc:geneProductRef fbc:geneProduct="G_Rfer_3750" />
        </fbc:geneProductAssociation>
      </reaction>
      <reaction fast="false" id="R_GALCTND" name="galactonate dehydratase" reversible="false" fbc:lowerFluxBound="cobra_0_bound" fbc:upperFluxBound="cobra_default_ub">
        <listOfReactants>
          <speciesReference constant="true" species="M_galctn__D_c" stoichiometry="1" />
        </listOfReactants>
        <listOfProducts>
          <speciesReference constant="true" species="M_h2o_c" stoichiometry="1" />
          <speciesReference constant="true" species="M_2dh3dgal_c" stoichiometry="1" />
        </listOfProducts>
        <fbc:geneProductAssociation>
          <fbc:or>
            <fbc:geneProductRef fbc:geneProduct="G_Rfer_0951" />
            <fbc:geneProductRef fbc:geneProduct="G_Rfer_0950" />
          </fbc:or>
        </fbc:geneProductAssociation>
      </reaction>
      <reaction fast="false" id="R_GALU" name="UTP-glucose-1-phosphate uridylyltransferase" reversible="true" fbc:lowerFluxBound="cobra_default_lb" fbc:upperFluxBound="cobra_default_ub">
        <listOfReactants>
          <speciesReference constant="true" species="M_utp_c" stoichiometry="1" />
          <speciesReference constant="true" species="M_h_c" stoichiometry="1" />
          <speciesReference constant="true" species="M_g1p_c" stoichiometry="1" />
        </listOfReactants>
        <listOfProducts>
          <speciesReference constant="true" species="M_ppi_c" stoichiometry="1" />
          <speciesReference constant="true" species="M_udpg_c" stoichiometry="1" />
        </listOfProducts>
        <fbc:geneProductAssociation>
          <fbc:geneProductRef fbc:geneProduct="G_Rfer_0712" />
        </fbc:geneProductAssociation>
      </reaction>
      <reaction fast="false" id="R_GLCRAL" name="5-dehydro-4-deoxyglucarate aldolase" reversible="false" fbc:lowerFluxBound="cobra_0_bound" fbc:upperFluxBound="cobra_default_ub">
        <listOfReactants>
          <speciesReference constant="true" species="M_5d4dglcr_c" stoichiometry="1" />
        </listOfReactants>
        <listOfProducts>
          <speciesReference constant="true" species="M_2h3opp_c" stoichiometry="1" />
          <speciesReference constant="true" species="M_pyr_c" stoichiometry="1" />
        </listOfProducts>
        <fbc:geneProductAssociation>
          <fbc:geneProductRef fbc:geneProduct="G_Rfer_1241" />
        </fbc:geneProductAssociation>
      </reaction>
      <reaction fast="false" id="R_GLYCTO2" name="Glycolate oxidase" reversible="false" fbc:lowerFluxBound="cobra_0_bound" fbc:upperFluxBound="cobra_default_ub">
        <listOfReactants>
          <speciesReference constant="true" species="M_ubq8_c" stoichiometry="1" />
          <speciesReference constant="true" species="M_glyclt_c" stoichiometry="1" />
        </listOfReactants>
        <listOfProducts>
          <speciesReference constant="true" species="M_ubq8h2_c" stoichiometry="1" />
          <speciesReference constant="true" species="M_glx_c" stoichiometry="1" />
        </listOfProducts>
        <fbc:geneProductAssociation>
          <fbc:and>
            <fbc:geneProductRef fbc:geneProduct="G_Rfer_0606" />
            <fbc:geneProductRef fbc:geneProduct="G_Rfer_0481" />
          </fbc:and>
        </fbc:geneProductAssociation>
      </reaction>
      <reaction fast="false" id="R_GLYCTO3" name="Glycolate oxidase" reversible="false" fbc:lowerFluxBound="cobra_0_bound" fbc:upperFluxBound="cobra_default_ub">
        <listOfReactants>
          <speciesReference constant="true" species="M_glyclt_c" stoichiometry="1" />
          <speciesReference constant="true" species="M_mqn8_c" stoichiometry="1" />
        </listOfReactants>
        <listOfProducts>
          <speciesReference constant="true" species="M_mql8_c" stoichiometry="1" />
          <speciesReference constant="true" species="M_glx_c" stoichiometry="1" />
        </listOfProducts>
        <fbc:geneProductAssociation>
          <fbc:and>
            <fbc:geneProductRef fbc:geneProduct="G_Rfer_0606" />
            <fbc:geneProductRef fbc:geneProduct="G_Rfer_0481" />
          </fbc:and>
        </fbc:geneProductAssociation>
      </reaction>
      <reaction fast="false" id="R_GLYCTO4" name="Glycolate oxidase" reversible="false" fbc:lowerFluxBound="cobra_0_bound" fbc:upperFluxBound="cobra_default_ub">
        <listOfReactants>
          <speciesReference constant="true" species="M_glyclt_c" stoichiometry="1" />
          <speciesReference constant="true" species="M_2dmmq8_c" stoichiometry="1" />
        </listOfReactants>
        <listOfProducts>
          <speciesReference constant="true" species="M_2dmmql8_c" stoichiometry="1" />
          <speciesReference constant="true" species="M_glx_c" stoichiometry="1" />
        </listOfProducts>
        <fbc:geneProductAssociation>
          <fbc:and>
            <fbc:geneProductRef fbc:geneProduct="G_Rfer_0606" />
            <fbc:geneProductRef fbc:geneProduct="G_Rfer_0481" />
          </fbc:and>
        </fbc:geneProductAssociation>
      </reaction>
      <reaction fast="false" id="R_GNK" name="gluconokinase" reversible="false" fbc:lowerFluxBound="cobra_0_bound" fbc:upperFluxBound="cobra_default_ub">
        <listOfReactants>
          <speciesReference constant="true" species="M_glcn__D_c" stoichiometry="1" />
          <speciesReference constant="true" species="M_atp_c" stoichiometry="1" />
        </listOfReactants>
        <listOfProducts>
          <speciesReference constant="true" species="M_h_c" stoichiometry="1" />
          <speciesReference constant="true" species="M_adp_c" stoichiometry="1" />
          <speciesReference constant="true" species="M_6pgc_c" stoichiometry="1" />
        </listOfProducts>
        <fbc:geneProductAssociation>
          <fbc:geneProductRef fbc:geneProduct="G_Rfer_0956" />
        </fbc:geneProductAssociation>
      </reaction>
      <reaction fast="false" id="R_HOXVA" name="4-hydroxy-2-oxovalerate aldolase" reversible="false" fbc:lowerFluxBound="cobra_0_bound" fbc:upperFluxBound="cobra_default_ub">
        <listOfReactants>
          <speciesReference constant="true" species="M_4h2oxv_c" stoichiometry="1" />
        </listOfReactants>
        <listOfProducts>
          <speciesReference constant="true" species="M_pyr_c" stoichiometry="1" />
          <speciesReference constant="true" species="M_acald_c" stoichiometry="1" />
        </listOfProducts>
        <fbc:geneProductAssociation>
          <fbc:geneProductRef fbc:geneProduct="G_Rfer_0454" />
        </fbc:geneProductAssociation>
      </reaction>
      <reaction fast="false" id="R_HPYRRx" name="hydroxypyruvate reductase" reversible="false" fbc:lowerFluxBound="cobra_0_bound" fbc:upperFluxBound="cobra_default_ub">
        <listOfReactants>
          <speciesReference constant="true" species="M_h_c" stoichiometry="1" />
          <speciesReference constant="true" species="M_nadh_c" stoichiometry="1" />
          <speciesReference constant="true" species="M_hpyr_c" stoichiometry="1" />
        </listOfReactants>
        <listOfProducts>
          <speciesReference constant="true" species="M_nad_c" stoichiometry="1" />
          <speciesReference constant="true" species="M_glyc__R_c" stoichiometry="1" />
        </listOfProducts>
        <fbc:geneProductAssociation>
          <fbc:geneProductRef fbc:geneProduct="G_Rfer_3829" />
        </fbc:geneProductAssociation>
      </reaction>
      <reaction fast="false" id="R_HPYRRy" name="hydroxypyruvate reductase" reversible="false" fbc:lowerFluxBound="cobra_0_bound" fbc:upperFluxBound="cobra_default_ub">
        <listOfReactants>
          <speciesReference constant="true" species="M_nadph_c" stoichiometry="1" />
          <speciesReference constant="true" species="M_h_c" stoichiometry="1" />
          <speciesReference constant="true" species="M_hpyr_c" stoichiometry="1" />
        </listOfReactants>
        <listOfProducts>
          <speciesReference constant="true" species="M_nadp_c" stoichiometry="1" />
          <speciesReference constant="true" species="M_glyc__R_c" stoichiometry="1" />
        </listOfProducts>
        <fbc:geneProductAssociation>
          <fbc:geneProductRef fbc:geneProduct="G_Rfer_3829" />
        </fbc:geneProductAssociation>
      </reaction>
      <reaction fast="false" id="R_HXAD" name="Hexosaminidase" reversible="false" fbc:lowerFluxBound="cobra_0_bound" fbc:upperFluxBound="cobra_default_ub">
        <listOfReactants>
          <speciesReference constant="true" species="M_h2o_c" stoichiometry="1" />
          <speciesReference constant="true" species="M_chitob_c" stoichiometry="1" />
        </listOfReactants>
        <listOfProducts>
          <speciesReference constant="true" species="M_acgam_c" stoichiometry="2" />
        </listOfProducts>
        <fbc:geneProductAssociation>
          <fbc:geneProductRef fbc:geneProduct="G_Rfer_1754" />
        </fbc:geneProductAssociation>
      </reaction>
      <reaction fast="false" id="R_LACZ" name="lactase" reversible="false" fbc:lowerFluxBound="cobra_0_bound" fbc:upperFluxBound="cobra_default_ub">
        <listOfReactants>
          <speciesReference constant="true" species="M_h2o_c" stoichiometry="1" />
          <speciesReference constant="true" species="M_lcts_c" stoichiometry="1" />
        </listOfReactants>
        <listOfProducts>
          <speciesReference constant="true" species="M_gal_c" stoichiometry="1" />
          <speciesReference constant="true" species="M_glc__D_c" stoichiometry="1" />
        </listOfProducts>
        <fbc:geneProductAssociation>
          <fbc:geneProductRef fbc:geneProduct="G_Rfer_1113" />
        </fbc:geneProductAssociation>
      </reaction>
      <reaction fast="false" id="R_LCAD" name="lactaldehyde dehydrogenase" reversible="true" fbc:lowerFluxBound="cobra_default_lb" fbc:upperFluxBound="cobra_default_ub">
        <listOfReactants>
          <speciesReference constant="true" species="M_h2o_c" stoichiometry="1" />
          <speciesReference constant="true" species="M_nad_c" stoichiometry="1" />
          <speciesReference constant="true" species="M_lald__L_c" stoichiometry="1" />
        </listOfReactants>
        <listOfProducts>
          <speciesReference constant="true" species="M_h_c" stoichiometry="2" />
          <speciesReference constant="true" species="M_nadh_c" stoichiometry="1" />
          <speciesReference constant="true" species="M_lac__L_c" stoichiometry="1" />
        </listOfProducts>
        <fbc:geneProductAssociation>
          <fbc:or>
            <fbc:geneProductRef fbc:geneProduct="G_Rfer_0121" />
            <fbc:geneProductRef fbc:geneProduct="G_Rfer_2866" />
          </fbc:or>
        </fbc:geneProductAssociation>
      </reaction>
      <reaction fast="false" id="R_MICITH" name="2-methylisocitrate hydratase" reversible="false" fbc:lowerFluxBound="cobra_0_bound" fbc:upperFluxBound="cobra_default_ub">
        <listOfReactants>
          <speciesReference constant="true" species="M_2mcacn_c" stoichiometry="1" />
          <speciesReference constant="true" species="M_h2o_c" stoichiometry="1" />
        </listOfReactants>
        <listOfProducts>
          <speciesReference constant="true" species="M_micit_c" stoichiometry="1" />
        </listOfProducts>
        <fbc:geneProductAssociation>
          <fbc:or>
            <fbc:geneProductRef fbc:geneProduct="G_Rfer_1806" />
            <fbc:geneProductRef fbc:geneProduct="G_Rfer_2366" />
          </fbc:or>
        </fbc:geneProductAssociation>
      </reaction>
      <reaction fast="false" id="R_MLTP1" name="Maltodextrin phosphorylase (maltopentaose)" reversible="true" fbc:lowerFluxBound="cobra_default_lb" fbc:upperFluxBound="cobra_default_ub">
        <listOfReactants>
          <speciesReference constant="true" species="M_pi_c" stoichiometry="1" />
          <speciesReference constant="true" species="M_maltpt_c" stoichiometry="1" />
        </listOfReactants>
        <listOfProducts>
          <speciesReference constant="true" species="M_maltttr_c" stoichiometry="1" />
          <speciesReference constant="true" species="M_g1p_c" stoichiometry="1" />
        </listOfProducts>
        <fbc:geneProductAssociation>
          <fbc:geneProductRef fbc:geneProduct="G_Rfer_3895" />
        </fbc:geneProductAssociation>
      </reaction>
      <reaction fast="false" id="R_MLTP2" name="Maltodextrin phosphorylase (maltohexaose)" reversible="true" fbc:lowerFluxBound="cobra_default_lb" fbc:upperFluxBound="cobra_default_ub">
        <listOfReactants>
          <speciesReference constant="true" species="M_pi_c" stoichiometry="1" />
          <speciesReference constant="true" species="M_malthx_c" stoichiometry="1" />
        </listOfReactants>
        <listOfProducts>
          <speciesReference constant="true" species="M_maltpt_c" stoichiometry="1" />
          <speciesReference constant="true" species="M_g1p_c" stoichiometry="1" />
        </listOfProducts>
        <fbc:geneProductAssociation>
          <fbc:geneProductRef fbc:geneProduct="G_Rfer_3895" />
        </fbc:geneProductAssociation>
      </reaction>
      <reaction fast="false" id="R_MLTP3" name="Maltodextrin phosphorylase (maltoheptaose)" reversible="true" fbc:lowerFluxBound="cobra_default_lb" fbc:upperFluxBound="cobra_default_ub">
        <listOfReactants>
          <speciesReference constant="true" species="M_pi_c" stoichiometry="1" />
          <speciesReference constant="true" species="M_malthp_c" stoichiometry="1" />
        </listOfReactants>
        <listOfProducts>
          <speciesReference constant="true" species="M_g1p_c" stoichiometry="1" />
          <speciesReference constant="true" species="M_malthx_c" stoichiometry="1" />
        </listOfProducts>
        <fbc:geneProductAssociation>
          <fbc:geneProductRef fbc:geneProduct="G_Rfer_3895" />
        </fbc:geneProductAssociation>
      </reaction>
      <reaction fast="false" id="R_MME" name="methylmalonyl-CoA epimerase" reversible="true" fbc:lowerFluxBound="cobra_default_lb" fbc:upperFluxBound="cobra_default_ub">
        <listOfReactants>
          <speciesReference constant="true" species="M_mmcoa__R_c" stoichiometry="1" />
        </listOfReactants>
        <listOfProducts>
          <speciesReference constant="true" species="M_mmcoa__S_c" stoichiometry="1" />
        </listOfProducts>
      </reaction>
      <reaction fast="false" id="R_MMM" name="methylmalonyl-CoA mutase" reversible="false" fbc:lowerFluxBound="cobra_0_bound" fbc:upperFluxBound="cobra_default_ub">
        <listOfReactants>
          <speciesReference constant="true" species="M_mmcoa__R_c" stoichiometry="1" />
        </listOfReactants>
        <listOfProducts>
          <speciesReference constant="true" species="M_succoa_c" stoichiometry="1" />
        </listOfProducts>
        <fbc:geneProductAssociation>
          <fbc:geneProductRef fbc:geneProduct="G_Rfer_3612" />
        </fbc:geneProductAssociation>
      </reaction>
      <reaction fast="false" id="R_MMM2" name="Methylmalonyl-CoA mutase" reversible="false" fbc:lowerFluxBound="cobra_0_bound" fbc:upperFluxBound="cobra_default_ub">
        <listOfReactants>
          <speciesReference constant="true" species="M_succoa_c" stoichiometry="1" />
        </listOfReactants>
        <listOfProducts>
          <speciesReference constant="true" species="M_mmcoa__R_c" stoichiometry="1" />
        </listOfProducts>
        <fbc:geneProductAssociation>
          <fbc:geneProductRef fbc:geneProduct="G_Rfer_2805" />
        </fbc:geneProductAssociation>
      </reaction>
      <reaction fast="false" id="R_PGLYCP" name="phosphoglycolate phosphatase" reversible="false" fbc:lowerFluxBound="cobra_0_bound" fbc:upperFluxBound="cobra_default_ub">
        <listOfReactants>
          <speciesReference constant="true" species="M_h2o_c" stoichiometry="1" />
          <speciesReference constant="true" species="M_2pglyc_c" stoichiometry="1" />
        </listOfReactants>
        <listOfProducts>
          <speciesReference constant="true" species="M_pi_c" stoichiometry="1" />
          <speciesReference constant="true" species="M_glyclt_c" stoichiometry="1" />
        </listOfProducts>
        <fbc:geneProductAssociation>
          <fbc:or>
            <fbc:geneProductRef fbc:geneProduct="G_Rfer_2829" />
            <fbc:geneProductRef fbc:geneProduct="G_Rfer_3611" />
          </fbc:or>
        </fbc:geneProductAssociation>
      </reaction>
      <reaction fast="false" id="R_PGMT" name="phosphoglucomutase" reversible="true" fbc:lowerFluxBound="cobra_default_lb" fbc:upperFluxBound="cobra_default_ub">
        <listOfReactants>
          <speciesReference constant="true" species="M_g1p_c" stoichiometry="1" />
        </listOfReactants>
        <listOfProducts>
          <speciesReference constant="true" species="M_g6p_c" stoichiometry="1" />
        </listOfProducts>
        <fbc:geneProductAssociation>
          <fbc:geneProductRef fbc:geneProduct="G_Rfer_1145" />
        </fbc:geneProductAssociation>
      </reaction>
      <reaction fast="false" id="R_PMANM" name="phosphomannomutase" reversible="true" fbc:lowerFluxBound="cobra_default_lb" fbc:upperFluxBound="cobra_default_ub">
        <listOfReactants>
          <speciesReference constant="true" species="M_man1p_c" stoichiometry="1" />
        </listOfReactants>
        <listOfProducts>
          <speciesReference constant="true" species="M_man6p_c" stoichiometry="1" />
        </listOfProducts>
        <fbc:geneProductAssociation>
          <fbc:geneProductRef fbc:geneProduct="G_Rfer_2999" />
        </fbc:geneProductAssociation>
      </reaction>
      <reaction fast="false" id="R_PPCSCT" name="Propanoyl-CoA: succinate CoA-transferase" reversible="false" fbc:lowerFluxBound="cobra_0_bound" fbc:upperFluxBound="cobra_default_ub">
        <listOfReactants>
          <speciesReference constant="true" species="M_ppcoa_c" stoichiometry="1" />
          <speciesReference constant="true" species="M_succ_c" stoichiometry="1" />
        </listOfReactants>
        <listOfProducts>
          <speciesReference constant="true" species="M_ppa_c" stoichiometry="1" />
          <speciesReference constant="true" species="M_succoa_c" stoichiometry="1" />
        </listOfProducts>
        <fbc:geneProductAssociation>
          <fbc:geneProductRef fbc:geneProduct="G_Rfer_1216" />
        </fbc:geneProductAssociation>
      </reaction>
      <reaction fast="false" id="R_PTA2" name="Phosphate acetyltransferase" reversible="false" fbc:lowerFluxBound="cobra_0_bound" fbc:upperFluxBound="cobra_default_ub">
        <listOfReactants>
          <speciesReference constant="true" species="M_ppcoa_c" stoichiometry="1" />
          <speciesReference constant="true" species="M_pi_c" stoichiometry="1" />
        </listOfReactants>
        <listOfProducts>
          <speciesReference constant="true" species="M_ppap_c" stoichiometry="1" />
          <speciesReference constant="true" species="M_coa_c" stoichiometry="1" />
        </listOfProducts>
        <fbc:geneProductAssociation>
          <fbc:geneProductRef fbc:geneProduct="G_Rfer_0262" />
        </fbc:geneProductAssociation>
      </reaction>
      <reaction fast="false" id="R_TRE6PP" name="trehalose-phosphatase" reversible="false" fbc:lowerFluxBound="cobra_0_bound" fbc:upperFluxBound="cobra_default_ub">
        <listOfReactants>
          <speciesReference constant="true" species="M_h2o_c" stoichiometry="1" />
          <speciesReference constant="true" species="M_tre6p_c" stoichiometry="1" />
        </listOfReactants>
        <listOfProducts>
          <speciesReference constant="true" species="M_pi_c" stoichiometry="1" />
          <speciesReference constant="true" species="M_tre_c" stoichiometry="1" />
        </listOfProducts>
        <fbc:geneProductAssociation>
          <fbc:geneProductRef fbc:geneProduct="G_Rfer_2155" />
        </fbc:geneProductAssociation>
      </reaction>
      <reaction fast="false" id="R_TRE6PS" name="alpha,alpha-trehalose-phosphate synthase (UDP-forming)" reversible="false" fbc:lowerFluxBound="cobra_0_bound" fbc:upperFluxBound="cobra_default_ub">
        <listOfReactants>
          <speciesReference constant="true" species="M_g6p_c" stoichiometry="1" />
          <speciesReference constant="true" species="M_udpg_c" stoichiometry="1" />
        </listOfReactants>
        <listOfProducts>
          <speciesReference constant="true" species="M_udp_c" stoichiometry="1" />
          <speciesReference constant="true" species="M_h_c" stoichiometry="1" />
          <speciesReference constant="true" species="M_tre6p_c" stoichiometry="1" />
        </listOfProducts>
        <fbc:geneProductAssociation>
          <fbc:geneProductRef fbc:geneProduct="G_Rfer_2163" />
        </fbc:geneProductAssociation>
      </reaction>
      <reaction fast="false" id="R_ACGK" name="acetylglutamate kinase" reversible="false" fbc:lowerFluxBound="cobra_0_bound" fbc:upperFluxBound="cobra_default_ub">
        <listOfReactants>
          <speciesReference constant="true" species="M_atp_c" stoichiometry="1" />
          <speciesReference constant="true" species="M_acglu_c" stoichiometry="1" />
        </listOfReactants>
        <listOfProducts>
          <speciesReference constant="true" species="M_adp_c" stoichiometry="1" />
          <speciesReference constant="true" species="M_acg5p_c" stoichiometry="1" />
        </listOfProducts>
        <fbc:geneProductAssociation>
          <fbc:geneProductRef fbc:geneProduct="G_Rfer_3524" />
        </fbc:geneProductAssociation>
      </reaction>
      <reaction fast="false" id="R_ACOTA" name="acetylornithine transaminase" reversible="true" fbc:lowerFluxBound="cobra_default_lb" fbc:upperFluxBound="cobra_default_ub">
        <listOfReactants>
          <speciesReference constant="true" species="M_acorn_c" stoichiometry="1" />
          <speciesReference constant="true" species="M_akg_c" stoichiometry="1" />
        </listOfReactants>
        <listOfProducts>
          <speciesReference constant="true" species="M_glu__L_c" stoichiometry="1" />
          <speciesReference constant="true" species="M_acg5sa_c" stoichiometry="1" />
        </listOfProducts>
        <fbc:geneProductAssociation>
          <fbc:geneProductRef fbc:geneProduct="G_Rfer_2121" />
        </fbc:geneProductAssociation>
      </reaction>
      <reaction fast="false" id="R_ADCL" name="4-aminobenzoate synthase" reversible="false" fbc:lowerFluxBound="cobra_0_bound" fbc:upperFluxBound="cobra_default_ub">
        <listOfReactants>
          <speciesReference constant="true" species="M_4adcho_c" stoichiometry="1" />
        </listOfReactants>
        <listOfProducts>
          <speciesReference constant="true" species="M_pyr_c" stoichiometry="1" />
          <speciesReference constant="true" species="M_h_c" stoichiometry="1" />
          <speciesReference constant="true" species="M_4abz_c" stoichiometry="1" />
        </listOfProducts>
        <fbc:geneProductAssociation>
          <fbc:geneProductRef fbc:geneProduct="G_Rfer_3314" />
        </fbc:geneProductAssociation>
      </reaction>
      <reaction fast="false" id="R_ADCS" name="4-amino-4-deoxychorismate synthase" reversible="false" fbc:lowerFluxBound="cobra_0_bound" fbc:upperFluxBound="cobra_default_ub">
        <listOfReactants>
          <speciesReference constant="true" species="M_chor_c" stoichiometry="1" />
          <speciesReference constant="true" species="M_gln__L_c" stoichiometry="1" />
        </listOfReactants>
        <listOfProducts>
          <speciesReference constant="true" species="M_glu__L_c" stoichiometry="1" />
          <speciesReference constant="true" species="M_4adcho_c" stoichiometry="1" />
        </listOfProducts>
        <fbc:geneProductAssociation>
          <fbc:geneProductRef fbc:geneProduct="G_Rfer_3314" />
        </fbc:geneProductAssociation>
      </reaction>
      <reaction fast="false" id="R_AGPR" name="N-acetyl-g-glutamyl-phosphate reductase" reversible="true" fbc:lowerFluxBound="cobra_default_lb" fbc:upperFluxBound="cobra_default_ub">
        <listOfReactants>
          <speciesReference constant="true" species="M_pi_c" stoichiometry="1" />
          <speciesReference constant="true" species="M_acg5sa_c" stoichiometry="1" />
          <speciesReference constant="true" species="M_nadp_c" stoichiometry="1" />
        </listOfReactants>
        <listOfProducts>
          <speciesReference constant="true" species="M_nadph_c" stoichiometry="1" />
          <speciesReference constant="true" species="M_h_c" stoichiometry="1" />
          <speciesReference constant="true" species="M_acg5p_c" stoichiometry="1" />
        </listOfProducts>
        <fbc:geneProductAssociation>
          <fbc:geneProductRef fbc:geneProduct="G_Rfer_3946" />
        </fbc:geneProductAssociation>
      </reaction>
      <reaction fast="false" id="R_AHC" name="adenosylhomocysteinase" reversible="true" fbc:lowerFluxBound="cobra_default_lb" fbc:upperFluxBound="cobra_default_ub">
        <listOfReactants>
          <speciesReference constant="true" species="M_h2o_c" stoichiometry="1" />
          <speciesReference constant="true" species="M_ahcys_c" stoichiometry="1" />
        </listOfReactants>
        <listOfProducts>
          <speciesReference constant="true" species="M_hcys__L_c" stoichiometry="1" />
          <speciesReference constant="true" species="M_adn_c" stoichiometry="1" />
        </listOfProducts>
        <fbc:geneProductAssociation>
          <fbc:geneProductRef fbc:geneProduct="G_Rfer_0652" />
        </fbc:geneProductAssociation>
      </reaction>
      <reaction fast="false" id="R_ANPRT" name="anthranilate phosphoribosyltransferase" reversible="false" fbc:lowerFluxBound="cobra_0_bound" fbc:upperFluxBound="cobra_default_ub">
        <listOfReactants>
          <speciesReference constant="true" species="M_prpp_c" stoichiometry="1" />
          <speciesReference constant="true" species="M_anth_c" stoichiometry="1" />
        </listOfReactants>
        <listOfProducts>
          <speciesReference constant="true" species="M_ppi_c" stoichiometry="1" />
          <speciesReference constant="true" species="M_pran_c" stoichiometry="1" />
        </listOfProducts>
        <fbc:geneProductAssociation>
          <fbc:geneProductRef fbc:geneProduct="G_Rfer_3602" />
        </fbc:geneProductAssociation>
      </reaction>
      <reaction fast="false" id="R_ANS1" name="anthranilate synthase" reversible="false" fbc:lowerFluxBound="cobra_0_bound" fbc:upperFluxBound="cobra_default_ub">
        <listOfReactants>
          <speciesReference constant="true" species="M_chor_c" stoichiometry="1" />
          <speciesReference constant="true" species="M_gln__L_c" stoichiometry="1" />
        </listOfReactants>
        <listOfProducts>
          <speciesReference constant="true" species="M_glu__L_c" stoichiometry="1" />
          <speciesReference constant="true" species="M_pyr_c" stoichiometry="1" />
          <speciesReference constant="true" species="M_h_c" stoichiometry="1" />
          <speciesReference constant="true" species="M_anth_c" stoichiometry="1" />
        </listOfProducts>
        <fbc:geneProductAssociation>
          <fbc:or>
            <fbc:geneProductRef fbc:geneProduct="G_Rfer_3607" />
            <fbc:geneProductRef fbc:geneProduct="G_Rfer_3605" />
          </fbc:or>
        </fbc:geneProductAssociation>
      </reaction>
      <reaction fast="false" id="R_ARGTRS" name="Arginyl-tRNA synthetase" reversible="false" fbc:lowerFluxBound="cobra_0_bound" fbc:upperFluxBound="cobra_default_ub">
        <listOfReactants>
          <speciesReference constant="true" species="M_atp_c" stoichiometry="1" />
          <speciesReference constant="true" species="M_arg__L_c" stoichiometry="1" />
          <speciesReference constant="true" species="M_trnaarg_c" stoichiometry="1" />
        </listOfReactants>
        <listOfProducts>
          <speciesReference constant="true" species="M_ppi_c" stoichiometry="1" />
          <speciesReference constant="true" species="M_argtrna_c" stoichiometry="1" />
          <speciesReference constant="true" species="M_amp_c" stoichiometry="1" />
        </listOfProducts>
        <fbc:geneProductAssociation>
          <fbc:geneProductRef fbc:geneProduct="G_Rfer_0773" />
        </fbc:geneProductAssociation>
      </reaction>
      <reaction fast="false" id="R_ASPK" name="aspartate kinase" reversible="true" fbc:lowerFluxBound="cobra_default_lb" fbc:upperFluxBound="cobra_default_ub">
        <listOfReactants>
          <speciesReference constant="true" species="M_asp__L_c" stoichiometry="1" />
          <speciesReference constant="true" species="M_atp_c" stoichiometry="1" />
        </listOfReactants>
        <listOfProducts>
          <speciesReference constant="true" species="M_4pasp_c" stoichiometry="1" />
          <speciesReference constant="true" species="M_adp_c" stoichiometry="1" />
        </listOfProducts>
        <fbc:geneProductAssociation>
          <fbc:geneProductRef fbc:geneProduct="G_Rfer_1353" />
        </fbc:geneProductAssociation>
      </reaction>
      <reaction fast="false" id="R_ASPTA1" name="aspartate transaminase" reversible="true" fbc:lowerFluxBound="cobra_default_lb" fbc:upperFluxBound="cobra_default_ub">
        <listOfReactants>
          <speciesReference constant="true" species="M_akg_c" stoichiometry="1" />
          <speciesReference constant="true" species="M_asp__L_c" stoichiometry="1" />
        </listOfReactants>
        <listOfProducts>
          <speciesReference constant="true" species="M_glu__L_c" stoichiometry="1" />
          <speciesReference constant="true" species="M_oaa_c" stoichiometry="1" />
        </listOfProducts>
        <fbc:geneProductAssociation>
          <fbc:geneProductRef fbc:geneProduct="G_Rfer_0881" />
        </fbc:geneProductAssociation>
      </reaction>
      <reaction fast="false" id="R_ATPPRT" name="ATP phosphoribosyltransferase" reversible="false" fbc:lowerFluxBound="cobra_0_bound" fbc:upperFluxBound="cobra_default_ub">
        <listOfReactants>
          <speciesReference constant="true" species="M_prpp_c" stoichiometry="1" />
          <speciesReference constant="true" species="M_atp_c" stoichiometry="1" />
        </listOfReactants>
        <listOfProducts>
          <speciesReference constant="true" species="M_ppi_c" stoichiometry="1" />
          <speciesReference constant="true" species="M_prbatp_c" stoichiometry="1" />
        </listOfProducts>
        <fbc:geneProductAssociation>
          <fbc:geneProductRef fbc:geneProduct="G_Rfer_2945" />
        </fbc:geneProductAssociation>
      </reaction>
      <reaction fast="false" id="R_CHORM" name="chorismate mutase" reversible="false" fbc:lowerFluxBound="cobra_0_bound" fbc:upperFluxBound="cobra_default_ub">
        <listOfReactants>
          <speciesReference constant="true" species="M_chor_c" stoichiometry="1" />
        </listOfReactants>
        <listOfProducts>
          <speciesReference constant="true" species="M_pphn_c" stoichiometry="1" />
        </listOfProducts>
        <fbc:geneProductAssociation>
          <fbc:geneProductRef fbc:geneProduct="G_Rfer_1569" />
        </fbc:geneProductAssociation>
      </reaction>
      <reaction fast="false" id="R_CRET" name="creatininase" reversible="false" fbc:lowerFluxBound="cobra_0_bound" fbc:upperFluxBound="cobra_default_ub">
        <listOfReactants>
          <speciesReference constant="true" species="M_h2o_c" stoichiometry="1" />
          <speciesReference constant="true" species="M_crtn_c" stoichiometry="1" />
        </listOfReactants>
        <listOfProducts>
          <speciesReference constant="true" species="M_creat_c" stoichiometry="1" />
        </listOfProducts>
        <fbc:geneProductAssociation>
          <fbc:geneProductRef fbc:geneProduct="G_Rfer_3746" />
        </fbc:geneProductAssociation>
      </reaction>
      <reaction fast="false" id="R_DHAD1" name="dihydroxy-acid dehydratase (2,3-dihydroxy-3-methylbutanoate)" reversible="false" fbc:lowerFluxBound="cobra_0_bound" fbc:upperFluxBound="cobra_default_ub">
        <listOfReactants>
          <speciesReference constant="true" species="M_23dhmb_c" stoichiometry="1" />
        </listOfReactants>
        <listOfProducts>
          <speciesReference constant="true" species="M_h2o_c" stoichiometry="1" />
          <speciesReference constant="true" species="M_3mob_c" stoichiometry="1" />
        </listOfProducts>
        <fbc:geneProductAssociation>
          <fbc:or>
            <fbc:geneProductRef fbc:geneProduct="G_Rfer_0456" />
            <fbc:geneProductRef fbc:geneProduct="G_Rfer_1921" />
          </fbc:or>
        </fbc:geneProductAssociation>
      </reaction>
      <reaction fast="false" id="R_DHAD2" name="Dihydroxy-acid dehydratase (2,3-dihydroxy-3-methylpentanoate)" reversible="false" fbc:lowerFluxBound="cobra_0_bound" fbc:upperFluxBound="cobra_default_ub">
        <listOfReactants>
          <speciesReference constant="true" species="M_23dhmp_c" stoichiometry="1" />
        </listOfReactants>
        <listOfProducts>
          <speciesReference constant="true" species="M_h2o_c" stoichiometry="1" />
          <speciesReference constant="true" species="M_3mop_c" stoichiometry="1" />
        </listOfProducts>
        <fbc:geneProductAssociation>
          <fbc:or>
            <fbc:geneProductRef fbc:geneProduct="G_Rfer_0456" />
            <fbc:geneProductRef fbc:geneProduct="G_Rfer_1921" />
          </fbc:or>
        </fbc:geneProductAssociation>
      </reaction>
      <reaction fast="false" id="R_G5SD" name="glutamate-5-semialdehyde dehydrogenase" reversible="false" fbc:lowerFluxBound="cobra_0_bound" fbc:upperFluxBound="cobra_default_ub">
        <listOfReactants>
          <speciesReference constant="true" species="M_nadph_c" stoichiometry="1" />
          <speciesReference constant="true" species="M_h_c" stoichiometry="1" />
          <speciesReference constant="true" species="M_glu5p_c" stoichiometry="1" />
        </listOfReactants>
        <listOfProducts>
          <speciesReference constant="true" species="M_pi_c" stoichiometry="1" />
          <speciesReference constant="true" species="M_glu5sa_c" stoichiometry="1" />
          <speciesReference constant="true" species="M_nadp_c" stoichiometry="1" />
        </listOfProducts>
        <fbc:geneProductAssociation>
          <fbc:geneProductRef fbc:geneProduct="G_Rfer_0761" />
        </fbc:geneProductAssociation>
      </reaction>
      <reaction fast="false" id="R_GLNTRS" name="Glutaminyl-tRNA synthetase" reversible="false" fbc:lowerFluxBound="cobra_0_bound" fbc:upperFluxBound="cobra_default_ub">
        <listOfReactants>
          <speciesReference constant="true" species="M_trnagln_c" stoichiometry="1" />
          <speciesReference constant="true" species="M_atp_c" stoichiometry="1" />
          <speciesReference constant="true" species="M_gln__L_c" stoichiometry="1" />
        </listOfReactants>
        <listOfProducts>
          <speciesReference constant="true" species="M_ppi_c" stoichiometry="1" />
          <speciesReference constant="true" species="M_glntrna_c" stoichiometry="1" />
          <speciesReference constant="true" species="M_amp_c" stoichiometry="1" />
        </listOfProducts>
        <fbc:geneProductAssociation>
          <fbc:geneProductRef fbc:geneProduct="G_Rfer_1823" />
        </fbc:geneProductAssociation>
      </reaction>
      <reaction fast="false" id="R_GLU5K" name="glutamate 5-kinase" reversible="false" fbc:lowerFluxBound="cobra_0_bound" fbc:upperFluxBound="cobra_default_ub">
        <listOfReactants>
          <speciesReference constant="true" species="M_glu__L_c" stoichiometry="1" />
          <speciesReference constant="true" species="M_atp_c" stoichiometry="1" />
        </listOfReactants>
        <listOfProducts>
          <speciesReference constant="true" species="M_glu5p_c" stoichiometry="1" />
          <speciesReference constant="true" species="M_adp_c" stoichiometry="1" />
        </listOfProducts>
        <fbc:geneProductAssociation>
          <fbc:geneProductRef fbc:geneProduct="G_Rfer_1271" />
        </fbc:geneProductAssociation>
      </reaction>
      <reaction fast="false" id="R_GLUR" name="glutamate racemase" reversible="true" fbc:lowerFluxBound="cobra_default_lb" fbc:upperFluxBound="cobra_default_ub">
        <listOfReactants>
          <speciesReference constant="true" species="M_glu__D_c" stoichiometry="1" />
        </listOfReactants>
        <listOfProducts>
          <speciesReference constant="true" species="M_glu__L_c" stoichiometry="1" />
        </listOfProducts>
        <fbc:geneProductAssociation>
          <fbc:geneProductRef fbc:geneProduct="G_Rfer_2597" />
        </fbc:geneProductAssociation>
      </reaction>
      <reaction fast="false" id="R_GLUTRR" name="glutamyl-tRNA reductase" reversible="false" fbc:lowerFluxBound="cobra_0_bound" fbc:upperFluxBound="cobra_default_ub">
        <listOfReactants>
          <speciesReference constant="true" species="M_nadph_c" stoichiometry="1" />
          <speciesReference constant="true" species="M_h_c" stoichiometry="1" />
          <speciesReference constant="true" species="M_glutrna_c" stoichiometry="1" />
        </listOfReactants>
        <listOfProducts>
          <speciesReference constant="true" species="M_trnaglu_c" stoichiometry="1" />
          <speciesReference constant="true" species="M_nadp_c" stoichiometry="1" />
          <speciesReference constant="true" species="M_glu1sa_c" stoichiometry="1" />
        </listOfProducts>
        <fbc:geneProductAssociation>
          <fbc:geneProductRef fbc:geneProduct="G_Rfer_1281" />
        </fbc:geneProductAssociation>
      </reaction>
      <reaction fast="false" id="R_HISTD" name="histidinol dehydrogenase" reversible="false" fbc:lowerFluxBound="cobra_0_bound" fbc:upperFluxBound="cobra_default_ub">
        <listOfReactants>
          <speciesReference constant="true" species="M_h2o_c" stoichiometry="1" />
          <speciesReference constant="true" species="M_nad_c" stoichiometry="2" />
          <speciesReference constant="true" species="M_histd_c" stoichiometry="1" />
        </listOfReactants>
        <listOfProducts>
          <speciesReference constant="true" species="M_his__L_c" stoichiometry="1" />
          <speciesReference constant="true" species="M_h_c" stoichiometry="3" />
          <speciesReference constant="true" species="M_nadh_c" stoichiometry="2" />
        </listOfProducts>
        <fbc:geneProductAssociation>
          <fbc:geneProductRef fbc:geneProduct="G_Rfer_2946" />
        </fbc:geneProductAssociation>
      </reaction>
      <reaction fast="false" id="R_HISTP" name="histidinol-phosphatase" reversible="false" fbc:lowerFluxBound="cobra_0_bound" fbc:upperFluxBound="cobra_default_ub">
        <listOfReactants>
          <speciesReference constant="true" species="M_h2o_c" stoichiometry="1" />
          <speciesReference constant="true" species="M_hisp_c" stoichiometry="1" />
        </listOfReactants>
        <listOfProducts>
          <speciesReference constant="true" species="M_pi_c" stoichiometry="1" />
          <speciesReference constant="true" species="M_histd_c" stoichiometry="1" />
        </listOfProducts>
        <fbc:geneProductAssociation>
          <fbc:geneProductRef fbc:geneProduct="G_Rfer_3694" />
        </fbc:geneProductAssociation>
      </reaction>
      <reaction fast="false" id="R_HSAT" name="Acetyl-CoA:L-homoserine O-acetyltransferase" reversible="true" fbc:lowerFluxBound="cobra_default_lb" fbc:upperFluxBound="cobra_default_ub">
        <listOfReactants>
          <speciesReference constant="true" species="M_accoa_c" stoichiometry="1" />
          <speciesReference constant="true" species="M_hom__L_c" stoichiometry="1" />
        </listOfReactants>
        <listOfProducts>
          <speciesReference constant="true" species="M_achms_c" stoichiometry="1" />
          <speciesReference constant="true" species="M_coa_c" stoichiometry="1" />
        </listOfProducts>
        <fbc:geneProductAssociation>
          <fbc:geneProductRef fbc:geneProduct="G_Rfer_0406" />
        </fbc:geneProductAssociation>
      </reaction>
      <reaction fast="false" id="R_HSDy" name="homoserine dehydrogenase (NADPH)" reversible="true" fbc:lowerFluxBound="cobra_default_lb" fbc:upperFluxBound="cobra_default_ub">
        <listOfReactants>
          <speciesReference constant="true" species="M_hom__L_c" stoichiometry="1" />
          <speciesReference constant="true" species="M_nadp_c" stoichiometry="1" />
        </listOfReactants>
        <listOfProducts>
          <speciesReference constant="true" species="M_nadph_c" stoichiometry="1" />
          <speciesReference constant="true" species="M_h_c" stoichiometry="1" />
          <speciesReference constant="true" species="M_aspsa_c" stoichiometry="1" />
        </listOfProducts>
        <fbc:geneProductAssociation>
          <fbc:geneProductRef fbc:geneProduct="G_Rfer_1912" />
        </fbc:geneProductAssociation>
      </reaction>
      <reaction fast="false" id="R_HSTPT" name="histidinol-phosphate transaminase" reversible="false" fbc:lowerFluxBound="cobra_0_bound" fbc:upperFluxBound="cobra_default_ub">
        <listOfReactants>
          <speciesReference constant="true" species="M_glu__L_c" stoichiometry="1" />
          <speciesReference constant="true" species="M_imacp_c" stoichiometry="1" />
        </listOfReactants>
        <listOfProducts>
          <speciesReference constant="true" species="M_akg_c" stoichiometry="1" />
          <speciesReference constant="true" species="M_h_c" stoichiometry="1" />
          <speciesReference constant="true" species="M_hisp_c" stoichiometry="1" />
        </listOfProducts>
        <fbc:geneProductAssociation>
          <fbc:or>
            <fbc:geneProductRef fbc:geneProduct="G_Rfer_2947" />
            <fbc:geneProductRef fbc:geneProduct="G_Rfer_1409" />
          </fbc:or>
        </fbc:geneProductAssociation>
      </reaction>
      <reaction fast="false" id="R_IG3PS" name="Imidazole-glycerol-3-phosphate synthase" reversible="false" fbc:lowerFluxBound="cobra_0_bound" fbc:upperFluxBound="cobra_default_ub">
        <listOfReactants>
          <speciesReference constant="true" species="M_prlp_c" stoichiometry="1" />
          <speciesReference constant="true" species="M_gln__L_c" stoichiometry="1" />
        </listOfReactants>
        <listOfProducts>
          <speciesReference constant="true" species="M_glu__L_c" stoichiometry="1" />
          <speciesReference constant="true" species="M_h_c" stoichiometry="2" />
          <speciesReference constant="true" species="M_eig3p_c" stoichiometry="1" />
          <speciesReference constant="true" species="M_aicar_c" stoichiometry="1" />
        </listOfProducts>
        <fbc:geneProductAssociation>
          <fbc:and>
            <fbc:geneProductRef fbc:geneProduct="G_Rfer_2949" />
            <fbc:geneProductRef fbc:geneProduct="G_Rfer_2951" />
          </fbc:and>
        </fbc:geneProductAssociation>
      </reaction>
      <reaction fast="false" id="R_IGPDH" name="imidazoleglycerol-phosphate dehydratase" reversible="false" fbc:lowerFluxBound="cobra_0_bound" fbc:upperFluxBound="cobra_default_ub">
        <listOfReactants>
          <speciesReference constant="true" species="M_h_c" stoichiometry="1" />
          <speciesReference constant="true" species="M_eig3p_c" stoichiometry="1" />
        </listOfReactants>
        <listOfProducts>
          <speciesReference constant="true" species="M_h2o_c" stoichiometry="1" />
          <speciesReference constant="true" species="M_imacp_c" stoichiometry="1" />
        </listOfProducts>
        <fbc:geneProductAssociation>
          <fbc:geneProductRef fbc:geneProduct="G_Rfer_2948" />
        </fbc:geneProductAssociation>
      </reaction>
      <reaction fast="false" id="R_IGPS" name="indole-3-glycerol-phosphate synthase" reversible="false" fbc:lowerFluxBound="cobra_0_bound" fbc:upperFluxBound="cobra_default_ub">
        <listOfReactants>
          <speciesReference constant="true" species="M_h_c" stoichiometry="1" />
          <speciesReference constant="true" species="M_2cpr5p_c" stoichiometry="1" />
        </listOfReactants>
        <listOfProducts>
          <speciesReference constant="true" species="M_h2o_c" stoichiometry="1" />
          <speciesReference constant="true" species="M_co2_c" stoichiometry="1" />
          <speciesReference constant="true" species="M_3ig3p_c" stoichiometry="1" />
        </listOfProducts>
        <fbc:geneProductAssociation>
          <fbc:geneProductRef fbc:geneProduct="G_Rfer_3601" />
        </fbc:geneProductAssociation>
      </reaction>
      <reaction fast="false" id="R_IPMD" name="3-isopropylmalate dehydrogenase" reversible="false" fbc:lowerFluxBound="cobra_0_bound" fbc:upperFluxBound="cobra_default_ub">
        <listOfReactants>
          <speciesReference constant="true" species="M_3c2hmp_c" stoichiometry="1" />
          <speciesReference constant="true" species="M_nad_c" stoichiometry="1" />
        </listOfReactants>
        <listOfProducts>
          <speciesReference constant="true" species="M_3c4mop_c" stoichiometry="1" />
          <speciesReference constant="true" species="M_h_c" stoichiometry="1" />
          <speciesReference constant="true" species="M_nadh_c" stoichiometry="1" />
        </listOfProducts>
        <fbc:geneProductAssociation>
          <fbc:geneProductRef fbc:geneProduct="G_Rfer_1793" />
        </fbc:geneProductAssociation>
      </reaction>
      <reaction fast="false" id="R_IPPS" name="2-isopropylmalate synthase" reversible="false" fbc:lowerFluxBound="cobra_0_bound" fbc:upperFluxBound="cobra_default_ub">
        <listOfReactants>
          <speciesReference constant="true" species="M_accoa_c" stoichiometry="1" />
          <speciesReference constant="true" species="M_3mob_c" stoichiometry="1" />
          <speciesReference constant="true" species="M_h2o_c" stoichiometry="1" />
        </listOfReactants>
        <listOfProducts>
          <speciesReference constant="true" species="M_h_c" stoichiometry="1" />
          <speciesReference constant="true" species="M_3c3hmp_c" stoichiometry="1" />
          <speciesReference constant="true" species="M_coa_c" stoichiometry="1" />
        </listOfProducts>
        <fbc:geneProductAssociation>
          <fbc:geneProductRef fbc:geneProduct="G_Rfer_2345" />
        </fbc:geneProductAssociation>
      </reaction>
      <reaction fast="false" id="R_KARA1" name="ketol-acid reductoisomerase (2,3-dihydroxy-3-methylbutanoate)" reversible="true" fbc:lowerFluxBound="cobra_default_lb" fbc:upperFluxBound="cobra_default_ub">
        <listOfReactants>
          <speciesReference constant="true" species="M_23dhmb_c" stoichiometry="1" />
          <speciesReference constant="true" species="M_nadp_c" stoichiometry="1" />
        </listOfReactants>
        <listOfProducts>
          <speciesReference constant="true" species="M_nadph_c" stoichiometry="1" />
          <speciesReference constant="true" species="M_h_c" stoichiometry="1" />
          <speciesReference constant="true" species="M_alac__S_c" stoichiometry="1" />
        </listOfProducts>
        <fbc:geneProductAssociation>
          <fbc:geneProductRef fbc:geneProduct="G_Rfer_3324" />
        </fbc:geneProductAssociation>
      </reaction>
      <reaction fast="false" id="R_KARA2" name="ketol-acid reductoisomerase (2-Acetolactate)" reversible="true" fbc:lowerFluxBound="cobra_default_lb" fbc:upperFluxBound="cobra_default_ub">
        <listOfReactants>
          <speciesReference constant="true" species="M_nadph_c" stoichiometry="1" />
          <speciesReference constant="true" species="M_h_c" stoichiometry="1" />
          <speciesReference constant="true" species="M_2ahbut_c" stoichiometry="1" />
        </listOfReactants>
        <listOfProducts>
          <speciesReference constant="true" species="M_23dhmp_c" stoichiometry="1" />
          <speciesReference constant="true" species="M_nadp_c" stoichiometry="1" />
        </listOfProducts>
        <fbc:geneProductAssociation>
          <fbc:geneProductRef fbc:geneProduct="G_Rfer_3324" />
        </fbc:geneProductAssociation>
      </reaction>
      <reaction fast="false" id="R_METACH" name="O-Acetyl-L-homoserine acetate-lyase (adding methanethiol)" reversible="true" fbc:lowerFluxBound="cobra_default_lb" fbc:upperFluxBound="cobra_default_ub">
        <listOfReactants>
          <speciesReference constant="true" species="M_achms_c" stoichiometry="1" />
          <speciesReference constant="true" species="M_h2s_c" stoichiometry="1" />
        </listOfReactants>
        <listOfProducts>
          <speciesReference constant="true" species="M_ac_c" stoichiometry="1" />
          <speciesReference constant="true" species="M_hcys__L_c" stoichiometry="1" />
        </listOfProducts>
        <fbc:geneProductAssociation>
          <fbc:or>
            <fbc:geneProductRef fbc:geneProduct="G_Rfer_3160" />
            <fbc:geneProductRef fbc:geneProduct="G_Rfer_1327" />
          </fbc:or>
        </fbc:geneProductAssociation>
      </reaction>
      <reaction fast="false" id="R_METSR__S1" name="L-methionine-S-oxide reductase (trdrd)" reversible="false" fbc:lowerFluxBound="cobra_0_bound" fbc:upperFluxBound="cobra_default_ub">
        <listOfReactants>
          <speciesReference constant="true" species="M_metox_c" stoichiometry="1" />
          <speciesReference constant="true" species="M_trdrd_c" stoichiometry="1" />
        </listOfReactants>
        <listOfProducts>
          <speciesReference constant="true" species="M_h2o_c" stoichiometry="1" />
          <speciesReference constant="true" species="M_met__L_c" stoichiometry="1" />
          <speciesReference constant="true" species="M_trdox_c" stoichiometry="1" />
        </listOfProducts>
        <fbc:geneProductAssociation>
          <fbc:geneProductRef fbc:geneProduct="G_Rfer_2598" />
        </fbc:geneProductAssociation>
      </reaction>
      <reaction fast="false" id="R_METSR__S2" name="L-methionine S-oxide reductase (H2O2)" reversible="false" fbc:lowerFluxBound="cobra_0_bound" fbc:upperFluxBound="cobra_default_ub">
        <listOfReactants>
          <speciesReference constant="true" species="M_met__L_c" stoichiometry="1" />
          <speciesReference constant="true" species="M_h2o2_c" stoichiometry="1" />
        </listOfReactants>
        <listOfProducts>
          <speciesReference constant="true" species="M_metox_c" stoichiometry="1" />
          <speciesReference constant="true" species="M_h2o_c" stoichiometry="1" />
        </listOfProducts>
        <fbc:geneProductAssociation>
          <fbc:geneProductRef fbc:geneProduct="G_Rfer_2598" />
        </fbc:geneProductAssociation>
      </reaction>
      <reaction fast="false" id="R_NTRIRx" name="nitrite reductase (NADH)" reversible="false" fbc:lowerFluxBound="cobra_0_bound" fbc:upperFluxBound="cobra_default_ub">
        <listOfReactants>
          <speciesReference constant="true" species="M_h_c" stoichiometry="4" />
          <speciesReference constant="true" species="M_no2_c" stoichiometry="1" />
          <speciesReference constant="true" species="M_nadh_c" stoichiometry="3" />
        </listOfReactants>
        <listOfProducts>
          <speciesReference constant="true" species="M_nh4oh_c" stoichiometry="1" />
          <speciesReference constant="true" species="M_h2o_c" stoichiometry="1" />
          <speciesReference constant="true" species="M_nad_c" stoichiometry="3" />
        </listOfProducts>
        <fbc:geneProductAssociation>
          <fbc:or>
            <fbc:geneProductRef fbc:geneProduct="G_Rfer_2558" />
            <fbc:geneProductRef fbc:geneProduct="G_Rfer_2557" />
          </fbc:or>
        </fbc:geneProductAssociation>
      </reaction>
      <reaction fast="false" id="R_NTRIRy" name="nitrite reductase (NADPH)" reversible="false" fbc:lowerFluxBound="cobra_0_bound" fbc:upperFluxBound="cobra_default_ub">
        <listOfReactants>
          <speciesReference constant="true" species="M_nadph_c" stoichiometry="3" />
          <speciesReference constant="true" species="M_h_c" stoichiometry="4" />
          <speciesReference constant="true" species="M_no2_c" stoichiometry="1" />
        </listOfReactants>
        <listOfProducts>
          <speciesReference constant="true" species="M_nh4oh_c" stoichiometry="1" />
          <speciesReference constant="true" species="M_h2o_c" stoichiometry="1" />
          <speciesReference constant="true" species="M_nadp_c" stoichiometry="3" />
        </listOfProducts>
        <fbc:geneProductAssociation>
          <fbc:or>
            <fbc:geneProductRef fbc:geneProduct="G_Rfer_2558" />
            <fbc:geneProductRef fbc:geneProduct="G_Rfer_2557" />
          </fbc:or>
        </fbc:geneProductAssociation>
      </reaction>
      <reaction fast="false" id="R_OCBT" name="ornithine carbamoyltransferase" reversible="true" fbc:lowerFluxBound="cobra_default_lb" fbc:upperFluxBound="cobra_default_ub">
        <listOfReactants>
          <speciesReference constant="true" species="M_cbp_c" stoichiometry="1" />
          <speciesReference constant="true" species="M_orn__L_c" stoichiometry="1" />
        </listOfReactants>
        <listOfProducts>
          <speciesReference constant="true" species="M_pi_c" stoichiometry="1" />
          <speciesReference constant="true" species="M_h_c" stoichiometry="1" />
          <speciesReference constant="true" species="M_citr__L_c" stoichiometry="1" />
        </listOfProducts>
        <fbc:geneProductAssociation>
          <fbc:geneProductRef fbc:geneProduct="G_Rfer_2120" />
        </fbc:geneProductAssociation>
      </reaction>
      <reaction fast="false" id="R_OMCDC" name="2-Oxo-4-methyl-3-carboxypentanoate decarboxylation" reversible="false" fbc:lowerFluxBound="cobra_0_bound" fbc:upperFluxBound="cobra_default_ub">
        <listOfReactants>
          <speciesReference constant="true" species="M_3c4mop_c" stoichiometry="1" />
          <speciesReference constant="true" species="M_h_c" stoichiometry="1" />
        </listOfReactants>
        <listOfProducts>
          <speciesReference constant="true" species="M_co2_c" stoichiometry="1" />
          <speciesReference constant="true" species="M_4mop_c" stoichiometry="1" />
        </listOfProducts>
        <fbc:geneProductAssociation>
          <fbc:geneProductRef fbc:geneProduct="G_Rfer_1793" />
        </fbc:geneProductAssociation>
      </reaction>
      <reaction fast="false" id="R_ORNTAC" name="ornithine transacetylase" reversible="true" fbc:lowerFluxBound="cobra_default_lb" fbc:upperFluxBound="cobra_default_ub">
        <listOfReactants>
          <speciesReference constant="true" species="M_acorn_c" stoichiometry="1" />
          <speciesReference constant="true" species="M_glu__L_c" stoichiometry="1" />
        </listOfReactants>
        <listOfProducts>
          <speciesReference constant="true" species="M_orn__L_c" stoichiometry="1" />
          <speciesReference constant="true" species="M_acglu_c" stoichiometry="1" />
        </listOfProducts>
        <fbc:geneProductAssociation>
          <fbc:geneProductRef fbc:geneProduct="G_Rfer_2910" />
        </fbc:geneProductAssociation>
      </reaction>
      <reaction fast="false" id="R_P5CRy" name="pyrroline-5-carboxylate reductase" reversible="false" fbc:lowerFluxBound="cobra_0_bound" fbc:upperFluxBound="cobra_default_ub">
        <listOfReactants>
          <speciesReference constant="true" species="M_1pyr5c_c" stoichiometry="1" />
          <speciesReference constant="true" species="M_h_c" stoichiometry="2" />
          <speciesReference constant="true" species="M_nadph_c" stoichiometry="1" />
        </listOfReactants>
        <listOfProducts>
          <speciesReference constant="true" species="M_pro__L_c" stoichiometry="1" />
          <speciesReference constant="true" species="M_nadp_c" stoichiometry="1" />
        </listOfProducts>
        <fbc:geneProductAssociation>
          <fbc:geneProductRef fbc:geneProduct="G_Rfer_3679" />
        </fbc:geneProductAssociation>
      </reaction>
      <reaction fast="false" id="R_PAPSR" name="phosphoadenylyl-sulfate reductase (thioredoxin)" reversible="false" fbc:lowerFluxBound="cobra_0_bound" fbc:upperFluxBound="cobra_default_ub">
        <listOfReactants>
          <speciesReference constant="true" species="M_paps_c" stoichiometry="1" />
          <speciesReference constant="true" species="M_trdrd_c" stoichiometry="1" />
        </listOfReactants>
        <listOfProducts>
          <speciesReference constant="true" species="M_so3_c" stoichiometry="1" />
          <speciesReference constant="true" species="M_h_c" stoichiometry="2" />
          <speciesReference constant="true" species="M_trdox_c" stoichiometry="1" />
          <speciesReference constant="true" species="M_pap_c" stoichiometry="1" />
        </listOfProducts>
        <fbc:geneProductAssociation>
          <fbc:geneProductRef fbc:geneProduct="G_Rfer_2458" />
        </fbc:geneProductAssociation>
      </reaction>
      <reaction fast="false" id="R_PPND" name="prephenate dehydrogenase" reversible="false" fbc:lowerFluxBound="cobra_0_bound" fbc:upperFluxBound="cobra_default_ub">
        <listOfReactants>
          <speciesReference constant="true" species="M_pphn_c" stoichiometry="1" />
          <speciesReference constant="true" species="M_nad_c" stoichiometry="1" />
        </listOfReactants>
        <listOfProducts>
          <speciesReference constant="true" species="M_co2_c" stoichiometry="1" />
          <speciesReference constant="true" species="M_34hpp_c" stoichiometry="1" />
          <speciesReference constant="true" species="M_nadh_c" stoichiometry="1" />
        </listOfProducts>
        <fbc:geneProductAssociation>
          <fbc:geneProductRef fbc:geneProduct="G_Rfer_1568" />
        </fbc:geneProductAssociation>
      </reaction>
      <reaction fast="false" id="R_PPNDH" name="prephenate dehydratase" reversible="false" fbc:lowerFluxBound="cobra_0_bound" fbc:upperFluxBound="cobra_default_ub">
        <listOfReactants>
          <speciesReference constant="true" species="M_h_c" stoichiometry="1" />
          <speciesReference constant="true" species="M_pphn_c" stoichiometry="1" />
        </listOfReactants>
        <listOfProducts>
          <speciesReference constant="true" species="M_h2o_c" stoichiometry="1" />
          <speciesReference constant="true" species="M_co2_c" stoichiometry="1" />
          <speciesReference constant="true" species="M_phpyr_c" stoichiometry="1" />
        </listOfProducts>
        <fbc:geneProductAssociation>
          <fbc:geneProductRef fbc:geneProduct="G_Rfer_1569" />
        </fbc:geneProductAssociation>
      </reaction>
      <reaction fast="false" id="R_PRAI" name="phosphoribosylanthranilate isomerase" reversible="true" fbc:lowerFluxBound="cobra_default_lb" fbc:upperFluxBound="cobra_default_ub">
        <listOfReactants>
          <speciesReference constant="true" species="M_pran_c" stoichiometry="1" />
        </listOfReactants>
        <listOfProducts>
          <speciesReference constant="true" species="M_2cpr5p_c" stoichiometry="1" />
        </listOfProducts>
        <fbc:geneProductAssociation>
          <fbc:geneProductRef fbc:geneProduct="G_Rfer_1789" />
        </fbc:geneProductAssociation>
      </reaction>
      <reaction fast="false" id="R_PRAMPC" name="phosphoribosyl-AMP cyclohydrolase" reversible="false" fbc:lowerFluxBound="cobra_0_bound" fbc:upperFluxBound="cobra_default_ub">
        <listOfReactants>
          <speciesReference constant="true" species="M_h2o_c" stoichiometry="1" />
          <speciesReference constant="true" species="M_h_c" stoichiometry="1" />
          <speciesReference constant="true" species="M_prbamp_c" stoichiometry="1" />
        </listOfReactants>
        <listOfProducts>
          <speciesReference constant="true" species="M_prfp_c" stoichiometry="1" />
        </listOfProducts>
        <fbc:geneProductAssociation>
          <fbc:geneProductRef fbc:geneProduct="G_Rfer_2952" />
        </fbc:geneProductAssociation>
      </reaction>
      <reaction fast="false" id="R_PRATPP" name="phosphoribosyl-ATP pyrophosphatase" reversible="false" fbc:lowerFluxBound="cobra_0_bound" fbc:upperFluxBound="cobra_default_ub">
        <listOfReactants>
          <speciesReference constant="true" species="M_h2o_c" stoichiometry="1" />
          <speciesReference constant="true" species="M_prbatp_c" stoichiometry="1" />
        </listOfReactants>
        <listOfProducts>
          <speciesReference constant="true" species="M_ppi_c" stoichiometry="1" />
          <speciesReference constant="true" species="M_h_c" stoichiometry="1" />
          <speciesReference constant="true" species="M_prbamp_c" stoichiometry="1" />
        </listOfProducts>
        <fbc:geneProductAssociation>
          <fbc:geneProductRef fbc:geneProduct="G_Rfer_2953" />
        </fbc:geneProductAssociation>
      </reaction>
      <reaction fast="false" id="R_PRMICI" name="1-(5-phosphoribosyl)-5-[(5-phosphoribosylamino)methylideneamino)imidazole-4-carboxamide isomerase" reversible="true" fbc:lowerFluxBound="cobra_default_lb" fbc:upperFluxBound="cobra_default_ub">
        <listOfReactants>
          <speciesReference constant="true" species="M_prfp_c" stoichiometry="1" />
        </listOfReactants>
        <listOfProducts>
          <speciesReference constant="true" species="M_prlp_c" stoichiometry="1" />
        </listOfProducts>
        <fbc:geneProductAssociation>
          <fbc:geneProductRef fbc:geneProduct="G_Rfer_2950" />
        </fbc:geneProductAssociation>
      </reaction>
      <reaction fast="false" id="R_SACCD2" name="saccharopine dehydrogenase (NAD, L-lysine forming)" reversible="true" fbc:lowerFluxBound="cobra_default_lb" fbc:upperFluxBound="cobra_default_ub">
        <listOfReactants>
          <speciesReference constant="true" species="M_h2o_c" stoichiometry="1" />
          <speciesReference constant="true" species="M_nad_c" stoichiometry="1" />
          <speciesReference constant="true" species="M_Lsacchrp_c" stoichiometry="1" />
        </listOfReactants>
        <listOfProducts>
          <speciesReference constant="true" species="M_akg_c" stoichiometry="1" />
          <speciesReference constant="true" species="M_h_c" stoichiometry="1" />
          <speciesReference constant="true" species="M_nadh_c" stoichiometry="1" />
          <speciesReference constant="true" species="M_lys__L_c" stoichiometry="1" />
        </listOfProducts>
        <fbc:geneProductAssociation>
          <fbc:geneProductRef fbc:geneProduct="G_Rfer_4206" />
        </fbc:geneProductAssociation>
      </reaction>
      <reaction fast="false" id="R_SDPTA" name="succinyldiaminopimelate transaminase" reversible="true" fbc:lowerFluxBound="cobra_default_lb" fbc:upperFluxBound="cobra_default_ub">
        <listOfReactants>
          <speciesReference constant="true" species="M_sl26da_c" stoichiometry="1" />
          <speciesReference constant="true" species="M_akg_c" stoichiometry="1" />
        </listOfReactants>
        <listOfProducts>
          <speciesReference constant="true" species="M_glu__L_c" stoichiometry="1" />
          <speciesReference constant="true" species="M_sl2a6o_c" stoichiometry="1" />
        </listOfProducts>
        <fbc:geneProductAssociation>
          <fbc:geneProductRef fbc:geneProduct="G_Rfer_2121" />
        </fbc:geneProductAssociation>
      </reaction>
      <reaction fast="false" id="R_SERAT" name="serine O-acetyltransferase" reversible="true" fbc:lowerFluxBound="cobra_default_lb" fbc:upperFluxBound="cobra_default_ub">
        <listOfReactants>
          <speciesReference constant="true" species="M_ser__L_c" stoichiometry="1" />
          <speciesReference constant="true" species="M_accoa_c" stoichiometry="1" />
        </listOfReactants>
        <listOfProducts>
          <speciesReference constant="true" species="M_acser_c" stoichiometry="1" />
          <speciesReference constant="true" species="M_coa_c" stoichiometry="1" />
        </listOfProducts>
        <fbc:geneProductAssociation>
          <fbc:geneProductRef fbc:geneProduct="G_Rfer_2890" />
        </fbc:geneProductAssociation>
      </reaction>
      <reaction fast="false" id="R_SHSL1" name="O-succinylhomoserine lyase (L-cysteine)" reversible="false" fbc:lowerFluxBound="cobra_0_bound" fbc:upperFluxBound="cobra_default_ub">
        <listOfReactants>
          <speciesReference constant="true" species="M_suchms_c" stoichiometry="1" />
          <speciesReference constant="true" species="M_cys__L_c" stoichiometry="1" />
        </listOfReactants>
        <listOfProducts>
          <speciesReference constant="true" species="M_cysth__L_c" stoichiometry="1" />
          <speciesReference constant="true" species="M_h_c" stoichiometry="1" />
          <speciesReference constant="true" species="M_succ_c" stoichiometry="1" />
        </listOfProducts>
        <fbc:geneProductAssociation>
          <fbc:geneProductRef fbc:geneProduct="G_Rfer_2682" />
        </fbc:geneProductAssociation>
      </reaction>
      <reaction fast="false" id="R_THRLAD" name="L-allo-threonine aldolase" reversible="false" fbc:lowerFluxBound="cobra_0_bound" fbc:upperFluxBound="cobra_default_ub">
        <listOfReactants>
          <speciesReference constant="true" species="M_thr__LA_c" stoichiometry="1" />
        </listOfReactants>
        <listOfProducts>
          <speciesReference constant="true" species="M_acald_c" stoichiometry="1" />
          <speciesReference constant="true" species="M_gly_c" stoichiometry="1" />
        </listOfProducts>
        <fbc:geneProductAssociation>
          <fbc:geneProductRef fbc:geneProduct="G_Rfer_3604" />
        </fbc:geneProductAssociation>
      </reaction>
      <reaction fast="false" id="R_THRS" name="threonine synthase" reversible="false" fbc:lowerFluxBound="cobra_0_bound" fbc:upperFluxBound="cobra_default_ub">
        <listOfReactants>
          <speciesReference constant="true" species="M_h2o_c" stoichiometry="1" />
          <speciesReference constant="true" species="M_phom_c" stoichiometry="1" />
        </listOfReactants>
        <listOfProducts>
          <speciesReference constant="true" species="M_thr__L_c" stoichiometry="1" />
          <speciesReference constant="true" species="M_pi_c" stoichiometry="1" />
        </listOfProducts>
        <fbc:geneProductAssociation>
          <fbc:geneProductRef fbc:geneProduct="G_Rfer_1913" />
        </fbc:geneProductAssociation>
      </reaction>
      <reaction fast="false" id="R_TRPS1" name="tryptophan synthase (indoleglycerol phosphate)" reversible="false" fbc:lowerFluxBound="cobra_0_bound" fbc:upperFluxBound="cobra_default_ub">
        <listOfReactants>
          <speciesReference constant="true" species="M_ser__L_c" stoichiometry="1" />
          <speciesReference constant="true" species="M_3ig3p_c" stoichiometry="1" />
        </listOfReactants>
        <listOfProducts>
          <speciesReference constant="true" species="M_h2o_c" stoichiometry="1" />
          <speciesReference constant="true" species="M_trp__L_c" stoichiometry="1" />
          <speciesReference constant="true" species="M_g3p_c" stoichiometry="1" />
        </listOfProducts>
        <fbc:geneProductAssociation>
          <fbc:or>
            <fbc:and>
              <fbc:geneProductRef fbc:geneProduct="G_Rfer_1787" />
              <fbc:geneProductRef fbc:geneProduct="G_Rfer_1788" />
            </fbc:and>
            <fbc:and>
              <fbc:geneProductRef fbc:geneProduct="G_Rfer_1328" />
              <fbc:geneProductRef fbc:geneProduct="G_Rfer_1787" />
            </fbc:and>
          </fbc:or>
        </fbc:geneProductAssociation>
      </reaction>
      <reaction fast="false" id="R_TRPTRS" name="Tryptophanyl-tRNA synthetase" reversible="false" fbc:lowerFluxBound="cobra_0_bound" fbc:upperFluxBound="cobra_default_ub">
        <listOfReactants>
          <speciesReference constant="true" species="M_trnatrp_c" stoichiometry="1" />
          <speciesReference constant="true" species="M_trp__L_c" stoichiometry="1" />
          <speciesReference constant="true" species="M_atp_c" stoichiometry="1" />
        </listOfReactants>
        <listOfProducts>
          <speciesReference constant="true" species="M_ppi_c" stoichiometry="1" />
          <speciesReference constant="true" species="M_trptrna_c" stoichiometry="1" />
          <speciesReference constant="true" species="M_amp_c" stoichiometry="1" />
        </listOfProducts>
        <fbc:geneProductAssociation>
          <fbc:geneProductRef fbc:geneProduct="G_Rfer_3240" />
        </fbc:geneProductAssociation>
      </reaction>
      <reaction fast="false" id="R_TYRTRS" name="Tyrosyl-tRNA synthetase" reversible="false" fbc:lowerFluxBound="cobra_0_bound" fbc:upperFluxBound="cobra_default_ub">
        <listOfReactants>
          <speciesReference constant="true" species="M_trnatyr_c" stoichiometry="1" />
          <speciesReference constant="true" species="M_atp_c" stoichiometry="1" />
          <speciesReference constant="true" species="M_tyr__L_c" stoichiometry="1" />
        </listOfReactants>
        <listOfProducts>
          <speciesReference constant="true" species="M_ppi_c" stoichiometry="1" />
          <speciesReference constant="true" species="M_tyrtrna_c" stoichiometry="1" />
          <speciesReference constant="true" species="M_amp_c" stoichiometry="1" />
        </listOfProducts>
        <fbc:geneProductAssociation>
          <fbc:geneProductRef fbc:geneProduct="G_Rfer_0728" />
        </fbc:geneProductAssociation>
      </reaction>
      <reaction fast="false" id="R_ALAD_L" name="L-alanine dehydrogenase" reversible="false" fbc:lowerFluxBound="cobra_0_bound" fbc:upperFluxBound="cobra_default_ub">
        <listOfReactants>
          <speciesReference constant="true" species="M_h2o_c" stoichiometry="1" />
          <speciesReference constant="true" species="M_nad_c" stoichiometry="1" />
          <speciesReference constant="true" species="M_ala__L_c" stoichiometry="1" />
        </listOfReactants>
        <listOfProducts>
          <speciesReference constant="true" species="M_pyr_c" stoichiometry="1" />
          <speciesReference constant="true" species="M_h_c" stoichiometry="1" />
          <speciesReference constant="true" species="M_nadh_c" stoichiometry="1" />
          <speciesReference constant="true" species="M_nh4_c" stoichiometry="1" />
        </listOfProducts>
        <fbc:geneProductAssociation>
          <fbc:geneProductRef fbc:geneProduct="G_Rfer_4054" />
        </fbc:geneProductAssociation>
      </reaction>
      <reaction fast="false" id="R_ARGN" name="arginase" reversible="false" fbc:lowerFluxBound="cobra_0_bound" fbc:upperFluxBound="cobra_default_ub">
        <listOfReactants>
          <speciesReference constant="true" species="M_h2o_c" stoichiometry="1" />
          <speciesReference constant="true" species="M_arg__L_c" stoichiometry="1" />
        </listOfReactants>
        <listOfProducts>
          <speciesReference constant="true" species="M_orn__L_c" stoichiometry="1" />
          <speciesReference constant="true" species="M_urea_c" stoichiometry="1" />
        </listOfProducts>
        <fbc:geneProductAssociation>
          <fbc:geneProductRef fbc:geneProduct="G_Rfer_3884" />
        </fbc:geneProductAssociation>
      </reaction>
      <reaction fast="false" id="R_CYSTGL" name="cystathionine g-lyase" reversible="false" fbc:lowerFluxBound="cobra_0_bound" fbc:upperFluxBound="cobra_default_ub">
        <listOfReactants>
          <speciesReference constant="true" species="M_h2o_c" stoichiometry="1" />
          <speciesReference constant="true" species="M_cysth__L_c" stoichiometry="1" />
        </listOfReactants>
        <listOfProducts>
          <speciesReference constant="true" species="M_cys__L_c" stoichiometry="1" />
          <speciesReference constant="true" species="M_2obut_c" stoichiometry="1" />
          <speciesReference constant="true" species="M_nh4_c" stoichiometry="1" />
        </listOfProducts>
        <fbc:geneProductAssociation>
          <fbc:geneProductRef fbc:geneProduct="G_Rfer_3649" />
        </fbc:geneProductAssociation>
      </reaction>
      <reaction fast="false" id="R_DAAOP" name="D-alanyl-aminopeptidase" reversible="false" fbc:lowerFluxBound="cobra_0_bound" fbc:upperFluxBound="cobra_default_ub">
        <listOfReactants>
          <speciesReference constant="true" species="M_alaala_e" stoichiometry="1" />
          <speciesReference constant="true" species="M_h2o_e" stoichiometry="1" />
        </listOfReactants>
        <listOfProducts>
          <speciesReference constant="true" species="M_ala__D_e" stoichiometry="2" />
        </listOfProducts>
        <fbc:geneProductAssociation>
          <fbc:geneProductRef fbc:geneProduct="G_Rfer_3107" />
        </fbc:geneProductAssociation>
      </reaction>
      <reaction fast="false" id="R_FMETDF" name="formylmethionine deformylase" reversible="false" fbc:lowerFluxBound="cobra_0_bound" fbc:upperFluxBound="cobra_default_ub">
        <listOfReactants>
          <speciesReference constant="true" species="M_h2o_c" stoichiometry="1" />
          <speciesReference constant="true" species="M_fmet_c" stoichiometry="1" />
        </listOfReactants>
        <listOfProducts>
          <speciesReference constant="true" species="M_for_c" stoichiometry="1" />
          <speciesReference constant="true" species="M_met__L_c" stoichiometry="1" />
        </listOfProducts>
        <fbc:geneProductAssociation>
          <fbc:or>
            <fbc:geneProductRef fbc:geneProduct="G_Rfer_3860" />
            <fbc:geneProductRef fbc:geneProduct="G_Rfer_2202" />
          </fbc:or>
        </fbc:geneProductAssociation>
      </reaction>
      <reaction fast="false" id="R_GGTAe2" name="gamma-glutamyltransferase" reversible="false" fbc:lowerFluxBound="cobra_0_bound" fbc:upperFluxBound="cobra_default_ub">
        <listOfReactants>
          <speciesReference constant="true" species="M_gthrd_e" stoichiometry="1" />
          <speciesReference constant="true" species="M_h2o_e" stoichiometry="1" />
        </listOfReactants>
        <listOfProducts>
          <speciesReference constant="true" species="M_glu__L_e" stoichiometry="1" />
          <speciesReference constant="true" species="M_cgly_e" stoichiometry="1" />
        </listOfProducts>
        <fbc:geneProductAssociation>
          <fbc:geneProductRef fbc:geneProduct="G_Rfer_3386" />
        </fbc:geneProductAssociation>
      </reaction>
      <reaction fast="false" id="R_LYSAM" name="lysine 2,3-aminomutase" reversible="true" fbc:lowerFluxBound="cobra_default_lb" fbc:upperFluxBound="cobra_default_ub">
        <listOfReactants>
          <speciesReference constant="true" species="M_lys__L_c" stoichiometry="1" />
        </listOfReactants>
        <listOfProducts>
          <speciesReference constant="true" species="M_36dahx_c" stoichiometry="1" />
        </listOfProducts>
        <fbc:geneProductAssociation>
          <fbc:geneProductRef fbc:geneProduct="G_Rfer_3891" />
        </fbc:geneProductAssociation>
      </reaction>
      <reaction fast="false" id="R_MMSAD2" name="methylmalonate-semialdehyde dehydrogenase (propanol)" reversible="false" fbc:lowerFluxBound="cobra_0_bound" fbc:upperFluxBound="cobra_default_ub">
        <listOfReactants>
          <speciesReference constant="true" species="M_nad_c" stoichiometry="1" />
          <speciesReference constant="true" species="M_ppal_c" stoichiometry="1" />
          <speciesReference constant="true" species="M_coa_c" stoichiometry="1" />
        </listOfReactants>
        <listOfProducts>
          <speciesReference constant="true" species="M_ppcoa_c" stoichiometry="1" />
          <speciesReference constant="true" species="M_h_c" stoichiometry="1" />
          <speciesReference constant="true" species="M_nadh_c" stoichiometry="1" />
        </listOfProducts>
        <fbc:geneProductAssociation>
          <fbc:geneProductRef fbc:geneProduct="G_Rfer_0372" />
        </fbc:geneProductAssociation>
      </reaction>
      <reaction fast="false" id="R_MMSAD3" name="methylmalonate-semialdehyde dehydrogenase (malonic semialdehyde)" reversible="false" fbc:lowerFluxBound="cobra_0_bound" fbc:upperFluxBound="cobra_default_ub">
        <listOfReactants>
          <speciesReference constant="true" species="M_msa_c" stoichiometry="1" />
          <speciesReference constant="true" species="M_nad_c" stoichiometry="1" />
          <speciesReference constant="true" species="M_coa_c" stoichiometry="1" />
        </listOfReactants>
        <listOfProducts>
          <speciesReference constant="true" species="M_accoa_c" stoichiometry="1" />
          <speciesReference constant="true" species="M_co2_c" stoichiometry="1" />
          <speciesReference constant="true" species="M_nadh_c" stoichiometry="1" />
        </listOfProducts>
        <fbc:geneProductAssociation>
          <fbc:geneProductRef fbc:geneProduct="G_Rfer_0372" />
        </fbc:geneProductAssociation>
      </reaction>
      <reaction fast="false" id="R_MMSDHir" name="methylmalonate-semialdehyde dehydrogenase (acylating)" reversible="false" fbc:lowerFluxBound="cobra_0_bound" fbc:upperFluxBound="cobra_default_ub">
        <listOfReactants>
          <speciesReference constant="true" species="M_nad_c" stoichiometry="1" />
          <speciesReference constant="true" species="M_mmalsa__S_c" stoichiometry="1" />
          <speciesReference constant="true" species="M_coa_c" stoichiometry="1" />
        </listOfReactants>
        <listOfProducts>
          <speciesReference constant="true" species="M_ppcoa_c" stoichiometry="1" />
          <speciesReference constant="true" species="M_co2_c" stoichiometry="1" />
          <speciesReference constant="true" species="M_nadh_c" stoichiometry="1" />
        </listOfProducts>
        <fbc:geneProductAssociation>
          <fbc:geneProductRef fbc:geneProduct="G_Rfer_0372" />
        </fbc:geneProductAssociation>
      </reaction>
      <reaction fast="false" id="R_MTRI" name="5-methylthioribose-1-phosphate isomerase" reversible="true" fbc:lowerFluxBound="cobra_default_lb" fbc:upperFluxBound="cobra_default_ub">
        <listOfReactants>
          <speciesReference constant="true" species="M_5mdr1p_c" stoichiometry="1" />
        </listOfReactants>
        <listOfProducts>
          <speciesReference constant="true" species="M_5mdru1p_c" stoichiometry="1" />
        </listOfProducts>
        <fbc:geneProductAssociation>
          <fbc:geneProductRef fbc:geneProduct="G_Rfer_3749" />
        </fbc:geneProductAssociation>
      </reaction>
      <reaction fast="false" id="R_PGCDr" name="phosphoglycerate dehydrogenase" reversible="true" fbc:lowerFluxBound="cobra_default_lb" fbc:upperFluxBound="cobra_default_ub">
        <listOfReactants>
          <speciesReference constant="true" species="M_nad_c" stoichiometry="1" />
          <speciesReference constant="true" species="M_3pg_c" stoichiometry="1" />
        </listOfReactants>
        <listOfProducts>
          <speciesReference constant="true" species="M_h_c" stoichiometry="1" />
          <speciesReference constant="true" species="M_nadh_c" stoichiometry="1" />
          <speciesReference constant="true" species="M_3php_c" stoichiometry="1" />
        </listOfProducts>
        <fbc:geneProductAssociation>
          <fbc:or>
            <fbc:geneProductRef fbc:geneProduct="G_Rfer_1248" />
            <fbc:geneProductRef fbc:geneProduct="G_Rfer_1867" />
          </fbc:or>
        </fbc:geneProductAssociation>
      </reaction>
      <reaction fast="false" id="R_UREA2" name="urease" reversible="false" fbc:lowerFluxBound="cobra_0_bound" fbc:upperFluxBound="cobra_default_ub">
        <listOfReactants>
          <speciesReference constant="true" species="M_h2o_c" stoichiometry="1" />
          <speciesReference constant="true" species="M_h_c" stoichiometry="2" />
          <speciesReference constant="true" species="M_urea_c" stoichiometry="1" />
        </listOfReactants>
        <listOfProducts>
          <speciesReference constant="true" species="M_co2_c" stoichiometry="1" />
          <speciesReference constant="true" species="M_nh4_c" stoichiometry="2" />
        </listOfProducts>
        <fbc:geneProductAssociation>
          <fbc:and>
            <fbc:geneProductRef fbc:geneProduct="G_Rfer_3399" />
            <fbc:geneProductRef fbc:geneProduct="G_Rfer_3400" />
            <fbc:geneProductRef fbc:geneProduct="G_Rfer_3402" />
          </fbc:and>
        </fbc:geneProductAssociation>
      </reaction>
      <reaction fast="false" id="R_ICL" name="Isocitrate lyase" reversible="false" fbc:lowerFluxBound="cobra_0_bound" fbc:upperFluxBound="cobra_default_ub">
        <listOfReactants>
          <speciesReference constant="true" species="M_icit_c" stoichiometry="1" />
        </listOfReactants>
        <listOfProducts>
          <speciesReference constant="true" species="M_succ_c" stoichiometry="1" />
          <speciesReference constant="true" species="M_glx_c" stoichiometry="1" />
        </listOfProducts>
        <fbc:geneProductAssociation>
          <fbc:geneProductRef fbc:geneProduct="G_Rfer_1335" />
        </fbc:geneProductAssociation>
      </reaction>
      <reaction fast="false" id="R_MALS" name="malate synthase" reversible="false" fbc:lowerFluxBound="cobra_0_bound" fbc:upperFluxBound="cobra_default_ub">
        <listOfReactants>
          <speciesReference constant="true" species="M_accoa_c" stoichiometry="1" />
          <speciesReference constant="true" species="M_h2o_c" stoichiometry="1" />
          <speciesReference constant="true" species="M_glx_c" stoichiometry="1" />
        </listOfReactants>
        <listOfProducts>
          <speciesReference constant="true" species="M_mal__L_c" stoichiometry="1" />
          <speciesReference constant="true" species="M_h_c" stoichiometry="1" />
          <speciesReference constant="true" species="M_coa_c" stoichiometry="1" />
        </listOfProducts>
        <fbc:geneProductAssociation>
          <fbc:geneProductRef fbc:geneProduct="G_Rfer_3581" />
        </fbc:geneProductAssociation>
      </reaction>
      <reaction fast="false" id="R_ME2" name="malic enzyme (NADP)" reversible="false" fbc:lowerFluxBound="cobra_0_bound" fbc:upperFluxBound="cobra_default_ub">
        <listOfReactants>
          <speciesReference constant="true" species="M_mal__L_c" stoichiometry="1" />
          <speciesReference constant="true" species="M_nadp_c" stoichiometry="1" />
        </listOfReactants>
        <listOfProducts>
          <speciesReference constant="true" species="M_pyr_c" stoichiometry="1" />
          <speciesReference constant="true" species="M_co2_c" stoichiometry="1" />
          <speciesReference constant="true" species="M_nadph_c" stoichiometry="1" />
        </listOfProducts>
        <fbc:geneProductAssociation>
          <fbc:or>
            <fbc:geneProductRef fbc:geneProduct="G_Rfer_1424" />
            <fbc:geneProductRef fbc:geneProduct="G_Rfer_0093" />
          </fbc:or>
        </fbc:geneProductAssociation>
      </reaction>
      <reaction fast="false" id="R_PPA" name="inorganic diphosphatase" reversible="false" fbc:lowerFluxBound="cobra_0_bound" fbc:upperFluxBound="cobra_default_ub">
        <listOfReactants>
          <speciesReference constant="true" species="M_ppi_c" stoichiometry="1" />
          <speciesReference constant="true" species="M_h2o_c" stoichiometry="1" />
        </listOfReactants>
        <listOfProducts>
          <speciesReference constant="true" species="M_pi_c" stoichiometry="2" />
          <speciesReference constant="true" species="M_h_c" stoichiometry="1" />
        </listOfProducts>
        <fbc:geneProductAssociation>
          <fbc:geneProductRef fbc:geneProduct="G_Rfer_1473" />
        </fbc:geneProductAssociation>
      </reaction>
      <reaction fast="false" id="R_PPC" name="phosphoenolpyruvate carboxylase" reversible="false" fbc:lowerFluxBound="cobra_0_bound" fbc:upperFluxBound="cobra_default_ub">
        <listOfReactants>
          <speciesReference constant="true" species="M_h2o_c" stoichiometry="1" />
          <speciesReference constant="true" species="M_co2_c" stoichiometry="1" />
          <speciesReference constant="true" species="M_pep_c" stoichiometry="1" />
        </listOfReactants>
        <listOfProducts>
          <speciesReference constant="true" species="M_pi_c" stoichiometry="1" />
          <speciesReference constant="true" species="M_h_c" stoichiometry="1" />
          <speciesReference constant="true" species="M_oaa_c" stoichiometry="1" />
        </listOfProducts>
        <fbc:geneProductAssociation>
          <fbc:geneProductRef fbc:geneProduct="G_Rfer_1714" />
        </fbc:geneProductAssociation>
      </reaction>
      <reaction fast="false" id="R_ABTA" name="4-aminobutyrate transaminase" reversible="false" fbc:lowerFluxBound="cobra_0_bound" fbc:upperFluxBound="cobra_default_ub">
        <listOfReactants>
          <speciesReference constant="true" species="M_4abut_c" stoichiometry="1" />
          <speciesReference constant="true" species="M_akg_c" stoichiometry="1" />
        </listOfReactants>
        <listOfProducts>
          <speciesReference constant="true" species="M_glu__L_c" stoichiometry="1" />
          <speciesReference constant="true" species="M_sucsal_c" stoichiometry="1" />
        </listOfProducts>
        <fbc:geneProductAssociation>
          <fbc:geneProductRef fbc:geneProduct="G_Rfer_0592" />
        </fbc:geneProductAssociation>
      </reaction>
      <reaction fast="false" id="R_ACGS" name="N-acetylglutamate synthase" reversible="false" fbc:lowerFluxBound="cobra_0_bound" fbc:upperFluxBound="cobra_default_ub">
        <listOfReactants>
          <speciesReference constant="true" species="M_glu__L_c" stoichiometry="1" />
          <speciesReference constant="true" species="M_accoa_c" stoichiometry="1" />
        </listOfReactants>
        <listOfProducts>
          <speciesReference constant="true" species="M_h_c" stoichiometry="1" />
          <speciesReference constant="true" species="M_acglu_c" stoichiometry="1" />
          <speciesReference constant="true" species="M_coa_c" stoichiometry="1" />
        </listOfProducts>
        <fbc:geneProductAssociation>
          <fbc:geneProductRef fbc:geneProduct="G_Rfer_2105" />
        </fbc:geneProductAssociation>
      </reaction>
      <reaction fast="false" id="R_ADMDC" name="Adenosylmethionine decarboxylase" reversible="true" fbc:lowerFluxBound="cobra_default_lb" fbc:upperFluxBound="cobra_default_ub">
        <listOfReactants>
          <speciesReference constant="true" species="M_h_c" stoichiometry="1" />
          <speciesReference constant="true" species="M_amet_c" stoichiometry="1" />
        </listOfReactants>
        <listOfProducts>
          <speciesReference constant="true" species="M_co2_c" stoichiometry="1" />
          <speciesReference constant="true" species="M_ametam_c" stoichiometry="1" />
        </listOfProducts>
      </reaction>
      <reaction fast="false" id="R_AGMT" name="agmatinase" reversible="false" fbc:lowerFluxBound="cobra_0_bound" fbc:upperFluxBound="cobra_default_ub">
        <listOfReactants>
          <speciesReference constant="true" species="M_agm_c" stoichiometry="1" />
          <speciesReference constant="true" species="M_h2o_c" stoichiometry="1" />
        </listOfReactants>
        <listOfProducts>
          <speciesReference constant="true" species="M_urea_c" stoichiometry="1" />
          <speciesReference constant="true" species="M_ptrc_c" stoichiometry="1" />
        </listOfProducts>
        <fbc:geneProductAssociation>
          <fbc:or>
            <fbc:geneProductRef fbc:geneProduct="G_Rfer_0597" />
            <fbc:geneProductRef fbc:geneProduct="G_Rfer_0346" />
          </fbc:or>
        </fbc:geneProductAssociation>
      </reaction>
      <reaction fast="false" id="R_ARGDC" name="arginine decarboxylase" reversible="false" fbc:lowerFluxBound="cobra_0_bound" fbc:upperFluxBound="cobra_default_ub">
        <listOfReactants>
          <speciesReference constant="true" species="M_h_c" stoichiometry="1" />
          <speciesReference constant="true" species="M_arg__L_c" stoichiometry="1" />
        </listOfReactants>
        <listOfProducts>
          <speciesReference constant="true" species="M_agm_c" stoichiometry="1" />
          <speciesReference constant="true" species="M_co2_c" stoichiometry="1" />
        </listOfProducts>
        <fbc:geneProductAssociation>
          <fbc:geneProductRef fbc:geneProduct="G_Rfer_2126" />
        </fbc:geneProductAssociation>
      </reaction>
      <reaction fast="false" id="R_ARGSL" name="argininosuccinate lyase" reversible="true" fbc:lowerFluxBound="cobra_default_lb" fbc:upperFluxBound="cobra_default_ub">
        <listOfReactants>
          <speciesReference constant="true" species="M_argsuc_c" stoichiometry="1" />
        </listOfReactants>
        <listOfProducts>
          <speciesReference constant="true" species="M_fum_c" stoichiometry="1" />
          <speciesReference constant="true" species="M_arg__L_c" stoichiometry="1" />
        </listOfProducts>
        <fbc:geneProductAssociation>
          <fbc:geneProductRef fbc:geneProduct="G_Rfer_1710" />
        </fbc:geneProductAssociation>
      </reaction>
      <reaction fast="false" id="R_ARGSS" name="argininosuccinate synthase" reversible="false" fbc:lowerFluxBound="cobra_0_bound" fbc:upperFluxBound="cobra_default_ub">
        <listOfReactants>
          <speciesReference constant="true" species="M_citr__L_c" stoichiometry="1" />
          <speciesReference constant="true" species="M_asp__L_c" stoichiometry="1" />
          <speciesReference constant="true" species="M_atp_c" stoichiometry="1" />
        </listOfReactants>
        <listOfProducts>
          <speciesReference constant="true" species="M_ppi_c" stoichiometry="1" />
          <speciesReference constant="true" species="M_argsuc_c" stoichiometry="1" />
          <speciesReference constant="true" species="M_h_c" stoichiometry="1" />
          <speciesReference constant="true" species="M_amp_c" stoichiometry="1" />
        </listOfProducts>
        <fbc:geneProductAssociation>
          <fbc:geneProductRef fbc:geneProduct="G_Rfer_2689" />
        </fbc:geneProductAssociation>
      </reaction>
      <reaction fast="false" id="R_CBPS" name="carbamoyl-phosphate synthase (glutamine-hydrolysing)" reversible="false" fbc:lowerFluxBound="cobra_0_bound" fbc:upperFluxBound="cobra_default_ub">
        <listOfReactants>
          <speciesReference constant="true" species="M_h2o_c" stoichiometry="1" />
          <speciesReference constant="true" species="M_atp_c" stoichiometry="2" />
          <speciesReference constant="true" species="M_gln__L_c" stoichiometry="1" />
          <speciesReference constant="true" species="M_hco3_c" stoichiometry="1" />
        </listOfReactants>
        <listOfProducts>
          <speciesReference constant="true" species="M_cbp_c" stoichiometry="1" />
          <speciesReference constant="true" species="M_glu__L_c" stoichiometry="1" />
          <speciesReference constant="true" species="M_h_c" stoichiometry="2" />
          <speciesReference constant="true" species="M_adp_c" stoichiometry="2" />
          <speciesReference constant="true" species="M_pi_c" stoichiometry="1" />
        </listOfProducts>
        <fbc:geneProductAssociation>
          <fbc:and>
            <fbc:geneProductRef fbc:geneProduct="G_Rfer_2004" />
            <fbc:geneProductRef fbc:geneProduct="G_Rfer_2006" />
          </fbc:and>
        </fbc:geneProductAssociation>
      </reaction>
      <reaction fast="false" id="R_DKMPPD2" name="2,3-diketo-5-methylthio-1-phosphopentane degradation reaction" reversible="false" fbc:lowerFluxBound="cobra_0_bound" fbc:upperFluxBound="cobra_default_ub">
        <listOfReactants>
          <speciesReference constant="true" species="M_h2o_c" stoichiometry="3" />
          <speciesReference constant="true" species="M_dkmpp_c" stoichiometry="1" />
        </listOfReactants>
        <listOfProducts>
          <speciesReference constant="true" species="M_pi_c" stoichiometry="1" />
          <speciesReference constant="true" species="M_2kmb_c" stoichiometry="1" />
          <speciesReference constant="true" species="M_h_c" stoichiometry="6" />
          <speciesReference constant="true" species="M_for_c" stoichiometry="1" />
        </listOfProducts>
      </reaction>
      <reaction fast="false" id="R_G5SADs" name="L-glutamate 5-semialdehyde dehydratase (spontaneous)" reversible="true" fbc:lowerFluxBound="cobra_default_lb" fbc:upperFluxBound="cobra_default_ub">
        <listOfReactants>
          <speciesReference constant="true" species="M_glu5sa_c" stoichiometry="1" />
        </listOfReactants>
        <listOfProducts>
          <speciesReference constant="true" species="M_h2o_c" stoichiometry="1" />
          <speciesReference constant="true" species="M_1pyr5c_c" stoichiometry="1" />
          <speciesReference constant="true" species="M_h_c" stoichiometry="1" />
        </listOfProducts>
      </reaction>
      <reaction fast="false" id="R_GGLUGABDH" name="gammaglutamyl-gamma-aminobutyraldehyde dehydrogenase" reversible="false" fbc:lowerFluxBound="cobra_0_bound" fbc:upperFluxBound="cobra_default_ub">
        <listOfReactants>
          <speciesReference constant="true" species="M_h2o_c" stoichiometry="1" />
          <speciesReference constant="true" species="M_nadp_c" stoichiometry="1" />
          <speciesReference constant="true" species="M_ggluaba_c" stoichiometry="1" />
        </listOfReactants>
        <listOfProducts>
          <speciesReference constant="true" species="M_nadph_c" stoichiometry="1" />
          <speciesReference constant="true" species="M_h_c" stoichiometry="2" />
          <speciesReference constant="true" species="M_ggluabt_c" stoichiometry="1" />
        </listOfProducts>
        <fbc:geneProductAssociation>
          <fbc:or>
            <fbc:geneProductRef fbc:geneProduct="G_Rfer_0986" />
            <fbc:geneProductRef fbc:geneProduct="G_Rfer_3585" />
            <fbc:geneProductRef fbc:geneProduct="G_Rfer_0356" />
          </fbc:or>
        </fbc:geneProductAssociation>
      </reaction>
      <reaction fast="false" id="R_GGLUGABH" name="gammaglutamyl-gamma-aminobutyrate hydrolase" reversible="false" fbc:lowerFluxBound="cobra_0_bound" fbc:upperFluxBound="cobra_default_ub">
        <listOfReactants>
          <speciesReference constant="true" species="M_h2o_c" stoichiometry="1" />
          <speciesReference constant="true" species="M_ggluabt_c" stoichiometry="1" />
        </listOfReactants>
        <listOfProducts>
          <speciesReference constant="true" species="M_glu__L_c" stoichiometry="1" />
          <speciesReference constant="true" species="M_4abut_c" stoichiometry="1" />
        </listOfProducts>
        <fbc:geneProductAssociation>
          <fbc:geneProductRef fbc:geneProduct="G_Rfer_0349" />
        </fbc:geneProductAssociation>
      </reaction>
      <reaction fast="false" id="R_GGLUPTO" name="gammaglutamyl putrescine oxidase" reversible="false" fbc:lowerFluxBound="cobra_0_bound" fbc:upperFluxBound="cobra_default_ub">
        <listOfReactants>
          <speciesReference constant="true" species="M_ggluptrc_c" stoichiometry="1" />
          <speciesReference constant="true" species="M_h2o_c" stoichiometry="1" />
          <speciesReference constant="true" species="M_o2_c" stoichiometry="1" />
        </listOfReactants>
        <listOfProducts>
          <speciesReference constant="true" species="M_h2o2_c" stoichiometry="1" />
          <speciesReference constant="true" species="M_ggluaba_c" stoichiometry="1" />
          <speciesReference constant="true" species="M_nh4_c" stoichiometry="1" />
        </listOfProducts>
        <fbc:geneProductAssociation>
          <fbc:geneProductRef fbc:geneProduct="G_Rfer_0347" />
        </fbc:geneProductAssociation>
      </reaction>
      <reaction fast="false" id="R_GGLUPTS" name="gammaglutamyl putrescine synthetase" reversible="false" fbc:lowerFluxBound="cobra_0_bound" fbc:upperFluxBound="cobra_default_ub">
        <listOfReactants>
          <speciesReference constant="true" species="M_glu__L_c" stoichiometry="1" />
          <speciesReference constant="true" species="M_atp_c" stoichiometry="1" />
          <speciesReference constant="true" species="M_ptrc_c" stoichiometry="1" />
        </listOfReactants>
        <listOfProducts>
          <speciesReference constant="true" species="M_ggluptrc_c" stoichiometry="1" />
          <speciesReference constant="true" species="M_pi_c" stoichiometry="1" />
          <speciesReference constant="true" species="M_h_c" stoichiometry="1" />
          <speciesReference constant="true" species="M_adp_c" stoichiometry="1" />
        </listOfProducts>
        <fbc:geneProductAssociation>
          <fbc:geneProductRef fbc:geneProduct="G_Rfer_0350" />
        </fbc:geneProductAssociation>
      </reaction>
      <reaction fast="false" id="R_MDRPD" name="5-Methylthio-5-deoxy-D-ribulose 1-phosphate dehydratase" reversible="false" fbc:lowerFluxBound="cobra_0_bound" fbc:upperFluxBound="cobra_default_ub">
        <listOfReactants>
          <speciesReference constant="true" species="M_5mdru1p_c" stoichiometry="1" />
        </listOfReactants>
        <listOfProducts>
          <speciesReference constant="true" species="M_h2o_c" stoichiometry="1" />
          <speciesReference constant="true" species="M_dkmpp_c" stoichiometry="1" />
        </listOfProducts>
        <fbc:geneProductAssociation>
          <fbc:geneProductRef fbc:geneProduct="G_Rfer_0980" />
        </fbc:geneProductAssociation>
      </reaction>
      <reaction fast="false" id="R_MTRK" name="5-methylthioribose kinase" reversible="false" fbc:lowerFluxBound="cobra_0_bound" fbc:upperFluxBound="cobra_default_ub">
        <listOfReactants>
          <speciesReference constant="true" species="M_5mtr_c" stoichiometry="1" />
          <speciesReference constant="true" species="M_atp_c" stoichiometry="1" />
        </listOfReactants>
        <listOfProducts>
          <speciesReference constant="true" species="M_h_c" stoichiometry="1" />
          <speciesReference constant="true" species="M_adp_c" stoichiometry="1" />
          <speciesReference constant="true" species="M_5mdr1p_c" stoichiometry="1" />
        </listOfProducts>
      </reaction>
      <reaction fast="false" id="R_P5CD" name="1-pyrroline-5-carboxylate dehydrogenase" reversible="false" fbc:lowerFluxBound="cobra_0_bound" fbc:upperFluxBound="cobra_default_ub">
        <listOfReactants>
          <speciesReference constant="true" species="M_h2o_c" stoichiometry="2" />
          <speciesReference constant="true" species="M_1pyr5c_c" stoichiometry="1" />
          <speciesReference constant="true" species="M_nad_c" stoichiometry="1" />
        </listOfReactants>
        <listOfProducts>
          <speciesReference constant="true" species="M_glu__L_c" stoichiometry="1" />
          <speciesReference constant="true" species="M_h_c" stoichiometry="1" />
          <speciesReference constant="true" species="M_nadh_c" stoichiometry="1" />
        </listOfProducts>
        <fbc:geneProductAssociation>
          <fbc:geneProductRef fbc:geneProduct="G_Rfer_2811" />
        </fbc:geneProductAssociation>
      </reaction>
      <reaction fast="false" id="R_PRO1z" name="proline oxidase" reversible="false" fbc:lowerFluxBound="cobra_0_bound" fbc:upperFluxBound="cobra_default_ub">
        <listOfReactants>
          <speciesReference constant="true" species="M_pro__L_c" stoichiometry="1" />
          <speciesReference constant="true" species="M_fad_c" stoichiometry="1" />
        </listOfReactants>
        <listOfProducts>
          <speciesReference constant="true" species="M_1pyr5c_c" stoichiometry="1" />
          <speciesReference constant="true" species="M_h_c" stoichiometry="1" />
          <speciesReference constant="true" species="M_fadh2_c" stoichiometry="1" />
        </listOfProducts>
        <fbc:geneProductAssociation>
          <fbc:geneProductRef fbc:geneProduct="G_Rfer_2811" />
        </fbc:geneProductAssociation>
      </reaction>
      <reaction fast="false" id="R_SPMS" name="spermidine synthase" reversible="false" fbc:lowerFluxBound="cobra_0_bound" fbc:upperFluxBound="cobra_default_ub">
        <listOfReactants>
          <speciesReference constant="true" species="M_ametam_c" stoichiometry="1" />
          <speciesReference constant="true" species="M_ptrc_c" stoichiometry="1" />
        </listOfReactants>
        <listOfProducts>
          <speciesReference constant="true" species="M_h_c" stoichiometry="1" />
          <speciesReference constant="true" species="M_spmd_c" stoichiometry="1" />
          <speciesReference constant="true" species="M_5mta_c" stoichiometry="1" />
        </listOfProducts>
      </reaction>
      <reaction fast="false" id="R_SSALy" name="succinate-semialdehyde dehydrogenase (NADP)" reversible="false" fbc:lowerFluxBound="cobra_0_bound" fbc:upperFluxBound="cobra_default_ub">
        <listOfReactants>
          <speciesReference constant="true" species="M_h2o_c" stoichiometry="1" />
          <speciesReference constant="true" species="M_sucsal_c" stoichiometry="1" />
          <speciesReference constant="true" species="M_nadp_c" stoichiometry="1" />
        </listOfReactants>
        <listOfProducts>
          <speciesReference constant="true" species="M_nadph_c" stoichiometry="1" />
          <speciesReference constant="true" species="M_h_c" stoichiometry="2" />
          <speciesReference constant="true" species="M_succ_c" stoichiometry="1" />
        </listOfProducts>
        <fbc:geneProductAssociation>
          <fbc:or>
            <fbc:geneProductRef fbc:geneProduct="G_Rfer_0880" />
            <fbc:geneProductRef fbc:geneProduct="G_Rfer_0598" />
          </fbc:or>
        </fbc:geneProductAssociation>
      </reaction>
      <reaction fast="false" id="R_UNK3" name="2-keto-4-methylthiobutyrate transamination" reversible="false" fbc:lowerFluxBound="cobra_0_bound" fbc:upperFluxBound="cobra_default_ub">
        <listOfReactants>
          <speciesReference constant="true" species="M_glu__L_c" stoichiometry="1" />
          <speciesReference constant="true" species="M_2kmb_c" stoichiometry="1" />
        </listOfReactants>
        <listOfProducts>
          <speciesReference constant="true" species="M_akg_c" stoichiometry="1" />
          <speciesReference constant="true" species="M_met__L_c" stoichiometry="1" />
        </listOfProducts>
      </reaction>
      <reaction fast="false" id="R_3HOPCD" name="3-hydroxypimeloyl-CoA dehydrogenase" reversible="true" fbc:lowerFluxBound="cobra_default_lb" fbc:upperFluxBound="cobra_default_ub">
        <listOfReactants>
          <speciesReference constant="true" species="M_3hpimcoa_c" stoichiometry="1" />
          <speciesReference constant="true" species="M_nad_c" stoichiometry="1" />
        </listOfReactants>
        <listOfProducts>
          <speciesReference constant="true" species="M_h_c" stoichiometry="1" />
          <speciesReference constant="true" species="M_nadh_c" stoichiometry="1" />
          <speciesReference constant="true" species="M_3opimcoa_c" stoichiometry="1" />
        </listOfProducts>
        <fbc:geneProductAssociation>
          <fbc:geneProductRef fbc:geneProduct="G_Rfer_2272" />
        </fbc:geneProductAssociation>
      </reaction>
      <reaction fast="false" id="R_4HBTE" name="4-hydroxybenzoyl-CoA thioesterase" reversible="true" fbc:lowerFluxBound="cobra_default_lb" fbc:upperFluxBound="cobra_default_ub">
        <listOfReactants>
          <speciesReference constant="true" species="M_h2o_c" stoichiometry="1" />
          <speciesReference constant="true" species="M_4hbcoa_c" stoichiometry="1" />
        </listOfReactants>
        <listOfProducts>
          <speciesReference constant="true" species="M_h_c" stoichiometry="1" />
          <speciesReference constant="true" species="M_4hbz_c" stoichiometry="1" />
          <speciesReference constant="true" species="M_coa_c" stoichiometry="1" />
        </listOfProducts>
        <fbc:geneProductAssociation>
          <fbc:geneProductRef fbc:geneProduct="G_Rfer_0270" />
        </fbc:geneProductAssociation>
      </reaction>
      <reaction fast="false" id="R_4HBZR" name="4-hydroxybenzoylCoA reducatse" reversible="false" fbc:lowerFluxBound="cobra_0_bound" fbc:upperFluxBound="cobra_default_ub">
        <listOfReactants>
          <speciesReference constant="true" species="M_fdxr__4_COLON_2_c" stoichiometry="1" />
          <speciesReference constant="true" species="M_4hbcoa_c" stoichiometry="1" />
          <speciesReference constant="true" species="M_h_c" stoichiometry="2" />
        </listOfReactants>
        <listOfProducts>
          <speciesReference constant="true" species="M_h2o_c" stoichiometry="1" />
          <speciesReference constant="true" species="M_fdxo__4_COLON_2_c" stoichiometry="1" />
          <speciesReference constant="true" species="M_benzcoa_c" stoichiometry="1" />
        </listOfProducts>
      </reaction>
      <reaction fast="false" id="R_BCOALIG" name="benzoate CoA ligase" reversible="true" fbc:lowerFluxBound="cobra_default_lb" fbc:upperFluxBound="cobra_default_ub">
        <listOfReactants>
          <speciesReference constant="true" species="M_atp_c" stoichiometry="1" />
          <speciesReference constant="true" species="M_bz_c" stoichiometry="1" />
          <speciesReference constant="true" species="M_coa_c" stoichiometry="1" />
        </listOfReactants>
        <listOfProducts>
          <speciesReference constant="true" species="M_ppi_c" stoichiometry="1" />
          <speciesReference constant="true" species="M_amp_c" stoichiometry="1" />
          <speciesReference constant="true" species="M_benzcoa_c" stoichiometry="1" />
        </listOfProducts>
        <fbc:geneProductAssociation>
          <fbc:or>
            <fbc:geneProductRef fbc:geneProduct="G_Rfer_3454" />
            <fbc:geneProductRef fbc:geneProduct="G_Rfer_0216" />
          </fbc:or>
        </fbc:geneProductAssociation>
      </reaction>
      <reaction fast="false" id="R_BCR" name="benzoylCoA reductase" reversible="true" fbc:lowerFluxBound="cobra_default_lb" fbc:upperFluxBound="cobra_default_ub">
        <listOfReactants>
          <speciesReference constant="true" species="M_h2o_c" stoichiometry="2" />
          <speciesReference constant="true" species="M_atp_c" stoichiometry="2" />
          <speciesReference constant="true" species="M_nadh_c" stoichiometry="1" />
          <speciesReference constant="true" species="M_benzcoa_c" stoichiometry="1" />
        </listOfReactants>
        <listOfProducts>
          <speciesReference constant="true" species="M_ch15deccoa_c" stoichiometry="1" />
          <speciesReference constant="true" species="M_pi_c" stoichiometry="2" />
          <speciesReference constant="true" species="M_nad_c" stoichiometry="1" />
          <speciesReference constant="true" species="M_adp_c" stoichiometry="2" />
          <speciesReference constant="true" species="M_h_c" stoichiometry="1" />
        </listOfProducts>
        <fbc:geneProductAssociation>
          <fbc:geneProductRef fbc:geneProduct="G_Rfer_2850" />
        </fbc:geneProductAssociation>
      </reaction>
      <reaction fast="false" id="R_BZSCD" name="benzylsuccinyl-CoA dehydrogenase" reversible="true" fbc:lowerFluxBound="cobra_default_lb" fbc:upperFluxBound="cobra_default_ub">
        <listOfReactants>
          <speciesReference constant="true" species="M_fad_c" stoichiometry="1" />
          <speciesReference constant="true" species="M_bzsuccoa_c" stoichiometry="1" />
        </listOfReactants>
        <listOfProducts>
          <speciesReference constant="true" species="M_fadh2_c" stoichiometry="1" />
          <speciesReference constant="true" species="M_phitcoa_c" stoichiometry="1" />
        </listOfProducts>
        <fbc:geneProductAssociation>
          <fbc:geneProductRef fbc:geneProduct="G_Rfer_3689" />
        </fbc:geneProductAssociation>
      </reaction>
      <reaction fast="false" id="R_BZSCT" name="benzylsuccinate CoA-transferase" reversible="true" fbc:lowerFluxBound="cobra_default_lb" fbc:upperFluxBound="cobra_default_ub">
        <listOfReactants>
          <speciesReference constant="true" species="M_bzsucc_c" stoichiometry="1" />
          <speciesReference constant="true" species="M_succoa_c" stoichiometry="1" />
        </listOfReactants>
        <listOfProducts>
          <speciesReference constant="true" species="M_bzsuccoa_c" stoichiometry="1" />
          <speciesReference constant="true" species="M_succ_c" stoichiometry="1" />
        </listOfProducts>
        <fbc:geneProductAssociation>
          <fbc:and>
            <fbc:geneProductRef fbc:geneProduct="G_Rfer_4167" />
            <fbc:geneProductRef fbc:geneProduct="G_Rfer_4069" />
          </fbc:and>
        </fbc:geneProductAssociation>
      </reaction>
      <reaction fast="false" id="R_CHDCCH" name="Cyclohexa-1,5-dienecarbonyl-CoA hydro-lyase" reversible="true" fbc:lowerFluxBound="cobra_default_lb" fbc:upperFluxBound="cobra_default_ub">
        <listOfReactants>
          <speciesReference constant="true" species="M_ch15deccoa_c" stoichiometry="1" />
          <speciesReference constant="true" species="M_h2o_c" stoichiometry="1" />
        </listOfReactants>
        <listOfProducts>
          <speciesReference constant="true" species="M_6hch1eccoa_c" stoichiometry="1" />
        </listOfProducts>
        <fbc:geneProductAssociation>
          <fbc:geneProductRef fbc:geneProduct="G_Rfer_4068" />
        </fbc:geneProductAssociation>
      </reaction>
      <reaction fast="false" id="R_GCOAD" name="glutaryl-CoA dehydrogenase" reversible="false" fbc:lowerFluxBound="cobra_0_bound" fbc:upperFluxBound="cobra_default_ub">
        <listOfReactants>
          <speciesReference constant="true" species="M_glutcoa_c" stoichiometry="1" />
          <speciesReference constant="true" species="M_nadp_c" stoichiometry="1" />
        </listOfReactants>
        <listOfProducts>
          <speciesReference constant="true" species="M_co2_c" stoichiometry="1" />
          <speciesReference constant="true" species="M_nadph_c" stoichiometry="1" />
          <speciesReference constant="true" species="M_b2coa_c" stoichiometry="1" />
        </listOfProducts>
        <fbc:geneProductAssociation>
          <fbc:geneProductRef fbc:geneProduct="G_Rfer_4070" />
        </fbc:geneProductAssociation>
      </reaction>
      <reaction fast="false" id="R_HOCCD" name="6-hydroxycyclohex-1-ene-1-carbonyl CoA dehydrogenase" reversible="true" fbc:lowerFluxBound="cobra_default_lb" fbc:upperFluxBound="cobra_default_ub">
        <listOfReactants>
          <speciesReference constant="true" species="M_nad_c" stoichiometry="1" />
          <speciesReference constant="true" species="M_6hch1eccoa_c" stoichiometry="1" />
        </listOfReactants>
        <listOfProducts>
          <speciesReference constant="true" species="M_6occhcoa_c" stoichiometry="1" />
          <speciesReference constant="true" species="M_h_c" stoichiometry="1" />
          <speciesReference constant="true" species="M_nadh_c" stoichiometry="1" />
        </listOfProducts>
        <fbc:geneProductAssociation>
          <fbc:geneProductRef fbc:geneProduct="G_Rfer_2783" />
        </fbc:geneProductAssociation>
      </reaction>
      <reaction fast="false" id="R_OCHCCH" name="6-oxo-cyclohex-1-ene-carbonyl-CoA hydrolase" reversible="true" fbc:lowerFluxBound="cobra_default_lb" fbc:upperFluxBound="cobra_default_ub">
        <listOfReactants>
          <speciesReference constant="true" species="M_h2o_c" stoichiometry="2" />
          <speciesReference constant="true" species="M_6occhcoa_c" stoichiometry="1" />
        </listOfReactants>
        <listOfProducts>
          <speciesReference constant="true" species="M_3hpimcoa_c" stoichiometry="1" />
          <speciesReference constant="true" species="M_h_c" stoichiometry="1" />
        </listOfProducts>
        <fbc:geneProductAssociation>
          <fbc:geneProductRef fbc:geneProduct="G_Rfer_2591" />
        </fbc:geneProductAssociation>
      </reaction>
      <reaction fast="false" id="R_OGCOAAT" name="oxopimelylcoa:glutarylcoa acyltransferase" reversible="true" fbc:lowerFluxBound="cobra_default_lb" fbc:upperFluxBound="cobra_default_ub">
        <listOfReactants>
          <speciesReference constant="true" species="M_3opimcoa_c" stoichiometry="1" />
          <speciesReference constant="true" species="M_coa_c" stoichiometry="1" />
        </listOfReactants>
        <listOfProducts>
          <speciesReference constant="true" species="M_accoa_c" stoichiometry="1" />
          <speciesReference constant="true" species="M_glutcoa_c" stoichiometry="1" />
        </listOfProducts>
      </reaction>
      <reaction fast="false" id="R_PACCOAL" name="phenylacetate-CoA ligase" reversible="false" fbc:lowerFluxBound="cobra_0_bound" fbc:upperFluxBound="cobra_default_ub">
        <listOfReactants>
          <speciesReference constant="true" species="M_atp_c" stoichiometry="1" />
          <speciesReference constant="true" species="M_pheac_c" stoichiometry="1" />
          <speciesReference constant="true" species="M_coa_c" stoichiometry="1" />
        </listOfReactants>
        <listOfProducts>
          <speciesReference constant="true" species="M_ppi_c" stoichiometry="1" />
          <speciesReference constant="true" species="M_phaccoa_c" stoichiometry="1" />
          <speciesReference constant="true" species="M_amp_c" stoichiometry="1" />
        </listOfProducts>
        <fbc:geneProductAssociation>
          <fbc:geneProductRef fbc:geneProduct="G_Rfer_0676" />
        </fbc:geneProductAssociation>
      </reaction>
      <reaction fast="false" id="R_ASNTRS" name="Asparaginyl-tRNA synthetase" reversible="false" fbc:lowerFluxBound="cobra_0_bound" fbc:upperFluxBound="cobra_default_ub">
        <listOfReactants>
          <speciesReference constant="true" species="M_trnaasn_c" stoichiometry="1" />
          <speciesReference constant="true" species="M_asn__L_c" stoichiometry="1" />
          <speciesReference constant="true" species="M_atp_c" stoichiometry="1" />
        </listOfReactants>
        <listOfProducts>
          <speciesReference constant="true" species="M_ppi_c" stoichiometry="1" />
          <speciesReference constant="true" species="M_asntrna_c" stoichiometry="1" />
          <speciesReference constant="true" species="M_amp_c" stoichiometry="1" />
        </listOfProducts>
      </reaction>
      <reaction fast="false" id="R_4CHOAHL" name="4-Carboxy-4-hydroxy-2-oxoadipate hydrolase" reversible="true" fbc:lowerFluxBound="cobra_default_lb" fbc:upperFluxBound="cobra_default_ub">
        <listOfReactants>
          <speciesReference constant="true" species="M_h2o_c" stoichiometry="1" />
          <speciesReference constant="true" species="M_4chccm_c" stoichiometry="1" />
        </listOfReactants>
        <listOfProducts>
          <speciesReference constant="true" species="M_4choa_c" stoichiometry="1" />
        </listOfProducts>
      </reaction>
      <reaction fast="false" id="R_4CHSDH" name="4-carboxy-2-hydroxymuconate-6-semialdehyde dehydrogenase" reversible="true" fbc:lowerFluxBound="cobra_default_lb" fbc:upperFluxBound="cobra_default_ub">
        <listOfReactants>
          <speciesReference constant="true" species="M_h2o_c" stoichiometry="1" />
          <speciesReference constant="true" species="M_4chms_c" stoichiometry="1" />
          <speciesReference constant="true" species="M_nadp_c" stoichiometry="1" />
        </listOfReactants>
        <listOfProducts>
          <speciesReference constant="true" species="M_nadph_c" stoichiometry="1" />
          <speciesReference constant="true" species="M_h_c" stoichiometry="2" />
          <speciesReference constant="true" species="M_4chccm_c" stoichiometry="1" />
        </listOfProducts>
        <fbc:geneProductAssociation>
          <fbc:geneProductRef fbc:geneProduct="G_Rfer_0329" />
        </fbc:geneProductAssociation>
      </reaction>
      <reaction fast="false" id="R_4HMOGA" name="4-hydroxy-4-methyl-2-oxoglutarate aldolase" reversible="true" fbc:lowerFluxBound="cobra_default_lb" fbc:upperFluxBound="cobra_default_ub">
        <listOfReactants>
          <speciesReference constant="true" species="M_4choa_c" stoichiometry="1" />
        </listOfReactants>
        <listOfProducts>
          <speciesReference constant="true" species="M_pyr_c" stoichiometry="1" />
          <speciesReference constant="true" species="M_oaa_c" stoichiometry="1" />
        </listOfProducts>
        <fbc:geneProductAssociation>
          <fbc:geneProductRef fbc:geneProduct="G_Rfer_0337" />
        </fbc:geneProductAssociation>
      </reaction>
      <reaction fast="false" id="R_APYRH" name="3-Fumarylpyruvate acylhydrolase" reversible="false" fbc:lowerFluxBound="cobra_0_bound" fbc:upperFluxBound="cobra_default_ub">
        <listOfReactants>
          <speciesReference constant="true" species="M_h2o_c" stoichiometry="1" />
          <speciesReference constant="true" species="M_3fpyr_c" stoichiometry="1" />
        </listOfReactants>
        <listOfProducts>
          <speciesReference constant="true" species="M_pyr_c" stoichiometry="1" />
          <speciesReference constant="true" species="M_fum_c" stoichiometry="1" />
          <speciesReference constant="true" species="M_h_c" stoichiometry="1" />
        </listOfProducts>
        <fbc:geneProductAssociation>
          <fbc:geneProductRef fbc:geneProduct="G_Rfer_2567" />
        </fbc:geneProductAssociation>
      </reaction>
      <reaction fast="false" id="R_CMCI" name="3-carboxy-cis,cis-muconate cycloisomerase" reversible="true" fbc:lowerFluxBound="cobra_default_lb" fbc:upperFluxBound="cobra_default_ub">
        <listOfReactants>
          <speciesReference constant="true" species="M_2c25dho_c" stoichiometry="1" />
        </listOfReactants>
        <listOfProducts>
          <speciesReference constant="true" species="M_h_c" stoichiometry="1" />
          <speciesReference constant="true" species="M_3cmuc_c" stoichiometry="1" />
        </listOfProducts>
        <fbc:geneProductAssociation>
          <fbc:geneProductRef fbc:geneProduct="G_Rfer_0014" />
        </fbc:geneProductAssociation>
      </reaction>
      <reaction fast="false" id="R_HBZ3MO" name="4-hydroxybenzoate 3-monooxygenase" reversible="false" fbc:lowerFluxBound="cobra_0_bound" fbc:upperFluxBound="cobra_default_ub">
        <listOfReactants>
          <speciesReference constant="true" species="M_o2_c" stoichiometry="1" />
          <speciesReference constant="true" species="M_nadph_c" stoichiometry="1" />
          <speciesReference constant="true" species="M_h_c" stoichiometry="1" />
          <speciesReference constant="true" species="M_4hbz_c" stoichiometry="1" />
        </listOfReactants>
        <listOfProducts>
          <speciesReference constant="true" species="M_h2o_c" stoichiometry="1" />
          <speciesReference constant="true" species="M_nadp_c" stoichiometry="1" />
          <speciesReference constant="true" species="M_34dhbz_c" stoichiometry="1" />
        </listOfProducts>
        <fbc:geneProductAssociation>
          <fbc:geneProductRef fbc:geneProduct="G_Rfer_0339" />
        </fbc:geneProductAssociation>
      </reaction>
      <reaction fast="false" id="R_PC45DO" name="protocatechuate 4,5-oxidoreductase" reversible="true" fbc:lowerFluxBound="cobra_default_lb" fbc:upperFluxBound="cobra_default_ub">
        <listOfReactants>
          <speciesReference constant="true" species="M_o2_c" stoichiometry="1" />
          <speciesReference constant="true" species="M_34dhbz_c" stoichiometry="1" />
        </listOfReactants>
        <listOfProducts>
          <speciesReference constant="true" species="M_4chms_c" stoichiometry="1" />
          <speciesReference constant="true" species="M_h_c" stoichiometry="1" />
        </listOfProducts>
        <fbc:geneProductAssociation>
          <fbc:or>
            <fbc:geneProductRef fbc:geneProduct="G_Rfer_0330" />
            <fbc:geneProductRef fbc:geneProduct="G_Rfer_0331" />
          </fbc:or>
        </fbc:geneProductAssociation>
      </reaction>
      <reaction fast="false" id="R_CDPGD" name="CDP-glucose 4,6-dehydratase" reversible="true" fbc:lowerFluxBound="cobra_default_lb" fbc:upperFluxBound="cobra_default_ub">
        <listOfReactants>
          <speciesReference constant="true" species="M_cdpglc_c" stoichiometry="1" />
        </listOfReactants>
        <listOfProducts>
          <speciesReference constant="true" species="M_h2o_c" stoichiometry="1" />
          <speciesReference constant="true" species="M_cdpddg_c" stoichiometry="1" />
        </listOfProducts>
        <fbc:geneProductAssociation>
          <fbc:geneProductRef fbc:geneProduct="G_Rfer_1251" />
        </fbc:geneProductAssociation>
      </reaction>
      <reaction fast="false" id="R_GLXCBL" name="glyoxalate carboligase" reversible="false" fbc:lowerFluxBound="cobra_0_bound" fbc:upperFluxBound="cobra_default_ub">
        <listOfReactants>
          <speciesReference constant="true" species="M_h_c" stoichiometry="1" />
          <speciesReference constant="true" species="M_glx_c" stoichiometry="2" />
        </listOfReactants>
        <listOfProducts>
          <speciesReference constant="true" species="M_2h3opp_c" stoichiometry="1" />
          <speciesReference constant="true" species="M_co2_c" stoichiometry="1" />
        </listOfProducts>
      </reaction>
      <reaction fast="false" id="R_GLYCK" name="glycerate kinase" reversible="false" fbc:lowerFluxBound="cobra_0_bound" fbc:upperFluxBound="cobra_default_ub">
        <listOfReactants>
          <speciesReference constant="true" species="M_atp_c" stoichiometry="1" />
          <speciesReference constant="true" species="M_glyc__R_c" stoichiometry="1" />
        </listOfReactants>
        <listOfProducts>
          <speciesReference constant="true" species="M_h_c" stoichiometry="1" />
          <speciesReference constant="true" species="M_adp_c" stoichiometry="1" />
          <speciesReference constant="true" species="M_3pg_c" stoichiometry="1" />
        </listOfProducts>
      </reaction>
      <reaction fast="false" id="R_PRKIN" name="Phosphoribulokinase" reversible="false" fbc:lowerFluxBound="cobra_0_bound" fbc:upperFluxBound="cobra_default_ub">
        <listOfReactants>
          <speciesReference constant="true" species="M_atp_c" stoichiometry="1" />
          <speciesReference constant="true" species="M_ru5p__D_c" stoichiometry="1" />
        </listOfReactants>
        <listOfProducts>
          <speciesReference constant="true" species="M_rb15bp_c" stoichiometry="1" />
          <speciesReference constant="true" species="M_h_c" stoichiometry="1" />
          <speciesReference constant="true" species="M_adp_c" stoichiometry="1" />
        </listOfProducts>
        <fbc:geneProductAssociation>
          <fbc:geneProductRef fbc:geneProduct="G_Rfer_1392" />
        </fbc:geneProductAssociation>
      </reaction>
      <reaction fast="false" id="R_SBDH" name="L-sorbosone dehydrogenase" reversible="false" fbc:lowerFluxBound="cobra_0_bound" fbc:upperFluxBound="cobra_default_ub">
        <listOfReactants>
          <speciesReference constant="true" species="M_sbt6p_c" stoichiometry="1" />
          <speciesReference constant="true" species="M_nadp_c" stoichiometry="1" />
        </listOfReactants>
        <listOfProducts>
          <speciesReference constant="true" species="M_nadph_c" stoichiometry="1" />
          <speciesReference constant="true" species="M_h_c" stoichiometry="1" />
          <speciesReference constant="true" species="M_srb1p_c" stoichiometry="1" />
        </listOfProducts>
        <fbc:geneProductAssociation>
          <fbc:geneProductRef fbc:geneProduct="G_Rfer_2727" />
        </fbc:geneProductAssociation>
      </reaction>
      <reaction fast="false" id="R_TRES" name="Trehalose synthase" reversible="true" fbc:lowerFluxBound="cobra_default_lb" fbc:upperFluxBound="cobra_default_ub">
        <listOfReactants>
          <speciesReference constant="true" species="M_malt_c" stoichiometry="1" />
        </listOfReactants>
        <listOfProducts>
          <speciesReference constant="true" species="M_tre_c" stoichiometry="1" />
        </listOfProducts>
        <fbc:geneProductAssociation>
          <fbc:geneProductRef fbc:geneProduct="G_Rfer_2160" />
        </fbc:geneProductAssociation>
      </reaction>
      <reaction fast="false" id="R_BG_LPAREN_CELLB_RPAREN_" name="beta-glucosidase (cellobiose)" reversible="false" fbc:lowerFluxBound="cobra_0_bound" fbc:upperFluxBound="cobra_default_ub">
        <listOfReactants>
          <speciesReference constant="true" species="M_cellb_e" stoichiometry="1" />
          <speciesReference constant="true" species="M_h2o_e" stoichiometry="1" />
        </listOfReactants>
        <listOfProducts>
          <speciesReference constant="true" species="M_glc__D_e" stoichiometry="2" />
        </listOfProducts>
        <fbc:geneProductAssociation>
          <fbc:geneProductRef fbc:geneProduct="G_Rfer_1113" />
        </fbc:geneProductAssociation>
      </reaction>
      <reaction fast="false" id="R_ACKr" name="acetate kinase" reversible="true" fbc:lowerFluxBound="cobra_default_lb" fbc:upperFluxBound="cobra_default_ub">
        <listOfReactants>
          <speciesReference constant="true" species="M_ac_c" stoichiometry="1" />
          <speciesReference constant="true" species="M_atp_c" stoichiometry="1" />
        </listOfReactants>
        <listOfProducts>
          <speciesReference constant="true" species="M_actp_c" stoichiometry="1" />
          <speciesReference constant="true" species="M_adp_c" stoichiometry="1" />
        </listOfProducts>
        <fbc:geneProductAssociation>
          <fbc:geneProductRef fbc:geneProduct="G_Rfer_2975" />
        </fbc:geneProductAssociation>
      </reaction>
      <reaction fast="false" id="R_ACS2" name="acetyl-CoA synthase (propionate)" reversible="false" fbc:lowerFluxBound="cobra_0_bound" fbc:upperFluxBound="cobra_default_ub">
        <listOfReactants>
          <speciesReference constant="true" species="M_ppa_c" stoichiometry="1" />
          <speciesReference constant="true" species="M_atp_c" stoichiometry="1" />
          <speciesReference constant="true" species="M_coa_c" stoichiometry="1" />
        </listOfReactants>
        <listOfProducts>
          <speciesReference constant="true" species="M_ppcoa_c" stoichiometry="1" />
          <speciesReference constant="true" species="M_ppi_c" stoichiometry="1" />
          <speciesReference constant="true" species="M_amp_c" stoichiometry="1" />
        </listOfProducts>
        <fbc:geneProductAssociation>
          <fbc:geneProductRef fbc:geneProduct="G_Rfer_0388" />
        </fbc:geneProductAssociation>
      </reaction>
      <reaction fast="false" id="R_FRUK" name="fructokinase" reversible="false" fbc:lowerFluxBound="cobra_0_bound" fbc:upperFluxBound="cobra_default_ub">
        <listOfReactants>
          <speciesReference constant="true" species="M_atp_c" stoichiometry="1" />
          <speciesReference constant="true" species="M_fru_c" stoichiometry="1" />
        </listOfReactants>
        <listOfProducts>
          <speciesReference constant="true" species="M_h_c" stoichiometry="1" />
          <speciesReference constant="true" species="M_adp_c" stoichiometry="1" />
          <speciesReference constant="true" species="M_f6p_c" stoichiometry="1" />
        </listOfProducts>
        <fbc:geneProductAssociation>
          <fbc:or>
            <fbc:geneProductRef fbc:geneProduct="G_Rfer_0963" />
            <fbc:geneProductRef fbc:geneProduct="G_Rfer_1904" />
          </fbc:or>
        </fbc:geneProductAssociation>
      </reaction>
      <reaction fast="false" id="R_GALCTD" name="galactarate dehydratase" reversible="false" fbc:lowerFluxBound="cobra_0_bound" fbc:upperFluxBound="cobra_default_ub">
        <listOfReactants>
          <speciesReference constant="true" species="M_galctr__D_c" stoichiometry="1" />
        </listOfReactants>
        <listOfProducts>
          <speciesReference constant="true" species="M_h2o_c" stoichiometry="1" />
          <speciesReference constant="true" species="M_5d4dglcr_c" stoichiometry="1" />
        </listOfProducts>
        <fbc:geneProductAssociation>
          <fbc:geneProductRef fbc:geneProduct="G_Rfer_1027" />
        </fbc:geneProductAssociation>
      </reaction>
      <reaction fast="false" id="R_GBEZY" name="1,4-alpha-glucan branching enzyme" reversible="false" fbc:lowerFluxBound="cobra_0_bound" fbc:upperFluxBound="cobra_default_ub">
        <listOfReactants>
          <speciesReference constant="true" species="M_14glun_c" stoichiometry="1" />
        </listOfReactants>
        <listOfProducts>
          <speciesReference constant="true" species="M_glycogen_c" stoichiometry="1" />
        </listOfProducts>
        <fbc:geneProductAssociation>
          <fbc:geneProductRef fbc:geneProduct="G_Rfer_2162" />
        </fbc:geneProductAssociation>
      </reaction>
      <reaction fast="false" id="R_ME1x_D" name="D-malate dehydrogenase (NAD)" reversible="false" fbc:lowerFluxBound="cobra_0_bound" fbc:upperFluxBound="cobra_default_ub">
        <listOfReactants>
          <speciesReference constant="true" species="M_mal__D_c" stoichiometry="1" />
          <speciesReference constant="true" species="M_nad_c" stoichiometry="1" />
        </listOfReactants>
        <listOfProducts>
          <speciesReference constant="true" species="M_pyr_c" stoichiometry="1" />
          <speciesReference constant="true" species="M_co2_c" stoichiometry="1" />
          <speciesReference constant="true" species="M_nadh_c" stoichiometry="1" />
        </listOfProducts>
        <fbc:geneProductAssociation>
          <fbc:geneProductRef fbc:geneProduct="G_Rfer_0440" />
        </fbc:geneProductAssociation>
      </reaction>
      <reaction fast="false" id="R_MNNH" name="D-mannonate hydrolyase" reversible="false" fbc:lowerFluxBound="cobra_0_bound" fbc:upperFluxBound="cobra_default_ub">
        <listOfReactants>
          <speciesReference constant="true" species="M_mana_c" stoichiometry="1" />
        </listOfReactants>
        <listOfProducts>
          <speciesReference constant="true" species="M_h2o_c" stoichiometry="1" />
          <speciesReference constant="true" species="M_2ddglcn_c" stoichiometry="1" />
        </listOfProducts>
        <fbc:geneProductAssociation>
          <fbc:geneProductRef fbc:geneProduct="G_Rfer_0947" />
        </fbc:geneProductAssociation>
      </reaction>
      <reaction fast="false" id="R_OCOAT1r" name="3-oxoacid CoA-transferase (Succinyl-CoA: acetoacetate)" reversible="true" fbc:lowerFluxBound="cobra_default_lb" fbc:upperFluxBound="cobra_default_ub">
        <listOfReactants>
          <speciesReference constant="true" species="M_succoa_c" stoichiometry="1" />
          <speciesReference constant="true" species="M_acac_c" stoichiometry="1" />
        </listOfReactants>
        <listOfProducts>
          <speciesReference constant="true" species="M_succ_c" stoichiometry="1" />
          <speciesReference constant="true" species="M_aacoa_c" stoichiometry="1" />
        </listOfProducts>
        <fbc:geneProductAssociation>
          <fbc:or>
            <fbc:and>
              <fbc:geneProductRef fbc:geneProduct="G_Rfer_1035" />
              <fbc:geneProductRef fbc:geneProduct="G_Rfer_1036" />
            </fbc:and>
            <fbc:and>
              <fbc:geneProductRef fbc:geneProduct="G_Rfer_2634" />
              <fbc:geneProductRef fbc:geneProduct="G_Rfer_2635" />
            </fbc:and>
          </fbc:or>
        </fbc:geneProductAssociation>
      </reaction>
      <reaction fast="false" id="R_PBUTT" name="phosphate butyryltransferase" reversible="true" fbc:lowerFluxBound="cobra_default_lb" fbc:upperFluxBound="cobra_default_ub">
        <listOfReactants>
          <speciesReference constant="true" species="M_pi_c" stoichiometry="1" />
          <speciesReference constant="true" species="M_btcoa_c" stoichiometry="1" />
        </listOfReactants>
        <listOfProducts>
          <speciesReference constant="true" species="M_butpi_c" stoichiometry="1" />
          <speciesReference constant="true" species="M_coa_c" stoichiometry="1" />
        </listOfProducts>
        <fbc:geneProductAssociation>
          <fbc:geneProductRef fbc:geneProduct="G_Rfer_2974" />
        </fbc:geneProductAssociation>
      </reaction>
      <reaction fast="false" id="R_PPAK" name="Propionate kinase" reversible="true" fbc:lowerFluxBound="cobra_default_lb" fbc:upperFluxBound="cobra_default_ub">
        <listOfReactants>
          <speciesReference constant="true" species="M_ppap_c" stoichiometry="1" />
          <speciesReference constant="true" species="M_adp_c" stoichiometry="1" />
        </listOfReactants>
        <listOfProducts>
          <speciesReference constant="true" species="M_ppa_c" stoichiometry="1" />
          <speciesReference constant="true" species="M_atp_c" stoichiometry="1" />
        </listOfProducts>
        <fbc:geneProductAssociation>
          <fbc:geneProductRef fbc:geneProduct="G_Rfer_2975" />
        </fbc:geneProductAssociation>
      </reaction>
      <reaction fast="false" id="R_PPCOAC" name="Propionyl-CoA carboxylase" reversible="false" fbc:lowerFluxBound="cobra_0_bound" fbc:upperFluxBound="cobra_default_ub">
        <listOfReactants>
          <speciesReference constant="true" species="M_ppcoa_c" stoichiometry="1" />
          <speciesReference constant="true" species="M_atp_c" stoichiometry="1" />
          <speciesReference constant="true" species="M_hco3_c" stoichiometry="1" />
        </listOfReactants>
        <listOfProducts>
          <speciesReference constant="true" species="M_mmcoa__S_c" stoichiometry="1" />
          <speciesReference constant="true" species="M_h_c" stoichiometry="1" />
          <speciesReference constant="true" species="M_adp_c" stoichiometry="1" />
          <speciesReference constant="true" species="M_pi_c" stoichiometry="1" />
        </listOfProducts>
        <fbc:geneProductAssociation>
          <fbc:or>
            <fbc:geneProductRef fbc:geneProduct="G_Rfer_2803" />
            <fbc:geneProductRef fbc:geneProduct="G_Rfer_3832" />
          </fbc:or>
        </fbc:geneProductAssociation>
      </reaction>
      <reaction fast="false" id="R_SUCD1" name="succinate dehydrogenase" reversible="true" fbc:lowerFluxBound="cobra_default_lb" fbc:upperFluxBound="cobra_default_ub">
        <listOfReactants>
          <speciesReference constant="true" species="M_succ_c" stoichiometry="1" />
          <speciesReference constant="true" species="M_fad_c" stoichiometry="1" />
        </listOfReactants>
        <listOfProducts>
          <speciesReference constant="true" species="M_fum_c" stoichiometry="1" />
          <speciesReference constant="true" species="M_fadh2_c" stoichiometry="1" />
        </listOfProducts>
        <fbc:geneProductAssociation>
          <fbc:and>
            <fbc:geneProductRef fbc:geneProduct="G_Rfer_1799" />
            <fbc:geneProductRef fbc:geneProduct="G_Rfer_1801" />
            <fbc:geneProductRef fbc:geneProduct="G_Rfer_1798" />
            <fbc:geneProductRef fbc:geneProduct="G_Rfer_1800" />
          </fbc:and>
        </fbc:geneProductAssociation>
      </reaction>
      <reaction fast="false" id="R_AACPS3" name="acyl-[acyl-carrier-protein] synthetase  (n-C16:0)" reversible="false" fbc:lowerFluxBound="cobra_0_bound" fbc:upperFluxBound="cobra_default_ub">
        <listOfReactants>
          <speciesReference constant="true" species="M_ACP_c" stoichiometry="1" />
          <speciesReference constant="true" species="M_hdca_c" stoichiometry="1" />
          <speciesReference constant="true" species="M_atp_c" stoichiometry="1" />
        </listOfReactants>
        <listOfProducts>
          <speciesReference constant="true" species="M_ppi_c" stoichiometry="1" />
          <speciesReference constant="true" species="M_palmACP_c" stoichiometry="1" />
          <speciesReference constant="true" species="M_amp_c" stoichiometry="1" />
        </listOfProducts>
      </reaction>
      <reaction fast="false" id="R_AGMHE" name="ADP-D-glycero-D-manno-heptose epimerase" reversible="false" fbc:lowerFluxBound="cobra_0_bound" fbc:upperFluxBound="cobra_default_ub">
        <listOfReactants>
          <speciesReference constant="true" species="M_adphep__D_COMMA_D_c" stoichiometry="1" />
        </listOfReactants>
        <listOfProducts>
          <speciesReference constant="true" species="M_adphep__L_COMMA_D_c" stoichiometry="1" />
        </listOfProducts>
        <fbc:geneProductAssociation>
          <fbc:geneProductRef fbc:geneProduct="G_Rfer_1561" />
        </fbc:geneProductAssociation>
      </reaction>
      <reaction fast="false" id="R_ALAALA" name="D-alanine-D-alanine ligase (reversible)" reversible="true" fbc:lowerFluxBound="cobra_default_lb" fbc:upperFluxBound="cobra_default_ub">
        <listOfReactants>
          <speciesReference constant="true" species="M_atp_c" stoichiometry="1" />
          <speciesReference constant="true" species="M_ala__D_c" stoichiometry="2" />
        </listOfReactants>
        <listOfProducts>
          <speciesReference constant="true" species="M_alaala_c" stoichiometry="1" />
          <speciesReference constant="true" species="M_pi_c" stoichiometry="1" />
          <speciesReference constant="true" species="M_h_c" stoichiometry="1" />
          <speciesReference constant="true" species="M_adp_c" stoichiometry="1" />
        </listOfProducts>
        <fbc:geneProductAssociation>
          <fbc:geneProductRef fbc:geneProduct="G_Rfer_3423" />
        </fbc:geneProductAssociation>
      </reaction>
      <reaction fast="false" id="R_DAGK_EC" name="Diacylglycerol kinase" reversible="false" fbc:lowerFluxBound="cobra_0_bound" fbc:upperFluxBound="cobra_default_ub">
        <listOfReactants>
          <speciesReference constant="true" species="M_12dgr_EC_c" stoichiometry="0.02" />
          <speciesReference constant="true" species="M_atp_c" stoichiometry="1" />
        </listOfReactants>
        <listOfProducts>
          <speciesReference constant="true" species="M_h_c" stoichiometry="1" />
          <speciesReference constant="true" species="M_adp_c" stoichiometry="1" />
          <speciesReference constant="true" species="M_pa_EC_c" stoichiometry="0.02" />
        </listOfProducts>
      </reaction>
      <reaction fast="false" id="R_EDTXS1" name="Endotoxin Synthesis (lauroyl transferase)" reversible="false" fbc:lowerFluxBound="cobra_0_bound" fbc:upperFluxBound="cobra_default_ub">
        <listOfReactants>
          <speciesReference constant="true" species="M_kdo2lipid4_c" stoichiometry="1" />
          <speciesReference constant="true" species="M_ddcaACP_c" stoichiometry="1" />
        </listOfReactants>
        <listOfProducts>
          <speciesReference constant="true" species="M_ACP_c" stoichiometry="1" />
          <speciesReference constant="true" species="M_kdo2lipid4L_c" stoichiometry="1" />
        </listOfProducts>
        <fbc:geneProductAssociation>
          <fbc:geneProductRef fbc:geneProduct="G_Rfer_3188" />
        </fbc:geneProductAssociation>
      </reaction>
      <reaction fast="false" id="R_EDTXS2" name="Endotoxin Synthesis (myristoyl transferase)" reversible="false" fbc:lowerFluxBound="cobra_0_bound" fbc:upperFluxBound="cobra_default_ub">
        <listOfReactants>
          <speciesReference constant="true" species="M_kdo2lipid4L_c" stoichiometry="1" />
          <speciesReference constant="true" species="M_myrsACP_c" stoichiometry="1" />
        </listOfReactants>
        <listOfProducts>
          <speciesReference constant="true" species="M_ACP_c" stoichiometry="1" />
          <speciesReference constant="true" species="M_lipa_c" stoichiometry="1" />
        </listOfProducts>
        <fbc:geneProductAssociation>
          <fbc:geneProductRef fbc:geneProduct="G_Rfer_3881" />
        </fbc:geneProductAssociation>
      </reaction>
      <reaction fast="false" id="R_ETHAAL" name="ethanolamine ammonia-lyase" reversible="false" fbc:lowerFluxBound="cobra_0_bound" fbc:upperFluxBound="cobra_default_ub">
        <listOfReactants>
          <speciesReference constant="true" species="M_etha_c" stoichiometry="1" />
        </listOfReactants>
        <listOfProducts>
          <speciesReference constant="true" species="M_acald_c" stoichiometry="1" />
          <speciesReference constant="true" species="M_nh4_c" stoichiometry="1" />
        </listOfProducts>
        <fbc:geneProductAssociation>
          <fbc:and>
            <fbc:geneProductRef fbc:geneProduct="G_Rfer_0586" />
            <fbc:geneProductRef fbc:geneProduct="G_Rfer_0587" />
          </fbc:and>
        </fbc:geneProductAssociation>
      </reaction>
      <reaction fast="false" id="R_G1PACT" name="glucosamine-1-phosphate N-acetyltransferase" reversible="false" fbc:lowerFluxBound="cobra_0_bound" fbc:upperFluxBound="cobra_default_ub">
        <listOfReactants>
          <speciesReference constant="true" species="M_accoa_c" stoichiometry="1" />
          <speciesReference constant="true" species="M_gam1p_c" stoichiometry="1" />
        </listOfReactants>
        <listOfProducts>
          <speciesReference constant="true" species="M_h_c" stoichiometry="1" />
          <speciesReference constant="true" species="M_coa_c" stoichiometry="1" />
          <speciesReference constant="true" species="M_acgam1p_c" stoichiometry="1" />
        </listOfProducts>
        <fbc:geneProductAssociation>
          <fbc:geneProductRef fbc:geneProduct="G_Rfer_1083" />
        </fbc:geneProductAssociation>
      </reaction>
      <reaction fast="false" id="R_G1PTMT" name="glucose-1-phosphate thymidylyltransferase" reversible="false" fbc:lowerFluxBound="cobra_0_bound" fbc:upperFluxBound="cobra_default_ub">
        <listOfReactants>
          <speciesReference constant="true" species="M_dttp_c" stoichiometry="1" />
          <speciesReference constant="true" species="M_h_c" stoichiometry="1" />
          <speciesReference constant="true" species="M_g1p_c" stoichiometry="1" />
        </listOfReactants>
        <listOfProducts>
          <speciesReference constant="true" species="M_ppi_c" stoichiometry="1" />
          <speciesReference constant="true" species="M_dtdpglc_c" stoichiometry="1" />
        </listOfProducts>
        <fbc:geneProductAssociation>
          <fbc:geneProductRef fbc:geneProduct="G_Rfer_2677" />
        </fbc:geneProductAssociation>
      </reaction>
      <reaction fast="false" id="R_GDMANE" name="GDP-4-dehydro-6-deoxy-D-mannose epimerase" reversible="true" fbc:lowerFluxBound="cobra_default_lb" fbc:upperFluxBound="cobra_default_ub">
        <listOfReactants>
          <speciesReference constant="true" species="M_gdpddm_c" stoichiometry="1" />
        </listOfReactants>
        <listOfProducts>
          <speciesReference constant="true" species="M_gdpofuc_c" stoichiometry="1" />
        </listOfProducts>
        <fbc:geneProductAssociation>
          <fbc:geneProductRef fbc:geneProduct="G_Rfer_1235" />
        </fbc:geneProductAssociation>
      </reaction>
      <reaction fast="false" id="R_GDPMD" name="GDPmannose 4,6-dehydratase" reversible="false" fbc:lowerFluxBound="cobra_0_bound" fbc:upperFluxBound="cobra_default_ub">
        <listOfReactants>
          <speciesReference constant="true" species="M_gdpman_c" stoichiometry="1" />
        </listOfReactants>
        <listOfProducts>
          <speciesReference constant="true" species="M_h2o_c" stoichiometry="1" />
          <speciesReference constant="true" species="M_gdpddm_c" stoichiometry="1" />
        </listOfProducts>
        <fbc:geneProductAssociation>
          <fbc:geneProductRef fbc:geneProduct="G_Rfer_1237" />
        </fbc:geneProductAssociation>
      </reaction>
      <reaction fast="false" id="R_GF6PTA" name="glutamine-fructose-6-phosphate transaminase" reversible="false" fbc:lowerFluxBound="cobra_0_bound" fbc:upperFluxBound="cobra_default_ub">
        <listOfReactants>
          <speciesReference constant="true" species="M_f6p_c" stoichiometry="1" />
          <speciesReference constant="true" species="M_gln__L_c" stoichiometry="1" />
        </listOfReactants>
        <listOfProducts>
          <speciesReference constant="true" species="M_glu__L_c" stoichiometry="1" />
          <speciesReference constant="true" species="M_gam6p_c" stoichiometry="1" />
        </listOfProducts>
        <fbc:geneProductAssociation>
          <fbc:geneProductRef fbc:geneProduct="G_Rfer_1074" />
        </fbc:geneProductAssociation>
      </reaction>
      <reaction fast="false" id="R_GMHEPAT" name="D-glycero-D-manno-hepose 1-phosphate adenyltransferase" reversible="false" fbc:lowerFluxBound="cobra_0_bound" fbc:upperFluxBound="cobra_default_ub">
        <listOfReactants>
          <speciesReference constant="true" species="M_gmh1p_c" stoichiometry="1" />
          <speciesReference constant="true" species="M_h_c" stoichiometry="1" />
          <speciesReference constant="true" species="M_atp_c" stoichiometry="1" />
        </listOfReactants>
        <listOfProducts>
          <speciesReference constant="true" species="M_ppi_c" stoichiometry="1" />
          <speciesReference constant="true" species="M_adphep__D_COMMA_D_c" stoichiometry="1" />
        </listOfProducts>
        <fbc:geneProductAssociation>
          <fbc:and>
            <fbc:geneProductRef fbc:geneProduct="G_Rfer_1562" />
            <fbc:geneProductRef fbc:geneProduct="G_Rfer_4052" />
          </fbc:and>
        </fbc:geneProductAssociation>
      </reaction>
      <reaction fast="false" id="R_GMHEPK" name="D-glycero-D-manno-heptose 7-phosphate kinase" reversible="false" fbc:lowerFluxBound="cobra_0_bound" fbc:upperFluxBound="cobra_default_ub">
        <listOfReactants>
          <speciesReference constant="true" species="M_gmh7p_c" stoichiometry="1" />
          <speciesReference constant="true" species="M_atp_c" stoichiometry="1" />
        </listOfReactants>
        <listOfProducts>
          <speciesReference constant="true" species="M_gmh17bp_c" stoichiometry="1" />
          <speciesReference constant="true" species="M_h_c" stoichiometry="1" />
          <speciesReference constant="true" species="M_adp_c" stoichiometry="1" />
        </listOfProducts>
        <fbc:geneProductAssociation>
          <fbc:and>
            <fbc:geneProductRef fbc:geneProduct="G_Rfer_1562" />
            <fbc:geneProductRef fbc:geneProduct="G_Rfer_4052" />
          </fbc:and>
        </fbc:geneProductAssociation>
      </reaction>
      <reaction fast="false" id="R_GMHEPPA" name="D-glycero-D-manno-heptose 1,7-bisphosphate phosphatase" reversible="false" fbc:lowerFluxBound="cobra_0_bound" fbc:upperFluxBound="cobra_default_ub">
        <listOfReactants>
          <speciesReference constant="true" species="M_h2o_c" stoichiometry="1" />
          <speciesReference constant="true" species="M_gmh17bp_c" stoichiometry="1" />
        </listOfReactants>
        <listOfProducts>
          <speciesReference constant="true" species="M_gmh1p_c" stoichiometry="1" />
          <speciesReference constant="true" species="M_pi_c" stoichiometry="1" />
        </listOfProducts>
      </reaction>
      <reaction fast="false" id="R_GOFUCR" name="GDP-4-oxo-L-fucose reductase" reversible="false" fbc:lowerFluxBound="cobra_0_bound" fbc:upperFluxBound="cobra_default_ub">
        <listOfReactants>
          <speciesReference constant="true" species="M_nadph_c" stoichiometry="1" />
          <speciesReference constant="true" species="M_h_c" stoichiometry="1" />
          <speciesReference constant="true" species="M_gdpofuc_c" stoichiometry="1" />
        </listOfReactants>
        <listOfProducts>
          <speciesReference constant="true" species="M_gdpfuc_c" stoichiometry="1" />
          <speciesReference constant="true" species="M_nadp_c" stoichiometry="1" />
        </listOfProducts>
        <fbc:geneProductAssociation>
          <fbc:geneProductRef fbc:geneProduct="G_Rfer_1235" />
        </fbc:geneProductAssociation>
      </reaction>
      <reaction fast="false" id="R_KDOPP" name="3-deoxy-manno-octulosonate-8-phosphatase" reversible="false" fbc:lowerFluxBound="cobra_0_bound" fbc:upperFluxBound="cobra_default_ub">
        <listOfReactants>
          <speciesReference constant="true" species="M_h2o_c" stoichiometry="1" />
          <speciesReference constant="true" species="M_kdo8p_c" stoichiometry="1" />
        </listOfReactants>
        <listOfProducts>
          <speciesReference constant="true" species="M_pi_c" stoichiometry="1" />
          <speciesReference constant="true" species="M_kdo_c" stoichiometry="1" />
        </listOfProducts>
        <fbc:geneProductAssociation>
          <fbc:geneProductRef fbc:geneProduct="G_Rfer_4236" />
        </fbc:geneProductAssociation>
      </reaction>
      <reaction fast="false" id="R_LPADSS" name="Lipid A disaccaride synthase" reversible="false" fbc:lowerFluxBound="cobra_0_bound" fbc:upperFluxBound="cobra_default_ub">
        <listOfReactants>
          <speciesReference constant="true" species="M_lipidX_c" stoichiometry="1" />
          <speciesReference constant="true" species="M_u23ga_c" stoichiometry="1" />
        </listOfReactants>
        <listOfProducts>
          <speciesReference constant="true" species="M_udp_c" stoichiometry="1" />
          <speciesReference constant="true" species="M_lipidAds_c" stoichiometry="1" />
          <speciesReference constant="true" species="M_h_c" stoichiometry="1" />
        </listOfProducts>
        <fbc:geneProductAssociation>
          <fbc:geneProductRef fbc:geneProduct="G_Rfer_2001" />
        </fbc:geneProductAssociation>
      </reaction>
      <reaction fast="false" id="R_LPSSYN_EC" name="Lipopolysaccharide synthesis (Ecoli)" reversible="false" fbc:lowerFluxBound="cobra_0_bound" fbc:upperFluxBound="cobra_default_ub">
        <listOfReactants>
          <speciesReference constant="true" species="M_lipa_c" stoichiometry="1" />
          <speciesReference constant="true" species="M_adphep__L_COMMA_D_c" stoichiometry="3" />
          <speciesReference constant="true" species="M_udpg_c" stoichiometry="2" />
          <speciesReference constant="true" species="M_cdpea_c" stoichiometry="2" />
          <speciesReference constant="true" species="M_ckdo_c" stoichiometry="3" />
        </listOfReactants>
        <listOfProducts>
          <speciesReference constant="true" species="M_cdp_c" stoichiometry="2" />
          <speciesReference constant="true" species="M_udp_c" stoichiometry="2" />
          <speciesReference constant="true" species="M_adp_c" stoichiometry="3" />
          <speciesReference constant="true" species="M_cmp_c" stoichiometry="3" />
          <speciesReference constant="true" species="M_lps_EC_c" stoichiometry="1" />
          <speciesReference constant="true" species="M_h_c" stoichiometry="10" />
        </listOfProducts>
        <fbc:geneProductAssociation>
          <fbc:or>
            <fbc:geneProductRef fbc:geneProduct="G_Rfer_2085" />
            <fbc:geneProductRef fbc:geneProduct="G_Rfer_2998" />
            <fbc:geneProductRef fbc:geneProduct="G_Rfer_0508" />
          </fbc:or>
        </fbc:geneProductAssociation>
      </reaction>
      <reaction fast="false" id="R_MAN1PT2" name="mannose-1-phosphate guanylyltransferase (GDP)" reversible="false" fbc:lowerFluxBound="cobra_0_bound" fbc:upperFluxBound="cobra_default_ub">
        <listOfReactants>
          <speciesReference constant="true" species="M_h_c" stoichiometry="1" />
          <speciesReference constant="true" species="M_man1p_c" stoichiometry="1" />
          <speciesReference constant="true" species="M_gdp_c" stoichiometry="1" />
        </listOfReactants>
        <listOfProducts>
          <speciesReference constant="true" species="M_pi_c" stoichiometry="1" />
          <speciesReference constant="true" species="M_gdpman_c" stoichiometry="1" />
        </listOfProducts>
        <fbc:geneProductAssociation>
          <fbc:geneProductRef fbc:geneProduct="G_Rfer_0711" />
        </fbc:geneProductAssociation>
      </reaction>
      <reaction fast="false" id="R_MI1PP" name="myo-inositol 1-phosphatase" reversible="false" fbc:lowerFluxBound="cobra_0_bound" fbc:upperFluxBound="cobra_default_ub">
        <listOfReactants>
          <speciesReference constant="true" species="M_h2o_c" stoichiometry="1" />
          <speciesReference constant="true" species="M_mi1p__D_c" stoichiometry="1" />
        </listOfReactants>
        <listOfProducts>
          <speciesReference constant="true" species="M_pi_c" stoichiometry="1" />
          <speciesReference constant="true" species="M_inost_c" stoichiometry="1" />
        </listOfProducts>
        <fbc:geneProductAssociation>
          <fbc:geneProductRef fbc:geneProduct="G_Rfer_2892" />
        </fbc:geneProductAssociation>
      </reaction>
      <reaction fast="false" id="R_MOAT" name="3-deoxy-D-manno-octulosonic acid transferase" reversible="false" fbc:lowerFluxBound="cobra_0_bound" fbc:upperFluxBound="cobra_default_ub">
        <listOfReactants>
          <speciesReference constant="true" species="M_lipidA_c" stoichiometry="1" />
          <speciesReference constant="true" species="M_ckdo_c" stoichiometry="1" />
        </listOfReactants>
        <listOfProducts>
          <speciesReference constant="true" species="M_h_c" stoichiometry="1" />
          <speciesReference constant="true" species="M_cmp_c" stoichiometry="1" />
          <speciesReference constant="true" species="M_kdolipid4_c" stoichiometry="1" />
        </listOfProducts>
        <fbc:geneProductAssociation>
          <fbc:geneProductRef fbc:geneProduct="G_Rfer_2997" />
        </fbc:geneProductAssociation>
      </reaction>
      <reaction fast="false" id="R_MOAT2" name="3-deoxy-D-manno-octulosonic acid transferase" reversible="false" fbc:lowerFluxBound="cobra_0_bound" fbc:upperFluxBound="cobra_default_ub">
        <listOfReactants>
          <speciesReference constant="true" species="M_ckdo_c" stoichiometry="1" />
          <speciesReference constant="true" species="M_kdolipid4_c" stoichiometry="1" />
        </listOfReactants>
        <listOfProducts>
          <speciesReference constant="true" species="M_kdo2lipid4_c" stoichiometry="1" />
          <speciesReference constant="true" species="M_h_c" stoichiometry="1" />
          <speciesReference constant="true" species="M_cmp_c" stoichiometry="1" />
        </listOfProducts>
        <fbc:geneProductAssociation>
          <fbc:geneProductRef fbc:geneProduct="G_Rfer_2997" />
        </fbc:geneProductAssociation>
      </reaction>
      <reaction fast="false" id="R_PAPPT3" name="phospho-N-acetylmuramoyl-pentapeptide-transferase (meso-2,6-diaminopimelate)" reversible="false" fbc:lowerFluxBound="cobra_0_bound" fbc:upperFluxBound="cobra_default_ub">
        <listOfReactants>
          <speciesReference constant="true" species="M_udcpp_c" stoichiometry="1" />
          <speciesReference constant="true" species="M_ugmda_c" stoichiometry="1" />
        </listOfReactants>
        <listOfProducts>
          <speciesReference constant="true" species="M_ump_c" stoichiometry="1" />
          <speciesReference constant="true" species="M_uagmda_c" stoichiometry="1" />
        </listOfProducts>
        <fbc:geneProductAssociation>
          <fbc:geneProductRef fbc:geneProduct="G_Rfer_3428" />
        </fbc:geneProductAssociation>
      </reaction>
      <reaction fast="false" id="R_PEPT_EC" name="ethanolamine phosphotransferase" reversible="true" fbc:lowerFluxBound="cobra_default_lb" fbc:upperFluxBound="cobra_default_ub">
        <listOfReactants>
          <speciesReference constant="true" species="M_h_c" stoichiometry="1" />
          <speciesReference constant="true" species="M_pe_EC_c" stoichiometry="0.02" />
          <speciesReference constant="true" species="M_cmp_c" stoichiometry="1" />
        </listOfReactants>
        <listOfProducts>
          <speciesReference constant="true" species="M_12dgr_EC_c" stoichiometry="0.02" />
          <speciesReference constant="true" species="M_cdpea_c" stoichiometry="1" />
        </listOfProducts>
      </reaction>
      <reaction fast="false" id="R_PGAMT" name="phosphoglucosamine mutase" reversible="true" fbc:lowerFluxBound="cobra_default_lb" fbc:upperFluxBound="cobra_default_ub">
        <listOfReactants>
          <speciesReference constant="true" species="M_gam1p_c" stoichiometry="1" />
        </listOfReactants>
        <listOfProducts>
          <speciesReference constant="true" species="M_gam6p_c" stoichiometry="1" />
        </listOfProducts>
        <fbc:geneProductAssociation>
          <fbc:geneProductRef fbc:geneProduct="G_Rfer_2013" />
        </fbc:geneProductAssociation>
      </reaction>
      <reaction fast="false" id="R_PPTGS" name="Peptidoglycan subunit synthesis" reversible="false" fbc:lowerFluxBound="cobra_0_bound" fbc:upperFluxBound="cobra_default_ub">
        <listOfReactants>
          <speciesReference constant="true" species="M_uaagmda_c" stoichiometry="1" />
        </listOfReactants>
        <listOfProducts>
          <speciesReference constant="true" species="M_peptido_EC_c" stoichiometry="1" />
          <speciesReference constant="true" species="M_udcpdp_c" stoichiometry="1" />
          <speciesReference constant="true" species="M_h_c" stoichiometry="1" />
        </listOfProducts>
      </reaction>
      <reaction fast="false" id="R_S7PI" name="sedoheptulose 7-phosphate isomerase" reversible="true" fbc:lowerFluxBound="cobra_default_lb" fbc:upperFluxBound="cobra_default_ub">
        <listOfReactants>
          <speciesReference constant="true" species="M_s7p_c" stoichiometry="1" />
        </listOfReactants>
        <listOfProducts>
          <speciesReference constant="true" species="M_gmh7p_c" stoichiometry="1" />
        </listOfProducts>
        <fbc:geneProductAssociation>
          <fbc:geneProductRef fbc:geneProduct="G_Rfer_3874" />
        </fbc:geneProductAssociation>
      </reaction>
      <reaction fast="false" id="R_TDPDRE" name="dTDP-4-dehydrorhamnose 3,5-epimerase" reversible="true" fbc:lowerFluxBound="cobra_default_lb" fbc:upperFluxBound="cobra_default_ub">
        <listOfReactants>
          <speciesReference constant="true" species="M_dtdpddg_c" stoichiometry="1" />
        </listOfReactants>
        <listOfProducts>
          <speciesReference constant="true" species="M_dtdpddm_c" stoichiometry="1" />
        </listOfProducts>
        <fbc:geneProductAssociation>
          <fbc:geneProductRef fbc:geneProduct="G_Rfer_2678" />
        </fbc:geneProductAssociation>
      </reaction>
      <reaction fast="false" id="R_TDPDRR" name="dTDP-4-dehydrorhamnose reductase" reversible="true" fbc:lowerFluxBound="cobra_default_lb" fbc:upperFluxBound="cobra_default_ub">
        <listOfReactants>
          <speciesReference constant="true" species="M_dtdp6dm_c" stoichiometry="1" />
          <speciesReference constant="true" species="M_nadp_c" stoichiometry="1" />
        </listOfReactants>
        <listOfProducts>
          <speciesReference constant="true" species="M_nadph_c" stoichiometry="1" />
          <speciesReference constant="true" species="M_h_c" stoichiometry="1" />
          <speciesReference constant="true" species="M_dtdpddm_c" stoichiometry="1" />
        </listOfProducts>
        <fbc:geneProductAssociation>
          <fbc:geneProductRef fbc:geneProduct="G_Rfer_0714" />
        </fbc:geneProductAssociation>
      </reaction>
      <reaction fast="false" id="R_TDPGDH" name="dTDPglucose 4,6-dehydratase" reversible="false" fbc:lowerFluxBound="cobra_0_bound" fbc:upperFluxBound="cobra_default_ub">
        <listOfReactants>
          <speciesReference constant="true" species="M_dtdpglc_c" stoichiometry="1" />
        </listOfReactants>
        <listOfProducts>
          <speciesReference constant="true" species="M_h2o_c" stoichiometry="1" />
          <speciesReference constant="true" species="M_dtdpddg_c" stoichiometry="1" />
        </listOfProducts>
        <fbc:geneProductAssociation>
          <fbc:or>
            <fbc:geneProductRef fbc:geneProduct="G_Rfer_0715" />
            <fbc:geneProductRef fbc:geneProduct="G_Rfer_0656" />
          </fbc:or>
        </fbc:geneProductAssociation>
      </reaction>
      <reaction fast="false" id="R_TDSK" name="Tetraacyldisaccharide 4'kinase" reversible="false" fbc:lowerFluxBound="cobra_0_bound" fbc:upperFluxBound="cobra_default_ub">
        <listOfReactants>
          <speciesReference constant="true" species="M_lipidAds_c" stoichiometry="1" />
          <speciesReference constant="true" species="M_atp_c" stoichiometry="1" />
        </listOfReactants>
        <listOfProducts>
          <speciesReference constant="true" species="M_h_c" stoichiometry="1" />
          <speciesReference constant="true" species="M_adp_c" stoichiometry="1" />
          <speciesReference constant="true" species="M_lipidA_c" stoichiometry="1" />
        </listOfProducts>
        <fbc:geneProductAssociation>
          <fbc:geneProductRef fbc:geneProduct="G_Rfer_3155" />
        </fbc:geneProductAssociation>
      </reaction>
      <reaction fast="false" id="R_U23GAAT" name="UDP-3-O-(3-hydroxymyristoyl)glucosamine acyltransferase" reversible="false" fbc:lowerFluxBound="cobra_0_bound" fbc:upperFluxBound="cobra_default_ub">
        <listOfReactants>
          <speciesReference constant="true" species="M_3htdACP_c" stoichiometry="1" />
          <speciesReference constant="true" species="M_u3hga_c" stoichiometry="1" />
        </listOfReactants>
        <listOfProducts>
          <speciesReference constant="true" species="M_ACP_c" stoichiometry="1" />
          <speciesReference constant="true" species="M_h_c" stoichiometry="1" />
          <speciesReference constant="true" species="M_u23ga_c" stoichiometry="1" />
        </listOfProducts>
        <fbc:geneProductAssociation>
          <fbc:geneProductRef fbc:geneProduct="G_Rfer_1998" />
        </fbc:geneProductAssociation>
      </reaction>
      <reaction fast="false" id="R_UAAGDS" name="UDP-N-acetylmuramoyl-L-alanyl-D-glutamyl-meso-2,6-diaminopimelate synthetase" reversible="false" fbc:lowerFluxBound="cobra_0_bound" fbc:upperFluxBound="cobra_default_ub">
        <listOfReactants>
          <speciesReference constant="true" species="M_26dap__M_c" stoichiometry="1" />
          <speciesReference constant="true" species="M_uamag_c" stoichiometry="1" />
          <speciesReference constant="true" species="M_atp_c" stoichiometry="1" />
        </listOfReactants>
        <listOfProducts>
          <speciesReference constant="true" species="M_pi_c" stoichiometry="1" />
          <speciesReference constant="true" species="M_h_c" stoichiometry="1" />
          <speciesReference constant="true" species="M_adp_c" stoichiometry="1" />
          <speciesReference constant="true" species="M_ugmd_c" stoichiometry="1" />
        </listOfProducts>
        <fbc:geneProductAssociation>
          <fbc:geneProductRef fbc:geneProduct="G_Rfer_3430" />
        </fbc:geneProductAssociation>
      </reaction>
      <reaction fast="false" id="R_UACMAMO" name="UDP-N-acetyl-D-mannosamine oxidoreductase" reversible="false" fbc:lowerFluxBound="cobra_0_bound" fbc:upperFluxBound="cobra_default_ub">
        <listOfReactants>
          <speciesReference constant="true" species="M_uacmam_c" stoichiometry="1" />
          <speciesReference constant="true" species="M_h2o_c" stoichiometry="1" />
          <speciesReference constant="true" species="M_nad_c" stoichiometry="2" />
        </listOfReactants>
        <listOfProducts>
          <speciesReference constant="true" species="M_h_c" stoichiometry="3" />
          <speciesReference constant="true" species="M_uacmamu_c" stoichiometry="1" />
          <speciesReference constant="true" species="M_nadh_c" stoichiometry="2" />
        </listOfProducts>
        <fbc:geneProductAssociation>
          <fbc:geneProductRef fbc:geneProduct="G_Rfer_0667" />
        </fbc:geneProductAssociation>
      </reaction>
      <reaction fast="false" id="R_UAGAAT" name="UDP-N-acetylglucosamine acyltransferase" reversible="true" fbc:lowerFluxBound="cobra_default_lb" fbc:upperFluxBound="cobra_default_ub">
        <listOfReactants>
          <speciesReference constant="true" species="M_uacgam_c" stoichiometry="1" />
          <speciesReference constant="true" species="M_3htdACP_c" stoichiometry="1" />
        </listOfReactants>
        <listOfProducts>
          <speciesReference constant="true" species="M_ACP_c" stoichiometry="1" />
          <speciesReference constant="true" species="M_u3aga_c" stoichiometry="1" />
        </listOfProducts>
        <fbc:geneProductAssociation>
          <fbc:geneProductRef fbc:geneProduct="G_Rfer_2000" />
        </fbc:geneProductAssociation>
      </reaction>
      <reaction fast="false" id="R_UAGDP" name="UDP-N-acetylglucosamine diphosphorylase" reversible="false" fbc:lowerFluxBound="cobra_0_bound" fbc:upperFluxBound="cobra_default_ub">
        <listOfReactants>
          <speciesReference constant="true" species="M_utp_c" stoichiometry="1" />
          <speciesReference constant="true" species="M_h_c" stoichiometry="1" />
          <speciesReference constant="true" species="M_acgam1p_c" stoichiometry="1" />
        </listOfReactants>
        <listOfProducts>
          <speciesReference constant="true" species="M_ppi_c" stoichiometry="1" />
          <speciesReference constant="true" species="M_uacgam_c" stoichiometry="1" />
        </listOfProducts>
        <fbc:geneProductAssociation>
          <fbc:geneProductRef fbc:geneProduct="G_Rfer_1083" />
        </fbc:geneProductAssociation>
      </reaction>
      <reaction fast="false" id="R_UAGPT3" name="UDP-N-acetylglucosamine-N-acetylmuramyl-(pentapeptide)pyrophosphoryl-undecaprenol N-acetylglucosamine transferase" reversible="false" fbc:lowerFluxBound="cobra_0_bound" fbc:upperFluxBound="cobra_default_ub">
        <listOfReactants>
          <speciesReference constant="true" species="M_uacgam_c" stoichiometry="1" />
          <speciesReference constant="true" species="M_uagmda_c" stoichiometry="1" />
        </listOfReactants>
        <listOfProducts>
          <speciesReference constant="true" species="M_udp_c" stoichiometry="1" />
          <speciesReference constant="true" species="M_h_c" stoichiometry="1" />
          <speciesReference constant="true" species="M_uaagmda_c" stoichiometry="1" />
        </listOfProducts>
        <fbc:geneProductAssociation>
          <fbc:geneProductRef fbc:geneProduct="G_Rfer_3425" />
        </fbc:geneProductAssociation>
      </reaction>
      <reaction fast="false" id="R_UAMAS" name="UDP-N-acetylmuramoyl-L-alanine synthetase" reversible="false" fbc:lowerFluxBound="cobra_0_bound" fbc:upperFluxBound="cobra_default_ub">
        <listOfReactants>
          <speciesReference constant="true" species="M_atp_c" stoichiometry="1" />
          <speciesReference constant="true" species="M_uamr_c" stoichiometry="1" />
          <speciesReference constant="true" species="M_ala__L_c" stoichiometry="1" />
        </listOfReactants>
        <listOfProducts>
          <speciesReference constant="true" species="M_pi_c" stoichiometry="1" />
          <speciesReference constant="true" species="M_uama_c" stoichiometry="1" />
          <speciesReference constant="true" species="M_h_c" stoichiometry="1" />
          <speciesReference constant="true" species="M_adp_c" stoichiometry="1" />
        </listOfProducts>
        <fbc:geneProductAssociation>
          <fbc:geneProductRef fbc:geneProduct="G_Rfer_3424" />
        </fbc:geneProductAssociation>
      </reaction>
      <reaction fast="false" id="R_UAPGR" name="UDP-N-acetylenolpyruvoylglucosamine reductase" reversible="false" fbc:lowerFluxBound="cobra_0_bound" fbc:upperFluxBound="cobra_default_ub">
        <listOfReactants>
          <speciesReference constant="true" species="M_nadph_c" stoichiometry="1" />
          <speciesReference constant="true" species="M_h_c" stoichiometry="1" />
          <speciesReference constant="true" species="M_uaccg_c" stoichiometry="1" />
        </listOfReactants>
        <listOfProducts>
          <speciesReference constant="true" species="M_uamr_c" stoichiometry="1" />
          <speciesReference constant="true" species="M_nadp_c" stoichiometry="1" />
        </listOfProducts>
        <fbc:geneProductAssociation>
          <fbc:geneProductRef fbc:geneProduct="G_Rfer_2691" />
        </fbc:geneProductAssociation>
      </reaction>
      <reaction fast="false" id="R_UDCPDP" name="undecaprenyl-diphosphatase" reversible="false" fbc:lowerFluxBound="cobra_0_bound" fbc:upperFluxBound="cobra_default_ub">
        <listOfReactants>
          <speciesReference constant="true" species="M_h2o_c" stoichiometry="1" />
          <speciesReference constant="true" species="M_udcpdp_c" stoichiometry="1" />
        </listOfReactants>
        <listOfProducts>
          <speciesReference constant="true" species="M_udcpp_c" stoichiometry="1" />
          <speciesReference constant="true" species="M_h_c" stoichiometry="1" />
          <speciesReference constant="true" species="M_pi_c" stoichiometry="1" />
        </listOfProducts>
        <fbc:geneProductAssociation>
          <fbc:geneProductRef fbc:geneProduct="G_Rfer_1829" />
        </fbc:geneProductAssociation>
      </reaction>
      <reaction fast="false" id="R_UGMDDS" name="UDP-N-acetylmuramoyl-L-alanyl-D-glutamyl-meso-2,6-diaminopimeloyl-D-alanyl-D-alanine synthetase" reversible="false" fbc:lowerFluxBound="cobra_0_bound" fbc:upperFluxBound="cobra_default_ub">
        <listOfReactants>
          <speciesReference constant="true" species="M_ugmd_c" stoichiometry="1" />
          <speciesReference constant="true" species="M_alaala_c" stoichiometry="1" />
          <speciesReference constant="true" species="M_atp_c" stoichiometry="1" />
        </listOfReactants>
        <listOfProducts>
          <speciesReference constant="true" species="M_pi_c" stoichiometry="1" />
          <speciesReference constant="true" species="M_h_c" stoichiometry="1" />
          <speciesReference constant="true" species="M_adp_c" stoichiometry="1" />
          <speciesReference constant="true" species="M_ugmda_c" stoichiometry="1" />
        </listOfProducts>
        <fbc:geneProductAssociation>
          <fbc:geneProductRef fbc:geneProduct="G_Rfer_3429" />
        </fbc:geneProductAssociation>
      </reaction>
      <reaction fast="false" id="R_UHGADA" name="UDP-3-0-acyl N-acetylglucosamine deacetylase" reversible="false" fbc:lowerFluxBound="cobra_0_bound" fbc:upperFluxBound="cobra_default_ub">
        <listOfReactants>
          <speciesReference constant="true" species="M_h2o_c" stoichiometry="1" />
          <speciesReference constant="true" species="M_u3aga_c" stoichiometry="1" />
        </listOfReactants>
        <listOfProducts>
          <speciesReference constant="true" species="M_ac_c" stoichiometry="1" />
          <speciesReference constant="true" species="M_u3hga_c" stoichiometry="1" />
        </listOfProducts>
        <fbc:geneProductAssociation>
          <fbc:geneProductRef fbc:geneProduct="G_Rfer_3414" />
        </fbc:geneProductAssociation>
      </reaction>
      <reaction fast="false" id="R_USHD" name="UDP-sugar hydrolase" reversible="false" fbc:lowerFluxBound="cobra_0_bound" fbc:upperFluxBound="cobra_default_ub">
        <listOfReactants>
          <speciesReference constant="true" species="M_h2o_c" stoichiometry="1" />
          <speciesReference constant="true" species="M_u23ga_c" stoichiometry="1" />
        </listOfReactants>
        <listOfProducts>
          <speciesReference constant="true" species="M_h_c" stoichiometry="2" />
          <speciesReference constant="true" species="M_ump_c" stoichiometry="1" />
          <speciesReference constant="true" species="M_lipidX_c" stoichiometry="1" />
        </listOfProducts>
        <fbc:geneProductAssociation>
          <fbc:geneProductRef fbc:geneProduct="G_Rfer_1344" />
        </fbc:geneProductAssociation>
      </reaction>
      <reaction fast="false" id="R_AACOR2" name="3-hydroxyacyl-CoA dehydrogenase (acetoacetyl-CoA)" reversible="true" fbc:lowerFluxBound="cobra_default_lb" fbc:upperFluxBound="cobra_default_ub">
        <listOfReactants>
          <speciesReference constant="true" species="M_nadph_c" stoichiometry="1" />
          <speciesReference constant="true" species="M_h_c" stoichiometry="1" />
          <speciesReference constant="true" species="M_aacoa_c" stoichiometry="1" />
        </listOfReactants>
        <listOfProducts>
          <speciesReference constant="true" species="M_3hbacoa_c" stoichiometry="1" />
          <speciesReference constant="true" species="M_nadp_c" stoichiometry="1" />
        </listOfProducts>
        <fbc:geneProductAssociation>
          <fbc:geneProductRef fbc:geneProduct="G_Rfer_2560" />
        </fbc:geneProductAssociation>
      </reaction>
      <reaction fast="false" id="R_ACOAH" name="acetyl-CoA hydrolase" reversible="false" fbc:lowerFluxBound="cobra_0_bound" fbc:upperFluxBound="cobra_default_ub">
        <listOfReactants>
          <speciesReference constant="true" species="M_accoa_c" stoichiometry="1" />
          <speciesReference constant="true" species="M_h2o_c" stoichiometry="1" />
        </listOfReactants>
        <listOfProducts>
          <speciesReference constant="true" species="M_ac_c" stoichiometry="1" />
          <speciesReference constant="true" species="M_h_c" stoichiometry="1" />
          <speciesReference constant="true" species="M_coa_c" stoichiometry="1" />
        </listOfProducts>
        <fbc:geneProductAssociation>
          <fbc:geneProductRef fbc:geneProduct="G_Rfer_0716" />
        </fbc:geneProductAssociation>
      </reaction>
      <reaction fast="false" id="R_ACTPASE" name="acylphosphatase" reversible="false" fbc:lowerFluxBound="cobra_0_bound" fbc:upperFluxBound="cobra_default_ub">
        <listOfReactants>
          <speciesReference constant="true" species="M_h2o_c" stoichiometry="1" />
          <speciesReference constant="true" species="M_actp_c" stoichiometry="1" />
        </listOfReactants>
        <listOfProducts>
          <speciesReference constant="true" species="M_ac_c" stoichiometry="1" />
          <speciesReference constant="true" species="M_pi_c" stoichiometry="1" />
          <speciesReference constant="true" species="M_h_c" stoichiometry="1" />
        </listOfProducts>
        <fbc:geneProductAssociation>
          <fbc:geneProductRef fbc:geneProduct="G_Rfer_1453" />
        </fbc:geneProductAssociation>
      </reaction>
      <reaction fast="false" id="R_ENO" name="enolase" reversible="true" fbc:lowerFluxBound="cobra_default_lb" fbc:upperFluxBound="cobra_default_ub">
        <listOfReactants>
          <speciesReference constant="true" species="M_2pg_c" stoichiometry="1" />
        </listOfReactants>
        <listOfProducts>
          <speciesReference constant="true" species="M_h2o_c" stoichiometry="1" />
          <speciesReference constant="true" species="M_pep_c" stoichiometry="1" />
        </listOfProducts>
        <fbc:geneProductAssociation>
          <fbc:geneProductRef fbc:geneProduct="G_Rfer_2650" />
        </fbc:geneProductAssociation>
      </reaction>
      <reaction fast="false" id="R_FDH" name="formate dehydrogenase" reversible="false" fbc:lowerFluxBound="cobra_0_bound" fbc:upperFluxBound="cobra_default_ub">
        <listOfReactants>
          <speciesReference constant="true" species="M_for_c" stoichiometry="1" />
          <speciesReference constant="true" species="M_nad_c" stoichiometry="1" />
        </listOfReactants>
        <listOfProducts>
          <speciesReference constant="true" species="M_co2_c" stoichiometry="1" />
          <speciesReference constant="true" species="M_nadh_c" stoichiometry="1" />
        </listOfProducts>
        <fbc:geneProductAssociation>
          <fbc:or>
            <fbc:geneProductRef fbc:geneProduct="G_Rfer_3260" />
            <fbc:geneProductRef fbc:geneProduct="G_Rfer_3261" />
          </fbc:or>
        </fbc:geneProductAssociation>
      </reaction>
      <reaction fast="false" id="R_G3PD1" name="glycerol-3-phosphate dehydrogenase (NAD)" reversible="true" fbc:lowerFluxBound="cobra_default_lb" fbc:upperFluxBound="cobra_default_ub">
        <listOfReactants>
          <speciesReference constant="true" species="M_glyc3p_c" stoichiometry="1" />
          <speciesReference constant="true" species="M_nad_c" stoichiometry="1" />
        </listOfReactants>
        <listOfProducts>
          <speciesReference constant="true" species="M_h_c" stoichiometry="1" />
          <speciesReference constant="true" species="M_nadh_c" stoichiometry="1" />
          <speciesReference constant="true" species="M_dhap_c" stoichiometry="1" />
        </listOfProducts>
        <fbc:geneProductAssociation>
          <fbc:geneProductRef fbc:geneProduct="G_Rfer_1313" />
        </fbc:geneProductAssociation>
      </reaction>
      <reaction fast="false" id="R_G3PD2" name="glycerol-3-phosphate dehydrogenase (NADP)" reversible="true" fbc:lowerFluxBound="cobra_default_lb" fbc:upperFluxBound="cobra_default_ub">
        <listOfReactants>
          <speciesReference constant="true" species="M_glyc3p_c" stoichiometry="1" />
          <speciesReference constant="true" species="M_nadp_c" stoichiometry="1" />
        </listOfReactants>
        <listOfProducts>
          <speciesReference constant="true" species="M_nadph_c" stoichiometry="1" />
          <speciesReference constant="true" species="M_h_c" stoichiometry="1" />
          <speciesReference constant="true" species="M_dhap_c" stoichiometry="1" />
        </listOfProducts>
        <fbc:geneProductAssociation>
          <fbc:geneProductRef fbc:geneProduct="G_Rfer_1313" />
        </fbc:geneProductAssociation>
      </reaction>
      <reaction fast="false" id="R_G3PD4" name="glycerol-3-phosphate dehydrogenase (menaquinone 7)" reversible="false" fbc:lowerFluxBound="cobra_0_bound" fbc:upperFluxBound="cobra_default_ub">
        <listOfReactants>
          <speciesReference constant="true" species="M_glyc3p_c" stoichiometry="1" />
          <speciesReference constant="true" species="M_mqn7_c" stoichiometry="1" />
        </listOfReactants>
        <listOfProducts>
          <speciesReference constant="true" species="M_mql7_c" stoichiometry="1" />
          <speciesReference constant="true" species="M_dhap_c" stoichiometry="1" />
        </listOfProducts>
        <fbc:geneProductAssociation>
          <fbc:geneProductRef fbc:geneProduct="G_Rfer_3670" />
        </fbc:geneProductAssociation>
      </reaction>
      <reaction fast="false" id="R_GLYD" name="glycerate dehydrogenase" reversible="true" fbc:lowerFluxBound="cobra_default_lb" fbc:upperFluxBound="cobra_default_ub">
        <listOfReactants>
          <speciesReference constant="true" species="M_h_c" stoichiometry="1" />
          <speciesReference constant="true" species="M_nadh_c" stoichiometry="1" />
          <speciesReference constant="true" species="M_hpyr_c" stoichiometry="1" />
        </listOfReactants>
        <listOfProducts>
          <speciesReference constant="true" species="M_nad_c" stoichiometry="1" />
          <speciesReference constant="true" species="M_glyc__R_c" stoichiometry="1" />
        </listOfProducts>
        <fbc:geneProductAssociation>
          <fbc:geneProductRef fbc:geneProduct="G_Rfer_2996" />
        </fbc:geneProductAssociation>
      </reaction>
      <reaction fast="false" id="R_GLYK" name="glycerol kinase" reversible="false" fbc:lowerFluxBound="cobra_0_bound" fbc:upperFluxBound="cobra_default_ub">
        <listOfReactants>
          <speciesReference constant="true" species="M_glyc_c" stoichiometry="1" />
          <speciesReference constant="true" species="M_atp_c" stoichiometry="1" />
        </listOfReactants>
        <listOfProducts>
          <speciesReference constant="true" species="M_glyc3p_c" stoichiometry="1" />
          <speciesReference constant="true" species="M_h_c" stoichiometry="1" />
          <speciesReference constant="true" species="M_adp_c" stoichiometry="1" />
        </listOfProducts>
        <fbc:geneProductAssociation>
          <fbc:geneProductRef fbc:geneProduct="G_Rfer_3678" />
        </fbc:geneProductAssociation>
      </reaction>
      <reaction fast="false" id="R_HGR" name="mercury(II) reductase" reversible="true" fbc:lowerFluxBound="cobra_default_lb" fbc:upperFluxBound="cobra_default_ub">
        <listOfReactants>
          <speciesReference constant="true" species="M_hg2_c" stoichiometry="1" />
          <speciesReference constant="true" species="M_nadph_c" stoichiometry="1" />
        </listOfReactants>
        <listOfProducts>
          <speciesReference constant="true" species="M_h_c" stoichiometry="1" />
          <speciesReference constant="true" species="M_hg0_c" stoichiometry="1" />
          <speciesReference constant="true" species="M_nadp_c" stoichiometry="1" />
        </listOfProducts>
        <fbc:geneProductAssociation>
          <fbc:geneProductRef fbc:geneProduct="G_Rfer_1621" />
        </fbc:geneProductAssociation>
      </reaction>
      <reaction fast="false" id="R_MAN6PI" name="mannose-6-phosphate isomerase" reversible="true" fbc:lowerFluxBound="cobra_default_lb" fbc:upperFluxBound="cobra_default_ub">
        <listOfReactants>
          <speciesReference constant="true" species="M_man6p_c" stoichiometry="1" />
        </listOfReactants>
        <listOfProducts>
          <speciesReference constant="true" species="M_f6p_c" stoichiometry="1" />
        </listOfProducts>
        <fbc:geneProductAssociation>
          <fbc:geneProductRef fbc:geneProduct="G_Rfer_1122" />
        </fbc:geneProductAssociation>
      </reaction>
      <reaction fast="false" id="R_PFK" name="phosphofructokinase" reversible="false" fbc:lowerFluxBound="cobra_0_bound" fbc:upperFluxBound="cobra_default_ub">
        <listOfReactants>
          <speciesReference constant="true" species="M_atp_c" stoichiometry="1" />
          <speciesReference constant="true" species="M_f6p_c" stoichiometry="1" />
        </listOfReactants>
        <listOfProducts>
          <speciesReference constant="true" species="M_h_c" stoichiometry="1" />
          <speciesReference constant="true" species="M_adp_c" stoichiometry="1" />
          <speciesReference constant="true" species="M_fdp_c" stoichiometry="1" />
        </listOfProducts>
        <fbc:geneProductAssociation>
          <fbc:geneProductRef fbc:geneProduct="G_Rfer_1479" />
        </fbc:geneProductAssociation>
      </reaction>
      <reaction fast="false" id="R_PGI" name="glucose-6-phosphate isomerase" reversible="true" fbc:lowerFluxBound="cobra_default_lb" fbc:upperFluxBound="cobra_default_ub">
        <listOfReactants>
          <speciesReference constant="true" species="M_g6p_c" stoichiometry="1" />
        </listOfReactants>
        <listOfProducts>
          <speciesReference constant="true" species="M_f6p_c" stoichiometry="1" />
        </listOfProducts>
        <fbc:geneProductAssociation>
          <fbc:geneProductRef fbc:geneProduct="G_Rfer_1127" />
        </fbc:geneProductAssociation>
      </reaction>
      <reaction fast="false" id="R_PGM" name="phosphoglycerate mutase" reversible="true" fbc:lowerFluxBound="cobra_default_lb" fbc:upperFluxBound="cobra_default_ub">
        <listOfReactants>
          <speciesReference constant="true" species="M_3pg_c" stoichiometry="1" />
        </listOfReactants>
        <listOfProducts>
          <speciesReference constant="true" species="M_2pg_c" stoichiometry="1" />
        </listOfProducts>
        <fbc:geneProductAssociation>
          <fbc:geneProductRef fbc:geneProduct="G_Rfer_1309" />
        </fbc:geneProductAssociation>
      </reaction>
      <reaction fast="false" id="R_PPDK" name="pyruvate phosphate dikinase" reversible="false" fbc:lowerFluxBound="cobra_0_bound" fbc:upperFluxBound="cobra_default_ub">
        <listOfReactants>
          <speciesReference constant="true" species="M_pyr_c" stoichiometry="1" />
          <speciesReference constant="true" species="M_pi_c" stoichiometry="1" />
          <speciesReference constant="true" species="M_atp_c" stoichiometry="1" />
        </listOfReactants>
        <listOfProducts>
          <speciesReference constant="true" species="M_ppi_c" stoichiometry="1" />
          <speciesReference constant="true" species="M_pep_c" stoichiometry="1" />
          <speciesReference constant="true" species="M_h_c" stoichiometry="1" />
          <speciesReference constant="true" species="M_amp_c" stoichiometry="1" />
        </listOfProducts>
        <fbc:geneProductAssociation>
          <fbc:geneProductRef fbc:geneProduct="G_Rfer_0088" />
        </fbc:geneProductAssociation>
      </reaction>
      <reaction fast="false" id="R_PPN13D" name="1,3-propanediol dehydrogenase" reversible="true" fbc:lowerFluxBound="cobra_default_lb" fbc:upperFluxBound="cobra_default_ub">
        <listOfReactants>
          <speciesReference constant="true" species="M_13ppd_c" stoichiometry="1" />
          <speciesReference constant="true" species="M_nad_c" stoichiometry="1" />
        </listOfReactants>
        <listOfProducts>
          <speciesReference constant="true" species="M_3hppnl_c" stoichiometry="1" />
          <speciesReference constant="true" species="M_h_c" stoichiometry="1" />
          <speciesReference constant="true" species="M_nadh_c" stoichiometry="1" />
        </listOfProducts>
        <fbc:geneProductAssociation>
          <fbc:geneProductRef fbc:geneProduct="G_Rfer_1965" />
        </fbc:geneProductAssociation>
      </reaction>
      <reaction fast="false" id="R_SUCOAS" name="succinyl-CoA synthetase (ADP-forming)" reversible="true" fbc:lowerFluxBound="cobra_default_lb" fbc:upperFluxBound="cobra_default_ub">
        <listOfReactants>
          <speciesReference constant="true" species="M_atp_c" stoichiometry="1" />
          <speciesReference constant="true" species="M_succ_c" stoichiometry="1" />
          <speciesReference constant="true" species="M_coa_c" stoichiometry="1" />
        </listOfReactants>
        <listOfProducts>
          <speciesReference constant="true" species="M_pi_c" stoichiometry="1" />
          <speciesReference constant="true" species="M_adp_c" stoichiometry="1" />
          <speciesReference constant="true" species="M_succoa_c" stoichiometry="1" />
        </listOfProducts>
        <fbc:geneProductAssociation>
          <fbc:and>
            <fbc:geneProductRef fbc:geneProduct="G_Rfer_3945" />
            <fbc:geneProductRef fbc:geneProduct="G_Rfer_3944" />
          </fbc:and>
        </fbc:geneProductAssociation>
      </reaction>
      <reaction fast="false" id="R_ACONT" name="aconitase" reversible="true" fbc:lowerFluxBound="cobra_default_lb" fbc:upperFluxBound="cobra_default_ub">
        <listOfReactants>
          <speciesReference constant="true" species="M_cit_c" stoichiometry="1" />
        </listOfReactants>
        <listOfProducts>
          <speciesReference constant="true" species="M_icit_c" stoichiometry="1" />
        </listOfProducts>
        <fbc:geneProductAssociation>
          <fbc:or>
            <fbc:geneProductRef fbc:geneProduct="G_Rfer_1806" />
            <fbc:geneProductRef fbc:geneProduct="G_Rfer_2366" />
          </fbc:or>
        </fbc:geneProductAssociation>
      </reaction>
      <reaction fast="false" id="R_AKGD" name="2-oxoglutarate dehydrogenase" reversible="false" fbc:lowerFluxBound="cobra_0_bound" fbc:upperFluxBound="cobra_default_ub">
        <listOfReactants>
          <speciesReference constant="true" species="M_akg_c" stoichiometry="1" />
          <speciesReference constant="true" species="M_nad_c" stoichiometry="1" />
          <speciesReference constant="true" species="M_coa_c" stoichiometry="1" />
        </listOfReactants>
        <listOfProducts>
          <speciesReference constant="true" species="M_co2_c" stoichiometry="1" />
          <speciesReference constant="true" species="M_nadh_c" stoichiometry="1" />
          <speciesReference constant="true" species="M_succoa_c" stoichiometry="1" />
        </listOfProducts>
        <fbc:geneProductAssociation>
          <fbc:or>
            <fbc:geneProductRef fbc:geneProduct="G_Rfer_2321" />
            <fbc:geneProductRef fbc:geneProduct="G_Rfer_2214" />
            <fbc:geneProductRef fbc:geneProduct="G_Rfer_2320" />
          </fbc:or>
        </fbc:geneProductAssociation>
      </reaction>
      <reaction fast="false" id="R_CITL" name="Citrate lyase" reversible="false" fbc:lowerFluxBound="cobra_0_bound" fbc:upperFluxBound="cobra_default_ub">
        <listOfReactants>
          <speciesReference constant="true" species="M_cit_c" stoichiometry="1" />
        </listOfReactants>
        <listOfProducts>
          <speciesReference constant="true" species="M_ac_c" stoichiometry="1" />
          <speciesReference constant="true" species="M_oaa_c" stoichiometry="1" />
        </listOfProducts>
        <fbc:geneProductAssociation>
          <fbc:and>
            <fbc:geneProductRef fbc:geneProduct="G_Rfer_2408" />
            <fbc:geneProductRef fbc:geneProduct="G_Rfer_2407" />
            <fbc:geneProductRef fbc:geneProduct="G_Rfer_2409" />
          </fbc:and>
        </fbc:geneProductAssociation>
      </reaction>
      <reaction fast="false" id="R_CS" name="citrate synthase" reversible="false" fbc:lowerFluxBound="cobra_0_bound" fbc:upperFluxBound="cobra_default_ub">
        <listOfReactants>
          <speciesReference constant="true" species="M_h2o_c" stoichiometry="1" />
          <speciesReference constant="true" species="M_accoa_c" stoichiometry="1" />
          <speciesReference constant="true" species="M_oaa_c" stoichiometry="1" />
        </listOfReactants>
        <listOfProducts>
          <speciesReference constant="true" species="M_h_c" stoichiometry="1" />
          <speciesReference constant="true" species="M_cit_c" stoichiometry="1" />
          <speciesReference constant="true" species="M_coa_c" stoichiometry="1" />
        </listOfProducts>
        <fbc:geneProductAssociation>
          <fbc:geneProductRef fbc:geneProduct="G_Rfer_1796" />
        </fbc:geneProductAssociation>
      </reaction>
      <reaction fast="false" id="R_FUM" name="fumarase" reversible="true" fbc:lowerFluxBound="cobra_default_lb" fbc:upperFluxBound="cobra_default_ub">
        <listOfReactants>
          <speciesReference constant="true" species="M_h2o_c" stoichiometry="1" />
          <speciesReference constant="true" species="M_fum_c" stoichiometry="1" />
        </listOfReactants>
        <listOfProducts>
          <speciesReference constant="true" species="M_mal__L_c" stoichiometry="1" />
        </listOfProducts>
        <fbc:geneProductAssociation>
          <fbc:or>
            <fbc:geneProductRef fbc:geneProduct="G_Rfer_2583" />
            <fbc:geneProductRef fbc:geneProduct="G_Rfer_2365" />
          </fbc:or>
        </fbc:geneProductAssociation>
      </reaction>
      <reaction fast="false" id="R_ICDHy" name="isocitrate dehydrogenase (NADP)" reversible="true" fbc:lowerFluxBound="cobra_default_lb" fbc:upperFluxBound="cobra_default_ub">
        <listOfReactants>
          <speciesReference constant="true" species="M_icit_c" stoichiometry="1" />
          <speciesReference constant="true" species="M_nadp_c" stoichiometry="1" />
        </listOfReactants>
        <listOfProducts>
          <speciesReference constant="true" species="M_co2_c" stoichiometry="1" />
          <speciesReference constant="true" species="M_akg_c" stoichiometry="1" />
          <speciesReference constant="true" species="M_nadph_c" stoichiometry="1" />
        </listOfProducts>
        <fbc:geneProductAssociation>
          <fbc:geneProductRef fbc:geneProduct="G_Rfer_2761" />
        </fbc:geneProductAssociation>
      </reaction>
      <reaction fast="false" id="R_MDH" name="malate dehydrogenase" reversible="true" fbc:lowerFluxBound="cobra_default_lb" fbc:upperFluxBound="cobra_default_ub">
        <listOfReactants>
          <speciesReference constant="true" species="M_mal__L_c" stoichiometry="1" />
          <speciesReference constant="true" species="M_nad_c" stoichiometry="1" />
        </listOfReactants>
        <listOfProducts>
          <speciesReference constant="true" species="M_h_c" stoichiometry="1" />
          <speciesReference constant="true" species="M_oaa_c" stoichiometry="1" />
          <speciesReference constant="true" species="M_nadh_c" stoichiometry="1" />
        </listOfProducts>
        <fbc:geneProductAssociation>
          <fbc:geneProductRef fbc:geneProduct="G_Rfer_1803" />
        </fbc:geneProductAssociation>
      </reaction>
      <reaction fast="false" id="R_SUCD1i" name="succinate dehydrogenase" reversible="false" fbc:lowerFluxBound="cobra_0_bound" fbc:upperFluxBound="cobra_default_ub">
        <listOfReactants>
          <speciesReference constant="true" species="M_succ_c" stoichiometry="1" />
          <speciesReference constant="true" species="M_fad_c" stoichiometry="1" />
        </listOfReactants>
        <listOfProducts>
          <speciesReference constant="true" species="M_fum_c" stoichiometry="1" />
          <speciesReference constant="true" species="M_fadh2_c" stoichiometry="1" />
        </listOfProducts>
        <fbc:geneProductAssociation>
          <fbc:and>
            <fbc:geneProductRef fbc:geneProduct="G_Rfer_1799" />
            <fbc:geneProductRef fbc:geneProduct="G_Rfer_1801" />
            <fbc:geneProductRef fbc:geneProduct="G_Rfer_1798" />
            <fbc:geneProductRef fbc:geneProduct="G_Rfer_1800" />
          </fbc:and>
        </fbc:geneProductAssociation>
      </reaction>
      <reaction fast="false" id="R_FTHFD" name="formyltetrahydrofolate deformylase" reversible="false" fbc:lowerFluxBound="cobra_0_bound" fbc:upperFluxBound="cobra_default_ub">
        <listOfReactants>
          <speciesReference constant="true" species="M_h2o_c" stoichiometry="1" />
          <speciesReference constant="true" species="M_10fthf_c" stoichiometry="1" />
        </listOfReactants>
        <listOfProducts>
          <speciesReference constant="true" species="M_h_c" stoichiometry="1" />
          <speciesReference constant="true" species="M_for_c" stoichiometry="1" />
          <speciesReference constant="true" species="M_thf_c" stoichiometry="1" />
        </listOfProducts>
        <fbc:geneProductAssociation>
          <fbc:geneProductRef fbc:geneProduct="G_Rfer_0609" />
        </fbc:geneProductAssociation>
      </reaction>
      <reaction fast="false" id="R_ACPS1" name="acyl-carrier protein synthase" reversible="false" fbc:lowerFluxBound="cobra_0_bound" fbc:upperFluxBound="cobra_default_ub">
        <listOfReactants>
          <speciesReference constant="true" species="M_coa_c" stoichiometry="1" />
          <speciesReference constant="true" species="M_apoACP_c" stoichiometry="1" />
        </listOfReactants>
        <listOfProducts>
          <speciesReference constant="true" species="M_ACP_c" stoichiometry="1" />
          <speciesReference constant="true" species="M_h_c" stoichiometry="1" />
          <speciesReference constant="true" species="M_pap_c" stoichiometry="1" />
        </listOfProducts>
        <fbc:geneProductAssociation>
          <fbc:geneProductRef fbc:geneProduct="G_Rfer_1753" />
        </fbc:geneProductAssociation>
      </reaction>
      <reaction fast="false" id="R_ALATA_D2" name="D-alanine transaminase" reversible="false" fbc:lowerFluxBound="cobra_0_bound" fbc:upperFluxBound="cobra_default_ub">
        <listOfReactants>
          <speciesReference constant="true" species="M_pydx5p_c" stoichiometry="1" />
          <speciesReference constant="true" species="M_ala__D_c" stoichiometry="1" />
        </listOfReactants>
        <listOfProducts>
          <speciesReference constant="true" species="M_pyam5p_c" stoichiometry="1" />
          <speciesReference constant="true" species="M_pyr_c" stoichiometry="1" />
        </listOfProducts>
        <fbc:geneProductAssociation>
          <fbc:geneProductRef fbc:geneProduct="G_Rfer_2658" />
        </fbc:geneProductAssociation>
      </reaction>
      <reaction fast="false" id="R_ALATA_L2" name="alanine transaminase" reversible="false" fbc:lowerFluxBound="cobra_0_bound" fbc:upperFluxBound="cobra_default_ub">
        <listOfReactants>
          <speciesReference constant="true" species="M_pydx5p_c" stoichiometry="1" />
          <speciesReference constant="true" species="M_ala__L_c" stoichiometry="1" />
        </listOfReactants>
        <listOfProducts>
          <speciesReference constant="true" species="M_pyam5p_c" stoichiometry="1" />
          <speciesReference constant="true" species="M_pyr_c" stoichiometry="1" />
        </listOfProducts>
        <fbc:geneProductAssociation>
          <fbc:geneProductRef fbc:geneProduct="G_Rfer_2658" />
        </fbc:geneProductAssociation>
      </reaction>
      <reaction fast="false" id="R_AMAOT" name="adenosylmethionine-8-amino-7-oxononanoate transaminase" reversible="true" fbc:lowerFluxBound="cobra_default_lb" fbc:upperFluxBound="cobra_default_ub">
        <listOfReactants>
          <speciesReference constant="true" species="M_amet_c" stoichiometry="1" />
          <speciesReference constant="true" species="M_8aonn_c" stoichiometry="1" />
        </listOfReactants>
        <listOfProducts>
          <speciesReference constant="true" species="M_amob_c" stoichiometry="1" />
          <speciesReference constant="true" species="M_dann_c" stoichiometry="1" />
        </listOfProducts>
        <fbc:geneProductAssociation>
          <fbc:geneProductRef fbc:geneProduct="G_Rfer_0373" />
        </fbc:geneProductAssociation>
      </reaction>
      <reaction fast="false" id="R_AMPMS" name="4-amino-2-methyl-5-phosphomethylpyrimidine synthetase" reversible="false" fbc:lowerFluxBound="cobra_0_bound" fbc:upperFluxBound="cobra_default_ub">
        <listOfReactants>
          <speciesReference constant="true" species="M_h2o_c" stoichiometry="1" />
          <speciesReference constant="true" species="M_air_c" stoichiometry="1" />
        </listOfReactants>
        <listOfProducts>
          <speciesReference constant="true" species="M_for_c" stoichiometry="2" />
          <speciesReference constant="true" species="M_h_c" stoichiometry="4" />
          <speciesReference constant="true" species="M_4ampm_c" stoichiometry="1" />
        </listOfProducts>
        <fbc:geneProductAssociation>
          <fbc:geneProductRef fbc:geneProduct="G_Rfer_1708" />
        </fbc:geneProductAssociation>
      </reaction>
      <reaction fast="false" id="R_APRAUR" name="5-amino-6-(5-phosphoribosylamino)uracil reductase" reversible="false" fbc:lowerFluxBound="cobra_0_bound" fbc:upperFluxBound="cobra_default_ub">
        <listOfReactants>
          <speciesReference constant="true" species="M_nadph_c" stoichiometry="1" />
          <speciesReference constant="true" species="M_h_c" stoichiometry="1" />
          <speciesReference constant="true" species="M_5apru_c" stoichiometry="1" />
        </listOfReactants>
        <listOfProducts>
          <speciesReference constant="true" species="M_nadp_c" stoichiometry="1" />
          <speciesReference constant="true" species="M_5aprbu_c" stoichiometry="1" />
        </listOfProducts>
        <fbc:geneProductAssociation>
          <fbc:geneProductRef fbc:geneProduct="G_Rfer_2666" />
        </fbc:geneProductAssociation>
      </reaction>
      <reaction fast="false" id="R_ASP1DC" name="aspartate 1-decarboxylase" reversible="false" fbc:lowerFluxBound="cobra_0_bound" fbc:upperFluxBound="cobra_default_ub">
        <listOfReactants>
          <speciesReference constant="true" species="M_asp__L_c" stoichiometry="1" />
          <speciesReference constant="true" species="M_h_c" stoichiometry="1" />
        </listOfReactants>
        <listOfProducts>
          <speciesReference constant="true" species="M_co2_c" stoichiometry="1" />
          <speciesReference constant="true" species="M_ala__B_c" stoichiometry="1" />
        </listOfProducts>
        <fbc:geneProductAssociation>
          <fbc:geneProductRef fbc:geneProduct="G_Rfer_3032" />
        </fbc:geneProductAssociation>
      </reaction>
      <reaction fast="false" id="R_ASPO3" name="L-aspartate oxidase" reversible="false" fbc:lowerFluxBound="cobra_0_bound" fbc:upperFluxBound="cobra_default_ub">
        <listOfReactants>
          <speciesReference constant="true" species="M_ubq8_c" stoichiometry="1" />
          <speciesReference constant="true" species="M_asp__L_c" stoichiometry="1" />
        </listOfReactants>
        <listOfProducts>
          <speciesReference constant="true" species="M_h_c" stoichiometry="1" />
          <speciesReference constant="true" species="M_ubq8h2_c" stoichiometry="1" />
          <speciesReference constant="true" species="M_iasp_c" stoichiometry="1" />
        </listOfProducts>
        <fbc:geneProductAssociation>
          <fbc:geneProductRef fbc:geneProduct="G_Rfer_3031" />
        </fbc:geneProductAssociation>
      </reaction>
      <reaction fast="false" id="R_ASPO4" name="L-aspartate oxidase" reversible="false" fbc:lowerFluxBound="cobra_0_bound" fbc:upperFluxBound="cobra_default_ub">
        <listOfReactants>
          <speciesReference constant="true" species="M_asp__L_c" stoichiometry="1" />
          <speciesReference constant="true" species="M_mqn8_c" stoichiometry="1" />
        </listOfReactants>
        <listOfProducts>
          <speciesReference constant="true" species="M_mql8_c" stoichiometry="1" />
          <speciesReference constant="true" species="M_h_c" stoichiometry="1" />
          <speciesReference constant="true" species="M_iasp_c" stoichiometry="1" />
        </listOfProducts>
        <fbc:geneProductAssociation>
          <fbc:geneProductRef fbc:geneProduct="G_Rfer_3031" />
        </fbc:geneProductAssociation>
      </reaction>
      <reaction fast="false" id="R_ASPO5" name="L-aspartate oxidase" reversible="false" fbc:lowerFluxBound="cobra_0_bound" fbc:upperFluxBound="cobra_default_ub">
        <listOfReactants>
          <speciesReference constant="true" species="M_fum_c" stoichiometry="1" />
          <speciesReference constant="true" species="M_asp__L_c" stoichiometry="1" />
        </listOfReactants>
        <listOfProducts>
          <speciesReference constant="true" species="M_h_c" stoichiometry="1" />
          <speciesReference constant="true" species="M_succ_c" stoichiometry="1" />
          <speciesReference constant="true" species="M_iasp_c" stoichiometry="1" />
        </listOfProducts>
        <fbc:geneProductAssociation>
          <fbc:geneProductRef fbc:geneProduct="G_Rfer_3031" />
        </fbc:geneProductAssociation>
      </reaction>
      <reaction fast="false" id="R_ASPO6" name="L-aspartate oxidase" reversible="false" fbc:lowerFluxBound="cobra_0_bound" fbc:upperFluxBound="cobra_default_ub">
        <listOfReactants>
          <speciesReference constant="true" species="M_asp__L_c" stoichiometry="1" />
          <speciesReference constant="true" species="M_o2_c" stoichiometry="1" />
        </listOfReactants>
        <listOfProducts>
          <speciesReference constant="true" species="M_h_c" stoichiometry="1" />
          <speciesReference constant="true" species="M_iasp_c" stoichiometry="1" />
          <speciesReference constant="true" species="M_h2o2_c" stoichiometry="1" />
        </listOfProducts>
        <fbc:geneProductAssociation>
          <fbc:geneProductRef fbc:geneProduct="G_Rfer_3031" />
        </fbc:geneProductAssociation>
      </reaction>
      <reaction fast="false" id="R_BACCL" name="biotin-[acetyl-CoA-carboxylase] ligase" reversible="false" fbc:lowerFluxBound="cobra_0_bound" fbc:upperFluxBound="cobra_default_ub">
        <listOfReactants>
          <speciesReference constant="true" species="M_btn_c" stoichiometry="1" />
          <speciesReference constant="true" species="M_h_c" stoichiometry="1" />
          <speciesReference constant="true" species="M_atp_c" stoichiometry="1" />
        </listOfReactants>
        <listOfProducts>
          <speciesReference constant="true" species="M_ppi_c" stoichiometry="1" />
          <speciesReference constant="true" species="M_btamp_c" stoichiometry="1" />
        </listOfProducts>
        <fbc:geneProductAssociation>
          <fbc:geneProductRef fbc:geneProduct="G_Rfer_3953" />
        </fbc:geneProductAssociation>
      </reaction>
[truncated: 483,755 more chars]
