# Supplementary material for: Do genome-scale models need exact solvers or clearer standards?
Source: Mol Syst Biol. 2015 Oct 14;11(10):831. doi: 10.15252/msb.20156157 (PMC4631202; doi:10.15252/msb.20156157)
Supplement: Supplementary file 2 — Dataset EV1 [file msb0011-0831-sd2.zip › m_model_collection-master/sbml3/iCS291.xml]

<?xml version='1.0' encoding='UTF-8'?>
<sbml xmlns:fbc="http://www.sbml.org/sbml/level3/version1/fbc/version2" level="3" sboTerm="SBO:0000624" version="1" xmlns="http://www.sbml.org/sbml/level3/version1/core" fbc:required="false">
  <model id="iCS291" fbc:strict="true">
    <listOfUnitDefinitions>
      <unitDefinition id="mmol_per_gDW_per_hr">
        <listOfUnits>
          <unit exponent="1" kind="mole" multiplier="1" scale="-3" />
          <unit exponent="-1" kind="gram" multiplier="1" scale="0" />
          <unit exponent="-1" kind="second" multiplier="3600" scale="0" />
        </listOfUnits>
      </unitDefinition>
    </listOfUnitDefinitions>
    <fbc:listOfObjectives fbc:activeObjective="obj">
      <fbc:objective fbc:id="obj" fbc:type="maximize">
        <fbc:listOfFluxObjectives>
          <fbc:fluxObjective fbc:coefficient="1" fbc:reaction="R_BIOMASS" />
        </fbc:listOfFluxObjectives>
      </fbc:objective>
    </fbc:listOfObjectives>
    <listOfParameters>
      <parameter constant="true" id="cobra_default_lb" sboTerm="SBO:0000626" units="mmol_per_gDW_per_hr" value="-1000" />
      <parameter constant="true" id="cobra_default_ub" sboTerm="SBO:0000626" units="mmol_per_gDW_per_hr" value="1000" />
      <parameter constant="true" id="cobra_0_bound" sboTerm="SBO:0000626" units="mmol_per_gDW_per_hr" value="0" />
      <parameter constant="true" id="R_EX_DIPEPxt_upper_bound" sboTerm="SBO:0000625" units="mmol_per_gDW_per_hr" value="10" />
      <parameter constant="true" id="R_EX_DIPEPxt_lower_bound" sboTerm="SBO:0000625" units="mmol_per_gDW_per_hr" value="-10" />
      <parameter constant="true" id="R_EX_OPEPxt_upper_bound" sboTerm="SBO:0000625" units="mmol_per_gDW_per_hr" value="10" />
      <parameter constant="true" id="R_EX_OPEPxt_lower_bound" sboTerm="SBO:0000625" units="mmol_per_gDW_per_hr" value="-10" />
      <parameter constant="true" id="R_EX_SERxt_upper_bound" sboTerm="SBO:0000625" units="mmol_per_gDW_per_hr" value="10" />
      <parameter constant="true" id="R_EX_SERxt_lower_bound" sboTerm="SBO:0000625" units="mmol_per_gDW_per_hr" value="-10" />
      <parameter constant="true" id="R_EX_ETHxt_upper_bound" sboTerm="SBO:0000625" units="mmol_per_gDW_per_hr" value="10" />
      <parameter constant="true" id="R_EX_ETHxt_lower_bound" sboTerm="SBO:0000625" units="mmol_per_gDW_per_hr" value="-10" />
      <parameter constant="true" id="R_EX_ACxt_upper_bound" sboTerm="SBO:0000625" units="mmol_per_gDW_per_hr" value="10" />
      <parameter constant="true" id="R_EX_ACxt_lower_bound" sboTerm="SBO:0000625" units="mmol_per_gDW_per_hr" value="-10" />
      <parameter constant="true" id="R_EX_GLACxt_upper_bound" sboTerm="SBO:0000625" units="mmol_per_gDW_per_hr" value="10" />
      <parameter constant="true" id="R_EX_GLACxt_lower_bound" sboTerm="SBO:0000625" units="mmol_per_gDW_per_hr" value="-10" />
      <parameter constant="true" id="R_EX_GLCxt_upper_bound" sboTerm="SBO:0000625" units="mmol_per_gDW_per_hr" value="10" />
      <parameter constant="true" id="R_EX_GLCxt_lower_bound" sboTerm="SBO:0000625" units="mmol_per_gDW_per_hr" value="-10" />
      <parameter constant="true" id="R_EX_PROxt_upper_bound" sboTerm="SBO:0000625" units="mmol_per_gDW_per_hr" value="10" />
      <parameter constant="true" id="R_EX_PROxt_lower_bound" sboTerm="SBO:0000625" units="mmol_per_gDW_per_hr" value="-10" />
      <parameter constant="true" id="R_EX_NAxt_upper_bound" sboTerm="SBO:0000625" units="mmol_per_gDW_per_hr" value="10" />
      <parameter constant="true" id="R_EX_NAxt_lower_bound" sboTerm="SBO:0000625" units="mmol_per_gDW_per_hr" value="-10" />
      <parameter constant="true" id="R_EX_LACxt_upper_bound" sboTerm="SBO:0000625" units="mmol_per_gDW_per_hr" value="10" />
      <parameter constant="true" id="R_EX_LACxt_lower_bound" sboTerm="SBO:0000625" units="mmol_per_gDW_per_hr" value="-10" />
      <parameter constant="true" id="R_EX_GLNxt_upper_bound" sboTerm="SBO:0000625" units="mmol_per_gDW_per_hr" value="10" />
      <parameter constant="true" id="R_EX_GLNxt_lower_bound" sboTerm="SBO:0000625" units="mmol_per_gDW_per_hr" value="-10" />
      <parameter constant="true" id="R_EX_GLUxt_upper_bound" sboTerm="SBO:0000625" units="mmol_per_gDW_per_hr" value="10" />
      <parameter constant="true" id="R_EX_GLUxt_lower_bound" sboTerm="SBO:0000625" units="mmol_per_gDW_per_hr" value="-10" />
      <parameter constant="true" id="R_EX_ALAxt_upper_bound" sboTerm="SBO:0000625" units="mmol_per_gDW_per_hr" value="10" />
      <parameter constant="true" id="R_EX_ALAxt_lower_bound" sboTerm="SBO:0000625" units="mmol_per_gDW_per_hr" value="-10" />
      <parameter constant="true" id="R_EX_DALAxt_upper_bound" sboTerm="SBO:0000625" units="mmol_per_gDW_per_hr" value="10" />
      <parameter constant="true" id="R_EX_DALAxt_lower_bound" sboTerm="SBO:0000625" units="mmol_per_gDW_per_hr" value="-10" />
      <parameter constant="true" id="R_EX_GLYxt_upper_bound" sboTerm="SBO:0000625" units="mmol_per_gDW_per_hr" value="10" />
      <parameter constant="true" id="R_EX_GLYxt_lower_bound" sboTerm="SBO:0000625" units="mmol_per_gDW_per_hr" value="-10" />
      <parameter constant="true" id="R_EX_DSERxt_upper_bound" sboTerm="SBO:0000625" units="mmol_per_gDW_per_hr" value="10" />
      <parameter constant="true" id="R_EX_DSERxt_lower_bound" sboTerm="SBO:0000625" units="mmol_per_gDW_per_hr" value="-10" />
      <parameter constant="true" id="R_EX_ORNxt_upper_bound" sboTerm="SBO:0000625" units="mmol_per_gDW_per_hr" value="10" />
      <parameter constant="true" id="R_EX_ORNxt_lower_bound" sboTerm="SBO:0000625" units="mmol_per_gDW_per_hr" value="-10" />
      <parameter constant="true" id="R_EX_ARGxt_upper_bound" sboTerm="SBO:0000625" units="mmol_per_gDW_per_hr" value="10" />
      <parameter constant="true" id="R_EX_ARGxt_lower_bound" sboTerm="SBO:0000625" units="mmol_per_gDW_per_hr" value="-10" />
      <parameter constant="true" id="R_EX_SUCCxt_upper_bound" sboTerm="SBO:0000625" units="mmol_per_gDW_per_hr" value="10" />
      <parameter constant="true" id="R_EX_SUCCxt_lower_bound" sboTerm="SBO:0000625" units="mmol_per_gDW_per_hr" value="-10" />
      <parameter constant="true" id="R_EX_FUMxt_upper_bound" sboTerm="SBO:0000625" units="mmol_per_gDW_per_hr" value="10" />
      <parameter constant="true" id="R_EX_FUMxt_lower_bound" sboTerm="SBO:0000625" units="mmol_per_gDW_per_hr" value="-10" />
      <parameter constant="true" id="R_EX_MALxt_upper_bound" sboTerm="SBO:0000625" units="mmol_per_gDW_per_hr" value="10" />
      <parameter constant="true" id="R_EX_MALxt_lower_bound" sboTerm="SBO:0000625" units="mmol_per_gDW_per_hr" value="-10" />
      <parameter constant="true" id="R_EX_ASPxt_upper_bound" sboTerm="SBO:0000625" units="mmol_per_gDW_per_hr" value="10" />
      <parameter constant="true" id="R_EX_ASPxt_lower_bound" sboTerm="SBO:0000625" units="mmol_per_gDW_per_hr" value="-10" />
      <parameter constant="true" id="R_EX_ADNxt_upper_bound" sboTerm="SBO:0000625" units="mmol_per_gDW_per_hr" value="10" />
      <parameter constant="true" id="R_EX_ADNxt_lower_bound" sboTerm="SBO:0000625" units="mmol_per_gDW_per_hr" value="-10" />
      <parameter constant="true" id="R_EX_URIxt_upper_bound" sboTerm="SBO:0000625" units="mmol_per_gDW_per_hr" value="10" />
      <parameter constant="true" id="R_EX_URIxt_lower_bound" sboTerm="SBO:0000625" units="mmol_per_gDW_per_hr" value="-10" />
      <parameter constant="true" id="R_EX_CYTDxt_upper_bound" sboTerm="SBO:0000625" units="mmol_per_gDW_per_hr" value="10" />
      <parameter constant="true" id="R_EX_CYTDxt_lower_bound" sboTerm="SBO:0000625" units="mmol_per_gDW_per_hr" value="-10" />
      <parameter constant="true" id="R_EX_DTxt_upper_bound" sboTerm="SBO:0000625" units="mmol_per_gDW_per_hr" value="10" />
      <parameter constant="true" id="R_EX_DTxt_lower_bound" sboTerm="SBO:0000625" units="mmol_per_gDW_per_hr" value="-10" />
      <parameter constant="true" id="R_EX_DAxt_upper_bound" sboTerm="SBO:0000625" units="mmol_per_gDW_per_hr" value="10" />
      <parameter constant="true" id="R_EX_DAxt_lower_bound" sboTerm="SBO:0000625" units="mmol_per_gDW_per_hr" value="-10" />
      <parameter constant="true" id="R_EX_DCxt_upper_bound" sboTerm="SBO:0000625" units="mmol_per_gDW_per_hr" value="10" />
      <parameter constant="true" id="R_EX_DCxt_lower_bound" sboTerm="SBO:0000625" units="mmol_per_gDW_per_hr" value="-10" />
      <parameter constant="true" id="R_EX_DUxt_upper_bound" sboTerm="SBO:0000625" units="mmol_per_gDW_per_hr" value="10" />
      <parameter constant="true" id="R_EX_DUxt_lower_bound" sboTerm="SBO:0000625" units="mmol_per_gDW_per_hr" value="-10" />
      <parameter constant="true" id="R_EX_H2xt_upper_bound" sboTerm="SBO:0000625" units="mmol_per_gDW_per_hr" value="10" />
      <parameter constant="true" id="R_EX_H2xt_lower_bound" sboTerm="SBO:0000625" units="mmol_per_gDW_per_hr" value="-10" />
      <parameter constant="true" id="R_EX_AKGxt_upper_bound" sboTerm="SBO:0000625" units="mmol_per_gDW_per_hr" value="10" />
      <parameter constant="true" id="R_EX_AKGxt_lower_bound" sboTerm="SBO:0000625" units="mmol_per_gDW_per_hr" value="-10" />
      <parameter constant="true" id="R_EX_NO2xt_upper_bound" sboTerm="SBO:0000625" units="mmol_per_gDW_per_hr" value="10" />
      <parameter constant="true" id="R_EX_NO2xt_lower_bound" sboTerm="SBO:0000625" units="mmol_per_gDW_per_hr" value="-10" />
      <parameter constant="true" id="R_EX_NMNxt_upper_bound" sboTerm="SBO:0000625" units="mmol_per_gDW_per_hr" value="10" />
      <parameter constant="true" id="R_EX_NMNxt_lower_bound" sboTerm="SBO:0000625" units="mmol_per_gDW_per_hr" value="-10" />
      <parameter constant="true" id="R_EX_VALxt_upper_bound" sboTerm="SBO:0000625" units="mmol_per_gDW_per_hr" value="10" />
      <parameter constant="true" id="R_EX_VALxt_lower_bound" sboTerm="SBO:0000625" units="mmol_per_gDW_per_hr" value="-10" />
      <parameter constant="true" id="R_EX_ILExt_upper_bound" sboTerm="SBO:0000625" units="mmol_per_gDW_per_hr" value="10" />
      <parameter constant="true" id="R_EX_ILExt_lower_bound" sboTerm="SBO:0000625" units="mmol_per_gDW_per_hr" value="-10" />
      <parameter constant="true" id="R_EX_LEUxt_upper_bound" sboTerm="SBO:0000625" units="mmol_per_gDW_per_hr" value="10" />
      <parameter constant="true" id="R_EX_LEUxt_lower_bound" sboTerm="SBO:0000625" units="mmol_per_gDW_per_hr" value="-10" />
      <parameter constant="true" id="R_EX_ASNxt_upper_bound" sboTerm="SBO:0000625" units="mmol_per_gDW_per_hr" value="10" />
      <parameter constant="true" id="R_EX_ASNxt_lower_bound" sboTerm="SBO:0000625" units="mmol_per_gDW_per_hr" value="-10" />
      <parameter constant="true" id="R_EX_THIAMxt_upper_bound" sboTerm="SBO:0000625" units="mmol_per_gDW_per_hr" value="10" />
      <parameter constant="true" id="R_EX_THIAMxt_lower_bound" sboTerm="SBO:0000625" units="mmol_per_gDW_per_hr" value="-10" />
      <parameter constant="true" id="R_EX_PIxt_upper_bound" sboTerm="SBO:0000625" units="mmol_per_gDW_per_hr" value="10" />
      <parameter constant="true" id="R_EX_PIxt_lower_bound" sboTerm="SBO:0000625" units="mmol_per_gDW_per_hr" value="-10" />
      <parameter constant="true" id="R_EX_O2xt_upper_bound" sboTerm="SBO:0000625" units="mmol_per_gDW_per_hr" value="10" />
      <parameter constant="true" id="R_EX_O2xt_lower_bound" sboTerm="SBO:0000625" units="mmol_per_gDW_per_hr" value="-10" />
      <parameter constant="true" id="R_EX_CO2xt_upper_bound" sboTerm="SBO:0000625" units="mmol_per_gDW_per_hr" value="10" />
      <parameter constant="true" id="R_EX_CO2xt_lower_bound" sboTerm="SBO:0000625" units="mmol_per_gDW_per_hr" value="-10" />
      <parameter constant="true" id="R_EX_UREAxt_upper_bound" sboTerm="SBO:0000625" units="mmol_per_gDW_per_hr" value="10" />
      <parameter constant="true" id="R_EX_UREAxt_lower_bound" sboTerm="SBO:0000625" units="mmol_per_gDW_per_hr" value="-10" />
      <parameter constant="true" id="R_EX_ADxt_upper_bound" sboTerm="SBO:0000625" units="mmol_per_gDW_per_hr" value="10" />
      <parameter constant="true" id="R_EX_ADxt_lower_bound" sboTerm="SBO:0000625" units="mmol_per_gDW_per_hr" value="-10" />
      <parameter constant="true" id="R_EX_FORxt_upper_bound" sboTerm="SBO:0000625" units="mmol_per_gDW_per_hr" value="10" />
      <parameter constant="true" id="R_EX_FORxt_lower_bound" sboTerm="SBO:0000625" units="mmol_per_gDW_per_hr" value="-10" />
      <parameter constant="true" id="R_EX_GNxt_upper_bound" sboTerm="SBO:0000625" units="mmol_per_gDW_per_hr" value="10" />
      <parameter constant="true" id="R_EX_GNxt_lower_bound" sboTerm="SBO:0000625" units="mmol_per_gDW_per_hr" value="-10" />
      <parameter constant="true" id="R_EX_GSNxt_upper_bound" sboTerm="SBO:0000625" units="mmol_per_gDW_per_hr" value="10" />
      <parameter constant="true" id="R_EX_GSNxt_lower_bound" sboTerm="SBO:0000625" units="mmol_per_gDW_per_hr" value="-10" />
      <parameter constant="true" id="R_EX_HYXNxt_upper_bound" sboTerm="SBO:0000625" units="mmol_per_gDW_per_hr" value="10" />
      <parameter constant="true" id="R_EX_HYXNxt_lower_bound" sboTerm="SBO:0000625" units="mmol_per_gDW_per_hr" value="-10" />
      <parameter constant="true" id="R_EX_OROAxt_upper_bound" sboTerm="SBO:0000625" units="mmol_per_gDW_per_hr" value="10" />
      <parameter constant="true" id="R_EX_OROAxt_lower_bound" sboTerm="SBO:0000625" units="mmol_per_gDW_per_hr" value="-10" />
      <parameter constant="true" id="R_EX_URAxt_upper_bound" sboTerm="SBO:0000625" units="mmol_per_gDW_per_hr" value="10" />
      <parameter constant="true" id="R_EX_URAxt_lower_bound" sboTerm="SBO:0000625" units="mmol_per_gDW_per_hr" value="-10" />
      <parameter constant="true" id="R_EX_NH3xt_upper_bound" sboTerm="SBO:0000625" units="mmol_per_gDW_per_hr" value="10" />
      <parameter constant="true" id="R_EX_NH3xt_lower_bound" sboTerm="SBO:0000625" units="mmol_per_gDW_per_hr" value="-10" />
      <parameter constant="true" id="R_EX_PYRxt_upper_bound" sboTerm="SBO:0000625" units="mmol_per_gDW_per_hr" value="10" />
      <parameter constant="true" id="R_EX_PYRxt_lower_bound" sboTerm="SBO:0000625" units="mmol_per_gDW_per_hr" value="-10" />
      <parameter constant="true" id="R_EX_SLFxt_upper_bound" sboTerm="SBO:0000625" units="mmol_per_gDW_per_hr" value="10" />
      <parameter constant="true" id="R_EX_SLFxt_lower_bound" sboTerm="SBO:0000625" units="mmol_per_gDW_per_hr" value="-10" />
      <parameter constant="true" id="R_EX_CYSxt_upper_bound" sboTerm="SBO:0000625" units="mmol_per_gDW_per_hr" value="10" />
      <parameter constant="true" id="R_EX_CYSxt_lower_bound" sboTerm="SBO:0000625" units="mmol_per_gDW_per_hr" value="-10" />
      <parameter constant="true" id="R_EX_HISxt_upper_bound" sboTerm="SBO:0000625" units="mmol_per_gDW_per_hr" value="10" />
      <parameter constant="true" id="R_EX_HISxt_lower_bound" sboTerm="SBO:0000625" units="mmol_per_gDW_per_hr" value="-10" />
      <parameter constant="true" id="R_EX_LYSxt_upper_bound" sboTerm="SBO:0000625" units="mmol_per_gDW_per_hr" value="10" />
      <parameter constant="true" id="R_EX_LYSxt_lower_bound" sboTerm="SBO:0000625" units="mmol_per_gDW_per_hr" value="-10" />
      <parameter constant="true" id="R_EX_METxt_upper_bound" sboTerm="SBO:0000625" units="mmol_per_gDW_per_hr" value="10" />
      <parameter constant="true" id="R_EX_METxt_lower_bound" sboTerm="SBO:0000625" units="mmol_per_gDW_per_hr" value="-10" />
      <parameter constant="true" id="R_EX_PHExt_upper_bound" sboTerm="SBO:0000625" units="mmol_per_gDW_per_hr" value="10" />
      <parameter constant="true" id="R_EX_PHExt_lower_bound" sboTerm="SBO:0000625" units="mmol_per_gDW_per_hr" value="-10" />
      <parameter constant="true" id="R_EX_THRxt_upper_bound" sboTerm="SBO:0000625" units="mmol_per_gDW_per_hr" value="10" />
      <parameter constant="true" id="R_EX_THRxt_lower_bound" sboTerm="SBO:0000625" units="mmol_per_gDW_per_hr" value="-10" />
      <parameter constant="true" id="R_EX_TRPxt_upper_bound" sboTerm="SBO:0000625" units="mmol_per_gDW_per_hr" value="10" />
      <parameter constant="true" id="R_EX_TRPxt_lower_bound" sboTerm="SBO:0000625" units="mmol_per_gDW_per_hr" value="-10" />
      <parameter constant="true" id="R_EX_TYRxt_upper_bound" sboTerm="SBO:0000625" units="mmol_per_gDW_per_hr" value="10" />
      <parameter constant="true" id="R_EX_TYRxt_lower_bound" sboTerm="SBO:0000625" units="mmol_per_gDW_per_hr" value="-10" />
      <parameter constant="true" id="R_EX_AACxt_upper_bound" sboTerm="SBO:0000625" units="mmol_per_gDW_per_hr" value="10" />
      <parameter constant="true" id="R_EX_AACxt_lower_bound" sboTerm="SBO:0000625" units="mmol_per_gDW_per_hr" value="-10" />
      <parameter constant="true" id="R_EX_H2CO3xt_upper_bound" sboTerm="SBO:0000625" units="mmol_per_gDW_per_hr" value="10" />
      <parameter constant="true" id="R_EX_H2CO3xt_lower_bound" sboTerm="SBO:0000625" units="mmol_per_gDW_per_hr" value="-10" />
      <parameter constant="true" id="R_EX_GLYCLxt_upper_bound" sboTerm="SBO:0000625" units="mmol_per_gDW_per_hr" value="10" />
      <parameter constant="true" id="R_EX_GLYCLxt_lower_bound" sboTerm="SBO:0000625" units="mmol_per_gDW_per_hr" value="-10" />
      <parameter constant="true" id="R_EX_GLALxt_upper_bound" sboTerm="SBO:0000625" units="mmol_per_gDW_per_hr" value="10" />
      <parameter constant="true" id="R_EX_GLALxt_lower_bound" sboTerm="SBO:0000625" units="mmol_per_gDW_per_hr" value="-10" />
    </listOfParameters>
    <listOfCompartments>
      <compartment constant="true" id="c" name="Cytoplasm" />
      <compartment constant="true" id="e" name="Extracellular" />
    </listOfCompartments>
    <listOfSpecies>
      <species boundaryCondition="false" compartment="c" constant="false" hasOnlySubstanceUnits="false" id="M_G6P_c" name="G6P" />
      <species boundaryCondition="false" compartment="c" constant="false" hasOnlySubstanceUnits="false" id="M_F6P_c" name="F6P" />
      <species boundaryCondition="false" compartment="c" constant="false" hasOnlySubstanceUnits="false" id="M_FDP_c" name="FDP" />
      <species boundaryCondition="false" compartment="c" constant="false" hasOnlySubstanceUnits="false" id="M_PI_c" name="PI" />
      <species boundaryCondition="false" compartment="c" constant="false" hasOnlySubstanceUnits="false" id="M_T3P1_c" name="T3P1" />
      <species boundaryCondition="false" compartment="c" constant="false" hasOnlySubstanceUnits="false" id="M_T3P2_c" name="T3P2" />
      <species boundaryCondition="false" compartment="c" constant="false" hasOnlySubstanceUnits="false" id="M_NAD_c" name="NAD" />
      <species boundaryCondition="false" compartment="c" constant="false" hasOnlySubstanceUnits="false" id="M_NADH_c" name="NADH" />
      <species boundaryCondition="false" compartment="c" constant="false" hasOnlySubstanceUnits="false" id="M_13DPG_c" name="13DPG" />
      <species boundaryCondition="false" compartment="c" constant="false" hasOnlySubstanceUnits="false" id="M_ADP_c" name="ADP" />
      <species boundaryCondition="false" compartment="c" constant="false" hasOnlySubstanceUnits="false" id="M_3PG_c" name="3PG" />
      <species boundaryCondition="false" compartment="c" constant="false" hasOnlySubstanceUnits="false" id="M_ATP_c" name="ATP" />
      <species boundaryCondition="false" compartment="c" constant="false" hasOnlySubstanceUnits="false" id="M_2PG_c" name="2PG" />
      <species boundaryCondition="false" compartment="c" constant="false" hasOnlySubstanceUnits="false" id="M_PEP_c" name="PEP" />
      <species boundaryCondition="false" compartment="c" constant="false" hasOnlySubstanceUnits="false" id="M_D6PGL_c" name="D6PGL" />
      <species boundaryCondition="false" compartment="c" constant="false" hasOnlySubstanceUnits="false" id="M_NADP_c" name="NADP" />
      <species boundaryCondition="false" compartment="c" constant="false" hasOnlySubstanceUnits="false" id="M_NADPH_c" name="NADPH" />
      <species boundaryCondition="false" compartment="c" constant="false" hasOnlySubstanceUnits="false" id="M_D6PGC_c" name="D6PGC" />
      <species boundaryCondition="false" compartment="c" constant="false" hasOnlySubstanceUnits="false" id="M_CO2_c" name="CO2" />
      <species boundaryCondition="false" compartment="c" constant="false" hasOnlySubstanceUnits="false" id="M_RL5P_c" name="RL5P" />
      <species boundaryCondition="false" compartment="c" constant="false" hasOnlySubstanceUnits="false" id="M_R5P_c" name="R5P" />
      <species boundaryCondition="false" compartment="c" constant="false" hasOnlySubstanceUnits="false" id="M_X5P_c" name="X5P" />
      <species boundaryCondition="false" compartment="c" constant="false" hasOnlySubstanceUnits="false" id="M_S7P_c" name="S7P" />
      <species boundaryCondition="false" compartment="c" constant="false" hasOnlySubstanceUnits="false" id="M_E4P_c" name="E4P" />
      <species boundaryCondition="false" compartment="c" constant="false" hasOnlySubstanceUnits="false" id="M_2KD6PG_c" name="2KD6PG" />
      <species boundaryCondition="false" compartment="c" constant="false" hasOnlySubstanceUnits="false" id="M_PYR_c" name="PYR" />
      <species boundaryCondition="false" compartment="c" constant="false" hasOnlySubstanceUnits="false" id="M_MAL_c" name="MAL" />
      <species boundaryCondition="false" compartment="c" constant="false" hasOnlySubstanceUnits="false" id="M_ACCOA_c" name="ACCOA" />
      <species boundaryCondition="false" compartment="c" constant="false" hasOnlySubstanceUnits="false" id="M_OA_c" name="OA" />
      <species boundaryCondition="false" compartment="c" constant="false" hasOnlySubstanceUnits="false" id="M_COA_c" name="COA" />
      <species boundaryCondition="false" compartment="c" constant="false" hasOnlySubstanceUnits="false" id="M_CIT_c" name="CIT" />
      <species boundaryCondition="false" compartment="c" constant="false" hasOnlySubstanceUnits="false" id="M_ICIT_c" name="ICIT" />
      <species boundaryCondition="false" compartment="c" constant="false" hasOnlySubstanceUnits="false" id="M_AKG_c" name="AKG" />
      <species boundaryCondition="false" compartment="c" constant="false" hasOnlySubstanceUnits="false" id="M_FAD_c" name="FAD" />
      <species boundaryCondition="false" compartment="c" constant="false" hasOnlySubstanceUnits="false" id="M_SUCC_c" name="SUCC" />
      <species boundaryCondition="false" compartment="c" constant="false" hasOnlySubstanceUnits="false" id="M_FADH_c" name="FADH" />
      <species boundaryCondition="false" compartment="c" constant="false" hasOnlySubstanceUnits="false" id="M_FUM_c" name="FUM" />
      <species boundaryCondition="false" compartment="c" constant="false" hasOnlySubstanceUnits="false" id="M_GLX_c" name="GLX" />
      <species boundaryCondition="false" compartment="c" constant="false" hasOnlySubstanceUnits="false" id="M_FERDX_c" name="FERDX" />
      <species boundaryCondition="false" compartment="c" constant="false" hasOnlySubstanceUnits="false" id="M_FERDXH_c" name="FERDXH" />
      <species boundaryCondition="false" compartment="c" constant="false" hasOnlySubstanceUnits="false" id="M_SUCCOA_c" name="SUCCOA" />
      <species boundaryCondition="false" compartment="c" constant="false" hasOnlySubstanceUnits="false" id="M_AAC_c" name="AAC" />
      <species boundaryCondition="false" compartment="c" constant="false" hasOnlySubstanceUnits="false" id="M_AACCOA_c" name="AACCOA" />
      <species boundaryCondition="false" compartment="c" constant="false" hasOnlySubstanceUnits="false" id="M_PPI_c" name="PPI" />
      <species boundaryCondition="false" compartment="c" constant="false" hasOnlySubstanceUnits="false" id="M_PRPP_c" name="PRPP" />
      <species boundaryCondition="false" compartment="c" constant="false" hasOnlySubstanceUnits="false" id="M_AMP_c" name="AMP" />
      <species boundaryCondition="false" compartment="c" constant="false" hasOnlySubstanceUnits="false" id="M_FLVDX_c" name="FLVDX" />
      <species boundaryCondition="false" compartment="c" constant="false" hasOnlySubstanceUnits="false" id="M_FLVDXH_c" name="FLVDXH" />
      <species boundaryCondition="false" compartment="c" constant="false" hasOnlySubstanceUnits="false" id="M_GLN_c" name="GLN" />
      <species boundaryCondition="false" compartment="c" constant="false" hasOnlySubstanceUnits="false" id="M_GLU_c" name="GLU" />
      <species boundaryCondition="false" compartment="c" constant="false" hasOnlySubstanceUnits="false" id="M_NH3_c" name="NH3" />
      <species boundaryCondition="false" compartment="c" constant="false" hasOnlySubstanceUnits="false" id="M_SER_c" name="SER" />
      <species boundaryCondition="false" compartment="c" constant="false" hasOnlySubstanceUnits="false" id="M_3DDAH7P_c" name="3DDAH7P" />
      <species boundaryCondition="false" compartment="c" constant="false" hasOnlySubstanceUnits="false" id="M_DQT_c" name="DQT" />
      <species boundaryCondition="false" compartment="c" constant="false" hasOnlySubstanceUnits="false" id="M_DHSK_c" name="DHSK" />
      <species boundaryCondition="false" compartment="c" constant="false" hasOnlySubstanceUnits="false" id="M_SME_c" name="SME" />
      <species boundaryCondition="false" compartment="c" constant="false" hasOnlySubstanceUnits="false" id="M_SME5P_c" name="SME5P" />
      <species boundaryCondition="false" compartment="c" constant="false" hasOnlySubstanceUnits="false" id="M_3PSME_c" name="3PSME" />
      <species boundaryCondition="false" compartment="c" constant="false" hasOnlySubstanceUnits="false" id="M_CHOR_c" name="CHOR" />
      <species boundaryCondition="false" compartment="c" constant="false" hasOnlySubstanceUnits="false" id="M_AN_c" name="AN" />
      <species boundaryCondition="false" compartment="c" constant="false" hasOnlySubstanceUnits="false" id="M_NPRAN_c" name="NPRAN" />
      <species boundaryCondition="false" compartment="c" constant="false" hasOnlySubstanceUnits="false" id="M_CPAD5P_c" name="CPAD5P" />
      <species boundaryCondition="false" compartment="c" constant="false" hasOnlySubstanceUnits="false" id="M_IGP_c" name="IGP" />
      <species boundaryCondition="false" compartment="c" constant="false" hasOnlySubstanceUnits="false" id="M_TRP_c" name="TRP" />
      <species boundaryCondition="false" compartment="c" constant="false" hasOnlySubstanceUnits="false" id="M_PHEN_c" name="PHEN" />
      <species boundaryCondition="false" compartment="c" constant="false" hasOnlySubstanceUnits="false" id="M_HPHPYR_c" name="HPHPYR" />
      <species boundaryCondition="false" compartment="c" constant="false" hasOnlySubstanceUnits="false" id="M_ASP_c" name="ASP" />
      <species boundaryCondition="false" compartment="c" constant="false" hasOnlySubstanceUnits="false" id="M_TYR_c" name="TYR" />
      <species boundaryCondition="false" compartment="c" constant="false" hasOnlySubstanceUnits="false" id="M_BASP_c" name="BASP" />
      <species boundaryCondition="false" compartment="c" constant="false" hasOnlySubstanceUnits="false" id="M_ASPSA_c" name="ASPSA" />
      <species boundaryCondition="false" compartment="c" constant="false" hasOnlySubstanceUnits="false" id="M_HSER_c" name="HSER" />
      <species boundaryCondition="false" compartment="c" constant="false" hasOnlySubstanceUnits="false" id="M_PHSER_c" name="PHSER" />
      <species boundaryCondition="false" compartment="c" constant="false" hasOnlySubstanceUnits="false" id="M_THR_c" name="THR" />
      <species boundaryCondition="false" compartment="c" constant="false" hasOnlySubstanceUnits="false" id="M_D23PIC_c" name="D23PIC" />
      <species boundaryCondition="false" compartment="c" constant="false" hasOnlySubstanceUnits="false" id="M_PIP26DX_c" name="PIP26DX" />
      <species boundaryCondition="false" compartment="c" constant="false" hasOnlySubstanceUnits="false" id="M_NS2A6O_c" name="NS2A6O" />
      <species boundaryCondition="false" compartment="c" constant="false" hasOnlySubstanceUnits="false" id="M_NS26DP_c" name="NS26DP" />
      <species boundaryCondition="false" compartment="c" constant="false" hasOnlySubstanceUnits="false" id="M_D26PIM_c" name="D26PIM" />
      <species boundaryCondition="false" compartment="c" constant="false" hasOnlySubstanceUnits="false" id="M_MDAP_c" name="MDAP" />
      <species boundaryCondition="false" compartment="c" constant="false" hasOnlySubstanceUnits="false" id="M_LYS_c" name="LYS" />
      <species boundaryCondition="false" compartment="c" constant="false" hasOnlySubstanceUnits="false" id="M_OAHSER_c" name="OAHSER" />
      <species boundaryCondition="false" compartment="c" constant="false" hasOnlySubstanceUnits="false" id="M_CYS_c" name="CYS" />
      <species boundaryCondition="false" compartment="c" constant="false" hasOnlySubstanceUnits="false" id="M_AC_c" name="AC" />
      <species boundaryCondition="false" compartment="c" constant="false" hasOnlySubstanceUnits="false" id="M_LLCT_c" name="LLCT" />
      <species boundaryCondition="false" compartment="c" constant="false" hasOnlySubstanceUnits="false" id="M_OSLHSER_c" name="OSLHSER" />
      <species boundaryCondition="false" compartment="c" constant="false" hasOnlySubstanceUnits="false" id="M_MET_c" name="MET" />
      <species boundaryCondition="false" compartment="c" constant="false" hasOnlySubstanceUnits="false" id="M_SAM_c" name="SAM" />
      <species boundaryCondition="false" compartment="c" constant="false" hasOnlySubstanceUnits="false" id="M_HCYS_c" name="HCYS" />
      <species boundaryCondition="false" compartment="c" constant="false" hasOnlySubstanceUnits="false" id="M_ADN_c" name="ADN" />
      <species boundaryCondition="false" compartment="c" constant="false" hasOnlySubstanceUnits="false" id="M_SAH_c" name="SAH" />
      <species boundaryCondition="false" compartment="c" constant="false" hasOnlySubstanceUnits="false" id="M_MTHF_c" name="MTHF" />
      <species boundaryCondition="false" compartment="c" constant="false" hasOnlySubstanceUnits="false" id="M_THF_c" name="THF" />
      <species boundaryCondition="false" compartment="c" constant="false" hasOnlySubstanceUnits="false" id="M_PHP_c" name="PHP" />
      <species boundaryCondition="false" compartment="c" constant="false" hasOnlySubstanceUnits="false" id="M_3PSER_c" name="3PSER" />
      <species boundaryCondition="false" compartment="c" constant="false" hasOnlySubstanceUnits="false" id="M_GLY_c" name="GLY" />
      <species boundaryCondition="false" compartment="c" constant="false" hasOnlySubstanceUnits="false" id="M_METTHF_c" name="METTHF" />
      <species boundaryCondition="false" compartment="c" constant="false" hasOnlySubstanceUnits="false" id="M_ABUT_c" name="ABUT" />
      <species boundaryCondition="false" compartment="c" constant="false" hasOnlySubstanceUnits="false" id="M_DHMVA_c" name="DHMVA" />
      <species boundaryCondition="false" compartment="c" constant="false" hasOnlySubstanceUnits="false" id="M_ACLAC_c" name="ACLAC" />
      <species boundaryCondition="false" compartment="c" constant="false" hasOnlySubstanceUnits="false" id="M_DHVAL_c" name="DHVAL" />
      <species boundaryCondition="false" compartment="c" constant="false" hasOnlySubstanceUnits="false" id="M_OMVAL_c" name="OMVAL" />
      <species boundaryCondition="false" compartment="c" constant="false" hasOnlySubstanceUnits="false" id="M_ILE_c" name="ILE" />
      <species boundaryCondition="false" compartment="c" constant="false" hasOnlySubstanceUnits="false" id="M_OIVAL_c" name="OIVAL" />
      <species boundaryCondition="false" compartment="c" constant="false" hasOnlySubstanceUnits="false" id="M_VAL_c" name="VAL" />
      <species boundaryCondition="false" compartment="c" constant="false" hasOnlySubstanceUnits="false" id="M_OICAP_c" name="OICAP" />
      <species boundaryCondition="false" compartment="c" constant="false" hasOnlySubstanceUnits="false" id="M_LEU_c" name="LEU" />
      <species boundaryCondition="false" compartment="c" constant="false" hasOnlySubstanceUnits="false" id="M_PRO_c" name="PRO" />
      <species boundaryCondition="false" compartment="c" constant="false" hasOnlySubstanceUnits="false" id="M_GLUGSAL_c" name="GLUGSAL" />
      <species boundaryCondition="false" compartment="c" constant="false" hasOnlySubstanceUnits="false" id="M_ORN_c" name="ORN" />
      <species boundaryCondition="false" compartment="c" constant="false" hasOnlySubstanceUnits="false" id="M_ARG_c" name="ARG" />
      <species boundaryCondition="false" compartment="c" constant="false" hasOnlySubstanceUnits="false" id="M_AGM_c" name="AGM" />
      <species boundaryCondition="false" compartment="c" constant="false" hasOnlySubstanceUnits="false" id="M_UREA_c" name="UREA" />
      <species boundaryCondition="false" compartment="c" constant="false" hasOnlySubstanceUnits="false" id="M_PTRC_c" name="PTRC" />
      <species boundaryCondition="false" compartment="c" constant="false" hasOnlySubstanceUnits="false" id="M_DSAM_c" name="DSAM" />
      <species boundaryCondition="false" compartment="c" constant="false" hasOnlySubstanceUnits="false" id="M_SPMD_c" name="SPMD" />
      <species boundaryCondition="false" compartment="c" constant="false" hasOnlySubstanceUnits="false" id="M_5MTA_c" name="5MTA" />
      <species boundaryCondition="false" compartment="c" constant="false" hasOnlySubstanceUnits="false" id="M_AD_c" name="AD" />
      <species boundaryCondition="false" compartment="c" constant="false" hasOnlySubstanceUnits="false" id="M_5MTR_c" name="5MTR" />
      <species boundaryCondition="false" compartment="c" constant="false" hasOnlySubstanceUnits="false" id="M_5MTRP_c" name="5MTRP" />
      <species boundaryCondition="false" compartment="c" constant="false" hasOnlySubstanceUnits="false" id="M_5MTR1P_c" name="5MTR1P" />
      <species boundaryCondition="false" compartment="c" constant="false" hasOnlySubstanceUnits="false" id="M_DKMPP_c" name="DKMPP" />
      <species boundaryCondition="false" compartment="c" constant="false" hasOnlySubstanceUnits="false" id="M_FOR_c" name="FOR" />
      <species boundaryCondition="false" compartment="c" constant="false" hasOnlySubstanceUnits="false" id="M_KMB_c" name="KMB" />
      <species boundaryCondition="false" compartment="c" constant="false" hasOnlySubstanceUnits="false" id="M_SLF_c" name="SLF" />
      <species boundaryCondition="false" compartment="c" constant="false" hasOnlySubstanceUnits="false" id="M_GTP_c" name="GTP" />
      <species boundaryCondition="false" compartment="c" constant="false" hasOnlySubstanceUnits="false" id="M_APS_c" name="APS" />
      <species boundaryCondition="false" compartment="c" constant="false" hasOnlySubstanceUnits="false" id="M_GDP_c" name="GDP" />
      <species boundaryCondition="false" compartment="c" constant="false" hasOnlySubstanceUnits="false" id="M_PAPS_c" name="PAPS" />
      <species boundaryCondition="false" compartment="c" constant="false" hasOnlySubstanceUnits="false" id="M_RTHIO_c" name="RTHIO" />
      <species boundaryCondition="false" compartment="c" constant="false" hasOnlySubstanceUnits="false" id="M_OTHIO_c" name="OTHIO" />
      <species boundaryCondition="false" compartment="c" constant="false" hasOnlySubstanceUnits="false" id="M_H2SO3_c" name="H2SO3" />
      <species boundaryCondition="false" compartment="c" constant="false" hasOnlySubstanceUnits="false" id="M_PAP_c" name="PAP" />
      <species boundaryCondition="false" compartment="c" constant="false" hasOnlySubstanceUnits="false" id="M_H2S_c" name="H2S" />
      <species boundaryCondition="false" compartment="c" constant="false" hasOnlySubstanceUnits="false" id="M_ASER_c" name="ASER" />
      <species boundaryCondition="false" compartment="c" constant="false" hasOnlySubstanceUnits="false" id="M_DALA_c" name="DALA" />
      <species boundaryCondition="false" compartment="c" constant="false" hasOnlySubstanceUnits="false" id="M_ALA_c" name="ALA" />
      <species boundaryCondition="false" compartment="c" constant="false" hasOnlySubstanceUnits="false" id="M_ASN_c" name="ASN" />
      <species boundaryCondition="false" compartment="c" constant="false" hasOnlySubstanceUnits="false" id="M_CAP_c" name="CAP" />
      <species boundaryCondition="false" compartment="c" constant="false" hasOnlySubstanceUnits="false" id="M_CAASP_c" name="CAASP" />
      <species boundaryCondition="false" compartment="c" constant="false" hasOnlySubstanceUnits="false" id="M_DOROA_c" name="DOROA" />
      <species boundaryCondition="false" compartment="c" constant="false" hasOnlySubstanceUnits="false" id="M_MK_c" name="MK" />
      <species boundaryCondition="false" compartment="c" constant="false" hasOnlySubstanceUnits="false" id="M_MKH2_c" name="MKH2" />
      <species boundaryCondition="false" compartment="c" constant="false" hasOnlySubstanceUnits="false" id="M_OROA_c" name="OROA" />
      <species boundaryCondition="false" compartment="c" constant="false" hasOnlySubstanceUnits="false" id="M_OMP_c" name="OMP" />
      <species boundaryCondition="false" compartment="c" constant="false" hasOnlySubstanceUnits="false" id="M_UMP_c" name="UMP" />
      <species boundaryCondition="false" compartment="c" constant="false" hasOnlySubstanceUnits="false" id="M_UDP_c" name="UDP" />
      <species boundaryCondition="false" compartment="c" constant="false" hasOnlySubstanceUnits="false" id="M_CMP_c" name="CMP" />
      <species boundaryCondition="false" compartment="c" constant="false" hasOnlySubstanceUnits="false" id="M_CDP_c" name="CDP" />
      <species boundaryCondition="false" compartment="c" constant="false" hasOnlySubstanceUnits="false" id="M_UTP_c" name="UTP" />
      <species boundaryCondition="false" compartment="c" constant="false" hasOnlySubstanceUnits="false" id="M_CTP_c" name="CTP" />
      <species boundaryCondition="false" compartment="c" constant="false" hasOnlySubstanceUnits="false" id="M_URA_c" name="URA" />
      <species boundaryCondition="false" compartment="c" constant="false" hasOnlySubstanceUnits="false" id="M_IMP_c" name="IMP" />
      <species boundaryCondition="false" compartment="c" constant="false" hasOnlySubstanceUnits="false" id="M_ASUC_c" name="ASUC" />
      <species boundaryCondition="false" compartment="c" constant="false" hasOnlySubstanceUnits="false" id="M_XMP_c" name="XMP" />
      <species boundaryCondition="false" compartment="c" constant="false" hasOnlySubstanceUnits="false" id="M_GMP_c" name="GMP" />
      <species boundaryCondition="false" compartment="c" constant="false" hasOnlySubstanceUnits="false" id="M_PRAM_c" name="PRAM" />
      <species boundaryCondition="false" compartment="c" constant="false" hasOnlySubstanceUnits="false" id="M_GAR_c" name="GAR" />
      <species boundaryCondition="false" compartment="c" constant="false" hasOnlySubstanceUnits="false" id="M_DGDP_c" name="DGDP" />
      <species boundaryCondition="false" compartment="c" constant="false" hasOnlySubstanceUnits="false" id="M_DGTP_c" name="DGTP" />
      <species boundaryCondition="false" compartment="c" constant="false" hasOnlySubstanceUnits="false" id="M_DUDP_c" name="DUDP" />
      <species boundaryCondition="false" compartment="c" constant="false" hasOnlySubstanceUnits="false" id="M_DUTP_c" name="DUTP" />
      <species boundaryCondition="false" compartment="c" constant="false" hasOnlySubstanceUnits="false" id="M_DCDP_c" name="DCDP" />
      <species boundaryCondition="false" compartment="c" constant="false" hasOnlySubstanceUnits="false" id="M_DCTP_c" name="DCTP" />
      <species boundaryCondition="false" compartment="c" constant="false" hasOnlySubstanceUnits="false" id="M_DADP_c" name="DADP" />
      <species boundaryCondition="false" compartment="c" constant="false" hasOnlySubstanceUnits="false" id="M_DATP_c" name="DATP" />
      <species boundaryCondition="false" compartment="c" constant="false" hasOnlySubstanceUnits="false" id="M_DTDP_c" name="DTDP" />
      <species boundaryCondition="false" compartment="c" constant="false" hasOnlySubstanceUnits="false" id="M_DTTP_c" name="DTTP" />
      <species boundaryCondition="false" compartment="c" constant="false" hasOnlySubstanceUnits="false" id="M_DUMP_c" name="DUMP" />
      <species boundaryCondition="false" compartment="c" constant="false" hasOnlySubstanceUnits="false" id="M_DHF_c" name="DHF" />
      <species boundaryCondition="false" compartment="c" constant="false" hasOnlySubstanceUnits="false" id="M_DTMP_c" name="DTMP" />
      <species boundaryCondition="false" compartment="c" constant="false" hasOnlySubstanceUnits="false" id="M_DT_c" name="DT" />
      <species boundaryCondition="false" compartment="c" constant="false" hasOnlySubstanceUnits="false" id="M_DU_c" name="DU" />
      <species boundaryCondition="false" compartment="c" constant="false" hasOnlySubstanceUnits="false" id="M_DAMP_c" name="DAMP" />
      <species boundaryCondition="false" compartment="c" constant="false" hasOnlySubstanceUnits="false" id="M_DGMP_c" name="DGMP" />
      <species boundaryCondition="false" compartment="c" constant="false" hasOnlySubstanceUnits="false" id="M_DIN_c" name="DIN" />
      <species boundaryCondition="false" compartment="c" constant="false" hasOnlySubstanceUnits="false" id="M_HYXN_c" name="HYXN" />
      <species boundaryCondition="false" compartment="c" constant="false" hasOnlySubstanceUnits="false" id="M_DR1P_c" name="DR1P" />
      <species boundaryCondition="false" compartment="c" constant="false" hasOnlySubstanceUnits="false" id="M_DA_c" name="DA" />
      <species boundaryCondition="false" compartment="c" constant="false" hasOnlySubstanceUnits="false" id="M_DG_c" name="DG" />
      <species boundaryCondition="false" compartment="c" constant="false" hasOnlySubstanceUnits="false" id="M_GN_c" name="GN" />
      <species boundaryCondition="false" compartment="c" constant="false" hasOnlySubstanceUnits="false" id="M_R1P_c" name="R1P" />
      <species boundaryCondition="false" compartment="c" constant="false" hasOnlySubstanceUnits="false" id="M_INS_c" name="INS" />
      <species boundaryCondition="false" compartment="c" constant="false" hasOnlySubstanceUnits="false" id="M_GSN_c" name="GSN" />
      <species boundaryCondition="false" compartment="c" constant="false" hasOnlySubstanceUnits="false" id="M_XAN_c" name="XAN" />
      <species boundaryCondition="false" compartment="c" constant="false" hasOnlySubstanceUnits="false" id="M_XTSN_c" name="XTSN" />
      <species boundaryCondition="false" compartment="c" constant="false" hasOnlySubstanceUnits="false" id="M_DR5P_c" name="DR5P" />
      <species boundaryCondition="false" compartment="c" constant="false" hasOnlySubstanceUnits="false" id="M_RIB_c" name="RIB" />
      <species boundaryCondition="false" compartment="c" constant="false" hasOnlySubstanceUnits="false" id="M_MALCOA_c" name="MALCOA" />
      <species boundaryCondition="false" compartment="c" constant="false" hasOnlySubstanceUnits="false" id="M_ACP_c" name="ACP" />
      <species boundaryCondition="false" compartment="c" constant="false" hasOnlySubstanceUnits="false" id="M_MALACP_c" name="MALACP" />
      <species boundaryCondition="false" compartment="c" constant="false" hasOnlySubstanceUnits="false" id="M_ACACP_c" name="ACACP" />
      <species boundaryCondition="false" compartment="c" constant="false" hasOnlySubstanceUnits="false" id="M_ACTACP_c" name="ACTACP" />
      <species boundaryCondition="false" compartment="c" constant="false" hasOnlySubstanceUnits="false" id="M_C120ACP_c" name="C120ACP" />
      <species boundaryCondition="false" compartment="c" constant="false" hasOnlySubstanceUnits="false" id="M_C140ACP_c" name="C140ACP" />
      <species boundaryCondition="false" compartment="c" constant="false" hasOnlySubstanceUnits="false" id="M_C141ACP_c" name="C141ACP" />
      <species boundaryCondition="false" compartment="c" constant="false" hasOnlySubstanceUnits="false" id="M_C160ACP_c" name="C160ACP" />
      <species boundaryCondition="false" compartment="c" constant="false" hasOnlySubstanceUnits="false" id="M_C161ACP_c" name="C161ACP" />
      <species boundaryCondition="false" compartment="c" constant="false" hasOnlySubstanceUnits="false" id="M_C181ACP_c" name="C181ACP" />
      <species boundaryCondition="false" compartment="c" constant="false" hasOnlySubstanceUnits="false" id="M_GL3P_c" name="GL3P" />
      <species boundaryCondition="false" compartment="c" constant="false" hasOnlySubstanceUnits="false" id="M_PA_c" name="PA" />
      <species boundaryCondition="false" compartment="c" constant="false" hasOnlySubstanceUnits="false" id="M_CDPDG_c" name="CDPDG" />
      <species boundaryCondition="false" compartment="c" constant="false" hasOnlySubstanceUnits="false" id="M_PS_c" name="PS" />
      <species boundaryCondition="false" compartment="c" constant="false" hasOnlySubstanceUnits="false" id="M_PE_c" name="PE" />
      <species boundaryCondition="false" compartment="c" constant="false" hasOnlySubstanceUnits="false" id="M_PGP_c" name="PGP" />
      <species boundaryCondition="false" compartment="c" constant="false" hasOnlySubstanceUnits="false" id="M_PG_c" name="PG" />
      <species boundaryCondition="false" compartment="c" constant="false" hasOnlySubstanceUnits="false" id="M_DGR_c" name="DGR" />
      <species boundaryCondition="false" compartment="c" constant="false" hasOnlySubstanceUnits="false" id="M_GA6P_c" name="GA6P" />
      <species boundaryCondition="false" compartment="c" constant="false" hasOnlySubstanceUnits="false" id="M_GA1P_c" name="GA1P" />
      <species boundaryCondition="false" compartment="c" constant="false" hasOnlySubstanceUnits="false" id="M_UDPNAG_c" name="UDPNAG" />
      <species boundaryCondition="false" compartment="c" constant="false" hasOnlySubstanceUnits="false" id="M_UDPNAGEP_c" name="UDPNAGEP" />
      <species boundaryCondition="false" compartment="c" constant="false" hasOnlySubstanceUnits="false" id="M_UDPNAM_c" name="UDPNAM" />
      <species boundaryCondition="false" compartment="c" constant="false" hasOnlySubstanceUnits="false" id="M_UDPNAMA_c" name="UDPNAMA" />
      <species boundaryCondition="false" compartment="c" constant="false" hasOnlySubstanceUnits="false" id="M_DGLU_c" name="DGLU" />
      <species boundaryCondition="false" compartment="c" constant="false" hasOnlySubstanceUnits="false" id="M_UDPNAMAG_c" name="UDPNAMAG" />
      <species boundaryCondition="false" compartment="c" constant="false" hasOnlySubstanceUnits="false" id="M_UNAGD_c" name="UNAGD" />
      <species boundaryCondition="false" compartment="c" constant="false" hasOnlySubstanceUnits="false" id="M_AA_c" name="AA" />
      <species boundaryCondition="false" compartment="c" constant="false" hasOnlySubstanceUnits="false" id="M_UNAGDA_c" name="UNAGDA" />
      <species boundaryCondition="false" compartment="c" constant="false" hasOnlySubstanceUnits="false" id="M_UNPTDO_c" name="UNPTDO" />
      <species boundaryCondition="false" compartment="c" constant="false" hasOnlySubstanceUnits="false" id="M_PEPTIDO_c" name="PEPTIDO" />
      <species boundaryCondition="false" compartment="c" constant="false" hasOnlySubstanceUnits="false" id="M_UDPG2AA_c" name="UDPG2AA" />
      <species boundaryCondition="false" compartment="c" constant="false" hasOnlySubstanceUnits="false" id="M_UDPG2A_c" name="UDPG2A" />
      <species boundaryCondition="false" compartment="c" constant="false" hasOnlySubstanceUnits="false" id="M_UDPG23A_c" name="UDPG23A" />
      <species boundaryCondition="false" compartment="c" constant="false" hasOnlySubstanceUnits="false" id="M_LIPX_c" name="LIPX" />
      <species boundaryCondition="false" compartment="c" constant="false" hasOnlySubstanceUnits="false" id="M_DISAC1P_c" name="DISAC1P" />
      <species boundaryCondition="false" compartment="c" constant="false" hasOnlySubstanceUnits="false" id="M_LIPIV_c" name="LIPIV" />
      <species boundaryCondition="false" compartment="c" constant="false" hasOnlySubstanceUnits="false" id="M_CMPKDO_c" name="CMPKDO" />
      <species boundaryCondition="false" compartment="c" constant="false" hasOnlySubstanceUnits="false" id="M_KDOLIPIV_c" name="KDOLIPIV" />
      <species boundaryCondition="false" compartment="c" constant="false" hasOnlySubstanceUnits="false" id="M_KDOLIPVP_c" name="KDOLIPVP" />
      <species boundaryCondition="false" compartment="c" constant="false" hasOnlySubstanceUnits="false" id="M_LIPA_c" name="LIPA" />
      <species boundaryCondition="false" compartment="c" constant="false" hasOnlySubstanceUnits="false" id="M_A5P_c" name="A5P" />
      <species boundaryCondition="false" compartment="c" constant="false" hasOnlySubstanceUnits="false" id="M_KDOP_c" name="KDOP" />
      <species boundaryCondition="false" compartment="c" constant="false" hasOnlySubstanceUnits="false" id="M_KDO_c" name="KDO" />
      <species boundaryCondition="false" compartment="c" constant="false" hasOnlySubstanceUnits="false" id="M_CDPETN_c" name="CDPETN" />
      <species boundaryCondition="false" compartment="c" constant="false" hasOnlySubstanceUnits="false" id="M_ADPHEP_c" name="ADPHEP" />
      <species boundaryCondition="false" compartment="c" constant="false" hasOnlySubstanceUnits="false" id="M_UDPG_c" name="UDPG" />
      <species boundaryCondition="false" compartment="c" constant="false" hasOnlySubstanceUnits="false" id="M_LPS_c" name="LPS" />
      <species boundaryCondition="false" compartment="c" constant="false" hasOnlySubstanceUnits="false" id="M_CHCOA_c" name="CHCOA" />
      <species boundaryCondition="false" compartment="c" constant="false" hasOnlySubstanceUnits="false" id="M_AONA_c" name="AONA" />
      <species boundaryCondition="false" compartment="c" constant="false" hasOnlySubstanceUnits="false" id="M_SAMOB_c" name="SAMOB" />
      <species boundaryCondition="false" compartment="c" constant="false" hasOnlySubstanceUnits="false" id="M_DANNA_c" name="DANNA" />
      <species boundaryCondition="false" compartment="c" constant="false" hasOnlySubstanceUnits="false" id="M_DTB_c" name="DTB" />
      <species boundaryCondition="false" compartment="c" constant="false" hasOnlySubstanceUnits="false" id="M_BT_c" name="BT" />
      <species boundaryCondition="false" compartment="c" constant="false" hasOnlySubstanceUnits="false" id="M_AHTD_c" name="AHTD" />
      <species boundaryCondition="false" compartment="c" constant="false" hasOnlySubstanceUnits="false" id="M_DHPP_c" name="DHPP" />
      <species boundaryCondition="false" compartment="c" constant="false" hasOnlySubstanceUnits="false" id="M_DHP_c" name="DHP" />
      <species boundaryCondition="false" compartment="c" constant="false" hasOnlySubstanceUnits="false" id="M_AHHMP_c" name="AHHMP" />
      <species boundaryCondition="false" compartment="c" constant="false" hasOnlySubstanceUnits="false" id="M_GLAL_c" name="GLAL" />
      <species boundaryCondition="false" compartment="c" constant="false" hasOnlySubstanceUnits="false" id="M_AHHMD_c" name="AHHMD" />
      <species boundaryCondition="false" compartment="c" constant="false" hasOnlySubstanceUnits="false" id="M_ADCHOR_c" name="ADCHOR" />
      <species boundaryCondition="false" compartment="c" constant="false" hasOnlySubstanceUnits="false" id="M_PABA_c" name="PABA" />
      <species boundaryCondition="false" compartment="c" constant="false" hasOnlySubstanceUnits="false" id="M_DHPT_c" name="DHPT" />
      <species boundaryCondition="false" compartment="c" constant="false" hasOnlySubstanceUnits="false" id="M_FTHF_c" name="FTHF" />
      <species boundaryCondition="false" compartment="c" constant="false" hasOnlySubstanceUnits="false" id="M_METHF_c" name="METHF" />
      <species boundaryCondition="false" compartment="c" constant="false" hasOnlySubstanceUnits="false" id="M_GTRNA_c" name="GTRNA" />
      <species boundaryCondition="false" compartment="c" constant="false" hasOnlySubstanceUnits="false" id="M_GSA_c" name="GSA" />
      <species boundaryCondition="false" compartment="c" constant="false" hasOnlySubstanceUnits="false" id="M_ALAV_c" name="ALAV" />
      <species boundaryCondition="false" compartment="c" constant="false" hasOnlySubstanceUnits="false" id="M_PBG_c" name="PBG" />
      <species boundaryCondition="false" compartment="c" constant="false" hasOnlySubstanceUnits="false" id="M_HMB_c" name="HMB" />
      <species boundaryCondition="false" compartment="c" constant="false" hasOnlySubstanceUnits="false" id="M_UPRG_c" name="UPRG" />
      <species boundaryCondition="false" compartment="c" constant="false" hasOnlySubstanceUnits="false" id="M_CPP_c" name="CPP" />
      <species boundaryCondition="false" compartment="c" constant="false" hasOnlySubstanceUnits="false" id="M_O2_c" name="O2" />
      <species boundaryCondition="false" compartment="c" constant="false" hasOnlySubstanceUnits="false" id="M_PPHG_c" name="PPHG" />
      <species boundaryCondition="false" compartment="c" constant="false" hasOnlySubstanceUnits="false" id="M_PPIX_c" name="PPIX" />
      <species boundaryCondition="false" compartment="c" constant="false" hasOnlySubstanceUnits="false" id="M_PTH_c" name="PTH" />
      <species boundaryCondition="false" compartment="c" constant="false" hasOnlySubstanceUnits="false" id="M_4HBZ_c" name="4HBZ" />
      <species boundaryCondition="false" compartment="c" constant="false" hasOnlySubstanceUnits="false" id="M_OPP_c" name="OPP" />
      <species boundaryCondition="false" compartment="c" constant="false" hasOnlySubstanceUnits="false" id="M_O4HBZ_c" name="O4HBZ" />
      <species boundaryCondition="false" compartment="c" constant="false" hasOnlySubstanceUnits="false" id="M_D6RP5P_c" name="D6RP5P" />
      <species boundaryCondition="false" compartment="c" constant="false" hasOnlySubstanceUnits="false" id="M_A6RP5P_c" name="A6RP5P" />
      <species boundaryCondition="false" compartment="c" constant="false" hasOnlySubstanceUnits="false" id="M_A6RP5P2_c" name="A6RP5P2" />
      <species boundaryCondition="false" compartment="c" constant="false" hasOnlySubstanceUnits="false" id="M_A6RP_c" name="A6RP" />
      <species boundaryCondition="false" compartment="c" constant="false" hasOnlySubstanceUnits="false" id="M_DB4P_c" name="DB4P" />
      <species boundaryCondition="false" compartment="c" constant="false" hasOnlySubstanceUnits="false" id="M_D8RL_c" name="D8RL" />
      <species boundaryCondition="false" compartment="c" constant="false" hasOnlySubstanceUnits="false" id="M_RIBFLV_c" name="RIBFLV" />
      <species boundaryCondition="false" compartment="c" constant="false" hasOnlySubstanceUnits="false" id="M_FMN_c" name="FMN" />
      <species boundaryCondition="false" compartment="c" constant="false" hasOnlySubstanceUnits="false" id="M_AKP_c" name="AKP" />
      <species boundaryCondition="false" compartment="c" constant="false" hasOnlySubstanceUnits="false" id="M_PANT_c" name="PANT" />
      <species boundaryCondition="false" compartment="c" constant="false" hasOnlySubstanceUnits="false" id="M_bALA_c" name="bALA" />
      <species boundaryCondition="false" compartment="c" constant="false" hasOnlySubstanceUnits="false" id="M_PNTO_c" name="PNTO" />
      <species boundaryCondition="false" compartment="c" constant="false" hasOnlySubstanceUnits="false" id="M_4PPNTO_c" name="4PPNTO" />
      <species boundaryCondition="false" compartment="c" constant="false" hasOnlySubstanceUnits="false" id="M_4PPNCYS_c" name="4PPNCYS" />
      <species boundaryCondition="false" compartment="c" constant="false" hasOnlySubstanceUnits="false" id="M_4PPNTE_c" name="4PPNTE" />
      <species boundaryCondition="false" compartment="c" constant="false" hasOnlySubstanceUnits="false" id="M_DPCOA_c" name="DPCOA" />
      <species boundaryCondition="false" compartment="c" constant="false" hasOnlySubstanceUnits="false" id="M_IPPP_c" name="IPPP" />
      <species boundaryCondition="false" compartment="c" constant="false" hasOnlySubstanceUnits="false" id="M_DMPP_c" name="DMPP" />
      <species boundaryCondition="false" compartment="c" constant="false" hasOnlySubstanceUnits="false" id="M_GPP_c" name="GPP" />
      <species boundaryCondition="false" compartment="c" constant="false" hasOnlySubstanceUnits="false" id="M_FPP_c" name="FPP" />
      <species boundaryCondition="false" compartment="c" constant="false" hasOnlySubstanceUnits="false" id="M_UDPP_c" name="UDPP" />
      <species boundaryCondition="false" compartment="c" constant="false" hasOnlySubstanceUnits="false" id="M_ISUCC_c" name="ISUCC" />
      <species boundaryCondition="false" compartment="c" constant="false" hasOnlySubstanceUnits="false" id="M_QA_c" name="QA" />
      <species boundaryCondition="false" compartment="c" constant="false" hasOnlySubstanceUnits="false" id="M_NAMN_c" name="NAMN" />
      <species boundaryCondition="false" compartment="c" constant="false" hasOnlySubstanceUnits="false" id="M_NAAD_c" name="NAAD" />
      <species boundaryCondition="false" compartment="c" constant="false" hasOnlySubstanceUnits="false" id="M_THZ_c" name="THZ" />
      <species boundaryCondition="false" compartment="c" constant="false" hasOnlySubstanceUnits="false" id="M_THZP_c" name="THZP" />
      <species boundaryCondition="false" compartment="c" constant="false" hasOnlySubstanceUnits="false" id="M_DTP_c" name="DTP" />
      <species boundaryCondition="false" compartment="c" constant="false" hasOnlySubstanceUnits="false" id="M_AHMP_c" name="AHMP" />
      <species boundaryCondition="false" compartment="c" constant="false" hasOnlySubstanceUnits="false" id="M_AHMPP_c" name="AHMPP" />
      <species boundaryCondition="false" compartment="c" constant="false" hasOnlySubstanceUnits="false" id="M_THMP_c" name="THMP" />
      <species boundaryCondition="false" compartment="c" constant="false" hasOnlySubstanceUnits="false" id="M_HBA_c" name="HBA" />
      <species boundaryCondition="false" compartment="c" constant="false" hasOnlySubstanceUnits="false" id="M_ICHOR_c" name="ICHOR" />
      <species boundaryCondition="false" compartment="c" constant="false" hasOnlySubstanceUnits="false" id="M_TPP_c" name="TPP" />
      <species boundaryCondition="false" compartment="c" constant="false" hasOnlySubstanceUnits="false" id="M_SSALTPP_c" name="SSALTPP" />
      <species boundaryCondition="false" compartment="c" constant="false" hasOnlySubstanceUnits="false" id="M_SHCHC_c" name="SHCHC" />
      <species boundaryCondition="false" compartment="c" constant="false" hasOnlySubstanceUnits="false" id="M_OSB_c" name="OSB" />
      <species boundaryCondition="false" compartment="c" constant="false" hasOnlySubstanceUnits="false" id="M_OSBCOA_c" name="OSBCOA" />
      <species boundaryCondition="false" compartment="c" constant="false" hasOnlySubstanceUnits="false" id="M_DHNA_c" name="DHNA" />
      <species boundaryCondition="false" compartment="c" constant="false" hasOnlySubstanceUnits="false" id="M_DMK_c" name="DMK" />
      <species boundaryCondition="false" compartment="e" constant="false" hasOnlySubstanceUnits="false" id="M_DIPEP_e" name="DIPEPxt" />
      <species boundaryCondition="false" compartment="c" constant="false" hasOnlySubstanceUnits="false" id="M_DIPEP_c" name="DIPEP" />
      <species boundaryCondition="false" compartment="e" constant="false" hasOnlySubstanceUnits="false" id="M_OPEP_e" name="OPEPxt" />
      <species boundaryCondition="false" compartment="c" constant="false" hasOnlySubstanceUnits="false" id="M_OPEP_c" name="OPEP" />
      <species boundaryCondition="false" compartment="e" constant="false" hasOnlySubstanceUnits="false" id="M_SER_e" name="SERxt" />
      <species boundaryCondition="false" compartment="c" constant="false" hasOnlySubstanceUnits="false" id="M_HEXT_c" name="HEXT" />
      <species boundaryCondition="false" compartment="c" constant="false" hasOnlySubstanceUnits="false" id="M_ETH_c" name="ETH" />
      <species boundaryCondition="false" compartment="e" constant="false" hasOnlySubstanceUnits="false" id="M_ETH_e" name="ETHxt" />
      <species boundaryCondition="false" compartment="c" constant="false" hasOnlySubstanceUnits="false" id="M_ACTP_c" name="ACTP" />
      <species boundaryCondition="false" compartment="e" constant="false" hasOnlySubstanceUnits="false" id="M_AC_e" name="ACxt" />
      <species boundaryCondition="false" compartment="c" constant="false" hasOnlySubstanceUnits="false" id="M_UDPGAL_c" name="UDPGAL" />
      <species boundaryCondition="false" compartment="c" constant="false" hasOnlySubstanceUnits="false" id="M_G1P_c" name="G1P" />
      <species boundaryCondition="false" compartment="e" constant="false" hasOnlySubstanceUnits="false" id="M_GLAC_e" name="GLACxt" />
      <species boundaryCondition="false" compartment="c" constant="false" hasOnlySubstanceUnits="false" id="M_GLAC_c" name="GLAC" />
      <species boundaryCondition="false" compartment="e" constant="false" hasOnlySubstanceUnits="false" id="M_GLC_e" name="GLCxt" />
      <species boundaryCondition="false" compartment="c" constant="false" hasOnlySubstanceUnits="false" id="M_GLC_c" name="GLC" />
      <species boundaryCondition="false" compartment="c" constant="false" hasOnlySubstanceUnits="false" id="M_MAN_c" name="MAN" />
      <species boundaryCondition="false" compartment="c" constant="false" hasOnlySubstanceUnits="false" id="M_MAN6P_c" name="MAN6P" />
      <species boundaryCondition="false" compartment="e" constant="false" hasOnlySubstanceUnits="false" id="M_PRO_e" name="PROxt" />
      <species boundaryCondition="false" compartment="e" constant="false" hasOnlySubstanceUnits="false" id="M_NA_e" name="NAxt" />
      <species boundaryCondition="false" compartment="c" constant="false" hasOnlySubstanceUnits="false" id="M_NA_c" name="NA" />
      <species boundaryCondition="false" compartment="e" constant="false" hasOnlySubstanceUnits="false" id="M_LAC_e" name="LACxt" />
      <species boundaryCondition="false" compartment="c" constant="false" hasOnlySubstanceUnits="false" id="M_LAC_c" name="LAC" />
      <species boundaryCondition="false" compartment="e" constant="false" hasOnlySubstanceUnits="false" id="M_GLN_e" name="GLNxt" />
      <species boundaryCondition="false" compartment="e" constant="false" hasOnlySubstanceUnits="false" id="M_GLU_e" name="GLUxt" />
      <species boundaryCondition="false" compartment="e" constant="false" hasOnlySubstanceUnits="false" id="M_ALA_e" name="ALAxt" />
      <species boundaryCondition="false" compartment="e" constant="false" hasOnlySubstanceUnits="false" id="M_DALA_e" name="DALAxt" />
      <species boundaryCondition="false" compartment="e" constant="false" hasOnlySubstanceUnits="false" id="M_GLY_e" name="GLYxt" />
      <species boundaryCondition="false" compartment="e" constant="false" hasOnlySubstanceUnits="false" id="M_DSER_e" name="DSERxt" />
      <species boundaryCondition="false" compartment="c" constant="false" hasOnlySubstanceUnits="false" id="M_DSER_c" name="DSER" />
      <species boundaryCondition="false" compartment="e" constant="false" hasOnlySubstanceUnits="false" id="M_ORN_e" name="ORNxt" />
      <species boundaryCondition="false" compartment="e" constant="false" hasOnlySubstanceUnits="false" id="M_ARG_e" name="ARGxt" />
      <species boundaryCondition="false" compartment="e" constant="false" hasOnlySubstanceUnits="false" id="M_SUCC_e" name="SUCCxt" />
      <species boundaryCondition="false" compartment="e" constant="false" hasOnlySubstanceUnits="false" id="M_FUM_e" name="FUMxt" />
      <species boundaryCondition="false" compartment="e" constant="false" hasOnlySubstanceUnits="false" id="M_MAL_e" name="MALxt" />
      <species boundaryCondition="false" compartment="e" constant="false" hasOnlySubstanceUnits="false" id="M_ASP_e" name="ASPxt" />
      <species boundaryCondition="false" compartment="e" constant="false" hasOnlySubstanceUnits="false" id="M_ADN_e" name="ADNxt" />
      <species boundaryCondition="false" compartment="e" constant="false" hasOnlySubstanceUnits="false" id="M_URI_e" name="URIxt" />
      <species boundaryCondition="false" compartment="c" constant="false" hasOnlySubstanceUnits="false" id="M_URI_c" name="URI" />
      <species boundaryCondition="false" compartment="e" constant="false" hasOnlySubstanceUnits="false" id="M_CYTD_e" name="CYTDxt" />
      <species boundaryCondition="false" compartment="c" constant="false" hasOnlySubstanceUnits="false" id="M_CYTD_c" name="CYTD" />
      <species boundaryCondition="false" compartment="e" constant="false" hasOnlySubstanceUnits="false" id="M_DT_e" name="DTxt" />
      <species boundaryCondition="false" compartment="e" constant="false" hasOnlySubstanceUnits="false" id="M_DA_e" name="DAxt" />
      <species boundaryCondition="false" compartment="e" constant="false" hasOnlySubstanceUnits="false" id="M_DC_e" name="DCxt" />
      <species boundaryCondition="false" compartment="c" constant="false" hasOnlySubstanceUnits="false" id="M_DC_c" name="DC" />
      <species boundaryCondition="false" compartment="e" constant="false" hasOnlySubstanceUnits="false" id="M_DU_e" name="DUxt" />
      <species boundaryCondition="false" compartment="e" constant="false" hasOnlySubstanceUnits="false" id="M_H2_e" name="H2xt" />
      <species boundaryCondition="false" compartment="e" constant="false" hasOnlySubstanceUnits="false" id="M_AKG_e" name="AKGxt" />
      <species boundaryCondition="false" compartment="c" constant="false" hasOnlySubstanceUnits="false" id="M_NO2_c" name="NO2" />
      <species boundaryCondition="false" compartment="e" constant="false" hasOnlySubstanceUnits="false" id="M_NO2_e" name="NO2xt" />
      <species boundaryCondition="false" compartment="e" constant="false" hasOnlySubstanceUnits="false" id="M_NMN_e" name="NMNxt" />
      <species boundaryCondition="false" compartment="c" constant="false" hasOnlySubstanceUnits="false" id="M_NMN_c" name="NMN" />
      <species boundaryCondition="false" compartment="e" constant="false" hasOnlySubstanceUnits="false" id="M_VAL_e" name="VALxt" />
      <species boundaryCondition="false" compartment="e" constant="false" hasOnlySubstanceUnits="false" id="M_ILE_e" name="ILExt" />
      <species boundaryCondition="false" compartment="e" constant="false" hasOnlySubstanceUnits="false" id="M_LEU_e" name="LEUxt" />
      <species boundaryCondition="false" compartment="e" constant="false" hasOnlySubstanceUnits="false" id="M_ASN_e" name="ASNxt" />
      <species boundaryCondition="false" compartment="e" constant="false" hasOnlySubstanceUnits="false" id="M_THIAM_e" name="THIAMxt" />
      <species boundaryCondition="false" compartment="c" constant="false" hasOnlySubstanceUnits="false" id="M_THIAMIN_c" name="THIAMIN" />
      <species boundaryCondition="false" compartment="e" constant="false" hasOnlySubstanceUnits="false" id="M_PI_e" name="PIxt" />
      <species boundaryCondition="false" compartment="e" constant="false" hasOnlySubstanceUnits="false" id="M_O2_e" name="O2xt" />
      <species boundaryCondition="false" compartment="e" constant="false" hasOnlySubstanceUnits="false" id="M_CO2_e" name="CO2xt" />
      <species boundaryCondition="false" compartment="e" constant="false" hasOnlySubstanceUnits="false" id="M_UREA_e" name="UREAxt" />
      <species boundaryCondition="false" compartment="e" constant="false" hasOnlySubstanceUnits="false" id="M_AD_e" name="ADxt" />
      <species boundaryCondition="false" compartment="e" constant="false" hasOnlySubstanceUnits="false" id="M_FOR_e" name="FORxt" />
      <species boundaryCondition="false" compartment="e" constant="false" hasOnlySubstanceUnits="false" id="M_GN_e" name="GNxt" />
      <species boundaryCondition="false" compartment="e" constant="false" hasOnlySubstanceUnits="false" id="M_GSN_e" name="GSNxt" />
      <species boundaryCondition="false" compartment="e" constant="false" hasOnlySubstanceUnits="false" id="M_HYXN_e" name="HYXNxt" />
      <species boundaryCondition="false" compartment="e" constant="false" hasOnlySubstanceUnits="false" id="M_OROA_e" name="OROAxt" />
      <species boundaryCondition="false" compartment="e" constant="false" hasOnlySubstanceUnits="false" id="M_URA_e" name="URAxt" />
      <species boundaryCondition="false" compartment="e" constant="false" hasOnlySubstanceUnits="false" id="M_NH3_e" name="NH3xt" />
      <species boundaryCondition="false" compartment="e" constant="false" hasOnlySubstanceUnits="false" id="M_PYR_e" name="PYRxt" />
      <species boundaryCondition="false" compartment="e" constant="false" hasOnlySubstanceUnits="false" id="M_SLF_e" name="SLFxt" />
      <species boundaryCondition="false" compartment="e" constant="false" hasOnlySubstanceUnits="false" id="M_CYS_e" name="CYSxt" />
      <species boundaryCondition="false" compartment="e" constant="false" hasOnlySubstanceUnits="false" id="M_HIS_e" name="HISxt" />
      <species boundaryCondition="false" compartment="c" constant="false" hasOnlySubstanceUnits="false" id="M_HIS_c" name="HIS" />
      <species boundaryCondition="false" compartment="e" constant="false" hasOnlySubstanceUnits="false" id="M_LYS_e" name="LYSxt" />
      <species boundaryCondition="false" compartment="e" constant="false" hasOnlySubstanceUnits="false" id="M_MET_e" name="METxt" />
      <species boundaryCondition="false" compartment="e" constant="false" hasOnlySubstanceUnits="false" id="M_PHE_e" name="PHExt" />
      <species boundaryCondition="false" compartment="c" constant="false" hasOnlySubstanceUnits="false" id="M_PHE_c" name="PHE" />
      <species boundaryCondition="false" compartment="e" constant="false" hasOnlySubstanceUnits="false" id="M_THR_e" name="THRxt" />
      <species boundaryCondition="false" compartment="e" constant="false" hasOnlySubstanceUnits="false" id="M_TRP_e" name="TRPxt" />
      <species boundaryCondition="false" compartment="e" constant="false" hasOnlySubstanceUnits="false" id="M_TYR_e" name="TYRxt" />
      <species boundaryCondition="false" compartment="e" constant="false" hasOnlySubstanceUnits="false" id="M_AAC_e" name="AACxt" />
      <species boundaryCondition="false" compartment="e" constant="false" hasOnlySubstanceUnits="false" id="M_H2CO3_e" name="H2CO3xt" />
      <species boundaryCondition="false" compartment="c" constant="false" hasOnlySubstanceUnits="false" id="M_H2CO3_c" name="H2CO3" />
      <species boundaryCondition="false" compartment="e" constant="false" hasOnlySubstanceUnits="false" id="M_GLYCL_e" name="GLYCLxt" />
      <species boundaryCondition="false" compartment="c" constant="false" hasOnlySubstanceUnits="false" id="M_GLYCL_c" name="GLYCL" />
      <species boundaryCondition="false" compartment="c" constant="false" hasOnlySubstanceUnits="false" id="M_H2O2_c" name="H2O2" />
      <species boundaryCondition="false" compartment="e" constant="false" hasOnlySubstanceUnits="false" id="M_GLAL_e" name="GLALxt" />
    </listOfSpecies>
    <listOfReactions>
      <reaction fast="false" id="R_PGI" name="PGI" reversible="true" fbc:lowerFluxBound="cobra_default_lb" fbc:upperFluxBound="cobra_default_ub">
        <listOfReactants>
          <speciesReference constant="true" species="M_G6P_c" stoichiometry="1" />
        </listOfReactants>
        <listOfProducts>
          <speciesReference constant="true" species="M_F6P_c" stoichiometry="1" />
        </listOfProducts>
      </reaction>
      <reaction fast="false" id="R_FBP" name="FBP" reversible="false" fbc:lowerFluxBound="cobra_0_bound" fbc:upperFluxBound="cobra_default_ub">
        <listOfReactants>
          <speciesReference constant="true" species="M_FDP_c" stoichiometry="1" />
        </listOfReactants>
        <listOfProducts>
          <speciesReference constant="true" species="M_PI_c" stoichiometry="1" />
          <speciesReference constant="true" species="M_F6P_c" stoichiometry="1" />
        </listOfProducts>
      </reaction>
      <reaction fast="false" id="R_FBA" name="FBA" reversible="true" fbc:lowerFluxBound="cobra_default_lb" fbc:upperFluxBound="cobra_default_ub">
        <listOfReactants>
          <speciesReference constant="true" species="M_FDP_c" stoichiometry="1" />
        </listOfReactants>
        <listOfProducts>
          <speciesReference constant="true" species="M_T3P2_c" stoichiometry="1" />
          <speciesReference constant="true" species="M_T3P1_c" stoichiometry="1" />
        </listOfProducts>
      </reaction>
      <reaction fast="false" id="R_TPI" name="TPI" reversible="true" fbc:lowerFluxBound="cobra_default_lb" fbc:upperFluxBound="cobra_default_ub">
        <listOfReactants>
          <speciesReference constant="true" species="M_T3P2_c" stoichiometry="1" />
        </listOfReactants>
        <listOfProducts>
          <speciesReference constant="true" species="M_T3P1_c" stoichiometry="1" />
        </listOfProducts>
      </reaction>
      <reaction fast="false" id="R_GAP" name="GAP" reversible="true" fbc:lowerFluxBound="cobra_default_lb" fbc:upperFluxBound="cobra_default_ub">
        <listOfReactants>
          <speciesReference constant="true" species="M_T3P1_c" stoichiometry="1" />
          <speciesReference constant="true" species="M_NAD_c" stoichiometry="1" />
          <speciesReference constant="true" species="M_PI_c" stoichiometry="1" />
        </listOfReactants>
        <listOfProducts>
          <speciesReference constant="true" species="M_13DPG_c" stoichiometry="1" />
          <speciesReference constant="true" species="M_NADH_c" stoichiometry="1" />
        </listOfProducts>
      </reaction>
      <reaction fast="false" id="R_PGK" name="PGK" reversible="true" fbc:lowerFluxBound="cobra_default_lb" fbc:upperFluxBound="cobra_default_ub">
        <listOfReactants>
          <speciesReference constant="true" species="M_13DPG_c" stoichiometry="1" />
          <speciesReference constant="true" species="M_ADP_c" stoichiometry="1" />
        </listOfReactants>
        <listOfProducts>
          <speciesReference constant="true" species="M_ATP_c" stoichiometry="1" />
          <speciesReference constant="true" species="M_3PG_c" stoichiometry="1" />
        </listOfProducts>
      </reaction>
      <reaction fast="false" id="R_PGM" name="PGM" reversible="true" fbc:lowerFluxBound="cobra_default_lb" fbc:upperFluxBound="cobra_default_ub">
        <listOfReactants>
          <speciesReference constant="true" species="M_3PG_c" stoichiometry="1" />
        </listOfReactants>
        <listOfProducts>
          <speciesReference constant="true" species="M_2PG_c" stoichiometry="1" />
        </listOfProducts>
      </reaction>
      <reaction fast="false" id="R_ENO" name="ENO" reversible="true" fbc:lowerFluxBound="cobra_default_lb" fbc:upperFluxBound="cobra_default_ub">
        <listOfReactants>
          <speciesReference constant="true" species="M_2PG_c" stoichiometry="1" />
        </listOfReactants>
        <listOfProducts>
          <speciesReference constant="true" species="M_PEP_c" stoichiometry="1" />
        </listOfProducts>
      </reaction>
      <reaction fast="false" id="R_G6PDH1" name="G6PDH1" reversible="false" fbc:lowerFluxBound="cobra_0_bound" fbc:upperFluxBound="cobra_default_ub">
        <listOfReactants>
          <speciesReference constant="true" species="M_G6P_c" stoichiometry="1" />
          <speciesReference constant="true" species="M_NAD_c" stoichiometry="1" />
        </listOfReactants>
        <listOfProducts>
          <speciesReference constant="true" species="M_D6PGL_c" stoichiometry="1" />
          <speciesReference constant="true" species="M_NADH_c" stoichiometry="1" />
        </listOfProducts>
      </reaction>
      <reaction fast="false" id="R_G6PDH2" name="G6PDH2" reversible="false" fbc:lowerFluxBound="cobra_0_bound" fbc:upperFluxBound="cobra_default_ub">
        <listOfReactants>
          <speciesReference constant="true" species="M_G6P_c" stoichiometry="1" />
          <speciesReference constant="true" species="M_NADP_c" stoichiometry="1" />
        </listOfReactants>
        <listOfProducts>
          <speciesReference constant="true" species="M_D6PGL_c" stoichiometry="1" />
          <speciesReference constant="true" species="M_NADPH_c" stoichiometry="1" />
        </listOfProducts>
      </reaction>
      <reaction fast="false" id="R_PGL" name="PGL" reversible="false" fbc:lowerFluxBound="cobra_0_bound" fbc:upperFluxBound="cobra_default_ub">
        <listOfReactants>
          <speciesReference constant="true" species="M_D6PGL_c" stoichiometry="1" />
        </listOfReactants>
        <listOfProducts>
          <speciesReference constant="true" species="M_D6PGC_c" stoichiometry="1" />
        </listOfProducts>
      </reaction>
      <reaction fast="false" id="R_GND" name="GND" reversible="false" fbc:lowerFluxBound="cobra_0_bound" fbc:upperFluxBound="cobra_default_ub">
        <listOfReactants>
          <speciesReference constant="true" species="M_D6PGC_c" stoichiometry="1" />
          <speciesReference constant="true" species="M_NADP_c" stoichiometry="1" />
        </listOfReactants>
        <listOfProducts>
          <speciesReference constant="true" species="M_CO2_c" stoichiometry="1" />
          <speciesReference constant="true" species="M_NADPH_c" stoichiometry="1" />
          <speciesReference constant="true" species="M_RL5P_c" stoichiometry="1" />
        </listOfProducts>
      </reaction>
      <reaction fast="false" id="R_RPI" name="RPI" reversible="true" fbc:lowerFluxBound="cobra_default_lb" fbc:upperFluxBound="cobra_default_ub">
        <listOfReactants>
          <speciesReference constant="true" species="M_RL5P_c" stoichiometry="1" />
        </listOfReactants>
        <listOfProducts>
          <speciesReference constant="true" species="M_R5P_c" stoichiometry="1" />
        </listOfProducts>
      </reaction>
      <reaction fast="false" id="R_RPE" name="RPE" reversible="true" fbc:lowerFluxBound="cobra_default_lb" fbc:upperFluxBound="cobra_default_ub">
        <listOfReactants>
          <speciesReference constant="true" species="M_RL5P_c" stoichiometry="1" />
        </listOfReactants>
        <listOfProducts>
          <speciesReference constant="true" species="M_X5P_c" stoichiometry="1" />
        </listOfProducts>
      </reaction>
      <reaction fast="false" id="R_TAL" name="TAL" reversible="true" fbc:lowerFluxBound="cobra_default_lb" fbc:upperFluxBound="cobra_default_ub">
        <listOfReactants>
          <speciesReference constant="true" species="M_T3P1_c" stoichiometry="1" />
          <speciesReference constant="true" species="M_S7P_c" stoichiometry="1" />
        </listOfReactants>
        <listOfProducts>
          <speciesReference constant="true" species="M_E4P_c" stoichiometry="1" />
          <speciesReference constant="true" species="M_F6P_c" stoichiometry="1" />
        </listOfProducts>
      </reaction>
      <reaction fast="false" id="R_TKTA1" name="TKTA1" reversible="true" fbc:lowerFluxBound="cobra_default_lb" fbc:upperFluxBound="cobra_default_ub">
        <listOfReactants>
          <speciesReference constant="true" species="M_R5P_c" stoichiometry="1" />
          <speciesReference constant="true" species="M_X5P_c" stoichiometry="1" />
        </listOfReactants>
        <listOfProducts>
          <speciesReference constant="true" species="M_T3P1_c" stoichiometry="1" />
          <speciesReference constant="true" species="M_S7P_c" stoichiometry="1" />
        </listOfProducts>
      </reaction>
      <reaction fast="false" id="R_TKTA2" name="TKTA2" reversible="true" fbc:lowerFluxBound="cobra_default_lb" fbc:upperFluxBound="cobra_default_ub">
        <listOfReactants>
          <speciesReference constant="true" species="M_E4P_c" stoichiometry="1" />
          <speciesReference constant="true" species="M_X5P_c" stoichiometry="1" />
        </listOfReactants>
        <listOfProducts>
          <speciesReference constant="true" species="M_T3P1_c" stoichiometry="1" />
          <speciesReference constant="true" species="M_F6P_c" stoichiometry="1" />
        </listOfProducts>
      </reaction>
      <reaction fast="false" id="R_EDD" name="EDD" reversible="false" fbc:lowerFluxBound="cobra_0_bound" fbc:upperFluxBound="cobra_default_ub">
        <listOfReactants>
          <speciesReference constant="true" species="M_D6PGC_c" stoichiometry="1" />
        </listOfReactants>
        <listOfProducts>
          <speciesReference constant="true" species="M_2KD6PG_c" stoichiometry="1" />
        </listOfProducts>
      </reaction>
      <reaction fast="false" id="R_EDA" name="EDA" reversible="false" fbc:lowerFluxBound="cobra_0_bound" fbc:upperFluxBound="cobra_default_ub">
        <listOfReactants>
          <speciesReference constant="true" species="M_2KD6PG_c" stoichiometry="1" />
        </listOfReactants>
        <listOfProducts>
          <speciesReference constant="true" species="M_PYR_c" stoichiometry="1" />
          <speciesReference constant="true" species="M_T3P1_c" stoichiometry="1" />
        </listOfProducts>
      </reaction>
      <reaction fast="false" id="R_MAEB" name="MAEB" reversible="true" fbc:lowerFluxBound="cobra_default_lb" fbc:upperFluxBound="cobra_default_ub">
        <listOfReactants>
          <speciesReference constant="true" species="M_MAL_c" stoichiometry="1" />
          <speciesReference constant="true" species="M_NAD_c" stoichiometry="1" />
        </listOfReactants>
        <listOfProducts>
          <speciesReference constant="true" species="M_PYR_c" stoichiometry="1" />
          <speciesReference constant="true" species="M_CO2_c" stoichiometry="1" />
          <speciesReference constant="true" species="M_NADH_c" stoichiometry="1" />
        </listOfProducts>
      </reaction>
      <reaction fast="false" id="R_GLTA" name="GLTA" reversible="false" fbc:lowerFluxBound="cobra_0_bound" fbc:upperFluxBound="cobra_default_ub">
        <listOfReactants>
          <speciesReference constant="true" species="M_ACCOA_c" stoichiometry="1" />
          <speciesReference constant="true" species="M_OA_c" stoichiometry="1" />
        </listOfReactants>
        <listOfProducts>
          <speciesReference constant="true" species="M_CIT_c" stoichiometry="1" />
          <speciesReference constant="true" species="M_COA_c" stoichiometry="1" />
        </listOfProducts>
      </reaction>
      <reaction fast="false" id="R_ACNB" name="ACNB" reversible="true" fbc:lowerFluxBound="cobra_default_lb" fbc:upperFluxBound="cobra_default_ub">
        <listOfReactants>
          <speciesReference constant="true" species="M_CIT_c" stoichiometry="1" />
        </listOfReactants>
        <listOfProducts>
          <speciesReference constant="true" species="M_ICIT_c" stoichiometry="1" />
        </listOfProducts>
      </reaction>
      <reaction fast="false" id="R_ICD" name="ICD" reversible="true" fbc:lowerFluxBound="cobra_default_lb" fbc:upperFluxBound="cobra_default_ub">
        <listOfReactants>
          <speciesReference constant="true" species="M_ICIT_c" stoichiometry="1" />
          <speciesReference constant="true" species="M_NADP_c" stoichiometry="1" />
        </listOfReactants>
        <listOfProducts>
          <speciesReference constant="true" species="M_CO2_c" stoichiometry="1" />
          <speciesReference constant="true" species="M_NADPH_c" stoichiometry="1" />
          <speciesReference constant="true" species="M_AKG_c" stoichiometry="1" />
        </listOfProducts>
      </reaction>
      <reaction fast="false" id="R_AKO" name="AKO" reversible="false" fbc:lowerFluxBound="cobra_0_bound" fbc:upperFluxBound="cobra_default_ub">
        <listOfReactants>
          <speciesReference constant="true" species="M_AKG_c" stoichiometry="1" />
          <speciesReference constant="true" species="M_FAD_c" stoichiometry="1" />
        </listOfReactants>
        <listOfProducts>
          <speciesReference constant="true" species="M_SUCC_c" stoichiometry="1" />
          <speciesReference constant="true" species="M_FADH_c" stoichiometry="1" />
        </listOfProducts>
      </reaction>
      <reaction fast="false" id="R_FRD" name="FRD" reversible="false" fbc:lowerFluxBound="cobra_0_bound" fbc:upperFluxBound="cobra_default_ub">
        <listOfReactants>
          <speciesReference constant="true" species="M_FUM_c" stoichiometry="1" />
          <speciesReference constant="true" species="M_NADH_c" stoichiometry="1" />
        </listOfReactants>
        <listOfProducts>
          <speciesReference constant="true" species="M_SUCC_c" stoichiometry="1" />
          <speciesReference constant="true" species="M_NAD_c" stoichiometry="1" />
        </listOfProducts>
      </reaction>
      <reaction fast="false" id="R_FUMC" name="FUMC" reversible="true" fbc:lowerFluxBound="cobra_default_lb" fbc:upperFluxBound="cobra_default_ub">
        <listOfReactants>
          <speciesReference constant="true" species="M_FUM_c" stoichiometry="1" />
        </listOfReactants>
        <listOfProducts>
          <speciesReference constant="true" species="M_MAL_c" stoichiometry="1" />
        </listOfProducts>
      </reaction>
      <reaction fast="false" id="R_MDH" name="MDH" reversible="true" fbc:lowerFluxBound="cobra_default_lb" fbc:upperFluxBound="cobra_default_ub">
        <listOfReactants>
          <speciesReference constant="true" species="M_MAL_c" stoichiometry="1" />
          <speciesReference constant="true" species="M_NAD_c" stoichiometry="1" />
        </listOfReactants>
        <listOfProducts>
          <speciesReference constant="true" species="M_OA_c" stoichiometry="1" />
          <speciesReference constant="true" species="M_NADH_c" stoichiometry="1" />
        </listOfProducts>
      </reaction>
      <reaction fast="false" id="R_ACEB" name="ACEB" reversible="false" fbc:lowerFluxBound="cobra_0_bound" fbc:upperFluxBound="cobra_default_ub">
        <listOfReactants>
          <speciesReference constant="true" species="M_ACCOA_c" stoichiometry="1" />
          <speciesReference constant="true" species="M_GLX_c" stoichiometry="1" />
        </listOfReactants>
        <listOfProducts>
          <speciesReference constant="true" species="M_MAL_c" stoichiometry="1" />
          <speciesReference constant="true" species="M_COA_c" stoichiometry="1" />
        </listOfProducts>
      </reaction>
      <reaction fast="false" id="R_OOR_" name="OOR_" reversible="false" fbc:lowerFluxBound="cobra_0_bound" fbc:upperFluxBound="cobra_default_ub">
        <listOfReactants>
          <speciesReference constant="true" species="M_FERDX_c" stoichiometry="1" />
          <speciesReference constant="true" species="M_AKG_c" stoichiometry="1" />
          <speciesReference constant="true" species="M_COA_c" stoichiometry="1" />
        </listOfReactants>
        <listOfProducts>
          <speciesReference constant="true" species="M_CO2_c" stoichiometry="1" />
          <speciesReference constant="true" species="M_FERDXH_c" stoichiometry="1" />
          <speciesReference constant="true" species="M_SUCCOA_c" stoichiometry="1" />
        </listOfProducts>
      </reaction>
      <reaction fast="false" id="R_SCOT" name="SCOT" reversible="true" fbc:lowerFluxBound="cobra_default_lb" fbc:upperFluxBound="cobra_default_ub">
        <listOfReactants>
          <speciesReference constant="true" species="M_AAC_c" stoichiometry="1" />
          <speciesReference constant="true" species="M_SUCCOA_c" stoichiometry="1" />
        </listOfReactants>
        <listOfProducts>
          <speciesReference constant="true" species="M_SUCC_c" stoichiometry="1" />
          <speciesReference constant="true" species="M_AACCOA_c" stoichiometry="1" />
        </listOfProducts>
      </reaction>
      <reaction fast="false" id="R_ATOB" name="ATOB" reversible="true" fbc:lowerFluxBound="cobra_default_lb" fbc:upperFluxBound="cobra_default_ub">
        <listOfReactants>
          <speciesReference constant="true" species="M_AACCOA_c" stoichiometry="1" />
          <speciesReference constant="true" species="M_COA_c" stoichiometry="1" />
        </listOfReactants>
        <listOfProducts>
          <speciesReference constant="true" species="M_ACCOA_c" stoichiometry="2" />
        </listOfProducts>
      </reaction>
      <reaction fast="false" id="R_PPA" name="PPA" reversible="false" fbc:lowerFluxBound="cobra_0_bound" fbc:upperFluxBound="cobra_default_ub">
        <listOfReactants>
          <speciesReference constant="true" species="M_PPI_c" stoichiometry="1" />
        </listOfReactants>
        <listOfProducts>
          <speciesReference constant="true" species="M_PI_c" stoichiometry="2" />
        </listOfProducts>
      </reaction>
      <reaction fast="false" id="R_PRSA" name="PRSA" reversible="true" fbc:lowerFluxBound="cobra_default_lb" fbc:upperFluxBound="cobra_default_ub">
        <listOfReactants>
          <speciesReference constant="true" species="M_R5P_c" stoichiometry="1" />
          <speciesReference constant="true" species="M_ATP_c" stoichiometry="1" />
        </listOfReactants>
        <listOfProducts>
          <speciesReference constant="true" species="M_PRPP_c" stoichiometry="1" />
          <speciesReference constant="true" species="M_AMP_c" stoichiometry="1" />
        </listOfProducts>
      </reaction>
      <reaction fast="false" id="R_PPSA" name="PPSA" reversible="false" fbc:lowerFluxBound="cobra_0_bound" fbc:upperFluxBound="cobra_default_ub">
        <listOfReactants>
          <speciesReference constant="true" species="M_PYR_c" stoichiometry="1" />
          <speciesReference constant="true" species="M_ATP_c" stoichiometry="1" />
        </listOfReactants>
        <listOfProducts>
          <speciesReference constant="true" species="M_PI_c" stoichiometry="1" />
          <speciesReference constant="true" species="M_PEP_c" stoichiometry="1" />
          <speciesReference constant="true" species="M_AMP_c" stoichiometry="1" />
        </listOfProducts>
      </reaction>
      <reaction fast="false" id="R_POR_" name="POR_" reversible="false" fbc:lowerFluxBound="cobra_0_bound" fbc:upperFluxBound="cobra_default_ub">
        <listOfReactants>
          <speciesReference constant="true" species="M_PYR_c" stoichiometry="1" />
          <speciesReference constant="true" species="M_COA_c" stoichiometry="1" />
          <speciesReference constant="true" species="M_FLVDX_c" stoichiometry="1" />
        </listOfReactants>
        <listOfProducts>
          <speciesReference constant="true" species="M_ACCOA_c" stoichiometry="1" />
          <speciesReference constant="true" species="M_CO2_c" stoichiometry="1" />
          <speciesReference constant="true" species="M_FLVDXH_c" stoichiometry="1" />
        </listOfProducts>
      </reaction>
      <reaction fast="false" id="R_GLTMNS" name="GLTMNS" reversible="false" fbc:lowerFluxBound="cobra_0_bound" fbc:upperFluxBound="cobra_default_ub">
        <listOfReactants>
          <speciesReference constant="true" species="M_GLN_c" stoichiometry="1" />
        </listOfReactants>
        <listOfProducts>
          <speciesReference constant="true" species="M_GLU_c" stoichiometry="1" />
          <speciesReference constant="true" species="M_NH3_c" stoichiometry="1" />
        </listOfProducts>
      </reaction>
      <reaction fast="false" id="R_SDAA" name="SDAA" reversible="false" fbc:lowerFluxBound="cobra_0_bound" fbc:upperFluxBound="cobra_default_ub">
        <listOfReactants>
          <speciesReference constant="true" species="M_SER_c" stoichiometry="1" />
        </listOfReactants>
        <listOfProducts>
          <speciesReference constant="true" species="M_PYR_c" stoichiometry="1" />
          <speciesReference constant="true" species="M_NH3_c" stoichiometry="1" />
        </listOfProducts>
      </reaction>
      <reaction fast="false" id="R_DHS1" name="DHS1" reversible="false" fbc:lowerFluxBound="cobra_0_bound" fbc:upperFluxBound="cobra_default_ub">
        <listOfReactants>
          <speciesReference constant="true" species="M_E4P_c" stoichiometry="1" />
          <speciesReference constant="true" species="M_PEP_c" stoichiometry="1" />
        </listOfReactants>
        <listOfProducts>
          <speciesReference constant="true" species="M_3DDAH7P_c" stoichiometry="1" />
          <speciesReference constant="true" species="M_PI_c" stoichiometry="1" />
        </listOfProducts>
      </reaction>
      <reaction fast="false" id="R_AROB" name="AROB" reversible="false" fbc:lowerFluxBound="cobra_0_bound" fbc:upperFluxBound="cobra_default_ub">
        <listOfReactants>
          <speciesReference constant="true" species="M_3DDAH7P_c" stoichiometry="1" />
        </listOfReactants>
        <listOfProducts>
          <speciesReference constant="true" species="M_PI_c" stoichiometry="1" />
          <speciesReference constant="true" species="M_DQT_c" stoichiometry="1" />
        </listOfProducts>
      </reaction>
      <reaction fast="false" id="R_AROQ" name="AROQ" reversible="true" fbc:lowerFluxBound="cobra_default_lb" fbc:upperFluxBound="cobra_default_ub">
        <listOfReactants>
          <speciesReference constant="true" species="M_DQT_c" stoichiometry="1" />
        </listOfReactants>
        <listOfProducts>
          <speciesReference constant="true" species="M_DHSK_c" stoichiometry="1" />
        </listOfProducts>
      </reaction>
      <reaction fast="false" id="R_AROE" name="AROE" reversible="true" fbc:lowerFluxBound="cobra_default_lb" fbc:upperFluxBound="cobra_default_ub">
        <listOfReactants>
          <speciesReference constant="true" species="M_NADPH_c" stoichiometry="1" />
          <speciesReference constant="true" species="M_DHSK_c" stoichiometry="1" />
        </listOfReactants>
        <listOfProducts>
          <speciesReference constant="true" species="M_SME_c" stoichiometry="1" />
          <speciesReference constant="true" species="M_NADP_c" stoichiometry="1" />
        </listOfProducts>
      </reaction>
      <reaction fast="false" id="R_AROK" name="AROK" reversible="false" fbc:lowerFluxBound="cobra_0_bound" fbc:upperFluxBound="cobra_default_ub">
        <listOfReactants>
          <speciesReference constant="true" species="M_SME_c" stoichiometry="1" />
          <speciesReference constant="true" species="M_ATP_c" stoichiometry="1" />
        </listOfReactants>
        <listOfProducts>
          <speciesReference constant="true" species="M_SME5P_c" stoichiometry="1" />
          <speciesReference constant="true" species="M_ADP_c" stoichiometry="1" />
        </listOfProducts>
      </reaction>
      <reaction fast="false" id="R_AROA" name="AROA" reversible="true" fbc:lowerFluxBound="cobra_default_lb" fbc:upperFluxBound="cobra_default_ub">
        <listOfReactants>
          <speciesReference constant="true" species="M_SME5P_c" stoichiometry="1" />
          <speciesReference constant="true" species="M_PEP_c" stoichiometry="1" />
        </listOfReactants>
        <listOfProducts>
          <speciesReference constant="true" species="M_PI_c" stoichiometry="1" />
          <speciesReference constant="true" species="M_3PSME_c" stoichiometry="1" />
        </listOfProducts>
      </reaction>
      <reaction fast="false" id="R_AROC" name="AROC" reversible="false" fbc:lowerFluxBound="cobra_0_bound" fbc:upperFluxBound="cobra_default_ub">
        <listOfReactants>
          <speciesReference constant="true" species="M_3PSME_c" stoichiometry="1" />
        </listOfReactants>
        <listOfProducts>
          <speciesReference constant="true" species="M_PI_c" stoichiometry="1" />
          <speciesReference constant="true" species="M_CHOR_c" stoichiometry="1" />
        </listOfProducts>
      </reaction>
      <reaction fast="false" id="R_TRPE" name="TRPE" reversible="false" fbc:lowerFluxBound="cobra_0_bound" fbc:upperFluxBound="cobra_default_ub">
        <listOfReactants>
          <speciesReference constant="true" species="M_CHOR_c" stoichiometry="1" />
          <speciesReference constant="true" species="M_NH3_c" stoichiometry="1" />
        </listOfReactants>
        <listOfProducts>
          <speciesReference constant="true" species="M_PYR_c" stoichiometry="1" />
          <speciesReference constant="true" species="M_AN_c" stoichiometry="1" />
        </listOfProducts>
      </reaction>
      <reaction fast="false" id="R_TRPDE" name="TRPDE" reversible="false" fbc:lowerFluxBound="cobra_0_bound" fbc:upperFluxBound="cobra_default_ub">
        <listOfReactants>
          <speciesReference constant="true" species="M_CHOR_c" stoichiometry="1" />
          <speciesReference constant="true" species="M_GLN_c" stoichiometry="1" />
        </listOfReactants>
        <listOfProducts>
          <speciesReference constant="true" species="M_PYR_c" stoichiometry="1" />
          <speciesReference constant="true" species="M_GLU_c" stoichiometry="1" />
          <speciesReference constant="true" species="M_AN_c" stoichiometry="1" />
        </listOfProducts>
      </reaction>
      <reaction fast="false" id="R_TRPD" name="TRPD" reversible="false" fbc:lowerFluxBound="cobra_0_bound" fbc:upperFluxBound="cobra_default_ub">
        <listOfReactants>
          <speciesReference constant="true" species="M_PRPP_c" stoichiometry="1" />
          <speciesReference constant="true" species="M_AN_c" stoichiometry="1" />
        </listOfReactants>
        <listOfProducts>
          <speciesReference constant="true" species="M_PPI_c" stoichiometry="1" />
          <speciesReference constant="true" species="M_NPRAN_c" stoichiometry="1" />
        </listOfProducts>
      </reaction>
      <reaction fast="false" id="R_TRPC1" name="TRPC1" reversible="false" fbc:lowerFluxBound="cobra_0_bound" fbc:upperFluxBound="cobra_default_ub">
        <listOfReactants>
          <speciesReference constant="true" species="M_NPRAN_c" stoichiometry="1" />
        </listOfReactants>
        <listOfProducts>
          <speciesReference constant="true" species="M_CPAD5P_c" stoichiometry="1" />
        </listOfProducts>
      </reaction>
      <reaction fast="false" id="R_TRPC2" name="TRPC2" reversible="false" fbc:lowerFluxBound="cobra_0_bound" fbc:upperFluxBound="cobra_default_ub">
        <listOfReactants>
          <speciesReference constant="true" species="M_CPAD5P_c" stoichiometry="1" />
        </listOfReactants>
        <listOfProducts>
          <speciesReference constant="true" species="M_CO2_c" stoichiometry="1" />
          <speciesReference constant="true" species="M_IGP_c" stoichiometry="1" />
        </listOfProducts>
      </reaction>
      <reaction fast="false" id="R_TRPAB" name="TRPAB" reversible="false" fbc:lowerFluxBound="cobra_0_bound" fbc:upperFluxBound="cobra_default_ub">
        <listOfReactants>
          <speciesReference constant="true" species="M_SER_c" stoichiometry="1" />
          <speciesReference constant="true" species="M_IGP_c" stoichiometry="1" />
        </listOfReactants>
        <listOfProducts>
          <speciesReference constant="true" species="M_T3P1_c" stoichiometry="1" />
          <speciesReference constant="true" species="M_TRP_c" stoichiometry="1" />
        </listOfProducts>
      </reaction>
      <reaction fast="false" id="R_TYRA1" name="TYRA1" reversible="false" fbc:lowerFluxBound="cobra_0_bound" fbc:upperFluxBound="cobra_default_ub">
        <listOfReactants>
          <speciesReference constant="true" species="M_CHOR_c" stoichiometry="1" />
        </listOfReactants>
        <listOfProducts>
          <speciesReference constant="true" species="M_PHEN_c" stoichiometry="1" />
        </listOfProducts>
      </reaction>
      <reaction fast="false" id="R_TYRA2" name="TYRA2" reversible="false" fbc:lowerFluxBound="cobra_0_bound" fbc:upperFluxBound="cobra_default_ub">
        <listOfReactants>
          <speciesReference constant="true" species="M_NAD_c" stoichiometry="1" />
          <speciesReference constant="true" species="M_PHEN_c" stoichiometry="1" />
        </listOfReactants>
        <listOfProducts>
          <speciesReference constant="true" species="M_CO2_c" stoichiometry="1" />
          <speciesReference constant="true" species="M_NADH_c" stoichiometry="1" />
          <speciesReference constant="true" species="M_HPHPYR_c" stoichiometry="1" />
        </listOfProducts>
      </reaction>
      <reaction fast="false" id="R_ASPA" name="ASPA" reversible="false" fbc:lowerFluxBound="cobra_0_bound" fbc:upperFluxBound="cobra_default_ub">
        <listOfReactants>
          <speciesReference constant="true" species="M_ASP_c" stoichiometry="1" />
        </listOfReactants>
        <listOfProducts>
          <speciesReference constant="true" species="M_FUM_c" stoichiometry="1" />
          <speciesReference constant="true" species="M_NH3_c" stoichiometry="1" />
        </listOfProducts>
      </reaction>
      <reaction fast="false" id="R_ASPB1" name="ASPB1" reversible="true" fbc:lowerFluxBound="cobra_default_lb" fbc:upperFluxBound="cobra_default_ub">
        <listOfReactants>
          <speciesReference constant="true" species="M_GLU_c" stoichiometry="1" />
          <speciesReference constant="true" species="M_OA_c" stoichiometry="1" />
        </listOfReactants>
        <listOfProducts>
          <speciesReference constant="true" species="M_ASP_c" stoichiometry="1" />
          <speciesReference constant="true" species="M_AKG_c" stoichiometry="1" />
        </listOfProducts>
      </reaction>
      <reaction fast="false" id="R_ASPB2" name="ASPB2" reversible="true" fbc:lowerFluxBound="cobra_default_lb" fbc:upperFluxBound="cobra_default_ub">
        <listOfReactants>
          <speciesReference constant="true" species="M_GLU_c" stoichiometry="1" />
          <speciesReference constant="true" species="M_HPHPYR_c" stoichiometry="1" />
        </listOfReactants>
        <listOfProducts>
          <speciesReference constant="true" species="M_AKG_c" stoichiometry="1" />
          <speciesReference constant="true" species="M_TYR_c" stoichiometry="1" />
        </listOfProducts>
      </reaction>
      <reaction fast="false" id="R_METL1" name="METL1" reversible="true" fbc:lowerFluxBound="cobra_default_lb" fbc:upperFluxBound="cobra_default_ub">
        <listOfReactants>
          <speciesReference constant="true" species="M_ASP_c" stoichiometry="1" />
          <speciesReference constant="true" species="M_ATP_c" stoichiometry="1" />
        </listOfReactants>
        <listOfProducts>
          <speciesReference constant="true" species="M_BASP_c" stoichiometry="1" />
          <speciesReference constant="true" species="M_ADP_c" stoichiometry="1" />
        </listOfProducts>
      </reaction>
      <reaction fast="false" id="R_LYSC" name="LYSC" reversible="true" fbc:lowerFluxBound="cobra_default_lb" fbc:upperFluxBound="cobra_default_ub">
        <listOfReactants>
          <speciesReference constant="true" species="M_ASP_c" stoichiometry="1" />
          <speciesReference constant="true" species="M_ATP_c" stoichiometry="1" />
        </listOfReactants>
        <listOfProducts>
          <speciesReference constant="true" species="M_BASP_c" stoichiometry="1" />
          <speciesReference constant="true" species="M_ADP_c" stoichiometry="1" />
        </listOfProducts>
      </reaction>
      <reaction fast="false" id="R_ASD" name="ASD" reversible="true" fbc:lowerFluxBound="cobra_default_lb" fbc:upperFluxBound="cobra_default_ub">
        <listOfReactants>
          <speciesReference constant="true" species="M_BASP_c" stoichiometry="1" />
          <speciesReference constant="true" species="M_NADPH_c" stoichiometry="1" />
        </listOfReactants>
        <listOfProducts>
          <speciesReference constant="true" species="M_PI_c" stoichiometry="1" />
          <speciesReference constant="true" species="M_NADP_c" stoichiometry="1" />
          <speciesReference constant="true" species="M_ASPSA_c" stoichiometry="1" />
        </listOfProducts>
      </reaction>
      <reaction fast="false" id="R_METL2" name="METL2" reversible="true" fbc:lowerFluxBound="cobra_default_lb" fbc:upperFluxBound="cobra_default_ub">
        <listOfReactants>
          <speciesReference constant="true" species="M_NADPH_c" stoichiometry="1" />
          <speciesReference constant="true" species="M_ASPSA_c" stoichiometry="1" />
        </listOfReactants>
        <listOfProducts>
          <speciesReference constant="true" species="M_HSER_c" stoichiometry="1" />
          <speciesReference constant="true" species="M_NADP_c" stoichiometry="1" />
        </listOfProducts>
      </reaction>
      <reaction fast="false" id="R_THRB" name="THRB" reversible="false" fbc:lowerFluxBound="cobra_0_bound" fbc:upperFluxBound="cobra_default_ub">
        <listOfReactants>
          <speciesReference constant="true" species="M_ATP_c" stoichiometry="1" />
          <speciesReference constant="true" species="M_HSER_c" stoichiometry="1" />
        </listOfReactants>
        <listOfProducts>
          <speciesReference constant="true" species="M_ADP_c" stoichiometry="1" />
          <speciesReference constant="true" species="M_PHSER_c" stoichiometry="1" />
        </listOfProducts>
      </reaction>
      <reaction fast="false" id="R_THRC" name="THRC" reversible="false" fbc:lowerFluxBound="cobra_0_bound" fbc:upperFluxBound="cobra_default_ub">
        <listOfReactants>
          <speciesReference constant="true" species="M_PHSER_c" stoichiometry="1" />
        </listOfReactants>
        <listOfProducts>
          <speciesReference constant="true" species="M_PI_c" stoichiometry="1" />
          <speciesReference constant="true" species="M_THR_c" stoichiometry="1" />
        </listOfProducts>
      </reaction>
      <reaction fast="false" id="R_DAPA" name="DAPA" reversible="false" fbc:lowerFluxBound="cobra_0_bound" fbc:upperFluxBound="cobra_default_ub">
        <listOfReactants>
          <speciesReference constant="true" species="M_PYR_c" stoichiometry="1" />
          <speciesReference constant="true" species="M_ASPSA_c" stoichiometry="1" />
        </listOfReactants>
        <listOfProducts>
          <speciesReference constant="true" species="M_D23PIC_c" stoichiometry="1" />
        </listOfProducts>
      </reaction>
      <reaction fast="false" id="R_DAPB" name="DAPB" reversible="false" fbc:lowerFluxBound="cobra_0_bound" fbc:upperFluxBound="cobra_default_ub">
        <listOfReactants>
          <speciesReference constant="true" species="M_NADPH_c" stoichiometry="1" />
          <speciesReference constant="true" species="M_D23PIC_c" stoichiometry="1" />
        </listOfReactants>
        <listOfProducts>
          <speciesReference constant="true" species="M_PIP26DX_c" stoichiometry="1" />
          <speciesReference constant="true" species="M_NADP_c" stoichiometry="1" />
        </listOfProducts>
      </reaction>
      <reaction fast="false" id="R_DAPD" name="DAPD" reversible="false" fbc:lowerFluxBound="cobra_0_bound" fbc:upperFluxBound="cobra_default_ub">
        <listOfReactants>
          <speciesReference constant="true" species="M_PIP26DX_c" stoichiometry="1" />
          <speciesReference constant="true" species="M_SUCCOA_c" stoichiometry="1" />
        </listOfReactants>
        <listOfProducts>
          <speciesReference constant="true" species="M_COA_c" stoichiometry="1" />
          <speciesReference constant="true" species="M_NS2A6O_c" stoichiometry="1" />
        </listOfProducts>
      </reaction>
      <reaction fast="false" id="R_DAPC" name="DAPC" reversible="true" fbc:lowerFluxBound="cobra_default_lb" fbc:upperFluxBound="cobra_default_ub">
        <listOfReactants>
          <speciesReference constant="true" species="M_GLU_c" stoichiometry="1" />
          <speciesReference constant="true" species="M_NS2A6O_c" stoichiometry="1" />
        </listOfReactants>
        <listOfProducts>
          <speciesReference constant="true" species="M_AKG_c" stoichiometry="1" />
          <speciesReference constant="true" species="M_NS26DP_c" stoichiometry="1" />
        </listOfProducts>
      </reaction>
      <reaction fast="false" id="R_DAPE" name="DAPE" reversible="false" fbc:lowerFluxBound="cobra_0_bound" fbc:upperFluxBound="cobra_default_ub">
        <listOfReactants>
          <speciesReference constant="true" species="M_NS26DP_c" stoichiometry="1" />
        </listOfReactants>
        <listOfProducts>
          <speciesReference constant="true" species="M_D26PIM_c" stoichiometry="1" />
          <speciesReference constant="true" species="M_SUCC_c" stoichiometry="1" />
        </listOfProducts>
      </reaction>
      <reaction fast="false" id="R_DAPF" name="DAPF" reversible="true" fbc:lowerFluxBound="cobra_default_lb" fbc:upperFluxBound="cobra_default_ub">
        <listOfReactants>
          <speciesReference constant="true" species="M_D26PIM_c" stoichiometry="1" />
        </listOfReactants>
        <listOfProducts>
          <speciesReference constant="true" species="M_MDAP_c" stoichiometry="1" />
        </listOfProducts>
      </reaction>
      <reaction fast="false" id="R_LYSA" name="LYSA" reversible="false" fbc:lowerFluxBound="cobra_0_bound" fbc:upperFluxBound="cobra_default_ub">
        <listOfReactants>
          <speciesReference constant="true" species="M_MDAP_c" stoichiometry="1" />
        </listOfReactants>
        <listOfProducts>
          <speciesReference constant="true" species="M_CO2_c" stoichiometry="1" />
          <speciesReference constant="true" species="M_LYS_c" stoichiometry="1" />
        </listOfProducts>
      </reaction>
      <reaction fast="false" id="R_METB1" name="METB1" reversible="false" fbc:lowerFluxBound="cobra_0_bound" fbc:upperFluxBound="cobra_default_ub">
        <listOfReactants>
          <speciesReference constant="true" species="M_OAHSER_c" stoichiometry="1" />
          <speciesReference constant="true" species="M_CYS_c" stoichiometry="1" />
        </listOfReactants>
        <listOfProducts>
          <speciesReference constant="true" species="M_AC_c" stoichiometry="1" />
          <speciesReference constant="true" species="M_LLCT_c" stoichiometry="1" />
        </listOfProducts>
      </reaction>
      <reaction fast="false" id="R_METB2" name="METB2" reversible="false" fbc:lowerFluxBound="cobra_0_bound" fbc:upperFluxBound="cobra_default_ub">
        <listOfReactants>
          <speciesReference constant="true" species="M_OSLHSER_c" stoichiometry="1" />
          <speciesReference constant="true" species="M_CYS_c" stoichiometry="1" />
        </listOfReactants>
        <listOfProducts>
          <speciesReference constant="true" species="M_LLCT_c" stoichiometry="1" />
          <speciesReference constant="true" species="M_SUCC_c" stoichiometry="1" />
        </listOfProducts>
      </reaction>
      <reaction fast="false" id="R_METX" name="METX" reversible="false" fbc:lowerFluxBound="cobra_0_bound" fbc:upperFluxBound="cobra_default_ub">
        <listOfReactants>
          <speciesReference constant="true" species="M_ATP_c" stoichiometry="1" />
          <speciesReference constant="true" species="M_MET_c" stoichiometry="1" />
        </listOfReactants>
        <listOfProducts>
          <speciesReference constant="true" species="M_PPI_c" stoichiometry="1" />
          <speciesReference constant="true" species="M_PI_c" stoichiometry="1" />
          <speciesReference constant="true" species="M_SAM_c" stoichiometry="1" />
        </listOfProducts>
      </reaction>
      <reaction fast="false" id="R_ADCSASE" name="ADCSASE" reversible="true" fbc:lowerFluxBound="cobra_default_lb" fbc:upperFluxBound="cobra_default_ub">
        <listOfReactants>
          <speciesReference constant="true" species="M_HCYS_c" stoichiometry="1" />
          <speciesReference constant="true" species="M_ADN_c" stoichiometry="1" />
        </listOfReactants>
        <listOfProducts>
          <speciesReference constant="true" species="M_SAH_c" stoichiometry="1" />
        </listOfProducts>
      </reaction>
      <reaction fast="false" id="R_METH" name="METH" reversible="false" fbc:lowerFluxBound="cobra_0_bound" fbc:upperFluxBound="cobra_default_ub">
        <listOfReactants>
          <speciesReference constant="true" species="M_HCYS_c" stoichiometry="1" />
          <speciesReference constant="true" species="M_MTHF_c" stoichiometry="1" />
        </listOfReactants>
        <listOfProducts>
          <speciesReference constant="true" species="M_MET_c" stoichiometry="1" />
          <speciesReference constant="true" species="M_THF_c" stoichiometry="1" />
        </listOfProducts>
      </reaction>
      <reaction fast="false" id="R_SERA" name="SERA" reversible="false" fbc:lowerFluxBound="cobra_0_bound" fbc:upperFluxBound="cobra_default_ub">
        <listOfReactants>
          <speciesReference constant="true" species="M_NAD_c" stoichiometry="1" />
          <speciesReference constant="true" species="M_3PG_c" stoichiometry="1" />
        </listOfReactants>
        <listOfProducts>
          <speciesReference constant="true" species="M_PHP_c" stoichiometry="1" />
          <speciesReference constant="true" species="M_NADH_c" stoichiometry="1" />
        </listOfProducts>
      </reaction>
      <reaction fast="false" id="R_SERC" name="SERC" reversible="false" fbc:lowerFluxBound="cobra_0_bound" fbc:upperFluxBound="cobra_default_ub">
        <listOfReactants>
          <speciesReference constant="true" species="M_PHP_c" stoichiometry="1" />
          <speciesReference constant="true" species="M_GLU_c" stoichiometry="1" />
        </listOfReactants>
        <listOfProducts>
          <speciesReference constant="true" species="M_3PSER_c" stoichiometry="1" />
          <speciesReference constant="true" species="M_AKG_c" stoichiometry="1" />
        </listOfProducts>
      </reaction>
      <reaction fast="false" id="R_SERB" name="SERB" reversible="false" fbc:lowerFluxBound="cobra_0_bound" fbc:upperFluxBound="cobra_default_ub">
        <listOfReactants>
          <speciesReference constant="true" species="M_3PSER_c" stoichiometry="1" />
        </listOfReactants>
        <listOfProducts>
          <speciesReference constant="true" species="M_PI_c" stoichiometry="1" />
          <speciesReference constant="true" species="M_SER_c" stoichiometry="1" />
        </listOfProducts>
      </reaction>
      <reaction fast="false" id="R_GLYA" name="GLYA" reversible="true" fbc:lowerFluxBound="cobra_default_lb" fbc:upperFluxBound="cobra_default_ub">
        <listOfReactants>
          <speciesReference constant="true" species="M_SER_c" stoichiometry="1" />
          <speciesReference constant="true" species="M_THF_c" stoichiometry="1" />
        </listOfReactants>
        <listOfProducts>
          <speciesReference constant="true" species="M_METTHF_c" stoichiometry="1" />
          <speciesReference constant="true" species="M_GLY_c" stoichiometry="1" />
        </listOfProducts>
      </reaction>
      <reaction fast="false" id="R_ILVC1" name="ILVC1" reversible="false" fbc:lowerFluxBound="cobra_0_bound" fbc:upperFluxBound="cobra_default_ub">
        <listOfReactants>
          <speciesReference constant="true" species="M_NADPH_c" stoichiometry="1" />
          <speciesReference constant="true" species="M_ABUT_c" stoichiometry="1" />
        </listOfReactants>
        <listOfProducts>
          <speciesReference constant="true" species="M_DHMVA_c" stoichiometry="1" />
          <speciesReference constant="true" species="M_NADP_c" stoichiometry="1" />
        </listOfProducts>
      </reaction>
      <reaction fast="false" id="R_ILVC2" name="ILVC2" reversible="false" fbc:lowerFluxBound="cobra_0_bound" fbc:upperFluxBound="cobra_default_ub">
        <listOfReactants>
          <speciesReference constant="true" species="M_NADPH_c" stoichiometry="1" />
          <speciesReference constant="true" species="M_ACLAC_c" stoichiometry="1" />
        </listOfReactants>
        <listOfProducts>
          <speciesReference constant="true" species="M_NADP_c" stoichiometry="1" />
          <speciesReference constant="true" species="M_DHVAL_c" stoichiometry="1" />
        </listOfProducts>
      </reaction>
      <reaction fast="false" id="R_ILVE1" name="ILVE1" reversible="true" fbc:lowerFluxBound="cobra_default_lb" fbc:upperFluxBound="cobra_default_ub">
        <listOfReactants>
          <speciesReference constant="true" species="M_OMVAL_c" stoichiometry="1" />
          <speciesReference constant="true" species="M_GLU_c" stoichiometry="1" />
        </listOfReactants>
        <listOfProducts>
          <speciesReference constant="true" species="M_ILE_c" stoichiometry="1" />
          <speciesReference constant="true" species="M_AKG_c" stoichiometry="1" />
        </listOfProducts>
      </reaction>
      <reaction fast="false" id="R_ILVE2" name="ILVE2" reversible="true" fbc:lowerFluxBound="cobra_default_lb" fbc:upperFluxBound="cobra_default_ub">
        <listOfReactants>
          <speciesReference constant="true" species="M_GLU_c" stoichiometry="1" />
          <speciesReference constant="true" species="M_OIVAL_c" stoichiometry="1" />
        </listOfReactants>
        <listOfProducts>
          <speciesReference constant="true" species="M_AKG_c" stoichiometry="1" />
          <speciesReference constant="true" species="M_VAL_c" stoichiometry="1" />
        </listOfProducts>
      </reaction>
      <reaction fast="false" id="R_ILVE3" name="ILVE3" reversible="true" fbc:lowerFluxBound="cobra_default_lb" fbc:upperFluxBound="cobra_default_ub">
        <listOfReactants>
          <speciesReference constant="true" species="M_OICAP_c" stoichiometry="1" />
          <speciesReference constant="true" species="M_GLU_c" stoichiometry="1" />
        </listOfReactants>
        <listOfProducts>
          <speciesReference constant="true" species="M_AKG_c" stoichiometry="1" />
          <speciesReference constant="true" species="M_LEU_c" stoichiometry="1" />
        </listOfProducts>
      </reaction>
      <reaction fast="false" id="R_PUTA1" name="PUTA1" reversible="false" fbc:lowerFluxBound="cobra_0_bound" fbc:upperFluxBound="cobra_default_ub">
        <listOfReactants>
          <speciesReference constant="true" species="M_PRO_c" stoichiometry="1" />
          <speciesReference constant="true" species="M_FAD_c" stoichiometry="1" />
        </listOfReactants>
        <listOfProducts>
          <speciesReference constant="true" species="M_GLUGSAL_c" stoichiometry="1" />
          <speciesReference constant="true" species="M_FADH_c" stoichiometry="1" />
        </listOfProducts>
      </reaction>
      <reaction fast="false" id="R_PUTA2" name="PUTA2" reversible="false" fbc:lowerFluxBound="cobra_0_bound" fbc:upperFluxBound="cobra_default_ub">
        <listOfReactants>
          <speciesReference constant="true" species="M_GLUGSAL_c" stoichiometry="1" />
          <speciesReference constant="true" species="M_NAD_c" stoichiometry="1" />
        </listOfReactants>
        <listOfProducts>
          <speciesReference constant="true" species="M_GLU_c" stoichiometry="1" />
          <speciesReference constant="true" species="M_NADH_c" stoichiometry="1" />
        </listOfProducts>
      </reaction>
      <reaction fast="false" id="R_PROC" name="PROC" reversible="false" fbc:lowerFluxBound="cobra_0_bound" fbc:upperFluxBound="cobra_default_ub">
        <listOfReactants>
          <speciesReference constant="true" species="M_GLUGSAL_c" stoichiometry="1" />
          <speciesReference constant="true" species="M_NADPH_c" stoichiometry="1" />
        </listOfReactants>
        <listOfProducts>
          <speciesReference constant="true" species="M_PRO_c" stoichiometry="1" />
          <speciesReference constant="true" species="M_NADP_c" stoichiometry="1" />
        </listOfProducts>
      </reaction>
      <reaction fast="false" id="R_ORNTRSN" name="ORNTRSN" reversible="false" fbc:lowerFluxBound="cobra_0_bound" fbc:upperFluxBound="cobra_default_ub">
        <listOfReactants>
          <speciesReference constant="true" species="M_AKG_c" stoichiometry="1" />
          <speciesReference constant="true" species="M_ORN_c" stoichiometry="1" />
        </listOfReactants>
        <listOfProducts>
          <speciesReference constant="true" species="M_GLUGSAL_c" stoichiometry="1" />
          <speciesReference constant="true" species="M_GLU_c" stoichiometry="1" />
        </listOfProducts>
      </reaction>
      <reaction fast="false" id="R_SPEA" name="SPEA" reversible="false" fbc:lowerFluxBound="cobra_0_bound" fbc:upperFluxBound="cobra_default_ub">
        <listOfReactants>
          <speciesReference constant="true" species="M_ARG_c" stoichiometry="1" />
        </listOfReactants>
        <listOfProducts>
          <speciesReference constant="true" species="M_AGM_c" stoichiometry="1" />
          <speciesReference constant="true" species="M_CO2_c" stoichiometry="1" />
        </listOfProducts>
      </reaction>
      <reaction fast="false" id="R_SPEB" name="SPEB" reversible="false" fbc:lowerFluxBound="cobra_0_bound" fbc:upperFluxBound="cobra_default_ub">
        <listOfReactants>
          <speciesReference constant="true" species="M_AGM_c" stoichiometry="1" />
        </listOfReactants>
        <listOfProducts>
          <speciesReference constant="true" species="M_UREA_c" stoichiometry="1" />
          <speciesReference constant="true" species="M_PTRC_c" stoichiometry="1" />
        </listOfProducts>
      </reaction>
      <reaction fast="false" id="R_SPED" name="SPED" reversible="true" fbc:lowerFluxBound="cobra_default_lb" fbc:upperFluxBound="cobra_default_ub">
        <listOfReactants>
          <speciesReference constant="true" species="M_SAM_c" stoichiometry="1" />
        </listOfReactants>
        <listOfProducts>
          <speciesReference constant="true" species="M_CO2_c" stoichiometry="1" />
          <speciesReference constant="true" species="M_DSAM_c" stoichiometry="1" />
        </listOfProducts>
      </reaction>
      <reaction fast="false" id="R_SPEE" name="SPEE" reversible="false" fbc:lowerFluxBound="cobra_0_bound" fbc:upperFluxBound="cobra_default_ub">
        <listOfReactants>
          <speciesReference constant="true" species="M_DSAM_c" stoichiometry="1" />
          <speciesReference constant="true" species="M_PTRC_c" stoichiometry="1" />
        </listOfReactants>
        <listOfProducts>
          <speciesReference constant="true" species="M_SPMD_c" stoichiometry="1" />
          <speciesReference constant="true" species="M_5MTA_c" stoichiometry="1" />
        </listOfProducts>
      </reaction>
      <reaction fast="false" id="R_MTHAKN" name="MTHAKN" reversible="false" fbc:lowerFluxBound="cobra_0_bound" fbc:upperFluxBound="cobra_default_ub">
        <listOfReactants>
          <speciesReference constant="true" species="M_5MTA_c" stoichiometry="1" />
        </listOfReactants>
        <listOfProducts>
          <speciesReference constant="true" species="M_5MTR_c" stoichiometry="1" />
          <speciesReference constant="true" species="M_AD_c" stoichiometry="1" />
        </listOfProducts>
      </reaction>
      <reaction fast="false" id="R_MTHRKN" name="MTHRKN" reversible="false" fbc:lowerFluxBound="cobra_0_bound" fbc:upperFluxBound="cobra_default_ub">
        <listOfReactants>
          <speciesReference constant="true" species="M_5MTR_c" stoichiometry="1" />
          <speciesReference constant="true" species="M_ATP_c" stoichiometry="1" />
        </listOfReactants>
        <listOfProducts>
          <speciesReference constant="true" species="M_5MTRP_c" stoichiometry="1" />
          <speciesReference constant="true" species="M_ADP_c" stoichiometry="1" />
        </listOfProducts>
      </reaction>
      <reaction fast="false" id="R_MTHIPIS" name="MTHIPIS" reversible="true" fbc:lowerFluxBound="cobra_default_lb" fbc:upperFluxBound="cobra_default_ub">
        <listOfReactants>
          <speciesReference constant="true" species="M_5MTRP_c" stoichiometry="1" />
        </listOfReactants>
        <listOfProducts>
          <speciesReference constant="true" species="M_5MTR1P_c" stoichiometry="1" />
        </listOfProducts>
      </reaction>
      <reaction fast="false" id="R_NE1PH" name="NE1PH" reversible="false" fbc:lowerFluxBound="cobra_0_bound" fbc:upperFluxBound="cobra_default_ub">
        <listOfReactants>
          <speciesReference constant="true" species="M_5MTR1P_c" stoichiometry="1" />
        </listOfReactants>
        <listOfProducts>
          <speciesReference constant="true" species="M_DKMPP_c" stoichiometry="1" />
        </listOfProducts>
      </reaction>
      <reaction fast="false" id="R_NE3UNK" name="NE3UNK" reversible="false" fbc:lowerFluxBound="cobra_0_bound" fbc:upperFluxBound="cobra_default_ub">
        <listOfReactants>
          <speciesReference constant="true" species="M_DKMPP_c" stoichiometry="1" />
        </listOfReactants>
        <listOfProducts>
          <speciesReference constant="true" species="M_KMB_c" stoichiometry="1" />
          <speciesReference constant="true" species="M_FOR_c" stoichiometry="1" />
        </listOfProducts>
      </reaction>
      <reaction fast="false" id="R_TNSUNK" name="TNSUNK" reversible="false" fbc:lowerFluxBound="cobra_0_bound" fbc:upperFluxBound="cobra_default_ub">
        <listOfReactants>
          <speciesReference constant="true" species="M_KMB_c" stoichiometry="1" />
          <speciesReference constant="true" species="M_GLN_c" stoichiometry="1" />
        </listOfReactants>
        <listOfProducts>
          <speciesReference constant="true" species="M_GLU_c" stoichiometry="1" />
          <speciesReference constant="true" species="M_MET_c" stoichiometry="1" />
        </listOfProducts>
      </reaction>
      <reaction fast="false" id="R_GDHA" name="GDHA" reversible="true" fbc:lowerFluxBound="cobra_default_lb" fbc:upperFluxBound="cobra_default_ub">
        <listOfReactants>
          <speciesReference constant="true" species="M_AKG_c" stoichiometry="1" />
          <speciesReference constant="true" species="M_NH3_c" stoichiometry="1" />
          <speciesReference constant="true" species="M_NADPH_c" stoichiometry="1" />
        </listOfReactants>
        <listOfProducts>
          <speciesReference constant="true" species="M_GLU_c" stoichiometry="1" />
          <speciesReference constant="true" species="M_NADP_c" stoichiometry="1" />
        </listOfProducts>
      </reaction>
      <reaction fast="false" id="R_GLNA" name="GLNA" reversible="false" fbc:lowerFluxBound="cobra_0_bound" fbc:upperFluxBound="cobra_default_ub">
        <listOfReactants>
          <speciesReference constant="true" species="M_ATP_c" stoichiometry="1" />
          <speciesReference constant="true" species="M_GLU_c" stoichiometry="1" />
          <speciesReference constant="true" species="M_NH3_c" stoichiometry="1" />
        </listOfReactants>
        <listOfProducts>
          <speciesReference constant="true" species="M_PI_c" stoichiometry="1" />
          <speciesReference constant="true" species="M_GLN_c" stoichiometry="1" />
          <speciesReference constant="true" species="M_ADP_c" stoichiometry="1" />
        </listOfProducts>
      </reaction>
      <reaction fast="false" id="R_CYSDN" name="CYSDN" reversible="false" fbc:lowerFluxBound="cobra_0_bound" fbc:upperFluxBound="cobra_default_ub">
        <listOfReactants>
          <speciesReference constant="true" species="M_SLF_c" stoichiometry="1" />
          <speciesReference constant="true" species="M_ATP_c" stoichiometry="1" />
          <speciesReference constant="true" species="M_GTP_c" stoichiometry="1" />
        </listOfReactants>
        <listOfProducts>
          <speciesReference constant="true" species="M_PPI_c" stoichiometry="1" />
          <speciesReference constant="true" species="M_PI_c" stoichiometry="1" />
          <speciesReference constant="true" species="M_GDP_c" stoichiometry="1" />
          <speciesReference constant="true" species="M_APS_c" stoichiometry="1" />
        </listOfProducts>
      </reaction>
      <reaction fast="false" id="R_CYSC" name="CYSC" reversible="false" fbc:lowerFluxBound="cobra_0_bound" fbc:upperFluxBound="cobra_default_ub">
        <listOfReactants>
          <speciesReference constant="true" species="M_ATP_c" stoichiometry="1" />
          <speciesReference constant="true" species="M_APS_c" stoichiometry="1" />
        </listOfReactants>
        <listOfProducts>
          <speciesReference constant="true" species="M_PAPS_c" stoichiometry="1" />
          <speciesReference constant="true" species="M_ADP_c" stoichiometry="1" />
        </listOfProducts>
      </reaction>
      <reaction fast="false" id="R_CYSH" name="CYSH" reversible="false" fbc:lowerFluxBound="cobra_0_bound" fbc:upperFluxBound="cobra_default_ub">
        <listOfReactants>
          <speciesReference constant="true" species="M_PAPS_c" stoichiometry="1" />
          <speciesReference constant="true" species="M_RTHIO_c" stoichiometry="1" />
        </listOfReactants>
        <listOfProducts>
          <speciesReference constant="true" species="M_H2SO3_c" stoichiometry="1" />
          <speciesReference constant="true" species="M_OTHIO_c" stoichiometry="1" />
          <speciesReference constant="true" species="M_PAP_c" stoichiometry="1" />
        </listOfProducts>
      </reaction>
      <reaction fast="false" id="R_CYSIJ" name="CYSIJ" reversible="true" fbc:lowerFluxBound="cobra_default_lb" fbc:upperFluxBound="cobra_default_ub">
        <listOfReactants>
          <speciesReference constant="true" species="M_H2SO3_c" stoichiometry="1" />
          <speciesReference constant="true" species="M_NADPH_c" stoichiometry="3" />
        </listOfReactants>
        <listOfProducts>
          <speciesReference constant="true" species="M_H2S_c" stoichiometry="1" />
          <speciesReference constant="true" species="M_NADP_c" stoichiometry="3" />
        </listOfProducts>
      </reaction>
      <reaction fast="false" id="R_CYSE" name="CYSE" reversible="true" fbc:lowerFluxBound="cobra_default_lb" fbc:upperFluxBound="cobra_default_ub">
        <listOfReactants>
          <speciesReference constant="true" species="M_ACCOA_c" stoichiometry="1" />
          <speciesReference constant="true" species="M_SER_c" stoichiometry="1" />
        </listOfReactants>
        <listOfProducts>
          <speciesReference constant="true" species="M_ASER_c" stoichiometry="1" />
          <speciesReference constant="true" species="M_COA_c" stoichiometry="1" />
        </listOfProducts>
      </reaction>
      <reaction fast="false" id="R_CYSK" name="CYSK" reversible="false" fbc:lowerFluxBound="cobra_0_bound" fbc:upperFluxBound="cobra_default_ub">
        <listOfReactants>
          <speciesReference constant="true" species="M_ASER_c" stoichiometry="1" />
          <speciesReference constant="true" species="M_H2S_c" stoichiometry="1" />
        </listOfReactants>
        <listOfProducts>
          <speciesReference constant="true" species="M_AC_c" stoichiometry="1" />
          <speciesReference constant="true" species="M_CYS_c" stoichiometry="1" />
        </listOfProducts>
      </reaction>
      <reaction fast="false" id="R_ROCF" name="ROCF" reversible="false" fbc:lowerFluxBound="cobra_0_bound" fbc:upperFluxBound="cobra_default_ub">
        <listOfReactants>
          <speciesReference constant="true" species="M_ARG_c" stoichiometry="1" />
        </listOfReactants>
        <listOfProducts>
          <speciesReference constant="true" species="M_UREA_c" stoichiometry="1" />
          <speciesReference constant="true" species="M_ORN_c" stoichiometry="1" />
        </listOfProducts>
      </reaction>
      <reaction fast="false" id="R_DADA" name="DADA" reversible="false" fbc:lowerFluxBound="cobra_0_bound" fbc:upperFluxBound="cobra_default_ub">
        <listOfReactants>
          <speciesReference constant="true" species="M_FAD_c" stoichiometry="1" />
          <speciesReference constant="true" species="M_DALA_c" stoichiometry="1" />
        </listOfReactants>
        <listOfProducts>
          <speciesReference constant="true" species="M_PYR_c" stoichiometry="1" />
          <speciesReference constant="true" species="M_NH3_c" stoichiometry="1" />
          <speciesReference constant="true" species="M_FADH_c" stoichiometry="1" />
        </listOfProducts>
      </reaction>
      <reaction fast="false" id="R_ALR" name="ALR" reversible="true" fbc:lowerFluxBound="cobra_default_lb" fbc:upperFluxBound="cobra_default_ub">
        <listOfReactants>
          <speciesReference constant="true" species="M_ALA_c" stoichiometry="1" />
        </listOfReactants>
        <listOfProducts>
          <speciesReference constant="true" species="M_DALA_c" stoichiometry="1" />
        </listOfProducts>
      </reaction>
      <reaction fast="false" id="R_ALD" name="ALD" reversible="false" fbc:lowerFluxBound="cobra_0_bound" fbc:upperFluxBound="cobra_default_ub">
        <listOfReactants>
          <speciesReference constant="true" species="M_NAD_c" stoichiometry="1" />
          <speciesReference constant="true" species="M_ALA_c" stoichiometry="1" />
        </listOfReactants>
        <listOfProducts>
          <speciesReference constant="true" species="M_PYR_c" stoichiometry="1" />
          <speciesReference constant="true" species="M_NH3_c" stoichiometry="1" />
          <speciesReference constant="true" species="M_NADH_c" stoichiometry="1" />
        </listOfProducts>
      </reaction>
      <reaction fast="false" id="R_ASNA" name="ASNA" reversible="false" fbc:lowerFluxBound="cobra_0_bound" fbc:upperFluxBound="cobra_default_ub">
        <listOfReactants>
          <speciesReference constant="true" species="M_ATP_c" stoichiometry="1" />
          <speciesReference constant="true" species="M_ASP_c" stoichiometry="1" />
          <speciesReference constant="true" species="M_NH3_c" stoichiometry="1" />
        </listOfReactants>
        <listOfProducts>
          <speciesReference constant="true" species="M_PPI_c" stoichiometry="1" />
          <speciesReference constant="true" species="M_ASN_c" stoichiometry="1" />
          <speciesReference constant="true" species="M_AMP_c" stoichiometry="1" />
        </listOfProducts>
      </reaction>
      <reaction fast="false" id="R_ANSB" name="ANSB" reversible="false" fbc:lowerFluxBound="cobra_0_bound" fbc:upperFluxBound="cobra_default_ub">
        <listOfReactants>
          <speciesReference constant="true" species="M_ASN_c" stoichiometry="1" />
        </listOfReactants>
        <listOfProducts>
          <speciesReference constant="true" species="M_ASP_c" stoichiometry="1" />
          <speciesReference constant="true" species="M_NH3_c" stoichiometry="1" />
        </listOfProducts>
      </reaction>
      <reaction fast="false" id="R_PYRA" name="PYRA" reversible="false" fbc:lowerFluxBound="cobra_0_bound" fbc:upperFluxBound="cobra_default_ub">
        <listOfReactants>
          <speciesReference constant="true" species="M_ATP_c" stoichiometry="2" />
          <speciesReference constant="true" species="M_GLN_c" stoichiometry="1" />
          <speciesReference constant="true" species="M_CO2_c" stoichiometry="1" />
        </listOfReactants>
        <listOfProducts>
          <speciesReference constant="true" species="M_PI_c" stoichiometry="1" />
          <speciesReference constant="true" species="M_GLU_c" stoichiometry="1" />
          <speciesReference constant="true" species="M_ADP_c" stoichiometry="2" />
          <speciesReference constant="true" species="M_CAP_c" stoichiometry="1" />
        </listOfProducts>
      </reaction>
      <reaction fast="false" id="R_PYRB" name="PYRB" reversible="false" fbc:lowerFluxBound="cobra_0_bound" fbc:upperFluxBound="cobra_default_ub">
        <listOfReactants>
          <speciesReference constant="true" species="M_ASP_c" stoichiometry="1" />
          <speciesReference constant="true" species="M_CAP_c" stoichiometry="1" />
        </listOfReactants>
        <listOfProducts>
          <speciesReference constant="true" species="M_PI_c" stoichiometry="1" />
          <speciesReference constant="true" species="M_CAASP_c" stoichiometry="1" />
        </listOfProducts>
      </reaction>
      <reaction fast="false" id="R_PYRC" name="PYRC" reversible="true" fbc:lowerFluxBound="cobra_default_lb" fbc:upperFluxBound="cobra_default_ub">
        <listOfReactants>
          <speciesReference constant="true" species="M_CAASP_c" stoichiometry="1" />
        </listOfReactants>
        <listOfProducts>
          <speciesReference constant="true" species="M_DOROA_c" stoichiometry="1" />
        </listOfProducts>
      </reaction>
      <reaction fast="false" id="R_PYRD" name="PYRD" reversible="true" fbc:lowerFluxBound="cobra_default_lb" fbc:upperFluxBound="cobra_default_ub">
        <listOfReactants>
          <speciesReference constant="true" species="M_DOROA_c" stoichiometry="1" />
          <speciesReference constant="true" species="M_MK_c" stoichiometry="1" />
        </listOfReactants>
        <listOfProducts>
          <speciesReference constant="true" species="M_MKH2_c" stoichiometry="1" />
          <speciesReference constant="true" species="M_OROA_c" stoichiometry="1" />
        </listOfProducts>
      </reaction>
      <reaction fast="false" id="R_PYRE" name="PYRE" reversible="true" fbc:lowerFluxBound="cobra_default_lb" fbc:upperFluxBound="cobra_default_ub">
        <listOfReactants>
          <speciesReference constant="true" species="M_PRPP_c" stoichiometry="1" />
          <speciesReference constant="true" species="M_OROA_c" stoichiometry="1" />
        </listOfReactants>
        <listOfProducts>
          <speciesReference constant="true" species="M_PPI_c" stoichiometry="1" />
          <speciesReference constant="true" species="M_OMP_c" stoichiometry="1" />
        </listOfProducts>
      </reaction>
      <reaction fast="false" id="R_PYRF" name="PYRF" reversible="false" fbc:lowerFluxBound="cobra_0_bound" fbc:upperFluxBound="cobra_default_ub">
        <listOfReactants>
          <speciesReference constant="true" species="M_OMP_c" stoichiometry="1" />
        </listOfReactants>
        <listOfProducts>
          <speciesReference constant="true" species="M_CO2_c" stoichiometry="1" />
          <speciesReference constant="true" species="M_UMP_c" stoichiometry="1" />
        </listOfProducts>
      </reaction>
      <reaction fast="false" id="R_PYRH" name="PYRH" reversible="true" fbc:lowerFluxBound="cobra_default_lb" fbc:upperFluxBound="cobra_default_ub">
        <listOfReactants>
          <speciesReference constant="true" species="M_UMP_c" stoichiometry="1" />
          <speciesReference constant="true" species="M_ATP_c" stoichiometry="1" />
        </listOfReactants>
        <listOfProducts>
          <speciesReference constant="true" species="M_UDP_c" stoichiometry="1" />
          <speciesReference constant="true" species="M_ADP_c" stoichiometry="1" />
        </listOfProducts>
      </reaction>
      <reaction fast="false" id="R_CMKA" name="CMKA" reversible="true" fbc:lowerFluxBound="cobra_default_lb" fbc:upperFluxBound="cobra_default_ub">
        <listOfReactants>
          <speciesReference constant="true" species="M_ATP_c" stoichiometry="1" />
          <speciesReference constant="true" species="M_CMP_c" stoichiometry="1" />
        </listOfReactants>
        <listOfProducts>
          <speciesReference constant="true" species="M_CDP_c" stoichiometry="1" />
          <speciesReference constant="true" species="M_ADP_c" stoichiometry="1" />
        </listOfProducts>
      </reaction>
      <reaction fast="false" id="R_PYRG" name="PYRG" reversible="false" fbc:lowerFluxBound="cobra_0_bound" fbc:upperFluxBound="cobra_default_ub">
        <listOfReactants>
          <speciesReference constant="true" species="M_UTP_c" stoichiometry="1" />
          <speciesReference constant="true" species="M_ATP_c" stoichiometry="1" />
          <speciesReference constant="true" species="M_GLN_c" stoichiometry="1" />
        </listOfReactants>
        <listOfProducts>
          <speciesReference constant="true" species="M_PI_c" stoichiometry="1" />
          <speciesReference constant="true" species="M_CTP_c" stoichiometry="1" />
          <speciesReference constant="true" species="M_GLU_c" stoichiometry="1" />
          <speciesReference constant="true" species="M_ADP_c" stoichiometry="1" />
        </listOfProducts>
      </reaction>
      <reaction fast="false" id="R_UPP" name="UPP" reversible="false" fbc:lowerFluxBound="cobra_0_bound" fbc:upperFluxBound="cobra_default_ub">
        <listOfReactants>
          <speciesReference constant="true" species="M_PRPP_c" stoichiometry="1" />
          <speciesReference constant="true" species="M_URA_c" stoichiometry="1" />
        </listOfReactants>
        <listOfProducts>
          <speciesReference constant="true" species="M_PPI_c" stoichiometry="1" />
          <speciesReference constant="true" species="M_UMP_c" stoichiometry="1" />
        </listOfProducts>
      </reaction>
      <reaction fast="false" id="R_PURA" name="PURA" reversible="false" fbc:lowerFluxBound="cobra_0_bound" fbc:upperFluxBound="cobra_default_ub">
        <listOfReactants>
          <speciesReference constant="true" species="M_ASP_c" stoichiometry="1" />
          <speciesReference constant="true" species="M_GTP_c" stoichiometry="1" />
          <speciesReference constant="true" species="M_IMP_c" stoichiometry="1" />
        </listOfReactants>
        <listOfProducts>
          <speciesReference constant="true" species="M_PI_c" stoichiometry="1" />
          <speciesReference constant="true" species="M_ASUC_c" stoichiometry="1" />
          <speciesReference constant="true" species="M_GDP_c" stoichiometry="1" />
        </listOfProducts>
      </reaction>
      <reaction fast="false" id="R_PURB" name="PURB" reversible="true" fbc:lowerFluxBound="cobra_default_lb" fbc:upperFluxBound="cobra_default_ub">
        <listOfReactants>
          <speciesReference constant="true" species="M_ASUC_c" stoichiometry="1" />
        </listOfReactants>
        <listOfProducts>
          <speciesReference constant="true" species="M_FUM_c" stoichiometry="1" />
          <speciesReference constant="true" species="M_AMP_c" stoichiometry="1" />
        </listOfProducts>
      </reaction>
      <reaction fast="false" id="R_GUAB" name="GUAB" reversible="false" fbc:lowerFluxBound="cobra_0_bound" fbc:upperFluxBound="cobra_default_ub">
        <listOfReactants>
          <speciesReference constant="true" species="M_NAD_c" stoichiometry="1" />
          <speciesReference constant="true" species="M_IMP_c" stoichiometry="1" />
        </listOfReactants>
        <listOfProducts>
          <speciesReference constant="true" species="M_XMP_c" stoichiometry="1" />
          <speciesReference constant="true" species="M_NADH_c" stoichiometry="1" />
        </listOfProducts>
      </reaction>
      <reaction fast="false" id="R_GUAA" name="GUAA" reversible="false" fbc:lowerFluxBound="cobra_0_bound" fbc:upperFluxBound="cobra_default_ub">
        <listOfReactants>
          <speciesReference constant="true" species="M_ATP_c" stoichiometry="1" />
          <speciesReference constant="true" species="M_XMP_c" stoichiometry="1" />
          <speciesReference constant="true" species="M_GLN_c" stoichiometry="1" />
        </listOfReactants>
        <listOfProducts>
          <speciesReference constant="true" species="M_PPI_c" stoichiometry="1" />
          <speciesReference constant="true" species="M_GMP_c" stoichiometry="1" />
          <speciesReference constant="true" species="M_GLU_c" stoichiometry="1" />
          <speciesReference constant="true" species="M_AMP_c" stoichiometry="1" />
        </listOfProducts>
      </reaction>
      <reaction fast="false" id="R_GUAC" name="GUAC" reversible="false" fbc:lowerFluxBound="cobra_0_bound" fbc:upperFluxBound="cobra_default_ub">
        <listOfReactants>
          <speciesReference constant="true" species="M_GMP_c" stoichiometry="1" />
          <speciesReference constant="true" species="M_NADPH_c" stoichiometry="1" />
        </listOfReactants>
        <listOfProducts>
          <speciesReference constant="true" species="M_NH3_c" stoichiometry="1" />
          <speciesReference constant="true" species="M_NADP_c" stoichiometry="1" />
          <speciesReference constant="true" species="M_IMP_c" stoichiometry="1" />
        </listOfProducts>
      </reaction>
      <reaction fast="false" id="R_PURD" name="PURD" reversible="true" fbc:lowerFluxBound="cobra_default_lb" fbc:upperFluxBound="cobra_default_ub">
        <listOfReactants>
          <speciesReference constant="true" species="M_ATP_c" stoichiometry="1" />
          <speciesReference constant="true" species="M_PRAM_c" stoichiometry="1" />
          <speciesReference constant="true" species="M_GLY_c" stoichiometry="1" />
        </listOfReactants>
        <listOfProducts>
          <speciesReference constant="true" species="M_PI_c" stoichiometry="1" />
          <speciesReference constant="true" species="M_GAR_c" stoichiometry="1" />
          <speciesReference constant="true" species="M_ADP_c" stoichiometry="1" />
        </listOfProducts>
      </reaction>
      <reaction fast="false" id="R_NDK1" name="NDK1" reversible="true" fbc:lowerFluxBound="cobra_default_lb" fbc:upperFluxBound="cobra_default_ub">
        <listOfReactants>
          <speciesReference constant="true" species="M_ATP_c" stoichiometry="1" />
          <speciesReference constant="true" species="M_GDP_c" stoichiometry="1" />
        </listOfReactants>
        <listOfProducts>
          <speciesReference constant="true" species="M_ADP_c" stoichiometry="1" />
          <speciesReference constant="true" species="M_GTP_c" stoichiometry="1" />
        </listOfProducts>
      </reaction>
      <reaction fast="false" id="R_NDK2" name="NDK2" reversible="true" fbc:lowerFluxBound="cobra_default_lb" fbc:upperFluxBound="cobra_default_ub">
        <listOfReactants>
          <speciesReference constant="true" species="M_UDP_c" stoichiometry="1" />
          <speciesReference constant="true" species="M_ATP_c" stoichiometry="1" />
        </listOfReactants>
        <listOfProducts>
          <speciesReference constant="true" species="M_UTP_c" stoichiometry="1" />
          <speciesReference constant="true" species="M_ADP_c" stoichiometry="1" />
        </listOfProducts>
      </reaction>
      <reaction fast="false" id="R_NDK3" name="NDK3" reversible="true" fbc:lowerFluxBound="cobra_default_lb" fbc:upperFluxBound="cobra_default_ub">
        <listOfReactants>
          <speciesReference constant="true" species="M_CDP_c" stoichiometry="1" />
          <speciesReference constant="true" species="M_ATP_c" stoichiometry="1" />
        </listOfReactants>
        <listOfProducts>
          <speciesReference constant="true" species="M_CTP_c" stoichiometry="1" />
          <speciesReference constant="true" species="M_ADP_c" stoichiometry="1" />
        </listOfProducts>
      </reaction>
      <reaction fast="false" id="R_NDK4" name="NDK4" reversible="true" fbc:lowerFluxBound="cobra_default_lb" fbc:upperFluxBound="cobra_default_ub">
        <listOfReactants>
          <speciesReference constant="true" species="M_ATP_c" stoichiometry="1" />
          <speciesReference constant="true" species="M_DGDP_c" stoichiometry="1" />
        </listOfReactants>
        <listOfProducts>
          <speciesReference constant="true" species="M_ADP_c" stoichiometry="1" />
          <speciesReference constant="true" species="M_DGTP_c" stoichiometry="1" />
        </listOfProducts>
      </reaction>
      <reaction fast="false" id="R_NDK5" name="NDK5" reversible="true" fbc:lowerFluxBound="cobra_default_lb" fbc:upperFluxBound="cobra_default_ub">
        <listOfReactants>
          <speciesReference constant="true" species="M_DUDP_c" stoichiometry="1" />
          <speciesReference constant="true" species="M_ATP_c" stoichiometry="1" />
        </listOfReactants>
        <listOfProducts>
          <speciesReference constant="true" species="M_DUTP_c" stoichiometry="1" />
          <speciesReference constant="true" species="M_ADP_c" stoichiometry="1" />
        </listOfProducts>
      </reaction>
      <reaction fast="false" id="R_NDK6" name="NDK6" reversible="true" fbc:lowerFluxBound="cobra_default_lb" fbc:upperFluxBound="cobra_default_ub">
        <listOfReactants>
          <speciesReference constant="true" species="M_DCDP_c" stoichiometry="1" />
          <speciesReference constant="true" species="M_ATP_c" stoichiometry="1" />
        </listOfReactants>
        <listOfProducts>
          <speciesReference constant="true" species="M_DCTP_c" stoichiometry="1" />
          <speciesReference constant="true" species="M_ADP_c" stoichiometry="1" />
        </listOfProducts>
      </reaction>
      <reaction fast="false" id="R_NDK7" name="NDK7" reversible="true" fbc:lowerFluxBound="cobra_default_lb" fbc:upperFluxBound="cobra_default_ub">
        <listOfReactants>
          <speciesReference constant="true" species="M_ATP_c" stoichiometry="1" />
          <speciesReference constant="true" species="M_DADP_c" stoichiometry="1" />
        </listOfReactants>
        <listOfProducts>
          <speciesReference constant="true" species="M_ADP_c" stoichiometry="1" />
          <speciesReference constant="true" species="M_DATP_c" stoichiometry="1" />
        </listOfProducts>
      </reaction>
      <reaction fast="false" id="R_NDK8" name="NDK8" reversible="true" fbc:lowerFluxBound="cobra_default_lb" fbc:upperFluxBound="cobra_default_ub">
        <listOfReactants>
          <speciesReference constant="true" species="M_DTDP_c" stoichiometry="1" />
          <speciesReference constant="true" species="M_ATP_c" stoichiometry="1" />
        </listOfReactants>
        <listOfProducts>
          <speciesReference constant="true" species="M_DTTP_c" stoichiometry="1" />
          <speciesReference constant="true" species="M_ADP_c" stoichiometry="1" />
        </listOfProducts>
      </reaction>
      <reaction fast="false" id="R_THYA" name="THYA" reversible="false" fbc:lowerFluxBound="cobra_0_bound" fbc:upperFluxBound="cobra_default_ub">
        <listOfReactants>
          <speciesReference constant="true" species="M_DUMP_c" stoichiometry="1" />
          <speciesReference constant="true" species="M_METTHF_c" stoichiometry="1" />
        </listOfReactants>
        <listOfProducts>
          <speciesReference constant="true" species="M_DTMP_c" stoichiometry="1" />
          <speciesReference constant="true" species="M_DHF_c" stoichiometry="1" />
        </listOfProducts>
      </reaction>
      <reaction fast="false" id="R_TDK1" name="TDK1" reversible="false" fbc:lowerFluxBound="cobra_0_bound" fbc:upperFluxBound="cobra_default_ub">
        <listOfReactants>
          <speciesReference constant="true" species="M_DT_c" stoichiometry="1" />
          <speciesReference constant="true" species="M_ATP_c" stoichiometry="1" />
        </listOfReactants>
        <listOfProducts>
          <speciesReference constant="true" species="M_ADP_c" stoichiometry="1" />
          <speciesReference constant="true" species="M_DTMP_c" stoichiometry="1" />
        </listOfProducts>
      </reaction>
      <reaction fast="false" id="R_TDK2" name="TDK2" reversible="false" fbc:lowerFluxBound="cobra_0_bound" fbc:upperFluxBound="cobra_default_ub">
        <listOfReactants>
          <speciesReference constant="true" species="M_DU_c" stoichiometry="1" />
          <speciesReference constant="true" species="M_ATP_c" stoichiometry="1" />
        </listOfReactants>
        <listOfProducts>
          <speciesReference constant="true" species="M_DUMP_c" stoichiometry="1" />
          <speciesReference constant="true" species="M_ADP_c" stoichiometry="1" />
        </listOfProducts>
      </reaction>
      <reaction fast="false" id="R_TMK1" name="TMK1" reversible="true" fbc:lowerFluxBound="cobra_default_lb" fbc:upperFluxBound="cobra_default_ub">
        <listOfReactants>
          <speciesReference constant="true" species="M_ATP_c" stoichiometry="1" />
          <speciesReference constant="true" species="M_DTMP_c" stoichiometry="1" />
        </listOfReactants>
        <listOfProducts>
          <speciesReference constant="true" species="M_DTDP_c" stoichiometry="1" />
          <speciesReference constant="true" species="M_ADP_c" stoichiometry="1" />
        </listOfProducts>
      </reaction>
      <reaction fast="false" id="R_TMK2" name="TMK2" reversible="true" fbc:lowerFluxBound="cobra_default_lb" fbc:upperFluxBound="cobra_default_ub">
        <listOfReactants>
          <speciesReference constant="true" species="M_DUMP_c" stoichiometry="1" />
          <speciesReference constant="true" species="M_ATP_c" stoichiometry="1" />
        </listOfReactants>
        <listOfProducts>
          <speciesReference constant="true" species="M_DUDP_c" stoichiometry="1" />
          <speciesReference constant="true" species="M_ADP_c" stoichiometry="1" />
        </listOfProducts>
      </reaction>
      <reaction fast="false" id="R_DCD" name="DCD" reversible="false" fbc:lowerFluxBound="cobra_0_bound" fbc:upperFluxBound="cobra_default_ub">
        <listOfReactants>
          <speciesReference constant="true" species="M_DCTP_c" stoichiometry="1" />
        </listOfReactants>
        <listOfProducts>
          <speciesReference constant="true" species="M_DUTP_c" stoichiometry="1" />
          <speciesReference constant="true" species="M_NH3_c" stoichiometry="1" />
        </listOfProducts>
      </reaction>
      <reaction fast="false" id="R_DUT" name="DUT" reversible="false" fbc:lowerFluxBound="cobra_0_bound" fbc:upperFluxBound="cobra_default_ub">
        <listOfReactants>
          <speciesReference constant="true" species="M_DUTP_c" stoichiometry="1" />
        </listOfReactants>
        <listOfProducts>
          <speciesReference constant="true" species="M_PPI_c" stoichiometry="1" />
          <speciesReference constant="true" species="M_DUMP_c" stoichiometry="1" />
        </listOfProducts>
      </reaction>
      <reaction fast="false" id="R_ADK1" name="ADK1" reversible="true" fbc:lowerFluxBound="cobra_default_lb" fbc:upperFluxBound="cobra_default_ub">
        <listOfReactants>
          <speciesReference constant="true" species="M_ATP_c" stoichiometry="1" />
          <speciesReference constant="true" species="M_AMP_c" stoichiometry="1" />
        </listOfReactants>
        <listOfProducts>
          <speciesReference constant="true" species="M_ADP_c" stoichiometry="2" />
        </listOfProducts>
      </reaction>
      <reaction fast="false" id="R_ADK2" name="ADK2" reversible="true" fbc:lowerFluxBound="cobra_default_lb" fbc:upperFluxBound="cobra_default_ub">
        <listOfReactants>
          <speciesReference constant="true" species="M_ATP_c" stoichiometry="1" />
          <speciesReference constant="true" species="M_DAMP_c" stoichiometry="1" />
        </listOfReactants>
        <listOfProducts>
          <speciesReference constant="true" species="M_ADP_c" stoichiometry="1" />
          <speciesReference constant="true" species="M_DADP_c" stoichiometry="1" />
        </listOfProducts>
      </reaction>
      <reaction fast="false" id="R_GMK1" name="GMK1" reversible="true" fbc:lowerFluxBound="cobra_default_lb" fbc:upperFluxBound="cobra_default_ub">
        <listOfReactants>
          <speciesReference constant="true" species="M_GMP_c" stoichiometry="1" />
          <speciesReference constant="true" species="M_ATP_c" stoichiometry="1" />
        </listOfReactants>
        <listOfProducts>
          <speciesReference constant="true" species="M_ADP_c" stoichiometry="1" />
          <speciesReference constant="true" species="M_GDP_c" stoichiometry="1" />
        </listOfProducts>
      </reaction>
      <reaction fast="false" id="R_GMK2" name="GMK2" reversible="true" fbc:lowerFluxBound="cobra_default_lb" fbc:upperFluxBound="cobra_default_ub">
        <listOfReactants>
          <speciesReference constant="true" species="M_DGMP_c" stoichiometry="1" />
          <speciesReference constant="true" species="M_ATP_c" stoichiometry="1" />
        </listOfReactants>
        <listOfProducts>
          <speciesReference constant="true" species="M_ADP_c" stoichiometry="1" />
          <speciesReference constant="true" species="M_DGDP_c" stoichiometry="1" />
        </listOfProducts>
      </reaction>
      <reaction fast="false" id="R_APT" name="APT" reversible="false" fbc:lowerFluxBound="cobra_0_bound" fbc:upperFluxBound="cobra_default_ub">
        <listOfReactants>
          <speciesReference constant="true" species="M_PRPP_c" stoichiometry="1" />
          <speciesReference constant="true" species="M_AD_c" stoichiometry="1" />
        </listOfReactants>
        <listOfProducts>
          <speciesReference constant="true" species="M_PPI_c" stoichiometry="1" />
          <speciesReference constant="true" species="M_AMP_c" stoichiometry="1" />
        </listOfProducts>
      </reaction>
      <reaction fast="false" id="R_NRDAB1" name="NRDAB1" reversible="false" fbc:lowerFluxBound="cobra_0_bound" fbc:upperFluxBound="cobra_default_ub">
        <listOfReactants>
          <speciesReference constant="true" species="M_CDP_c" stoichiometry="1" />
          <speciesReference constant="true" species="M_RTHIO_c" stoichiometry="1" />
        </listOfReactants>
        <listOfProducts>
          <speciesReference constant="true" species="M_DCDP_c" stoichiometry="1" />
          <speciesReference constant="true" species="M_OTHIO_c" stoichiometry="1" />
        </listOfProducts>
      </reaction>
      <reaction fast="false" id="R_NRDAB2" name="NRDAB2" reversible="false" fbc:lowerFluxBound="cobra_0_bound" fbc:upperFluxBound="cobra_default_ub">
        <listOfReactants>
          <speciesReference constant="true" species="M_UDP_c" stoichiometry="1" />
          <speciesReference constant="true" species="M_RTHIO_c" stoichiometry="1" />
        </listOfReactants>
        <listOfProducts>
          <speciesReference constant="true" species="M_DUDP_c" stoichiometry="1" />
          <speciesReference constant="true" species="M_OTHIO_c" stoichiometry="1" />
        </listOfProducts>
      </reaction>
      <reaction fast="false" id="R_NRDAB3" name="NRDAB3" reversible="false" fbc:lowerFluxBound="cobra_0_bound" fbc:upperFluxBound="cobra_default_ub">
        <listOfReactants>
          <speciesReference constant="true" species="M_ADP_c" stoichiometry="1" />
          <speciesReference constant="true" species="M_RTHIO_c" stoichiometry="1" />
        </listOfReactants>
        <listOfProducts>
          <speciesReference constant="true" species="M_OTHIO_c" stoichiometry="1" />
          <speciesReference constant="true" species="M_DADP_c" stoichiometry="1" />
        </listOfProducts>
      </reaction>
      <reaction fast="false" id="R_NRDAB4" name="NRDAB4" reversible="false" fbc:lowerFluxBound="cobra_0_bound" fbc:upperFluxBound="cobra_default_ub">
        <listOfReactants>
          <speciesReference constant="true" species="M_RTHIO_c" stoichiometry="1" />
          <speciesReference constant="true" species="M_GDP_c" stoichiometry="1" />
        </listOfReactants>
        <listOfProducts>
          <speciesReference constant="true" species="M_OTHIO_c" stoichiometry="1" />
          <speciesReference constant="true" species="M_DGDP_c" stoichiometry="1" />
        </listOfProducts>
      </reaction>
      <reaction fast="false" id="R_TRXB" name="TRXB" reversible="false" fbc:lowerFluxBound="cobra_0_bound" fbc:upperFluxBound="cobra_default_ub">
        <listOfReactants>
          <speciesReference constant="true" species="M_NADPH_c" stoichiometry="1" />
          <speciesReference constant="true" species="M_OTHIO_c" stoichiometry="1" />
        </listOfReactants>
        <listOfProducts>
          <speciesReference constant="true" species="M_RTHIO_c" stoichiometry="1" />
          <speciesReference constant="true" species="M_NADP_c" stoichiometry="1" />
        </listOfProducts>
      </reaction>
      <reaction fast="false" id="R_DEOD1" name="DEOD1" reversible="true" fbc:lowerFluxBound="cobra_default_lb" fbc:upperFluxBound="cobra_default_ub">
        <listOfReactants>
          <speciesReference constant="true" species="M_DIN_c" stoichiometry="1" />
          <speciesReference constant="true" species="M_PI_c" stoichiometry="1" />
        </listOfReactants>
        <listOfProducts>
          <speciesReference constant="true" species="M_HYXN_c" stoichiometry="1" />
          <speciesReference constant="true" species="M_DR1P_c" stoichiometry="1" />
        </listOfProducts>
      </reaction>
      <reaction fast="false" id="R_DEOD2" name="DEOD2" reversible="true" fbc:lowerFluxBound="cobra_default_lb" fbc:upperFluxBound="cobra_default_ub">
        <listOfReactants>
          <speciesReference constant="true" species="M_PI_c" stoichiometry="1" />
          <speciesReference constant="true" species="M_DA_c" stoichiometry="1" />
        </listOfReactants>
        <listOfProducts>
          <speciesReference constant="true" species="M_AD_c" stoichiometry="1" />
          <speciesReference constant="true" species="M_DR1P_c" stoichiometry="1" />
        </listOfProducts>
      </reaction>
      <reaction fast="false" id="R_DEOD3" name="DEOD3" reversible="true" fbc:lowerFluxBound="cobra_default_lb" fbc:upperFluxBound="cobra_default_ub">
        <listOfReactants>
          <speciesReference constant="true" species="M_PI_c" stoichiometry="1" />
          <speciesReference constant="true" species="M_DG_c" stoichiometry="1" />
        </listOfReactants>
        <listOfProducts>
          <speciesReference constant="true" species="M_GN_c" stoichiometry="1" />
          <speciesReference constant="true" species="M_DR1P_c" stoichiometry="1" />
        </listOfProducts>
      </reaction>
      <reaction fast="false" id="R_DEOD4" name="DEOD4" reversible="true" fbc:lowerFluxBound="cobra_default_lb" fbc:upperFluxBound="cobra_default_ub">
        <listOfReactants>
          <speciesReference constant="true" species="M_R1P_c" stoichiometry="1" />
          <speciesReference constant="true" species="M_HYXN_c" stoichiometry="1" />
        </listOfReactants>
        <listOfProducts>
          <speciesReference constant="true" species="M_PI_c" stoichiometry="1" />
          <speciesReference constant="true" species="M_INS_c" stoichiometry="1" />
        </listOfProducts>
      </reaction>
      <reaction fast="false" id="R_DEOD5" name="DEOD5" reversible="true" fbc:lowerFluxBound="cobra_default_lb" fbc:upperFluxBound="cobra_default_ub">
        <listOfReactants>
          <speciesReference constant="true" species="M_AD_c" stoichiometry="1" />
          <speciesReference constant="true" species="M_R1P_c" stoichiometry="1" />
        </listOfReactants>
        <listOfProducts>
          <speciesReference constant="true" species="M_PI_c" stoichiometry="1" />
          <speciesReference constant="true" species="M_ADN_c" stoichiometry="1" />
        </listOfProducts>
      </reaction>
      <reaction fast="false" id="R_DEOD6" name="DEOD6" reversible="true" fbc:lowerFluxBound="cobra_default_lb" fbc:upperFluxBound="cobra_default_ub">
        <listOfReactants>
          <speciesReference constant="true" species="M_R1P_c" stoichiometry="1" />
          <speciesReference constant="true" species="M_GN_c" stoichiometry="1" />
        </listOfReactants>
        <listOfProducts>
          <speciesReference constant="true" species="M_PI_c" stoichiometry="1" />
          <speciesReference constant="true" species="M_GSN_c" stoichiometry="1" />
        </listOfProducts>
      </reaction>
      <reaction fast="false" id="R_DEOD7" name="DEOD7" reversible="true" fbc:lowerFluxBound="cobra_default_lb" fbc:upperFluxBound="cobra_default_ub">
        <listOfReactants>
          <speciesReference constant="true" species="M_XAN_c" stoichiometry="1" />
          <speciesReference constant="true" species="M_R1P_c" stoichiometry="1" />
        </listOfReactants>
        <listOfProducts>
          <speciesReference constant="true" species="M_XTSN_c" stoichiometry="1" />
          <speciesReference constant="true" species="M_PI_c" stoichiometry="1" />
        </listOfProducts>
      </reaction>
      <reaction fast="false" id="R_DEOD8" name="DEOD8" reversible="true" fbc:lowerFluxBound="cobra_default_lb" fbc:upperFluxBound="cobra_default_ub">
        <listOfReactants>
          <speciesReference constant="true" species="M_PI_c" stoichiometry="1" />
          <speciesReference constant="true" species="M_DU_c" stoichiometry="1" />
        </listOfReactants>
        <listOfProducts>
          <speciesReference constant="true" species="M_URA_c" stoichiometry="1" />
          <speciesReference constant="true" species="M_DR1P_c" stoichiometry="1" />
        </listOfProducts>
      </reaction>
      <reaction fast="false" id="R_GPT1" name="GPT1" reversible="false" fbc:lowerFluxBound="cobra_0_bound" fbc:upperFluxBound="cobra_default_ub">
        <listOfReactants>
          <speciesReference constant="true" species="M_PRPP_c" stoichiometry="1" />
          <speciesReference constant="true" species="M_XAN_c" stoichiometry="1" />
        </listOfReactants>
        <listOfProducts>
          <speciesReference constant="true" species="M_PPI_c" stoichiometry="1" />
          <speciesReference constant="true" species="M_XMP_c" stoichiometry="1" />
        </listOfProducts>
      </reaction>
      <reaction fast="false" id="R_GPT2" name="GPT2" reversible="false" fbc:lowerFluxBound="cobra_0_bound" fbc:upperFluxBound="cobra_default_ub">
        <listOfReactants>
          <speciesReference constant="true" species="M_PRPP_c" stoichiometry="1" />
          <speciesReference constant="true" species="M_HYXN_c" stoichiometry="1" />
        </listOfReactants>
        <listOfProducts>
          <speciesReference constant="true" species="M_PPI_c" stoichiometry="1" />
          <speciesReference constant="true" species="M_IMP_c" stoichiometry="1" />
        </listOfProducts>
      </reaction>
      <reaction fast="false" id="R_GPT3" name="GPT3" reversible="false" fbc:lowerFluxBound="cobra_0_bound" fbc:upperFluxBound="cobra_default_ub">
        <listOfReactants>
          <speciesReference constant="true" species="M_PRPP_c" stoichiometry="1" />
          <speciesReference constant="true" species="M_GN_c" stoichiometry="1" />
        </listOfReactants>
        <listOfProducts>
          <speciesReference constant="true" species="M_PPI_c" stoichiometry="1" />
          <speciesReference constant="true" species="M_GMP_c" stoichiometry="1" />
        </listOfProducts>
      </reaction>
      <reaction fast="false" id="R_DEOB1" name="DEOB1" reversible="true" fbc:lowerFluxBound="cobra_default_lb" fbc:upperFluxBound="cobra_default_ub">
        <listOfReactants>
          <speciesReference constant="true" species="M_DR1P_c" stoichiometry="1" />
        </listOfReactants>
        <listOfProducts>
          <speciesReference constant="true" species="M_DR5P_c" stoichiometry="1" />
        </listOfProducts>
      </reaction>
      <reaction fast="false" id="R_DEOB2" name="DEOB2" reversible="true" fbc:lowerFluxBound="cobra_default_lb" fbc:upperFluxBound="cobra_default_ub">
        <listOfReactants>
          <speciesReference constant="true" species="M_R1P_c" stoichiometry="1" />
        </listOfReactants>
        <listOfProducts>
          <speciesReference constant="true" species="M_R5P_c" stoichiometry="1" />
        </listOfProducts>
      </reaction>
      <reaction fast="false" id="R_ADNUC" name="ADNUC" reversible="false" fbc:lowerFluxBound="cobra_0_bound" fbc:upperFluxBound="cobra_default_ub">
        <listOfReactants>
          <speciesReference constant="true" species="M_ADN_c" stoichiometry="1" />
        </listOfReactants>
        <listOfProducts>
          <speciesReference constant="true" species="M_RIB_c" stoichiometry="1" />
          <speciesReference constant="true" species="M_AD_c" stoichiometry="1" />
        </listOfProducts>
      </reaction>
      <reaction fast="false" id="R_GNNUC" name="GNNUC" reversible="false" fbc:lowerFluxBound="cobra_0_bound" fbc:upperFluxBound="cobra_default_ub">
        <listOfReactants>
          <speciesReference constant="true" species="M_GSN_c" stoichiometry="1" />
        </listOfReactants>
        <listOfProducts>
          <speciesReference constant="true" species="M_RIB_c" stoichiometry="1" />
          <speciesReference constant="true" species="M_GN_c" stoichiometry="1" />
        </listOfProducts>
      </reaction>
      <reaction fast="false" id="R_ADDM" name="ADDM" reversible="false" fbc:lowerFluxBound="cobra_0_bound" fbc:upperFluxBound="cobra_default_ub">
        <listOfReactants>
          <speciesReference constant="true" species="M_AD_c" stoichiometry="1" />
        </listOfReactants>
        <listOfProducts>
          <speciesReference constant="true" species="M_NH3_c" stoichiometry="1" />
          <speciesReference constant="true" species="M_HYXN_c" stoichiometry="1" />
        </listOfProducts>
      </reaction>
      <reaction fast="false" id="R_ACCABCD" name="ACCABCD" reversible="true" fbc:lowerFluxBound="cobra_default_lb" fbc:upperFluxBound="cobra_default_ub">
        <listOfReactants>
          <speciesReference constant="true" species="M_ACCOA_c" stoichiometry="1" />
          <speciesReference constant="true" species="M_CO2_c" stoichiometry="1" />
          <speciesReference constant="true" species="M_ATP_c" stoichiometry="1" />
        </listOfReactants>
        <listOfProducts>
          <speciesReference constant="true" species="M_PI_c" stoichiometry="1" />
          <speciesReference constant="true" species="M_ADP_c" stoichiometry="1" />
          <speciesReference constant="true" species="M_MALCOA_c" stoichiometry="1" />
        </listOfProducts>
      </reaction>
      <reaction fast="false" id="R_FABD" name="FABD" reversible="true" fbc:lowerFluxBound="cobra_default_lb" fbc:upperFluxBound="cobra_default_ub">
        <listOfReactants>
          <speciesReference constant="true" species="M_MALCOA_c" stoichiometry="1" />
          <speciesReference constant="true" species="M_ACP_c" stoichiometry="1" />
        </listOfReactants>
        <listOfProducts>
          <speciesReference constant="true" species="M_MALACP_c" stoichiometry="1" />
          <speciesReference constant="true" species="M_COA_c" stoichiometry="1" />
        </listOfProducts>
      </reaction>
      <reaction fast="false" id="R_FABH1" name="FABH1" reversible="true" fbc:lowerFluxBound="cobra_default_lb" fbc:upperFluxBound="cobra_default_ub">
        <listOfReactants>
          <speciesReference constant="true" species="M_ACCOA_c" stoichiometry="1" />
          <speciesReference constant="true" species="M_ACP_c" stoichiometry="1" />
        </listOfReactants>
        <listOfProducts>
          <speciesReference constant="true" species="M_COA_c" stoichiometry="1" />
          <speciesReference constant="true" species="M_ACACP_c" stoichiometry="1" />
        </listOfProducts>
      </reaction>
      <reaction fast="false" id="R_FABH2" name="FABH2" reversible="false" fbc:lowerFluxBound="cobra_0_bound" fbc:upperFluxBound="cobra_default_ub">
        <listOfReactants>
          <speciesReference constant="true" species="M_ACCOA_c" stoichiometry="1" />
          <speciesReference constant="true" species="M_MALACP_c" stoichiometry="1" />
        </listOfReactants>
        <listOfProducts>
          <speciesReference constant="true" species="M_ACTACP_c" stoichiometry="1" />
          <speciesReference constant="true" species="M_CO2_c" stoichiometry="1" />
          <speciesReference constant="true" species="M_COA_c" stoichiometry="1" />
        </listOfProducts>
      </reaction>
      <reaction fast="false" id="R_FABF" name="FABF" reversible="false" fbc:lowerFluxBound="cobra_0_bound" fbc:upperFluxBound="cobra_default_ub">
        <listOfReactants>
          <speciesReference constant="true" species="M_MALACP_c" stoichiometry="1" />
          <speciesReference constant="true" species="M_ACACP_c" stoichiometry="1" />
        </listOfReactants>
        <listOfProducts>
          <speciesReference constant="true" species="M_ACTACP_c" stoichiometry="1" />
          <speciesReference constant="true" species="M_CO2_c" stoichiometry="1" />
          <speciesReference constant="true" species="M_ACP_c" stoichiometry="1" />
        </listOfProducts>
      </reaction>
      <reaction fast="false" id="R_C120SN" name="C120SN" reversible="false" fbc:lowerFluxBound="cobra_0_bound" fbc:upperFluxBound="cobra_default_ub">
        <listOfReactants>
          <speciesReference constant="true" species="M_ACTACP_c" stoichiometry="1" />
          <speciesReference constant="true" species="M_NADPH_c" stoichiometry="8" />
          <speciesReference constant="true" species="M_MALACP_c" stoichiometry="4" />
        </listOfReactants>
        <listOfProducts>
          <speciesReference constant="true" species="M_ACP_c" stoichiometry="4" />
          <speciesReference constant="true" species="M_C120ACP_c" stoichiometry="1" />
          <speciesReference constant="true" species="M_NADP_c" stoichiometry="8" />
          <speciesReference constant="true" species="M_CO2_c" stoichiometry="4" />
        </listOfProducts>
      </reaction>
      <reaction fast="false" id="R_C140SN" name="C140SN" reversible="false" fbc:lowerFluxBound="cobra_0_bound" fbc:upperFluxBound="cobra_default_ub">
        <listOfReactants>
          <speciesReference constant="true" species="M_ACTACP_c" stoichiometry="1" />
          <speciesReference constant="true" species="M_NADPH_c" stoichiometry="10" />
          <speciesReference constant="true" species="M_MALACP_c" stoichiometry="5" />
        </listOfReactants>
        <listOfProducts>
          <speciesReference constant="true" species="M_C140ACP_c" stoichiometry="1" />
          <speciesReference constant="true" species="M_CO2_c" stoichiometry="5" />
          <speciesReference constant="true" species="M_NADP_c" stoichiometry="10" />
          <speciesReference constant="true" species="M_ACP_c" stoichiometry="5" />
        </listOfProducts>
      </reaction>
      <reaction fast="false" id="R_C141SY" name="C141SY" reversible="false" fbc:lowerFluxBound="cobra_0_bound" fbc:upperFluxBound="cobra_default_ub">
        <listOfReactants>
          <speciesReference constant="true" species="M_ACTACP_c" stoichiometry="1" />
          <speciesReference constant="true" species="M_NADPH_c" stoichiometry="9" />
          <speciesReference constant="true" species="M_MALACP_c" stoichiometry="5" />
        </listOfReactants>
        <listOfProducts>
          <speciesReference constant="true" species="M_ACP_c" stoichiometry="5" />
          <speciesReference constant="true" species="M_C141ACP_c" stoichiometry="1" />
          <speciesReference constant="true" species="M_NADP_c" stoichiometry="9" />
          <speciesReference constant="true" species="M_CO2_c" stoichiometry="5" />
        </listOfProducts>
      </reaction>
      <reaction fast="false" id="R_C160SN" name="C160SN" reversible="false" fbc:lowerFluxBound="cobra_0_bound" fbc:upperFluxBound="cobra_default_ub">
        <listOfReactants>
          <speciesReference constant="true" species="M_ACTACP_c" stoichiometry="1" />
          <speciesReference constant="true" species="M_NADPH_c" stoichiometry="12" />
          <speciesReference constant="true" species="M_MALACP_c" stoichiometry="6" />
        </listOfReactants>
        <listOfProducts>
          <speciesReference constant="true" species="M_ACP_c" stoichiometry="6" />
          <speciesReference constant="true" species="M_C160ACP_c" stoichiometry="1" />
          <speciesReference constant="true" species="M_NADP_c" stoichiometry="12" />
          <speciesReference constant="true" species="M_CO2_c" stoichiometry="6" />
        </listOfProducts>
      </reaction>
      <reaction fast="false" id="R_C161SY" name="C161SY" reversible="false" fbc:lowerFluxBound="cobra_0_bound" fbc:upperFluxBound="cobra_default_ub">
        <listOfReactants>
          <speciesReference constant="true" species="M_ACTACP_c" stoichiometry="1" />
          <speciesReference constant="true" species="M_NADPH_c" stoichiometry="11" />
          <speciesReference constant="true" species="M_MALACP_c" stoichiometry="6" />
        </listOfReactants>
        <listOfProducts>
          <speciesReference constant="true" species="M_CO2_c" stoichiometry="6" />
          <speciesReference constant="true" species="M_C161ACP_c" stoichiometry="1" />
          <speciesReference constant="true" species="M_NADP_c" stoichiometry="11" />
          <speciesReference constant="true" species="M_ACP_c" stoichiometry="6" />
        </listOfProducts>
      </reaction>
      <reaction fast="false" id="R_C181SY" name="C181SY" reversible="false" fbc:lowerFluxBound="cobra_0_bound" fbc:upperFluxBound="cobra_default_ub">
        <listOfReactants>
          <speciesReference constant="true" species="M_ACTACP_c" stoichiometry="1" />
          <speciesReference constant="true" species="M_NADPH_c" stoichiometry="13" />
          <speciesReference constant="true" species="M_MALACP_c" stoichiometry="7" />
        </listOfReactants>
        <listOfProducts>
          <speciesReference constant="true" species="M_CO2_c" stoichiometry="7" />
          <speciesReference constant="true" species="M_NADP_c" stoichiometry="13" />
          <speciesReference constant="true" species="M_C181ACP_c" stoichiometry="1" />
          <speciesReference constant="true" species="M_ACP_c" stoichiometry="7" />
        </listOfProducts>
      </reaction>
      <reaction fast="false" id="R_GPSA" name="GPSA" reversible="true" fbc:lowerFluxBound="cobra_default_lb" fbc:upperFluxBound="cobra_default_ub">
        <listOfReactants>
          <speciesReference constant="true" species="M_NADP_c" stoichiometry="1" />
          <speciesReference constant="true" species="M_GL3P_c" stoichiometry="1" />
        </listOfReactants>
        <listOfProducts>
          <speciesReference constant="true" species="M_NADPH_c" stoichiometry="1" />
          <speciesReference constant="true" species="M_T3P2_c" stoichiometry="1" />
        </listOfProducts>
      </reaction>
      <reaction fast="false" id="R_PLS" name="PLS" reversible="false" fbc:lowerFluxBound="cobra_0_bound" fbc:upperFluxBound="cobra_default_ub">
        <listOfReactants>
          <speciesReference constant="true" species="M_C181ACP_c" stoichiometry="1.004" />
          <speciesReference constant="true" species="M_C140ACP_c" stoichiometry="0.035" />
          <speciesReference constant="true" species="M_C160ACP_c" stoichiometry="0.717" />
          <speciesReference constant="true" species="M_GL3P_c" stoichiometry="1" />
          <speciesReference constant="true" species="M_C141ACP_c" stoichiometry="0.102" />
          <speciesReference constant="true" species="M_C161ACP_c" stoichiometry="0.142" />
        </listOfReactants>
        <listOfProducts>
          <speciesReference constant="true" species="M_PA_c" stoichiometry="1" />
          <speciesReference constant="true" species="M_ACP_c" stoichiometry="2" />
        </listOfProducts>
      </reaction>
      <reaction fast="false" id="R_CDSA" name="CDSA" reversible="true" fbc:lowerFluxBound="cobra_default_lb" fbc:upperFluxBound="cobra_default_ub">
        <listOfReactants>
          <speciesReference constant="true" species="M_PA_c" stoichiometry="1" />
          <speciesReference constant="true" species="M_CTP_c" stoichiometry="1" />
        </listOfReactants>
        <listOfProducts>
          <speciesReference constant="true" species="M_PPI_c" stoichiometry="1" />
          <speciesReference constant="true" species="M_CDPDG_c" stoichiometry="1" />
        </listOfProducts>
      </reaction>
      <reaction fast="false" id="R_CDH" name="CDH" reversible="false" fbc:lowerFluxBound="cobra_0_bound" fbc:upperFluxBound="cobra_default_ub">
        <listOfReactants>
          <speciesReference constant="true" species="M_CDPDG_c" stoichiometry="1" />
        </listOfReactants>
        <listOfProducts>
          <speciesReference constant="true" species="M_PA_c" stoichiometry="1" />
          <speciesReference constant="true" species="M_CMP_c" stoichiometry="1" />
        </listOfProducts>
      </reaction>
      <reaction fast="false" id="R_PSSA" name="PSSA" reversible="true" fbc:lowerFluxBound="cobra_default_lb" fbc:upperFluxBound="cobra_default_ub">
        <listOfReactants>
          <speciesReference constant="true" species="M_CDPDG_c" stoichiometry="1" />
          <speciesReference constant="true" species="M_SER_c" stoichiometry="1" />
        </listOfReactants>
        <listOfProducts>
          <speciesReference constant="true" species="M_CMP_c" stoichiometry="1" />
          <speciesReference constant="true" species="M_PS_c" stoichiometry="1" />
        </listOfProducts>
      </reaction>
      <reaction fast="false" id="R_PSD" name="PSD" reversible="false" fbc:lowerFluxBound="cobra_0_bound" fbc:upperFluxBound="cobra_default_ub">
        <listOfReactants>
          <speciesReference constant="true" species="M_PS_c" stoichiometry="1" />
        </listOfReactants>
        <listOfProducts>
          <speciesReference constant="true" species="M_CO2_c" stoichiometry="1" />
          <speciesReference constant="true" species="M_PE_c" stoichiometry="1" />
        </listOfProducts>
      </reaction>
      <reaction fast="false" id="R_PGSA2" name="PGSA2" reversible="true" fbc:lowerFluxBound="cobra_default_lb" fbc:upperFluxBound="cobra_default_ub">
        <listOfReactants>
          <speciesReference constant="true" species="M_CDPDG_c" stoichiometry="1" />
          <speciesReference constant="true" species="M_GL3P_c" stoichiometry="1" />
        </listOfReactants>
        <listOfProducts>
          <speciesReference constant="true" species="M_PGP_c" stoichiometry="1" />
          <speciesReference constant="true" species="M_CMP_c" stoichiometry="1" />
        </listOfProducts>
      </reaction>
      <reaction fast="false" id="R_PGPP" name="PGPP" reversible="false" fbc:lowerFluxBound="cobra_0_bound" fbc:upperFluxBound="cobra_default_ub">
        <listOfReactants>
          <speciesReference constant="true" species="M_PGP_c" stoichiometry="1" />
        </listOfReactants>
        <listOfProducts>
          <speciesReference constant="true" species="M_PI_c" stoichiometry="1" />
          <speciesReference constant="true" species="M_PG_c" stoichiometry="1" />
        </listOfProducts>
      </reaction>
      <reaction fast="false" id="R_DGKA" name="DGKA" reversible="false" fbc:lowerFluxBound="cobra_0_bound" fbc:upperFluxBound="cobra_default_ub">
        <listOfReactants>
          <speciesReference constant="true" species="M_ATP_c" stoichiometry="1" />
          <speciesReference constant="true" species="M_DGR_c" stoichiometry="1" />
        </listOfReactants>
        <listOfProducts>
          <speciesReference constant="true" species="M_PA_c" stoichiometry="1" />
          <speciesReference constant="true" species="M_ADP_c" stoichiometry="1" />
        </listOfProducts>
      </reaction>
      <reaction fast="false" id="R_GLMS" name="GLMS" reversible="false" fbc:lowerFluxBound="cobra_0_bound" fbc:upperFluxBound="cobra_default_ub">
        <listOfReactants>
          <speciesReference constant="true" species="M_GLN_c" stoichiometry="1" />
          <speciesReference constant="true" species="M_F6P_c" stoichiometry="1" />
        </listOfReactants>
        <listOfProducts>
          <speciesReference constant="true" species="M_GLU_c" stoichiometry="1" />
          <speciesReference constant="true" species="M_GA6P_c" stoichiometry="1" />
        </listOfProducts>
      </reaction>
      <reaction fast="false" id="R_GLMM" name="GLMM" reversible="true" fbc:lowerFluxBound="cobra_default_lb" fbc:upperFluxBound="cobra_default_ub">
        <listOfReactants>
          <speciesReference constant="true" species="M_GA6P_c" stoichiometry="1" />
        </listOfReactants>
        <listOfProducts>
          <speciesReference constant="true" species="M_GA1P_c" stoichiometry="1" />
        </listOfProducts>
      </reaction>
      <reaction fast="false" id="R_GLMU" name="GLMU" reversible="false" fbc:lowerFluxBound="cobra_0_bound" fbc:upperFluxBound="cobra_default_ub">
        <listOfReactants>
          <speciesReference constant="true" species="M_UTP_c" stoichiometry="1" />
          <speciesReference constant="true" species="M_ACCOA_c" stoichiometry="1" />
          <speciesReference constant="true" species="M_GA1P_c" stoichiometry="1" />
        </listOfReactants>
        <listOfProducts>
          <speciesReference constant="true" species="M_PPI_c" stoichiometry="1" />
          <speciesReference constant="true" species="M_UDPNAG_c" stoichiometry="1" />
          <speciesReference constant="true" species="M_COA_c" stoichiometry="1" />
        </listOfProducts>
      </reaction>
      <reaction fast="false" id="R_MURZ" name="MURZ" reversible="false" fbc:lowerFluxBound="cobra_0_bound" fbc:upperFluxBound="cobra_default_ub">
        <listOfReactants>
          <speciesReference constant="true" species="M_UDPNAG_c" stoichiometry="1" />
          <speciesReference constant="true" species="M_PEP_c" stoichiometry="1" />
        </listOfReactants>
        <listOfProducts>
          <speciesReference constant="true" species="M_UDPNAGEP_c" stoichiometry="1" />
          <speciesReference constant="true" species="M_PI_c" stoichiometry="1" />
        </listOfProducts>
      </reaction>
      <reaction fast="false" id="R_MURB" name="MURB" reversible="false" fbc:lowerFluxBound="cobra_0_bound" fbc:upperFluxBound="cobra_default_ub">
        <listOfReactants>
          <speciesReference constant="true" species="M_UDPNAGEP_c" stoichiometry="1" />
          <speciesReference constant="true" species="M_NADPH_c" stoichiometry="1" />
        </listOfReactants>
        <listOfProducts>
          <speciesReference constant="true" species="M_NADP_c" stoichiometry="1" />
          <speciesReference constant="true" species="M_UDPNAM_c" stoichiometry="1" />
        </listOfProducts>
      </reaction>
      <reaction fast="false" id="R_MURC" name="MURC" reversible="false" fbc:lowerFluxBound="cobra_0_bound" fbc:upperFluxBound="cobra_default_ub">
        <listOfReactants>
          <speciesReference constant="true" species="M_ATP_c" stoichiometry="1" />
          <speciesReference constant="true" species="M_ALA_c" stoichiometry="1" />
          <speciesReference constant="true" species="M_UDPNAM_c" stoichiometry="1" />
        </listOfReactants>
        <listOfProducts>
          <speciesReference constant="true" species="M_PI_c" stoichiometry="1" />
          <speciesReference constant="true" species="M_ADP_c" stoichiometry="1" />
          <speciesReference constant="true" species="M_UDPNAMA_c" stoichiometry="1" />
        </listOfProducts>
      </reaction>
      <reaction fast="false" id="R_MURD" name="MURD" reversible="false" fbc:lowerFluxBound="cobra_0_bound" fbc:upperFluxBound="cobra_default_ub">
        <listOfReactants>
          <speciesReference constant="true" species="M_DGLU_c" stoichiometry="1" />
          <speciesReference constant="true" species="M_UDPNAMA_c" stoichiometry="1" />
          <speciesReference constant="true" species="M_ATP_c" stoichiometry="1" />
        </listOfReactants>
        <listOfProducts>
          <speciesReference constant="true" species="M_PI_c" stoichiometry="1" />
          <speciesReference constant="true" species="M_ADP_c" stoichiometry="1" />
          <speciesReference constant="true" species="M_UDPNAMAG_c" stoichiometry="1" />
        </listOfProducts>
      </reaction>
      <reaction fast="false" id="R_MURE" name="MURE" reversible="false" fbc:lowerFluxBound="cobra_0_bound" fbc:upperFluxBound="cobra_default_ub">
        <listOfReactants>
          <speciesReference constant="true" species="M_ATP_c" stoichiometry="1" />
          <speciesReference constant="true" species="M_UDPNAMAG_c" stoichiometry="1" />
          <speciesReference constant="true" species="M_MDAP_c" stoichiometry="1" />
        </listOfReactants>
        <listOfProducts>
          <speciesReference constant="true" species="M_UNAGD_c" stoichiometry="1" />
          <speciesReference constant="true" species="M_PI_c" stoichiometry="1" />
          <speciesReference constant="true" species="M_ADP_c" stoichiometry="1" />
        </listOfProducts>
      </reaction>
      <reaction fast="false" id="R_MURF" name="MURF" reversible="false" fbc:lowerFluxBound="cobra_0_bound" fbc:upperFluxBound="cobra_default_ub">
        <listOfReactants>
          <speciesReference constant="true" species="M_UNAGD_c" stoichiometry="1" />
          <speciesReference constant="true" species="M_ATP_c" stoichiometry="1" />
          <speciesReference constant="true" species="M_AA_c" stoichiometry="1" />
        </listOfReactants>
        <listOfProducts>
          <speciesReference constant="true" species="M_UNAGDA_c" stoichiometry="1" />
          <speciesReference constant="true" species="M_PI_c" stoichiometry="1" />
          <speciesReference constant="true" species="M_ADP_c" stoichiometry="1" />
        </listOfProducts>
      </reaction>
      <reaction fast="false" id="R_GLR" name="GLR" reversible="true" fbc:lowerFluxBound="cobra_default_lb" fbc:upperFluxBound="cobra_default_ub">
        <listOfReactants>
          <speciesReference constant="true" species="M_GLU_c" stoichiometry="1" />
        </listOfReactants>
        <listOfProducts>
          <speciesReference constant="true" species="M_DGLU_c" stoichiometry="1" />
        </listOfProducts>
      </reaction>
      <reaction fast="false" id="R_DDLA" name="DDLA" reversible="true" fbc:lowerFluxBound="cobra_default_lb" fbc:upperFluxBound="cobra_default_ub">
        <listOfReactants>
          <speciesReference constant="true" species="M_DALA_c" stoichiometry="2" />
        </listOfReactants>
        <listOfProducts>
          <speciesReference constant="true" species="M_AA_c" stoichiometry="1" />
        </listOfProducts>
      </reaction>
      <reaction fast="false" id="R_MRAY" name="MRAY" reversible="false" fbc:lowerFluxBound="cobra_0_bound" fbc:upperFluxBound="cobra_default_ub">
        <listOfReactants>
          <speciesReference constant="true" species="M_UNAGDA_c" stoichiometry="1" />
        </listOfReactants>
        <listOfProducts>
          <speciesReference constant="true" species="M_PI_c" stoichiometry="1" />
          <speciesReference constant="true" species="M_UMP_c" stoichiometry="1" />
          <speciesReference constant="true" species="M_UNPTDO_c" stoichiometry="1" />
        </listOfProducts>
      </reaction>
      <reaction fast="false" id="R_MURG" name="MURG" reversible="false" fbc:lowerFluxBound="cobra_0_bound" fbc:upperFluxBound="cobra_default_ub">
        <listOfReactants>
          <speciesReference constant="true" species="M_UDPNAG_c" stoichiometry="1" />
          <speciesReference constant="true" species="M_UNPTDO_c" stoichiometry="1" />
        </listOfReactants>
        <listOfProducts>
          <speciesReference constant="true" species="M_UDP_c" stoichiometry="1" />
          <speciesReference constant="true" species="M_PEPTIDO_c" stoichiometry="1" />
        </listOfProducts>
      </reaction>
      <reaction fast="false" id="R_LPXA" name="LPXA" reversible="false" fbc:lowerFluxBound="cobra_0_bound" fbc:upperFluxBound="cobra_default_ub">
        <listOfReactants>
          <speciesReference constant="true" species="M_C140ACP_c" stoichiometry="1" />
          <speciesReference constant="true" species="M_UDPNAG_c" stoichiometry="1" />
        </listOfReactants>
        <listOfProducts>
          <speciesReference constant="true" species="M_ACP_c" stoichiometry="1" />
          <speciesReference constant="true" species="M_UDPG2AA_c" stoichiometry="1" />
        </listOfProducts>
      </reaction>
      <reaction fast="false" id="R_ENVA" name="ENVA" reversible="false" fbc:lowerFluxBound="cobra_0_bound" fbc:upperFluxBound="cobra_default_ub">
        <listOfReactants>
          <speciesReference constant="true" species="M_UDPG2AA_c" stoichiometry="1" />
        </listOfReactants>
        <listOfProducts>
          <speciesReference constant="true" species="M_AC_c" stoichiometry="1" />
          <speciesReference constant="true" species="M_UDPG2A_c" stoichiometry="1" />
        </listOfProducts>
      </reaction>
      <reaction fast="false" id="R_LPXD" name="LPXD" reversible="false" fbc:lowerFluxBound="cobra_0_bound" fbc:upperFluxBound="cobra_default_ub">
        <listOfReactants>
          <speciesReference constant="true" species="M_C140ACP_c" stoichiometry="1" />
          <speciesReference constant="true" species="M_UDPG2A_c" stoichiometry="1" />
        </listOfReactants>
        <listOfProducts>
          <speciesReference constant="true" species="M_ACP_c" stoichiometry="1" />
          <speciesReference constant="true" species="M_UDPG23A_c" stoichiometry="1" />
        </listOfProducts>
      </reaction>
      <reaction fast="false" id="R_USHA12" name="USHA12" reversible="false" fbc:lowerFluxBound="cobra_0_bound" fbc:upperFluxBound="cobra_default_ub">
        <listOfReactants>
          <speciesReference constant="true" species="M_UDPG23A_c" stoichiometry="1" />
        </listOfReactants>
        <listOfProducts>
          <speciesReference constant="true" species="M_UMP_c" stoichiometry="1" />
          <speciesReference constant="true" species="M_LIPX_c" stoichiometry="1" />
        </listOfProducts>
      </reaction>
      <reaction fast="false" id="R_LPXB" name="LPXB" reversible="false" fbc:lowerFluxBound="cobra_0_bound" fbc:upperFluxBound="cobra_default_ub">
        <listOfReactants>
          <speciesReference constant="true" species="M_UDPG23A_c" stoichiometry="1" />
          <speciesReference constant="true" species="M_LIPX_c" stoichiometry="1" />
        </listOfReactants>
        <listOfProducts>
          <speciesReference constant="true" species="M_UDP_c" stoichiometry="1" />
          <speciesReference constant="true" species="M_DISAC1P_c" stoichiometry="1" />
        </listOfProducts>
      </reaction>
      <reaction fast="false" id="R_LPXK" name="LPXK" reversible="false" fbc:lowerFluxBound="cobra_0_bound" fbc:upperFluxBound="cobra_default_ub">
        <listOfReactants>
          <speciesReference constant="true" species="M_ATP_c" stoichiometry="1" />
          <speciesReference constant="true" species="M_DISAC1P_c" stoichiometry="1" />
        </listOfReactants>
        <listOfProducts>
          <speciesReference constant="true" species="M_LIPIV_c" stoichiometry="1" />
          <speciesReference constant="true" species="M_ADP_c" stoichiometry="1" />
        </listOfProducts>
      </reaction>
      <reaction fast="false" id="R_KDTA1" name="KDTA1" reversible="false" fbc:lowerFluxBound="cobra_0_bound" fbc:upperFluxBound="cobra_default_ub">
        <listOfReactants>
          <speciesReference constant="true" species="M_CMPKDO_c" stoichiometry="1" />
          <speciesReference constant="true" species="M_LIPIV_c" stoichiometry="1" />
        </listOfReactants>
        <listOfProducts>
          <speciesReference constant="true" species="M_KDOLIPIV_c" stoichiometry="1" />
          <speciesReference constant="true" species="M_CMP_c" stoichiometry="1" />
        </listOfProducts>
      </reaction>
      <reaction fast="false" id="R_KDOLIPH" name="KDOLIPH" reversible="false" fbc:lowerFluxBound="cobra_0_bound" fbc:upperFluxBound="cobra_default_ub">
        <listOfReactants>
          <speciesReference constant="true" species="M_ATP_c" stoichiometry="1" />
          <speciesReference constant="true" species="M_KDOLIPIV_c" stoichiometry="1" />
        </listOfReactants>
        <listOfProducts>
          <speciesReference constant="true" species="M_KDOLIPVP_c" stoichiometry="1" />
          <speciesReference constant="true" species="M_ADP_c" stoichiometry="1" />
        </listOfProducts>
      </reaction>
      <reaction fast="false" id="R_HTRB" name="HTRB" reversible="false" fbc:lowerFluxBound="cobra_0_bound" fbc:upperFluxBound="cobra_default_ub">
        <listOfReactants>
          <speciesReference constant="true" species="M_C140ACP_c" stoichiometry="1" />
          <speciesReference constant="true" species="M_KDOLIPVP_c" stoichiometry="1" />
          <speciesReference constant="true" species="M_C120ACP_c" stoichiometry="1" />
        </listOfReactants>
        <listOfProducts>
          <speciesReference constant="true" species="M_ACP_c" stoichiometry="2" />
          <speciesReference constant="true" species="M_LIPA_c" stoichiometry="1" />
        </listOfProducts>
      </reaction>
      <reaction fast="false" id="R_MSBB" name="MSBB" reversible="false" fbc:lowerFluxBound="cobra_0_bound" fbc:upperFluxBound="cobra_default_ub">
        <listOfReactants>
          <speciesReference constant="true" species="M_C140ACP_c" stoichiometry="1" />
          <speciesReference constant="true" species="M_KDOLIPVP_c" stoichiometry="1" />
          <speciesReference constant="true" species="M_C120ACP_c" stoichiometry="1" />
        </listOfReactants>
        <listOfProducts>
          <speciesReference constant="true" species="M_ACP_c" stoichiometry="2" />
          <speciesReference constant="true" species="M_LIPA_c" stoichiometry="1" />
        </listOfProducts>
      </reaction>
      <reaction fast="false" id="R_A5PISO" name="A5PISO" reversible="true" fbc:lowerFluxBound="cobra_default_lb" fbc:upperFluxBound="cobra_default_ub">
        <listOfReactants>
          <speciesReference constant="true" species="M_RL5P_c" stoichiometry="1" />
        </listOfReactants>
        <listOfProducts>
          <speciesReference constant="true" species="M_A5P_c" stoichiometry="1" />
        </listOfProducts>
      </reaction>
      <reaction fast="false" id="R_KDSA" name="KDSA" reversible="false" fbc:lowerFluxBound="cobra_0_bound" fbc:upperFluxBound="cobra_default_ub">
        <listOfReactants>
          <speciesReference constant="true" species="M_PEP_c" stoichiometry="1" />
          <speciesReference constant="true" species="M_A5P_c" stoichiometry="1" />
        </listOfReactants>
        <listOfProducts>
          <speciesReference constant="true" species="M_PI_c" stoichiometry="1" />
          <speciesReference constant="true" species="M_KDOP_c" stoichiometry="1" />
        </listOfProducts>
      </reaction>
      <reaction fast="false" id="R_KDOPH" name="KDOPH" reversible="false" fbc:lowerFluxBound="cobra_0_bound" fbc:upperFluxBound="cobra_default_ub">
        <listOfReactants>
          <speciesReference constant="true" species="M_KDOP_c" stoichiometry="1" />
        </listOfReactants>
        <listOfProducts>
          <speciesReference constant="true" species="M_PI_c" stoichiometry="1" />
          <speciesReference constant="true" species="M_KDO_c" stoichiometry="1" />
        </listOfProducts>
      </reaction>
      <reaction fast="false" id="R_KDSB" name="KDSB" reversible="false" fbc:lowerFluxBound="cobra_0_bound" fbc:upperFluxBound="cobra_default_ub">
        <listOfReactants>
          <speciesReference constant="true" species="M_KDO_c" stoichiometry="1" />
          <speciesReference constant="true" species="M_CTP_c" stoichiometry="1" />
        </listOfReactants>
        <listOfProducts>
          <speciesReference constant="true" species="M_CMPKDO_c" stoichiometry="1" />
          <speciesReference constant="true" species="M_PPI_c" stoichiometry="1" />
        </listOfProducts>
      </reaction>
      <reaction fast="false" id="R_PAPHTSE" name="PAPHTSE" reversible="true" fbc:lowerFluxBound="cobra_default_lb" fbc:upperFluxBound="cobra_default_ub">
        <listOfReactants>
          <speciesReference constant="true" species="M_PE_c" stoichiometry="1" />
          <speciesReference constant="true" species="M_CMP_c" stoichiometry="1" />
        </listOfReactants>
        <listOfProducts>
          <speciesReference constant="true" species="M_CDPETN_c" stoichiometry="1" />
          <speciesReference constant="true" species="M_DGR_c" stoichiometry="1" />
        </listOfProducts>
      </reaction>
      <reaction fast="false" id="R_GMHA" name="GMHA" reversible="false" fbc:lowerFluxBound="cobra_0_bound" fbc:upperFluxBound="cobra_default_ub">
        <listOfReactants>
          <speciesReference constant="true" species="M_ATP_c" stoichiometry="1" />
          <speciesReference constant="true" species="M_S7P_c" stoichiometry="1" />
        </listOfReactants>
        <listOfProducts>
          <speciesReference constant="true" species="M_PPI_c" stoichiometry="1" />
          <speciesReference constant="true" species="M_ADPHEP_c" stoichiometry="1" />
        </listOfProducts>
      </reaction>
      <reaction fast="false" id="R_LPSSYN" name="LPSSYN" reversible="false" fbc:lowerFluxBound="cobra_0_bound" fbc:upperFluxBound="cobra_default_ub">
        <listOfReactants>
          <speciesReference constant="true" species="M_CMPKDO_c" stoichiometry="3" />
          <speciesReference constant="true" species="M_UDPG_c" stoichiometry="2" />
          <speciesReference constant="true" species="M_LIPA_c" stoichiometry="1" />
          <speciesReference constant="true" species="M_ADPHEP_c" stoichiometry="3" />
          <speciesReference constant="true" species="M_CDPETN_c" stoichiometry="2" />
        </listOfReactants>
        <listOfProducts>
          <speciesReference constant="true" species="M_UDP_c" stoichiometry="2" />
          <speciesReference constant="true" species="M_LPS_c" stoichiometry="1" />
          <speciesReference constant="true" species="M_ADP_c" stoichiometry="3" />
          <speciesReference constant="true" species="M_CDP_c" stoichiometry="2" />
          <speciesReference constant="true" species="M_CMP_c" stoichiometry="3" />
        </listOfProducts>
      </reaction>
      <reaction fast="false" id="R_BIOF" name="BIOF" reversible="true" fbc:lowerFluxBound="cobra_default_lb" fbc:upperFluxBound="cobra_default_ub">
        <listOfReactants>
          <speciesReference constant="true" species="M_CHCOA_c" stoichiometry="1" />
          <speciesReference constant="true" species="M_ALA_c" stoichiometry="1" />
        </listOfReactants>
        <listOfProducts>
          <speciesReference constant="true" species="M_CO2_c" stoichiometry="1" />
          <speciesReference constant="true" species="M_AONA_c" stoichiometry="1" />
          <speciesReference constant="true" species="M_COA_c" stoichiometry="1" />
        </listOfProducts>
      </reaction>
      <reaction fast="false" id="R_BIOA" name="BIOA" reversible="true" fbc:lowerFluxBound="cobra_default_lb" fbc:upperFluxBound="cobra_default_ub">
        <listOfReactants>
          <speciesReference constant="true" species="M_SAM_c" stoichiometry="1" />
          <speciesReference constant="true" species="M_AONA_c" stoichiometry="1" />
        </listOfReactants>
        <listOfProducts>
          <speciesReference constant="true" species="M_SAMOB_c" stoichiometry="1" />
          <speciesReference constant="true" species="M_DANNA_c" stoichiometry="1" />
        </listOfProducts>
      </reaction>
      <reaction fast="false" id="R_BIOD" name="BIOD" reversible="true" fbc:lowerFluxBound="cobra_default_lb" fbc:upperFluxBound="cobra_default_ub">
        <listOfReactants>
          <speciesReference constant="true" species="M_CO2_c" stoichiometry="1" />
          <speciesReference constant="true" species="M_ATP_c" stoichiometry="1" />
          <speciesReference constant="true" species="M_DANNA_c" stoichiometry="1" />
        </listOfReactants>
        <listOfProducts>
          <speciesReference constant="true" species="M_PI_c" stoichiometry="1" />
          <speciesReference constant="true" species="M_ADP_c" stoichiometry="1" />
          <speciesReference constant="true" species="M_DTB_c" stoichiometry="1" />
        </listOfProducts>
      </reaction>
      <reaction fast="false" id="R_BIOB" name="BIOB" reversible="false" fbc:lowerFluxBound="cobra_0_bound" fbc:upperFluxBound="cobra_default_ub">
        <listOfReactants>
          <speciesReference constant="true" species="M_NADPH_c" stoichiometry="2" />
          <speciesReference constant="true" species="M_SAM_c" stoichiometry="2" />
          <speciesReference constant="true" species="M_DTB_c" stoichiometry="1" />
        </listOfReactants>
        <listOfProducts>
          <speciesReference constant="true" species="M_NADP_c" stoichiometry="2" />
          <speciesReference constant="true" species="M_DA_c" stoichiometry="2" />
          <speciesReference constant="true" species="M_BT_c" stoichiometry="1" />
          <speciesReference constant="true" species="M_MET_c" stoichiometry="2" />
        </listOfProducts>
      </reaction>
      <reaction fast="false" id="R_FOLE" name="FOLE" reversible="false" fbc:lowerFluxBound="cobra_0_bound" fbc:upperFluxBound="cobra_default_ub">
        <listOfReactants>
          <speciesReference constant="true" species="M_GTP_c" stoichiometry="1" />
        </listOfReactants>
        <listOfProducts>
          <speciesReference constant="true" species="M_AHTD_c" stoichiometry="1" />
          <speciesReference constant="true" species="M_FOR_c" stoichiometry="1" />
        </listOfProducts>
      </reaction>
      <reaction fast="false" id="R_DNTPH" name="DNTPH" reversible="false" fbc:lowerFluxBound="cobra_0_bound" fbc:upperFluxBound="cobra_default_ub">
        <listOfReactants>
          <speciesReference constant="true" species="M_AHTD_c" stoichiometry="1" />
        </listOfReactants>
        <listOfProducts>
          <speciesReference constant="true" species="M_PPI_c" stoichiometry="1" />
          <speciesReference constant="true" species="M_DHPP_c" stoichiometry="1" />
        </listOfProducts>
      </reaction>
      <reaction fast="false" id="R_DHPPH" name="DHPPH" reversible="false" fbc:lowerFluxBound="cobra_0_bound" fbc:upperFluxBound="cobra_default_ub">
        <listOfReactants>
          <speciesReference constant="true" species="M_DHPP_c" stoichiometry="1" />
        </listOfReactants>
        <listOfProducts>
          <speciesReference constant="true" species="M_PI_c" stoichiometry="1" />
          <speciesReference constant="true" species="M_DHP_c" stoichiometry="1" />
        </listOfProducts>
      </reaction>
      <reaction fast="false" id="R_FOLB" name="FOLB" reversible="false" fbc:lowerFluxBound="cobra_0_bound" fbc:upperFluxBound="cobra_default_ub">
        <listOfReactants>
          <speciesReference constant="true" species="M_DHP_c" stoichiometry="1" />
        </listOfReactants>
        <listOfProducts>
          <speciesReference constant="true" species="M_GLAL_c" stoichiometry="1" />
          <speciesReference constant="true" species="M_AHHMP_c" stoichiometry="1" />
        </listOfProducts>
      </reaction>
      <reaction fast="false" id="R_FOLK" name="FOLK" reversible="false" fbc:lowerFluxBound="cobra_0_bound" fbc:upperFluxBound="cobra_default_ub">
        <listOfReactants>
          <speciesReference constant="true" species="M_AHHMP_c" stoichiometry="1" />
          <speciesReference constant="true" species="M_ATP_c" stoichiometry="1" />
        </listOfReactants>
        <listOfProducts>
          <speciesReference constant="true" species="M_AHHMD_c" stoichiometry="1" />
          <speciesReference constant="true" species="M_AMP_c" stoichiometry="1" />
        </listOfProducts>
      </reaction>
      <reaction fast="false" id="R_PABB" name="PABB" reversible="false" fbc:lowerFluxBound="cobra_0_bound" fbc:upperFluxBound="cobra_default_ub">
        <listOfReactants>
          <speciesReference constant="true" species="M_CHOR_c" stoichiometry="1" />
          <speciesReference constant="true" species="M_NH3_c" stoichiometry="1" />
        </listOfReactants>
        <listOfProducts>
          <speciesReference constant="true" species="M_ADCHOR_c" stoichiometry="1" />
        </listOfProducts>
      </reaction>
      <reaction fast="false" id="R_PABC" name="PABC" reversible="false" fbc:lowerFluxBound="cobra_0_bound" fbc:upperFluxBound="cobra_default_ub">
        <listOfReactants>
          <speciesReference constant="true" species="M_ADCHOR_c" stoichiometry="1" />
        </listOfReactants>
        <listOfProducts>
          <speciesReference constant="true" species="M_PABA_c" stoichiometry="1" />
          <speciesReference constant="true" species="M_PYR_c" stoichiometry="1" />
        </listOfProducts>
      </reaction>
      <reaction fast="false" id="R_FOLP" name="FOLP" reversible="false" fbc:lowerFluxBound="cobra_0_bound" fbc:upperFluxBound="cobra_default_ub">
        <listOfReactants>
          <speciesReference constant="true" species="M_PABA_c" stoichiometry="1" />
          <speciesReference constant="true" species="M_AHHMD_c" stoichiometry="1" />
        </listOfReactants>
        <listOfProducts>
          <speciesReference constant="true" species="M_PPI_c" stoichiometry="1" />
          <speciesReference constant="true" species="M_DHPT_c" stoichiometry="1" />
        </listOfProducts>
      </reaction>
      <reaction fast="false" id="R_FOLC" name="FOLC" reversible="false" fbc:lowerFluxBound="cobra_0_bound" fbc:upperFluxBound="cobra_default_ub">
        <listOfReactants>
          <speciesReference constant="true" species="M_GLU_c" stoichiometry="1" />
          <speciesReference constant="true" species="M_ATP_c" stoichiometry="1" />
          <speciesReference constant="true" species="M_DHPT_c" stoichiometry="1" />
        </listOfReactants>
        <listOfProducts>
          <speciesReference constant="true" species="M_PI_c" stoichiometry="1" />
          <speciesReference constant="true" species="M_ADP_c" stoichiometry="1" />
          <speciesReference constant="true" species="M_DHF_c" stoichiometry="1" />
        </listOfProducts>
      </reaction>
      <reaction fast="false" id="R_FOLA" name="FOLA" reversible="false" fbc:lowerFluxBound="cobra_0_bound" fbc:upperFluxBound="cobra_default_ub">
        <listOfReactants>
          <speciesReference constant="true" species="M_NADPH_c" stoichiometry="1" />
          <speciesReference constant="true" species="M_DHF_c" stoichiometry="1" />
        </listOfReactants>
        <listOfProducts>
          <speciesReference constant="true" species="M_NADP_c" stoichiometry="1" />
          <speciesReference constant="true" species="M_THF_c" stoichiometry="1" />
        </listOfProducts>
      </reaction>
      <reaction fast="false" id="R_PURU" name="PURU" reversible="false" fbc:lowerFluxBound="cobra_0_bound" fbc:upperFluxBound="cobra_default_ub">
        <listOfReactants>
          <speciesReference constant="true" species="M_FTHF_c" stoichiometry="1" />
        </listOfReactants>
        <listOfProducts>
          <speciesReference constant="true" species="M_FOR_c" stoichiometry="1" />
          <speciesReference constant="true" species="M_THF_c" stoichiometry="1" />
        </listOfProducts>
      </reaction>
      <reaction fast="false" id="R_FMT" name="FMT" reversible="false" fbc:lowerFluxBound="cobra_0_bound" fbc:upperFluxBound="cobra_default_ub">
        <listOfReactants>
          <speciesReference constant="true" species="M_FTHF_c" stoichiometry="1" />
        </listOfReactants>
        <listOfProducts>
          <speciesReference constant="true" species="M_FOR_c" stoichiometry="1" />
          <speciesReference constant="true" species="M_THF_c" stoichiometry="1" />
        </listOfProducts>
      </reaction>
      <reaction fast="false" id="R_FOLD1" name="FOLD1" reversible="true" fbc:lowerFluxBound="cobra_default_lb" fbc:upperFluxBound="cobra_default_ub">
        <listOfReactants>
          <speciesReference constant="true" species="M_METTHF_c" stoichiometry="1" />
          <speciesReference constant="true" species="M_NADP_c" stoichiometry="1" />
        </listOfReactants>
        <listOfProducts>
          <speciesReference constant="true" species="M_NADPH_c" stoichiometry="1" />
          <speciesReference constant="true" species="M_METHF_c" stoichiometry="1" />
        </listOfProducts>
      </reaction>
      <reaction fast="false" id="R_FOLD2" name="FOLD2" reversible="true" fbc:lowerFluxBound="cobra_default_lb" fbc:upperFluxBound="cobra_default_ub">
        <listOfReactants>
          <speciesReference constant="true" species="M_METHF_c" stoichiometry="1" />
        </listOfReactants>
        <listOfProducts>
          <speciesReference constant="true" species="M_FTHF_c" stoichiometry="1" />
        </listOfProducts>
      </reaction>
      <reaction fast="false" id="R_METF" name="METF" reversible="false" fbc:lowerFluxBound="cobra_0_bound" fbc:upperFluxBound="cobra_default_ub">
        <listOfReactants>
          <speciesReference constant="true" species="M_METTHF_c" stoichiometry="1" />
          <speciesReference constant="true" species="M_NADH_c" stoichiometry="1" />
        </listOfReactants>
        <listOfProducts>
          <speciesReference constant="true" species="M_MTHF_c" stoichiometry="1" />
          <speciesReference constant="true" species="M_NAD_c" stoichiometry="1" />
        </listOfProducts>
      </reaction>
      <reaction fast="false" id="R_GLTX" name="GLTX" reversible="false" fbc:lowerFluxBound="cobra_0_bound" fbc:upperFluxBound="cobra_default_ub">
        <listOfReactants>
          <speciesReference constant="true" species="M_GLU_c" stoichiometry="1" />
          <speciesReference constant="true" species="M_ATP_c" stoichiometry="1" />
        </listOfReactants>
        <listOfProducts>
          <speciesReference constant="true" species="M_PPI_c" stoichiometry="1" />
          <speciesReference constant="true" species="M_GTRNA_c" stoichiometry="1" />
          <speciesReference constant="true" species="M_AMP_c" stoichiometry="1" />
        </listOfProducts>
      </reaction>
      <reaction fast="false" id="R_HEMA" name="HEMA" reversible="false" fbc:lowerFluxBound="cobra_0_bound" fbc:upperFluxBound="cobra_default_ub">
        <listOfReactants>
          <speciesReference constant="true" species="M_NADPH_c" stoichiometry="1" />
          <speciesReference constant="true" species="M_GTRNA_c" stoichiometry="1" />
        </listOfReactants>
        <listOfProducts>
          <speciesReference constant="true" species="M_NADP_c" stoichiometry="1" />
          <speciesReference constant="true" species="M_GSA_c" stoichiometry="1" />
        </listOfProducts>
      </reaction>
      <reaction fast="false" id="R_HEML" name="HEML" reversible="false" fbc:lowerFluxBound="cobra_0_bound" fbc:upperFluxBound="cobra_default_ub">
        <listOfReactants>
          <speciesReference constant="true" species="M_GSA_c" stoichiometry="1" />
        </listOfReactants>
        <listOfProducts>
          <speciesReference constant="true" species="M_ALAV_c" stoichiometry="1" />
        </listOfProducts>
      </reaction>
      <reaction fast="false" id="R_HEMB" name="HEMB" reversible="false" fbc:lowerFluxBound="cobra_0_bound" fbc:upperFluxBound="cobra_default_ub">
        <listOfReactants>
          <speciesReference constant="true" species="M_ALAV_c" stoichiometry="8" />
        </listOfReactants>
        <listOfProducts>
          <speciesReference constant="true" species="M_PBG_c" stoichiometry="4" />
        </listOfProducts>
      </reaction>
      <reaction fast="false" id="R_HEMC" name="HEMC" reversible="false" fbc:lowerFluxBound="cobra_0_bound" fbc:upperFluxBound="cobra_default_ub">
        <listOfReactants>
          <speciesReference constant="true" species="M_PBG_c" stoichiometry="4" />
        </listOfReactants>
        <listOfProducts>
          <speciesReference constant="true" species="M_NH3_c" stoichiometry="4" />
          <speciesReference constant="true" species="M_HMB_c" stoichiometry="1" />
        </listOfProducts>
      </reaction>
      <reaction fast="false" id="R_HEMD" name="HEMD" reversible="false" fbc:lowerFluxBound="cobra_0_bound" fbc:upperFluxBound="cobra_default_ub">
        <listOfReactants>
          <speciesReference constant="true" species="M_HMB_c" stoichiometry="1" />
        </listOfReactants>
        <listOfProducts>
          <speciesReference constant="true" species="M_UPRG_c" stoichiometry="1" />
        </listOfProducts>
      </reaction>
      <reaction fast="false" id="R_HEME" name="HEME" reversible="false" fbc:lowerFluxBound="cobra_0_bound" fbc:upperFluxBound="cobra_default_ub">
        <listOfReactants>
          <speciesReference constant="true" species="M_UPRG_c" stoichiometry="1" />
        </listOfReactants>
        <listOfProducts>
          <speciesReference constant="true" species="M_CO2_c" stoichiometry="4" />
          <speciesReference constant="true" species="M_CPP_c" stoichiometry="1" />
        </listOfProducts>
      </reaction>
      <reaction fast="false" id="R_HEMF" name="HEMF" reversible="false" fbc:lowerFluxBound="cobra_0_bound" fbc:upperFluxBound="cobra_default_ub">
        <listOfReactants>
          <speciesReference constant="true" species="M_O2_c" stoichiometry="1" />
          <speciesReference constant="true" species="M_CPP_c" stoichiometry="1" />
        </listOfReactants>
        <listOfProducts>
          <speciesReference constant="true" species="M_CO2_c" stoichiometry="2" />
          <speciesReference constant="true" species="M_PPHG_c" stoichiometry="1" />
        </listOfProducts>
      </reaction>
      <reaction fast="false" id="R_HEMG" name="HEMG" reversible="false" fbc:lowerFluxBound="cobra_0_bound" fbc:upperFluxBound="cobra_default_ub">
        <listOfReactants>
          <speciesReference constant="true" species="M_O2_c" stoichiometry="1" />
          <speciesReference constant="true" species="M_PPHG_c" stoichiometry="1" />
        </listOfReactants>
        <listOfProducts>
          <speciesReference constant="true" species="M_PPIX_c" stoichiometry="1" />
        </listOfProducts>
      </reaction>
      <reaction fast="false" id="R_HEMH" name="HEMH" reversible="false" fbc:lowerFluxBound="cobra_0_bound" fbc:upperFluxBound="cobra_default_ub">
        <listOfReactants>
          <speciesReference constant="true" species="M_PPIX_c" stoichiometry="1" />
        </listOfReactants>
        <listOfProducts>
          <speciesReference constant="true" species="M_PTH_c" stoichiometry="1" />
        </listOfProducts>
      </reaction>
      <reaction fast="false" id="R_UBIA" name="UBIA" reversible="false" fbc:lowerFluxBound="cobra_0_bound" fbc:upperFluxBound="cobra_default_ub">
        <listOfReactants>
          <speciesReference constant="true" species="M_OPP_c" stoichiometry="1" />
          <speciesReference constant="true" species="M_4HBZ_c" stoichiometry="1" />
        </listOfReactants>
        <listOfProducts>
          <speciesReference constant="true" species="M_PPI_c" stoichiometry="1" />
          <speciesReference constant="true" species="M_O4HBZ_c" stoichiometry="1" />
        </listOfProducts>
      </reaction>
      <reaction fast="false" id="R_RIBA" name="RIBA" reversible="false" fbc:lowerFluxBound="cobra_0_bound" fbc:upperFluxBound="cobra_default_ub">
        <listOfReactants>
          <speciesReference constant="true" species="M_GTP_c" stoichiometry="1" />
        </listOfReactants>
        <listOfProducts>
          <speciesReference constant="true" species="M_PPI_c" stoichiometry="1" />
          <speciesReference constant="true" species="M_D6RP5P_c" stoichiometry="1" />
          <speciesReference constant="true" species="M_FOR_c" stoichiometry="1" />
        </listOfProducts>
      </reaction>
      <reaction fast="false" id="R_RIBD1" name="RIBD1" reversible="false" fbc:lowerFluxBound="cobra_0_bound" fbc:upperFluxBound="cobra_default_ub">
        <listOfReactants>
          <speciesReference constant="true" species="M_D6RP5P_c" stoichiometry="1" />
        </listOfReactants>
        <listOfProducts>
          <speciesReference constant="true" species="M_A6RP5P_c" stoichiometry="1" />
          <speciesReference constant="true" species="M_NH3_c" stoichiometry="1" />
        </listOfProducts>
      </reaction>
      <reaction fast="false" id="R_RIBD2" name="RIBD2" reversible="false" fbc:lowerFluxBound="cobra_0_bound" fbc:upperFluxBound="cobra_default_ub">
        <listOfReactants>
          <speciesReference constant="true" species="M_NADPH_c" stoichiometry="1" />
          <speciesReference constant="true" species="M_A6RP5P_c" stoichiometry="1" />
        </listOfReactants>
        <listOfProducts>
          <speciesReference constant="true" species="M_A6RP5P2_c" stoichiometry="1" />
          <speciesReference constant="true" species="M_NADP_c" stoichiometry="1" />
        </listOfProducts>
      </reaction>
      <reaction fast="false" id="R_PMDPHT" name="PMDPHT" reversible="false" fbc:lowerFluxBound="cobra_0_bound" fbc:upperFluxBound="cobra_default_ub">
        <listOfReactants>
          <speciesReference constant="true" species="M_A6RP5P2_c" stoichiometry="1" />
        </listOfReactants>
        <listOfProducts>
          <speciesReference constant="true" species="M_PI_c" stoichiometry="1" />
          <speciesReference constant="true" species="M_A6RP_c" stoichiometry="1" />
        </listOfProducts>
      </reaction>
      <reaction fast="false" id="R_RIBB" name="RIBB" reversible="false" fbc:lowerFluxBound="cobra_0_bound" fbc:upperFluxBound="cobra_default_ub">
        <listOfReactants>
          <speciesReference constant="true" species="M_RL5P_c" stoichiometry="1" />
        </listOfReactants>
        <listOfProducts>
          <speciesReference constant="true" species="M_DB4P_c" stoichiometry="1" />
          <speciesReference constant="true" species="M_FOR_c" stoichiometry="1" />
        </listOfProducts>
      </reaction>
      <reaction fast="false" id="R_RIBE" name="RIBE" reversible="false" fbc:lowerFluxBound="cobra_0_bound" fbc:upperFluxBound="cobra_default_ub">
        <listOfReactants>
          <speciesReference constant="true" species="M_DB4P_c" stoichiometry="1" />
          <speciesReference constant="true" species="M_A6RP_c" stoichiometry="1" />
        </listOfReactants>
        <listOfProducts>
          <speciesReference constant="true" species="M_PI_c" stoichiometry="1" />
          <speciesReference constant="true" species="M_D8RL_c" stoichiometry="1" />
        </listOfProducts>
      </reaction>
      <reaction fast="false" id="R_RIBC" name="RIBC" reversible="false" fbc:lowerFluxBound="cobra_0_bound" fbc:upperFluxBound="cobra_default_ub">
        <listOfReactants>
          <speciesReference constant="true" species="M_D8RL_c" stoichiometry="2" />
        </listOfReactants>
        <listOfProducts>
          <speciesReference constant="true" species="M_A6RP_c" stoichiometry="1" />
          <speciesReference constant="true" species="M_RIBFLV_c" stoichiometry="1" />
        </listOfProducts>
      </reaction>
      <reaction fast="false" id="R_RIBF1" name="RIBF1" reversible="false" fbc:lowerFluxBound="cobra_0_bound" fbc:upperFluxBound="cobra_default_ub">
        <listOfReactants>
          <speciesReference constant="true" species="M_ATP_c" stoichiometry="1" />
          <speciesReference constant="true" species="M_RIBFLV_c" stoichiometry="1" />
        </listOfReactants>
        <listOfProducts>
          <speciesReference constant="true" species="M_ADP_c" stoichiometry="1" />
          <speciesReference constant="true" species="M_FMN_c" stoichiometry="1" />
        </listOfProducts>
      </reaction>
      <reaction fast="false" id="R_RIBF2" name="RIBF2" reversible="false" fbc:lowerFluxBound="cobra_0_bound" fbc:upperFluxBound="cobra_default_ub">
        <listOfReactants>
          <speciesReference constant="true" species="M_ATP_c" stoichiometry="1" />
          <speciesReference constant="true" species="M_FMN_c" stoichiometry="1" />
        </listOfReactants>
        <listOfProducts>
          <speciesReference constant="true" species="M_PPI_c" stoichiometry="1" />
          <speciesReference constant="true" species="M_FAD_c" stoichiometry="1" />
        </listOfProducts>
      </reaction>
      <reaction fast="false" id="R_PANB" name="PANB" reversible="false" fbc:lowerFluxBound="cobra_0_bound" fbc:upperFluxBound="cobra_default_ub">
        <listOfReactants>
          <speciesReference constant="true" species="M_METTHF_c" stoichiometry="1" />
          <speciesReference constant="true" species="M_OIVAL_c" stoichiometry="1" />
        </listOfReactants>
        <listOfProducts>
          <speciesReference constant="true" species="M_AKP_c" stoichiometry="1" />
          <speciesReference constant="true" species="M_THF_c" stoichiometry="1" />
        </listOfProducts>
      </reaction>
      <reaction fast="false" id="R_ILVC3" name="ILVC3" reversible="false" fbc:lowerFluxBound="cobra_0_bound" fbc:upperFluxBound="cobra_default_ub">
        <listOfReactants>
          <speciesReference constant="true" species="M_AKP_c" stoichiometry="1" />
          <speciesReference constant="true" species="M_NADPH_c" stoichiometry="1" />
        </listOfReactants>
        <listOfProducts>
          <speciesReference constant="true" species="M_PANT_c" stoichiometry="1" />
          <speciesReference constant="true" species="M_NADP_c" stoichiometry="1" />
        </listOfProducts>
      </reaction>
      <reaction fast="false" id="R_PAND" name="PAND" reversible="false" fbc:lowerFluxBound="cobra_0_bound" fbc:upperFluxBound="cobra_default_ub">
        <listOfReactants>
          <speciesReference constant="true" species="M_ASP_c" stoichiometry="1" />
        </listOfReactants>
        <listOfProducts>
          <speciesReference constant="true" species="M_bALA_c" stoichiometry="1" />
          <speciesReference constant="true" species="M_CO2_c" stoichiometry="1" />
        </listOfProducts>
      </reaction>
      <reaction fast="false" id="R_PANC" name="PANC" reversible="false" fbc:lowerFluxBound="cobra_0_bound" fbc:upperFluxBound="cobra_default_ub">
        <listOfReactants>
          <speciesReference constant="true" species="M_bALA_c" stoichiometry="1" />
          <speciesReference constant="true" species="M_PANT_c" stoichiometry="1" />
          <speciesReference constant="true" species="M_ATP_c" stoichiometry="1" />
        </listOfReactants>
        <listOfProducts>
          <speciesReference constant="true" species="M_PPI_c" stoichiometry="1" />
          <speciesReference constant="true" species="M_PNTO_c" stoichiometry="1" />
          <speciesReference constant="true" species="M_AMP_c" stoichiometry="1" />
        </listOfProducts>
      </reaction>
      <reaction fast="false" id="R_COAA" name="COAA" reversible="false" fbc:lowerFluxBound="cobra_0_bound" fbc:upperFluxBound="cobra_default_ub">
        <listOfReactants>
          <speciesReference constant="true" species="M_PNTO_c" stoichiometry="1" />
          <speciesReference constant="true" species="M_ATP_c" stoichiometry="1" />
        </listOfReactants>
        <listOfProducts>
          <speciesReference constant="true" species="M_ADP_c" stoichiometry="1" />
          <speciesReference constant="true" species="M_4PPNTO_c" stoichiometry="1" />
        </listOfProducts>
      </reaction>
      <reaction fast="false" id="R_PCLIG" name="PCLIG" reversible="false" fbc:lowerFluxBound="cobra_0_bound" fbc:upperFluxBound="cobra_default_ub">
        <listOfReactants>
          <speciesReference constant="true" species="M_CTP_c" stoichiometry="1" />
          <speciesReference constant="true" species="M_4PPNTO_c" stoichiometry="1" />
          <speciesReference constant="true" species="M_CYS_c" stoichiometry="1" />
        </listOfReactants>
        <listOfProducts>
          <speciesReference constant="true" species="M_PPI_c" stoichiometry="1" />
          <speciesReference constant="true" species="M_4PPNCYS_c" stoichiometry="1" />
          <speciesReference constant="true" species="M_CMP_c" stoichiometry="1" />
        </listOfProducts>
      </reaction>
      <reaction fast="false" id="R_PCDCL" name="PCDCL" reversible="false" fbc:lowerFluxBound="cobra_0_bound" fbc:upperFluxBound="cobra_default_ub">
        <listOfReactants>
          <speciesReference constant="true" species="M_4PPNCYS_c" stoichiometry="1" />
        </listOfReactants>
        <listOfProducts>
          <speciesReference constant="true" species="M_CO2_c" stoichiometry="1" />
          <speciesReference constant="true" species="M_4PPNTE_c" stoichiometry="1" />
        </listOfProducts>
      </reaction>
      <reaction fast="false" id="R_PATRAN" name="PATRAN" reversible="false" fbc:lowerFluxBound="cobra_0_bound" fbc:upperFluxBound="cobra_default_ub">
        <listOfReactants>
          <speciesReference constant="true" species="M_4PPNTE_c" stoichiometry="1" />
          <speciesReference constant="true" species="M_ATP_c" stoichiometry="1" />
        </listOfReactants>
        <listOfProducts>
          <speciesReference constant="true" species="M_PPI_c" stoichiometry="1" />
          <speciesReference constant="true" species="M_DPCOA_c" stoichiometry="1" />
        </listOfProducts>
      </reaction>
      <reaction fast="false" id="R_DPHCOAK" name="DPHCOAK" reversible="false" fbc:lowerFluxBound="cobra_0_bound" fbc:upperFluxBound="cobra_default_ub">
        <listOfReactants>
          <speciesReference constant="true" species="M_ATP_c" stoichiometry="1" />
          <speciesReference constant="true" species="M_DPCOA_c" stoichiometry="1" />
        </listOfReactants>
        <listOfProducts>
          <speciesReference constant="true" species="M_ADP_c" stoichiometry="1" />
          <speciesReference constant="true" species="M_COA_c" stoichiometry="1" />
        </listOfProducts>
      </reaction>
      <reaction fast="false" id="R_ACPS" name="ACPS" reversible="false" fbc:lowerFluxBound="cobra_0_bound" fbc:upperFluxBound="cobra_default_ub">
        <listOfReactants>
          <speciesReference constant="true" species="M_COA_c" stoichiometry="1" />
        </listOfReactants>
        <listOfProducts>
          <speciesReference constant="true" species="M_ACP_c" stoichiometry="1" />
          <speciesReference constant="true" species="M_PAP_c" stoichiometry="1" />
        </listOfProducts>
      </reaction>
      <reaction fast="false" id="R_BISPHDS" name="BISPHDS" reversible="false" fbc:lowerFluxBound="cobra_0_bound" fbc:upperFluxBound="cobra_default_ub">
        <listOfReactants>
          <speciesReference constant="true" species="M_PAP_c" stoichiometry="1" />
        </listOfReactants>
        <listOfProducts>
          <speciesReference constant="true" species="M_PI_c" stoichiometry="1" />
          <speciesReference constant="true" species="M_AMP_c" stoichiometry="1" />
        </listOfProducts>
      </reaction>
      <reaction fast="false" id="R_IPPPSYN" name="IPPPSYN" reversible="false" fbc:lowerFluxBound="cobra_0_bound" fbc:upperFluxBound="cobra_default_ub">
        <listOfReactants>
          <speciesReference constant="true" species="M_PYR_c" stoichiometry="1" />
          <speciesReference constant="true" species="M_ATP_c" stoichiometry="1" />
          <speciesReference constant="true" species="M_NADPH_c" stoichiometry="2" />
          <speciesReference constant="true" species="M_T3P1_c" stoichiometry="1" />
        </listOfReactants>
        <listOfProducts>
          <speciesReference constant="true" species="M_CO2_c" stoichiometry="1" />
          <speciesReference constant="true" species="M_ADP_c" stoichiometry="1" />
          <speciesReference constant="true" species="M_NADP_c" stoichiometry="2" />
          <speciesReference constant="true" species="M_IPPP_c" stoichiometry="1" />
        </listOfProducts>
      </reaction>
      <reaction fast="false" id="R_IPPPISO" name="IPPPISO" reversible="false" fbc:lowerFluxBound="cobra_0_bound" fbc:upperFluxBound="cobra_default_ub">
        <listOfReactants>
          <speciesReference constant="true" species="M_IPPP_c" stoichiometry="1" />
        </listOfReactants>
        <listOfProducts>
          <speciesReference constant="true" species="M_DMPP_c" stoichiometry="1" />
        </listOfProducts>
      </reaction>
      <reaction fast="false" id="R_ISPA1" name="ISPA1" reversible="false" fbc:lowerFluxBound="cobra_0_bound" fbc:upperFluxBound="cobra_default_ub">
        <listOfReactants>
          <speciesReference constant="true" species="M_IPPP_c" stoichiometry="1" />
          <speciesReference constant="true" species="M_DMPP_c" stoichiometry="1" />
        </listOfReactants>
        <listOfProducts>
          <speciesReference constant="true" species="M_PPI_c" stoichiometry="1" />
          <speciesReference constant="true" species="M_GPP_c" stoichiometry="1" />
        </listOfProducts>
      </reaction>
      <reaction fast="false" id="R_ISPA2" name="ISPA2" reversible="false" fbc:lowerFluxBound="cobra_0_bound" fbc:upperFluxBound="cobra_default_ub">
        <listOfReactants>
          <speciesReference constant="true" species="M_IPPP_c" stoichiometry="1" />
          <speciesReference constant="true" species="M_GPP_c" stoichiometry="1" />
        </listOfReactants>
        <listOfProducts>
          <speciesReference constant="true" species="M_PPI_c" stoichiometry="1" />
          <speciesReference constant="true" species="M_FPP_c" stoichiometry="1" />
        </listOfProducts>
      </reaction>
      <reaction fast="false" id="R_ISPB" name="ISPB" reversible="false" fbc:lowerFluxBound="cobra_0_bound" fbc:upperFluxBound="cobra_default_ub">
        <listOfReactants>
          <speciesReference constant="true" species="M_IPPP_c" stoichiometry="5" />
          <speciesReference constant="true" species="M_FPP_c" stoichiometry="1" />
        </listOfReactants>
        <listOfProducts>
          <speciesReference constant="true" species="M_PPI_c" stoichiometry="5" />
          <speciesReference constant="true" species="M_OPP_c" stoichiometry="1" />
        </listOfProducts>
      </reaction>
      <reaction fast="false" id="R_UPPS" name="UPPS" reversible="false" fbc:lowerFluxBound="cobra_0_bound" fbc:upperFluxBound="cobra_default_ub">
        <listOfReactants>
          <speciesReference constant="true" species="M_IPPP_c" stoichiometry="8" />
          <speciesReference constant="true" species="M_FPP_c" stoichiometry="1" />
        </listOfReactants>
        <listOfProducts>
          <speciesReference constant="true" species="M_PPI_c" stoichiometry="8" />
          <speciesReference constant="true" species="M_UDPP_c" stoichiometry="1" />
        </listOfProducts>
      </reaction>
      <reaction fast="false" id="R_NADB" name="NADB" reversible="false" fbc:lowerFluxBound="cobra_0_bound" fbc:upperFluxBound="cobra_default_ub">
        <listOfReactants>
          <speciesReference constant="true" species="M_ASP_c" stoichiometry="1" />
          <speciesReference constant="true" species="M_FAD_c" stoichiometry="1" />
        </listOfReactants>
        <listOfProducts>
          <speciesReference constant="true" species="M_ISUCC_c" stoichiometry="1" />
          <speciesReference constant="true" species="M_FADH_c" stoichiometry="1" />
        </listOfProducts>
      </reaction>
      <reaction fast="false" id="R_NADA" name="NADA" reversible="false" fbc:lowerFluxBound="cobra_0_bound" fbc:upperFluxBound="cobra_default_ub">
        <listOfReactants>
          <speciesReference constant="true" species="M_T3P2_c" stoichiometry="1" />
          <speciesReference constant="true" species="M_ISUCC_c" stoichiometry="1" />
        </listOfReactants>
        <listOfProducts>
          <speciesReference constant="true" species="M_PI_c" stoichiometry="1" />
          <speciesReference constant="true" species="M_QA_c" stoichiometry="1" />
        </listOfProducts>
      </reaction>
      <reaction fast="false" id="R_NADC" name="NADC" reversible="false" fbc:lowerFluxBound="cobra_0_bound" fbc:upperFluxBound="cobra_default_ub">
        <listOfReactants>
          <speciesReference constant="true" species="M_PRPP_c" stoichiometry="1" />
          <speciesReference constant="true" species="M_QA_c" stoichiometry="1" />
        </listOfReactants>
        <listOfProducts>
          <speciesReference constant="true" species="M_PPI_c" stoichiometry="1" />
          <speciesReference constant="true" species="M_CO2_c" stoichiometry="1" />
          <speciesReference constant="true" species="M_NAMN_c" stoichiometry="1" />
        </listOfProducts>
      </reaction>
      <reaction fast="false" id="R_NADD" name="NADD" reversible="false" fbc:lowerFluxBound="cobra_0_bound" fbc:upperFluxBound="cobra_default_ub">
        <listOfReactants>
          <speciesReference constant="true" species="M_NAMN_c" stoichiometry="1" />
          <speciesReference constant="true" species="M_ATP_c" stoichiometry="1" />
        </listOfReactants>
        <listOfProducts>
          <speciesReference constant="true" species="M_PPI_c" stoichiometry="1" />
          <speciesReference constant="true" species="M_NAAD_c" stoichiometry="1" />
        </listOfProducts>
      </reaction>
      <reaction fast="false" id="R_NADE" name="NADE" reversible="false" fbc:lowerFluxBound="cobra_0_bound" fbc:upperFluxBound="cobra_default_ub">
        <listOfReactants>
          <speciesReference constant="true" species="M_ATP_c" stoichiometry="1" />
          <speciesReference constant="true" species="M_NAAD_c" stoichiometry="1" />
          <speciesReference constant="true" species="M_NH3_c" stoichiometry="1" />
        </listOfReactants>
        <listOfProducts>
          <speciesReference constant="true" species="M_PPI_c" stoichiometry="1" />
          <speciesReference constant="true" species="M_NAD_c" stoichiometry="1" />
          <speciesReference constant="true" species="M_AMP_c" stoichiometry="1" />
        </listOfProducts>
      </reaction>
      <reaction fast="false" id="R_NADFG" name="NADFG" reversible="false" fbc:lowerFluxBound="cobra_0_bound" fbc:upperFluxBound="cobra_default_ub">
        <listOfReactants>
          <speciesReference constant="true" species="M_ATP_c" stoichiometry="1" />
          <speciesReference constant="true" species="M_NAD_c" stoichiometry="1" />
        </listOfReactants>
        <listOfProducts>
          <speciesReference constant="true" species="M_ADP_c" stoichiometry="1" />
          <speciesReference constant="true" species="M_NADP_c" stoichiometry="1" />
        </listOfProducts>
      </reaction>
      <reaction fast="false" id="R_THIM" name="THIM" reversible="false" fbc:lowerFluxBound="cobra_0_bound" fbc:upperFluxBound="cobra_default_ub">
        <listOfReactants>
          <speciesReference constant="true" species="M_THZ_c" stoichiometry="1" />
          <speciesReference constant="true" species="M_ATP_c" stoichiometry="1" />
        </listOfReactants>
        <listOfProducts>
          <speciesReference constant="true" species="M_THZP_c" stoichiometry="1" />
          <speciesReference constant="true" species="M_ADP_c" stoichiometry="1" />
        </listOfProducts>
      </reaction>
      <reaction fast="false" id="R_UNKRXN1" name="UNKRXN1" reversible="false" fbc:lowerFluxBound="cobra_0_bound" fbc:upperFluxBound="cobra_default_ub">
        <listOfReactants>
          <speciesReference constant="true" species="M_PYR_c" stoichiometry="1" />
          <speciesReference constant="true" species="M_T3P1_c" stoichiometry="1" />
        </listOfReactants>
        <listOfProducts>
          <speciesReference constant="true" species="M_DTP_c" stoichiometry="1" />
        </listOfProducts>
      </reaction>
      <reaction fast="false" id="R_THID" name="THID" reversible="false" fbc:lowerFluxBound="cobra_0_bound" fbc:upperFluxBound="cobra_default_ub">
        <listOfReactants>
          <speciesReference constant="true" species="M_AHMP_c" stoichiometry="1" />
          <speciesReference constant="true" species="M_ATP_c" stoichiometry="1" />
        </listOfReactants>
        <listOfProducts>
          <speciesReference constant="true" species="M_AHMPP_c" stoichiometry="1" />
          <speciesReference constant="true" species="M_ADP_c" stoichiometry="1" />
        </listOfProducts>
      </reaction>
      <reaction fast="false" id="R_THIB" name="THIB" reversible="false" fbc:lowerFluxBound="cobra_0_bound" fbc:upperFluxBound="cobra_default_ub">
        <listOfReactants>
          <speciesReference constant="true" species="M_THZP_c" stoichiometry="1" />
          <speciesReference constant="true" species="M_AHMPP_c" stoichiometry="1" />
        </listOfReactants>
        <listOfProducts>
          <speciesReference constant="true" species="M_PPI_c" stoichiometry="1" />
          <speciesReference constant="true" species="M_THMP_c" stoichiometry="1" />
        </listOfProducts>
      </reaction>
      <reaction fast="false" id="R_THIF" name="THIF" reversible="false" fbc:lowerFluxBound="cobra_0_bound" fbc:upperFluxBound="cobra_default_ub">
        <listOfReactants>
          <speciesReference constant="true" species="M_DTP_c" stoichiometry="1" />
          <speciesReference constant="true" species="M_TYR_c" stoichiometry="1" />
          <speciesReference constant="true" species="M_CYS_c" stoichiometry="1" />
        </listOfReactants>
        <listOfProducts>
          <speciesReference constant="true" species="M_CO2_c" stoichiometry="1" />
          <speciesReference constant="true" species="M_HBA_c" stoichiometry="1" />
          <speciesReference constant="true" species="M_THZ_c" stoichiometry="1" />
        </listOfProducts>
      </reaction>
      <reaction fast="false" id="R_MENF" name="MENF" reversible="false" fbc:lowerFluxBound="cobra_0_bound" fbc:upperFluxBound="cobra_default_ub">
        <listOfReactants>
          <speciesReference constant="true" species="M_CHOR_c" stoichiometry="1" />
        </listOfReactants>
        <listOfProducts>
          <speciesReference constant="true" species="M_ICHOR_c" stoichiometry="1" />
        </listOfProducts>
      </reaction>
      <reaction fast="false" id="R_MEND1" name="MEND1" reversible="false" fbc:lowerFluxBound="cobra_0_bound" fbc:upperFluxBound="cobra_default_ub">
        <listOfReactants>
          <speciesReference constant="true" species="M_AKG_c" stoichiometry="1" />
          <speciesReference constant="true" species="M_TPP_c" stoichiometry="1" />
        </listOfReactants>
        <listOfProducts>
          <speciesReference constant="true" species="M_CO2_c" stoichiometry="1" />
          <speciesReference constant="true" species="M_SSALTPP_c" stoichiometry="1" />
        </listOfProducts>
      </reaction>
      <reaction fast="false" id="R_MEND2" name="MEND2" reversible="false" fbc:lowerFluxBound="cobra_0_bound" fbc:upperFluxBound="cobra_default_ub">
        <listOfReactants>
          <speciesReference constant="true" species="M_ICHOR_c" stoichiometry="1" />
          <speciesReference constant="true" species="M_SSALTPP_c" stoichiometry="1" />
        </listOfReactants>
        <listOfProducts>
          <speciesReference constant="true" species="M_PYR_c" stoichiometry="1" />
          <speciesReference constant="true" species="M_SHCHC_c" stoichiometry="1" />
          <speciesReference constant="true" species="M_TPP_c" stoichiometry="1" />
        </listOfProducts>
      </reaction>
      <reaction fast="false" id="R_MENC" name="MENC" reversible="false" fbc:lowerFluxBound="cobra_0_bound" fbc:upperFluxBound="cobra_default_ub">
        <listOfReactants>
          <speciesReference constant="true" species="M_SHCHC_c" stoichiometry="1" />
        </listOfReactants>
        <listOfProducts>
          <speciesReference constant="true" species="M_OSB_c" stoichiometry="1" />
        </listOfProducts>
      </reaction>
      <reaction fast="false" id="R_MENE" name="MENE" reversible="false" fbc:lowerFluxBound="cobra_0_bound" fbc:upperFluxBound="cobra_default_ub">
        <listOfReactants>
          <speciesReference constant="true" species="M_OSB_c" stoichiometry="1" />
          <speciesReference constant="true" species="M_ATP_c" stoichiometry="1" />
          <speciesReference constant="true" species="M_COA_c" stoichiometry="1" />
        </listOfReactants>
        <listOfProducts>
          <speciesReference constant="true" species="M_PPI_c" stoichiometry="1" />
          <speciesReference constant="true" species="M_OSBCOA_c" stoichiometry="1" />
          <speciesReference constant="true" species="M_AMP_c" stoichiometry="1" />
        </listOfProducts>
      </reaction>
      <reaction fast="false" id="R_MENB" name="MENB" reversible="false" fbc:lowerFluxBound="cobra_0_bound" fbc:upperFluxBound="cobra_default_ub">
        <listOfReactants>
          <speciesReference constant="true" species="M_OSBCOA_c" stoichiometry="1" />
        </listOfReactants>
        <listOfProducts>
          <speciesReference constant="true" species="M_DHNA_c" stoichiometry="1" />
          <speciesReference constant="true" species="M_COA_c" stoichiometry="1" />
        </listOfProducts>
      </reaction>
      <reaction fast="false" id="R_MENA" name="MENA" reversible="false" fbc:lowerFluxBound="cobra_0_bound" fbc:upperFluxBound="cobra_default_ub">
        <listOfReactants>
          <speciesReference constant="true" species="M_OPP_c" stoichiometry="1" />
          <speciesReference constant="true" species="M_DHNA_c" stoichiometry="1" />
        </listOfReactants>
        <listOfProducts>
          <speciesReference constant="true" species="M_PPI_c" stoichiometry="1" />
          <speciesReference constant="true" species="M_DMK_c" stoichiometry="1" />
          <speciesReference constant="true" species="M_CO2_c" stoichiometry="1" />
        </listOfProducts>
      </reaction>
      <reaction fast="false" id="R_MENG" name="MENG" reversible="false" fbc:lowerFluxBound="cobra_0_bound" fbc:upperFluxBound="cobra_default_ub">
        <listOfReactants>
          <speciesReference constant="true" species="M_DMK_c" stoichiometry="1" />
          <speciesReference constant="true" species="M_SAM_c" stoichiometry="1" />
        </listOfReactants>
        <listOfProducts>
          <speciesReference constant="true" species="M_SAH_c" stoichiometry="1" />
          <speciesReference constant="true" species="M_MK_c" stoichiometry="1" />
        </listOfProducts>
      </reaction>
      <reaction fast="false" id="R_DPEPTP" name="DPEPTP" reversible="false" fbc:lowerFluxBound="cobra_0_bound" fbc:upperFluxBound="cobra_default_ub">
        <listOfReactants>
          <speciesReference constant="true" species="M_DIPEP_e" stoichiometry="1" />
          <speciesReference constant="true" species="M_ATP_c" stoichiometry="1" />
        </listOfReactants>
        <listOfProducts>
          <speciesReference constant="true" species="M_PI_c" stoichiometry="1" />
          <speciesReference constant="true" species="M_ADP_c" stoichiometry="1" />
          <speciesReference constant="true" species="M_DIPEP_c" stoichiometry="1" />
        </listOfProducts>
      </reaction>
      <reaction fast="false" id="R_OPEPTP" name="OPEPTP" reversible="false" fbc:lowerFluxBound="cobra_0_bound" fbc:upperFluxBound="cobra_default_ub">
        <listOfReactants>
          <speciesReference constant="true" species="M_OPEP_e" stoichiometry="1" />
          <speciesReference constant="true" species="M_ATP_c" stoichiometry="1" />
        </listOfReactants>
        <listOfProducts>
          <speciesReference constant="true" species="M_OPEP_c" stoichiometry="1" />
          <speciesReference constant="true" species="M_PI_c" stoichiometry="1" />
          <speciesReference constant="true" species="M_ADP_c" stoichiometry="1" />
        </listOfProducts>
      </reaction>
      <reaction fast="false" id="R_SERTP" name="SERTP" reversible="true" fbc:lowerFluxBound="cobra_default_lb" fbc:upperFluxBound="cobra_default_ub">
        <listOfReactants>
          <speciesReference constant="true" species="M_SER_e" stoichiometry="1" />
          <speciesReference constant="true" species="M_HEXT_c" stoichiometry="1" />
        </listOfReactants>
        <listOfProducts>
          <speciesReference constant="true" species="M_SER_c" stoichiometry="1" />
        </listOfProducts>
      </reaction>
      <reaction fast="false" id="R_ADHE2" name="ADHE2" reversible="true" fbc:lowerFluxBound="cobra_default_lb" fbc:upperFluxBound="cobra_default_ub">
        <listOfReactants>
          <speciesReference constant="true" species="M_ACCOA_c" stoichiometry="1" />
          <speciesReference constant="true" species="M_NADH_c" stoichiometry="2" />
        </listOfReactants>
        <listOfProducts>
          <speciesReference constant="true" species="M_ETH_c" stoichiometry="1" />
          <speciesReference constant="true" species="M_NAD_c" stoichiometry="2" />
          <speciesReference constant="true" species="M_COA_c" stoichiometry="1" />
        </listOfProducts>
      </reaction>
      <reaction fast="false" id="R_ETHTP" name="ETHTP" reversible="true" fbc:lowerFluxBound="cobra_default_lb" fbc:upperFluxBound="cobra_default_ub">
        <listOfReactants>
          <speciesReference constant="true" species="M_ETH_e" stoichiometry="1" />
          <speciesReference constant="true" species="M_HEXT_c" stoichiometry="1" />
        </listOfReactants>
        <listOfProducts>
          <speciesReference constant="true" species="M_ETH_c" stoichiometry="1" />
        </listOfProducts>
      </reaction>
      <reaction fast="false" id="R_PTA" name="PTA" reversible="true" fbc:lowerFluxBound="cobra_default_lb" fbc:upperFluxBound="cobra_default_ub">
        <listOfReactants>
          <speciesReference constant="true" species="M_ACCOA_c" stoichiometry="1" />
          <speciesReference constant="true" species="M_PI_c" stoichiometry="1" />
        </listOfReactants>
        <listOfProducts>
          <speciesReference constant="true" species="M_ACTP_c" stoichiometry="1" />
          <speciesReference constant="true" species="M_COA_c" stoichiometry="1" />
        </listOfProducts>
      </reaction>
      <reaction fast="false" id="R_ACKA" name="ACKA" reversible="true" fbc:lowerFluxBound="cobra_default_lb" fbc:upperFluxBound="cobra_default_ub">
        <listOfReactants>
          <speciesReference constant="true" species="M_ACTP_c" stoichiometry="1" />
          <speciesReference constant="true" species="M_ADP_c" stoichiometry="1" />
        </listOfReactants>
        <listOfProducts>
          <speciesReference constant="true" species="M_AC_c" stoichiometry="1" />
          <speciesReference constant="true" species="M_ATP_c" stoichiometry="1" />
        </listOfProducts>
      </reaction>
      <reaction fast="false" id="R_ACOE" name="ACOE" reversible="false" fbc:lowerFluxBound="cobra_0_bound" fbc:upperFluxBound="cobra_default_ub">
        <listOfReactants>
          <speciesReference constant="true" species="M_AC_c" stoichiometry="1" />
          <speciesReference constant="true" species="M_ATP_c" stoichiometry="1" />
          <speciesReference constant="true" species="M_COA_c" stoichiometry="1" />
        </listOfReactants>
        <listOfProducts>
          <speciesReference constant="true" species="M_ACCOA_c" stoichiometry="1" />
          <speciesReference constant="true" species="M_PPI_c" stoichiometry="1" />
          <speciesReference constant="true" species="M_AMP_c" stoichiometry="1" />
        </listOfProducts>
      </reaction>
      <reaction fast="false" id="R_ACTP" name="ACTP" reversible="true" fbc:lowerFluxBound="cobra_default_lb" fbc:upperFluxBound="cobra_default_ub">
        <listOfReactants>
          <speciesReference constant="true" species="M_AC_e" stoichiometry="1" />
          <speciesReference constant="true" species="M_HEXT_c" stoichiometry="1" />
        </listOfReactants>
        <listOfProducts>
          <speciesReference constant="true" species="M_AC_c" stoichiometry="1" />
        </listOfProducts>
      </reaction>
      <reaction fast="false" id="R_GALE" name="GALE" reversible="true" fbc:lowerFluxBound="cobra_default_lb" fbc:upperFluxBound="cobra_default_ub">
        <listOfReactants>
          <speciesReference constant="true" species="M_UDPGAL_c" stoichiometry="1" />
        </listOfReactants>
        <listOfProducts>
          <speciesReference constant="true" species="M_UDPG_c" stoichiometry="1" />
        </listOfProducts>
      </reaction>
      <reaction fast="false" id="R_GALU" name="GALU" reversible="true" fbc:lowerFluxBound="cobra_default_lb" fbc:upperFluxBound="cobra_default_ub">
        <listOfReactants>
          <speciesReference constant="true" species="M_UTP_c" stoichiometry="1" />
          <speciesReference constant="true" species="M_G1P_c" stoichiometry="1" />
        </listOfReactants>
        <listOfProducts>
          <speciesReference constant="true" species="M_PPI_c" stoichiometry="1" />
          <speciesReference constant="true" species="M_UDPG_c" stoichiometry="1" />
        </listOfProducts>
      </reaction>
      <reaction fast="false" id="R_ALGC1" name="ALGC1" reversible="true" fbc:lowerFluxBound="cobra_default_lb" fbc:upperFluxBound="cobra_default_ub">
        <listOfReactants>
          <speciesReference constant="true" species="M_G6P_c" stoichiometry="1" />
        </listOfReactants>
        <listOfProducts>
          <speciesReference constant="true" species="M_G1P_c" stoichiometry="1" />
        </listOfProducts>
      </reaction>
      <reaction fast="false" id="R_GLACTP" name="GLACTP" reversible="false" fbc:lowerFluxBound="cobra_0_bound" fbc:upperFluxBound="cobra_default_ub">
        <listOfReactants>
          <speciesReference constant="true" species="M_GLAC_e" stoichiometry="1" />
          <speciesReference constant="true" species="M_HEXT_c" stoichiometry="1" />
        </listOfReactants>
        <listOfProducts>
          <speciesReference constant="true" species="M_GLAC_c" stoichiometry="1" />
        </listOfProducts>
      </reaction>
      <reaction fast="false" id="R_GLCTP" name="GLCTP" reversible="false" fbc:lowerFluxBound="cobra_0_bound" fbc:upperFluxBound="cobra_default_ub">
        <listOfReactants>
          <speciesReference constant="true" species="M_HEXT_c" stoichiometry="1" />
          <speciesReference constant="true" species="M_GLC_e" stoichiometry="1" />
        </listOfReactants>
        <listOfProducts>
          <speciesReference constant="true" species="M_GLC_c" stoichiometry="1" />
        </listOfProducts>
      </reaction>
      <reaction fast="false" id="R_GLK1" name="GLK1" reversible="false" fbc:lowerFluxBound="cobra_0_bound" fbc:upperFluxBound="cobra_default_ub">
        <listOfReactants>
          <speciesReference constant="true" species="M_GLC_c" stoichiometry="1" />
          <speciesReference constant="true" species="M_ATP_c" stoichiometry="1" />
        </listOfReactants>
        <listOfProducts>
          <speciesReference constant="true" species="M_G6P_c" stoichiometry="1" />
          <speciesReference constant="true" species="M_ADP_c" stoichiometry="1" />
        </listOfProducts>
      </reaction>
      <reaction fast="false" id="R_GLK2" name="GLK2" reversible="false" fbc:lowerFluxBound="cobra_0_bound" fbc:upperFluxBound="cobra_default_ub">
        <listOfReactants>
          <speciesReference constant="true" species="M_ATP_c" stoichiometry="1" />
          <speciesReference constant="true" species="M_MAN_c" stoichiometry="1" />
        </listOfReactants>
        <listOfProducts>
          <speciesReference constant="true" species="M_ADP_c" stoichiometry="1" />
          <speciesReference constant="true" species="M_MAN6P_c" stoichiometry="1" />
        </listOfProducts>
      </reaction>
      <reaction fast="false" id="R_PMI" name="PMI" reversible="true" fbc:lowerFluxBound="cobra_default_lb" fbc:upperFluxBound="cobra_default_ub">
        <listOfReactants>
          <speciesReference constant="true" species="M_MAN6P_c" stoichiometry="1" />
        </listOfReactants>
        <listOfProducts>
          <speciesReference constant="true" species="M_F6P_c" stoichiometry="1" />
        </listOfProducts>
      </reaction>
      <reaction fast="false" id="R_PROTP1" name="PROTP1" reversible="true" fbc:lowerFluxBound="cobra_default_lb" fbc:upperFluxBound="cobra_default_ub">
        <listOfReactants>
          <speciesReference constant="true" species="M_NA_e" stoichiometry="1" />
          <speciesReference constant="true" species="M_PRO_e" stoichiometry="1" />
        </listOfReactants>
        <listOfProducts>
          <speciesReference constant="true" species="M_PRO_c" stoichiometry="1" />
          <speciesReference constant="true" species="M_NA_c" stoichiometry="1" />
        </listOfProducts>
      </reaction>
      <reaction fast="false" id="R_PROTP2" name="PROTP2" reversible="false" fbc:lowerFluxBound="cobra_0_bound" fbc:upperFluxBound="cobra_default_ub">
        <listOfReactants>
          <speciesReference constant="true" species="M_ATP_c" stoichiometry="1" />
          <speciesReference constant="true" species="M_PRO_e" stoichiometry="1" />
        </listOfReactants>
        <listOfProducts>
          <speciesReference constant="true" species="M_PRO_c" stoichiometry="1" />
          <speciesReference constant="true" species="M_PI_c" stoichiometry="1" />
          <speciesReference constant="true" species="M_ADP_c" stoichiometry="1" />
        </listOfProducts>
      </reaction>
      <reaction fast="false" id="R_PROTP3" name="PROTP3" reversible="true" fbc:lowerFluxBound="cobra_default_lb" fbc:upperFluxBound="cobra_default_ub">
        <listOfReactants>
          <speciesReference constant="true" species="M_PRO_e" stoichiometry="1" />
          <speciesReference constant="true" species="M_HEXT_c" stoichiometry="1" />
        </listOfReactants>
        <listOfProducts>
          <speciesReference constant="true" species="M_PRO_c" stoichiometry="1" />
        </listOfProducts>
      </reaction>
      <reaction fast="false" id="R_LACTP" name="LACTP" reversible="true" fbc:lowerFluxBound="cobra_default_lb" fbc:upperFluxBound="cobra_default_ub">
        <listOfReactants>
          <speciesReference constant="true" species="M_LAC_e" stoichiometry="1" />
          <speciesReference constant="true" species="M_HEXT_c" stoichiometry="1" />
        </listOfReactants>
        <listOfProducts>
          <speciesReference constant="true" species="M_LAC_c" stoichiometry="1" />
        </listOfProducts>
      </reaction>
      <reaction fast="false" id="R_DLD" name="DLD" reversible="true" fbc:lowerFluxBound="cobra_default_lb" fbc:upperFluxBound="cobra_default_ub">
        <listOfReactants>
          <speciesReference constant="true" species="M_MK_c" stoichiometry="1" />
          <speciesReference constant="true" species="M_LAC_c" stoichiometry="1" />
        </listOfReactants>
        <listOfProducts>
          <speciesReference constant="true" species="M_PYR_c" stoichiometry="1" />
          <speciesReference constant="true" species="M_MKH2_c" stoichiometry="1" />
        </listOfProducts>
      </reaction>
      <reaction fast="false" id="R_GLNTP" name="GLNTP" reversible="false" fbc:lowerFluxBound="cobra_0_bound" fbc:upperFluxBound="cobra_default_ub">
        <listOfReactants>
          <speciesReference constant="true" species="M_GLN_e" stoichiometry="1" />
          <speciesReference constant="true" species="M_ATP_c" stoichiometry="1" />
        </listOfReactants>
        <listOfProducts>
          <speciesReference constant="true" species="M_PI_c" stoichiometry="1" />
          <speciesReference constant="true" species="M_GLN_c" stoichiometry="1" />
          <speciesReference constant="true" species="M_ADP_c" stoichiometry="1" />
        </listOfProducts>
      </reaction>
      <reaction fast="false" id="R_GLTTP" name="GLTTP" reversible="true" fbc:lowerFluxBound="cobra_default_lb" fbc:upperFluxBound="cobra_default_ub">
        <listOfReactants>
          <speciesReference constant="true" species="M_GLU_e" stoichiometry="1" />
          <speciesReference constant="true" species="M_HEXT_c" stoichiometry="1" />
        </listOfReactants>
        <listOfProducts>
          <speciesReference constant="true" species="M_GLU_c" stoichiometry="1" />
        </listOfProducts>
      </reaction>
      <reaction fast="false" id="R_ALATP" name="ALATP" reversible="false" fbc:lowerFluxBound="cobra_0_bound" fbc:upperFluxBound="cobra_default_ub">
        <listOfReactants>
          <speciesReference constant="true" species="M_ALA_e" stoichiometry="1" />
          <speciesReference constant="true" species="M_HEXT_c" stoichiometry="1" />
        </listOfReactants>
        <listOfProducts>
          <speciesReference constant="true" species="M_ALA_c" stoichiometry="1" />
        </listOfProducts>
      </reaction>
      <reaction fast="false" id="R_DALATP" name="DALATP" reversible="false" fbc:lowerFluxBound="cobra_0_bound" fbc:upperFluxBound="cobra_default_ub">
        <listOfReactants>
          <speciesReference constant="true" species="M_DALA_e" stoichiometry="1" />
          <speciesReference constant="true" species="M_HEXT_c" stoichiometry="1" />
        </listOfReactants>
        <listOfProducts>
          <speciesReference constant="true" species="M_DALA_c" stoichiometry="1" />
        </listOfProducts>
      </reaction>
      <reaction fast="false" id="R_GLYTP2" name="GLYTP2" reversible="false" fbc:lowerFluxBound="cobra_0_bound" fbc:upperFluxBound="cobra_default_ub">
        <listOfReactants>
          <speciesReference constant="true" species="M_GLY_e" stoichiometry="1" />
          <speciesReference constant="true" species="M_HEXT_c" stoichiometry="1" />
        </listOfReactants>
        <listOfProducts>
          <speciesReference constant="true" species="M_GLY_c" stoichiometry="1" />
        </listOfProducts>
      </reaction>
      <reaction fast="false" id="R_DSERTP" name="DSERTP" reversible="false" fbc:lowerFluxBound="cobra_0_bound" fbc:upperFluxBound="cobra_default_ub">
        <listOfReactants>
          <speciesReference constant="true" species="M_DSER_e" stoichiometry="1" />
          <speciesReference constant="true" species="M_HEXT_c" stoichiometry="1" />
        </listOfReactants>
        <listOfProducts>
          <speciesReference constant="true" species="M_DSER_c" stoichiometry="1" />
        </listOfProducts>
      </reaction>
      <reaction fast="false" id="R_ORNTP" name="ORNTP" reversible="true" fbc:lowerFluxBound="cobra_default_lb" fbc:upperFluxBound="cobra_default_ub">
        <listOfReactants>
          <speciesReference constant="true" species="M_ORN_e" stoichiometry="1" />
          <speciesReference constant="true" species="M_HEXT_c" stoichiometry="1" />
        </listOfReactants>
        <listOfProducts>
          <speciesReference constant="true" species="M_ORN_c" stoichiometry="1" />
        </listOfProducts>
      </reaction>
      <reaction fast="false" id="R_ARGTP" name="ARGTP" reversible="true" fbc:lowerFluxBound="cobra_default_lb" fbc:upperFluxBound="cobra_default_ub">
        <listOfReactants>
          <speciesReference constant="true" species="M_ARG_e" stoichiometry="1" />
          <speciesReference constant="true" species="M_HEXT_c" stoichiometry="1" />
        </listOfReactants>
        <listOfProducts>
          <speciesReference constant="true" species="M_ARG_c" stoichiometry="1" />
        </listOfProducts>
      </reaction>
      <reaction fast="false" id="R_NATP" name="NATP" reversible="true" fbc:lowerFluxBound="cobra_default_lb" fbc:upperFluxBound="cobra_default_ub">
        <listOfReactants>
          <speciesReference constant="true" species="M_NA_e" stoichiometry="1" />
        </listOfReactants>
        <listOfProducts>
          <speciesReference constant="true" species="M_HEXT_c" stoichiometry="1" />
          <speciesReference constant="true" species="M_NA_c" stoichiometry="1" />
        </listOfProducts>
      </reaction>
      <reaction fast="false" id="R_SUCTP" name="SUCTP" reversible="true" fbc:lowerFluxBound="cobra_default_lb" fbc:upperFluxBound="cobra_default_ub">
        <listOfReactants>
          <speciesReference constant="true" species="M_SUCC_e" stoichiometry="1" />
          <speciesReference constant="true" species="M_HEXT_c" stoichiometry="1" />
        </listOfReactants>
        <listOfProducts>
          <speciesReference constant="true" species="M_SUCC_c" stoichiometry="1" />
        </listOfProducts>
      </reaction>
      <reaction fast="false" id="R_FUMTP" name="FUMTP" reversible="true" fbc:lowerFluxBound="cobra_default_lb" fbc:upperFluxBound="cobra_default_ub">
        <listOfReactants>
          <speciesReference constant="true" species="M_HEXT_c" stoichiometry="1" />
          <speciesReference constant="true" species="M_FUM_e" stoichiometry="1" />
        </listOfReactants>
        <listOfProducts>
          <speciesReference constant="true" species="M_FUM_c" stoichiometry="1" />
        </listOfProducts>
      </reaction>
      <reaction fast="false" id="R_MALTP" name="MALTP" reversible="true" fbc:lowerFluxBound="cobra_default_lb" fbc:upperFluxBound="cobra_default_ub">
        <listOfReactants>
          <speciesReference constant="true" species="M_MAL_e" stoichiometry="1" />
          <speciesReference constant="true" species="M_HEXT_c" stoichiometry="1" />
        </listOfReactants>
        <listOfProducts>
          <speciesReference constant="true" species="M_MAL_c" stoichiometry="1" />
        </listOfProducts>
      </reaction>
      <reaction fast="false" id="R_ASPTP" name="ASPTP" reversible="true" fbc:lowerFluxBound="cobra_default_lb" fbc:upperFluxBound="cobra_default_ub">
        <listOfReactants>
          <speciesReference constant="true" species="M_HEXT_c" stoichiometry="1" />
          <speciesReference constant="true" species="M_ASP_e" stoichiometry="1" />
        </listOfReactants>
        <listOfProducts>
          <speciesReference constant="true" species="M_ASP_c" stoichiometry="1" />
        </listOfProducts>
      </reaction>
      <reaction fast="false" id="R_NUPCTP1" name="NUPCTP1" reversible="false" fbc:lowerFluxBound="cobra_0_bound" fbc:upperFluxBound="cobra_default_ub">
        <listOfReactants>
          <speciesReference constant="true" species="M_ADN_e" stoichiometry="1" />
          <speciesReference constant="true" species="M_HEXT_c" stoichiometry="1" />
        </listOfReactants>
        <listOfProducts>
          <speciesReference constant="true" species="M_ADN_c" stoichiometry="1" />
        </listOfProducts>
      </reaction>
      <reaction fast="false" id="R_NUPCTP2" name="NUPCTP2" reversible="false" fbc:lowerFluxBound="cobra_0_bound" fbc:upperFluxBound="cobra_default_ub">
        <listOfReactants>
          <speciesReference constant="true" species="M_URI_e" stoichiometry="1" />
          <speciesReference constant="true" species="M_HEXT_c" stoichiometry="1" />
        </listOfReactants>
        <listOfProducts>
          <speciesReference constant="true" species="M_URI_c" stoichiometry="1" />
        </listOfProducts>
      </reaction>
      <reaction fast="false" id="R_NUPCTP3" name="NUPCTP3" reversible="false" fbc:lowerFluxBound="cobra_0_bound" fbc:upperFluxBound="cobra_default_ub">
        <listOfReactants>
          <speciesReference constant="true" species="M_CYTD_e" stoichiometry="1" />
          <speciesReference constant="true" species="M_HEXT_c" stoichiometry="1" />
        </listOfReactants>
        <listOfProducts>
          <speciesReference constant="true" species="M_CYTD_c" stoichiometry="1" />
        </listOfProducts>
      </reaction>
      <reaction fast="false" id="R_NUPCTP4" name="NUPCTP4" reversible="false" fbc:lowerFluxBound="cobra_0_bound" fbc:upperFluxBound="cobra_default_ub">
        <listOfReactants>
          <speciesReference constant="true" species="M_DT_e" stoichiometry="1" />
          <speciesReference constant="true" species="M_HEXT_c" stoichiometry="1" />
        </listOfReactants>
        <listOfProducts>
          <speciesReference constant="true" species="M_DT_c" stoichiometry="1" />
        </listOfProducts>
      </reaction>
      <reaction fast="false" id="R_NUPCTP5" name="NUPCTP5" reversible="false" fbc:lowerFluxBound="cobra_0_bound" fbc:upperFluxBound="cobra_default_ub">
        <listOfReactants>
          <speciesReference constant="true" species="M_DA_e" stoichiometry="1" />
          <speciesReference constant="true" species="M_HEXT_c" stoichiometry="1" />
        </listOfReactants>
        <listOfProducts>
          <speciesReference constant="true" species="M_DA_c" stoichiometry="1" />
        </listOfProducts>
      </reaction>
      <reaction fast="false" id="R_NUPCTP6" name="NUPCTP6" reversible="false" fbc:lowerFluxBound="cobra_0_bound" fbc:upperFluxBound="cobra_default_ub">
        <listOfReactants>
          <speciesReference constant="true" species="M_DC_e" stoichiometry="1" />
          <speciesReference constant="true" species="M_HEXT_c" stoichiometry="1" />
        </listOfReactants>
        <listOfProducts>
          <speciesReference constant="true" species="M_DC_c" stoichiometry="1" />
        </listOfProducts>
      </reaction>
      <reaction fast="false" id="R_NUPCTP7" name="NUPCTP7" reversible="false" fbc:lowerFluxBound="cobra_0_bound" fbc:upperFluxBound="cobra_default_ub">
        <listOfReactants>
          <speciesReference constant="true" species="M_HEXT_c" stoichiometry="1" />
          <speciesReference constant="true" species="M_DU_e" stoichiometry="1" />
        </listOfReactants>
        <listOfProducts>
          <speciesReference constant="true" species="M_DU_c" stoichiometry="1" />
        </listOfProducts>
      </reaction>
      <reaction fast="false" id="R_FRDO" name="FRDO" reversible="false" fbc:lowerFluxBound="cobra_0_bound" fbc:upperFluxBound="cobra_default_ub">
        <listOfReactants>
          <speciesReference constant="true" species="M_FERDXH_c" stoichiometry="1" />
          <speciesReference constant="true" species="M_NADP_c" stoichiometry="1" />
        </listOfReactants>
        <listOfProducts>
          <speciesReference constant="true" species="M_FERDX_c" stoichiometry="1" />
          <speciesReference constant="true" species="M_NADPH_c" stoichiometry="1" />
        </listOfProducts>
      </reaction>
      <reaction fast="false" id="R_FLDO" name="FLDO" reversible="false" fbc:lowerFluxBound="cobra_0_bound" fbc:upperFluxBound="cobra_default_ub">
        <listOfReactants>
          <speciesReference constant="true" species="M_FLVDXH_c" stoichiometry="1" />
          <speciesReference constant="true" species="M_NADP_c" stoichiometry="1" />
        </listOfReactants>
        <listOfProducts>
          <speciesReference constant="true" species="M_NADPH_c" stoichiometry="1" />
          <speciesReference constant="true" species="M_FLVDX_c" stoichiometry="1" />
        </listOfProducts>
      </reaction>
      <reaction fast="false" id="R_NDH__1" name="NDH-1" reversible="false" fbc:lowerFluxBound="cobra_0_bound" fbc:upperFluxBound="cobra_default_ub">
        <listOfReactants>
          <speciesReference constant="true" species="M_NADPH_c" stoichiometry="1" />
          <speciesReference constant="true" species="M_MK_c" stoichiometry="1" />
        </listOfReactants>
        <listOfProducts>
          <speciesReference constant="true" species="M_MKH2_c" stoichiometry="1" />
          <speciesReference constant="true" species="M_NADP_c" stoichiometry="1" />
          <speciesReference constant="true" species="M_HEXT_c" stoichiometry="2" />
        </listOfProducts>
      </reaction>
      <reaction fast="false" id="R_FADOX" name="FADOX" reversible="false" fbc:lowerFluxBound="cobra_0_bound" fbc:upperFluxBound="cobra_default_ub">
        <listOfReactants>
          <speciesReference constant="true" species="M_MK_c" stoichiometry="1" />
          <speciesReference constant="true" species="M_FADH_c" stoichiometry="1" />
        </listOfReactants>
        <listOfProducts>
          <speciesReference constant="true" species="M_FAD_c" stoichiometry="1" />
          <speciesReference constant="true" species="M_MKH2_c" stoichiometry="1" />
        </listOfProducts>
      </reaction>
      <reaction fast="false" id="R_CBB3O" name="CBB3O" reversible="false" fbc:lowerFluxBound="cobra_0_bound" fbc:upperFluxBound="cobra_default_ub">
        <listOfReactants>
          <speciesReference constant="true" species="M_O2_c" stoichiometry="0.5" />
          <speciesReference constant="true" species="M_MKH2_c" stoichiometry="1" />
        </listOfReactants>
        <listOfProducts>
          <speciesReference constant="true" species="M_MK_c" stoichiometry="1" />
          <speciesReference constant="true" species="M_HEXT_c" stoichiometry="2" />
        </listOfProducts>
      </reaction>
      <reaction fast="false" id="R_BC1O" name="BC1O" reversible="false" fbc:lowerFluxBound="cobra_0_bound" fbc:upperFluxBound="cobra_default_ub">
        <listOfReactants>
          <speciesReference constant="true" species="M_O2_c" stoichiometry="0.5" />
          <speciesReference constant="true" species="M_MKH2_c" stoichiometry="1" />
        </listOfReactants>
        <listOfProducts>
          <speciesReference constant="true" species="M_MK_c" stoichiometry="1" />
          <speciesReference constant="true" species="M_HEXT_c" stoichiometry="2" />
        </listOfProducts>
      </reaction>
      <reaction fast="false" id="R_HYDA" name="HYDA" reversible="false" fbc:lowerFluxBound="cobra_0_bound" fbc:upperFluxBound="cobra_default_ub">
        <listOfReactants>
          <speciesReference constant="true" species="M_H2_e" stoichiometry="1" />
          <speciesReference constant="true" species="M_MK_c" stoichiometry="1" />
        </listOfReactants>
        <listOfProducts>
          <speciesReference constant="true" species="M_MKH2_c" stoichiometry="1" />
          <speciesReference constant="true" species="M_HEXT_c" stoichiometry="2" />
        </listOfProducts>
      </reaction>
      <reaction fast="false" id="R_ATPA" name="ATPA" reversible="true" fbc:lowerFluxBound="cobra_default_lb" fbc:upperFluxBound="cobra_default_ub">
        <listOfReactants>
          <speciesReference constant="true" species="M_PI_c" stoichiometry="1" />
          <speciesReference constant="true" species="M_ADP_c" stoichiometry="1" />
          <speciesReference constant="true" species="M_HEXT_c" stoichiometry="4" />
        </listOfReactants>
        <listOfProducts>
          <speciesReference constant="true" species="M_ATP_c" stoichiometry="1" />
        </listOfProducts>
      </reaction>
      <reaction fast="false" id="R_KGTP" name="KGTP" reversible="true" fbc:lowerFluxBound="cobra_default_lb" fbc:upperFluxBound="cobra_default_ub">
        <listOfReactants>
          <speciesReference constant="true" species="M_AKG_e" stoichiometry="1" />
          <speciesReference constant="true" species="M_HEXT_c" stoichiometry="1" />
        </listOfReactants>
        <listOfProducts>
          <speciesReference constant="true" species="M_AKG_c" stoichiometry="1" />
        </listOfProducts>
      </reaction>
      <reaction fast="false" id="R_NARK" name="NARK" reversible="false" fbc:lowerFluxBound="cobra_0_bound" fbc:upperFluxBound="cobra_default_ub">
        <listOfReactants>
          <speciesReference constant="true" species="M_NO2_c" stoichiometry="1" />
        </listOfReactants>
        <listOfProducts>
          <speciesReference constant="true" species="M_NO2_e" stoichiometry="1" />
        </listOfProducts>
      </reaction>
      <reaction fast="false" id="R_NMNTP" name="NMNTP" reversible="false" fbc:lowerFluxBound="cobra_0_bound" fbc:upperFluxBound="cobra_default_ub">
        <listOfReactants>
          <speciesReference constant="true" species="M_NMN_e" stoichiometry="1" />
          <speciesReference constant="true" species="M_HEXT_c" stoichiometry="1" />
        </listOfReactants>
        <listOfProducts>
          <speciesReference constant="true" species="M_NMN_c" stoichiometry="1" />
        </listOfProducts>
      </reaction>
      <reaction fast="false" id="R_VALTP" name="VALTP" reversible="false" fbc:lowerFluxBound="cobra_0_bound" fbc:upperFluxBound="cobra_default_ub">
        <listOfReactants>
          <speciesReference constant="true" species="M_VAL_e" stoichiometry="1" />
          <speciesReference constant="true" species="M_ATP_c" stoichiometry="1" />
        </listOfReactants>
        <listOfProducts>
          <speciesReference constant="true" species="M_VAL_c" stoichiometry="1" />
          <speciesReference constant="true" species="M_PI_c" stoichiometry="1" />
          <speciesReference constant="true" species="M_ADP_c" stoichiometry="1" />
        </listOfProducts>
      </reaction>
      <reaction fast="false" id="R_ILETP" name="ILETP" reversible="false" fbc:lowerFluxBound="cobra_0_bound" fbc:upperFluxBound="cobra_default_ub">
        <listOfReactants>
          <speciesReference constant="true" species="M_ATP_c" stoichiometry="1" />
          <speciesReference constant="true" species="M_ILE_e" stoichiometry="1" />
        </listOfReactants>
        <listOfProducts>
          <speciesReference constant="true" species="M_PI_c" stoichiometry="1" />
          <speciesReference constant="true" species="M_ADP_c" stoichiometry="1" />
          <speciesReference constant="true" species="M_ILE_c" stoichiometry="1" />
        </listOfProducts>
      </reaction>
      <reaction fast="false" id="R_LEUTP" name="LEUTP" reversible="false" fbc:lowerFluxBound="cobra_0_bound" fbc:upperFluxBound="cobra_default_ub">
        <listOfReactants>
          <speciesReference constant="true" species="M_ATP_c" stoichiometry="1" />
          <speciesReference constant="true" species="M_LEU_e" stoichiometry="1" />
        </listOfReactants>
        <listOfProducts>
          <speciesReference constant="true" species="M_PI_c" stoichiometry="1" />
          <speciesReference constant="true" species="M_LEU_c" stoichiometry="1" />
          <speciesReference constant="true" species="M_ADP_c" stoichiometry="1" />
        </listOfProducts>
      </reaction>
      <reaction fast="false" id="R_ASNTP" name="ASNTP" reversible="false" fbc:lowerFluxBound="cobra_0_bound" fbc:upperFluxBound="cobra_default_ub">
        <listOfReactants>
          <speciesReference constant="true" species="M_ATP_c" stoichiometry="1" />
          <speciesReference constant="true" species="M_ASN_e" stoichiometry="1" />
        </listOfReactants>
        <listOfProducts>
          <speciesReference constant="true" species="M_PI_c" stoichiometry="1" />
          <speciesReference constant="true" species="M_ASN_c" stoichiometry="1" />
          <speciesReference constant="true" species="M_ADP_c" stoichiometry="1" />
        </listOfProducts>
      </reaction>
      <reaction fast="false" id="R_THIAMTP" name="THIAMTP" reversible="false" fbc:lowerFluxBound="cobra_0_bound" fbc:upperFluxBound="cobra_default_ub">
        <listOfReactants>
          <speciesReference constant="true" species="M_THIAM_e" stoichiometry="1" />
          <speciesReference constant="true" species="M_ATP_c" stoichiometry="1" />
        </listOfReactants>
        <listOfProducts>
          <speciesReference constant="true" species="M_PI_c" stoichiometry="1" />
          <speciesReference constant="true" species="M_THIAMIN_c" stoichiometry="1" />
          <speciesReference constant="true" species="M_ADP_c" stoichiometry="1" />
        </listOfProducts>
      </reaction>
      <reaction fast="false" id="R_PITTP" name="PITTP" reversible="true" fbc:lowerFluxBound="cobra_default_lb" fbc:upperFluxBound="cobra_default_ub">
        <listOfReactants>
          <speciesReference constant="true" species="M_HEXT_c" stoichiometry="1" />
          <speciesReference constant="true" species="M_PI_e" stoichiometry="1" />
        </listOfReactants>
        <listOfProducts>
          <speciesReference constant="true" species="M_PI_c" stoichiometry="1" />
        </listOfProducts>
      </reaction>
      <reaction fast="false" id="R_O2TP" name="O2TP" reversible="true" fbc:lowerFluxBound="cobra_default_lb" fbc:upperFluxBound="cobra_default_ub">
        <listOfReactants>
          <speciesReference constant="true" species="M_O2_e" stoichiometry="1" />
        </listOfReactants>
        <listOfProducts>
          <speciesReference constant="true" species="M_O2_c" stoichiometry="1" />
        </listOfProducts>
      </reaction>
      <reaction fast="false" id="R_CO2TP" name="CO2TP" reversible="true" fbc:lowerFluxBound="cobra_default_lb" fbc:upperFluxBound="cobra_default_ub">
        <listOfReactants>
          <speciesReference constant="true" species="M_CO2_e" stoichiometry="1" />
        </listOfReactants>
        <listOfProducts>
          <speciesReference constant="true" species="M_CO2_c" stoichiometry="1" />
        </listOfProducts>
      </reaction>
      <reaction fast="false" id="R_UREATP" name="UREATP" reversible="true" fbc:lowerFluxBound="cobra_default_lb" fbc:upperFluxBound="cobra_default_ub">
        <listOfReactants>
          <speciesReference constant="true" species="M_UREA_e" stoichiometry="1" />
        </listOfReactants>
        <listOfProducts>
          <speciesReference constant="true" species="M_UREA_c" stoichiometry="1" />
        </listOfProducts>
      </reaction>
      <reaction fast="false" id="R_ADTP" name="ADTP" reversible="false" fbc:lowerFluxBound="cobra_0_bound" fbc:upperFluxBound="cobra_default_ub">
        <listOfReactants>
          <speciesReference constant="true" species="M_AD_e" stoichiometry="1" />
          <speciesReference constant="true" species="M_HEXT_c" stoichiometry="1" />
        </listOfReactants>
        <listOfProducts>
          <speciesReference constant="true" species="M_AD_c" stoichiometry="1" />
        </listOfProducts>
      </reaction>
      <reaction fast="false" id="R_FORTR" name="FORTR" reversible="true" fbc:lowerFluxBound="cobra_default_lb" fbc:upperFluxBound="cobra_default_ub">
        <listOfReactants>
          <speciesReference constant="true" species="M_FOR_e" stoichiometry="1" />
        </listOfReactants>
        <listOfProducts>
          <speciesReference constant="true" species="M_FOR_c" stoichiometry="1" />
        </listOfProducts>
      </reaction>
      <reaction fast="false" id="R_GNTP" name="GNTP" reversible="true" fbc:lowerFluxBound="cobra_default_lb" fbc:upperFluxBound="cobra_default_ub">
        <listOfReactants>
          <speciesReference constant="true" species="M_GN_e" stoichiometry="1" />
        </listOfReactants>
        <listOfProducts>
          <speciesReference constant="true" species="M_GN_c" stoichiometry="1" />
        </listOfProducts>
      </reaction>
      <reaction fast="false" id="R_GSNTP" name="GSNTP" reversible="false" fbc:lowerFluxBound="cobra_0_bound" fbc:upperFluxBound="cobra_default_ub">
        <listOfReactants>
          <speciesReference constant="true" species="M_GSN_e" stoichiometry="1" />
          <speciesReference constant="true" species="M_HEXT_c" stoichiometry="1" />
        </listOfReactants>
        <listOfProducts>
          <speciesReference constant="true" species="M_GSN_c" stoichiometry="1" />
        </listOfProducts>
      </reaction>
      <reaction fast="false" id="R_HYXNTP" name="HYXNTP" reversible="true" fbc:lowerFluxBound="cobra_default_lb" fbc:upperFluxBound="cobra_default_ub">
        <listOfReactants>
          <speciesReference constant="true" species="M_HYXN_e" stoichiometry="1" />
        </listOfReactants>
        <listOfProducts>
          <speciesReference constant="true" species="M_HYXN_c" stoichiometry="1" />
        </listOfProducts>
      </reaction>
      <reaction fast="false" id="R_OROATP" name="OROATP" reversible="false" fbc:lowerFluxBound="cobra_0_bound" fbc:upperFluxBound="cobra_default_ub">
        <listOfReactants>
          <speciesReference constant="true" species="M_OROA_e" stoichiometry="1" />
          <speciesReference constant="true" species="M_HEXT_c" stoichiometry="1" />
        </listOfReactants>
        <listOfProducts>
          <speciesReference constant="true" species="M_OROA_c" stoichiometry="1" />
        </listOfProducts>
      </reaction>
      <reaction fast="false" id="R_URATP" name="URATP" reversible="false" fbc:lowerFluxBound="cobra_0_bound" fbc:upperFluxBound="cobra_default_ub">
        <listOfReactants>
          <speciesReference constant="true" species="M_URA_e" stoichiometry="1" />
          <speciesReference constant="true" species="M_HEXT_c" stoichiometry="1" />
        </listOfReactants>
        <listOfProducts>
          <speciesReference constant="true" species="M_URA_c" stoichiometry="1" />
        </listOfProducts>
      </reaction>
      <reaction fast="false" id="R_NH3TP" name="NH3TP" reversible="true" fbc:lowerFluxBound="cobra_default_lb" fbc:upperFluxBound="cobra_default_ub">
        <listOfReactants>
          <speciesReference constant="true" species="M_NH3_e" stoichiometry="1" />
          <speciesReference constant="true" species="M_HEXT_c" stoichiometry="1" />
        </listOfReactants>
        <listOfProducts>
          <speciesReference constant="true" species="M_NH3_c" stoichiometry="1" />
        </listOfProducts>
      </reaction>
      <reaction fast="false" id="R_PYRT" name="PYRT" reversible="true" fbc:lowerFluxBound="cobra_default_lb" fbc:upperFluxBound="cobra_default_ub">
        <listOfReactants>
          <speciesReference constant="true" species="M_PYR_e" stoichiometry="1" />
          <speciesReference constant="true" species="M_HEXT_c" stoichiometry="1" />
        </listOfReactants>
        <listOfProducts>
          <speciesReference constant="true" species="M_PYR_c" stoichiometry="1" />
        </listOfProducts>
      </reaction>
      <reaction fast="false" id="R_UREASE" name="UREASE" reversible="false" fbc:lowerFluxBound="cobra_0_bound" fbc:upperFluxBound="cobra_default_ub">
        <listOfReactants>
          <speciesReference constant="true" species="M_UREA_c" stoichiometry="1" />
        </listOfReactants>
        <listOfProducts>
          <speciesReference constant="true" species="M_CO2_c" stoichiometry="1" />
          <speciesReference constant="true" species="M_NH3_c" stoichiometry="2" />
        </listOfProducts>
      </reaction>
      <reaction fast="false" id="R_SLFTP" name="SLFTP" reversible="false" fbc:lowerFluxBound="cobra_0_bound" fbc:upperFluxBound="cobra_default_ub">
        <listOfReactants>
          <speciesReference constant="true" species="M_ATP_c" stoichiometry="1" />
          <speciesReference constant="true" species="M_SLF_e" stoichiometry="1" />
        </listOfReactants>
        <listOfProducts>
          <speciesReference constant="true" species="M_SLF_c" stoichiometry="1" />
          <speciesReference constant="true" species="M_PI_c" stoichiometry="1" />
          <speciesReference constant="true" species="M_ADP_c" stoichiometry="1" />
        </listOfProducts>
      </reaction>
      <reaction fast="false" id="R_CYSTP" name="CYSTP" reversible="false" fbc:lowerFluxBound="cobra_0_bound" fbc:upperFluxBound="cobra_default_ub">
        <listOfReactants>
          <speciesReference constant="true" species="M_CYS_e" stoichiometry="1" />
          <speciesReference constant="true" species="M_ATP_c" stoichiometry="1" />
        </listOfReactants>
        <listOfProducts>
          <speciesReference constant="true" species="M_PI_c" stoichiometry="1" />
          <speciesReference constant="true" species="M_ADP_c" stoichiometry="1" />
          <speciesReference constant="true" species="M_CYS_c" stoichiometry="1" />
        </listOfProducts>
      </reaction>
      <reaction fast="false" id="R_HISTP" name="HISTP" reversible="false" fbc:lowerFluxBound="cobra_0_bound" fbc:upperFluxBound="cobra_default_ub">
        <listOfReactants>
          <speciesReference constant="true" species="M_ATP_c" stoichiometry="1" />
          <speciesReference constant="true" species="M_HIS_e" stoichiometry="1" />
        </listOfReactants>
        <listOfProducts>
          <speciesReference constant="true" species="M_PI_c" stoichiometry="1" />
          <speciesReference constant="true" species="M_ADP_c" stoichiometry="1" />
          <speciesReference constant="true" species="M_HIS_c" stoichiometry="1" />
        </listOfProducts>
      </reaction>
      <reaction fast="false" id="R_LYSTP" name="LYSTP" reversible="true" fbc:lowerFluxBound="cobra_default_lb" fbc:upperFluxBound="cobra_default_ub">
        <listOfReactants>
          <speciesReference constant="true" species="M_LYS_e" stoichiometry="1" />
          <speciesReference constant="true" species="M_HEXT_c" stoichiometry="1" />
        </listOfReactants>
        <listOfProducts>
          <speciesReference constant="true" species="M_LYS_c" stoichiometry="1" />
        </listOfProducts>
      </reaction>
      <reaction fast="false" id="R_METTP" name="METTP" reversible="false" fbc:lowerFluxBound="cobra_0_bound" fbc:upperFluxBound="cobra_default_ub">
        <listOfReactants>
          <speciesReference constant="true" species="M_MET_e" stoichiometry="1" />
          <speciesReference constant="true" species="M_ATP_c" stoichiometry="1" />
        </listOfReactants>
        <listOfProducts>
          <speciesReference constant="true" species="M_PI_c" stoichiometry="1" />
          <speciesReference constant="true" species="M_ADP_c" stoichiometry="1" />
          <speciesReference constant="true" species="M_MET_c" stoichiometry="1" />
        </listOfProducts>
      </reaction>
      <reaction fast="false" id="R_PHETP" name="PHETP" reversible="true" fbc:lowerFluxBound="cobra_default_lb" fbc:upperFluxBound="cobra_default_ub">
        <listOfReactants>
          <speciesReference constant="true" species="M_PHE_e" stoichiometry="1" />
          <speciesReference constant="true" species="M_HEXT_c" stoichiometry="1" />
        </listOfReactants>
        <listOfProducts>
          <speciesReference constant="true" species="M_PHE_c" stoichiometry="1" />
        </listOfProducts>
      </reaction>
      <reaction fast="false" id="R_THRTP" name="THRTP" reversible="true" fbc:lowerFluxBound="cobra_default_lb" fbc:upperFluxBound="cobra_default_ub">
        <listOfReactants>
          <speciesReference constant="true" species="M_THR_e" stoichiometry="1" />
          <speciesReference constant="true" species="M_HEXT_c" stoichiometry="1" />
        </listOfReactants>
        <listOfProducts>
          <speciesReference constant="true" species="M_THR_c" stoichiometry="1" />
        </listOfProducts>
      </reaction>
      <reaction fast="false" id="R_TRPTP" name="TRPTP" reversible="true" fbc:lowerFluxBound="cobra_default_lb" fbc:upperFluxBound="cobra_default_ub">
        <listOfReactants>
          <speciesReference constant="true" species="M_TRP_e" stoichiometry="1" />
          <speciesReference constant="true" species="M_HEXT_c" stoichiometry="1" />
        </listOfReactants>
        <listOfProducts>
          <speciesReference constant="true" species="M_TRP_c" stoichiometry="1" />
        </listOfProducts>
      </reaction>
      <reaction fast="false" id="R_TYRTP" name="TYRTP" reversible="true" fbc:lowerFluxBound="cobra_default_lb" fbc:upperFluxBound="cobra_default_ub">
        <listOfReactants>
          <speciesReference constant="true" species="M_TYR_e" stoichiometry="1" />
          <speciesReference constant="true" species="M_HEXT_c" stoichiometry="1" />
        </listOfReactants>
        <listOfProducts>
          <speciesReference constant="true" species="M_TYR_c" stoichiometry="1" />
        </listOfProducts>
      </reaction>
      <reaction fast="false" id="R_AACTP" name="AACTP" reversible="true" fbc:lowerFluxBound="cobra_default_lb" fbc:upperFluxBound="cobra_default_ub">
        <listOfReactants>
          <speciesReference constant="true" species="M_AAC_e" stoichiometry="1" />
          <speciesReference constant="true" species="M_HEXT_c" stoichiometry="1" />
        </listOfReactants>
        <listOfProducts>
          <speciesReference constant="true" species="M_AAC_c" stoichiometry="1" />
        </listOfProducts>
      </reaction>
      <reaction fast="false" id="R_BCRBTP" name="BCRBTP" reversible="true" fbc:lowerFluxBound="cobra_default_lb" fbc:upperFluxBound="cobra_default_ub">
        <listOfReactants>
          <speciesReference constant="true" species="M_H2CO3_e" stoichiometry="1" />
        </listOfReactants>
        <listOfProducts>
          <speciesReference constant="true" species="M_H2CO3_c" stoichiometry="1" />
        </listOfProducts>
      </reaction>
      <reaction fast="false" id="R_ICFA" name="ICFA" reversible="true" fbc:lowerFluxBound="cobra_default_lb" fbc:upperFluxBound="cobra_default_ub">
        <listOfReactants>
          <speciesReference constant="true" species="M_CO2_c" stoichiometry="1" />
        </listOfReactants>
        <listOfProducts>
          <speciesReference constant="true" species="M_H2CO3_c" stoichiometry="1" />
        </listOfProducts>
      </reaction>
      <reaction fast="false" id="R_GLYCLTP" name="GLYCLTP" reversible="true" fbc:lowerFluxBound="cobra_default_lb" fbc:upperFluxBound="cobra_default_ub">
        <listOfReactants>
          <speciesReference constant="true" species="M_GLYCL_e" stoichiometry="1" />
        </listOfReactants>
        <listOfProducts>
          <speciesReference constant="true" species="M_GLYCL_c" stoichiometry="1" />
        </listOfProducts>
      </reaction>
      <reaction fast="false" id="R_GLCD" name="GLCD" reversible="false" fbc:lowerFluxBound="cobra_0_bound" fbc:upperFluxBound="cobra_default_ub">
        <listOfReactants>
          <speciesReference constant="true" species="M_GLYCL_c" stoichiometry="1" />
          <speciesReference constant="true" species="M_O2_c" stoichiometry="1" />
        </listOfReactants>
        <listOfProducts>
          <speciesReference constant="true" species="M_GLX_c" stoichiometry="1" />
          <speciesReference constant="true" species="M_H2O2_c" stoichiometry="1" />
        </listOfProducts>
      </reaction>
      <reaction fast="false" id="R_GLLDH" name="GLLDH" reversible="true" fbc:lowerFluxBound="cobra_default_lb" fbc:upperFluxBound="cobra_default_ub">
        <listOfReactants>
          <speciesReference constant="true" species="M_GLAL_c" stoichiometry="1" />
          <speciesReference constant="true" species="M_NAD_c" stoichiometry="1" />
        </listOfReactants>
        <listOfProducts>
          <speciesReference constant="true" species="M_GLYCL_c" stoichiometry="1" />
          <speciesReference constant="true" species="M_NADH_c" stoichiometry="1" />
        </listOfProducts>
      </reaction>
      <reaction fast="false" id="R_GLALTP" name="GLALTP" reversible="true" fbc:lowerFluxBound="cobra_default_lb" fbc:upperFluxBound="cobra_default_ub">
        <listOfReactants>
          <speciesReference constant="true" species="M_GLAL_c" stoichiometry="1" />
        </listOfReactants>
        <listOfProducts>
          <speciesReference constant="true" species="M_GLAL_e" stoichiometry="1" />
        </listOfProducts>
      </reaction>
      <reaction fast="false" id="R_KATA" name="KATA" reversible="false" fbc:lowerFluxBound="cobra_0_bound" fbc:upperFluxBound="cobra_default_ub">
        <listOfReactants>
          <speciesReference constant="true" species="M_H2O2_c" stoichiometry="1" />
        </listOfReactants>
        <listOfProducts>
          <speciesReference constant="true" species="M_O2_c" stoichiometry="1" />
        </listOfProducts>
      </reaction>
      <reaction fast="false" id="R_EX_DIPEPxt" name="EX_DIPEPxt" reversible="true" fbc:lowerFluxBound="R_EX_DIPEPxt_lower_bound" fbc:upperFluxBound="R_EX_DIPEPxt_upper_bound">
        <listOfProducts>
          <speciesReference constant="true" species="M_DIPEP_e" stoichiometry="1" />
        </listOfProducts>
      </reaction>
      <reaction fast="false" id="R_EX_OPEPxt" name="EX_OPEPxt" reversible="true" fbc:lowerFluxBound="R_EX_OPEPxt_lower_bound" fbc:upperFluxBound="R_EX_OPEPxt_upper_bound">
        <listOfProducts>
          <speciesReference constant="true" species="M_OPEP_e" stoichiometry="1" />
        </listOfProducts>
      </reaction>
      <reaction fast="false" id="R_EX_SERxt" name="EX_SERxt" reversible="true" fbc:lowerFluxBound="R_EX_SERxt_lower_bound" fbc:upperFluxBound="R_EX_SERxt_upper_bound">
        <listOfProducts>
          <speciesReference constant="true" species="M_SER_e" stoichiometry="1" />
        </listOfProducts>
      </reaction>
      <reaction fast="false" id="R_EX_ETHxt" name="EX_ETHxt" reversible="true" fbc:lowerFluxBound="R_EX_ETHxt_lower_bound" fbc:upperFluxBound="R_EX_ETHxt_upper_bound">
        <listOfProducts>
          <speciesReference constant="true" species="M_ETH_e" stoichiometry="1" />
        </listOfProducts>
      </reaction>
      <reaction fast="false" id="R_EX_ACxt" name="EX_ACxt" reversible="true" fbc:lowerFluxBound="R_EX_ACxt_lower_bound" fbc:upperFluxBound="R_EX_ACxt_upper_bound">
        <listOfProducts>
          <speciesReference constant="true" species="M_AC_e" stoichiometry="1" />
        </listOfProducts>
      </reaction>
      <reaction fast="false" id="R_EX_GLACxt" name="EX_GLACxt" reversible="true" fbc:lowerFluxBound="R_EX_GLACxt_lower_bound" fbc:upperFluxBound="R_EX_GLACxt_upper_bound">
        <listOfProducts>
          <speciesReference constant="true" species="M_GLAC_e" stoichiometry="1" />
        </listOfProducts>
      </reaction>
      <reaction fast="false" id="R_EX_GLCxt" name="EX_GLCxt" reversible="true" fbc:lowerFluxBound="R_EX_GLCxt_lower_bound" fbc:upperFluxBound="R_EX_GLCxt_upper_bound">
        <listOfProducts>
          <speciesReference constant="true" species="M_GLC_e" stoichiometry="1" />
        </listOfProducts>
      </reaction>
      <reaction fast="false" id="R_EX_PROxt" name="EX_PROxt" reversible="true" fbc:lowerFluxBound="R_EX_PROxt_lower_bound" fbc:upperFluxBound="R_EX_PROxt_upper_bound">
        <listOfProducts>
          <speciesReference constant="true" species="M_PRO_e" stoichiometry="1" />
        </listOfProducts>
      </reaction>
      <reaction fast="false" id="R_EX_NAxt" name="EX_NAxt" reversible="true" fbc:lowerFluxBound="R_EX_NAxt_lower_bound" fbc:upperFluxBound="R_EX_NAxt_upper_bound">
        <listOfProducts>
          <speciesReference constant="true" species="M_NA_e" stoichiometry="1" />
        </listOfProducts>
      </reaction>
      <reaction fast="false" id="R_EX_LACxt" name="EX_LACxt" reversible="true" fbc:lowerFluxBound="R_EX_LACxt_lower_bound" fbc:upperFluxBound="R_EX_LACxt_upper_bound">
        <listOfProducts>
          <speciesReference constant="true" species="M_LAC_e" stoichiometry="1" />
        </listOfProducts>
      </reaction>
      <reaction fast="false" id="R_EX_GLNxt" name="EX_GLNxt" reversible="true" fbc:lowerFluxBound="R_EX_GLNxt_lower_bound" fbc:upperFluxBound="R_EX_GLNxt_upper_bound">
        <listOfProducts>
          <speciesReference constant="true" species="M_GLN_e" stoichiometry="1" />
        </listOfProducts>
      </reaction>
      <reaction fast="false" id="R_EX_GLUxt" name="EX_GLUxt" reversible="true" fbc:lowerFluxBound="R_EX_GLUxt_lower_bound" fbc:upperFluxBound="R_EX_GLUxt_upper_bound">
        <listOfProducts>
          <speciesReference constant="true" species="M_GLU_e" stoichiometry="1" />
        </listOfProducts>
      </reaction>
      <reaction fast="false" id="R_EX_ALAxt" name="EX_ALAxt" reversible="true" fbc:lowerFluxBound="R_EX_ALAxt_lower_bound" fbc:upperFluxBound="R_EX_ALAxt_upper_bound">
        <listOfProducts>
          <speciesReference constant="true" species="M_ALA_e" stoichiometry="1" />
        </listOfProducts>
      </reaction>
      <reaction fast="false" id="R_EX_DALAxt" name="EX_DALAxt" reversible="true" fbc:lowerFluxBound="R_EX_DALAxt_lower_bound" fbc:upperFluxBound="R_EX_DALAxt_upper_bound">
        <listOfProducts>
          <speciesReference constant="true" species="M_DALA_e" stoichiometry="1" />
        </listOfProducts>
      </reaction>
      <reaction fast="false" id="R_EX_GLYxt" name="EX_GLYxt" reversible="true" fbc:lowerFluxBound="R_EX_GLYxt_lower_bound" fbc:upperFluxBound="R_EX_GLYxt_upper_bound">
        <listOfProducts>
          <speciesReference constant="true" species="M_GLY_e" stoichiometry="1" />
        </listOfProducts>
      </reaction>
      <reaction fast="false" id="R_EX_DSERxt" name="EX_DSERxt" reversible="true" fbc:lowerFluxBound="R_EX_DSERxt_lower_bound" fbc:upperFluxBound="R_EX_DSERxt_upper_bound">
        <listOfProducts>
          <speciesReference constant="true" species="M_DSER_e" stoichiometry="1" />
        </listOfProducts>
      </reaction>
      <reaction fast="false" id="R_EX_ORNxt" name="EX_ORNxt" reversible="true" fbc:lowerFluxBound="R_EX_ORNxt_lower_bound" fbc:upperFluxBound="R_EX_ORNxt_upper_bound">
        <listOfProducts>
          <speciesReference constant="true" species="M_ORN_e" stoichiometry="1" />
        </listOfProducts>
      </reaction>
      <reaction fast="false" id="R_EX_ARGxt" name="EX_ARGxt" reversible="true" fbc:lowerFluxBound="R_EX_ARGxt_lower_bound" fbc:upperFluxBound="R_EX_ARGxt_upper_bound">
        <listOfProducts>
          <speciesReference constant="true" species="M_ARG_e" stoichiometry="1" />
        </listOfProducts>
      </reaction>
      <reaction fast="false" id="R_EX_SUCCxt" name="EX_SUCCxt" reversible="true" fbc:lowerFluxBound="R_EX_SUCCxt_lower_bound" fbc:upperFluxBound="R_EX_SUCCxt_upper_bound">
        <listOfProducts>
          <speciesReference constant="true" species="M_SUCC_e" stoichiometry="1" />
        </listOfProducts>
      </reaction>
      <reaction fast="false" id="R_EX_FUMxt" name="EX_FUMxt" reversible="true" fbc:lowerFluxBound="R_EX_FUMxt_lower_bound" fbc:upperFluxBound="R_EX_FUMxt_upper_bound">
        <listOfProducts>
          <speciesReference constant="true" species="M_FUM_e" stoichiometry="1" />
        </listOfProducts>
      </reaction>
      <reaction fast="false" id="R_EX_MALxt" name="EX_MALxt" reversible="true" fbc:lowerFluxBound="R_EX_MALxt_lower_bound" fbc:upperFluxBound="R_EX_MALxt_upper_bound">
        <listOfProducts>
          <speciesReference constant="true" species="M_MAL_e" stoichiometry="1" />
        </listOfProducts>
      </reaction>
      <reaction fast="false" id="R_EX_ASPxt" name="EX_ASPxt" reversible="true" fbc:lowerFluxBound="R_EX_ASPxt_lower_bound" fbc:upperFluxBound="R_EX_ASPxt_upper_bound">
        <listOfProducts>
          <speciesReference constant="true" species="M_ASP_e" stoichiometry="1" />
        </listOfProducts>
      </reaction>
      <reaction fast="false" id="R_EX_ADNxt" name="EX_ADNxt" reversible="true" fbc:lowerFluxBound="R_EX_ADNxt_lower_bound" fbc:upperFluxBound="R_EX_ADNxt_upper_bound">
        <listOfProducts>
          <speciesReference constant="true" species="M_ADN_e" stoichiometry="1" />
        </listOfProducts>
      </reaction>
      <reaction fast="false" id="R_EX_URIxt" name="EX_URIxt" reversible="true" fbc:lowerFluxBound="R_EX_URIxt_lower_bound" fbc:upperFluxBound="R_EX_URIxt_upper_bound">
        <listOfProducts>
          <speciesReference constant="true" species="M_URI_e" stoichiometry="1" />
        </listOfProducts>
      </reaction>
      <reaction fast="false" id="R_EX_CYTDxt" name="EX_CYTDxt" reversible="true" fbc:lowerFluxBound="R_EX_CYTDxt_lower_bound" fbc:upperFluxBound="R_EX_CYTDxt_upper_bound">
        <listOfProducts>
          <speciesReference constant="true" species="M_CYTD_e" stoichiometry="1" />
        </listOfProducts>
      </reaction>
      <reaction fast="false" id="R_EX_DTxt" name="EX_DTxt" reversible="true" fbc:lowerFluxBound="R_EX_DTxt_lower_bound" fbc:upperFluxBound="R_EX_DTxt_upper_bound">
        <listOfProducts>
          <speciesReference constant="true" species="M_DT_e" stoichiometry="1" />
        </listOfProducts>
      </reaction>
      <reaction fast="false" id="R_EX_DAxt" name="EX_DAxt" reversible="true" fbc:lowerFluxBound="R_EX_DAxt_lower_bound" fbc:upperFluxBound="R_EX_DAxt_upper_bound">
        <listOfProducts>
          <speciesReference constant="true" species="M_DA_e" stoichiometry="1" />
        </listOfProducts>
      </reaction>
      <reaction fast="false" id="R_EX_DCxt" name="EX_DCxt" reversible="true" fbc:lowerFluxBound="R_EX_DCxt_lower_bound" fbc:upperFluxBound="R_EX_DCxt_upper_bound">
        <listOfProducts>
          <speciesReference constant="true" species="M_DC_e" stoichiometry="1" />
        </listOfProducts>
      </reaction>
      <reaction fast="false" id="R_EX_DUxt" name="EX_DUxt" reversible="true" fbc:lowerFluxBound="R_EX_DUxt_lower_bound" fbc:upperFluxBound="R_EX_DUxt_upper_bound">
        <listOfProducts>
          <speciesReference constant="true" species="M_DU_e" stoichiometry="1" />
        </listOfProducts>
      </reaction>
      <reaction fast="false" id="R_EX_H2xt" name="EX_H2xt" reversible="true" fbc:lowerFluxBound="R_EX_H2xt_lower_bound" fbc:upperFluxBound="R_EX_H2xt_upper_bound">
        <listOfProducts>
          <speciesReference constant="true" species="M_H2_e" stoichiometry="1" />
        </listOfProducts>
      </reaction>
      <reaction fast="false" id="R_EX_AKGxt" name="EX_AKGxt" reversible="true" fbc:lowerFluxBound="R_EX_AKGxt_lower_bound" fbc:upperFluxBound="R_EX_AKGxt_upper_bound">
        <listOfProducts>
          <speciesReference constant="true" species="M_AKG_e" stoichiometry="1" />
        </listOfProducts>
      </reaction>
      <reaction fast="false" id="R_EX_NO2xt" name="EX_NO2xt" reversible="true" fbc:lowerFluxBound="R_EX_NO2xt_lower_bound" fbc:upperFluxBound="R_EX_NO2xt_upper_bound">
        <listOfProducts>
          <speciesReference constant="true" species="M_NO2_e" stoichiometry="1" />
        </listOfProducts>
      </reaction>
      <reaction fast="false" id="R_EX_NMNxt" name="EX_NMNxt" reversible="true" fbc:lowerFluxBound="R_EX_NMNxt_lower_bound" fbc:upperFluxBound="R_EX_NMNxt_upper_bound">
        <listOfProducts>
          <speciesReference constant="true" species="M_NMN_e" stoichiometry="1" />
        </listOfProducts>
      </reaction>
      <reaction fast="false" id="R_EX_VALxt" name="EX_VALxt" reversible="true" fbc:lowerFluxBound="R_EX_VALxt_lower_bound" fbc:upperFluxBound="R_EX_VALxt_upper_bound">
        <listOfProducts>
          <speciesReference constant="true" species="M_VAL_e" stoichiometry="1" />
        </listOfProducts>
      </reaction>
      <reaction fast="false" id="R_EX_ILExt" name="EX_ILExt" reversible="true" fbc:lowerFluxBound="R_EX_ILExt_lower_bound" fbc:upperFluxBound="R_EX_ILExt_upper_bound">
        <listOfProducts>
          <speciesReference constant="true" species="M_ILE_e" stoichiometry="1" />
        </listOfProducts>
      </reaction>
      <reaction fast="false" id="R_EX_LEUxt" name="EX_LEUxt" reversible="true" fbc:lowerFluxBound="R_EX_LEUxt_lower_bound" fbc:upperFluxBound="R_EX_LEUxt_upper_bound">
        <listOfProducts>
          <speciesReference constant="true" species="M_LEU_e" stoichiometry="1" />
        </listOfProducts>
      </reaction>
      <reaction fast="false" id="R_EX_ASNxt" name="EX_ASNxt" reversible="true" fbc:lowerFluxBound="R_EX_ASNxt_lower_bound" fbc:upperFluxBound="R_EX_ASNxt_upper_bound">
        <listOfProducts>
          <speciesReference constant="true" species="M_ASN_e" stoichiometry="1" />
        </listOfProducts>
      </reaction>
      <reaction fast="false" id="R_EX_THIAMxt" name="EX_THIAMxt" reversible="true" fbc:lowerFluxBound="R_EX_THIAMxt_lower_bound" fbc:upperFluxBound="R_EX_THIAMxt_upper_bound">
        <listOfProducts>
          <speciesReference constant="true" species="M_THIAM_e" stoichiometry="1" />
        </listOfProducts>
      </reaction>
      <reaction fast="false" id="R_EX_PIxt" name="EX_PIxt" reversible="true" fbc:lowerFluxBound="R_EX_PIxt_lower_bound" fbc:upperFluxBound="R_EX_PIxt_upper_bound">
        <listOfProducts>
          <speciesReference constant="true" species="M_PI_e" stoichiometry="1" />
        </listOfProducts>
      </reaction>
      <reaction fast="false" id="R_EX_O2xt" name="EX_O2xt" reversible="true" fbc:lowerFluxBound="R_EX_O2xt_lower_bound" fbc:upperFluxBound="R_EX_O2xt_upper_bound">
        <listOfProducts>
          <speciesReference constant="true" species="M_O2_e" stoichiometry="1" />
        </listOfProducts>
      </reaction>
      <reaction fast="false" id="R_EX_CO2xt" name="EX_CO2xt" reversible="true" fbc:lowerFluxBound="R_EX_CO2xt_lower_bound" fbc:upperFluxBound="R_EX_CO2xt_upper_bound">
        <listOfProducts>
          <speciesReference constant="true" species="M_CO2_e" stoichiometry="1" />
        </listOfProducts>
      </reaction>
      <reaction fast="false" id="R_EX_UREAxt" name="EX_UREAxt" reversible="true" fbc:lowerFluxBound="R_EX_UREAxt_lower_bound" fbc:upperFluxBound="R_EX_UREAxt_upper_bound">
        <listOfProducts>
          <speciesReference constant="true" species="M_UREA_e" stoichiometry="1" />
        </listOfProducts>
      </reaction>
      <reaction fast="false" id="R_EX_ADxt" name="EX_ADxt" reversible="true" fbc:lowerFluxBound="R_EX_ADxt_lower_bound" fbc:upperFluxBound="R_EX_ADxt_upper_bound">
        <listOfProducts>
          <speciesReference constant="true" species="M_AD_e" stoichiometry="1" />
        </listOfProducts>
      </reaction>
      <reaction fast="false" id="R_EX_FORxt" name="EX_FORxt" reversible="true" fbc:lowerFluxBound="R_EX_FORxt_lower_bound" fbc:upperFluxBound="R_EX_FORxt_upper_bound">
        <listOfProducts>
          <speciesReference constant="true" species="M_FOR_e" stoichiometry="1" />
        </listOfProducts>
      </reaction>
      <reaction fast="false" id="R_EX_GNxt" name="EX_GNxt" reversible="true" fbc:lowerFluxBound="R_EX_GNxt_lower_bound" fbc:upperFluxBound="R_EX_GNxt_upper_bound">
        <listOfProducts>
          <speciesReference constant="true" species="M_GN_e" stoichiometry="1" />
        </listOfProducts>
      </reaction>
      <reaction fast="false" id="R_EX_GSNxt" name="EX_GSNxt" reversible="true" fbc:lowerFluxBound="R_EX_GSNxt_lower_bound" fbc:upperFluxBound="R_EX_GSNxt_upper_bound">
        <listOfProducts>
          <speciesReference constant="true" species="M_GSN_e" stoichiometry="1" />
        </listOfProducts>
      </reaction>
      <reaction fast="false" id="R_EX_HYXNxt" name="EX_HYXNxt" reversible="true" fbc:lowerFluxBound="R_EX_HYXNxt_lower_bound" fbc:upperFluxBound="R_EX_HYXNxt_upper_bound">
        <listOfProducts>
          <speciesReference constant="true" species="M_HYXN_e" stoichiometry="1" />
        </listOfProducts>
      </reaction>
      <reaction fast="false" id="R_EX_OROAxt" name="EX_OROAxt" reversible="true" fbc:lowerFluxBound="R_EX_OROAxt_lower_bound" fbc:upperFluxBound="R_EX_OROAxt_upper_bound">
        <listOfProducts>
          <speciesReference constant="true" species="M_OROA_e" stoichiometry="1" />
        </listOfProducts>
      </reaction>
      <reaction fast="false" id="R_EX_URAxt" name="EX_URAxt" reversible="true" fbc:lowerFluxBound="R_EX_URAxt_lower_bound" fbc:upperFluxBound="R_EX_URAxt_upper_bound">
        <listOfProducts>
          <speciesReference constant="true" species="M_URA_e" stoichiometry="1" />
        </listOfProducts>
      </reaction>
      <reaction fast="false" id="R_EX_NH3xt" name="EX_NH3xt" reversible="true" fbc:lowerFluxBound="R_EX_NH3xt_lower_bound" fbc:upperFluxBound="R_EX_NH3xt_upper_bound">
        <listOfProducts>
          <speciesReference constant="true" species="M_NH3_e" stoichiometry="1" />
        </listOfProducts>
      </reaction>
      <reaction fast="false" id="R_EX_PYRxt" name="EX_PYRxt" reversible="true" fbc:lowerFluxBound="R_EX_PYRxt_lower_bound" fbc:upperFluxBound="R_EX_PYRxt_upper_bound">
        <listOfProducts>
          <speciesReference constant="true" species="M_PYR_e" stoichiometry="1" />
        </listOfProducts>
      </reaction>
      <reaction fast="false" id="R_EX_SLFxt" name="EX_SLFxt" reversible="true" fbc:lowerFluxBound="R_EX_SLFxt_lower_bound" fbc:upperFluxBound="R_EX_SLFxt_upper_bound">
        <listOfProducts>
          <speciesReference constant="true" species="M_SLF_e" stoichiometry="1" />
        </listOfProducts>
      </reaction>
      <reaction fast="false" id="R_EX_CYSxt" name="EX_CYSxt" reversible="true" fbc:lowerFluxBound="R_EX_CYSxt_lower_bound" fbc:upperFluxBound="R_EX_CYSxt_upper_bound">
        <listOfProducts>
          <speciesReference constant="true" species="M_CYS_e" stoichiometry="1" />
        </listOfProducts>
      </reaction>
      <reaction fast="false" id="R_EX_HISxt" name="EX_HISxt" reversible="true" fbc:lowerFluxBound="R_EX_HISxt_lower_bound" fbc:upperFluxBound="R_EX_HISxt_upper_bound">
        <listOfProducts>
          <speciesReference constant="true" species="M_HIS_e" stoichiometry="1" />
        </listOfProducts>
      </reaction>
      <reaction fast="false" id="R_EX_LYSxt" name="EX_LYSxt" reversible="true" fbc:lowerFluxBound="R_EX_LYSxt_lower_bound" fbc:upperFluxBound="R_EX_LYSxt_upper_bound">
        <listOfProducts>
          <speciesReference constant="true" species="M_LYS_e" stoichiometry="1" />
        </listOfProducts>
      </reaction>
      <reaction fast="false" id="R_EX_METxt" name="EX_METxt" reversible="true" fbc:lowerFluxBound="R_EX_METxt_lower_bound" fbc:upperFluxBound="R_EX_METxt_upper_bound">
        <listOfProducts>
          <speciesReference constant="true" species="M_MET_e" stoichiometry="1" />
        </listOfProducts>
      </reaction>
      <reaction fast="false" id="R_EX_PHExt" name="EX_PHExt" reversible="true" fbc:lowerFluxBound="R_EX_PHExt_lower_bound" fbc:upperFluxBound="R_EX_PHExt_upper_bound">
        <listOfProducts>
          <speciesReference constant="true" species="M_PHE_e" stoichiometry="1" />
        </listOfProducts>
      </reaction>
      <reaction fast="false" id="R_EX_THRxt" name="EX_THRxt" reversible="true" fbc:lowerFluxBound="R_EX_THRxt_lower_bound" fbc:upperFluxBound="R_EX_THRxt_upper_bound">
        <listOfProducts>
          <speciesReference constant="true" species="M_THR_e" stoichiometry="1" />
        </listOfProducts>
      </reaction>
      <reaction fast="false" id="R_EX_TRPxt" name="EX_TRPxt" reversible="true" fbc:lowerFluxBound="R_EX_TRPxt_lower_bound" fbc:upperFluxBound="R_EX_TRPxt_upper_bound">
        <listOfProducts>
          <speciesReference constant="true" species="M_TRP_e" stoichiometry="1" />
        </listOfProducts>
      </reaction>
      <reaction fast="false" id="R_EX_TYRxt" name="EX_TYRxt" reversible="true" fbc:lowerFluxBound="R_EX_TYRxt_lower_bound" fbc:upperFluxBound="R_EX_TYRxt_upper_bound">
        <listOfProducts>
          <speciesReference constant="true" species="M_TYR_e" stoichiometry="1" />
        </listOfProducts>
      </reaction>
      <reaction fast="false" id="R_EX_AACxt" name="EX_AACxt" reversible="true" fbc:lowerFluxBound="R_EX_AACxt_lower_bound" fbc:upperFluxBound="R_EX_AACxt_upper_bound">
        <listOfProducts>
          <speciesReference constant="true" species="M_AAC_e" stoichiometry="1" />
        </listOfProducts>
      </reaction>
      <reaction fast="false" id="R_EX_H2CO3xt" name="EX_H2CO3xt" reversible="true" fbc:lowerFluxBound="R_EX_H2CO3xt_lower_bound" fbc:upperFluxBound="R_EX_H2CO3xt_upper_bound">
        <listOfProducts>
          <speciesReference constant="true" species="M_H2CO3_e" stoichiometry="1" />
        </listOfProducts>
      </reaction>
      <reaction fast="false" id="R_EX_GLYCLxt" name="EX_GLYCLxt" reversible="true" fbc:lowerFluxBound="R_EX_GLYCLxt_lower_bound" fbc:upperFluxBound="R_EX_GLYCLxt_upper_bound">
        <listOfProducts>
          <speciesReference constant="true" species="M_GLYCL_e" stoichiometry="1" />
        </listOfProducts>
      </reaction>
      <reaction fast="false" id="R_EX_GLALxt" name="EX_GLALxt" reversible="true" fbc:lowerFluxBound="R_EX_GLALxt_lower_bound" fbc:upperFluxBound="R_EX_GLALxt_upper_bound">
        <listOfProducts>
          <speciesReference constant="true" species="M_GLAL_e" stoichiometry="1" />
        </listOfProducts>
      </reaction>
      <reaction fast="false" id="R_BIOMASS" name="BIOMASS" reversible="false" fbc:lowerFluxBound="cobra_0_bound" fbc:upperFluxBound="cobra_default_ub">
        <listOfReactants>
          <speciesReference constant="true" species="M_OPP_c" stoichiometry="1" />
          <speciesReference constant="true" species="M_MET_c" stoichiometry="1" />
          <speciesReference constant="true" species="M_PEPTIDO_c" stoichiometry="1" />
          <speciesReference constant="true" species="M_CYS_c" stoichiometry="1" />
          <speciesReference constant="true" species="M_PRO_c" stoichiometry="1" />
          <speciesReference constant="true" species="M_HIS_c" stoichiometry="1" />
          <speciesReference constant="true" species="M_PG_c" stoichiometry="1" />
          <speciesReference constant="true" species="M_GLY_c" stoichiometry="1" />
          <speciesReference constant="true" species="M_LPS_c" stoichiometry="1" />
          <speciesReference constant="true" species="M_LEU_c" stoichiometry="1" />
          <speciesReference constant="true" species="M_THR_c" stoichiometry="1" />
          <speciesReference constant="true" species="M_DMK_c" stoichiometry="1" />
          <speciesReference constant="true" species="M_PS_c" stoichiometry="1" />
          <speciesReference constant="true" species="M_ASN_c" stoichiometry="1" />
          <speciesReference constant="true" species="M_ILE_c" stoichiometry="1" />
          <speciesReference constant="true" species="M_NADP_c" stoichiometry="1" />
          <speciesReference constant="true" species="M_UTP_c" stoichiometry="1" />
          <speciesReference constant="true" species="M_FAD_c" stoichiometry="1" />
          <speciesReference constant="true" species="M_SER_c" stoichiometry="1" />
          <speciesReference constant="true" species="M_NAD_c" stoichiometry="1" />
          <speciesReference constant="true" species="M_DATP_c" stoichiometry="1" />
          <speciesReference constant="true" species="M_ACP_c" stoichiometry="1" />
          <speciesReference constant="true" species="M_TYR_c" stoichiometry="1" />
          <speciesReference constant="true" species="M_GLN_c" stoichiometry="1" />
          <speciesReference constant="true" species="M_SPMD_c" stoichiometry="1" />
          <speciesReference constant="true" species="M_GTP_c" stoichiometry="1" />
          <speciesReference constant="true" species="M_PTRC_c" stoichiometry="1" />
          <speciesReference constant="true" species="M_UDPP_c" stoichiometry="1" />
          <speciesReference constant="true" species="M_CTP_c" stoichiometry="1" />
          <speciesReference constant="true" species="M_THIAMIN_c" stoichiometry="1" />
          <speciesReference constant="true" species="M_LYS_c" stoichiometry="1" />
          <speciesReference constant="true" species="M_DCTP_c" stoichiometry="1" />
          <speciesReference constant="true" species="M_TRP_c" stoichiometry="1" />
          <speciesReference constant="true" species="M_VAL_c" stoichiometry="1" />
          <speciesReference constant="true" species="M_ARG_c" stoichiometry="1" />
          <speciesReference constant="true" species="M_MTHF_c" stoichiometry="1" />
          <speciesReference constant="true" species="M_PTH_c" stoichiometry="1" />
          <speciesReference constant="true" species="M_ASP_c" stoichiometry="1" />
          <speciesReference constant="true" species="M_MK_c" stoichiometry="1" />
          <speciesReference constant="true" species="M_DTTP_c" stoichiometry="1" />
          <speciesReference constant="true" species="M_PE_c" stoichiometry="1" />
          <speciesReference constant="true" species="M_GLU_c" stoichiometry="1" />
          <speciesReference constant="true" species="M_PHE_c" stoichiometry="1" />
          <speciesReference constant="true" species="M_DGTP_c" stoichiometry="1" />
          <speciesReference constant="true" species="M_ATP_c" stoichiometry="1" />
          <speciesReference constant="true" species="M_ALA_c" stoichiometry="1" />
          <speciesReference constant="true" species="M_COA_c" stoichiometry="1" />
        </listOfReactants>
      </reaction>
      <reaction fast="false" id="R_DM_DTTP" name="DM_DTTP" reversible="false" fbc:lowerFluxBound="cobra_0_bound" fbc:upperFluxBound="cobra_default_ub">
        <listOfReactants>
          <speciesReference constant="true" species="M_DTTP_c" stoichiometry="1" />
        </listOfReactants>
      </reaction>
      <reaction fast="false" id="R_DM_GLN" name="DM_GLN" reversible="false" fbc:lowerFluxBound="cobra_0_bound" fbc:upperFluxBound="cobra_default_ub">
        <listOfReactants>
          <speciesReference constant="true" species="M_GLN_c" stoichiometry="1" />
        </listOfReactants>
      </reaction>
      <reaction fast="false" id="R_DM_ILE" name="DM_ILE" reversible="false" fbc:lowerFluxBound="cobra_0_bound" fbc:upperFluxBound="cobra_default_ub">
        <listOfReactants>
          <speciesReference constant="true" species="M_ILE_c" stoichiometry="1" />
        </listOfReactants>
      </reaction>
      <reaction fast="false" id="R_DM_CTP" name="DM_CTP" reversible="false" fbc:lowerFluxBound="cobra_0_bound" fbc:upperFluxBound="cobra_default_ub">
        <listOfReactants>
          <speciesReference constant="true" species="M_CTP_c" stoichiometry="1" />
        </listOfReactants>
      </reaction>
      <reaction fast="false" id="R_DM_NAD" name="DM_NAD" reversible="false" fbc:lowerFluxBound="cobra_0_bound" fbc:upperFluxBound="cobra_default_ub">
        <listOfReactants>
          <speciesReference constant="true" species="M_NAD_c" stoichiometry="1" />
        </listOfReactants>
      </reaction>
      <reaction fast="false" id="R_DM_DGTP" name="DM_DGTP" reversible="false" fbc:lowerFluxBound="cobra_0_bound" fbc:upperFluxBound="cobra_default_ub">
        <listOfReactants>
          <speciesReference constant="true" species="M_DGTP_c" stoichiometry="1" />
        </listOfReactants>
      </reaction>
      <reaction fast="false" id="R_DM_DATP" name="DM_DATP" reversible="false" fbc:lowerFluxBound="cobra_0_bound" fbc:upperFluxBound="cobra_default_ub">
        <listOfReactants>
          <speciesReference constant="true" species="M_DATP_c" stoichiometry="1" />
        </listOfReactants>
      </reaction>
      <reaction fast="false" id="R_DM_COA" name="DM_COA" reversible="false" fbc:lowerFluxBound="cobra_0_bound" fbc:upperFluxBound="cobra_default_ub">
        <listOfReactants>
          <speciesReference constant="true" species="M_COA_c" stoichiometry="1" />
        </listOfReactants>
      </reaction>
      <reaction fast="false" id="R_DM_GLY" name="DM_GLY" reversible="false" fbc:lowerFluxBound="cobra_0_bound" fbc:upperFluxBound="cobra_default_ub">
        <listOfReactants>
          <speciesReference constant="true" species="M_GLY_c" stoichiometry="1" />
        </listOfReactants>
      </reaction>
      <reaction fast="false" id="R_DM_ACP" name="DM_ACP" reversible="false" fbc:lowerFluxBound="cobra_0_bound" fbc:upperFluxBound="cobra_default_ub">
        <listOfReactants>
          <speciesReference constant="true" species="M_ACP_c" stoichiometry="1" />
        </listOfReactants>
      </reaction>
      <reaction fast="false" id="R_DM_PHE" name="DM_PHE" reversible="false" fbc:lowerFluxBound="cobra_0_bound" fbc:upperFluxBound="cobra_default_ub">
        <listOfReactants>
          <speciesReference constant="true" species="M_PHE_c" stoichiometry="1" />
        </listOfReactants>
      </reaction>
      <reaction fast="false" id="R_DM_ATP" name="DM_ATP" reversible="false" fbc:lowerFluxBound="cobra_0_bound" fbc:upperFluxBound="cobra_default_ub">
        <listOfReactants>
          <speciesReference constant="true" species="M_ATP_c" stoichiometry="1" />
        </listOfReactants>
      </reaction>
      <reaction fast="false" id="R_DM_NADP" name="DM_NADP" reversible="false" fbc:lowerFluxBound="cobra_0_bound" fbc:upperFluxBound="cobra_default_ub">
        <listOfReactants>
          <speciesReference constant="true" species="M_NADP_c" stoichiometry="1" />
        </listOfReactants>
      </reaction>
      <reaction fast="false" id="R_DM_GLU" name="DM_GLU" reversible="false" fbc:lowerFluxBound="cobra_0_bound" fbc:upperFluxBound="cobra_default_ub">
        <listOfReactants>
          <speciesReference constant="true" species="M_GLU_c" stoichiometry="1" />
        </listOfReactants>
      </reaction>
      <reaction fast="false" id="R_DM_CYS" name="DM_CYS" reversible="false" fbc:lowerFluxBound="cobra_0_bound" fbc:upperFluxBound="cobra_default_ub">
        <listOfReactants>
          <speciesReference constant="true" species="M_CYS_c" stoichiometry="1" />
        </listOfReactants>
      </reaction>
      <reaction fast="false" id="R_DM_PS" name="DM_PS" reversible="false" fbc:lowerFluxBound="cobra_0_bound" fbc:upperFluxBound="cobra_default_ub">
        <listOfReactants>
          <speciesReference constant="true" species="M_PS_c" stoichiometry="1" />
        </listOfReactants>
      </reaction>
      <reaction fast="false" id="R_DM_HIS" name="DM_HIS" reversible="false" fbc:lowerFluxBound="cobra_0_bound" fbc:upperFluxBound="cobra_default_ub">
        <listOfReactants>
          <speciesReference constant="true" species="M_HIS_c" stoichiometry="1" />
        </listOfReactants>
      </reaction>
      <reaction fast="false" id="R_DM_SER" name="DM_SER" reversible="false" fbc:lowerFluxBound="cobra_0_bound" fbc:upperFluxBound="cobra_default_ub">
        <listOfReactants>
          <speciesReference constant="true" species="M_SER_c" stoichiometry="1" />
        </listOfReactants>
      </reaction>
      <reaction fast="false" id="R_DM_PTH" name="DM_PTH" reversible="false" fbc:lowerFluxBound="cobra_0_bound" fbc:upperFluxBound="cobra_default_ub">
        <listOfReactants>
          <speciesReference constant="true" species="M_PTH_c" stoichiometry="1" />
        </listOfReactants>
      </reaction>
      <reaction fast="false" id="R_DM_PRO" name="DM_PRO" reversible="false" fbc:lowerFluxBound="cobra_0_bound" fbc:upperFluxBound="cobra_default_ub">
        <listOfReactants>
          <speciesReference constant="true" species="M_PRO_c" stoichiometry="1" />
        </listOfReactants>
      </reaction>
      <reaction fast="false" id="R_DM_PEPTIDO" name="DM_PEPTIDO" reversible="false" fbc:lowerFluxBound="cobra_0_bound" fbc:upperFluxBound="cobra_default_ub">
        <listOfReactants>
          <speciesReference constant="true" species="M_PEPTIDO_c" stoichiometry="1" />
        </listOfReactants>
      </reaction>
      <reaction fast="false" id="R_DM_PG" name="DM_PG" reversible="false" fbc:lowerFluxBound="cobra_0_bound" fbc:upperFluxBound="cobra_default_ub">
        <listOfReactants>
          <speciesReference constant="true" species="M_PG_c" stoichiometry="1" />
        </listOfReactants>
      </reaction>
      <reaction fast="false" id="R_DM_UDPP" name="DM_UDPP" reversible="false" fbc:lowerFluxBound="cobra_0_bound" fbc:upperFluxBound="cobra_default_ub">
        <listOfReactants>
          <speciesReference constant="true" species="M_UDPP_c" stoichiometry="1" />
        </listOfReactants>
      </reaction>
      <reaction fast="false" id="R_DM_ASN" name="DM_ASN" reversible="false" fbc:lowerFluxBound="cobra_0_bound" fbc:upperFluxBound="cobra_default_ub">
        <listOfReactants>
          <speciesReference constant="true" species="M_ASN_c" stoichiometry="1" />
        </listOfReactants>
      </reaction>
      <reaction fast="false" id="R_DM_FAD" name="DM_FAD" reversible="false" fbc:lowerFluxBound="cobra_0_bound" fbc:upperFluxBound="cobra_default_ub">
        <listOfReactants>
          <speciesReference constant="true" species="M_FAD_c" stoichiometry="1" />
        </listOfReactants>
      </reaction>
      <reaction fast="false" id="R_DM_DCTP" name="DM_DCTP" reversible="false" fbc:lowerFluxBound="cobra_0_bound" fbc:upperFluxBound="cobra_default_ub">
        <listOfReactants>
          <speciesReference constant="true" species="M_DCTP_c" stoichiometry="1" />
        </listOfReactants>
      </reaction>
      <reaction fast="false" id="R_DM_DMK" name="DM_DMK" reversible="false" fbc:lowerFluxBound="cobra_0_bound" fbc:upperFluxBound="cobra_default_ub">
        <listOfReactants>
          <speciesReference constant="true" species="M_DMK_c" stoichiometry="1" />
        </listOfReactants>
      </reaction>
      <reaction fast="false" id="R_DM_VAL" name="DM_VAL" reversible="false" fbc:lowerFluxBound="cobra_0_bound" fbc:upperFluxBound="cobra_default_ub">
        <listOfReactants>
          <speciesReference constant="true" species="M_VAL_c" stoichiometry="1" />
        </listOfReactants>
      </reaction>
      <reaction fast="false" id="R_DM_PE" name="DM_PE" reversible="false" fbc:lowerFluxBound="cobra_0_bound" fbc:upperFluxBound="cobra_default_ub">
        <listOfReactants>
          <speciesReference constant="true" species="M_PE_c" stoichiometry="1" />
        </listOfReactants>
      </reaction>
      <reaction fast="false" id="R_DM_LPS" name="DM_LPS" reversible="false" fbc:lowerFluxBound="cobra_0_bound" fbc:upperFluxBound="cobra_default_ub">
        <listOfReactants>
          <speciesReference constant="true" species="M_LPS_c" stoichiometry="1" />
        </listOfReactants>
      </reaction>
      <reaction fast="false" id="R_DM_THIAMIN" name="DM_THIAMIN" reversible="false" fbc:lowerFluxBound="cobra_0_bound" fbc:upperFluxBound="cobra_default_ub">
        <listOfReactants>
          <speciesReference constant="true" species="M_THIAMIN_c" stoichiometry="1" />
        </listOfReactants>
      </reaction>
      <reaction fast="false" id="R_DM_THR" name="DM_THR" reversible="false" fbc:lowerFluxBound="cobra_0_bound" fbc:upperFluxBound="cobra_default_ub">
        <listOfReactants>
          <speciesReference constant="true" species="M_THR_c" stoichiometry="1" />
        </listOfReactants>
      </reaction>
      <reaction fast="false" id="R_DM_GTP" name="DM_GTP" reversible="false" fbc:lowerFluxBound="cobra_0_bound" fbc:upperFluxBound="cobra_default_ub">
        <listOfReactants>
          <speciesReference constant="true" species="M_GTP_c" stoichiometry="1" />
        </listOfReactants>
      </reaction>
      <reaction fast="false" id="R_DM_UTP" name="DM_UTP" reversible="false" fbc:lowerFluxBound="cobra_0_bound" fbc:upperFluxBound="cobra_default_ub">
        <listOfReactants>
          <speciesReference constant="true" species="M_UTP_c" stoichiometry="1" />
        </listOfReactants>
      </reaction>
      <reaction fast="false" id="R_DM_ASP" name="DM_ASP" reversible="false" fbc:lowerFluxBound="cobra_0_bound" fbc:upperFluxBound="cobra_default_ub">
        <listOfReactants>
          <speciesReference constant="true" species="M_ASP_c" stoichiometry="1" />
        </listOfReactants>
      </reaction>
      <reaction fast="false" id="R_DM_TRP" name="DM_TRP" reversible="false" fbc:lowerFluxBound="cobra_0_bound" fbc:upperFluxBound="cobra_default_ub">
        <listOfReactants>
          <speciesReference constant="true" species="M_TRP_c" stoichiometry="1" />
        </listOfReactants>
      </reaction>
      <reaction fast="false" id="R_DM_SPMD" name="DM_SPMD" reversible="false" fbc:lowerFluxBound="cobra_0_bound" fbc:upperFluxBound="cobra_default_ub">
        <listOfReactants>
          <speciesReference constant="true" species="M_SPMD_c" stoichiometry="1" />
        </listOfReactants>
      </reaction>
      <reaction fast="false" id="R_DM_OPP" name="DM_OPP" reversible="false" fbc:lowerFluxBound="cobra_0_bound" fbc:upperFluxBound="cobra_default_ub">
        <listOfReactants>
          <speciesReference constant="true" species="M_OPP_c" stoichiometry="1" />
        </listOfReactants>
      </reaction>
      <reaction fast="false" id="R_DM_LYS" name="DM_LYS" reversible="false" fbc:lowerFluxBound="cobra_0_bound" fbc:upperFluxBound="cobra_default_ub">
        <listOfReactants>
          <speciesReference constant="true" species="M_LYS_c" stoichiometry="1" />
        </listOfReactants>
      </reaction>
      <reaction fast="false" id="R_DM_MK" name="DM_MK" reversible="false" fbc:lowerFluxBound="cobra_0_bound" fbc:upperFluxBound="cobra_default_ub">
        <listOfReactants>
          <speciesReference constant="true" species="M_MK_c" stoichiometry="1" />
        </listOfReactants>
      </reaction>
      <reaction fast="false" id="R_DM_ALA" name="DM_ALA" reversible="false" fbc:lowerFluxBound="cobra_0_bound" fbc:upperFluxBound="cobra_default_ub">
        <listOfReactants>
          <speciesReference constant="true" species="M_ALA_c" stoichiometry="1" />
        </listOfReactants>
      </reaction>
      <reaction fast="false" id="R_DM_MTHF" name="DM_MTHF" reversible="false" fbc:lowerFluxBound="cobra_0_bound" fbc:upperFluxBound="cobra_default_ub">
        <listOfReactants>
          <speciesReference constant="true" species="M_MTHF_c" stoichiometry="1" />
        </listOfReactants>
      </reaction>
      <reaction fast="false" id="R_DM_LEU" name="DM_LEU" reversible="false" fbc:lowerFluxBound="cobra_0_bound" fbc:upperFluxBound="cobra_default_ub">
        <listOfReactants>
          <speciesReference constant="true" species="M_LEU_c" stoichiometry="1" />
        </listOfReactants>
      </reaction>
      <reaction fast="false" id="R_DM_ARG" name="DM_ARG" reversible="false" fbc:lowerFluxBound="cobra_0_bound" fbc:upperFluxBound="cobra_default_ub">
        <listOfReactants>
          <speciesReference constant="true" species="M_ARG_c" stoichiometry="1" />
        </listOfReactants>
      </reaction>
      <reaction fast="false" id="R_DM_PTRC" name="DM_PTRC" reversible="false" fbc:lowerFluxBound="cobra_0_bound" fbc:upperFluxBound="cobra_default_ub">
        <listOfReactants>
          <speciesReference constant="true" species="M_PTRC_c" stoichiometry="1" />
        </listOfReactants>
      </reaction>
      <reaction fast="false" id="R_DM_TYR" name="DM_TYR" reversible="false" fbc:lowerFluxBound="cobra_0_bound" fbc:upperFluxBound="cobra_default_ub">
        <listOfReactants>
          <speciesReference constant="true" species="M_TYR_c" stoichiometry="1" />
        </listOfReactants>
      </reaction>
      <reaction fast="false" id="R_DM_MET" name="DM_MET" reversible="false" fbc:lowerFluxBound="cobra_0_bound" fbc:upperFluxBound="cobra_default_ub">
        <listOfReactants>
          <speciesReference constant="true" species="M_MET_c" stoichiometry="1" />
        </listOfReactants>
      </reaction>
    </listOfReactions>
  </model>
</sbml>
