# Supplementary material for: Do genome-scale models need exact solvers or clearer standards?
Source: Mol Syst Biol. 2015 Oct 14;11(10):831. doi: 10.15252/msb.20156157 (PMC4631202; doi:10.15252/msb.20156157)
Supplement: Supplementary file 2 — Dataset EV1 [file msb0011-0831-sd2.zip › m_model_collection-master/sbml3/iCS400.xml]

<?xml version='1.0' encoding='UTF-8'?>
<sbml xmlns:fbc="http://www.sbml.org/sbml/level3/version1/fbc/version2" level="3" sboTerm="SBO:0000624" version="1" xmlns="http://www.sbml.org/sbml/level3/version1/core" fbc:required="false">
  <model id="iCS400" fbc:strict="true">
    <listOfUnitDefinitions>
      <unitDefinition id="mmol_per_gDW_per_hr">
        <listOfUnits>
          <unit exponent="1" kind="mole" multiplier="1" scale="-3" />
          <unit exponent="-1" kind="gram" multiplier="1" scale="0" />
          <unit exponent="-1" kind="second" multiplier="3600" scale="0" />
        </listOfUnits>
      </unitDefinition>
    </listOfUnitDefinitions>
    <fbc:listOfObjectives fbc:activeObjective="obj">
      <fbc:objective fbc:id="obj" fbc:type="maximize">
        <fbc:listOfFluxObjectives>
          <fbc:fluxObjective fbc:coefficient="1" fbc:reaction="R_BIOMASS" />
        </fbc:listOfFluxObjectives>
      </fbc:objective>
    </fbc:listOfObjectives>
    <listOfParameters>
      <parameter constant="true" id="cobra_default_lb" sboTerm="SBO:0000626" units="mmol_per_gDW_per_hr" value="-1000" />
      <parameter constant="true" id="cobra_default_ub" sboTerm="SBO:0000626" units="mmol_per_gDW_per_hr" value="1000" />
      <parameter constant="true" id="cobra_0_bound" sboTerm="SBO:0000626" units="mmol_per_gDW_per_hr" value="0" />
      <parameter constant="true" id="R_EX_ARGxt_upper_bound" sboTerm="SBO:0000625" units="mmol_per_gDW_per_hr" value="10" />
      <parameter constant="true" id="R_EX_ARGxt_lower_bound" sboTerm="SBO:0000625" units="mmol_per_gDW_per_hr" value="-10" />
      <parameter constant="true" id="R_EX_ILExt_upper_bound" sboTerm="SBO:0000625" units="mmol_per_gDW_per_hr" value="10" />
      <parameter constant="true" id="R_EX_ILExt_lower_bound" sboTerm="SBO:0000625" units="mmol_per_gDW_per_hr" value="-10" />
      <parameter constant="true" id="R_EX_LEUxt_upper_bound" sboTerm="SBO:0000625" units="mmol_per_gDW_per_hr" value="10" />
      <parameter constant="true" id="R_EX_LEUxt_lower_bound" sboTerm="SBO:0000625" units="mmol_per_gDW_per_hr" value="-10" />
      <parameter constant="true" id="R_EX_VALxt_upper_bound" sboTerm="SBO:0000625" units="mmol_per_gDW_per_hr" value="10" />
      <parameter constant="true" id="R_EX_VALxt_lower_bound" sboTerm="SBO:0000625" units="mmol_per_gDW_per_hr" value="-10" />
      <parameter constant="true" id="R_EX_ALAxt_upper_bound" sboTerm="SBO:0000625" units="mmol_per_gDW_per_hr" value="10" />
      <parameter constant="true" id="R_EX_ALAxt_lower_bound" sboTerm="SBO:0000625" units="mmol_per_gDW_per_hr" value="-10" />
      <parameter constant="true" id="R_EX_DALAxt_upper_bound" sboTerm="SBO:0000625" units="mmol_per_gDW_per_hr" value="10" />
      <parameter constant="true" id="R_EX_DALAxt_lower_bound" sboTerm="SBO:0000625" units="mmol_per_gDW_per_hr" value="-10" />
      <parameter constant="true" id="R_EX_GLYxt_upper_bound" sboTerm="SBO:0000625" units="mmol_per_gDW_per_hr" value="10" />
      <parameter constant="true" id="R_EX_GLYxt_lower_bound" sboTerm="SBO:0000625" units="mmol_per_gDW_per_hr" value="-10" />
      <parameter constant="true" id="R_EX_DSERxt_upper_bound" sboTerm="SBO:0000625" units="mmol_per_gDW_per_hr" value="10" />
      <parameter constant="true" id="R_EX_DSERxt_lower_bound" sboTerm="SBO:0000625" units="mmol_per_gDW_per_hr" value="-10" />
      <parameter constant="true" id="R_EX_DIPEPxt_upper_bound" sboTerm="SBO:0000625" units="mmol_per_gDW_per_hr" value="10" />
      <parameter constant="true" id="R_EX_DIPEPxt_lower_bound" sboTerm="SBO:0000625" units="mmol_per_gDW_per_hr" value="-10" />
      <parameter constant="true" id="R_EX_GLNxt_upper_bound" sboTerm="SBO:0000625" units="mmol_per_gDW_per_hr" value="10" />
      <parameter constant="true" id="R_EX_GLNxt_lower_bound" sboTerm="SBO:0000625" units="mmol_per_gDW_per_hr" value="-10" />
      <parameter constant="true" id="R_EX_GLUxt_upper_bound" sboTerm="SBO:0000625" units="mmol_per_gDW_per_hr" value="10" />
      <parameter constant="true" id="R_EX_GLUxt_lower_bound" sboTerm="SBO:0000625" units="mmol_per_gDW_per_hr" value="-10" />
      <parameter constant="true" id="R_EX_NAxt_upper_bound" sboTerm="SBO:0000625" units="mmol_per_gDW_per_hr" value="10" />
      <parameter constant="true" id="R_EX_NAxt_lower_bound" sboTerm="SBO:0000625" units="mmol_per_gDW_per_hr" value="-10" />
      <parameter constant="true" id="R_EX_OPEPxt_upper_bound" sboTerm="SBO:0000625" units="mmol_per_gDW_per_hr" value="10" />
      <parameter constant="true" id="R_EX_OPEPxt_lower_bound" sboTerm="SBO:0000625" units="mmol_per_gDW_per_hr" value="-10" />
      <parameter constant="true" id="R_EX_PEPTxt_upper_bound" sboTerm="SBO:0000625" units="mmol_per_gDW_per_hr" value="10" />
      <parameter constant="true" id="R_EX_PEPTxt_lower_bound" sboTerm="SBO:0000625" units="mmol_per_gDW_per_hr" value="-10" />
      <parameter constant="true" id="R_EX_ASPxt_upper_bound" sboTerm="SBO:0000625" units="mmol_per_gDW_per_hr" value="10" />
      <parameter constant="true" id="R_EX_ASPxt_lower_bound" sboTerm="SBO:0000625" units="mmol_per_gDW_per_hr" value="-10" />
      <parameter constant="true" id="R_EX_SPMDxt_upper_bound" sboTerm="SBO:0000625" units="mmol_per_gDW_per_hr" value="10" />
      <parameter constant="true" id="R_EX_SPMDxt_lower_bound" sboTerm="SBO:0000625" units="mmol_per_gDW_per_hr" value="-10" />
      <parameter constant="true" id="R_EX_PTRCxt_upper_bound" sboTerm="SBO:0000625" units="mmol_per_gDW_per_hr" value="10" />
      <parameter constant="true" id="R_EX_PTRCxt_lower_bound" sboTerm="SBO:0000625" units="mmol_per_gDW_per_hr" value="-10" />
      <parameter constant="true" id="R_EX_ORNxt_upper_bound" sboTerm="SBO:0000625" units="mmol_per_gDW_per_hr" value="10" />
      <parameter constant="true" id="R_EX_ORNxt_lower_bound" sboTerm="SBO:0000625" units="mmol_per_gDW_per_hr" value="-10" />
      <parameter constant="true" id="R_EX_SERxt_upper_bound" sboTerm="SBO:0000625" units="mmol_per_gDW_per_hr" value="10" />
      <parameter constant="true" id="R_EX_SERxt_lower_bound" sboTerm="SBO:0000625" units="mmol_per_gDW_per_hr" value="-10" />
      <parameter constant="true" id="R_EX_TRPxt_upper_bound" sboTerm="SBO:0000625" units="mmol_per_gDW_per_hr" value="10" />
      <parameter constant="true" id="R_EX_TRPxt_lower_bound" sboTerm="SBO:0000625" units="mmol_per_gDW_per_hr" value="-10" />
      <parameter constant="true" id="R_EX_TYRxt_upper_bound" sboTerm="SBO:0000625" units="mmol_per_gDW_per_hr" value="10" />
      <parameter constant="true" id="R_EX_TYRxt_lower_bound" sboTerm="SBO:0000625" units="mmol_per_gDW_per_hr" value="-10" />
      <parameter constant="true" id="R_EX_PIxt_upper_bound" sboTerm="SBO:0000625" units="mmol_per_gDW_per_hr" value="10" />
      <parameter constant="true" id="R_EX_PIxt_lower_bound" sboTerm="SBO:0000625" units="mmol_per_gDW_per_hr" value="-10" />
      <parameter constant="true" id="R_EX_SUCCxt_upper_bound" sboTerm="SBO:0000625" units="mmol_per_gDW_per_hr" value="10" />
      <parameter constant="true" id="R_EX_SUCCxt_lower_bound" sboTerm="SBO:0000625" units="mmol_per_gDW_per_hr" value="-10" />
      <parameter constant="true" id="R_EX_FUMxt_upper_bound" sboTerm="SBO:0000625" units="mmol_per_gDW_per_hr" value="10" />
      <parameter constant="true" id="R_EX_FUMxt_lower_bound" sboTerm="SBO:0000625" units="mmol_per_gDW_per_hr" value="-10" />
      <parameter constant="true" id="R_EX_MALxt_upper_bound" sboTerm="SBO:0000625" units="mmol_per_gDW_per_hr" value="10" />
      <parameter constant="true" id="R_EX_MALxt_lower_bound" sboTerm="SBO:0000625" units="mmol_per_gDW_per_hr" value="-10" />
      <parameter constant="true" id="R_EX_RIBxt_upper_bound" sboTerm="SBO:0000625" units="mmol_per_gDW_per_hr" value="10" />
      <parameter constant="true" id="R_EX_RIBxt_lower_bound" sboTerm="SBO:0000625" units="mmol_per_gDW_per_hr" value="-10" />
      <parameter constant="true" id="R_EX_XYLxt_upper_bound" sboTerm="SBO:0000625" units="mmol_per_gDW_per_hr" value="10" />
      <parameter constant="true" id="R_EX_XYLxt_lower_bound" sboTerm="SBO:0000625" units="mmol_per_gDW_per_hr" value="-10" />
      <parameter constant="true" id="R_EX_FORxt_upper_bound" sboTerm="SBO:0000625" units="mmol_per_gDW_per_hr" value="10" />
      <parameter constant="true" id="R_EX_FORxt_lower_bound" sboTerm="SBO:0000625" units="mmol_per_gDW_per_hr" value="-10" />
      <parameter constant="true" id="R_EX_GLACxt_upper_bound" sboTerm="SBO:0000625" units="mmol_per_gDW_per_hr" value="10" />
      <parameter constant="true" id="R_EX_GLACxt_lower_bound" sboTerm="SBO:0000625" units="mmol_per_gDW_per_hr" value="-10" />
      <parameter constant="true" id="R_EX_GLxt_upper_bound" sboTerm="SBO:0000625" units="mmol_per_gDW_per_hr" value="10" />
      <parameter constant="true" id="R_EX_GLxt_lower_bound" sboTerm="SBO:0000625" units="mmol_per_gDW_per_hr" value="-10" />
      <parameter constant="true" id="R_EX_GLCNxt_upper_bound" sboTerm="SBO:0000625" units="mmol_per_gDW_per_hr" value="10" />
      <parameter constant="true" id="R_EX_GLCNxt_lower_bound" sboTerm="SBO:0000625" units="mmol_per_gDW_per_hr" value="-10" />
      <parameter constant="true" id="R_EX_GL3Pxt_upper_bound" sboTerm="SBO:0000625" units="mmol_per_gDW_per_hr" value="10" />
      <parameter constant="true" id="R_EX_GL3Pxt_lower_bound" sboTerm="SBO:0000625" units="mmol_per_gDW_per_hr" value="-10" />
      <parameter constant="true" id="R_EX_FUCxt_upper_bound" sboTerm="SBO:0000625" units="mmol_per_gDW_per_hr" value="10" />
      <parameter constant="true" id="R_EX_FUCxt_lower_bound" sboTerm="SBO:0000625" units="mmol_per_gDW_per_hr" value="-10" />
      <parameter constant="true" id="R_EX_LACxt_upper_bound" sboTerm="SBO:0000625" units="mmol_per_gDW_per_hr" value="10" />
      <parameter constant="true" id="R_EX_LACxt_lower_bound" sboTerm="SBO:0000625" units="mmol_per_gDW_per_hr" value="-10" />
      <parameter constant="true" id="R_EX_C120xt_upper_bound" sboTerm="SBO:0000625" units="mmol_per_gDW_per_hr" value="10" />
      <parameter constant="true" id="R_EX_C120xt_lower_bound" sboTerm="SBO:0000625" units="mmol_per_gDW_per_hr" value="-10" />
      <parameter constant="true" id="R_EX_C140xt_upper_bound" sboTerm="SBO:0000625" units="mmol_per_gDW_per_hr" value="10" />
      <parameter constant="true" id="R_EX_C140xt_lower_bound" sboTerm="SBO:0000625" units="mmol_per_gDW_per_hr" value="-10" />
      <parameter constant="true" id="R_EX_C141xt_upper_bound" sboTerm="SBO:0000625" units="mmol_per_gDW_per_hr" value="10" />
      <parameter constant="true" id="R_EX_C141xt_lower_bound" sboTerm="SBO:0000625" units="mmol_per_gDW_per_hr" value="-10" />
      <parameter constant="true" id="R_EX_C160xt_upper_bound" sboTerm="SBO:0000625" units="mmol_per_gDW_per_hr" value="10" />
      <parameter constant="true" id="R_EX_C160xt_lower_bound" sboTerm="SBO:0000625" units="mmol_per_gDW_per_hr" value="-10" />
      <parameter constant="true" id="R_EX_C161xt_upper_bound" sboTerm="SBO:0000625" units="mmol_per_gDW_per_hr" value="10" />
      <parameter constant="true" id="R_EX_C161xt_lower_bound" sboTerm="SBO:0000625" units="mmol_per_gDW_per_hr" value="-10" />
      <parameter constant="true" id="R_EX_C181xt_upper_bound" sboTerm="SBO:0000625" units="mmol_per_gDW_per_hr" value="10" />
      <parameter constant="true" id="R_EX_C181xt_lower_bound" sboTerm="SBO:0000625" units="mmol_per_gDW_per_hr" value="-10" />
      <parameter constant="true" id="R_EX_FRUxt_upper_bound" sboTerm="SBO:0000625" units="mmol_per_gDW_per_hr" value="10" />
      <parameter constant="true" id="R_EX_FRUxt_lower_bound" sboTerm="SBO:0000625" units="mmol_per_gDW_per_hr" value="-10" />
      <parameter constant="true" id="R_EX_ACTOACxt_upper_bound" sboTerm="SBO:0000625" units="mmol_per_gDW_per_hr" value="10" />
      <parameter constant="true" id="R_EX_ACTOACxt_lower_bound" sboTerm="SBO:0000625" units="mmol_per_gDW_per_hr" value="-10" />
      <parameter constant="true" id="R_EX_BUTRATxt_upper_bound" sboTerm="SBO:0000625" units="mmol_per_gDW_per_hr" value="10" />
      <parameter constant="true" id="R_EX_BUTRATxt_lower_bound" sboTerm="SBO:0000625" units="mmol_per_gDW_per_hr" value="-10" />
      <parameter constant="true" id="R_EX_BUTNOLxt_upper_bound" sboTerm="SBO:0000625" units="mmol_per_gDW_per_hr" value="10" />
      <parameter constant="true" id="R_EX_BUTNOLxt_lower_bound" sboTerm="SBO:0000625" units="mmol_per_gDW_per_hr" value="-10" />
      <parameter constant="true" id="R_EX_PROxt_upper_bound" sboTerm="SBO:0000625" units="mmol_per_gDW_per_hr" value="10" />
      <parameter constant="true" id="R_EX_PROxt_lower_bound" sboTerm="SBO:0000625" units="mmol_per_gDW_per_hr" value="-10" />
      <parameter constant="true" id="R_EX_Kxt_upper_bound" sboTerm="SBO:0000625" units="mmol_per_gDW_per_hr" value="10" />
      <parameter constant="true" id="R_EX_Kxt_lower_bound" sboTerm="SBO:0000625" units="mmol_per_gDW_per_hr" value="-10" />
      <parameter constant="true" id="R_EX_URAxt_upper_bound" sboTerm="SBO:0000625" units="mmol_per_gDW_per_hr" value="10" />
      <parameter constant="true" id="R_EX_URAxt_lower_bound" sboTerm="SBO:0000625" units="mmol_per_gDW_per_hr" value="-10" />
      <parameter constant="true" id="R_EX_PNTOxt_upper_bound" sboTerm="SBO:0000625" units="mmol_per_gDW_per_hr" value="10" />
      <parameter constant="true" id="R_EX_PNTOxt_lower_bound" sboTerm="SBO:0000625" units="mmol_per_gDW_per_hr" value="-10" />
      <parameter constant="true" id="R_EX_SLAxt_upper_bound" sboTerm="SBO:0000625" units="mmol_per_gDW_per_hr" value="10" />
      <parameter constant="true" id="R_EX_SLAxt_lower_bound" sboTerm="SBO:0000625" units="mmol_per_gDW_per_hr" value="-10" />
      <parameter constant="true" id="R_EX_SLFxt_upper_bound" sboTerm="SBO:0000625" units="mmol_per_gDW_per_hr" value="10" />
      <parameter constant="true" id="R_EX_SLFxt_lower_bound" sboTerm="SBO:0000625" units="mmol_per_gDW_per_hr" value="-10" />
      <parameter constant="true" id="R_EX_ADNxt_upper_bound" sboTerm="SBO:0000625" units="mmol_per_gDW_per_hr" value="10" />
      <parameter constant="true" id="R_EX_ADNxt_lower_bound" sboTerm="SBO:0000625" units="mmol_per_gDW_per_hr" value="-10" />
      <parameter constant="true" id="R_EX_URIxt_upper_bound" sboTerm="SBO:0000625" units="mmol_per_gDW_per_hr" value="10" />
      <parameter constant="true" id="R_EX_URIxt_lower_bound" sboTerm="SBO:0000625" units="mmol_per_gDW_per_hr" value="-10" />
      <parameter constant="true" id="R_EX_CYTDxt_upper_bound" sboTerm="SBO:0000625" units="mmol_per_gDW_per_hr" value="10" />
      <parameter constant="true" id="R_EX_CYTDxt_lower_bound" sboTerm="SBO:0000625" units="mmol_per_gDW_per_hr" value="-10" />
      <parameter constant="true" id="R_EX_DTxt_upper_bound" sboTerm="SBO:0000625" units="mmol_per_gDW_per_hr" value="10" />
      <parameter constant="true" id="R_EX_DTxt_lower_bound" sboTerm="SBO:0000625" units="mmol_per_gDW_per_hr" value="-10" />
      <parameter constant="true" id="R_EX_DAxt_upper_bound" sboTerm="SBO:0000625" units="mmol_per_gDW_per_hr" value="10" />
      <parameter constant="true" id="R_EX_DAxt_lower_bound" sboTerm="SBO:0000625" units="mmol_per_gDW_per_hr" value="-10" />
      <parameter constant="true" id="R_EX_DCxt_upper_bound" sboTerm="SBO:0000625" units="mmol_per_gDW_per_hr" value="10" />
      <parameter constant="true" id="R_EX_DCxt_lower_bound" sboTerm="SBO:0000625" units="mmol_per_gDW_per_hr" value="-10" />
      <parameter constant="true" id="R_EX_DUxt_upper_bound" sboTerm="SBO:0000625" units="mmol_per_gDW_per_hr" value="10" />
      <parameter constant="true" id="R_EX_DUxt_lower_bound" sboTerm="SBO:0000625" units="mmol_per_gDW_per_hr" value="-10" />
      <parameter constant="true" id="R_EX_GNxt_upper_bound" sboTerm="SBO:0000625" units="mmol_per_gDW_per_hr" value="10" />
      <parameter constant="true" id="R_EX_GNxt_lower_bound" sboTerm="SBO:0000625" units="mmol_per_gDW_per_hr" value="-10" />
      <parameter constant="true" id="R_EX_HYXNxt_upper_bound" sboTerm="SBO:0000625" units="mmol_per_gDW_per_hr" value="10" />
      <parameter constant="true" id="R_EX_HYXNxt_lower_bound" sboTerm="SBO:0000625" units="mmol_per_gDW_per_hr" value="-10" />
      <parameter constant="true" id="R_EX_XANxt_upper_bound" sboTerm="SBO:0000625" units="mmol_per_gDW_per_hr" value="10" />
      <parameter constant="true" id="R_EX_XANxt_lower_bound" sboTerm="SBO:0000625" units="mmol_per_gDW_per_hr" value="-10" />
      <parameter constant="true" id="R_EX_INSxt_upper_bound" sboTerm="SBO:0000625" units="mmol_per_gDW_per_hr" value="10" />
      <parameter constant="true" id="R_EX_INSxt_lower_bound" sboTerm="SBO:0000625" units="mmol_per_gDW_per_hr" value="-10" />
      <parameter constant="true" id="R_EX_NMNxt_upper_bound" sboTerm="SBO:0000625" units="mmol_per_gDW_per_hr" value="10" />
      <parameter constant="true" id="R_EX_NMNxt_lower_bound" sboTerm="SBO:0000625" units="mmol_per_gDW_per_hr" value="-10" />
      <parameter constant="true" id="R_EX_NADxt_upper_bound" sboTerm="SBO:0000625" units="mmol_per_gDW_per_hr" value="10" />
      <parameter constant="true" id="R_EX_NADxt_lower_bound" sboTerm="SBO:0000625" units="mmol_per_gDW_per_hr" value="-10" />
      <parameter constant="true" id="R_EX_AMPxt_upper_bound" sboTerm="SBO:0000625" units="mmol_per_gDW_per_hr" value="10" />
      <parameter constant="true" id="R_EX_AMPxt_lower_bound" sboTerm="SBO:0000625" units="mmol_per_gDW_per_hr" value="-10" />
      <parameter constant="true" id="R_EX_O2xt_upper_bound" sboTerm="SBO:0000625" units="mmol_per_gDW_per_hr" value="10" />
      <parameter constant="true" id="R_EX_O2xt_lower_bound" sboTerm="SBO:0000625" units="mmol_per_gDW_per_hr" value="-10" />
      <parameter constant="true" id="R_EX_CO2xt_upper_bound" sboTerm="SBO:0000625" units="mmol_per_gDW_per_hr" value="10" />
      <parameter constant="true" id="R_EX_CO2xt_lower_bound" sboTerm="SBO:0000625" units="mmol_per_gDW_per_hr" value="-10" />
      <parameter constant="true" id="R_EX_ACxt_upper_bound" sboTerm="SBO:0000625" units="mmol_per_gDW_per_hr" value="10" />
      <parameter constant="true" id="R_EX_ACxt_lower_bound" sboTerm="SBO:0000625" units="mmol_per_gDW_per_hr" value="-10" />
      <parameter constant="true" id="R_EX_ETHxt_upper_bound" sboTerm="SBO:0000625" units="mmol_per_gDW_per_hr" value="10" />
      <parameter constant="true" id="R_EX_ETHxt_lower_bound" sboTerm="SBO:0000625" units="mmol_per_gDW_per_hr" value="-10" />
      <parameter constant="true" id="R_EX_UREAxt_upper_bound" sboTerm="SBO:0000625" units="mmol_per_gDW_per_hr" value="10" />
      <parameter constant="true" id="R_EX_UREAxt_lower_bound" sboTerm="SBO:0000625" units="mmol_per_gDW_per_hr" value="-10" />
      <parameter constant="true" id="R_EX_H2Sxt_upper_bound" sboTerm="SBO:0000625" units="mmol_per_gDW_per_hr" value="10" />
      <parameter constant="true" id="R_EX_H2Sxt_lower_bound" sboTerm="SBO:0000625" units="mmol_per_gDW_per_hr" value="-10" />
      <parameter constant="true" id="R_EX_NH3xt_upper_bound" sboTerm="SBO:0000625" units="mmol_per_gDW_per_hr" value="10" />
      <parameter constant="true" id="R_EX_NH3xt_lower_bound" sboTerm="SBO:0000625" units="mmol_per_gDW_per_hr" value="-10" />
      <parameter constant="true" id="R_EX_CYSxt_upper_bound" sboTerm="SBO:0000625" units="mmol_per_gDW_per_hr" value="10" />
      <parameter constant="true" id="R_EX_CYSxt_lower_bound" sboTerm="SBO:0000625" units="mmol_per_gDW_per_hr" value="-10" />
      <parameter constant="true" id="R_EX_GLCxt_upper_bound" sboTerm="SBO:0000625" units="mmol_per_gDW_per_hr" value="10" />
      <parameter constant="true" id="R_EX_GLCxt_lower_bound" sboTerm="SBO:0000625" units="mmol_per_gDW_per_hr" value="-10" />
      <parameter constant="true" id="R_EX_HEMINxt_upper_bound" sboTerm="SBO:0000625" units="mmol_per_gDW_per_hr" value="10" />
      <parameter constant="true" id="R_EX_HEMINxt_lower_bound" sboTerm="SBO:0000625" units="mmol_per_gDW_per_hr" value="-10" />
      <parameter constant="true" id="R_EX_THIAMINxt_upper_bound" sboTerm="SBO:0000625" units="mmol_per_gDW_per_hr" value="10" />
      <parameter constant="true" id="R_EX_THIAMINxt_lower_bound" sboTerm="SBO:0000625" units="mmol_per_gDW_per_hr" value="-10" />
      <parameter constant="true" id="R_EX_LYSxt_upper_bound" sboTerm="SBO:0000625" units="mmol_per_gDW_per_hr" value="10" />
      <parameter constant="true" id="R_EX_LYSxt_lower_bound" sboTerm="SBO:0000625" units="mmol_per_gDW_per_hr" value="-10" />
      <parameter constant="true" id="R_EX_METxt_upper_bound" sboTerm="SBO:0000625" units="mmol_per_gDW_per_hr" value="10" />
      <parameter constant="true" id="R_EX_METxt_lower_bound" sboTerm="SBO:0000625" units="mmol_per_gDW_per_hr" value="-10" />
      <parameter constant="true" id="R_EX_HISxt_upper_bound" sboTerm="SBO:0000625" units="mmol_per_gDW_per_hr" value="10" />
      <parameter constant="true" id="R_EX_HISxt_lower_bound" sboTerm="SBO:0000625" units="mmol_per_gDW_per_hr" value="-10" />
      <parameter constant="true" id="R_EX_PHExt_upper_bound" sboTerm="SBO:0000625" units="mmol_per_gDW_per_hr" value="10" />
      <parameter constant="true" id="R_EX_PHExt_lower_bound" sboTerm="SBO:0000625" units="mmol_per_gDW_per_hr" value="-10" />
      <parameter constant="true" id="R_EX_THRxt_upper_bound" sboTerm="SBO:0000625" units="mmol_per_gDW_per_hr" value="10" />
      <parameter constant="true" id="R_EX_THRxt_lower_bound" sboTerm="SBO:0000625" units="mmol_per_gDW_per_hr" value="-10" />
      <parameter constant="true" id="R_EX_AKGxt_upper_bound" sboTerm="SBO:0000625" units="mmol_per_gDW_per_hr" value="10" />
      <parameter constant="true" id="R_EX_AKGxt_lower_bound" sboTerm="SBO:0000625" units="mmol_per_gDW_per_hr" value="-10" />
      <parameter constant="true" id="R_EX_CITRxt_upper_bound" sboTerm="SBO:0000625" units="mmol_per_gDW_per_hr" value="10" />
      <parameter constant="true" id="R_EX_CITRxt_lower_bound" sboTerm="SBO:0000625" units="mmol_per_gDW_per_hr" value="-10" />
      <parameter constant="true" id="R_EX_RGTxt_upper_bound" sboTerm="SBO:0000625" units="mmol_per_gDW_per_hr" value="10" />
      <parameter constant="true" id="R_EX_RGTxt_lower_bound" sboTerm="SBO:0000625" units="mmol_per_gDW_per_hr" value="-10" />
      <parameter constant="true" id="R_EX_NO3xt_upper_bound" sboTerm="SBO:0000625" units="mmol_per_gDW_per_hr" value="10" />
      <parameter constant="true" id="R_EX_NO3xt_lower_bound" sboTerm="SBO:0000625" units="mmol_per_gDW_per_hr" value="-10" />
    </listOfParameters>
    <listOfCompartments>
      <compartment constant="true" id="c" name="Cytoplasm" />
      <compartment constant="true" id="e" name="Extracellular" />
    </listOfCompartments>
    <listOfSpecies>
      <species boundaryCondition="false" compartment="e" constant="false" hasOnlySubstanceUnits="false" id="M_ARG_e" name="ARGxt" />
      <species boundaryCondition="false" compartment="c" constant="false" hasOnlySubstanceUnits="false" id="M_ATP_c" name="ATP" />
      <species boundaryCondition="false" compartment="c" constant="false" hasOnlySubstanceUnits="false" id="M_ARG_c" name="ARG" />
      <species boundaryCondition="false" compartment="c" constant="false" hasOnlySubstanceUnits="false" id="M_ADP_c" name="ADP" />
      <species boundaryCondition="false" compartment="c" constant="false" hasOnlySubstanceUnits="false" id="M_PI_c" name="PI" />
      <species boundaryCondition="false" compartment="e" constant="false" hasOnlySubstanceUnits="false" id="M_ILE_e" name="ILExt" />
      <species boundaryCondition="false" compartment="c" constant="false" hasOnlySubstanceUnits="false" id="M_HEXT_c" name="HEXT" />
      <species boundaryCondition="false" compartment="c" constant="false" hasOnlySubstanceUnits="false" id="M_ILE_c" name="ILE" />
      <species boundaryCondition="false" compartment="e" constant="false" hasOnlySubstanceUnits="false" id="M_LEU_e" name="LEUxt" />
      <species boundaryCondition="false" compartment="c" constant="false" hasOnlySubstanceUnits="false" id="M_LEU_c" name="LEU" />
      <species boundaryCondition="false" compartment="e" constant="false" hasOnlySubstanceUnits="false" id="M_VAL_e" name="VALxt" />
      <species boundaryCondition="false" compartment="c" constant="false" hasOnlySubstanceUnits="false" id="M_VAL_c" name="VAL" />
      <species boundaryCondition="false" compartment="e" constant="false" hasOnlySubstanceUnits="false" id="M_ALA_e" name="ALAxt" />
      <species boundaryCondition="false" compartment="c" constant="false" hasOnlySubstanceUnits="false" id="M_ALA_c" name="ALA" />
      <species boundaryCondition="false" compartment="e" constant="false" hasOnlySubstanceUnits="false" id="M_DALA_e" name="DALAxt" />
      <species boundaryCondition="false" compartment="c" constant="false" hasOnlySubstanceUnits="false" id="M_DALA_c" name="DALA" />
      <species boundaryCondition="false" compartment="e" constant="false" hasOnlySubstanceUnits="false" id="M_GLY_e" name="GLYxt" />
      <species boundaryCondition="false" compartment="c" constant="false" hasOnlySubstanceUnits="false" id="M_GLY_c" name="GLY" />
      <species boundaryCondition="false" compartment="e" constant="false" hasOnlySubstanceUnits="false" id="M_DSER_e" name="DSERxt" />
      <species boundaryCondition="false" compartment="c" constant="false" hasOnlySubstanceUnits="false" id="M_DSER_c" name="DSER" />
      <species boundaryCondition="false" compartment="e" constant="false" hasOnlySubstanceUnits="false" id="M_DIPEP_e" name="DIPEPxt" />
      <species boundaryCondition="false" compartment="c" constant="false" hasOnlySubstanceUnits="false" id="M_DIPEP_c" name="DIPEP" />
      <species boundaryCondition="false" compartment="e" constant="false" hasOnlySubstanceUnits="false" id="M_GLN_e" name="GLNxt" />
      <species boundaryCondition="false" compartment="c" constant="false" hasOnlySubstanceUnits="false" id="M_GLN_c" name="GLN" />
      <species boundaryCondition="false" compartment="e" constant="false" hasOnlySubstanceUnits="false" id="M_GLU_e" name="GLUxt" />
      <species boundaryCondition="false" compartment="e" constant="false" hasOnlySubstanceUnits="false" id="M_NA_e" name="NAxt" />
      <species boundaryCondition="false" compartment="c" constant="false" hasOnlySubstanceUnits="false" id="M_GLU_c" name="GLU" />
      <species boundaryCondition="false" compartment="c" constant="false" hasOnlySubstanceUnits="false" id="M_NA_c" name="NA" />
      <species boundaryCondition="false" compartment="e" constant="false" hasOnlySubstanceUnits="false" id="M_OPEP_e" name="OPEPxt" />
      <species boundaryCondition="false" compartment="c" constant="false" hasOnlySubstanceUnits="false" id="M_OPEP_c" name="OPEP" />
      <species boundaryCondition="false" compartment="e" constant="false" hasOnlySubstanceUnits="false" id="M_PEPT_e" name="PEPTxt" />
      <species boundaryCondition="false" compartment="c" constant="false" hasOnlySubstanceUnits="false" id="M_PEPT_c" name="PEPT" />
      <species boundaryCondition="false" compartment="e" constant="false" hasOnlySubstanceUnits="false" id="M_ASP_e" name="ASPxt" />
      <species boundaryCondition="false" compartment="c" constant="false" hasOnlySubstanceUnits="false" id="M_ASP_c" name="ASP" />
      <species boundaryCondition="false" compartment="e" constant="false" hasOnlySubstanceUnits="false" id="M_SPMD_e" name="SPMDxt" />
      <species boundaryCondition="false" compartment="c" constant="false" hasOnlySubstanceUnits="false" id="M_SPMD_c" name="SPMD" />
      <species boundaryCondition="false" compartment="e" constant="false" hasOnlySubstanceUnits="false" id="M_PTRC_e" name="PTRCxt" />
      <species boundaryCondition="false" compartment="c" constant="false" hasOnlySubstanceUnits="false" id="M_PTRC_c" name="PTRC" />
      <species boundaryCondition="false" compartment="c" constant="false" hasOnlySubstanceUnits="false" id="M_ORN_c" name="ORN" />
      <species boundaryCondition="false" compartment="e" constant="false" hasOnlySubstanceUnits="false" id="M_ORN_e" name="ORNxt" />
      <species boundaryCondition="false" compartment="e" constant="false" hasOnlySubstanceUnits="false" id="M_SER_e" name="SERxt" />
      <species boundaryCondition="false" compartment="c" constant="false" hasOnlySubstanceUnits="false" id="M_SER_c" name="SER" />
      <species boundaryCondition="false" compartment="e" constant="false" hasOnlySubstanceUnits="false" id="M_TRP_e" name="TRPxt" />
      <species boundaryCondition="false" compartment="c" constant="false" hasOnlySubstanceUnits="false" id="M_TRP_c" name="TRP" />
      <species boundaryCondition="false" compartment="e" constant="false" hasOnlySubstanceUnits="false" id="M_TYR_e" name="TYRxt" />
      <species boundaryCondition="false" compartment="c" constant="false" hasOnlySubstanceUnits="false" id="M_TYR_c" name="TYR" />
      <species boundaryCondition="false" compartment="e" constant="false" hasOnlySubstanceUnits="false" id="M_PI_e" name="PIxt" />
      <species boundaryCondition="false" compartment="e" constant="false" hasOnlySubstanceUnits="false" id="M_SUCC_e" name="SUCCxt" />
      <species boundaryCondition="false" compartment="c" constant="false" hasOnlySubstanceUnits="false" id="M_SUCC_c" name="SUCC" />
      <species boundaryCondition="false" compartment="e" constant="false" hasOnlySubstanceUnits="false" id="M_FUM_e" name="FUMxt" />
      <species boundaryCondition="false" compartment="c" constant="false" hasOnlySubstanceUnits="false" id="M_FUM_c" name="FUM" />
      <species boundaryCondition="false" compartment="e" constant="false" hasOnlySubstanceUnits="false" id="M_MAL_e" name="MALxt" />
      <species boundaryCondition="false" compartment="c" constant="false" hasOnlySubstanceUnits="false" id="M_MAL_c" name="MAL" />
      <species boundaryCondition="false" compartment="e" constant="false" hasOnlySubstanceUnits="false" id="M_RIB_e" name="RIBxt" />
      <species boundaryCondition="false" compartment="c" constant="false" hasOnlySubstanceUnits="false" id="M_RIB_c" name="RIB" />
      <species boundaryCondition="false" compartment="e" constant="false" hasOnlySubstanceUnits="false" id="M_XYL_e" name="XYLxt" />
      <species boundaryCondition="false" compartment="c" constant="false" hasOnlySubstanceUnits="false" id="M_XYL_c" name="XYL" />
      <species boundaryCondition="false" compartment="e" constant="false" hasOnlySubstanceUnits="false" id="M_FOR_e" name="FORxt" />
      <species boundaryCondition="false" compartment="c" constant="false" hasOnlySubstanceUnits="false" id="M_FOR_c" name="FOR" />
      <species boundaryCondition="false" compartment="e" constant="false" hasOnlySubstanceUnits="false" id="M_GLAC_e" name="GLACxt" />
      <species boundaryCondition="false" compartment="c" constant="false" hasOnlySubstanceUnits="false" id="M_GLAC_c" name="GLAC" />
      <species boundaryCondition="false" compartment="e" constant="false" hasOnlySubstanceUnits="false" id="M_GL_e" name="GLxt" />
      <species boundaryCondition="false" compartment="c" constant="false" hasOnlySubstanceUnits="false" id="M_GL_c" name="GL" />
      <species boundaryCondition="false" compartment="c" constant="false" hasOnlySubstanceUnits="false" id="M_GL3P_c" name="GL3P" />
      <species boundaryCondition="false" compartment="e" constant="false" hasOnlySubstanceUnits="false" id="M_GLCN_e" name="GLCNxt" />
      <species boundaryCondition="false" compartment="c" constant="false" hasOnlySubstanceUnits="false" id="M_GLCN_c" name="GLCN" />
      <species boundaryCondition="false" compartment="e" constant="false" hasOnlySubstanceUnits="false" id="M_GL3P_e" name="GL3Pxt" />
      <species boundaryCondition="false" compartment="e" constant="false" hasOnlySubstanceUnits="false" id="M_FUC_e" name="FUCxt" />
      <species boundaryCondition="false" compartment="c" constant="false" hasOnlySubstanceUnits="false" id="M_FUC_c" name="FUC" />
      <species boundaryCondition="false" compartment="c" constant="false" hasOnlySubstanceUnits="false" id="M_FCL_c" name="FCL" />
      <species boundaryCondition="false" compartment="c" constant="false" hasOnlySubstanceUnits="false" id="M_FCL1P_c" name="FCL1P" />
      <species boundaryCondition="false" compartment="c" constant="false" hasOnlySubstanceUnits="false" id="M_LACAL_c" name="LACAL" />
      <species boundaryCondition="false" compartment="c" constant="false" hasOnlySubstanceUnits="false" id="M_T3P2_c" name="T3P2" />
      <species boundaryCondition="false" compartment="e" constant="false" hasOnlySubstanceUnits="false" id="M_LAC_e" name="LACxt" />
      <species boundaryCondition="false" compartment="c" constant="false" hasOnlySubstanceUnits="false" id="M_LAC_c" name="LAC" />
      <species boundaryCondition="false" compartment="e" constant="false" hasOnlySubstanceUnits="false" id="M_C120_e" name="C120xt" />
      <species boundaryCondition="false" compartment="c" constant="false" hasOnlySubstanceUnits="false" id="M_C120_c" name="C120" />
      <species boundaryCondition="false" compartment="e" constant="false" hasOnlySubstanceUnits="false" id="M_C140_e" name="C140xt" />
      <species boundaryCondition="false" compartment="c" constant="false" hasOnlySubstanceUnits="false" id="M_C140_c" name="C140" />
      <species boundaryCondition="false" compartment="e" constant="false" hasOnlySubstanceUnits="false" id="M_C141_e" name="C141xt" />
      <species boundaryCondition="false" compartment="c" constant="false" hasOnlySubstanceUnits="false" id="M_C141_c" name="C141" />
      <species boundaryCondition="false" compartment="e" constant="false" hasOnlySubstanceUnits="false" id="M_C160_e" name="C160xt" />
      <species boundaryCondition="false" compartment="c" constant="false" hasOnlySubstanceUnits="false" id="M_C160_c" name="C160" />
      <species boundaryCondition="false" compartment="e" constant="false" hasOnlySubstanceUnits="false" id="M_C161_e" name="C161xt" />
      <species boundaryCondition="false" compartment="c" constant="false" hasOnlySubstanceUnits="false" id="M_C161_c" name="C161" />
      <species boundaryCondition="false" compartment="e" constant="false" hasOnlySubstanceUnits="false" id="M_C181_e" name="C181xt" />
      <species boundaryCondition="false" compartment="c" constant="false" hasOnlySubstanceUnits="false" id="M_C181_c" name="C181" />
      <species boundaryCondition="false" compartment="e" constant="false" hasOnlySubstanceUnits="false" id="M_FRU_e" name="FRUxt" />
      <species boundaryCondition="false" compartment="c" constant="false" hasOnlySubstanceUnits="false" id="M_PEP_c" name="PEP" />
      <species boundaryCondition="false" compartment="c" constant="false" hasOnlySubstanceUnits="false" id="M_F1P_c" name="F1P" />
      <species boundaryCondition="false" compartment="c" constant="false" hasOnlySubstanceUnits="false" id="M_PYR_c" name="PYR" />
      <species boundaryCondition="false" compartment="c" constant="false" hasOnlySubstanceUnits="false" id="M_FDP_c" name="FDP" />
      <species boundaryCondition="false" compartment="c" constant="false" hasOnlySubstanceUnits="false" id="M_GLC_c" name="GLC" />
      <species boundaryCondition="false" compartment="c" constant="false" hasOnlySubstanceUnits="false" id="M_G6P_c" name="G6P" />
      <species boundaryCondition="false" compartment="e" constant="false" hasOnlySubstanceUnits="false" id="M_ACTOAC_e" name="ACTOACxt" />
      <species boundaryCondition="false" compartment="c" constant="false" hasOnlySubstanceUnits="false" id="M_ACTOAC_c" name="ACTOAC" />
      <species boundaryCondition="false" compartment="e" constant="false" hasOnlySubstanceUnits="false" id="M_BUTRAT_e" name="BUTRATxt" />
      <species boundaryCondition="false" compartment="c" constant="false" hasOnlySubstanceUnits="false" id="M_BUTRAT_c" name="BUTRAT" />
      <species boundaryCondition="false" compartment="e" constant="false" hasOnlySubstanceUnits="false" id="M_BUTNOL_e" name="BUTNOLxt" />
      <species boundaryCondition="false" compartment="c" constant="false" hasOnlySubstanceUnits="false" id="M_BUTNOL_c" name="BUTNOL" />
      <species boundaryCondition="false" compartment="c" constant="false" hasOnlySubstanceUnits="false" id="M_ACCOA_c" name="ACCOA" />
      <species boundaryCondition="false" compartment="c" constant="false" hasOnlySubstanceUnits="false" id="M_AACCOA_c" name="AACCOA" />
      <species boundaryCondition="false" compartment="c" constant="false" hasOnlySubstanceUnits="false" id="M_AC_c" name="AC" />
      <species boundaryCondition="false" compartment="c" constant="false" hasOnlySubstanceUnits="false" id="M_BUTRCOA_c" name="BUTRCOA" />
      <species boundaryCondition="false" compartment="c" constant="false" hasOnlySubstanceUnits="false" id="M_COA_c" name="COA" />
      <species boundaryCondition="false" compartment="e" constant="false" hasOnlySubstanceUnits="false" id="M_PRO_e" name="PROxt" />
      <species boundaryCondition="false" compartment="c" constant="false" hasOnlySubstanceUnits="false" id="M_PRO_c" name="PRO" />
      <species boundaryCondition="false" compartment="e" constant="false" hasOnlySubstanceUnits="false" id="M_K_e" name="Kxt" />
      <species boundaryCondition="false" compartment="c" constant="false" hasOnlySubstanceUnits="false" id="M_K_c" name="K" />
      <species boundaryCondition="false" compartment="e" constant="false" hasOnlySubstanceUnits="false" id="M_URA_e" name="URAxt" />
      <species boundaryCondition="false" compartment="c" constant="false" hasOnlySubstanceUnits="false" id="M_URA_c" name="URA" />
      <species boundaryCondition="false" compartment="e" constant="false" hasOnlySubstanceUnits="false" id="M_PNTO_e" name="PNTOxt" />
      <species boundaryCondition="false" compartment="c" constant="false" hasOnlySubstanceUnits="false" id="M_PNTO_c" name="PNTO" />
      <species boundaryCondition="false" compartment="c" constant="false" hasOnlySubstanceUnits="false" id="M_bDGLC_c" name="bDGLC" />
      <species boundaryCondition="false" compartment="c" constant="false" hasOnlySubstanceUnits="false" id="M_GAL1P_c" name="GAL1P" />
      <species boundaryCondition="false" compartment="c" constant="false" hasOnlySubstanceUnits="false" id="M_UDPG_c" name="UDPG" />
      <species boundaryCondition="false" compartment="c" constant="false" hasOnlySubstanceUnits="false" id="M_G1P_c" name="G1P" />
      <species boundaryCondition="false" compartment="c" constant="false" hasOnlySubstanceUnits="false" id="M_UDPGAL_c" name="UDPGAL" />
      <species boundaryCondition="false" compartment="c" constant="false" hasOnlySubstanceUnits="false" id="M_UTP_c" name="UTP" />
      <species boundaryCondition="false" compartment="c" constant="false" hasOnlySubstanceUnits="false" id="M_PPI_c" name="PPI" />
      <species boundaryCondition="false" compartment="c" constant="false" hasOnlySubstanceUnits="false" id="M_GA6P_c" name="GA6P" />
      <species boundaryCondition="false" compartment="c" constant="false" hasOnlySubstanceUnits="false" id="M_F6P_c" name="F6P" />
      <species boundaryCondition="false" compartment="c" constant="false" hasOnlySubstanceUnits="false" id="M_NH3_c" name="NH3" />
      <species boundaryCondition="false" compartment="c" constant="false" hasOnlySubstanceUnits="false" id="M_NAGP_c" name="NAGP" />
      <species boundaryCondition="false" compartment="c" constant="false" hasOnlySubstanceUnits="false" id="M_ACTP_c" name="ACTP" />
      <species boundaryCondition="false" compartment="c" constant="false" hasOnlySubstanceUnits="false" id="M_LRL5P_c" name="LRL5P" />
      <species boundaryCondition="false" compartment="c" constant="false" hasOnlySubstanceUnits="false" id="M_X5P_c" name="X5P" />
      <species boundaryCondition="false" compartment="c" constant="false" hasOnlySubstanceUnits="false" id="M_XUL_c" name="XUL" />
      <species boundaryCondition="false" compartment="c" constant="false" hasOnlySubstanceUnits="false" id="M_FRU_c" name="FRU" />
      <species boundaryCondition="false" compartment="e" constant="false" hasOnlySubstanceUnits="false" id="M_SLA_e" name="SLAxt" />
      <species boundaryCondition="false" compartment="c" constant="false" hasOnlySubstanceUnits="false" id="M_SLA_c" name="SLA" />
      <species boundaryCondition="false" compartment="c" constant="false" hasOnlySubstanceUnits="false" id="M_NAMAN_c" name="NAMAN" />
      <species boundaryCondition="false" compartment="c" constant="false" hasOnlySubstanceUnits="false" id="M_R5P_c" name="R5P" />
      <species boundaryCondition="false" compartment="c" constant="false" hasOnlySubstanceUnits="false" id="M_ADPGLC_c" name="ADPGLC" />
      <species boundaryCondition="false" compartment="c" constant="false" hasOnlySubstanceUnits="false" id="M_GLYCOGEN_c" name="GLYCOGEN" />
      <species boundaryCondition="false" compartment="c" constant="false" hasOnlySubstanceUnits="false" id="M_KDG_c" name="KDG" />
      <species boundaryCondition="false" compartment="c" constant="false" hasOnlySubstanceUnits="false" id="M_2KD6PG_c" name="2KD6PG" />
      <species boundaryCondition="false" compartment="c" constant="false" hasOnlySubstanceUnits="false" id="M_MANNAT_c" name="MANNAT" />
      <species boundaryCondition="false" compartment="c" constant="false" hasOnlySubstanceUnits="false" id="M_ALTRNT_c" name="ALTRNT" />
      <species boundaryCondition="false" compartment="c" constant="false" hasOnlySubstanceUnits="false" id="M_MLT_c" name="MLT" />
      <species boundaryCondition="false" compartment="c" constant="false" hasOnlySubstanceUnits="false" id="M_DR5P_c" name="DR5P" />
      <species boundaryCondition="false" compartment="c" constant="false" hasOnlySubstanceUnits="false" id="M_ACAL_c" name="ACAL" />
      <species boundaryCondition="false" compartment="c" constant="false" hasOnlySubstanceUnits="false" id="M_T3P1_c" name="T3P1" />
      <species boundaryCondition="false" compartment="c" constant="false" hasOnlySubstanceUnits="false" id="M_NAD_c" name="NAD" />
      <species boundaryCondition="false" compartment="c" constant="false" hasOnlySubstanceUnits="false" id="M_NADH_c" name="NADH" />
      <species boundaryCondition="false" compartment="c" constant="false" hasOnlySubstanceUnits="false" id="M_Q_c" name="Q" />
      <species boundaryCondition="false" compartment="c" constant="false" hasOnlySubstanceUnits="false" id="M_QH2_c" name="QH2" />
      <species boundaryCondition="false" compartment="c" constant="false" hasOnlySubstanceUnits="false" id="M_LLAC_c" name="LLAC" />
      <species boundaryCondition="false" compartment="c" constant="false" hasOnlySubstanceUnits="false" id="M_GLAL_c" name="GLAL" />
      <species boundaryCondition="false" compartment="c" constant="false" hasOnlySubstanceUnits="false" id="M_CO2_c" name="CO2" />
      <species boundaryCondition="false" compartment="c" constant="false" hasOnlySubstanceUnits="false" id="M_NADP_c" name="NADP" />
      <species boundaryCondition="false" compartment="c" constant="false" hasOnlySubstanceUnits="false" id="M_NADPH_c" name="NADPH" />
      <species boundaryCondition="false" compartment="c" constant="false" hasOnlySubstanceUnits="false" id="M_NO3_c" name="NO3" />
      <species boundaryCondition="false" compartment="c" constant="false" hasOnlySubstanceUnits="false" id="M_NO2_c" name="NO2" />
      <species boundaryCondition="false" compartment="c" constant="false" hasOnlySubstanceUnits="false" id="M_O2_c" name="O2" />
      <species boundaryCondition="false" compartment="c" constant="false" hasOnlySubstanceUnits="false" id="M_FAD_c" name="FAD" />
      <species boundaryCondition="false" compartment="c" constant="false" hasOnlySubstanceUnits="false" id="M_FADH_c" name="FADH" />
      <species boundaryCondition="false" compartment="c" constant="false" hasOnlySubstanceUnits="false" id="M_OGT_c" name="OGT" />
      <species boundaryCondition="false" compartment="c" constant="false" hasOnlySubstanceUnits="false" id="M_RGT_c" name="RGT" />
      <species boundaryCondition="false" compartment="c" constant="false" hasOnlySubstanceUnits="false" id="M_MTHGXL_c" name="MTHGXL" />
      <species boundaryCondition="false" compartment="c" constant="false" hasOnlySubstanceUnits="false" id="M_LCTGT_c" name="LCTGT" />
      <species boundaryCondition="false" compartment="e" constant="false" hasOnlySubstanceUnits="false" id="M_SLF_e" name="SLFxt" />
      <species boundaryCondition="false" compartment="c" constant="false" hasOnlySubstanceUnits="false" id="M_SLF_c" name="SLF" />
      <species boundaryCondition="false" compartment="e" constant="false" hasOnlySubstanceUnits="false" id="M_ADN_e" name="ADNxt" />
      <species boundaryCondition="false" compartment="c" constant="false" hasOnlySubstanceUnits="false" id="M_ADN_c" name="ADN" />
      <species boundaryCondition="false" compartment="e" constant="false" hasOnlySubstanceUnits="false" id="M_URI_e" name="URIxt" />
      <species boundaryCondition="false" compartment="c" constant="false" hasOnlySubstanceUnits="false" id="M_URI_c" name="URI" />
      <species boundaryCondition="false" compartment="e" constant="false" hasOnlySubstanceUnits="false" id="M_CYTD_e" name="CYTDxt" />
      <species boundaryCondition="false" compartment="c" constant="false" hasOnlySubstanceUnits="false" id="M_CYTD_c" name="CYTD" />
      <species boundaryCondition="false" compartment="e" constant="false" hasOnlySubstanceUnits="false" id="M_DT_e" name="DTxt" />
      <species boundaryCondition="false" compartment="c" constant="false" hasOnlySubstanceUnits="false" id="M_DT_c" name="DT" />
      <species boundaryCondition="false" compartment="e" constant="false" hasOnlySubstanceUnits="false" id="M_DA_e" name="DAxt" />
      <species boundaryCondition="false" compartment="c" constant="false" hasOnlySubstanceUnits="false" id="M_DA_c" name="DA" />
      <species boundaryCondition="false" compartment="e" constant="false" hasOnlySubstanceUnits="false" id="M_DC_e" name="DCxt" />
      <species boundaryCondition="false" compartment="c" constant="false" hasOnlySubstanceUnits="false" id="M_DC_c" name="DC" />
      <species boundaryCondition="false" compartment="e" constant="false" hasOnlySubstanceUnits="false" id="M_DU_e" name="DUxt" />
      <species boundaryCondition="false" compartment="c" constant="false" hasOnlySubstanceUnits="false" id="M_DU_c" name="DU" />
      <species boundaryCondition="false" compartment="e" constant="false" hasOnlySubstanceUnits="false" id="M_GN_e" name="GNxt" />
      <species boundaryCondition="false" compartment="c" constant="false" hasOnlySubstanceUnits="false" id="M_GN_c" name="GN" />
      <species boundaryCondition="false" compartment="e" constant="false" hasOnlySubstanceUnits="false" id="M_HYXN_e" name="HYXNxt" />
      <species boundaryCondition="false" compartment="c" constant="false" hasOnlySubstanceUnits="false" id="M_HYXN_c" name="HYXN" />
      <species boundaryCondition="false" compartment="e" constant="false" hasOnlySubstanceUnits="false" id="M_XAN_e" name="XANxt" />
      <species boundaryCondition="false" compartment="c" constant="false" hasOnlySubstanceUnits="false" id="M_XAN_c" name="XAN" />
      <species boundaryCondition="false" compartment="e" constant="false" hasOnlySubstanceUnits="false" id="M_INS_e" name="INSxt" />
      <species boundaryCondition="false" compartment="c" constant="false" hasOnlySubstanceUnits="false" id="M_INS_c" name="INS" />
      <species boundaryCondition="false" compartment="e" constant="false" hasOnlySubstanceUnits="false" id="M_NMN_e" name="NMNxt" />
      <species boundaryCondition="false" compartment="c" constant="false" hasOnlySubstanceUnits="false" id="M_NMN_c" name="NMN" />
      <species boundaryCondition="false" compartment="e" constant="false" hasOnlySubstanceUnits="false" id="M_NAD_e" name="NADxt" />
      <species boundaryCondition="false" compartment="e" constant="false" hasOnlySubstanceUnits="false" id="M_AMP_e" name="AMPxt" />
      <species boundaryCondition="false" compartment="e" constant="false" hasOnlySubstanceUnits="false" id="M_O2_e" name="O2xt" />
      <species boundaryCondition="false" compartment="e" constant="false" hasOnlySubstanceUnits="false" id="M_CO2_e" name="CO2xt" />
      <species boundaryCondition="false" compartment="e" constant="false" hasOnlySubstanceUnits="false" id="M_AC_e" name="ACxt" />
      <species boundaryCondition="false" compartment="e" constant="false" hasOnlySubstanceUnits="false" id="M_ETH_e" name="ETHxt" />
      <species boundaryCondition="false" compartment="c" constant="false" hasOnlySubstanceUnits="false" id="M_ETH_c" name="ETH" />
      <species boundaryCondition="false" compartment="e" constant="false" hasOnlySubstanceUnits="false" id="M_UREA_e" name="UREAxt" />
      <species boundaryCondition="false" compartment="c" constant="false" hasOnlySubstanceUnits="false" id="M_UREA_c" name="UREA" />
      <species boundaryCondition="false" compartment="e" constant="false" hasOnlySubstanceUnits="false" id="M_H2S_e" name="H2Sxt" />
      <species boundaryCondition="false" compartment="c" constant="false" hasOnlySubstanceUnits="false" id="M_H2S_c" name="H2S" />
      <species boundaryCondition="false" compartment="e" constant="false" hasOnlySubstanceUnits="false" id="M_NH3_e" name="NH3xt" />
      <species boundaryCondition="false" compartment="e" constant="false" hasOnlySubstanceUnits="false" id="M_CYS_e" name="CYSxt" />
      <species boundaryCondition="false" compartment="c" constant="false" hasOnlySubstanceUnits="false" id="M_CYS_c" name="CYS" />
      <species boundaryCondition="false" compartment="e" constant="false" hasOnlySubstanceUnits="false" id="M_GLC_e" name="GLCxt" />
      <species boundaryCondition="false" compartment="e" constant="false" hasOnlySubstanceUnits="false" id="M_HEMIN_e" name="HEMINxt" />
      <species boundaryCondition="false" compartment="c" constant="false" hasOnlySubstanceUnits="false" id="M_HEMEO_c" name="HEMEO" />
      <species boundaryCondition="false" compartment="e" constant="false" hasOnlySubstanceUnits="false" id="M_THIAMIN_e" name="THIAMINxt" />
      <species boundaryCondition="false" compartment="c" constant="false" hasOnlySubstanceUnits="false" id="M_THIAMIN_c" name="THIAMIN" />
      <species boundaryCondition="false" compartment="e" constant="false" hasOnlySubstanceUnits="false" id="M_LYS_e" name="LYSxt" />
      <species boundaryCondition="false" compartment="c" constant="false" hasOnlySubstanceUnits="false" id="M_LYS_c" name="LYS" />
      <species boundaryCondition="false" compartment="e" constant="false" hasOnlySubstanceUnits="false" id="M_MET_e" name="METxt" />
      <species boundaryCondition="false" compartment="c" constant="false" hasOnlySubstanceUnits="false" id="M_MET_c" name="MET" />
      <species boundaryCondition="false" compartment="e" constant="false" hasOnlySubstanceUnits="false" id="M_HIS_e" name="HISxt" />
      <species boundaryCondition="false" compartment="c" constant="false" hasOnlySubstanceUnits="false" id="M_HIS_c" name="HIS" />
      <species boundaryCondition="false" compartment="e" constant="false" hasOnlySubstanceUnits="false" id="M_PHE_e" name="PHExt" />
      <species boundaryCondition="false" compartment="c" constant="false" hasOnlySubstanceUnits="false" id="M_PHE_c" name="PHE" />
      <species boundaryCondition="false" compartment="e" constant="false" hasOnlySubstanceUnits="false" id="M_THR_e" name="THRxt" />
      <species boundaryCondition="false" compartment="c" constant="false" hasOnlySubstanceUnits="false" id="M_THR_c" name="THR" />
      <species boundaryCondition="false" compartment="e" constant="false" hasOnlySubstanceUnits="false" id="M_AKG_e" name="AKGxt" />
      <species boundaryCondition="false" compartment="c" constant="false" hasOnlySubstanceUnits="false" id="M_AKG_c" name="AKG" />
      <species boundaryCondition="false" compartment="e" constant="false" hasOnlySubstanceUnits="false" id="M_CITR_e" name="CITRxt" />
      <species boundaryCondition="false" compartment="c" constant="false" hasOnlySubstanceUnits="false" id="M_CITR_c" name="CITR" />
      <species boundaryCondition="false" compartment="e" constant="false" hasOnlySubstanceUnits="false" id="M_RGT_e" name="RGTxt" />
      <species boundaryCondition="false" compartment="e" constant="false" hasOnlySubstanceUnits="false" id="M_NO3_e" name="NO3xt" />
      <species boundaryCondition="false" compartment="c" constant="false" hasOnlySubstanceUnits="false" id="M_THF_c" name="THF" />
      <species boundaryCondition="false" compartment="c" constant="false" hasOnlySubstanceUnits="false" id="M_METTHF_c" name="METTHF" />
      <species boundaryCondition="false" compartment="c" constant="false" hasOnlySubstanceUnits="false" id="M_E4P_c" name="E4P" />
      <species boundaryCondition="false" compartment="c" constant="false" hasOnlySubstanceUnits="false" id="M_3DDAH7P_c" name="3DDAH7P" />
      <species boundaryCondition="false" compartment="c" constant="false" hasOnlySubstanceUnits="false" id="M_DQT_c" name="DQT" />
      <species boundaryCondition="false" compartment="c" constant="false" hasOnlySubstanceUnits="false" id="M_DHSK_c" name="DHSK" />
      <species boundaryCondition="false" compartment="c" constant="false" hasOnlySubstanceUnits="false" id="M_SME_c" name="SME" />
      <species boundaryCondition="false" compartment="c" constant="false" hasOnlySubstanceUnits="false" id="M_SME5P_c" name="SME5P" />
      <species boundaryCondition="false" compartment="c" constant="false" hasOnlySubstanceUnits="false" id="M_3PSME_c" name="3PSME" />
      <species boundaryCondition="false" compartment="c" constant="false" hasOnlySubstanceUnits="false" id="M_CHOR_c" name="CHOR" />
      <species boundaryCondition="false" compartment="c" constant="false" hasOnlySubstanceUnits="false" id="M_AN_c" name="AN" />
      <species boundaryCondition="false" compartment="c" constant="false" hasOnlySubstanceUnits="false" id="M_PRPP_c" name="PRPP" />
      <species boundaryCondition="false" compartment="c" constant="false" hasOnlySubstanceUnits="false" id="M_NPRAN_c" name="NPRAN" />
      <species boundaryCondition="false" compartment="c" constant="false" hasOnlySubstanceUnits="false" id="M_CPAD5P_c" name="CPAD5P" />
      <species boundaryCondition="false" compartment="c" constant="false" hasOnlySubstanceUnits="false" id="M_IGP_c" name="IGP" />
      <species boundaryCondition="false" compartment="c" constant="false" hasOnlySubstanceUnits="false" id="M_PHEN_c" name="PHEN" />
      <species boundaryCondition="false" compartment="c" constant="false" hasOnlySubstanceUnits="false" id="M_PHPYR_c" name="PHPYR" />
      <species boundaryCondition="false" compartment="c" constant="false" hasOnlySubstanceUnits="false" id="M_HPHPYR_c" name="HPHPYR" />
      <species boundaryCondition="false" compartment="c" constant="false" hasOnlySubstanceUnits="false" id="M_BASP_c" name="BASP" />
      <species boundaryCondition="false" compartment="c" constant="false" hasOnlySubstanceUnits="false" id="M_ASPSA_c" name="ASPSA" />
      <species boundaryCondition="false" compartment="c" constant="false" hasOnlySubstanceUnits="false" id="M_HSER_c" name="HSER" />
      <species boundaryCondition="false" compartment="c" constant="false" hasOnlySubstanceUnits="false" id="M_PHSER_c" name="PHSER" />
      <species boundaryCondition="false" compartment="c" constant="false" hasOnlySubstanceUnits="false" id="M_D23PIC_c" name="D23PIC" />
      <species boundaryCondition="false" compartment="c" constant="false" hasOnlySubstanceUnits="false" id="M_PIP26DX_c" name="PIP26DX" />
      <species boundaryCondition="false" compartment="c" constant="false" hasOnlySubstanceUnits="false" id="M_SUCCOA_c" name="SUCCOA" />
      <species boundaryCondition="false" compartment="c" constant="false" hasOnlySubstanceUnits="false" id="M_NS2A6O_c" name="NS2A6O" />
      <species boundaryCondition="false" compartment="c" constant="false" hasOnlySubstanceUnits="false" id="M_NS26DP_c" name="NS26DP" />
      <species boundaryCondition="false" compartment="c" constant="false" hasOnlySubstanceUnits="false" id="M_D26PIM_c" name="D26PIM" />
      <species boundaryCondition="false" compartment="c" constant="false" hasOnlySubstanceUnits="false" id="M_MDAP_c" name="MDAP" />
      <species boundaryCondition="false" compartment="c" constant="false" hasOnlySubstanceUnits="false" id="M_OAHSER_c" name="OAHSER" />
      <species boundaryCondition="false" compartment="c" constant="false" hasOnlySubstanceUnits="false" id="M_LLCT_c" name="LLCT" />
      <species boundaryCondition="false" compartment="c" constant="false" hasOnlySubstanceUnits="false" id="M_OSLHSER_c" name="OSLHSER" />
      <species boundaryCondition="false" compartment="c" constant="false" hasOnlySubstanceUnits="false" id="M_HCYS_c" name="HCYS" />
      <species boundaryCondition="false" compartment="c" constant="false" hasOnlySubstanceUnits="false" id="M_MTHF_c" name="MTHF" />
      <species boundaryCondition="false" compartment="c" constant="false" hasOnlySubstanceUnits="false" id="M_SAH_c" name="SAH" />
      <species boundaryCondition="false" compartment="c" constant="false" hasOnlySubstanceUnits="false" id="M_AMP_c" name="AMP" />
      <species boundaryCondition="false" compartment="c" constant="false" hasOnlySubstanceUnits="false" id="M_ARGSUCC_c" name="ARGSUCC" />
      <species boundaryCondition="false" compartment="c" constant="false" hasOnlySubstanceUnits="false" id="M_GLUP_c" name="GLUP" />
      <species boundaryCondition="false" compartment="c" constant="false" hasOnlySubstanceUnits="false" id="M_GLUGSAL_c" name="GLUGSAL" />
      <species boundaryCondition="false" compartment="c" constant="false" hasOnlySubstanceUnits="false" id="M_OBUT_c" name="OBUT" />
      <species boundaryCondition="false" compartment="c" constant="false" hasOnlySubstanceUnits="false" id="M_ABUT_c" name="ABUT" />
      <species boundaryCondition="false" compartment="c" constant="false" hasOnlySubstanceUnits="false" id="M_DHMVA_c" name="DHMVA" />
      <species boundaryCondition="false" compartment="c" constant="false" hasOnlySubstanceUnits="false" id="M_OMVAL_c" name="OMVAL" />
      <species boundaryCondition="false" compartment="c" constant="false" hasOnlySubstanceUnits="false" id="M_ACLAC_c" name="ACLAC" />
      <species boundaryCondition="false" compartment="c" constant="false" hasOnlySubstanceUnits="false" id="M_DHVAL_c" name="DHVAL" />
      <species boundaryCondition="false" compartment="c" constant="false" hasOnlySubstanceUnits="false" id="M_OIVAL_c" name="OIVAL" />
      <species boundaryCondition="false" compartment="c" constant="false" hasOnlySubstanceUnits="false" id="M_CBHCAP_c" name="CBHCAP" />
      <species boundaryCondition="false" compartment="c" constant="false" hasOnlySubstanceUnits="false" id="M_IPPMAL_c" name="IPPMAL" />
      <species boundaryCondition="false" compartment="c" constant="false" hasOnlySubstanceUnits="false" id="M_OICAP_c" name="OICAP" />
      <species boundaryCondition="false" compartment="c" constant="false" hasOnlySubstanceUnits="false" id="M_PRBATP_c" name="PRBATP" />
      <species boundaryCondition="false" compartment="c" constant="false" hasOnlySubstanceUnits="false" id="M_PRBAMP_c" name="PRBAMP" />
      <species boundaryCondition="false" compartment="c" constant="false" hasOnlySubstanceUnits="false" id="M_PRFP_c" name="PRFP" />
      <species boundaryCondition="false" compartment="c" constant="false" hasOnlySubstanceUnits="false" id="M_PRLP_c" name="PRLP" />
      <species boundaryCondition="false" compartment="c" constant="false" hasOnlySubstanceUnits="false" id="M_AICAR_c" name="AICAR" />
      <species boundaryCondition="false" compartment="c" constant="false" hasOnlySubstanceUnits="false" id="M_DIMGP_c" name="DIMGP" />
      <species boundaryCondition="false" compartment="c" constant="false" hasOnlySubstanceUnits="false" id="M_IMACP_c" name="IMACP" />
      <species boundaryCondition="false" compartment="c" constant="false" hasOnlySubstanceUnits="false" id="M_HISOLP_c" name="HISOLP" />
      <species boundaryCondition="false" compartment="c" constant="false" hasOnlySubstanceUnits="false" id="M_HISOL_c" name="HISOL" />
      <species boundaryCondition="false" compartment="c" constant="false" hasOnlySubstanceUnits="false" id="M_3PG_c" name="3PG" />
      <species boundaryCondition="false" compartment="c" constant="false" hasOnlySubstanceUnits="false" id="M_PHP_c" name="PHP" />
      <species boundaryCondition="false" compartment="c" constant="false" hasOnlySubstanceUnits="false" id="M_3PSER_c" name="3PSER" />
      <species boundaryCondition="false" compartment="c" constant="false" hasOnlySubstanceUnits="false" id="M_ASER_c" name="ASER" />
      <species boundaryCondition="false" compartment="c" constant="false" hasOnlySubstanceUnits="false" id="M_OA_c" name="OA" />
      <species boundaryCondition="false" compartment="c" constant="false" hasOnlySubstanceUnits="false" id="M_CAP_c" name="CAP" />
      <species boundaryCondition="false" compartment="c" constant="false" hasOnlySubstanceUnits="false" id="M_ASN_c" name="ASN" />
      <species boundaryCondition="false" compartment="c" constant="false" hasOnlySubstanceUnits="false" id="M_SAM_c" name="SAM" />
      <species boundaryCondition="false" compartment="c" constant="false" hasOnlySubstanceUnits="false" id="M_13DPG_c" name="13DPG" />
      <species boundaryCondition="false" compartment="c" constant="false" hasOnlySubstanceUnits="false" id="M_2PG_c" name="2PG" />
      <species boundaryCondition="false" compartment="c" constant="false" hasOnlySubstanceUnits="false" id="M_D6PGL_c" name="D6PGL" />
      <species boundaryCondition="false" compartment="c" constant="false" hasOnlySubstanceUnits="false" id="M_D6PGC_c" name="D6PGC" />
      <species boundaryCondition="false" compartment="c" constant="false" hasOnlySubstanceUnits="false" id="M_RL5P_c" name="RL5P" />
      <species boundaryCondition="false" compartment="c" constant="false" hasOnlySubstanceUnits="false" id="M_S7P_c" name="S7P" />
      <species boundaryCondition="false" compartment="c" constant="false" hasOnlySubstanceUnits="false" id="M_CIT_c" name="CIT" />
      <species boundaryCondition="false" compartment="c" constant="false" hasOnlySubstanceUnits="false" id="M_PRAM_c" name="PRAM" />
      <species boundaryCondition="false" compartment="c" constant="false" hasOnlySubstanceUnits="false" id="M_GAR_c" name="GAR" />
      <species boundaryCondition="false" compartment="c" constant="false" hasOnlySubstanceUnits="false" id="M_FTHF_c" name="FTHF" />
      <species boundaryCondition="false" compartment="c" constant="false" hasOnlySubstanceUnits="false" id="M_FGAR_c" name="FGAR" />
      <species boundaryCondition="false" compartment="c" constant="false" hasOnlySubstanceUnits="false" id="M_FGAM_c" name="FGAM" />
      <species boundaryCondition="false" compartment="c" constant="false" hasOnlySubstanceUnits="false" id="M_AIR_c" name="AIR" />
      <species boundaryCondition="false" compartment="c" constant="false" hasOnlySubstanceUnits="false" id="M_NCAIR_c" name="NCAIR" />
      <species boundaryCondition="false" compartment="c" constant="false" hasOnlySubstanceUnits="false" id="M_CAIR_c" name="CAIR" />
      <species boundaryCondition="false" compartment="c" constant="false" hasOnlySubstanceUnits="false" id="M_SAICAR_c" name="SAICAR" />
      <species boundaryCondition="false" compartment="c" constant="false" hasOnlySubstanceUnits="false" id="M_PRFICA_c" name="PRFICA" />
      <species boundaryCondition="false" compartment="c" constant="false" hasOnlySubstanceUnits="false" id="M_IMP_c" name="IMP" />
      <species boundaryCondition="false" compartment="c" constant="false" hasOnlySubstanceUnits="false" id="M_GTP_c" name="GTP" />
      <species boundaryCondition="false" compartment="c" constant="false" hasOnlySubstanceUnits="false" id="M_GDP_c" name="GDP" />
      <species boundaryCondition="false" compartment="c" constant="false" hasOnlySubstanceUnits="false" id="M_ASUC_c" name="ASUC" />
      <species boundaryCondition="false" compartment="c" constant="false" hasOnlySubstanceUnits="false" id="M_XMP_c" name="XMP" />
      <species boundaryCondition="false" compartment="c" constant="false" hasOnlySubstanceUnits="false" id="M_GMP_c" name="GMP" />
      <species boundaryCondition="false" compartment="c" constant="false" hasOnlySubstanceUnits="false" id="M_DOROA_c" name="DOROA" />
      <species boundaryCondition="false" compartment="c" constant="false" hasOnlySubstanceUnits="false" id="M_OROA_c" name="OROA" />
      <species boundaryCondition="false" compartment="c" constant="false" hasOnlySubstanceUnits="false" id="M_OMP_c" name="OMP" />
      <species boundaryCondition="false" compartment="c" constant="false" hasOnlySubstanceUnits="false" id="M_UMP_c" name="UMP" />
      <species boundaryCondition="false" compartment="c" constant="false" hasOnlySubstanceUnits="false" id="M_CTP_c" name="CTP" />
      <species boundaryCondition="false" compartment="c" constant="false" hasOnlySubstanceUnits="false" id="M_UDP_c" name="UDP" />
      <species boundaryCondition="false" compartment="c" constant="false" hasOnlySubstanceUnits="false" id="M_CDP_c" name="CDP" />
      <species boundaryCondition="false" compartment="c" constant="false" hasOnlySubstanceUnits="false" id="M_DGDP_c" name="DGDP" />
      <species boundaryCondition="false" compartment="c" constant="false" hasOnlySubstanceUnits="false" id="M_DGTP_c" name="DGTP" />
      <species boundaryCondition="false" compartment="c" constant="false" hasOnlySubstanceUnits="false" id="M_DUDP_c" name="DUDP" />
      <species boundaryCondition="false" compartment="c" constant="false" hasOnlySubstanceUnits="false" id="M_DUTP_c" name="DUTP" />
      <species boundaryCondition="false" compartment="c" constant="false" hasOnlySubstanceUnits="false" id="M_DCDP_c" name="DCDP" />
      <species boundaryCondition="false" compartment="c" constant="false" hasOnlySubstanceUnits="false" id="M_DCTP_c" name="DCTP" />
      <species boundaryCondition="false" compartment="c" constant="false" hasOnlySubstanceUnits="false" id="M_DADP_c" name="DADP" />
      <species boundaryCondition="false" compartment="c" constant="false" hasOnlySubstanceUnits="false" id="M_DATP_c" name="DATP" />
      <species boundaryCondition="false" compartment="c" constant="false" hasOnlySubstanceUnits="false" id="M_DTDP_c" name="DTDP" />
      <species boundaryCondition="false" compartment="c" constant="false" hasOnlySubstanceUnits="false" id="M_DTTP_c" name="DTTP" />
      <species boundaryCondition="false" compartment="c" constant="false" hasOnlySubstanceUnits="false" id="M_DTMP_c" name="DTMP" />
      <species boundaryCondition="false" compartment="c" constant="false" hasOnlySubstanceUnits="false" id="M_DUMP_c" name="DUMP" />
      <species boundaryCondition="false" compartment="c" constant="false" hasOnlySubstanceUnits="false" id="M_DHF_c" name="DHF" />
      <species boundaryCondition="false" compartment="c" constant="false" hasOnlySubstanceUnits="false" id="M_R1P_c" name="R1P" />
      <species boundaryCondition="false" compartment="c" constant="false" hasOnlySubstanceUnits="false" id="M_RTHIO_c" name="RTHIO" />
      <species boundaryCondition="false" compartment="c" constant="false" hasOnlySubstanceUnits="false" id="M_OTHIO_c" name="OTHIO" />
      <species boundaryCondition="false" compartment="c" constant="false" hasOnlySubstanceUnits="false" id="M_DAMP_c" name="DAMP" />
      <species boundaryCondition="false" compartment="c" constant="false" hasOnlySubstanceUnits="false" id="M_DGMP_c" name="DGMP" />
      <species boundaryCondition="false" compartment="c" constant="false" hasOnlySubstanceUnits="false" id="M_AD_c" name="AD" />
      <species boundaryCondition="false" compartment="c" constant="false" hasOnlySubstanceUnits="false" id="M_DCMP_c" name="DCMP" />
      <species boundaryCondition="false" compartment="c" constant="false" hasOnlySubstanceUnits="false" id="M_CMP_c" name="CMP" />
      <species boundaryCondition="false" compartment="c" constant="false" hasOnlySubstanceUnits="false" id="M_DIN_c" name="DIN" />
      <species boundaryCondition="false" compartment="c" constant="false" hasOnlySubstanceUnits="false" id="M_DR1P_c" name="DR1P" />
      <species boundaryCondition="false" compartment="c" constant="false" hasOnlySubstanceUnits="false" id="M_DG_c" name="DG" />
      <species boundaryCondition="false" compartment="c" constant="false" hasOnlySubstanceUnits="false" id="M_GSN_c" name="GSN" />
      <species boundaryCondition="false" compartment="c" constant="false" hasOnlySubstanceUnits="false" id="M_XTSN_c" name="XTSN" />
      <species boundaryCondition="false" compartment="c" constant="false" hasOnlySubstanceUnits="false" id="M_CHCOA_c" name="CHCOA" />
      <species boundaryCondition="false" compartment="c" constant="false" hasOnlySubstanceUnits="false" id="M_AONA_c" name="AONA" />
      <species boundaryCondition="false" compartment="c" constant="false" hasOnlySubstanceUnits="false" id="M_SAMOB_c" name="SAMOB" />
      <species boundaryCondition="false" compartment="c" constant="false" hasOnlySubstanceUnits="false" id="M_DANNA_c" name="DANNA" />
      <species boundaryCondition="false" compartment="c" constant="false" hasOnlySubstanceUnits="false" id="M_DTB_c" name="DTB" />
      <species boundaryCondition="false" compartment="c" constant="false" hasOnlySubstanceUnits="false" id="M_BT_c" name="BT" />
      <species boundaryCondition="false" compartment="c" constant="false" hasOnlySubstanceUnits="false" id="M_AHTD_c" name="AHTD" />
      <species boundaryCondition="false" compartment="c" constant="false" hasOnlySubstanceUnits="false" id="M_DHPP_c" name="DHPP" />
      <species boundaryCondition="false" compartment="c" constant="false" hasOnlySubstanceUnits="false" id="M_DHP_c" name="DHP" />
      <species boundaryCondition="false" compartment="c" constant="false" hasOnlySubstanceUnits="false" id="M_AHHMP_c" name="AHHMP" />
      <species boundaryCondition="false" compartment="c" constant="false" hasOnlySubstanceUnits="false" id="M_AHHMD_c" name="AHHMD" />
      <species boundaryCondition="false" compartment="c" constant="false" hasOnlySubstanceUnits="false" id="M_ADCHOR_c" name="ADCHOR" />
      <species boundaryCondition="false" compartment="c" constant="false" hasOnlySubstanceUnits="false" id="M_PABA_c" name="PABA" />
      <species boundaryCondition="false" compartment="c" constant="false" hasOnlySubstanceUnits="false" id="M_DHPT_c" name="DHPT" />
      <species boundaryCondition="false" compartment="c" constant="false" hasOnlySubstanceUnits="false" id="M_METHF_c" name="METHF" />
      <species boundaryCondition="false" compartment="c" constant="false" hasOnlySubstanceUnits="false" id="M_GTRNA_c" name="GTRNA" />
      <species boundaryCondition="false" compartment="c" constant="false" hasOnlySubstanceUnits="false" id="M_UPRG_c" name="UPRG" />
      <species boundaryCondition="false" compartment="c" constant="false" hasOnlySubstanceUnits="false" id="M_PC2_c" name="PC2" />
      <species boundaryCondition="false" compartment="c" constant="false" hasOnlySubstanceUnits="false" id="M_PPIX_c" name="PPIX" />
      <species boundaryCondition="false" compartment="c" constant="false" hasOnlySubstanceUnits="false" id="M_PTH_c" name="PTH" />
      <species boundaryCondition="false" compartment="c" constant="false" hasOnlySubstanceUnits="false" id="M_ICHOR_c" name="ICHOR" />
      <species boundaryCondition="false" compartment="c" constant="false" hasOnlySubstanceUnits="false" id="M_TPP_c" name="TPP" />
      <species boundaryCondition="false" compartment="c" constant="false" hasOnlySubstanceUnits="false" id="M_SSALTPP_c" name="SSALTPP" />
      <species boundaryCondition="false" compartment="c" constant="false" hasOnlySubstanceUnits="false" id="M_SHCHC_c" name="SHCHC" />
      <species boundaryCondition="false" compartment="c" constant="false" hasOnlySubstanceUnits="false" id="M_OSB_c" name="OSB" />
      <species boundaryCondition="false" compartment="c" constant="false" hasOnlySubstanceUnits="false" id="M_OSBCOA_c" name="OSBCOA" />
      <species boundaryCondition="false" compartment="c" constant="false" hasOnlySubstanceUnits="false" id="M_DHNA_c" name="DHNA" />
      <species boundaryCondition="false" compartment="c" constant="false" hasOnlySubstanceUnits="false" id="M_OPP_c" name="OPP" />
      <species boundaryCondition="false" compartment="c" constant="false" hasOnlySubstanceUnits="false" id="M_DMK_c" name="DMK" />
      <species boundaryCondition="false" compartment="c" constant="false" hasOnlySubstanceUnits="false" id="M_MK_c" name="MK" />
      <species boundaryCondition="false" compartment="c" constant="false" hasOnlySubstanceUnits="false" id="M_IPPP_c" name="IPPP" />
      <species boundaryCondition="false" compartment="c" constant="false" hasOnlySubstanceUnits="false" id="M_DMPP_c" name="DMPP" />
      <species boundaryCondition="false" compartment="c" constant="false" hasOnlySubstanceUnits="false" id="M_GPP_c" name="GPP" />
      <species boundaryCondition="false" compartment="c" constant="false" hasOnlySubstanceUnits="false" id="M_FPP_c" name="FPP" />
      <species boundaryCondition="false" compartment="c" constant="false" hasOnlySubstanceUnits="false" id="M_UDPP_c" name="UDPP" />
      <species boundaryCondition="false" compartment="c" constant="false" hasOnlySubstanceUnits="false" id="M_D6RP5P_c" name="D6RP5P" />
      <species boundaryCondition="false" compartment="c" constant="false" hasOnlySubstanceUnits="false" id="M_A6RP5P_c" name="A6RP5P" />
      <species boundaryCondition="false" compartment="c" constant="false" hasOnlySubstanceUnits="false" id="M_A6RP5P2_c" name="A6RP5P2" />
      <species boundaryCondition="false" compartment="c" constant="false" hasOnlySubstanceUnits="false" id="M_A6RP_c" name="A6RP" />
      <species boundaryCondition="false" compartment="c" constant="false" hasOnlySubstanceUnits="false" id="M_DB4P_c" name="DB4P" />
      <species boundaryCondition="false" compartment="c" constant="false" hasOnlySubstanceUnits="false" id="M_D8RL_c" name="D8RL" />
      <species boundaryCondition="false" compartment="c" constant="false" hasOnlySubstanceUnits="false" id="M_RIBFLV_c" name="RIBFLV" />
      <species boundaryCondition="false" compartment="c" constant="false" hasOnlySubstanceUnits="false" id="M_FMN_c" name="FMN" />
      <species boundaryCondition="false" compartment="c" constant="false" hasOnlySubstanceUnits="false" id="M_AHMP_c" name="AHMP" />
      <species boundaryCondition="false" compartment="c" constant="false" hasOnlySubstanceUnits="false" id="M_AHMPP_c" name="AHMPP" />
      <species boundaryCondition="false" compartment="c" constant="false" hasOnlySubstanceUnits="false" id="M_THZ_c" name="THZ" />
      <species boundaryCondition="false" compartment="c" constant="false" hasOnlySubstanceUnits="false" id="M_THZP_c" name="THZP" />
      <species boundaryCondition="false" compartment="c" constant="false" hasOnlySubstanceUnits="false" id="M_THMP_c" name="THMP" />
      <species boundaryCondition="false" compartment="c" constant="false" hasOnlySubstanceUnits="false" id="M_4PPNTO_c" name="4PPNTO" />
      <species boundaryCondition="false" compartment="c" constant="false" hasOnlySubstanceUnits="false" id="M_4PPNCYS_c" name="4PPNCYS" />
      <species boundaryCondition="false" compartment="c" constant="false" hasOnlySubstanceUnits="false" id="M_4PPNTE_c" name="4PPNTE" />
      <species boundaryCondition="false" compartment="c" constant="false" hasOnlySubstanceUnits="false" id="M_DPCOA_c" name="DPCOA" />
      <species boundaryCondition="false" compartment="c" constant="false" hasOnlySubstanceUnits="false" id="M_PAP_c" name="PAP" />
      <species boundaryCondition="false" compartment="c" constant="false" hasOnlySubstanceUnits="false" id="M_ACP_c" name="ACP" />
      <species boundaryCondition="false" compartment="c" constant="false" hasOnlySubstanceUnits="false" id="M_MALCOA_c" name="MALCOA" />
      <species boundaryCondition="false" compartment="c" constant="false" hasOnlySubstanceUnits="false" id="M_MALACP_c" name="MALACP" />
      <species boundaryCondition="false" compartment="c" constant="false" hasOnlySubstanceUnits="false" id="M_ACACP_c" name="ACACP" />
      <species boundaryCondition="false" compartment="c" constant="false" hasOnlySubstanceUnits="false" id="M_C120ACP_c" name="C120ACP" />
      <species boundaryCondition="false" compartment="c" constant="false" hasOnlySubstanceUnits="false" id="M_C140ACP_c" name="C140ACP" />
      <species boundaryCondition="false" compartment="c" constant="false" hasOnlySubstanceUnits="false" id="M_C141ACP_c" name="C141ACP" />
      <species boundaryCondition="false" compartment="c" constant="false" hasOnlySubstanceUnits="false" id="M_C160ACP_c" name="C160ACP" />
      <species boundaryCondition="false" compartment="c" constant="false" hasOnlySubstanceUnits="false" id="M_C161ACP_c" name="C161ACP" />
      <species boundaryCondition="false" compartment="c" constant="false" hasOnlySubstanceUnits="false" id="M_C181ACP_c" name="C181ACP" />
      <species boundaryCondition="false" compartment="c" constant="false" hasOnlySubstanceUnits="false" id="M_PA_c" name="PA" />
      <species boundaryCondition="false" compartment="c" constant="false" hasOnlySubstanceUnits="false" id="M_CDPDG_c" name="CDPDG" />
      <species boundaryCondition="false" compartment="c" constant="false" hasOnlySubstanceUnits="false" id="M_PS_c" name="PS" />
      <species boundaryCondition="false" compartment="c" constant="false" hasOnlySubstanceUnits="false" id="M_PE_c" name="PE" />
      <species boundaryCondition="false" compartment="c" constant="false" hasOnlySubstanceUnits="false" id="M_PGP_c" name="PGP" />
      <species boundaryCondition="false" compartment="c" constant="false" hasOnlySubstanceUnits="false" id="M_PG_c" name="PG" />
      <species boundaryCondition="false" compartment="c" constant="false" hasOnlySubstanceUnits="false" id="M_DGR_c" name="DGR" />
      <species boundaryCondition="false" compartment="c" constant="false" hasOnlySubstanceUnits="false" id="M_GA1P_c" name="GA1P" />
      <species boundaryCondition="false" compartment="c" constant="false" hasOnlySubstanceUnits="false" id="M_UDPNAG_c" name="UDPNAG" />
      <species boundaryCondition="false" compartment="c" constant="false" hasOnlySubstanceUnits="false" id="M_UDPNAGEP_c" name="UDPNAGEP" />
      <species boundaryCondition="false" compartment="c" constant="false" hasOnlySubstanceUnits="false" id="M_UDPNAM_c" name="UDPNAM" />
      <species boundaryCondition="false" compartment="c" constant="false" hasOnlySubstanceUnits="false" id="M_UDPNAMA_c" name="UDPNAMA" />
      <species boundaryCondition="false" compartment="c" constant="false" hasOnlySubstanceUnits="false" id="M_DGLU_c" name="DGLU" />
      <species boundaryCondition="false" compartment="c" constant="false" hasOnlySubstanceUnits="false" id="M_UDPNAMAG_c" name="UDPNAMAG" />
      <species boundaryCondition="false" compartment="c" constant="false" hasOnlySubstanceUnits="false" id="M_UNAGD_c" name="UNAGD" />
      <species boundaryCondition="false" compartment="c" constant="false" hasOnlySubstanceUnits="false" id="M_AA_c" name="AA" />
      <species boundaryCondition="false" compartment="c" constant="false" hasOnlySubstanceUnits="false" id="M_UNAGDA_c" name="UNAGDA" />
      <species boundaryCondition="false" compartment="c" constant="false" hasOnlySubstanceUnits="false" id="M_UNPTDO_c" name="UNPTDO" />
      <species boundaryCondition="false" compartment="c" constant="false" hasOnlySubstanceUnits="false" id="M_PEPTIDO_c" name="PEPTIDO" />
      <species boundaryCondition="false" compartment="c" constant="false" hasOnlySubstanceUnits="false" id="M_UDPG2AA_c" name="UDPG2AA" />
      <species boundaryCondition="false" compartment="c" constant="false" hasOnlySubstanceUnits="false" id="M_UDPG2A_c" name="UDPG2A" />
      <species boundaryCondition="false" compartment="c" constant="false" hasOnlySubstanceUnits="false" id="M_UDPG23A_c" name="UDPG23A" />
      <species boundaryCondition="false" compartment="c" constant="false" hasOnlySubstanceUnits="false" id="M_LIPX_c" name="LIPX" />
      <species boundaryCondition="false" compartment="c" constant="false" hasOnlySubstanceUnits="false" id="M_DISAC1P_c" name="DISAC1P" />
      <species boundaryCondition="false" compartment="c" constant="false" hasOnlySubstanceUnits="false" id="M_LIPIV_c" name="LIPIV" />
      <species boundaryCondition="false" compartment="c" constant="false" hasOnlySubstanceUnits="false" id="M_CMPKDO_c" name="CMPKDO" />
      <species boundaryCondition="false" compartment="c" constant="false" hasOnlySubstanceUnits="false" id="M_KDOLIPIV_c" name="KDOLIPIV" />
      <species boundaryCondition="false" compartment="c" constant="false" hasOnlySubstanceUnits="false" id="M_KDOLIPIVP_c" name="KDOLIPIVP" />
      <species boundaryCondition="false" compartment="c" constant="false" hasOnlySubstanceUnits="false" id="M_LIPA_c" name="LIPA" />
      <species boundaryCondition="false" compartment="c" constant="false" hasOnlySubstanceUnits="false" id="M_A5P_c" name="A5P" />
      <species boundaryCondition="false" compartment="c" constant="false" hasOnlySubstanceUnits="false" id="M_KDOP_c" name="KDOP" />
      <species boundaryCondition="false" compartment="c" constant="false" hasOnlySubstanceUnits="false" id="M_KDO_c" name="KDO" />
      <species boundaryCondition="false" compartment="c" constant="false" hasOnlySubstanceUnits="false" id="M_CDPETN_c" name="CDPETN" />
      <species boundaryCondition="false" compartment="c" constant="false" hasOnlySubstanceUnits="false" id="M_ADPHEP_c" name="ADPHEP" />
      <species boundaryCondition="false" compartment="c" constant="false" hasOnlySubstanceUnits="false" id="M_C120COA_c" name="C120COA" />
      <species boundaryCondition="false" compartment="c" constant="false" hasOnlySubstanceUnits="false" id="M_C140COA_c" name="C140COA" />
      <species boundaryCondition="false" compartment="c" constant="false" hasOnlySubstanceUnits="false" id="M_C141COA_c" name="C141COA" />
      <species boundaryCondition="false" compartment="c" constant="false" hasOnlySubstanceUnits="false" id="M_C160COA_c" name="C160COA" />
      <species boundaryCondition="false" compartment="c" constant="false" hasOnlySubstanceUnits="false" id="M_C161COA_c" name="C161COA" />
      <species boundaryCondition="false" compartment="c" constant="false" hasOnlySubstanceUnits="false" id="M_C181COA_c" name="C181COA" />
      <species boundaryCondition="false" compartment="c" constant="false" hasOnlySubstanceUnits="false" id="M_LPS_c" name="LPS" />
    </listOfSpecies>
    <listOfReactions>
      <reaction fast="false" id="R_ARGTR" name="ARGTR" reversible="false" fbc:lowerFluxBound="cobra_0_bound" fbc:upperFluxBound="cobra_default_ub">
        <listOfReactants>
          <speciesReference constant="true" species="M_ARG_e" stoichiometry="1" />
          <speciesReference constant="true" species="M_ATP_c" stoichiometry="1" />
        </listOfReactants>
        <listOfProducts>
          <speciesReference constant="true" species="M_PI_c" stoichiometry="1" />
          <speciesReference constant="true" species="M_ADP_c" stoichiometry="1" />
          <speciesReference constant="true" species="M_ARG_c" stoichiometry="1" />
        </listOfProducts>
      </reaction>
      <reaction fast="false" id="R_BCAATR1" name="BCAATR1" reversible="true" fbc:lowerFluxBound="cobra_default_lb" fbc:upperFluxBound="cobra_default_ub">
        <listOfReactants>
          <speciesReference constant="true" species="M_ILE_e" stoichiometry="1" />
          <speciesReference constant="true" species="M_HEXT_c" stoichiometry="1" />
        </listOfReactants>
        <listOfProducts>
          <speciesReference constant="true" species="M_ILE_c" stoichiometry="1" />
        </listOfProducts>
      </reaction>
      <reaction fast="false" id="R_BCAATR2" name="BCAATR2" reversible="true" fbc:lowerFluxBound="cobra_default_lb" fbc:upperFluxBound="cobra_default_ub">
        <listOfReactants>
          <speciesReference constant="true" species="M_LEU_e" stoichiometry="1" />
          <speciesReference constant="true" species="M_HEXT_c" stoichiometry="1" />
        </listOfReactants>
        <listOfProducts>
          <speciesReference constant="true" species="M_LEU_c" stoichiometry="1" />
        </listOfProducts>
      </reaction>
      <reaction fast="false" id="R_BCAATR3" name="BCAATR3" reversible="true" fbc:lowerFluxBound="cobra_default_lb" fbc:upperFluxBound="cobra_default_ub">
        <listOfReactants>
          <speciesReference constant="true" species="M_VAL_e" stoichiometry="1" />
          <speciesReference constant="true" species="M_HEXT_c" stoichiometry="1" />
        </listOfReactants>
        <listOfProducts>
          <speciesReference constant="true" species="M_VAL_c" stoichiometry="1" />
        </listOfProducts>
      </reaction>
      <reaction fast="false" id="R_ALATR" name="ALATR" reversible="false" fbc:lowerFluxBound="cobra_0_bound" fbc:upperFluxBound="cobra_default_ub">
        <listOfReactants>
          <speciesReference constant="true" species="M_ALA_e" stoichiometry="1" />
          <speciesReference constant="true" species="M_HEXT_c" stoichiometry="1" />
        </listOfReactants>
        <listOfProducts>
          <speciesReference constant="true" species="M_ALA_c" stoichiometry="1" />
        </listOfProducts>
      </reaction>
      <reaction fast="false" id="R_DALATR" name="DALATR" reversible="false" fbc:lowerFluxBound="cobra_0_bound" fbc:upperFluxBound="cobra_default_ub">
        <listOfReactants>
          <speciesReference constant="true" species="M_DALA_e" stoichiometry="1" />
          <speciesReference constant="true" species="M_HEXT_c" stoichiometry="1" />
        </listOfReactants>
        <listOfProducts>
          <speciesReference constant="true" species="M_DALA_c" stoichiometry="1" />
        </listOfProducts>
      </reaction>
      <reaction fast="false" id="R_GLYTR" name="GLYTR" reversible="false" fbc:lowerFluxBound="cobra_0_bound" fbc:upperFluxBound="cobra_default_ub">
        <listOfReactants>
          <speciesReference constant="true" species="M_GLY_e" stoichiometry="1" />
          <speciesReference constant="true" species="M_HEXT_c" stoichiometry="1" />
        </listOfReactants>
        <listOfProducts>
          <speciesReference constant="true" species="M_GLY_c" stoichiometry="1" />
        </listOfProducts>
      </reaction>
      <reaction fast="false" id="R_DSERTR" name="DSERTR" reversible="false" fbc:lowerFluxBound="cobra_0_bound" fbc:upperFluxBound="cobra_default_ub">
        <listOfReactants>
          <speciesReference constant="true" species="M_DSER_e" stoichiometry="1" />
          <speciesReference constant="true" species="M_HEXT_c" stoichiometry="1" />
        </listOfReactants>
        <listOfProducts>
          <speciesReference constant="true" species="M_DSER_c" stoichiometry="1" />
        </listOfProducts>
      </reaction>
      <reaction fast="false" id="R_DPEPTR" name="DPEPTR" reversible="false" fbc:lowerFluxBound="cobra_0_bound" fbc:upperFluxBound="cobra_default_ub">
        <listOfReactants>
          <speciesReference constant="true" species="M_DIPEP_e" stoichiometry="1" />
          <speciesReference constant="true" species="M_ATP_c" stoichiometry="1" />
        </listOfReactants>
        <listOfProducts>
          <speciesReference constant="true" species="M_PI_c" stoichiometry="1" />
          <speciesReference constant="true" species="M_ADP_c" stoichiometry="1" />
          <speciesReference constant="true" species="M_DIPEP_c" stoichiometry="1" />
        </listOfProducts>
      </reaction>
      <reaction fast="false" id="R_GLNTR" name="GLNTR" reversible="false" fbc:lowerFluxBound="cobra_0_bound" fbc:upperFluxBound="cobra_default_ub">
        <listOfReactants>
          <speciesReference constant="true" species="M_GLN_e" stoichiometry="1" />
          <speciesReference constant="true" species="M_ATP_c" stoichiometry="1" />
        </listOfReactants>
        <listOfProducts>
          <speciesReference constant="true" species="M_PI_c" stoichiometry="1" />
          <speciesReference constant="true" species="M_GLN_c" stoichiometry="1" />
          <speciesReference constant="true" species="M_ADP_c" stoichiometry="1" />
        </listOfProducts>
      </reaction>
      <reaction fast="false" id="R_GLUTR1" name="GLUTR1" reversible="true" fbc:lowerFluxBound="cobra_default_lb" fbc:upperFluxBound="cobra_default_ub">
        <listOfReactants>
          <speciesReference constant="true" species="M_NA_e" stoichiometry="1" />
          <speciesReference constant="true" species="M_GLU_e" stoichiometry="1" />
        </listOfReactants>
        <listOfProducts>
          <speciesReference constant="true" species="M_GLU_c" stoichiometry="1" />
          <speciesReference constant="true" species="M_NA_c" stoichiometry="1" />
        </listOfProducts>
      </reaction>
      <reaction fast="false" id="R_OPEPTR" name="OPEPTR" reversible="false" fbc:lowerFluxBound="cobra_0_bound" fbc:upperFluxBound="cobra_default_ub">
        <listOfReactants>
          <speciesReference constant="true" species="M_OPEP_e" stoichiometry="1" />
          <speciesReference constant="true" species="M_ATP_c" stoichiometry="1" />
        </listOfReactants>
        <listOfProducts>
          <speciesReference constant="true" species="M_OPEP_c" stoichiometry="1" />
          <speciesReference constant="true" species="M_PI_c" stoichiometry="1" />
          <speciesReference constant="true" species="M_ADP_c" stoichiometry="1" />
        </listOfProducts>
      </reaction>
      <reaction fast="false" id="R_PEPTR" name="PEPTR" reversible="false" fbc:lowerFluxBound="cobra_0_bound" fbc:upperFluxBound="cobra_default_ub">
        <listOfReactants>
          <speciesReference constant="true" species="M_PEPT_e" stoichiometry="1" />
          <speciesReference constant="true" species="M_ATP_c" stoichiometry="1" />
        </listOfReactants>
        <listOfProducts>
          <speciesReference constant="true" species="M_PI_c" stoichiometry="1" />
          <speciesReference constant="true" species="M_ADP_c" stoichiometry="1" />
          <speciesReference constant="true" species="M_PEPT_c" stoichiometry="1" />
        </listOfProducts>
      </reaction>
      <reaction fast="false" id="R_ASPTR1" name="ASPTR1" reversible="false" fbc:lowerFluxBound="cobra_0_bound" fbc:upperFluxBound="cobra_default_ub">
        <listOfReactants>
          <speciesReference constant="true" species="M_HEXT_c" stoichiometry="1" />
          <speciesReference constant="true" species="M_ASP_e" stoichiometry="1" />
        </listOfReactants>
        <listOfProducts>
          <speciesReference constant="true" species="M_ASP_c" stoichiometry="1" />
        </listOfProducts>
      </reaction>
      <reaction fast="false" id="R_GLUTR2" name="GLUTR2" reversible="true" fbc:lowerFluxBound="cobra_default_lb" fbc:upperFluxBound="cobra_default_ub">
        <listOfReactants>
          <speciesReference constant="true" species="M_GLU_e" stoichiometry="1" />
          <speciesReference constant="true" species="M_HEXT_c" stoichiometry="1" />
        </listOfReactants>
        <listOfProducts>
          <speciesReference constant="true" species="M_GLU_c" stoichiometry="1" />
        </listOfProducts>
      </reaction>
      <reaction fast="false" id="R_SPMDTR" name="SPMDTR" reversible="false" fbc:lowerFluxBound="cobra_0_bound" fbc:upperFluxBound="cobra_default_ub">
        <listOfReactants>
          <speciesReference constant="true" species="M_SPMD_e" stoichiometry="1" />
          <speciesReference constant="true" species="M_ATP_c" stoichiometry="1" />
        </listOfReactants>
        <listOfProducts>
          <speciesReference constant="true" species="M_PI_c" stoichiometry="1" />
          <speciesReference constant="true" species="M_ADP_c" stoichiometry="1" />
          <speciesReference constant="true" species="M_SPMD_c" stoichiometry="1" />
        </listOfProducts>
      </reaction>
      <reaction fast="false" id="R_PTRCTR1" name="PTRCTR1" reversible="false" fbc:lowerFluxBound="cobra_0_bound" fbc:upperFluxBound="cobra_default_ub">
        <listOfReactants>
          <speciesReference constant="true" species="M_PTRC_e" stoichiometry="1" />
          <speciesReference constant="true" species="M_ATP_c" stoichiometry="1" />
        </listOfReactants>
        <listOfProducts>
          <speciesReference constant="true" species="M_PI_c" stoichiometry="1" />
          <speciesReference constant="true" species="M_ADP_c" stoichiometry="1" />
          <speciesReference constant="true" species="M_PTRC_c" stoichiometry="1" />
        </listOfProducts>
      </reaction>
      <reaction fast="false" id="R_PTRCTR2" name="PTRCTR2" reversible="true" fbc:lowerFluxBound="cobra_default_lb" fbc:upperFluxBound="cobra_default_ub">
        <listOfReactants>
          <speciesReference constant="true" species="M_PTRC_e" stoichiometry="1" />
          <speciesReference constant="true" species="M_ORN_c" stoichiometry="1" />
        </listOfReactants>
        <listOfProducts>
          <speciesReference constant="true" species="M_ORN_e" stoichiometry="1" />
          <speciesReference constant="true" species="M_PTRC_c" stoichiometry="1" />
        </listOfProducts>
      </reaction>
      <reaction fast="false" id="R_SERTR" name="SERTR" reversible="true" fbc:lowerFluxBound="cobra_default_lb" fbc:upperFluxBound="cobra_default_ub">
        <listOfReactants>
          <speciesReference constant="true" species="M_SER_e" stoichiometry="1" />
          <speciesReference constant="true" species="M_HEXT_c" stoichiometry="1" />
        </listOfReactants>
        <listOfProducts>
          <speciesReference constant="true" species="M_SER_c" stoichiometry="1" />
        </listOfProducts>
      </reaction>
      <reaction fast="false" id="R_TRPTR" name="TRPTR" reversible="true" fbc:lowerFluxBound="cobra_default_lb" fbc:upperFluxBound="cobra_default_ub">
        <listOfReactants>
          <speciesReference constant="true" species="M_TRP_e" stoichiometry="1" />
          <speciesReference constant="true" species="M_HEXT_c" stoichiometry="1" />
        </listOfReactants>
        <listOfProducts>
          <speciesReference constant="true" species="M_TRP_c" stoichiometry="1" />
        </listOfProducts>
      </reaction>
      <reaction fast="false" id="R_TYRTR" name="TYRTR" reversible="true" fbc:lowerFluxBound="cobra_default_lb" fbc:upperFluxBound="cobra_default_ub">
        <listOfReactants>
          <speciesReference constant="true" species="M_TYR_e" stoichiometry="1" />
          <speciesReference constant="true" species="M_HEXT_c" stoichiometry="1" />
        </listOfReactants>
        <listOfProducts>
          <speciesReference constant="true" species="M_TYR_c" stoichiometry="1" />
        </listOfProducts>
      </reaction>
      <reaction fast="false" id="R_PITR" name="PITR" reversible="false" fbc:lowerFluxBound="cobra_0_bound" fbc:upperFluxBound="cobra_default_ub">
        <listOfReactants>
          <speciesReference constant="true" species="M_ATP_c" stoichiometry="1" />
          <speciesReference constant="true" species="M_PI_e" stoichiometry="1" />
        </listOfReactants>
        <listOfProducts>
          <speciesReference constant="true" species="M_PI_c" stoichiometry="2" />
          <speciesReference constant="true" species="M_ADP_c" stoichiometry="1" />
        </listOfProducts>
      </reaction>
      <reaction fast="false" id="R_SUCCTR" name="SUCCTR" reversible="true" fbc:lowerFluxBound="cobra_default_lb" fbc:upperFluxBound="cobra_default_ub">
        <listOfReactants>
          <speciesReference constant="true" species="M_SUCC_e" stoichiometry="1" />
          <speciesReference constant="true" species="M_HEXT_c" stoichiometry="1" />
        </listOfReactants>
        <listOfProducts>
          <speciesReference constant="true" species="M_SUCC_c" stoichiometry="1" />
        </listOfProducts>
      </reaction>
      <reaction fast="false" id="R_FUMTR" name="FUMTR" reversible="true" fbc:lowerFluxBound="cobra_default_lb" fbc:upperFluxBound="cobra_default_ub">
        <listOfReactants>
          <speciesReference constant="true" species="M_HEXT_c" stoichiometry="1" />
          <speciesReference constant="true" species="M_FUM_e" stoichiometry="1" />
        </listOfReactants>
        <listOfProducts>
          <speciesReference constant="true" species="M_FUM_c" stoichiometry="1" />
        </listOfProducts>
      </reaction>
      <reaction fast="false" id="R_MALTR" name="MALTR" reversible="true" fbc:lowerFluxBound="cobra_default_lb" fbc:upperFluxBound="cobra_default_ub">
        <listOfReactants>
          <speciesReference constant="true" species="M_MAL_e" stoichiometry="1" />
          <speciesReference constant="true" species="M_HEXT_c" stoichiometry="1" />
        </listOfReactants>
        <listOfProducts>
          <speciesReference constant="true" species="M_MAL_c" stoichiometry="1" />
        </listOfProducts>
      </reaction>
      <reaction fast="false" id="R_ASPTR2" name="ASPTR2" reversible="true" fbc:lowerFluxBound="cobra_default_lb" fbc:upperFluxBound="cobra_default_ub">
        <listOfReactants>
          <speciesReference constant="true" species="M_HEXT_c" stoichiometry="1" />
          <speciesReference constant="true" species="M_ASP_e" stoichiometry="1" />
        </listOfReactants>
        <listOfProducts>
          <speciesReference constant="true" species="M_ASP_c" stoichiometry="1" />
        </listOfProducts>
      </reaction>
      <reaction fast="false" id="R_RIBTR" name="RIBTR" reversible="false" fbc:lowerFluxBound="cobra_0_bound" fbc:upperFluxBound="cobra_default_ub">
        <listOfReactants>
          <speciesReference constant="true" species="M_ATP_c" stoichiometry="1" />
          <speciesReference constant="true" species="M_RIB_e" stoichiometry="1" />
        </listOfReactants>
        <listOfProducts>
          <speciesReference constant="true" species="M_PI_c" stoichiometry="1" />
          <speciesReference constant="true" species="M_RIB_c" stoichiometry="1" />
          <speciesReference constant="true" species="M_ADP_c" stoichiometry="1" />
        </listOfProducts>
      </reaction>
      <reaction fast="false" id="R_XYLTR" name="XYLTR" reversible="false" fbc:lowerFluxBound="cobra_0_bound" fbc:upperFluxBound="cobra_default_ub">
        <listOfReactants>
          <speciesReference constant="true" species="M_ATP_c" stoichiometry="1" />
          <speciesReference constant="true" species="M_XYL_e" stoichiometry="1" />
        </listOfReactants>
        <listOfProducts>
          <speciesReference constant="true" species="M_PI_c" stoichiometry="1" />
          <speciesReference constant="true" species="M_XYL_c" stoichiometry="1" />
          <speciesReference constant="true" species="M_ADP_c" stoichiometry="1" />
        </listOfProducts>
      </reaction>
      <reaction fast="false" id="R_FORTR" name="FORTR" reversible="true" fbc:lowerFluxBound="cobra_default_lb" fbc:upperFluxBound="cobra_default_ub">
        <listOfReactants>
          <speciesReference constant="true" species="M_FOR_e" stoichiometry="1" />
        </listOfReactants>
        <listOfProducts>
          <speciesReference constant="true" species="M_FOR_c" stoichiometry="1" />
        </listOfProducts>
      </reaction>
      <reaction fast="false" id="R_GLACTR" name="GLACTR" reversible="false" fbc:lowerFluxBound="cobra_0_bound" fbc:upperFluxBound="cobra_default_ub">
        <listOfReactants>
          <speciesReference constant="true" species="M_ATP_c" stoichiometry="1" />
          <speciesReference constant="true" species="M_GLAC_e" stoichiometry="1" />
        </listOfReactants>
        <listOfProducts>
          <speciesReference constant="true" species="M_PI_c" stoichiometry="1" />
          <speciesReference constant="true" species="M_GLAC_c" stoichiometry="1" />
          <speciesReference constant="true" species="M_ADP_c" stoichiometry="1" />
        </listOfProducts>
      </reaction>
      <reaction fast="false" id="R_GLTR" name="GLTR" reversible="true" fbc:lowerFluxBound="cobra_default_lb" fbc:upperFluxBound="cobra_default_ub">
        <listOfReactants>
          <speciesReference constant="true" species="M_GL_e" stoichiometry="1" />
        </listOfReactants>
        <listOfProducts>
          <speciesReference constant="true" species="M_GL_c" stoichiometry="1" />
        </listOfProducts>
      </reaction>
      <reaction fast="false" id="R_GLPK" name="GLPK" reversible="false" fbc:lowerFluxBound="cobra_0_bound" fbc:upperFluxBound="cobra_default_ub">
        <listOfReactants>
          <speciesReference constant="true" species="M_GL_c" stoichiometry="1" />
          <speciesReference constant="true" species="M_ATP_c" stoichiometry="1" />
        </listOfReactants>
        <listOfProducts>
          <speciesReference constant="true" species="M_ADP_c" stoichiometry="1" />
          <speciesReference constant="true" species="M_GL3P_c" stoichiometry="1" />
        </listOfProducts>
      </reaction>
      <reaction fast="false" id="R_GNTP" name="GNTP" reversible="true" fbc:lowerFluxBound="cobra_default_lb" fbc:upperFluxBound="cobra_default_ub">
        <listOfReactants>
          <speciesReference constant="true" species="M_GLCN_e" stoichiometry="1" />
          <speciesReference constant="true" species="M_HEXT_c" stoichiometry="1" />
        </listOfReactants>
        <listOfProducts>
          <speciesReference constant="true" species="M_GLCN_c" stoichiometry="1" />
        </listOfProducts>
      </reaction>
      <reaction fast="false" id="R_GL3PTR" name="GL3PTR" reversible="false" fbc:lowerFluxBound="cobra_0_bound" fbc:upperFluxBound="cobra_default_ub">
        <listOfReactants>
          <speciesReference constant="true" species="M_GL3P_e" stoichiometry="1" />
          <speciesReference constant="true" species="M_PI_c" stoichiometry="1" />
        </listOfReactants>
        <listOfProducts>
          <speciesReference constant="true" species="M_GL3P_c" stoichiometry="1" />
        </listOfProducts>
      </reaction>
      <reaction fast="false" id="R_FUCTR" name="FUCTR" reversible="true" fbc:lowerFluxBound="cobra_default_lb" fbc:upperFluxBound="cobra_default_ub">
        <listOfReactants>
          <speciesReference constant="true" species="M_FUC_e" stoichiometry="1" />
          <speciesReference constant="true" species="M_HEXT_c" stoichiometry="1" />
        </listOfReactants>
        <listOfProducts>
          <speciesReference constant="true" species="M_FUC_c" stoichiometry="1" />
        </listOfProducts>
      </reaction>
      <reaction fast="false" id="R_FUCI" name="FUCI" reversible="true" fbc:lowerFluxBound="cobra_default_lb" fbc:upperFluxBound="cobra_default_ub">
        <listOfReactants>
          <speciesReference constant="true" species="M_FUC_c" stoichiometry="1" />
        </listOfReactants>
        <listOfProducts>
          <speciesReference constant="true" species="M_FCL_c" stoichiometry="1" />
        </listOfProducts>
      </reaction>
      <reaction fast="false" id="R_FUCK" name="FUCK" reversible="false" fbc:lowerFluxBound="cobra_0_bound" fbc:upperFluxBound="cobra_default_ub">
        <listOfReactants>
          <speciesReference constant="true" species="M_FCL_c" stoichiometry="1" />
          <speciesReference constant="true" species="M_ATP_c" stoichiometry="1" />
        </listOfReactants>
        <listOfProducts>
          <speciesReference constant="true" species="M_FCL1P_c" stoichiometry="1" />
          <speciesReference constant="true" species="M_ADP_c" stoichiometry="1" />
        </listOfProducts>
      </reaction>
      <reaction fast="false" id="R_FUCA" name="FUCA" reversible="true" fbc:lowerFluxBound="cobra_default_lb" fbc:upperFluxBound="cobra_default_ub">
        <listOfReactants>
          <speciesReference constant="true" species="M_FCL1P_c" stoichiometry="1" />
        </listOfReactants>
        <listOfProducts>
          <speciesReference constant="true" species="M_LACAL_c" stoichiometry="1" />
          <speciesReference constant="true" species="M_T3P2_c" stoichiometry="1" />
        </listOfProducts>
      </reaction>
      <reaction fast="false" id="R_LACTR" name="LACTR" reversible="true" fbc:lowerFluxBound="cobra_default_lb" fbc:upperFluxBound="cobra_default_ub">
        <listOfReactants>
          <speciesReference constant="true" species="M_LAC_e" stoichiometry="1" />
          <speciesReference constant="true" species="M_HEXT_c" stoichiometry="1" />
        </listOfReactants>
        <listOfProducts>
          <speciesReference constant="true" species="M_LAC_c" stoichiometry="1" />
        </listOfProducts>
      </reaction>
      <reaction fast="false" id="R_C120TR" name="C120TR" reversible="false" fbc:lowerFluxBound="cobra_0_bound" fbc:upperFluxBound="cobra_default_ub">
        <listOfReactants>
          <speciesReference constant="true" species="M_C120_e" stoichiometry="1" />
        </listOfReactants>
        <listOfProducts>
          <speciesReference constant="true" species="M_C120_c" stoichiometry="1" />
        </listOfProducts>
      </reaction>
      <reaction fast="false" id="R_C140TR" name="C140TR" reversible="false" fbc:lowerFluxBound="cobra_0_bound" fbc:upperFluxBound="cobra_default_ub">
        <listOfReactants>
          <speciesReference constant="true" species="M_C140_e" stoichiometry="1" />
        </listOfReactants>
        <listOfProducts>
          <speciesReference constant="true" species="M_C140_c" stoichiometry="1" />
        </listOfProducts>
      </reaction>
      <reaction fast="false" id="R_C141TR" name="C141TR" reversible="false" fbc:lowerFluxBound="cobra_0_bound" fbc:upperFluxBound="cobra_default_ub">
        <listOfReactants>
          <speciesReference constant="true" species="M_C141_e" stoichiometry="1" />
        </listOfReactants>
        <listOfProducts>
          <speciesReference constant="true" species="M_C141_c" stoichiometry="1" />
        </listOfProducts>
      </reaction>
      <reaction fast="false" id="R_C160TR" name="C160TR" reversible="false" fbc:lowerFluxBound="cobra_0_bound" fbc:upperFluxBound="cobra_default_ub">
        <listOfReactants>
          <speciesReference constant="true" species="M_C160_e" stoichiometry="1" />
        </listOfReactants>
        <listOfProducts>
          <speciesReference constant="true" species="M_C160_c" stoichiometry="1" />
        </listOfProducts>
      </reaction>
      <reaction fast="false" id="R_C161TR" name="C161TR" reversible="false" fbc:lowerFluxBound="cobra_0_bound" fbc:upperFluxBound="cobra_default_ub">
        <listOfReactants>
          <speciesReference constant="true" species="M_C161_e" stoichiometry="1" />
        </listOfReactants>
        <listOfProducts>
          <speciesReference constant="true" species="M_C161_c" stoichiometry="1" />
        </listOfProducts>
      </reaction>
      <reaction fast="false" id="R_C181TR" name="C181TR" reversible="false" fbc:lowerFluxBound="cobra_0_bound" fbc:upperFluxBound="cobra_default_ub">
        <listOfReactants>
          <speciesReference constant="true" species="M_C181_e" stoichiometry="1" />
        </listOfReactants>
        <listOfProducts>
          <speciesReference constant="true" species="M_C181_c" stoichiometry="1" />
        </listOfProducts>
      </reaction>
      <reaction fast="false" id="R_FRUTR" name="FRUTR" reversible="false" fbc:lowerFluxBound="cobra_0_bound" fbc:upperFluxBound="cobra_default_ub">
        <listOfReactants>
          <speciesReference constant="true" species="M_FRU_e" stoichiometry="1" />
          <speciesReference constant="true" species="M_PEP_c" stoichiometry="1" />
        </listOfReactants>
        <listOfProducts>
          <speciesReference constant="true" species="M_PYR_c" stoichiometry="1" />
          <speciesReference constant="true" species="M_F1P_c" stoichiometry="1" />
        </listOfProducts>
      </reaction>
      <reaction fast="false" id="R_FRUK" name="FRUK" reversible="false" fbc:lowerFluxBound="cobra_0_bound" fbc:upperFluxBound="cobra_default_ub">
        <listOfReactants>
          <speciesReference constant="true" species="M_F1P_c" stoichiometry="1" />
          <speciesReference constant="true" species="M_ATP_c" stoichiometry="1" />
        </listOfReactants>
        <listOfProducts>
          <speciesReference constant="true" species="M_ADP_c" stoichiometry="1" />
          <speciesReference constant="true" species="M_FDP_c" stoichiometry="1" />
        </listOfProducts>
      </reaction>
      <reaction fast="false" id="R_GLK" name="GLK" reversible="false" fbc:lowerFluxBound="cobra_0_bound" fbc:upperFluxBound="cobra_default_ub">
        <listOfReactants>
          <speciesReference constant="true" species="M_GLC_c" stoichiometry="1" />
          <speciesReference constant="true" species="M_ATP_c" stoichiometry="1" />
        </listOfReactants>
        <listOfProducts>
          <speciesReference constant="true" species="M_G6P_c" stoichiometry="1" />
          <speciesReference constant="true" species="M_ADP_c" stoichiometry="1" />
        </listOfProducts>
      </reaction>
      <reaction fast="false" id="R_ATOE1" name="ATOE1" reversible="true" fbc:lowerFluxBound="cobra_default_lb" fbc:upperFluxBound="cobra_default_ub">
        <listOfReactants>
          <speciesReference constant="true" species="M_ACTOAC_e" stoichiometry="1" />
        </listOfReactants>
        <listOfProducts>
          <speciesReference constant="true" species="M_ACTOAC_c" stoichiometry="1" />
        </listOfProducts>
      </reaction>
      <reaction fast="false" id="R_ATOE2" name="ATOE2" reversible="true" fbc:lowerFluxBound="cobra_default_lb" fbc:upperFluxBound="cobra_default_ub">
        <listOfReactants>
          <speciesReference constant="true" species="M_BUTRAT_e" stoichiometry="1" />
        </listOfReactants>
        <listOfProducts>
          <speciesReference constant="true" species="M_BUTRAT_c" stoichiometry="1" />
        </listOfProducts>
      </reaction>
      <reaction fast="false" id="R_ATOE3" name="ATOE3" reversible="true" fbc:lowerFluxBound="cobra_default_lb" fbc:upperFluxBound="cobra_default_ub">
        <listOfReactants>
          <speciesReference constant="true" species="M_BUTNOL_e" stoichiometry="1" />
        </listOfReactants>
        <listOfProducts>
          <speciesReference constant="true" species="M_BUTNOL_c" stoichiometry="1" />
        </listOfProducts>
      </reaction>
      <reaction fast="false" id="R_ATOAD1" name="ATOAD1" reversible="true" fbc:lowerFluxBound="cobra_default_lb" fbc:upperFluxBound="cobra_default_ub">
        <listOfReactants>
          <speciesReference constant="true" species="M_ACCOA_c" stoichiometry="1" />
          <speciesReference constant="true" species="M_ACTOAC_c" stoichiometry="1" />
        </listOfReactants>
        <listOfProducts>
          <speciesReference constant="true" species="M_AC_c" stoichiometry="1" />
          <speciesReference constant="true" species="M_AACCOA_c" stoichiometry="1" />
        </listOfProducts>
      </reaction>
      <reaction fast="false" id="R_ATOAD2" name="ATOAD2" reversible="true" fbc:lowerFluxBound="cobra_default_lb" fbc:upperFluxBound="cobra_default_ub">
        <listOfReactants>
          <speciesReference constant="true" species="M_ACCOA_c" stoichiometry="1" />
          <speciesReference constant="true" species="M_BUTRAT_c" stoichiometry="1" />
        </listOfReactants>
        <listOfProducts>
          <speciesReference constant="true" species="M_AC_c" stoichiometry="1" />
          <speciesReference constant="true" species="M_BUTRCOA_c" stoichiometry="1" />
        </listOfProducts>
      </reaction>
      <reaction fast="false" id="R_ATOB" name="ATOB" reversible="true" fbc:lowerFluxBound="cobra_default_lb" fbc:upperFluxBound="cobra_default_ub">
        <listOfReactants>
          <speciesReference constant="true" species="M_AACCOA_c" stoichiometry="1" />
          <speciesReference constant="true" species="M_COA_c" stoichiometry="1" />
        </listOfReactants>
        <listOfProducts>
          <speciesReference constant="true" species="M_ACCOA_c" stoichiometry="2" />
        </listOfProducts>
      </reaction>
      <reaction fast="false" id="R_NAHTR" name="NAHTR" reversible="true" fbc:lowerFluxBound="cobra_default_lb" fbc:upperFluxBound="cobra_default_ub">
        <listOfReactants>
          <speciesReference constant="true" species="M_NA_e" stoichiometry="1" />
        </listOfReactants>
        <listOfProducts>
          <speciesReference constant="true" species="M_NA_c" stoichiometry="1" />
          <speciesReference constant="true" species="M_HEXT_c" stoichiometry="1" />
        </listOfProducts>
      </reaction>
      <reaction fast="false" id="R_PROTR" name="PROTR" reversible="true" fbc:lowerFluxBound="cobra_default_lb" fbc:upperFluxBound="cobra_default_ub">
        <listOfReactants>
          <speciesReference constant="true" species="M_NA_e" stoichiometry="1" />
          <speciesReference constant="true" species="M_PRO_e" stoichiometry="1" />
        </listOfReactants>
        <listOfProducts>
          <speciesReference constant="true" species="M_PRO_c" stoichiometry="1" />
          <speciesReference constant="true" species="M_NA_c" stoichiometry="1" />
        </listOfProducts>
      </reaction>
      <reaction fast="false" id="R_POTTR" name="POTTR" reversible="true" fbc:lowerFluxBound="cobra_default_lb" fbc:upperFluxBound="cobra_default_ub">
        <listOfReactants>
          <speciesReference constant="true" species="M_K_e" stoichiometry="1" />
          <speciesReference constant="true" species="M_HEXT_c" stoichiometry="1" />
        </listOfReactants>
        <listOfProducts>
          <speciesReference constant="true" species="M_K_c" stoichiometry="1" />
        </listOfProducts>
      </reaction>
      <reaction fast="false" id="R_URATR" name="URATR" reversible="false" fbc:lowerFluxBound="cobra_0_bound" fbc:upperFluxBound="cobra_default_ub">
        <listOfReactants>
          <speciesReference constant="true" species="M_URA_e" stoichiometry="1" />
          <speciesReference constant="true" species="M_HEXT_c" stoichiometry="1" />
        </listOfReactants>
        <listOfProducts>
          <speciesReference constant="true" species="M_URA_c" stoichiometry="1" />
        </listOfProducts>
      </reaction>
      <reaction fast="false" id="R_PNTTR" name="PNTTR" reversible="true" fbc:lowerFluxBound="cobra_default_lb" fbc:upperFluxBound="cobra_default_ub">
        <listOfReactants>
          <speciesReference constant="true" species="M_NA_e" stoichiometry="1" />
          <speciesReference constant="true" species="M_PNTO_e" stoichiometry="1" />
        </listOfReactants>
        <listOfProducts>
          <speciesReference constant="true" species="M_PNTO_c" stoichiometry="1" />
          <speciesReference constant="true" species="M_NA_c" stoichiometry="1" />
        </listOfProducts>
      </reaction>
      <reaction fast="false" id="R_GALM" name="GALM" reversible="true" fbc:lowerFluxBound="cobra_default_lb" fbc:upperFluxBound="cobra_default_ub">
        <listOfReactants>
          <speciesReference constant="true" species="M_bDGLC_c" stoichiometry="1" />
        </listOfReactants>
        <listOfProducts>
          <speciesReference constant="true" species="M_GLC_c" stoichiometry="1" />
        </listOfProducts>
      </reaction>
      <reaction fast="false" id="R_GALK" name="GALK" reversible="false" fbc:lowerFluxBound="cobra_0_bound" fbc:upperFluxBound="cobra_default_ub">
        <listOfReactants>
          <speciesReference constant="true" species="M_GLAC_c" stoichiometry="1" />
          <speciesReference constant="true" species="M_ATP_c" stoichiometry="1" />
        </listOfReactants>
        <listOfProducts>
          <speciesReference constant="true" species="M_GAL1P_c" stoichiometry="1" />
          <speciesReference constant="true" species="M_ADP_c" stoichiometry="1" />
        </listOfProducts>
      </reaction>
      <reaction fast="false" id="R_GALT" name="GALT" reversible="true" fbc:lowerFluxBound="cobra_default_lb" fbc:upperFluxBound="cobra_default_ub">
        <listOfReactants>
          <speciesReference constant="true" species="M_GAL1P_c" stoichiometry="1" />
          <speciesReference constant="true" species="M_UDPG_c" stoichiometry="1" />
        </listOfReactants>
        <listOfProducts>
          <speciesReference constant="true" species="M_UDPGAL_c" stoichiometry="1" />
          <speciesReference constant="true" species="M_G1P_c" stoichiometry="1" />
        </listOfProducts>
      </reaction>
      <reaction fast="false" id="R_GALE" name="GALE" reversible="true" fbc:lowerFluxBound="cobra_default_lb" fbc:upperFluxBound="cobra_default_ub">
        <listOfReactants>
          <speciesReference constant="true" species="M_UDPGAL_c" stoichiometry="1" />
        </listOfReactants>
        <listOfProducts>
          <speciesReference constant="true" species="M_UDPG_c" stoichiometry="1" />
        </listOfProducts>
      </reaction>
      <reaction fast="false" id="R_GALU" name="GALU" reversible="true" fbc:lowerFluxBound="cobra_default_lb" fbc:upperFluxBound="cobra_default_ub">
        <listOfReactants>
          <speciesReference constant="true" species="M_UTP_c" stoichiometry="1" />
          <speciesReference constant="true" species="M_G1P_c" stoichiometry="1" />
        </listOfReactants>
        <listOfProducts>
          <speciesReference constant="true" species="M_PPI_c" stoichiometry="1" />
          <speciesReference constant="true" species="M_UDPG_c" stoichiometry="1" />
        </listOfProducts>
      </reaction>
      <reaction fast="false" id="R_NAGB" name="NAGB" reversible="false" fbc:lowerFluxBound="cobra_0_bound" fbc:upperFluxBound="cobra_default_ub">
        <listOfReactants>
          <speciesReference constant="true" species="M_GA6P_c" stoichiometry="1" />
        </listOfReactants>
        <listOfProducts>
          <speciesReference constant="true" species="M_NH3_c" stoichiometry="1" />
          <speciesReference constant="true" species="M_F6P_c" stoichiometry="1" />
        </listOfProducts>
      </reaction>
      <reaction fast="false" id="R_NAGA" name="NAGA" reversible="false" fbc:lowerFluxBound="cobra_0_bound" fbc:upperFluxBound="cobra_default_ub">
        <listOfReactants>
          <speciesReference constant="true" species="M_NAGP_c" stoichiometry="1" />
        </listOfReactants>
        <listOfProducts>
          <speciesReference constant="true" species="M_AC_c" stoichiometry="1" />
          <speciesReference constant="true" species="M_GA6P_c" stoichiometry="1" />
        </listOfProducts>
      </reaction>
      <reaction fast="false" id="R_PTA" name="PTA" reversible="true" fbc:lowerFluxBound="cobra_default_lb" fbc:upperFluxBound="cobra_default_ub">
        <listOfReactants>
          <speciesReference constant="true" species="M_ACCOA_c" stoichiometry="1" />
          <speciesReference constant="true" species="M_PI_c" stoichiometry="1" />
        </listOfReactants>
        <listOfProducts>
          <speciesReference constant="true" species="M_ACTP_c" stoichiometry="1" />
          <speciesReference constant="true" species="M_COA_c" stoichiometry="1" />
        </listOfProducts>
      </reaction>
      <reaction fast="false" id="R_ACKA" name="ACKA" reversible="true" fbc:lowerFluxBound="cobra_default_lb" fbc:upperFluxBound="cobra_default_ub">
        <listOfReactants>
          <speciesReference constant="true" species="M_ACTP_c" stoichiometry="1" />
          <speciesReference constant="true" species="M_ADP_c" stoichiometry="1" />
        </listOfReactants>
        <listOfProducts>
          <speciesReference constant="true" species="M_AC_c" stoichiometry="1" />
          <speciesReference constant="true" species="M_ATP_c" stoichiometry="1" />
        </listOfProducts>
      </reaction>
      <reaction fast="false" id="R_ARAD" name="ARAD" reversible="true" fbc:lowerFluxBound="cobra_default_lb" fbc:upperFluxBound="cobra_default_ub">
        <listOfReactants>
          <speciesReference constant="true" species="M_LRL5P_c" stoichiometry="1" />
        </listOfReactants>
        <listOfProducts>
          <speciesReference constant="true" species="M_X5P_c" stoichiometry="1" />
        </listOfProducts>
      </reaction>
      <reaction fast="false" id="R_XYLA1" name="XYLA1" reversible="true" fbc:lowerFluxBound="cobra_default_lb" fbc:upperFluxBound="cobra_default_ub">
        <listOfReactants>
          <speciesReference constant="true" species="M_XYL_c" stoichiometry="1" />
        </listOfReactants>
        <listOfProducts>
          <speciesReference constant="true" species="M_XUL_c" stoichiometry="1" />
        </listOfProducts>
      </reaction>
      <reaction fast="false" id="R_XYLB" name="XYLB" reversible="false" fbc:lowerFluxBound="cobra_0_bound" fbc:upperFluxBound="cobra_default_ub">
        <listOfReactants>
          <speciesReference constant="true" species="M_ATP_c" stoichiometry="1" />
          <speciesReference constant="true" species="M_XUL_c" stoichiometry="1" />
        </listOfReactants>
        <listOfProducts>
          <speciesReference constant="true" species="M_X5P_c" stoichiometry="1" />
          <speciesReference constant="true" species="M_ADP_c" stoichiometry="1" />
        </listOfProducts>
      </reaction>
      <reaction fast="false" id="R_LYX" name="LYX" reversible="false" fbc:lowerFluxBound="cobra_0_bound" fbc:upperFluxBound="cobra_default_ub">
        <listOfReactants>
          <speciesReference constant="true" species="M_ATP_c" stoichiometry="1" />
          <speciesReference constant="true" species="M_XUL_c" stoichiometry="1" />
        </listOfReactants>
        <listOfProducts>
          <speciesReference constant="true" species="M_X5P_c" stoichiometry="1" />
          <speciesReference constant="true" species="M_ADP_c" stoichiometry="1" />
        </listOfProducts>
      </reaction>
      <reaction fast="false" id="R_XYLA2" name="XYLA2" reversible="false" fbc:lowerFluxBound="cobra_0_bound" fbc:upperFluxBound="cobra_default_ub">
        <listOfReactants>
          <speciesReference constant="true" species="M_FRU_c" stoichiometry="1" />
        </listOfReactants>
        <listOfProducts>
          <speciesReference constant="true" species="M_GLC_c" stoichiometry="1" />
        </listOfProducts>
      </reaction>
      <reaction fast="false" id="R_SLATR" name="SLATR" reversible="false" fbc:lowerFluxBound="cobra_0_bound" fbc:upperFluxBound="cobra_default_ub">
        <listOfReactants>
          <speciesReference constant="true" species="M_ATP_c" stoichiometry="1" />
          <speciesReference constant="true" species="M_SLA_e" stoichiometry="1" />
        </listOfReactants>
        <listOfProducts>
          <speciesReference constant="true" species="M_PI_c" stoichiometry="1" />
          <speciesReference constant="true" species="M_SLA_c" stoichiometry="1" />
          <speciesReference constant="true" species="M_ADP_c" stoichiometry="1" />
        </listOfProducts>
      </reaction>
      <reaction fast="false" id="R_NANA" name="NANA" reversible="false" fbc:lowerFluxBound="cobra_0_bound" fbc:upperFluxBound="cobra_default_ub">
        <listOfReactants>
          <speciesReference constant="true" species="M_SLA_c" stoichiometry="1" />
        </listOfReactants>
        <listOfProducts>
          <speciesReference constant="true" species="M_PYR_c" stoichiometry="1" />
          <speciesReference constant="true" species="M_NAMAN_c" stoichiometry="1" />
        </listOfProducts>
      </reaction>
      <reaction fast="false" id="R_RBSK" name="RBSK" reversible="false" fbc:lowerFluxBound="cobra_0_bound" fbc:upperFluxBound="cobra_default_ub">
        <listOfReactants>
          <speciesReference constant="true" species="M_RIB_c" stoichiometry="1" />
          <speciesReference constant="true" species="M_ATP_c" stoichiometry="1" />
        </listOfReactants>
        <listOfProducts>
          <speciesReference constant="true" species="M_R5P_c" stoichiometry="1" />
          <speciesReference constant="true" species="M_ADP_c" stoichiometry="1" />
        </listOfProducts>
      </reaction>
      <reaction fast="false" id="R_GLGC" name="GLGC" reversible="false" fbc:lowerFluxBound="cobra_0_bound" fbc:upperFluxBound="cobra_default_ub">
        <listOfReactants>
          <speciesReference constant="true" species="M_ATP_c" stoichiometry="1" />
          <speciesReference constant="true" species="M_G1P_c" stoichiometry="1" />
        </listOfReactants>
        <listOfProducts>
          <speciesReference constant="true" species="M_PPI_c" stoichiometry="1" />
          <speciesReference constant="true" species="M_ADPGLC_c" stoichiometry="1" />
        </listOfProducts>
      </reaction>
      <reaction fast="false" id="R_GLGA" name="GLGA" reversible="false" fbc:lowerFluxBound="cobra_0_bound" fbc:upperFluxBound="cobra_default_ub">
        <listOfReactants>
          <speciesReference constant="true" species="M_ADPGLC_c" stoichiometry="1" />
        </listOfReactants>
        <listOfProducts>
          <speciesReference constant="true" species="M_GLYCOGEN_c" stoichiometry="1" />
          <speciesReference constant="true" species="M_ADP_c" stoichiometry="1" />
        </listOfProducts>
      </reaction>
      <reaction fast="false" id="R_GLGP" name="GLGP" reversible="false" fbc:lowerFluxBound="cobra_0_bound" fbc:upperFluxBound="cobra_default_ub">
        <listOfReactants>
          <speciesReference constant="true" species="M_GLYCOGEN_c" stoichiometry="1" />
          <speciesReference constant="true" species="M_PI_c" stoichiometry="1" />
        </listOfReactants>
        <listOfProducts>
          <speciesReference constant="true" species="M_G1P_c" stoichiometry="1" />
        </listOfProducts>
      </reaction>
      <reaction fast="false" id="R_KDGK" name="KDGK" reversible="false" fbc:lowerFluxBound="cobra_0_bound" fbc:upperFluxBound="cobra_default_ub">
        <listOfReactants>
          <speciesReference constant="true" species="M_KDG_c" stoichiometry="1" />
          <speciesReference constant="true" species="M_ATP_c" stoichiometry="1" />
        </listOfReactants>
        <listOfProducts>
          <speciesReference constant="true" species="M_ADP_c" stoichiometry="1" />
          <speciesReference constant="true" species="M_2KD6PG_c" stoichiometry="1" />
        </listOfProducts>
      </reaction>
      <reaction fast="false" id="R_UXUA1" name="UXUA1" reversible="false" fbc:lowerFluxBound="cobra_0_bound" fbc:upperFluxBound="cobra_default_ub">
        <listOfReactants>
          <speciesReference constant="true" species="M_MANNAT_c" stoichiometry="1" />
        </listOfReactants>
        <listOfProducts>
          <speciesReference constant="true" species="M_KDG_c" stoichiometry="1" />
        </listOfProducts>
      </reaction>
      <reaction fast="false" id="R_UXUA2" name="UXUA2" reversible="false" fbc:lowerFluxBound="cobra_0_bound" fbc:upperFluxBound="cobra_default_ub">
        <listOfReactants>
          <speciesReference constant="true" species="M_ALTRNT_c" stoichiometry="1" />
        </listOfReactants>
        <listOfProducts>
          <speciesReference constant="true" species="M_KDG_c" stoichiometry="1" />
        </listOfProducts>
      </reaction>
      <reaction fast="false" id="R_MALQ" name="MALQ" reversible="true" fbc:lowerFluxBound="cobra_default_lb" fbc:upperFluxBound="cobra_default_ub">
        <listOfReactants>
          <speciesReference constant="true" species="M_MLT_c" stoichiometry="1" />
        </listOfReactants>
        <listOfProducts>
          <speciesReference constant="true" species="M_GLC_c" stoichiometry="2" />
        </listOfProducts>
      </reaction>
      <reaction fast="false" id="R_DEOC" name="DEOC" reversible="false" fbc:lowerFluxBound="cobra_0_bound" fbc:upperFluxBound="cobra_default_ub">
        <listOfReactants>
          <speciesReference constant="true" species="M_DR5P_c" stoichiometry="1" />
        </listOfReactants>
        <listOfProducts>
          <speciesReference constant="true" species="M_T3P1_c" stoichiometry="1" />
          <speciesReference constant="true" species="M_ACAL_c" stoichiometry="1" />
        </listOfProducts>
      </reaction>
      <reaction fast="false" id="R_DLD1" name="DLD1" reversible="true" fbc:lowerFluxBound="cobra_default_lb" fbc:upperFluxBound="cobra_default_ub">
        <listOfReactants>
          <speciesReference constant="true" species="M_NAD_c" stoichiometry="1" />
          <speciesReference constant="true" species="M_LAC_c" stoichiometry="1" />
        </listOfReactants>
        <listOfProducts>
          <speciesReference constant="true" species="M_PYR_c" stoichiometry="1" />
          <speciesReference constant="true" species="M_NADH_c" stoichiometry="1" />
        </listOfProducts>
      </reaction>
      <reaction fast="false" id="R_DLD2" name="DLD2" reversible="false" fbc:lowerFluxBound="cobra_0_bound" fbc:upperFluxBound="cobra_default_ub">
        <listOfReactants>
          <speciesReference constant="true" species="M_Q_c" stoichiometry="1" />
          <speciesReference constant="true" species="M_LAC_c" stoichiometry="1" />
        </listOfReactants>
        <listOfProducts>
          <speciesReference constant="true" species="M_PYR_c" stoichiometry="1" />
          <speciesReference constant="true" species="M_QH2_c" stoichiometry="1" />
        </listOfProducts>
      </reaction>
      <reaction fast="false" id="R_LDHA" name="LDHA" reversible="true" fbc:lowerFluxBound="cobra_default_lb" fbc:upperFluxBound="cobra_default_ub">
        <listOfReactants>
          <speciesReference constant="true" species="M_NAD_c" stoichiometry="1" />
          <speciesReference constant="true" species="M_LAC_c" stoichiometry="1" />
        </listOfReactants>
        <listOfProducts>
          <speciesReference constant="true" species="M_PYR_c" stoichiometry="1" />
          <speciesReference constant="true" species="M_NADH_c" stoichiometry="1" />
        </listOfProducts>
      </reaction>
      <reaction fast="false" id="R_ADHC1" name="ADHC1" reversible="true" fbc:lowerFluxBound="cobra_default_lb" fbc:upperFluxBound="cobra_default_ub">
        <listOfReactants>
          <speciesReference constant="true" species="M_LACAL_c" stoichiometry="1" />
          <speciesReference constant="true" species="M_NAD_c" stoichiometry="1" />
        </listOfReactants>
        <listOfProducts>
          <speciesReference constant="true" species="M_NADH_c" stoichiometry="1" />
          <speciesReference constant="true" species="M_LLAC_c" stoichiometry="1" />
        </listOfProducts>
      </reaction>
      <reaction fast="false" id="R_ADHC2" name="ADHC2" reversible="true" fbc:lowerFluxBound="cobra_default_lb" fbc:upperFluxBound="cobra_default_ub">
        <listOfReactants>
          <speciesReference constant="true" species="M_GLAL_c" stoichiometry="1" />
          <speciesReference constant="true" species="M_NADH_c" stoichiometry="1" />
        </listOfReactants>
        <listOfProducts>
          <speciesReference constant="true" species="M_GL_c" stoichiometry="1" />
          <speciesReference constant="true" species="M_NAD_c" stoichiometry="1" />
        </listOfProducts>
      </reaction>
      <reaction fast="false" id="R_LCTD" name="LCTD" reversible="false" fbc:lowerFluxBound="cobra_0_bound" fbc:upperFluxBound="cobra_default_ub">
        <listOfReactants>
          <speciesReference constant="true" species="M_Q_c" stoichiometry="1" />
          <speciesReference constant="true" species="M_LLAC_c" stoichiometry="1" />
        </listOfReactants>
        <listOfProducts>
          <speciesReference constant="true" species="M_PYR_c" stoichiometry="1" />
          <speciesReference constant="true" species="M_QH2_c" stoichiometry="1" />
        </listOfProducts>
      </reaction>
      <reaction fast="false" id="R_NDH" name="NDH" reversible="false" fbc:lowerFluxBound="cobra_0_bound" fbc:upperFluxBound="cobra_default_ub">
        <listOfReactants>
          <speciesReference constant="true" species="M_Q_c" stoichiometry="1" />
          <speciesReference constant="true" species="M_NADH_c" stoichiometry="1" />
        </listOfReactants>
        <listOfProducts>
          <speciesReference constant="true" species="M_NAD_c" stoichiometry="1" />
          <speciesReference constant="true" species="M_QH2_c" stoichiometry="1" />
        </listOfProducts>
      </reaction>
      <reaction fast="false" id="R_FDHF1" name="FDHF1" reversible="false" fbc:lowerFluxBound="cobra_0_bound" fbc:upperFluxBound="cobra_default_ub">
        <listOfReactants>
          <speciesReference constant="true" species="M_Q_c" stoichiometry="1" />
          <speciesReference constant="true" species="M_FOR_c" stoichiometry="1" />
        </listOfReactants>
        <listOfProducts>
          <speciesReference constant="true" species="M_CO2_c" stoichiometry="1" />
          <speciesReference constant="true" species="M_QH2_c" stoichiometry="1" />
          <speciesReference constant="true" species="M_HEXT_c" stoichiometry="2" />
        </listOfProducts>
      </reaction>
      <reaction fast="false" id="R_FDHF2" name="FDHF2" reversible="false" fbc:lowerFluxBound="cobra_0_bound" fbc:upperFluxBound="cobra_default_ub">
        <listOfReactants>
          <speciesReference constant="true" species="M_FOR_c" stoichiometry="1" />
        </listOfReactants>
        <listOfProducts>
          <speciesReference constant="true" species="M_CO2_c" stoichiometry="1" />
        </listOfProducts>
      </reaction>
      <reaction fast="false" id="R_GLPA" name="GLPA" reversible="false" fbc:lowerFluxBound="cobra_0_bound" fbc:upperFluxBound="cobra_default_ub">
        <listOfReactants>
          <speciesReference constant="true" species="M_Q_c" stoichiometry="1" />
          <speciesReference constant="true" species="M_GL3P_c" stoichiometry="1" />
        </listOfReactants>
        <listOfProducts>
          <speciesReference constant="true" species="M_T3P2_c" stoichiometry="1" />
          <speciesReference constant="true" species="M_QH2_c" stoichiometry="1" />
        </listOfProducts>
      </reaction>
      <reaction fast="false" id="R_GPSA" name="GPSA" reversible="true" fbc:lowerFluxBound="cobra_default_lb" fbc:upperFluxBound="cobra_default_ub">
        <listOfReactants>
          <speciesReference constant="true" species="M_NADP_c" stoichiometry="1" />
          <speciesReference constant="true" species="M_GL3P_c" stoichiometry="1" />
        </listOfReactants>
        <listOfProducts>
          <speciesReference constant="true" species="M_NADPH_c" stoichiometry="1" />
          <speciesReference constant="true" species="M_T3P2_c" stoichiometry="1" />
        </listOfProducts>
      </reaction>
      <reaction fast="false" id="R_NAPAB" name="NAPAB" reversible="false" fbc:lowerFluxBound="cobra_0_bound" fbc:upperFluxBound="cobra_default_ub">
        <listOfReactants>
          <speciesReference constant="true" species="M_NO3_c" stoichiometry="1" />
          <speciesReference constant="true" species="M_QH2_c" stoichiometry="1" />
        </listOfReactants>
        <listOfProducts>
          <speciesReference constant="true" species="M_Q_c" stoichiometry="1" />
          <speciesReference constant="true" species="M_NO2_c" stoichiometry="1" />
        </listOfProducts>
      </reaction>
      <reaction fast="false" id="R_NRFAB" name="NRFAB" reversible="false" fbc:lowerFluxBound="cobra_0_bound" fbc:upperFluxBound="cobra_default_ub">
        <listOfReactants>
          <speciesReference constant="true" species="M_NO2_c" stoichiometry="1" />
          <speciesReference constant="true" species="M_QH2_c" stoichiometry="3" />
        </listOfReactants>
        <listOfProducts>
          <speciesReference constant="true" species="M_Q_c" stoichiometry="3" />
          <speciesReference constant="true" species="M_NH3_c" stoichiometry="1" />
          <speciesReference constant="true" species="M_HEXT_c" stoichiometry="3" />
        </listOfProducts>
      </reaction>
      <reaction fast="false" id="R_CYDA" name="CYDA" reversible="false" fbc:lowerFluxBound="cobra_0_bound" fbc:upperFluxBound="cobra_default_ub">
        <listOfReactants>
          <speciesReference constant="true" species="M_O2_c" stoichiometry="0.5" />
          <speciesReference constant="true" species="M_QH2_c" stoichiometry="1" />
        </listOfReactants>
        <listOfProducts>
          <speciesReference constant="true" species="M_Q_c" stoichiometry="1" />
          <speciesReference constant="true" species="M_HEXT_c" stoichiometry="2" />
        </listOfProducts>
      </reaction>
      <reaction fast="false" id="R_PNTA1" name="PNTA1" reversible="false" fbc:lowerFluxBound="cobra_0_bound" fbc:upperFluxBound="cobra_default_ub">
        <listOfReactants>
          <speciesReference constant="true" species="M_NADPH_c" stoichiometry="1" />
          <speciesReference constant="true" species="M_NAD_c" stoichiometry="1" />
        </listOfReactants>
        <listOfProducts>
          <speciesReference constant="true" species="M_NADH_c" stoichiometry="1" />
          <speciesReference constant="true" species="M_NADP_c" stoichiometry="1" />
        </listOfProducts>
      </reaction>
      <reaction fast="false" id="R_PNTA2" name="PNTA2" reversible="false" fbc:lowerFluxBound="cobra_0_bound" fbc:upperFluxBound="cobra_default_ub">
        <listOfReactants>
          <speciesReference constant="true" species="M_HEXT_c" stoichiometry="2" />
          <speciesReference constant="true" species="M_NADH_c" stoichiometry="1" />
          <speciesReference constant="true" species="M_NADP_c" stoichiometry="1" />
        </listOfReactants>
        <listOfProducts>
          <speciesReference constant="true" species="M_NADPH_c" stoichiometry="1" />
          <speciesReference constant="true" species="M_NAD_c" stoichiometry="1" />
        </listOfProducts>
      </reaction>
      <reaction fast="false" id="R_ATPA" name="ATPA" reversible="true" fbc:lowerFluxBound="cobra_default_lb" fbc:upperFluxBound="cobra_default_ub">
        <listOfReactants>
          <speciesReference constant="true" species="M_PI_c" stoichiometry="1" />
          <speciesReference constant="true" species="M_ADP_c" stoichiometry="1" />
          <speciesReference constant="true" species="M_HEXT_c" stoichiometry="4" />
        </listOfReactants>
        <listOfProducts>
          <speciesReference constant="true" species="M_ATP_c" stoichiometry="1" />
        </listOfProducts>
      </reaction>
      <reaction fast="false" id="R_FDXG" name="FDXG" reversible="false" fbc:lowerFluxBound="cobra_0_bound" fbc:upperFluxBound="cobra_default_ub">
        <listOfReactants>
          <speciesReference constant="true" species="M_Q_c" stoichiometry="1" />
          <speciesReference constant="true" species="M_FOR_c" stoichiometry="1" />
        </listOfReactants>
        <listOfProducts>
          <speciesReference constant="true" species="M_CO2_c" stoichiometry="1" />
          <speciesReference constant="true" species="M_QH2_c" stoichiometry="1" />
          <speciesReference constant="true" species="M_HEXT_c" stoichiometry="2" />
        </listOfProducts>
      </reaction>
      <reaction fast="false" id="R_FRD2" name="FRD2" reversible="false" fbc:lowerFluxBound="cobra_0_bound" fbc:upperFluxBound="cobra_default_ub">
        <listOfReactants>
          <speciesReference constant="true" species="M_FAD_c" stoichiometry="1" />
          <speciesReference constant="true" species="M_QH2_c" stoichiometry="1" />
        </listOfReactants>
        <listOfProducts>
          <speciesReference constant="true" species="M_Q_c" stoichiometry="1" />
          <speciesReference constant="true" species="M_FADH_c" stoichiometry="1" />
        </listOfProducts>
      </reaction>
      <reaction fast="false" id="R_GOR" name="GOR" reversible="true" fbc:lowerFluxBound="cobra_default_lb" fbc:upperFluxBound="cobra_default_ub">
        <listOfReactants>
          <speciesReference constant="true" species="M_NADPH_c" stoichiometry="1" />
          <speciesReference constant="true" species="M_OGT_c" stoichiometry="1" />
        </listOfReactants>
        <listOfProducts>
          <speciesReference constant="true" species="M_RGT_c" stoichiometry="1" />
          <speciesReference constant="true" species="M_NADP_c" stoichiometry="1" />
        </listOfProducts>
      </reaction>
      <reaction fast="false" id="R_MGSA" name="MGSA" reversible="false" fbc:lowerFluxBound="cobra_0_bound" fbc:upperFluxBound="cobra_default_ub">
        <listOfReactants>
          <speciesReference constant="true" species="M_T3P2_c" stoichiometry="1" />
        </listOfReactants>
        <listOfProducts>
          <speciesReference constant="true" species="M_PI_c" stoichiometry="1" />
          <speciesReference constant="true" species="M_MTHGXL_c" stoichiometry="1" />
        </listOfProducts>
      </reaction>
      <reaction fast="false" id="R_GLOA" name="GLOA" reversible="false" fbc:lowerFluxBound="cobra_0_bound" fbc:upperFluxBound="cobra_default_ub">
        <listOfReactants>
          <speciesReference constant="true" species="M_RGT_c" stoichiometry="1" />
          <speciesReference constant="true" species="M_MTHGXL_c" stoichiometry="1" />
        </listOfReactants>
        <listOfProducts>
          <speciesReference constant="true" species="M_LCTGT_c" stoichiometry="1" />
        </listOfProducts>
      </reaction>
      <reaction fast="false" id="R_GLOB" name="GLOB" reversible="false" fbc:lowerFluxBound="cobra_0_bound" fbc:upperFluxBound="cobra_default_ub">
        <listOfReactants>
          <speciesReference constant="true" species="M_LCTGT_c" stoichiometry="1" />
        </listOfReactants>
        <listOfProducts>
          <speciesReference constant="true" species="M_RGT_c" stoichiometry="1" />
          <speciesReference constant="true" species="M_LAC_c" stoichiometry="1" />
        </listOfProducts>
      </reaction>
      <reaction fast="false" id="R_CYSZ" name="CYSZ" reversible="true" fbc:lowerFluxBound="cobra_default_lb" fbc:upperFluxBound="cobra_default_ub">
        <listOfReactants>
          <speciesReference constant="true" species="M_SLF_e" stoichiometry="1" />
        </listOfReactants>
        <listOfProducts>
          <speciesReference constant="true" species="M_SLF_c" stoichiometry="1" />
        </listOfProducts>
      </reaction>
      <reaction fast="false" id="R_NUPCTR1" name="NUPCTR1" reversible="false" fbc:lowerFluxBound="cobra_0_bound" fbc:upperFluxBound="cobra_default_ub">
        <listOfReactants>
          <speciesReference constant="true" species="M_ADN_e" stoichiometry="1" />
          <speciesReference constant="true" species="M_HEXT_c" stoichiometry="1" />
        </listOfReactants>
        <listOfProducts>
          <speciesReference constant="true" species="M_ADN_c" stoichiometry="1" />
        </listOfProducts>
      </reaction>
      <reaction fast="false" id="R_NUPCTR2" name="NUPCTR2" reversible="false" fbc:lowerFluxBound="cobra_0_bound" fbc:upperFluxBound="cobra_default_ub">
        <listOfReactants>
          <speciesReference constant="true" species="M_URI_e" stoichiometry="1" />
          <speciesReference constant="true" species="M_HEXT_c" stoichiometry="1" />
        </listOfReactants>
        <listOfProducts>
          <speciesReference constant="true" species="M_URI_c" stoichiometry="1" />
        </listOfProducts>
      </reaction>
      <reaction fast="false" id="R_NUPCTR3" name="NUPCTR3" reversible="false" fbc:lowerFluxBound="cobra_0_bound" fbc:upperFluxBound="cobra_default_ub">
        <listOfReactants>
          <speciesReference constant="true" species="M_CYTD_e" stoichiometry="1" />
          <speciesReference constant="true" species="M_HEXT_c" stoichiometry="1" />
        </listOfReactants>
        <listOfProducts>
          <speciesReference constant="true" species="M_CYTD_c" stoichiometry="1" />
        </listOfProducts>
      </reaction>
      <reaction fast="false" id="R_NUPCTR4" name="NUPCTR4" reversible="false" fbc:lowerFluxBound="cobra_0_bound" fbc:upperFluxBound="cobra_default_ub">
        <listOfReactants>
          <speciesReference constant="true" species="M_DT_e" stoichiometry="1" />
          <speciesReference constant="true" species="M_HEXT_c" stoichiometry="1" />
        </listOfReactants>
        <listOfProducts>
          <speciesReference constant="true" species="M_DT_c" stoichiometry="1" />
        </listOfProducts>
      </reaction>
      <reaction fast="false" id="R_NUPCTR5" name="NUPCTR5" reversible="false" fbc:lowerFluxBound="cobra_0_bound" fbc:upperFluxBound="cobra_default_ub">
        <listOfReactants>
          <speciesReference constant="true" species="M_DA_e" stoichiometry="1" />
          <speciesReference constant="true" species="M_HEXT_c" stoichiometry="1" />
        </listOfReactants>
        <listOfProducts>
          <speciesReference constant="true" species="M_DA_c" stoichiometry="1" />
        </listOfProducts>
      </reaction>
      <reaction fast="false" id="R_NUPCTR6" name="NUPCTR6" reversible="false" fbc:lowerFluxBound="cobra_0_bound" fbc:upperFluxBound="cobra_default_ub">
        <listOfReactants>
          <speciesReference constant="true" species="M_DC_e" stoichiometry="1" />
          <speciesReference constant="true" species="M_HEXT_c" stoichiometry="1" />
        </listOfReactants>
        <listOfProducts>
          <speciesReference constant="true" species="M_DC_c" stoichiometry="1" />
        </listOfProducts>
      </reaction>
      <reaction fast="false" id="R_NUPCTR7" name="NUPCTR7" reversible="false" fbc:lowerFluxBound="cobra_0_bound" fbc:upperFluxBound="cobra_default_ub">
        <listOfReactants>
          <speciesReference constant="true" species="M_DU_e" stoichiometry="1" />
          <speciesReference constant="true" species="M_HEXT_c" stoichiometry="1" />
        </listOfReactants>
        <listOfProducts>
          <speciesReference constant="true" species="M_DU_c" stoichiometry="1" />
        </listOfProducts>
      </reaction>
      <reaction fast="false" id="R_NUCTR1" name="NUCTR1" reversible="true" fbc:lowerFluxBound="cobra_default_lb" fbc:upperFluxBound="cobra_default_ub">
        <listOfReactants>
          <speciesReference constant="true" species="M_GN_e" stoichiometry="1" />
        </listOfReactants>
        <listOfProducts>
          <speciesReference constant="true" species="M_GN_c" stoichiometry="1" />
        </listOfProducts>
      </reaction>
      <reaction fast="false" id="R_NUCTR2" name="NUCTR2" reversible="true" fbc:lowerFluxBound="cobra_default_lb" fbc:upperFluxBound="cobra_default_ub">
        <listOfReactants>
          <speciesReference constant="true" species="M_HYXN_e" stoichiometry="1" />
        </listOfReactants>
        <listOfProducts>
          <speciesReference constant="true" species="M_HYXN_c" stoichiometry="1" />
        </listOfProducts>
      </reaction>
      <reaction fast="false" id="R_NUCTR3" name="NUCTR3" reversible="true" fbc:lowerFluxBound="cobra_default_lb" fbc:upperFluxBound="cobra_default_ub">
        <listOfReactants>
          <speciesReference constant="true" species="M_XAN_e" stoichiometry="1" />
        </listOfReactants>
        <listOfProducts>
          <speciesReference constant="true" species="M_XAN_c" stoichiometry="1" />
        </listOfProducts>
      </reaction>
      <reaction fast="false" id="R_NUCTR4" name="NUCTR4" reversible="true" fbc:lowerFluxBound="cobra_default_lb" fbc:upperFluxBound="cobra_default_ub">
        <listOfReactants>
          <speciesReference constant="true" species="M_INS_e" stoichiometry="1" />
        </listOfReactants>
        <listOfProducts>
          <speciesReference constant="true" species="M_INS_c" stoichiometry="1" />
        </listOfProducts>
      </reaction>
      <reaction fast="false" id="R_NADTR" name="NADTR" reversible="false" fbc:lowerFluxBound="cobra_0_bound" fbc:upperFluxBound="cobra_default_ub">
        <listOfReactants>
          <speciesReference constant="true" species="M_NMN_e" stoichiometry="1" />
        </listOfReactants>
        <listOfProducts>
          <speciesReference constant="true" species="M_NMN_c" stoichiometry="1" />
        </listOfProducts>
      </reaction>
      <reaction fast="false" id="R_PNUE" name="PNUE" reversible="false" fbc:lowerFluxBound="cobra_0_bound" fbc:upperFluxBound="cobra_default_ub">
        <listOfReactants>
          <speciesReference constant="true" species="M_NAD_e" stoichiometry="1" />
        </listOfReactants>
        <listOfProducts>
          <speciesReference constant="true" species="M_NMN_e" stoichiometry="1" />
          <speciesReference constant="true" species="M_AMP_e" stoichiometry="1" />
        </listOfProducts>
      </reaction>
      <reaction fast="false" id="R_O2TR" name="O2TR" reversible="true" fbc:lowerFluxBound="cobra_default_lb" fbc:upperFluxBound="cobra_default_ub">
        <listOfReactants>
          <speciesReference constant="true" species="M_O2_e" stoichiometry="1" />
        </listOfReactants>
        <listOfProducts>
          <speciesReference constant="true" species="M_O2_c" stoichiometry="1" />
        </listOfProducts>
      </reaction>
      <reaction fast="false" id="R_CO2TR" name="CO2TR" reversible="true" fbc:lowerFluxBound="cobra_default_lb" fbc:upperFluxBound="cobra_default_ub">
        <listOfReactants>
          <speciesReference constant="true" species="M_CO2_e" stoichiometry="1" />
        </listOfReactants>
        <listOfProducts>
          <speciesReference constant="true" species="M_CO2_c" stoichiometry="1" />
        </listOfProducts>
      </reaction>
      <reaction fast="false" id="R_ACTR" name="ACTR" reversible="true" fbc:lowerFluxBound="cobra_default_lb" fbc:upperFluxBound="cobra_default_ub">
        <listOfReactants>
          <speciesReference constant="true" species="M_AC_e" stoichiometry="1" />
          <speciesReference constant="true" species="M_HEXT_c" stoichiometry="1" />
        </listOfReactants>
        <listOfProducts>
          <speciesReference constant="true" species="M_AC_c" stoichiometry="1" />
        </listOfProducts>
      </reaction>
      <reaction fast="false" id="R_ETHTR" name="ETHTR" reversible="true" fbc:lowerFluxBound="cobra_default_lb" fbc:upperFluxBound="cobra_default_ub">
        <listOfReactants>
          <speciesReference constant="true" species="M_ETH_e" stoichiometry="1" />
          <speciesReference constant="true" species="M_HEXT_c" stoichiometry="1" />
        </listOfReactants>
        <listOfProducts>
          <speciesReference constant="true" species="M_ETH_c" stoichiometry="1" />
        </listOfProducts>
      </reaction>
      <reaction fast="false" id="R_UREATR" name="UREATR" reversible="true" fbc:lowerFluxBound="cobra_default_lb" fbc:upperFluxBound="cobra_default_ub">
        <listOfReactants>
          <speciesReference constant="true" species="M_UREA_e" stoichiometry="1" />
          <speciesReference constant="true" species="M_HEXT_c" stoichiometry="2" />
        </listOfReactants>
        <listOfProducts>
          <speciesReference constant="true" species="M_UREA_c" stoichiometry="1" />
        </listOfProducts>
      </reaction>
      <reaction fast="false" id="R_H2STR" name="H2STR" reversible="true" fbc:lowerFluxBound="cobra_default_lb" fbc:upperFluxBound="cobra_default_ub">
        <listOfReactants>
          <speciesReference constant="true" species="M_H2S_e" stoichiometry="1" />
        </listOfReactants>
        <listOfProducts>
          <speciesReference constant="true" species="M_H2S_c" stoichiometry="1" />
        </listOfProducts>
      </reaction>
      <reaction fast="false" id="R_NH3TR" name="NH3TR" reversible="true" fbc:lowerFluxBound="cobra_default_lb" fbc:upperFluxBound="cobra_default_ub">
        <listOfReactants>
          <speciesReference constant="true" species="M_NH3_e" stoichiometry="1" />
        </listOfReactants>
        <listOfProducts>
          <speciesReference constant="true" species="M_NH3_c" stoichiometry="1" />
        </listOfProducts>
      </reaction>
      <reaction fast="false" id="R_CYSTR" name="CYSTR" reversible="false" fbc:lowerFluxBound="cobra_0_bound" fbc:upperFluxBound="cobra_default_ub">
        <listOfReactants>
          <speciesReference constant="true" species="M_CYS_e" stoichiometry="1" />
          <speciesReference constant="true" species="M_ATP_c" stoichiometry="1" />
        </listOfReactants>
        <listOfProducts>
          <speciesReference constant="true" species="M_PI_c" stoichiometry="1" />
          <speciesReference constant="true" species="M_ADP_c" stoichiometry="1" />
          <speciesReference constant="true" species="M_CYS_c" stoichiometry="1" />
        </listOfProducts>
      </reaction>
      <reaction fast="false" id="R_GLCTR" name="GLCTR" reversible="false" fbc:lowerFluxBound="cobra_0_bound" fbc:upperFluxBound="cobra_default_ub">
        <listOfReactants>
          <speciesReference constant="true" species="M_ATP_c" stoichiometry="1" />
          <speciesReference constant="true" species="M_GLC_e" stoichiometry="1" />
        </listOfReactants>
        <listOfProducts>
          <speciesReference constant="true" species="M_PI_c" stoichiometry="1" />
          <speciesReference constant="true" species="M_ADP_c" stoichiometry="1" />
          <speciesReference constant="true" species="M_GLC_c" stoichiometry="1" />
        </listOfProducts>
      </reaction>
      <reaction fast="false" id="R_PGM" name="PGM" reversible="true" fbc:lowerFluxBound="cobra_default_lb" fbc:upperFluxBound="cobra_default_ub">
        <listOfReactants>
          <speciesReference constant="true" species="M_G1P_c" stoichiometry="1" />
        </listOfReactants>
        <listOfProducts>
          <speciesReference constant="true" species="M_G6P_c" stoichiometry="1" />
        </listOfProducts>
      </reaction>
      <reaction fast="false" id="R_NAMPE" name="NAMPE" reversible="false" fbc:lowerFluxBound="cobra_0_bound" fbc:upperFluxBound="cobra_default_ub">
        <listOfReactants>
          <speciesReference constant="true" species="M_ATP_c" stoichiometry="1" />
          <speciesReference constant="true" species="M_NAMAN_c" stoichiometry="1" />
        </listOfReactants>
        <listOfProducts>
          <speciesReference constant="true" species="M_NAGP_c" stoichiometry="1" />
          <speciesReference constant="true" species="M_ADP_c" stoichiometry="1" />
        </listOfProducts>
      </reaction>
      <reaction fast="false" id="R_HEMNTR" name="HEMNTR" reversible="false" fbc:lowerFluxBound="cobra_0_bound" fbc:upperFluxBound="cobra_default_ub">
        <listOfReactants>
          <speciesReference constant="true" species="M_HEMIN_e" stoichiometry="1" />
        </listOfReactants>
        <listOfProducts>
          <speciesReference constant="true" species="M_HEMEO_c" stoichiometry="1" />
        </listOfProducts>
      </reaction>
      <reaction fast="false" id="R_THIAMTR" name="THIAMTR" reversible="false" fbc:lowerFluxBound="cobra_0_bound" fbc:upperFluxBound="cobra_default_ub">
        <listOfReactants>
          <speciesReference constant="true" species="M_ATP_c" stoichiometry="1" />
          <speciesReference constant="true" species="M_THIAMIN_e" stoichiometry="1" />
        </listOfReactants>
        <listOfProducts>
          <speciesReference constant="true" species="M_PI_c" stoichiometry="1" />
          <speciesReference constant="true" species="M_THIAMIN_c" stoichiometry="1" />
          <speciesReference constant="true" species="M_ADP_c" stoichiometry="1" />
        </listOfProducts>
      </reaction>
      <reaction fast="false" id="R_LYSTR" name="LYSTR" reversible="false" fbc:lowerFluxBound="cobra_0_bound" fbc:upperFluxBound="cobra_default_ub">
        <listOfReactants>
          <speciesReference constant="true" species="M_LYS_e" stoichiometry="1" />
          <speciesReference constant="true" species="M_ATP_c" stoichiometry="1" />
        </listOfReactants>
        <listOfProducts>
          <speciesReference constant="true" species="M_PI_c" stoichiometry="1" />
          <speciesReference constant="true" species="M_ADP_c" stoichiometry="1" />
          <speciesReference constant="true" species="M_LYS_c" stoichiometry="1" />
        </listOfProducts>
      </reaction>
      <reaction fast="false" id="R_METTR" name="METTR" reversible="false" fbc:lowerFluxBound="cobra_0_bound" fbc:upperFluxBound="cobra_default_ub">
        <listOfReactants>
          <speciesReference constant="true" species="M_MET_e" stoichiometry="1" />
          <speciesReference constant="true" species="M_ATP_c" stoichiometry="1" />
        </listOfReactants>
        <listOfProducts>
          <speciesReference constant="true" species="M_PI_c" stoichiometry="1" />
          <speciesReference constant="true" species="M_ADP_c" stoichiometry="1" />
          <speciesReference constant="true" species="M_MET_c" stoichiometry="1" />
        </listOfProducts>
      </reaction>
      <reaction fast="false" id="R_HISTR" name="HISTR" reversible="false" fbc:lowerFluxBound="cobra_0_bound" fbc:upperFluxBound="cobra_default_ub">
        <listOfReactants>
          <speciesReference constant="true" species="M_ATP_c" stoichiometry="1" />
          <speciesReference constant="true" species="M_HIS_e" stoichiometry="1" />
        </listOfReactants>
        <listOfProducts>
          <speciesReference constant="true" species="M_PI_c" stoichiometry="1" />
          <speciesReference constant="true" species="M_ADP_c" stoichiometry="1" />
          <speciesReference constant="true" species="M_HIS_c" stoichiometry="1" />
        </listOfProducts>
      </reaction>
      <reaction fast="false" id="R_PHETR" name="PHETR" reversible="true" fbc:lowerFluxBound="cobra_default_lb" fbc:upperFluxBound="cobra_default_ub">
        <listOfReactants>
          <speciesReference constant="true" species="M_PHE_e" stoichiometry="1" />
          <speciesReference constant="true" species="M_HEXT_c" stoichiometry="1" />
        </listOfReactants>
        <listOfProducts>
          <speciesReference constant="true" species="M_PHE_c" stoichiometry="1" />
        </listOfProducts>
      </reaction>
      <reaction fast="false" id="R_THRTR" name="THRTR" reversible="false" fbc:lowerFluxBound="cobra_0_bound" fbc:upperFluxBound="cobra_default_ub">
        <listOfReactants>
          <speciesReference constant="true" species="M_ATP_c" stoichiometry="1" />
          <speciesReference constant="true" species="M_THR_e" stoichiometry="1" />
        </listOfReactants>
        <listOfProducts>
          <speciesReference constant="true" species="M_PI_c" stoichiometry="1" />
          <speciesReference constant="true" species="M_THR_c" stoichiometry="1" />
          <speciesReference constant="true" species="M_ADP_c" stoichiometry="1" />
        </listOfProducts>
      </reaction>
      <reaction fast="false" id="R_AKGTR" name="AKGTR" reversible="true" fbc:lowerFluxBound="cobra_default_lb" fbc:upperFluxBound="cobra_default_ub">
        <listOfReactants>
          <speciesReference constant="true" species="M_AKG_e" stoichiometry="1" />
          <speciesReference constant="true" species="M_HEXT_c" stoichiometry="1" />
        </listOfReactants>
        <listOfProducts>
          <speciesReference constant="true" species="M_AKG_c" stoichiometry="1" />
        </listOfProducts>
      </reaction>
      <reaction fast="false" id="R_CITRTR" name="CITRTR" reversible="false" fbc:lowerFluxBound="cobra_0_bound" fbc:upperFluxBound="cobra_default_ub">
        <listOfReactants>
          <speciesReference constant="true" species="M_CITR_e" stoichiometry="1" />
          <speciesReference constant="true" species="M_ATP_c" stoichiometry="1" />
        </listOfReactants>
        <listOfProducts>
          <speciesReference constant="true" species="M_PI_c" stoichiometry="1" />
          <speciesReference constant="true" species="M_CITR_c" stoichiometry="1" />
          <speciesReference constant="true" species="M_ADP_c" stoichiometry="1" />
        </listOfProducts>
      </reaction>
      <reaction fast="false" id="R_GTTR" name="GTTR" reversible="false" fbc:lowerFluxBound="cobra_0_bound" fbc:upperFluxBound="cobra_default_ub">
        <listOfReactants>
          <speciesReference constant="true" species="M_RGT_e" stoichiometry="1" />
        </listOfReactants>
        <listOfProducts>
          <speciesReference constant="true" species="M_RGT_c" stoichiometry="1" />
        </listOfProducts>
      </reaction>
      <reaction fast="false" id="R_NO3TR" name="NO3TR" reversible="true" fbc:lowerFluxBound="cobra_default_lb" fbc:upperFluxBound="cobra_default_ub">
        <listOfReactants>
          <speciesReference constant="true" species="M_NO3_e" stoichiometry="1" />
        </listOfReactants>
        <listOfProducts>
          <speciesReference constant="true" species="M_NO3_c" stoichiometry="1" />
        </listOfProducts>
      </reaction>
      <reaction fast="false" id="R_GCV" name="GCV" reversible="false" fbc:lowerFluxBound="cobra_0_bound" fbc:upperFluxBound="cobra_default_ub">
        <listOfReactants>
          <speciesReference constant="true" species="M_GLY_c" stoichiometry="1" />
          <speciesReference constant="true" species="M_NAD_c" stoichiometry="1" />
          <speciesReference constant="true" species="M_THF_c" stoichiometry="1" />
        </listOfReactants>
        <listOfProducts>
          <speciesReference constant="true" species="M_METTHF_c" stoichiometry="1" />
          <speciesReference constant="true" species="M_CO2_c" stoichiometry="1" />
          <speciesReference constant="true" species="M_NH3_c" stoichiometry="1" />
          <speciesReference constant="true" species="M_NADH_c" stoichiometry="1" />
        </listOfProducts>
      </reaction>
      <reaction fast="false" id="R_AROG" name="AROG" reversible="false" fbc:lowerFluxBound="cobra_0_bound" fbc:upperFluxBound="cobra_default_ub">
        <listOfReactants>
          <speciesReference constant="true" species="M_E4P_c" stoichiometry="1" />
          <speciesReference constant="true" species="M_PEP_c" stoichiometry="1" />
        </listOfReactants>
        <listOfProducts>
          <speciesReference constant="true" species="M_3DDAH7P_c" stoichiometry="1" />
          <speciesReference constant="true" species="M_PI_c" stoichiometry="1" />
        </listOfProducts>
      </reaction>
      <reaction fast="false" id="R_AROB" name="AROB" reversible="false" fbc:lowerFluxBound="cobra_0_bound" fbc:upperFluxBound="cobra_default_ub">
        <listOfReactants>
          <speciesReference constant="true" species="M_3DDAH7P_c" stoichiometry="1" />
        </listOfReactants>
        <listOfProducts>
          <speciesReference constant="true" species="M_PI_c" stoichiometry="1" />
          <speciesReference constant="true" species="M_DQT_c" stoichiometry="1" />
        </listOfProducts>
      </reaction>
      <reaction fast="false" id="R_AROD" name="AROD" reversible="true" fbc:lowerFluxBound="cobra_default_lb" fbc:upperFluxBound="cobra_default_ub">
        <listOfReactants>
          <speciesReference constant="true" species="M_DQT_c" stoichiometry="1" />
        </listOfReactants>
        <listOfProducts>
          <speciesReference constant="true" species="M_DHSK_c" stoichiometry="1" />
        </listOfProducts>
      </reaction>
      <reaction fast="false" id="R_AROE" name="AROE" reversible="true" fbc:lowerFluxBound="cobra_default_lb" fbc:upperFluxBound="cobra_default_ub">
        <listOfReactants>
          <speciesReference constant="true" species="M_NADPH_c" stoichiometry="1" />
          <speciesReference constant="true" species="M_DHSK_c" stoichiometry="1" />
        </listOfReactants>
        <listOfProducts>
          <speciesReference constant="true" species="M_SME_c" stoichiometry="1" />
          <speciesReference constant="true" species="M_NADP_c" stoichiometry="1" />
        </listOfProducts>
      </reaction>
      <reaction fast="false" id="R_AROK" name="AROK" reversible="false" fbc:lowerFluxBound="cobra_0_bound" fbc:upperFluxBound="cobra_default_ub">
        <listOfReactants>
          <speciesReference constant="true" species="M_SME_c" stoichiometry="1" />
          <speciesReference constant="true" species="M_ATP_c" stoichiometry="1" />
        </listOfReactants>
        <listOfProducts>
          <speciesReference constant="true" species="M_SME5P_c" stoichiometry="1" />
          <speciesReference constant="true" species="M_ADP_c" stoichiometry="1" />
        </listOfProducts>
      </reaction>
      <reaction fast="false" id="R_AROA" name="AROA" reversible="true" fbc:lowerFluxBound="cobra_default_lb" fbc:upperFluxBound="cobra_default_ub">
        <listOfReactants>
          <speciesReference constant="true" species="M_SME5P_c" stoichiometry="1" />
          <speciesReference constant="true" species="M_PEP_c" stoichiometry="1" />
        </listOfReactants>
        <listOfProducts>
          <speciesReference constant="true" species="M_PI_c" stoichiometry="1" />
          <speciesReference constant="true" species="M_3PSME_c" stoichiometry="1" />
        </listOfProducts>
      </reaction>
      <reaction fast="false" id="R_AROC" name="AROC" reversible="false" fbc:lowerFluxBound="cobra_0_bound" fbc:upperFluxBound="cobra_default_ub">
        <listOfReactants>
          <speciesReference constant="true" species="M_3PSME_c" stoichiometry="1" />
        </listOfReactants>
        <listOfProducts>
          <speciesReference constant="true" species="M_PI_c" stoichiometry="1" />
          <speciesReference constant="true" species="M_CHOR_c" stoichiometry="1" />
        </listOfProducts>
      </reaction>
      <reaction fast="false" id="R_TRPE" name="TRPE" reversible="false" fbc:lowerFluxBound="cobra_0_bound" fbc:upperFluxBound="cobra_default_ub">
        <listOfReactants>
          <speciesReference constant="true" species="M_NH3_c" stoichiometry="1" />
          <speciesReference constant="true" species="M_CHOR_c" stoichiometry="1" />
        </listOfReactants>
        <listOfProducts>
          <speciesReference constant="true" species="M_PYR_c" stoichiometry="1" />
          <speciesReference constant="true" species="M_AN_c" stoichiometry="1" />
        </listOfProducts>
      </reaction>
      <reaction fast="false" id="R_TRPDE" name="TRPDE" reversible="false" fbc:lowerFluxBound="cobra_0_bound" fbc:upperFluxBound="cobra_default_ub">
        <listOfReactants>
          <speciesReference constant="true" species="M_GLN_c" stoichiometry="1" />
          <speciesReference constant="true" species="M_CHOR_c" stoichiometry="1" />
        </listOfReactants>
        <listOfProducts>
          <speciesReference constant="true" species="M_PYR_c" stoichiometry="1" />
          <speciesReference constant="true" species="M_GLU_c" stoichiometry="1" />
          <speciesReference constant="true" species="M_AN_c" stoichiometry="1" />
        </listOfProducts>
      </reaction>
      <reaction fast="false" id="R_TRPGE" name="TRPGE" reversible="false" fbc:lowerFluxBound="cobra_0_bound" fbc:upperFluxBound="cobra_default_ub">
        <listOfReactants>
          <speciesReference constant="true" species="M_GLN_c" stoichiometry="1" />
          <speciesReference constant="true" species="M_CHOR_c" stoichiometry="1" />
        </listOfReactants>
        <listOfProducts>
          <speciesReference constant="true" species="M_PYR_c" stoichiometry="1" />
          <speciesReference constant="true" species="M_GLU_c" stoichiometry="1" />
          <speciesReference constant="true" species="M_AN_c" stoichiometry="1" />
        </listOfProducts>
      </reaction>
      <reaction fast="false" id="R_TRPG" name="TRPG" reversible="false" fbc:lowerFluxBound="cobra_0_bound" fbc:upperFluxBound="cobra_default_ub">
        <listOfReactants>
          <speciesReference constant="true" species="M_PRPP_c" stoichiometry="1" />
          <speciesReference constant="true" species="M_AN_c" stoichiometry="1" />
        </listOfReactants>
        <listOfProducts>
          <speciesReference constant="true" species="M_PPI_c" stoichiometry="1" />
          <speciesReference constant="true" species="M_NPRAN_c" stoichiometry="1" />
        </listOfProducts>
      </reaction>
      <reaction fast="false" id="R_TRPD" name="TRPD" reversible="false" fbc:lowerFluxBound="cobra_0_bound" fbc:upperFluxBound="cobra_default_ub">
        <listOfReactants>
          <speciesReference constant="true" species="M_PRPP_c" stoichiometry="1" />
          <speciesReference constant="true" species="M_AN_c" stoichiometry="1" />
        </listOfReactants>
        <listOfProducts>
          <speciesReference constant="true" species="M_PPI_c" stoichiometry="1" />
          <speciesReference constant="true" species="M_NPRAN_c" stoichiometry="1" />
        </listOfProducts>
      </reaction>
      <reaction fast="false" id="R_TRPC1" name="TRPC1" reversible="false" fbc:lowerFluxBound="cobra_0_bound" fbc:upperFluxBound="cobra_default_ub">
        <listOfReactants>
          <speciesReference constant="true" species="M_NPRAN_c" stoichiometry="1" />
        </listOfReactants>
        <listOfProducts>
          <speciesReference constant="true" species="M_CPAD5P_c" stoichiometry="1" />
        </listOfProducts>
      </reaction>
      <reaction fast="false" id="R_TRPC2" name="TRPC2" reversible="false" fbc:lowerFluxBound="cobra_0_bound" fbc:upperFluxBound="cobra_default_ub">
        <listOfReactants>
          <speciesReference constant="true" species="M_CPAD5P_c" stoichiometry="1" />
        </listOfReactants>
        <listOfProducts>
          <speciesReference constant="true" species="M_CO2_c" stoichiometry="1" />
          <speciesReference constant="true" species="M_IGP_c" stoichiometry="1" />
        </listOfProducts>
      </reaction>
      <reaction fast="false" id="R_TRPAB" name="TRPAB" reversible="false" fbc:lowerFluxBound="cobra_0_bound" fbc:upperFluxBound="cobra_default_ub">
        <listOfReactants>
          <speciesReference constant="true" species="M_SER_c" stoichiometry="1" />
          <speciesReference constant="true" species="M_IGP_c" stoichiometry="1" />
        </listOfReactants>
        <listOfProducts>
          <speciesReference constant="true" species="M_T3P1_c" stoichiometry="1" />
          <speciesReference constant="true" species="M_TRP_c" stoichiometry="1" />
        </listOfProducts>
      </reaction>
      <reaction fast="false" id="R_PHEA1" name="PHEA1" reversible="false" fbc:lowerFluxBound="cobra_0_bound" fbc:upperFluxBound="cobra_default_ub">
        <listOfReactants>
          <speciesReference constant="true" species="M_CHOR_c" stoichiometry="1" />
        </listOfReactants>
        <listOfProducts>
          <speciesReference constant="true" species="M_PHEN_c" stoichiometry="1" />
        </listOfProducts>
      </reaction>
      <reaction fast="false" id="R_PHEA2" name="PHEA2" reversible="false" fbc:lowerFluxBound="cobra_0_bound" fbc:upperFluxBound="cobra_default_ub">
        <listOfReactants>
          <speciesReference constant="true" species="M_PHEN_c" stoichiometry="1" />
        </listOfReactants>
        <listOfProducts>
          <speciesReference constant="true" species="M_CO2_c" stoichiometry="1" />
          <speciesReference constant="true" species="M_PHPYR_c" stoichiometry="1" />
        </listOfProducts>
      </reaction>
      <reaction fast="false" id="R_TYRA1" name="TYRA1" reversible="false" fbc:lowerFluxBound="cobra_0_bound" fbc:upperFluxBound="cobra_default_ub">
        <listOfReactants>
          <speciesReference constant="true" species="M_CHOR_c" stoichiometry="1" />
        </listOfReactants>
        <listOfProducts>
          <speciesReference constant="true" species="M_PHEN_c" stoichiometry="1" />
        </listOfProducts>
      </reaction>
      <reaction fast="false" id="R_TYRA2" name="TYRA2" reversible="false" fbc:lowerFluxBound="cobra_0_bound" fbc:upperFluxBound="cobra_default_ub">
        <listOfReactants>
          <speciesReference constant="true" species="M_NAD_c" stoichiometry="1" />
          <speciesReference constant="true" species="M_PHEN_c" stoichiometry="1" />
        </listOfReactants>
        <listOfProducts>
          <speciesReference constant="true" species="M_CO2_c" stoichiometry="1" />
          <speciesReference constant="true" species="M_NADH_c" stoichiometry="1" />
          <speciesReference constant="true" species="M_HPHPYR_c" stoichiometry="1" />
        </listOfProducts>
      </reaction>
      <reaction fast="false" id="R_ILVE3" name="ILVE3" reversible="true" fbc:lowerFluxBound="cobra_default_lb" fbc:upperFluxBound="cobra_default_ub">
        <listOfReactants>
          <speciesReference constant="true" species="M_GLU_c" stoichiometry="1" />
          <speciesReference constant="true" species="M_PHPYR_c" stoichiometry="1" />
        </listOfReactants>
        <listOfProducts>
          <speciesReference constant="true" species="M_AKG_c" stoichiometry="1" />
          <speciesReference constant="true" species="M_PHE_c" stoichiometry="1" />
        </listOfProducts>
      </reaction>
      <reaction fast="false" id="R_ASPC1" name="ASPC1" reversible="true" fbc:lowerFluxBound="cobra_default_lb" fbc:upperFluxBound="cobra_default_ub">
        <listOfReactants>
          <speciesReference constant="true" species="M_GLU_c" stoichiometry="1" />
          <speciesReference constant="true" species="M_HPHPYR_c" stoichiometry="1" />
        </listOfReactants>
        <listOfProducts>
          <speciesReference constant="true" species="M_AKG_c" stoichiometry="1" />
          <speciesReference constant="true" species="M_TYR_c" stoichiometry="1" />
        </listOfProducts>
      </reaction>
      <reaction fast="false" id="R_THRA1" name="THRA1" reversible="true" fbc:lowerFluxBound="cobra_default_lb" fbc:upperFluxBound="cobra_default_ub">
        <listOfReactants>
          <speciesReference constant="true" species="M_ASP_c" stoichiometry="1" />
          <speciesReference constant="true" species="M_ATP_c" stoichiometry="1" />
        </listOfReactants>
        <listOfProducts>
          <speciesReference constant="true" species="M_BASP_c" stoichiometry="1" />
          <speciesReference constant="true" species="M_ADP_c" stoichiometry="1" />
        </listOfProducts>
      </reaction>
      <reaction fast="false" id="R_ASD" name="ASD" reversible="true" fbc:lowerFluxBound="cobra_default_lb" fbc:upperFluxBound="cobra_default_ub">
        <listOfReactants>
          <speciesReference constant="true" species="M_BASP_c" stoichiometry="1" />
          <speciesReference constant="true" species="M_NADPH_c" stoichiometry="1" />
        </listOfReactants>
        <listOfProducts>
          <speciesReference constant="true" species="M_PI_c" stoichiometry="1" />
          <speciesReference constant="true" species="M_NADP_c" stoichiometry="1" />
          <speciesReference constant="true" species="M_ASPSA_c" stoichiometry="1" />
        </listOfProducts>
      </reaction>
      <reaction fast="false" id="R_THRA2" name="THRA2" reversible="true" fbc:lowerFluxBound="cobra_default_lb" fbc:upperFluxBound="cobra_default_ub">
        <listOfReactants>
          <speciesReference constant="true" species="M_NADPH_c" stoichiometry="1" />
          <speciesReference constant="true" species="M_ASPSA_c" stoichiometry="1" />
        </listOfReactants>
        <listOfProducts>
          <speciesReference constant="true" species="M_HSER_c" stoichiometry="1" />
          <speciesReference constant="true" species="M_NADP_c" stoichiometry="1" />
        </listOfProducts>
      </reaction>
      <reaction fast="false" id="R_THRB" name="THRB" reversible="false" fbc:lowerFluxBound="cobra_0_bound" fbc:upperFluxBound="cobra_default_ub">
        <listOfReactants>
          <speciesReference constant="true" species="M_ATP_c" stoichiometry="1" />
          <speciesReference constant="true" species="M_HSER_c" stoichiometry="1" />
        </listOfReactants>
        <listOfProducts>
          <speciesReference constant="true" species="M_ADP_c" stoichiometry="1" />
          <speciesReference constant="true" species="M_PHSER_c" stoichiometry="1" />
        </listOfProducts>
      </reaction>
      <reaction fast="false" id="R_THRC" name="THRC" reversible="false" fbc:lowerFluxBound="cobra_0_bound" fbc:upperFluxBound="cobra_default_ub">
        <listOfReactants>
          <speciesReference constant="true" species="M_PHSER_c" stoichiometry="1" />
        </listOfReactants>
        <listOfProducts>
          <speciesReference constant="true" species="M_PI_c" stoichiometry="1" />
          <speciesReference constant="true" species="M_THR_c" stoichiometry="1" />
        </listOfProducts>
      </reaction>
      <reaction fast="false" id="R_DAPA" name="DAPA" reversible="false" fbc:lowerFluxBound="cobra_0_bound" fbc:upperFluxBound="cobra_default_ub">
        <listOfReactants>
          <speciesReference constant="true" species="M_PYR_c" stoichiometry="1" />
          <speciesReference constant="true" species="M_ASPSA_c" stoichiometry="1" />
        </listOfReactants>
        <listOfProducts>
          <speciesReference constant="true" species="M_D23PIC_c" stoichiometry="1" />
        </listOfProducts>
      </reaction>
      <reaction fast="false" id="R_DAPB" name="DAPB" reversible="false" fbc:lowerFluxBound="cobra_0_bound" fbc:upperFluxBound="cobra_default_ub">
        <listOfReactants>
          <speciesReference constant="true" species="M_NADPH_c" stoichiometry="1" />
          <speciesReference constant="true" species="M_D23PIC_c" stoichiometry="1" />
        </listOfReactants>
        <listOfProducts>
          <speciesReference constant="true" species="M_PIP26DX_c" stoichiometry="1" />
          <speciesReference constant="true" species="M_NADP_c" stoichiometry="1" />
        </listOfProducts>
      </reaction>
      <reaction fast="false" id="R_DAPD" name="DAPD" reversible="false" fbc:lowerFluxBound="cobra_0_bound" fbc:upperFluxBound="cobra_default_ub">
        <listOfReactants>
          <speciesReference constant="true" species="M_PIP26DX_c" stoichiometry="1" />
          <speciesReference constant="true" species="M_SUCCOA_c" stoichiometry="1" />
        </listOfReactants>
        <listOfProducts>
          <speciesReference constant="true" species="M_COA_c" stoichiometry="1" />
          <speciesReference constant="true" species="M_NS2A6O_c" stoichiometry="1" />
        </listOfProducts>
      </reaction>
      <reaction fast="false" id="R_DAPC" name="DAPC" reversible="true" fbc:lowerFluxBound="cobra_default_lb" fbc:upperFluxBound="cobra_default_ub">
        <listOfReactants>
          <speciesReference constant="true" species="M_GLU_c" stoichiometry="1" />
          <speciesReference constant="true" species="M_NS2A6O_c" stoichiometry="1" />
        </listOfReactants>
        <listOfProducts>
          <speciesReference constant="true" species="M_AKG_c" stoichiometry="1" />
          <speciesReference constant="true" species="M_NS26DP_c" stoichiometry="1" />
        </listOfProducts>
      </reaction>
      <reaction fast="false" id="R_DAPE" name="DAPE" reversible="false" fbc:lowerFluxBound="cobra_0_bound" fbc:upperFluxBound="cobra_default_ub">
        <listOfReactants>
          <speciesReference constant="true" species="M_NS26DP_c" stoichiometry="1" />
        </listOfReactants>
        <listOfProducts>
          <speciesReference constant="true" species="M_D26PIM_c" stoichiometry="1" />
          <speciesReference constant="true" species="M_SUCC_c" stoichiometry="1" />
        </listOfProducts>
      </reaction>
      <reaction fast="false" id="R_DAPF" name="DAPF" reversible="true" fbc:lowerFluxBound="cobra_default_lb" fbc:upperFluxBound="cobra_default_ub">
        <listOfReactants>
          <speciesReference constant="true" species="M_D26PIM_c" stoichiometry="1" />
        </listOfReactants>
        <listOfProducts>
          <speciesReference constant="true" species="M_MDAP_c" stoichiometry="1" />
        </listOfProducts>
      </reaction>
      <reaction fast="false" id="R_LYSA" name="LYSA" reversible="false" fbc:lowerFluxBound="cobra_0_bound" fbc:upperFluxBound="cobra_default_ub">
        <listOfReactants>
          <speciesReference constant="true" species="M_MDAP_c" stoichiometry="1" />
        </listOfReactants>
        <listOfProducts>
          <speciesReference constant="true" species="M_CO2_c" stoichiometry="1" />
          <speciesReference constant="true" species="M_LYS_c" stoichiometry="1" />
        </listOfProducts>
      </reaction>
      <reaction fast="false" id="R_MET2" name="MET2" reversible="false" fbc:lowerFluxBound="cobra_0_bound" fbc:upperFluxBound="cobra_default_ub">
        <listOfReactants>
          <speciesReference constant="true" species="M_ACCOA_c" stoichiometry="1" />
          <speciesReference constant="true" species="M_HSER_c" stoichiometry="1" />
        </listOfReactants>
        <listOfProducts>
          <speciesReference constant="true" species="M_OAHSER_c" stoichiometry="1" />
          <speciesReference constant="true" species="M_COA_c" stoichiometry="1" />
        </listOfProducts>
      </reaction>
      <reaction fast="false" id="R_METB1" name="METB1" reversible="false" fbc:lowerFluxBound="cobra_0_bound" fbc:upperFluxBound="cobra_default_ub">
        <listOfReactants>
          <speciesReference constant="true" species="M_OAHSER_c" stoichiometry="1" />
          <speciesReference constant="true" species="M_CYS_c" stoichiometry="1" />
        </listOfReactants>
        <listOfProducts>
          <speciesReference constant="true" species="M_AC_c" stoichiometry="1" />
          <speciesReference constant="true" species="M_LLCT_c" stoichiometry="1" />
        </listOfProducts>
      </reaction>
      <reaction fast="false" id="R_METB2" name="METB2" reversible="false" fbc:lowerFluxBound="cobra_0_bound" fbc:upperFluxBound="cobra_default_ub">
        <listOfReactants>
          <speciesReference constant="true" species="M_OSLHSER_c" stoichiometry="1" />
          <speciesReference constant="true" species="M_CYS_c" stoichiometry="1" />
        </listOfReactants>
        <listOfProducts>
          <speciesReference constant="true" species="M_LLCT_c" stoichiometry="1" />
          <speciesReference constant="true" species="M_SUCC_c" stoichiometry="1" />
        </listOfProducts>
      </reaction>
      <reaction fast="false" id="R_METC" name="METC" reversible="false" fbc:lowerFluxBound="cobra_0_bound" fbc:upperFluxBound="cobra_default_ub">
        <listOfReactants>
          <speciesReference constant="true" species="M_LLCT_c" stoichiometry="1" />
        </listOfReactants>
        <listOfProducts>
          <speciesReference constant="true" species="M_PYR_c" stoichiometry="1" />
          <speciesReference constant="true" species="M_HCYS_c" stoichiometry="1" />
          <speciesReference constant="true" species="M_NH3_c" stoichiometry="1" />
        </listOfProducts>
      </reaction>
      <reaction fast="false" id="R_METE" name="METE" reversible="false" fbc:lowerFluxBound="cobra_0_bound" fbc:upperFluxBound="cobra_default_ub">
        <listOfReactants>
          <speciesReference constant="true" species="M_HCYS_c" stoichiometry="1" />
          <speciesReference constant="true" species="M_MTHF_c" stoichiometry="1" />
        </listOfReactants>
        <listOfProducts>
          <speciesReference constant="true" species="M_MET_c" stoichiometry="1" />
          <speciesReference constant="true" species="M_THF_c" stoichiometry="1" />
        </listOfProducts>
      </reaction>
      <reaction fast="false" id="R_METH" name="METH" reversible="false" fbc:lowerFluxBound="cobra_0_bound" fbc:upperFluxBound="cobra_default_ub">
        <listOfReactants>
          <speciesReference constant="true" species="M_HCYS_c" stoichiometry="1" />
          <speciesReference constant="true" species="M_MTHF_c" stoichiometry="1" />
        </listOfReactants>
        <listOfProducts>
          <speciesReference constant="true" species="M_MET_c" stoichiometry="1" />
          <speciesReference constant="true" species="M_THF_c" stoichiometry="1" />
        </listOfProducts>
      </reaction>
      <reaction fast="false" id="R_ADCSASE" name="ADCSASE" reversible="true" fbc:lowerFluxBound="cobra_default_lb" fbc:upperFluxBound="cobra_default_ub">
        <listOfReactants>
          <speciesReference constant="true" species="M_HCYS_c" stoichiometry="1" />
          <speciesReference constant="true" species="M_ADN_c" stoichiometry="1" />
        </listOfReactants>
        <listOfProducts>
          <speciesReference constant="true" species="M_SAH_c" stoichiometry="1" />
        </listOfProducts>
      </reaction>
      <reaction fast="false" id="R_ARGG" name="ARGG" reversible="false" fbc:lowerFluxBound="cobra_0_bound" fbc:upperFluxBound="cobra_default_ub">
        <listOfReactants>
          <speciesReference constant="true" species="M_ATP_c" stoichiometry="1" />
          <speciesReference constant="true" species="M_ASP_c" stoichiometry="1" />
          <speciesReference constant="true" species="M_CITR_c" stoichiometry="1" />
        </listOfReactants>
        <listOfProducts>
          <speciesReference constant="true" species="M_PPI_c" stoichiometry="1" />
          <speciesReference constant="true" species="M_ARGSUCC_c" stoichiometry="1" />
          <speciesReference constant="true" species="M_AMP_c" stoichiometry="1" />
        </listOfProducts>
      </reaction>
      <reaction fast="false" id="R_ARGH" name="ARGH" reversible="true" fbc:lowerFluxBound="cobra_default_lb" fbc:upperFluxBound="cobra_default_ub">
        <listOfReactants>
          <speciesReference constant="true" species="M_ARGSUCC_c" stoichiometry="1" />
        </listOfReactants>
        <listOfProducts>
          <speciesReference constant="true" species="M_FUM_c" stoichiometry="1" />
          <speciesReference constant="true" species="M_ARG_c" stoichiometry="1" />
        </listOfProducts>
      </reaction>
      <reaction fast="false" id="R_PROB" name="PROB" reversible="false" fbc:lowerFluxBound="cobra_0_bound" fbc:upperFluxBound="cobra_default_ub">
        <listOfReactants>
          <speciesReference constant="true" species="M_GLU_c" stoichiometry="1" />
          <speciesReference constant="true" species="M_ATP_c" stoichiometry="1" />
        </listOfReactants>
        <listOfProducts>
          <speciesReference constant="true" species="M_GLUP_c" stoichiometry="1" />
          <speciesReference constant="true" species="M_ADP_c" stoichiometry="1" />
        </listOfProducts>
      </reaction>
      <reaction fast="false" id="R_PROA" name="PROA" reversible="true" fbc:lowerFluxBound="cobra_default_lb" fbc:upperFluxBound="cobra_default_ub">
        <listOfReactants>
          <speciesReference constant="true" species="M_GLUP_c" stoichiometry="1" />
          <speciesReference constant="true" species="M_NADPH_c" stoichiometry="1" />
        </listOfReactants>
        <listOfProducts>
          <speciesReference constant="true" species="M_PI_c" stoichiometry="1" />
          <speciesReference constant="true" species="M_GLUGSAL_c" stoichiometry="1" />
          <speciesReference constant="true" species="M_NADP_c" stoichiometry="1" />
        </listOfProducts>
      </reaction>
      <reaction fast="false" id="R_PROC" name="PROC" reversible="true" fbc:lowerFluxBound="cobra_default_lb" fbc:upperFluxBound="cobra_default_ub">
        <listOfReactants>
          <speciesReference constant="true" species="M_GLUGSAL_c" stoichiometry="1" />
          <speciesReference constant="true" species="M_NADPH_c" stoichiometry="1" />
        </listOfReactants>
        <listOfProducts>
          <speciesReference constant="true" species="M_PRO_c" stoichiometry="1" />
          <speciesReference constant="true" species="M_NADP_c" stoichiometry="1" />
        </listOfProducts>
      </reaction>
      <reaction fast="false" id="R_ILVA" name="ILVA" reversible="false" fbc:lowerFluxBound="cobra_0_bound" fbc:upperFluxBound="cobra_default_ub">
        <listOfReactants>
          <speciesReference constant="true" species="M_THR_c" stoichiometry="1" />
        </listOfReactants>
        <listOfProducts>
          <speciesReference constant="true" species="M_OBUT_c" stoichiometry="1" />
          <speciesReference constant="true" species="M_NH3_c" stoichiometry="1" />
        </listOfProducts>
      </reaction>
      <reaction fast="false" id="R_ILVIH1" name="ILVIH1" reversible="false" fbc:lowerFluxBound="cobra_0_bound" fbc:upperFluxBound="cobra_default_ub">
        <listOfReactants>
          <speciesReference constant="true" species="M_PYR_c" stoichiometry="1" />
          <speciesReference constant="true" species="M_OBUT_c" stoichiometry="1" />
        </listOfReactants>
        <listOfProducts>
          <speciesReference constant="true" species="M_CO2_c" stoichiometry="1" />
          <speciesReference constant="true" species="M_ABUT_c" stoichiometry="1" />
        </listOfProducts>
      </reaction>
      <reaction fast="false" id="R_ILVC1" name="ILVC1" reversible="false" fbc:lowerFluxBound="cobra_0_bound" fbc:upperFluxBound="cobra_default_ub">
        <listOfReactants>
          <speciesReference constant="true" species="M_NADPH_c" stoichiometry="1" />
          <speciesReference constant="true" species="M_ABUT_c" stoichiometry="1" />
        </listOfReactants>
        <listOfProducts>
          <speciesReference constant="true" species="M_DHMVA_c" stoichiometry="1" />
          <speciesReference constant="true" species="M_NADP_c" stoichiometry="1" />
        </listOfProducts>
      </reaction>
      <reaction fast="false" id="R_ILVD1" name="ILVD1" reversible="false" fbc:lowerFluxBound="cobra_0_bound" fbc:upperFluxBound="cobra_default_ub">
        <listOfReactants>
          <speciesReference constant="true" species="M_DHMVA_c" stoichiometry="1" />
        </listOfReactants>
        <listOfProducts>
          <speciesReference constant="true" species="M_OMVAL_c" stoichiometry="1" />
        </listOfProducts>
      </reaction>
      <reaction fast="false" id="R_ILVE1" name="ILVE1" reversible="true" fbc:lowerFluxBound="cobra_default_lb" fbc:upperFluxBound="cobra_default_ub">
        <listOfReactants>
          <speciesReference constant="true" species="M_OMVAL_c" stoichiometry="1" />
          <speciesReference constant="true" species="M_GLU_c" stoichiometry="1" />
        </listOfReactants>
        <listOfProducts>
          <speciesReference constant="true" species="M_ILE_c" stoichiometry="1" />
          <speciesReference constant="true" species="M_AKG_c" stoichiometry="1" />
        </listOfProducts>
      </reaction>
      <reaction fast="false" id="R_ILVIH2" name="ILVIH2" reversible="false" fbc:lowerFluxBound="cobra_0_bound" fbc:upperFluxBound="cobra_default_ub">
        <listOfReactants>
          <speciesReference constant="true" species="M_PYR_c" stoichiometry="2" />
        </listOfReactants>
        <listOfProducts>
          <speciesReference constant="true" species="M_CO2_c" stoichiometry="1" />
          <speciesReference constant="true" species="M_ACLAC_c" stoichiometry="1" />
        </listOfProducts>
      </reaction>
      <reaction fast="false" id="R_ILVC2" name="ILVC2" reversible="false" fbc:lowerFluxBound="cobra_0_bound" fbc:upperFluxBound="cobra_default_ub">
        <listOfReactants>
          <speciesReference constant="true" species="M_NADPH_c" stoichiometry="1" />
          <speciesReference constant="true" species="M_ACLAC_c" stoichiometry="1" />
        </listOfReactants>
        <listOfProducts>
          <speciesReference constant="true" species="M_NADP_c" stoichiometry="1" />
          <speciesReference constant="true" species="M_DHVAL_c" stoichiometry="1" />
        </listOfProducts>
      </reaction>
      <reaction fast="false" id="R_ILVD2" name="ILVD2" reversible="false" fbc:lowerFluxBound="cobra_0_bound" fbc:upperFluxBound="cobra_default_ub">
        <listOfReactants>
          <speciesReference constant="true" species="M_DHVAL_c" stoichiometry="1" />
        </listOfReactants>
        <listOfProducts>
          <speciesReference constant="true" species="M_OIVAL_c" stoichiometry="1" />
        </listOfProducts>
      </reaction>
      <reaction fast="false" id="R_ILVE2" name="ILVE2" reversible="true" fbc:lowerFluxBound="cobra_default_lb" fbc:upperFluxBound="cobra_default_ub">
        <listOfReactants>
          <speciesReference constant="true" species="M_GLU_c" stoichiometry="1" />
          <speciesReference constant="true" species="M_OIVAL_c" stoichiometry="1" />
        </listOfReactants>
        <listOfProducts>
          <speciesReference constant="true" species="M_AKG_c" stoichiometry="1" />
          <speciesReference constant="true" species="M_VAL_c" stoichiometry="1" />
        </listOfProducts>
      </reaction>
      <reaction fast="false" id="R_LEUA" name="LEUA" reversible="false" fbc:lowerFluxBound="cobra_0_bound" fbc:upperFluxBound="cobra_default_ub">
        <listOfReactants>
          <speciesReference constant="true" species="M_ACCOA_c" stoichiometry="1" />
          <speciesReference constant="true" species="M_OIVAL_c" stoichiometry="1" />
        </listOfReactants>
        <listOfProducts>
          <speciesReference constant="true" species="M_CBHCAP_c" stoichiometry="1" />
          <speciesReference constant="true" species="M_COA_c" stoichiometry="1" />
        </listOfProducts>
      </reaction>
      <reaction fast="false" id="R_LEUCD" name="LEUCD" reversible="true" fbc:lowerFluxBound="cobra_default_lb" fbc:upperFluxBound="cobra_default_ub">
        <listOfReactants>
          <speciesReference constant="true" species="M_CBHCAP_c" stoichiometry="1" />
        </listOfReactants>
        <listOfProducts>
          <speciesReference constant="true" species="M_IPPMAL_c" stoichiometry="1" />
        </listOfProducts>
      </reaction>
      <reaction fast="false" id="R_LEUB" name="LEUB" reversible="false" fbc:lowerFluxBound="cobra_0_bound" fbc:upperFluxBound="cobra_default_ub">
        <listOfReactants>
          <speciesReference constant="true" species="M_IPPMAL_c" stoichiometry="1" />
          <speciesReference constant="true" species="M_NAD_c" stoichiometry="1" />
        </listOfReactants>
        <listOfProducts>
          <speciesReference constant="true" species="M_CO2_c" stoichiometry="1" />
          <speciesReference constant="true" species="M_OICAP_c" stoichiometry="1" />
          <speciesReference constant="true" species="M_NADH_c" stoichiometry="1" />
        </listOfProducts>
      </reaction>
      <reaction fast="false" id="R_ILVE4" name="ILVE4" reversible="false" fbc:lowerFluxBound="cobra_0_bound" fbc:upperFluxBound="cobra_default_ub">
        <listOfReactants>
          <speciesReference constant="true" species="M_OICAP_c" stoichiometry="1" />
          <speciesReference constant="true" species="M_GLU_c" stoichiometry="1" />
        </listOfReactants>
        <listOfProducts>
          <speciesReference constant="true" species="M_AKG_c" stoichiometry="1" />
          <speciesReference constant="true" species="M_LEU_c" stoichiometry="1" />
        </listOfProducts>
      </reaction>
      <reaction fast="false" id="R_HISG" name="HISG" reversible="false" fbc:lowerFluxBound="cobra_0_bound" fbc:upperFluxBound="cobra_default_ub">
        <listOfReactants>
          <speciesReference constant="true" species="M_PRPP_c" stoichiometry="1" />
          <speciesReference constant="true" species="M_ATP_c" stoichiometry="1" />
        </listOfReactants>
        <listOfProducts>
          <speciesReference constant="true" species="M_PPI_c" stoichiometry="1" />
          <speciesReference constant="true" species="M_PRBATP_c" stoichiometry="1" />
        </listOfProducts>
      </reaction>
      <reaction fast="false" id="R_HISI1" name="HISI1" reversible="false" fbc:lowerFluxBound="cobra_0_bound" fbc:upperFluxBound="cobra_default_ub">
        <listOfReactants>
          <speciesReference constant="true" species="M_PRBATP_c" stoichiometry="1" />
        </listOfReactants>
        <listOfProducts>
          <speciesReference constant="true" species="M_PPI_c" stoichiometry="1" />
          <speciesReference constant="true" species="M_PRBAMP_c" stoichiometry="1" />
        </listOfProducts>
      </reaction>
      <reaction fast="false" id="R_HISI2" name="HISI2" reversible="false" fbc:lowerFluxBound="cobra_0_bound" fbc:upperFluxBound="cobra_default_ub">
        <listOfReactants>
          <speciesReference constant="true" species="M_PRBAMP_c" stoichiometry="1" />
        </listOfReactants>
        <listOfProducts>
          <speciesReference constant="true" species="M_PRFP_c" stoichiometry="1" />
        </listOfProducts>
      </reaction>
      <reaction fast="false" id="R_HISA" name="HISA" reversible="false" fbc:lowerFluxBound="cobra_0_bound" fbc:upperFluxBound="cobra_default_ub">
        <listOfReactants>
          <speciesReference constant="true" species="M_PRFP_c" stoichiometry="1" />
        </listOfReactants>
        <listOfProducts>
          <speciesReference constant="true" species="M_PRLP_c" stoichiometry="1" />
        </listOfProducts>
      </reaction>
      <reaction fast="false" id="R_HISFH" name="HISFH" reversible="false" fbc:lowerFluxBound="cobra_0_bound" fbc:upperFluxBound="cobra_default_ub">
        <listOfReactants>
          <speciesReference constant="true" species="M_PRLP_c" stoichiometry="1" />
          <speciesReference constant="true" species="M_GLN_c" stoichiometry="1" />
        </listOfReactants>
        <listOfProducts>
          <speciesReference constant="true" species="M_DIMGP_c" stoichiometry="1" />
          <speciesReference constant="true" species="M_GLU_c" stoichiometry="1" />
          <speciesReference constant="true" species="M_AICAR_c" stoichiometry="1" />
        </listOfProducts>
      </reaction>
      <reaction fast="false" id="R_HISB1" name="HISB1" reversible="false" fbc:lowerFluxBound="cobra_0_bound" fbc:upperFluxBound="cobra_default_ub">
        <listOfReactants>
          <speciesReference constant="true" species="M_DIMGP_c" stoichiometry="1" />
        </listOfReactants>
        <listOfProducts>
          <speciesReference constant="true" species="M_IMACP_c" stoichiometry="1" />
        </listOfProducts>
      </reaction>
      <reaction fast="false" id="R_HISC" name="HISC" reversible="false" fbc:lowerFluxBound="cobra_0_bound" fbc:upperFluxBound="cobra_default_ub">
        <listOfReactants>
          <speciesReference constant="true" species="M_GLU_c" stoichiometry="1" />
          <speciesReference constant="true" species="M_IMACP_c" stoichiometry="1" />
        </listOfReactants>
        <listOfProducts>
          <speciesReference constant="true" species="M_AKG_c" stoichiometry="1" />
          <speciesReference constant="true" species="M_HISOLP_c" stoichiometry="1" />
        </listOfProducts>
      </reaction>
      <reaction fast="false" id="R_HISB2" name="HISB2" reversible="false" fbc:lowerFluxBound="cobra_0_bound" fbc:upperFluxBound="cobra_default_ub">
        <listOfReactants>
          <speciesReference constant="true" species="M_HISOLP_c" stoichiometry="1" />
        </listOfReactants>
        <listOfProducts>
          <speciesReference constant="true" species="M_PI_c" stoichiometry="1" />
          <speciesReference constant="true" species="M_HISOL_c" stoichiometry="1" />
        </listOfProducts>
      </reaction>
      <reaction fast="false" id="R_HISD" name="HISD" reversible="false" fbc:lowerFluxBound="cobra_0_bound" fbc:upperFluxBound="cobra_default_ub">
        <listOfReactants>
          <speciesReference constant="true" species="M_NAD_c" stoichiometry="3" />
          <speciesReference constant="true" species="M_HISOL_c" stoichiometry="1" />
        </listOfReactants>
        <listOfProducts>
          <speciesReference constant="true" species="M_HIS_c" stoichiometry="1" />
          <speciesReference constant="true" species="M_NADH_c" stoichiometry="3" />
        </listOfProducts>
      </reaction>
      <reaction fast="false" id="R_SERA" name="SERA" reversible="false" fbc:lowerFluxBound="cobra_0_bound" fbc:upperFluxBound="cobra_default_ub">
        <listOfReactants>
          <speciesReference constant="true" species="M_NAD_c" stoichiometry="1" />
          <speciesReference constant="true" species="M_3PG_c" stoichiometry="1" />
        </listOfReactants>
        <listOfProducts>
          <speciesReference constant="true" species="M_PHP_c" stoichiometry="1" />
          <speciesReference constant="true" species="M_NADH_c" stoichiometry="1" />
        </listOfProducts>
      </reaction>
      <reaction fast="false" id="R_SERC" name="SERC" reversible="false" fbc:lowerFluxBound="cobra_0_bound" fbc:upperFluxBound="cobra_default_ub">
        <listOfReactants>
          <speciesReference constant="true" species="M_PHP_c" stoichiometry="1" />
          <speciesReference constant="true" species="M_GLU_c" stoichiometry="1" />
        </listOfReactants>
        <listOfProducts>
          <speciesReference constant="true" species="M_3PSER_c" stoichiometry="1" />
          <speciesReference constant="true" species="M_AKG_c" stoichiometry="1" />
        </listOfProducts>
      </reaction>
      <reaction fast="false" id="R_SERB" name="SERB" reversible="false" fbc:lowerFluxBound="cobra_0_bound" fbc:upperFluxBound="cobra_default_ub">
        <listOfReactants>
          <speciesReference constant="true" species="M_3PSER_c" stoichiometry="1" />
        </listOfReactants>
        <listOfProducts>
          <speciesReference constant="true" species="M_PI_c" stoichiometry="1" />
          <speciesReference constant="true" species="M_SER_c" stoichiometry="1" />
        </listOfProducts>
      </reaction>
      <reaction fast="false" id="R_GLYA" name="GLYA" reversible="true" fbc:lowerFluxBound="cobra_default_lb" fbc:upperFluxBound="cobra_default_ub">
        <listOfReactants>
          <speciesReference constant="true" species="M_SER_c" stoichiometry="1" />
          <speciesReference constant="true" species="M_THF_c" stoichiometry="1" />
        </listOfReactants>
        <listOfProducts>
          <speciesReference constant="true" species="M_METTHF_c" stoichiometry="1" />
          <speciesReference constant="true" species="M_GLY_c" stoichiometry="1" />
        </listOfProducts>
      </reaction>
      <reaction fast="false" id="R_CYSE" name="CYSE" reversible="true" fbc:lowerFluxBound="cobra_default_lb" fbc:upperFluxBound="cobra_default_ub">
        <listOfReactants>
          <speciesReference constant="true" species="M_ACCOA_c" stoichiometry="1" />
          <speciesReference constant="true" species="M_SER_c" stoichiometry="1" />
        </listOfReactants>
        <listOfProducts>
          <speciesReference constant="true" species="M_ASER_c" stoichiometry="1" />
          <speciesReference constant="true" species="M_COA_c" stoichiometry="1" />
        </listOfProducts>
      </reaction>
      <reaction fast="false" id="R_CYSK" name="CYSK" reversible="false" fbc:lowerFluxBound="cobra_0_bound" fbc:upperFluxBound="cobra_default_ub">
        <listOfReactants>
          <speciesReference constant="true" species="M_ASER_c" stoichiometry="1" />
          <speciesReference constant="true" species="M_H2S_c" stoichiometry="1" />
        </listOfReactants>
        <listOfProducts>
          <speciesReference constant="true" species="M_AC_c" stoichiometry="1" />
          <speciesReference constant="true" species="M_CYS_c" stoichiometry="1" />
        </listOfProducts>
      </reaction>
      <reaction fast="false" id="R_GLNA" name="GLNA" reversible="false" fbc:lowerFluxBound="cobra_0_bound" fbc:upperFluxBound="cobra_default_ub">
        <listOfReactants>
          <speciesReference constant="true" species="M_ATP_c" stoichiometry="1" />
          <speciesReference constant="true" species="M_GLU_c" stoichiometry="1" />
          <speciesReference constant="true" species="M_NH3_c" stoichiometry="1" />
        </listOfReactants>
        <listOfProducts>
          <speciesReference constant="true" species="M_PI_c" stoichiometry="1" />
          <speciesReference constant="true" species="M_GLN_c" stoichiometry="1" />
          <speciesReference constant="true" species="M_ADP_c" stoichiometry="1" />
        </listOfProducts>
      </reaction>
      <reaction fast="false" id="R_GDHA" name="GDHA" reversible="true" fbc:lowerFluxBound="cobra_default_lb" fbc:upperFluxBound="cobra_default_ub">
        <listOfReactants>
          <speciesReference constant="true" species="M_AKG_c" stoichiometry="1" />
          <speciesReference constant="true" species="M_NH3_c" stoichiometry="1" />
          <speciesReference constant="true" species="M_NADPH_c" stoichiometry="1" />
        </listOfReactants>
        <listOfProducts>
          <speciesReference constant="true" species="M_GLU_c" stoichiometry="1" />
          <speciesReference constant="true" species="M_NADP_c" stoichiometry="1" />
        </listOfProducts>
      </reaction>
      <reaction fast="false" id="R_ASPC2" name="ASPC2" reversible="true" fbc:lowerFluxBound="cobra_default_lb" fbc:upperFluxBound="cobra_default_ub">
        <listOfReactants>
          <speciesReference constant="true" species="M_GLU_c" stoichiometry="1" />
          <speciesReference constant="true" species="M_OA_c" stoichiometry="1" />
        </listOfReactants>
        <listOfProducts>
          <speciesReference constant="true" species="M_ASP_c" stoichiometry="1" />
          <speciesReference constant="true" species="M_AKG_c" stoichiometry="1" />
        </listOfProducts>
      </reaction>
      <reaction fast="false" id="R_ARCB" name="ARCB" reversible="true" fbc:lowerFluxBound="cobra_default_lb" fbc:upperFluxBound="cobra_default_ub">
        <listOfReactants>
          <speciesReference constant="true" species="M_CAP_c" stoichiometry="1" />
          <speciesReference constant="true" species="M_ORN_c" stoichiometry="1" />
        </listOfReactants>
        <listOfProducts>
          <speciesReference constant="true" species="M_PI_c" stoichiometry="1" />
          <speciesReference constant="true" species="M_CITR_c" stoichiometry="1" />
        </listOfProducts>
      </reaction>
      <reaction fast="false" id="R_ASNA" name="ASNA" reversible="false" fbc:lowerFluxBound="cobra_0_bound" fbc:upperFluxBound="cobra_default_ub">
        <listOfReactants>
          <speciesReference constant="true" species="M_ATP_c" stoichiometry="1" />
          <speciesReference constant="true" species="M_ASP_c" stoichiometry="1" />
          <speciesReference constant="true" species="M_NH3_c" stoichiometry="1" />
        </listOfReactants>
        <listOfProducts>
          <speciesReference constant="true" species="M_PPI_c" stoichiometry="1" />
          <speciesReference constant="true" species="M_ASN_c" stoichiometry="1" />
          <speciesReference constant="true" species="M_AMP_c" stoichiometry="1" />
        </listOfProducts>
      </reaction>
      <reaction fast="false" id="R_ASPA" name="ASPA" reversible="false" fbc:lowerFluxBound="cobra_0_bound" fbc:upperFluxBound="cobra_default_ub">
        <listOfReactants>
          <speciesReference constant="true" species="M_ASP_c" stoichiometry="1" />
        </listOfReactants>
        <listOfProducts>
          <speciesReference constant="true" species="M_FUM_c" stoichiometry="1" />
          <speciesReference constant="true" species="M_NH3_c" stoichiometry="1" />
        </listOfProducts>
      </reaction>
      <reaction fast="false" id="R_ANSB" name="ANSB" reversible="false" fbc:lowerFluxBound="cobra_0_bound" fbc:upperFluxBound="cobra_default_ub">
        <listOfReactants>
          <speciesReference constant="true" species="M_ASN_c" stoichiometry="1" />
        </listOfReactants>
        <listOfProducts>
          <speciesReference constant="true" species="M_ASP_c" stoichiometry="1" />
          <speciesReference constant="true" species="M_NH3_c" stoichiometry="1" />
        </listOfProducts>
      </reaction>
      <reaction fast="false" id="R_SDAA1" name="SDAA1" reversible="false" fbc:lowerFluxBound="cobra_0_bound" fbc:upperFluxBound="cobra_default_ub">
        <listOfReactants>
          <speciesReference constant="true" species="M_SER_c" stoichiometry="1" />
        </listOfReactants>
        <listOfProducts>
          <speciesReference constant="true" species="M_PYR_c" stoichiometry="1" />
          <speciesReference constant="true" species="M_NH3_c" stoichiometry="1" />
        </listOfProducts>
      </reaction>
      <reaction fast="false" id="R_SDAA2" name="SDAA2" reversible="false" fbc:lowerFluxBound="cobra_0_bound" fbc:upperFluxBound="cobra_default_ub">
        <listOfReactants>
          <speciesReference constant="true" species="M_THR_c" stoichiometry="1" />
        </listOfReactants>
        <listOfProducts>
          <speciesReference constant="true" species="M_OBUT_c" stoichiometry="1" />
          <speciesReference constant="true" species="M_NH3_c" stoichiometry="1" />
        </listOfProducts>
      </reaction>
      <reaction fast="false" id="R_SPEF" name="SPEF" reversible="false" fbc:lowerFluxBound="cobra_0_bound" fbc:upperFluxBound="cobra_default_ub">
        <listOfReactants>
          <speciesReference constant="true" species="M_ORN_c" stoichiometry="1" />
        </listOfReactants>
        <listOfProducts>
          <speciesReference constant="true" species="M_CO2_c" stoichiometry="1" />
          <speciesReference constant="true" species="M_PTRC_c" stoichiometry="1" />
        </listOfProducts>
      </reaction>
      <reaction fast="false" id="R_UREA" name="UREA" reversible="false" fbc:lowerFluxBound="cobra_0_bound" fbc:upperFluxBound="cobra_default_ub">
        <listOfReactants>
          <speciesReference constant="true" species="M_UREA_c" stoichiometry="1" />
        </listOfReactants>
        <listOfProducts>
          <speciesReference constant="true" species="M_CO2_c" stoichiometry="1" />
          <speciesReference constant="true" species="M_NH3_c" stoichiometry="2" />
        </listOfProducts>
      </reaction>
      <reaction fast="false" id="R_METX" name="METX" reversible="false" fbc:lowerFluxBound="cobra_0_bound" fbc:upperFluxBound="cobra_default_ub">
        <listOfReactants>
          <speciesReference constant="true" species="M_ATP_c" stoichiometry="1" />
          <speciesReference constant="true" species="M_MET_c" stoichiometry="1" />
        </listOfReactants>
        <listOfProducts>
          <speciesReference constant="true" species="M_PPI_c" stoichiometry="1" />
          <speciesReference constant="true" species="M_PI_c" stoichiometry="1" />
          <speciesReference constant="true" species="M_SAM_c" stoichiometry="1" />
        </listOfProducts>
      </reaction>
      <reaction fast="false" id="R_ARCC" name="ARCC" reversible="false" fbc:lowerFluxBound="cobra_0_bound" fbc:upperFluxBound="cobra_default_ub">
        <listOfReactants>
          <speciesReference constant="true" species="M_ATP_c" stoichiometry="1" />
          <speciesReference constant="true" species="M_NH3_c" stoichiometry="1" />
          <speciesReference constant="true" species="M_CO2_c" stoichiometry="1" />
        </listOfReactants>
        <listOfProducts>
          <speciesReference constant="true" species="M_CAP_c" stoichiometry="1" />
          <speciesReference constant="true" species="M_ADP_c" stoichiometry="1" />
        </listOfProducts>
      </reaction>
      <reaction fast="false" id="R_ALAB" name="ALAB" reversible="true" fbc:lowerFluxBound="cobra_default_lb" fbc:upperFluxBound="cobra_default_ub">
        <listOfReactants>
          <speciesReference constant="true" species="M_PYR_c" stoichiometry="1" />
          <speciesReference constant="true" species="M_GLU_c" stoichiometry="1" />
        </listOfReactants>
        <listOfProducts>
          <speciesReference constant="true" species="M_AKG_c" stoichiometry="1" />
          <speciesReference constant="true" species="M_ALA_c" stoichiometry="1" />
        </listOfProducts>
      </reaction>
      <reaction fast="false" id="R_PGI" name="PGI" reversible="true" fbc:lowerFluxBound="cobra_default_lb" fbc:upperFluxBound="cobra_default_ub">
        <listOfReactants>
          <speciesReference constant="true" species="M_G6P_c" stoichiometry="1" />
        </listOfReactants>
        <listOfProducts>
          <speciesReference constant="true" species="M_F6P_c" stoichiometry="1" />
        </listOfProducts>
      </reaction>
      <reaction fast="false" id="R_PFKA" name="PFKA" reversible="false" fbc:lowerFluxBound="cobra_0_bound" fbc:upperFluxBound="cobra_default_ub">
        <listOfReactants>
          <speciesReference constant="true" species="M_ATP_c" stoichiometry="1" />
          <speciesReference constant="true" species="M_F6P_c" stoichiometry="1" />
        </listOfReactants>
        <listOfProducts>
          <speciesReference constant="true" species="M_ADP_c" stoichiometry="1" />
          <speciesReference constant="true" species="M_FDP_c" stoichiometry="1" />
        </listOfProducts>
      </reaction>
      <reaction fast="false" id="R_FBP" name="FBP" reversible="false" fbc:lowerFluxBound="cobra_0_bound" fbc:upperFluxBound="cobra_default_ub">
        <listOfReactants>
          <speciesReference constant="true" species="M_FDP_c" stoichiometry="1" />
        </listOfReactants>
        <listOfProducts>
          <speciesReference constant="true" species="M_PI_c" stoichiometry="1" />
          <speciesReference constant="true" species="M_F6P_c" stoichiometry="1" />
        </listOfProducts>
      </reaction>
      <reaction fast="false" id="R_FBA" name="FBA" reversible="true" fbc:lowerFluxBound="cobra_default_lb" fbc:upperFluxBound="cobra_default_ub">
        <listOfReactants>
          <speciesReference constant="true" species="M_FDP_c" stoichiometry="1" />
        </listOfReactants>
        <listOfProducts>
          <speciesReference constant="true" species="M_T3P2_c" stoichiometry="1" />
          <speciesReference constant="true" species="M_T3P1_c" stoichiometry="1" />
        </listOfProducts>
      </reaction>
      <reaction fast="false" id="R_TPIA" name="TPIA" reversible="true" fbc:lowerFluxBound="cobra_default_lb" fbc:upperFluxBound="cobra_default_ub">
        <listOfReactants>
          <speciesReference constant="true" species="M_T3P2_c" stoichiometry="1" />
        </listOfReactants>
        <listOfProducts>
          <speciesReference constant="true" species="M_T3P1_c" stoichiometry="1" />
        </listOfProducts>
      </reaction>
      <reaction fast="false" id="R_GAPA" name="GAPA" reversible="true" fbc:lowerFluxBound="cobra_default_lb" fbc:upperFluxBound="cobra_default_ub">
        <listOfReactants>
          <speciesReference constant="true" species="M_PI_c" stoichiometry="1" />
          <speciesReference constant="true" species="M_T3P1_c" stoichiometry="1" />
          <speciesReference constant="true" species="M_NAD_c" stoichiometry="1" />
        </listOfReactants>
        <listOfProducts>
          <speciesReference constant="true" species="M_13DPG_c" stoichiometry="1" />
          <speciesReference constant="true" species="M_NADH_c" stoichiometry="1" />
        </listOfProducts>
      </reaction>
      <reaction fast="false" id="R_PGK" name="PGK" reversible="true" fbc:lowerFluxBound="cobra_default_lb" fbc:upperFluxBound="cobra_default_ub">
        <listOfReactants>
          <speciesReference constant="true" species="M_13DPG_c" stoichiometry="1" />
          <speciesReference constant="true" species="M_ADP_c" stoichiometry="1" />
        </listOfReactants>
        <listOfProducts>
          <speciesReference constant="true" species="M_ATP_c" stoichiometry="1" />
          <speciesReference constant="true" species="M_3PG_c" stoichiometry="1" />
        </listOfProducts>
      </reaction>
      <reaction fast="false" id="R_GPMA" name="GPMA" reversible="true" fbc:lowerFluxBound="cobra_default_lb" fbc:upperFluxBound="cobra_default_ub">
        <listOfReactants>
          <speciesReference constant="true" species="M_3PG_c" stoichiometry="1" />
        </listOfReactants>
        <listOfProducts>
          <speciesReference constant="true" species="M_2PG_c" stoichiometry="1" />
        </listOfProducts>
      </reaction>
      <reaction fast="false" id="R_ENO" name="ENO" reversible="true" fbc:lowerFluxBound="cobra_default_lb" fbc:upperFluxBound="cobra_default_ub">
        <listOfReactants>
          <speciesReference constant="true" species="M_2PG_c" stoichiometry="1" />
        </listOfReactants>
        <listOfProducts>
          <speciesReference constant="true" species="M_PEP_c" stoichiometry="1" />
        </listOfProducts>
      </reaction>
      <reaction fast="false" id="R_PYKA" name="PYKA" reversible="false" fbc:lowerFluxBound="cobra_0_bound" fbc:upperFluxBound="cobra_default_ub">
        <listOfReactants>
          <speciesReference constant="true" species="M_PEP_c" stoichiometry="1" />
          <speciesReference constant="true" species="M_ADP_c" stoichiometry="1" />
        </listOfReactants>
        <listOfProducts>
          <speciesReference constant="true" species="M_PYR_c" stoichiometry="1" />
          <speciesReference constant="true" species="M_ATP_c" stoichiometry="1" />
        </listOfProducts>
      </reaction>
      <reaction fast="false" id="R_ACEEF" name="ACEEF" reversible="false" fbc:lowerFluxBound="cobra_0_bound" fbc:upperFluxBound="cobra_default_ub">
        <listOfReactants>
          <speciesReference constant="true" species="M_PYR_c" stoichiometry="1" />
          <speciesReference constant="true" species="M_NAD_c" stoichiometry="1" />
          <speciesReference constant="true" species="M_COA_c" stoichiometry="1" />
        </listOfReactants>
        <listOfProducts>
          <speciesReference constant="true" species="M_ACCOA_c" stoichiometry="1" />
          <speciesReference constant="true" species="M_CO2_c" stoichiometry="1" />
          <speciesReference constant="true" species="M_NADH_c" stoichiometry="1" />
        </listOfProducts>
      </reaction>
      <reaction fast="false" id="R_PCKA" name="PCKA" reversible="false" fbc:lowerFluxBound="cobra_0_bound" fbc:upperFluxBound="cobra_default_ub">
        <listOfReactants>
          <speciesReference constant="true" species="M_ATP_c" stoichiometry="1" />
          <speciesReference constant="true" species="M_OA_c" stoichiometry="1" />
        </listOfReactants>
        <listOfProducts>
          <speciesReference constant="true" species="M_CO2_c" stoichiometry="1" />
          <speciesReference constant="true" species="M_PEP_c" stoichiometry="1" />
          <speciesReference constant="true" species="M_ADP_c" stoichiometry="1" />
        </listOfProducts>
      </reaction>
      <reaction fast="false" id="R_ZWF" name="ZWF" reversible="true" fbc:lowerFluxBound="cobra_default_lb" fbc:upperFluxBound="cobra_default_ub">
        <listOfReactants>
          <speciesReference constant="true" species="M_G6P_c" stoichiometry="1" />
          <speciesReference constant="true" species="M_NADP_c" stoichiometry="1" />
        </listOfReactants>
        <listOfProducts>
          <speciesReference constant="true" species="M_D6PGL_c" stoichiometry="1" />
          <speciesReference constant="true" species="M_NADPH_c" stoichiometry="1" />
        </listOfProducts>
      </reaction>
      <reaction fast="false" id="R_PGL" name="PGL" reversible="false" fbc:lowerFluxBound="cobra_0_bound" fbc:upperFluxBound="cobra_default_ub">
        <listOfReactants>
          <speciesReference constant="true" species="M_D6PGL_c" stoichiometry="1" />
        </listOfReactants>
        <listOfProducts>
          <speciesReference constant="true" species="M_D6PGC_c" stoichiometry="1" />
        </listOfProducts>
      </reaction>
      <reaction fast="false" id="R_GND" name="GND" reversible="false" fbc:lowerFluxBound="cobra_0_bound" fbc:upperFluxBound="cobra_default_ub">
        <listOfReactants>
          <speciesReference constant="true" species="M_D6PGC_c" stoichiometry="1" />
          <speciesReference constant="true" species="M_NADP_c" stoichiometry="1" />
        </listOfReactants>
        <listOfProducts>
          <speciesReference constant="true" species="M_CO2_c" stoichiometry="1" />
          <speciesReference constant="true" species="M_NADPH_c" stoichiometry="1" />
          <speciesReference constant="true" species="M_RL5P_c" stoichiometry="1" />
        </listOfProducts>
      </reaction>
      <reaction fast="false" id="R_RPIA" name="RPIA" reversible="true" fbc:lowerFluxBound="cobra_default_lb" fbc:upperFluxBound="cobra_default_ub">
        <listOfReactants>
          <speciesReference constant="true" species="M_RL5P_c" stoichiometry="1" />
        </listOfReactants>
        <listOfProducts>
          <speciesReference constant="true" species="M_R5P_c" stoichiometry="1" />
        </listOfProducts>
      </reaction>
      <reaction fast="false" id="R_RPE" name="RPE" reversible="true" fbc:lowerFluxBound="cobra_default_lb" fbc:upperFluxBound="cobra_default_ub">
        <listOfReactants>
          <speciesReference constant="true" species="M_RL5P_c" stoichiometry="1" />
        </listOfReactants>
        <listOfProducts>
          <speciesReference constant="true" species="M_X5P_c" stoichiometry="1" />
        </listOfProducts>
      </reaction>
      <reaction fast="false" id="R_TALB" name="TALB" reversible="true" fbc:lowerFluxBound="cobra_default_lb" fbc:upperFluxBound="cobra_default_ub">
        <listOfReactants>
          <speciesReference constant="true" species="M_T3P1_c" stoichiometry="1" />
          <speciesReference constant="true" species="M_S7P_c" stoichiometry="1" />
        </listOfReactants>
        <listOfProducts>
          <speciesReference constant="true" species="M_E4P_c" stoichiometry="1" />
          <speciesReference constant="true" species="M_F6P_c" stoichiometry="1" />
        </listOfProducts>
      </reaction>
      <reaction fast="false" id="R_TKTA1" name="TKTA1" reversible="true" fbc:lowerFluxBound="cobra_default_lb" fbc:upperFluxBound="cobra_default_ub">
        <listOfReactants>
          <speciesReference constant="true" species="M_R5P_c" stoichiometry="1" />
          <speciesReference constant="true" species="M_X5P_c" stoichiometry="1" />
        </listOfReactants>
        <listOfProducts>
          <speciesReference constant="true" species="M_T3P1_c" stoichiometry="1" />
          <speciesReference constant="true" species="M_S7P_c" stoichiometry="1" />
        </listOfProducts>
      </reaction>
      <reaction fast="false" id="R_TKTA2" name="TKTA2" reversible="true" fbc:lowerFluxBound="cobra_default_lb" fbc:upperFluxBound="cobra_default_ub">
        <listOfReactants>
          <speciesReference constant="true" species="M_E4P_c" stoichiometry="1" />
          <speciesReference constant="true" species="M_X5P_c" stoichiometry="1" />
        </listOfReactants>
        <listOfProducts>
          <speciesReference constant="true" species="M_T3P1_c" stoichiometry="1" />
          <speciesReference constant="true" species="M_F6P_c" stoichiometry="1" />
        </listOfProducts>
      </reaction>
      <reaction fast="false" id="R_PFLAB" name="PFLAB" reversible="false" fbc:lowerFluxBound="cobra_0_bound" fbc:upperFluxBound="cobra_default_ub">
        <listOfReactants>
          <speciesReference constant="true" species="M_PYR_c" stoichiometry="1" />
          <speciesReference constant="true" species="M_COA_c" stoichiometry="1" />
        </listOfReactants>
        <listOfProducts>
          <speciesReference constant="true" species="M_ACCOA_c" stoichiometry="1" />
          <speciesReference constant="true" species="M_FOR_c" stoichiometry="1" />
        </listOfProducts>
      </reaction>
      <reaction fast="false" id="R_EDA" name="EDA" reversible="false" fbc:lowerFluxBound="cobra_0_bound" fbc:upperFluxBound="cobra_default_ub">
        <listOfReactants>
          <speciesReference constant="true" species="M_2KD6PG_c" stoichiometry="1" />
        </listOfReactants>
        <listOfProducts>
          <speciesReference constant="true" species="M_PYR_c" stoichiometry="1" />
          <speciesReference constant="true" species="M_T3P1_c" stoichiometry="1" />
        </listOfProducts>
      </reaction>
      <reaction fast="false" id="R_CITEF" name="CITEF" reversible="false" fbc:lowerFluxBound="cobra_0_bound" fbc:upperFluxBound="cobra_default_ub">
        <listOfReactants>
          <speciesReference constant="true" species="M_CIT_c" stoichiometry="1" />
        </listOfReactants>
        <listOfProducts>
          <speciesReference constant="true" species="M_AC_c" stoichiometry="1" />
          <speciesReference constant="true" species="M_OA_c" stoichiometry="1" />
        </listOfProducts>
      </reaction>
      <reaction fast="false" id="R_SUCAB" name="SUCAB" reversible="false" fbc:lowerFluxBound="cobra_0_bound" fbc:upperFluxBound="cobra_default_ub">
        <listOfReactants>
          <speciesReference constant="true" species="M_AKG_c" stoichiometry="1" />
          <speciesReference constant="true" species="M_NAD_c" stoichiometry="1" />
          <speciesReference constant="true" species="M_COA_c" stoichiometry="1" />
        </listOfReactants>
        <listOfProducts>
          <speciesReference constant="true" species="M_CO2_c" stoichiometry="1" />
          <speciesReference constant="true" species="M_NADH_c" stoichiometry="1" />
          <speciesReference constant="true" species="M_SUCCOA_c" stoichiometry="1" />
        </listOfProducts>
      </reaction>
      <reaction fast="false" id="R_SUCCD" name="SUCCD" reversible="true" fbc:lowerFluxBound="cobra_default_lb" fbc:upperFluxBound="cobra_default_ub">
        <listOfReactants>
          <speciesReference constant="true" species="M_PI_c" stoichiometry="1" />
          <speciesReference constant="true" species="M_ADP_c" stoichiometry="1" />
          <speciesReference constant="true" species="M_SUCCOA_c" stoichiometry="1" />
        </listOfReactants>
        <listOfProducts>
          <speciesReference constant="true" species="M_ATP_c" stoichiometry="1" />
          <speciesReference constant="true" species="M_SUCC_c" stoichiometry="1" />
          <speciesReference constant="true" species="M_COA_c" stoichiometry="1" />
        </listOfProducts>
      </reaction>
      <reaction fast="false" id="R_FRD1" name="FRD1" reversible="false" fbc:lowerFluxBound="cobra_0_bound" fbc:upperFluxBound="cobra_default_ub">
        <listOfReactants>
          <speciesReference constant="true" species="M_FUM_c" stoichiometry="1" />
          <speciesReference constant="true" species="M_FADH_c" stoichiometry="1" />
        </listOfReactants>
        <listOfProducts>
          <speciesReference constant="true" species="M_SUCC_c" stoichiometry="1" />
          <speciesReference constant="true" species="M_FAD_c" stoichiometry="1" />
        </listOfProducts>
      </reaction>
      <reaction fast="false" id="R_FUMC" name="FUMC" reversible="true" fbc:lowerFluxBound="cobra_default_lb" fbc:upperFluxBound="cobra_default_ub">
        <listOfReactants>
          <speciesReference constant="true" species="M_FUM_c" stoichiometry="1" />
        </listOfReactants>
        <listOfProducts>
          <speciesReference constant="true" species="M_MAL_c" stoichiometry="1" />
        </listOfProducts>
      </reaction>
      <reaction fast="false" id="R_MDH" name="MDH" reversible="true" fbc:lowerFluxBound="cobra_default_lb" fbc:upperFluxBound="cobra_default_ub">
        <listOfReactants>
          <speciesReference constant="true" species="M_MAL_c" stoichiometry="1" />
          <speciesReference constant="true" species="M_NAD_c" stoichiometry="1" />
        </listOfReactants>
        <listOfProducts>
          <speciesReference constant="true" species="M_OA_c" stoichiometry="1" />
          <speciesReference constant="true" species="M_NADH_c" stoichiometry="1" />
        </listOfProducts>
      </reaction>
      <reaction fast="false" id="R_SFCA" name="SFCA" reversible="false" fbc:lowerFluxBound="cobra_0_bound" fbc:upperFluxBound="cobra_default_ub">
        <listOfReactants>
          <speciesReference constant="true" species="M_MAL_c" stoichiometry="1" />
          <speciesReference constant="true" species="M_NAD_c" stoichiometry="1" />
        </listOfReactants>
        <listOfProducts>
          <speciesReference constant="true" species="M_PYR_c" stoichiometry="1" />
          <speciesReference constant="true" species="M_CO2_c" stoichiometry="1" />
          <speciesReference constant="true" species="M_NADH_c" stoichiometry="1" />
        </listOfProducts>
      </reaction>
      <reaction fast="false" id="R_PPC" name="PPC" reversible="false" fbc:lowerFluxBound="cobra_0_bound" fbc:upperFluxBound="cobra_default_ub">
        <listOfReactants>
          <speciesReference constant="true" species="M_CO2_c" stoichiometry="1" />
          <speciesReference constant="true" species="M_PEP_c" stoichiometry="1" />
        </listOfReactants>
        <listOfProducts>
          <speciesReference constant="true" species="M_PI_c" stoichiometry="1" />
          <speciesReference constant="true" species="M_OA_c" stoichiometry="1" />
        </listOfProducts>
      </reaction>
      <reaction fast="false" id="R_PPA" name="PPA" reversible="false" fbc:lowerFluxBound="cobra_0_bound" fbc:upperFluxBound="cobra_default_ub">
        <listOfReactants>
          <speciesReference constant="true" species="M_PPI_c" stoichiometry="1" />
        </listOfReactants>
        <listOfProducts>
          <speciesReference constant="true" species="M_PI_c" stoichiometry="2" />
        </listOfProducts>
      </reaction>
      <reaction fast="false" id="R_PRSA" name="PRSA" reversible="true" fbc:lowerFluxBound="cobra_default_lb" fbc:upperFluxBound="cobra_default_ub">
        <listOfReactants>
          <speciesReference constant="true" species="M_R5P_c" stoichiometry="1" />
          <speciesReference constant="true" species="M_ATP_c" stoichiometry="1" />
        </listOfReactants>
        <listOfProducts>
          <speciesReference constant="true" species="M_PRPP_c" stoichiometry="1" />
          <speciesReference constant="true" species="M_AMP_c" stoichiometry="1" />
        </listOfProducts>
      </reaction>
      <reaction fast="false" id="R_PURF" name="PURF" reversible="false" fbc:lowerFluxBound="cobra_0_bound" fbc:upperFluxBound="cobra_default_ub">
        <listOfReactants>
          <speciesReference constant="true" species="M_PRPP_c" stoichiometry="1" />
          <speciesReference constant="true" species="M_GLN_c" stoichiometry="1" />
        </listOfReactants>
        <listOfProducts>
          <speciesReference constant="true" species="M_PPI_c" stoichiometry="1" />
          <speciesReference constant="true" species="M_GLU_c" stoichiometry="1" />
          <speciesReference constant="true" species="M_PRAM_c" stoichiometry="1" />
        </listOfProducts>
      </reaction>
      <reaction fast="false" id="R_PURD" name="PURD" reversible="true" fbc:lowerFluxBound="cobra_default_lb" fbc:upperFluxBound="cobra_default_ub">
        <listOfReactants>
          <speciesReference constant="true" species="M_ATP_c" stoichiometry="1" />
          <speciesReference constant="true" species="M_PRAM_c" stoichiometry="1" />
          <speciesReference constant="true" species="M_GLY_c" stoichiometry="1" />
        </listOfReactants>
        <listOfProducts>
          <speciesReference constant="true" species="M_PI_c" stoichiometry="1" />
          <speciesReference constant="true" species="M_GAR_c" stoichiometry="1" />
          <speciesReference constant="true" species="M_ADP_c" stoichiometry="1" />
        </listOfProducts>
      </reaction>
      <reaction fast="false" id="R_PURN" name="PURN" reversible="false" fbc:lowerFluxBound="cobra_0_bound" fbc:upperFluxBound="cobra_default_ub">
        <listOfReactants>
          <speciesReference constant="true" species="M_GAR_c" stoichiometry="1" />
          <speciesReference constant="true" species="M_FTHF_c" stoichiometry="1" />
        </listOfReactants>
        <listOfProducts>
          <speciesReference constant="true" species="M_FGAR_c" stoichiometry="1" />
          <speciesReference constant="true" species="M_THF_c" stoichiometry="1" />
        </listOfProducts>
      </reaction>
      <reaction fast="false" id="R_PURL" name="PURL" reversible="false" fbc:lowerFluxBound="cobra_0_bound" fbc:upperFluxBound="cobra_default_ub">
        <listOfReactants>
          <speciesReference constant="true" species="M_ATP_c" stoichiometry="1" />
          <speciesReference constant="true" species="M_GLN_c" stoichiometry="1" />
          <speciesReference constant="true" species="M_FGAR_c" stoichiometry="1" />
        </listOfReactants>
        <listOfProducts>
          <speciesReference constant="true" species="M_PI_c" stoichiometry="1" />
          <speciesReference constant="true" species="M_GLU_c" stoichiometry="1" />
          <speciesReference constant="true" species="M_ADP_c" stoichiometry="1" />
          <speciesReference constant="true" species="M_FGAM_c" stoichiometry="1" />
        </listOfProducts>
      </reaction>
      <reaction fast="false" id="R_PURM" name="PURM" reversible="false" fbc:lowerFluxBound="cobra_0_bound" fbc:upperFluxBound="cobra_default_ub">
        <listOfReactants>
          <speciesReference constant="true" species="M_ATP_c" stoichiometry="1" />
          <speciesReference constant="true" species="M_FGAM_c" stoichiometry="1" />
        </listOfReactants>
        <listOfProducts>
          <speciesReference constant="true" species="M_PI_c" stoichiometry="1" />
          <speciesReference constant="true" species="M_ADP_c" stoichiometry="1" />
          <speciesReference constant="true" species="M_AIR_c" stoichiometry="1" />
        </listOfProducts>
      </reaction>
      <reaction fast="false" id="R_PURK" name="PURK" reversible="true" fbc:lowerFluxBound="cobra_default_lb" fbc:upperFluxBound="cobra_default_ub">
        <listOfReactants>
          <speciesReference constant="true" species="M_CO2_c" stoichiometry="1" />
          <speciesReference constant="true" species="M_ATP_c" stoichiometry="1" />
          <speciesReference constant="true" species="M_AIR_c" stoichiometry="1" />
        </listOfReactants>
        <listOfProducts>
          <speciesReference constant="true" species="M_PI_c" stoichiometry="1" />
          <speciesReference constant="true" species="M_ADP_c" stoichiometry="1" />
          <speciesReference constant="true" species="M_NCAIR_c" stoichiometry="1" />
        </listOfProducts>
      </reaction>
      <reaction fast="false" id="R_PURE" name="PURE" reversible="true" fbc:lowerFluxBound="cobra_default_lb" fbc:upperFluxBound="cobra_default_ub">
        <listOfReactants>
          <speciesReference constant="true" species="M_NCAIR_c" stoichiometry="1" />
        </listOfReactants>
        <listOfProducts>
          <speciesReference constant="true" species="M_CAIR_c" stoichiometry="1" />
        </listOfProducts>
      </reaction>
      <reaction fast="false" id="R_PURC" name="PURC" reversible="true" fbc:lowerFluxBound="cobra_default_lb" fbc:upperFluxBound="cobra_default_ub">
        <listOfReactants>
          <speciesReference constant="true" species="M_ASP_c" stoichiometry="1" />
          <speciesReference constant="true" species="M_ATP_c" stoichiometry="1" />
          <speciesReference constant="true" species="M_CAIR_c" stoichiometry="1" />
        </listOfReactants>
        <listOfProducts>
          <speciesReference constant="true" species="M_PI_c" stoichiometry="1" />
          <speciesReference constant="true" species="M_ADP_c" stoichiometry="1" />
          <speciesReference constant="true" species="M_SAICAR_c" stoichiometry="1" />
        </listOfProducts>
      </reaction>
      <reaction fast="false" id="R_PURB1" name="PURB1" reversible="true" fbc:lowerFluxBound="cobra_default_lb" fbc:upperFluxBound="cobra_default_ub">
        <listOfReactants>
          <speciesReference constant="true" species="M_SAICAR_c" stoichiometry="1" />
        </listOfReactants>
        <listOfProducts>
          <speciesReference constant="true" species="M_FUM_c" stoichiometry="1" />
          <speciesReference constant="true" species="M_AICAR_c" stoichiometry="1" />
        </listOfProducts>
      </reaction>
      <reaction fast="false" id="R_PURH1" name="PURH1" reversible="true" fbc:lowerFluxBound="cobra_default_lb" fbc:upperFluxBound="cobra_default_ub">
        <listOfReactants>
          <speciesReference constant="true" species="M_FTHF_c" stoichiometry="1" />
          <speciesReference constant="true" species="M_AICAR_c" stoichiometry="1" />
        </listOfReactants>
        <listOfProducts>
          <speciesReference constant="true" species="M_PRFICA_c" stoichiometry="1" />
          <speciesReference constant="true" species="M_THF_c" stoichiometry="1" />
        </listOfProducts>
      </reaction>
      <reaction fast="false" id="R_PURH2" name="PURH2" reversible="true" fbc:lowerFluxBound="cobra_default_lb" fbc:upperFluxBound="cobra_default_ub">
        <listOfReactants>
          <speciesReference constant="true" species="M_PRFICA_c" stoichiometry="1" />
        </listOfReactants>
        <listOfProducts>
          <speciesReference constant="true" species="M_IMP_c" stoichiometry="1" />
        </listOfProducts>
      </reaction>
      <reaction fast="false" id="R_PURA" name="PURA" reversible="false" fbc:lowerFluxBound="cobra_0_bound" fbc:upperFluxBound="cobra_default_ub">
        <listOfReactants>
          <speciesReference constant="true" species="M_ASP_c" stoichiometry="1" />
          <speciesReference constant="true" species="M_GTP_c" stoichiometry="1" />
          <speciesReference constant="true" species="M_IMP_c" stoichiometry="1" />
        </listOfReactants>
        <listOfProducts>
          <speciesReference constant="true" species="M_PI_c" stoichiometry="1" />
          <speciesReference constant="true" species="M_ASUC_c" stoichiometry="1" />
          <speciesReference constant="true" species="M_GDP_c" stoichiometry="1" />
        </listOfProducts>
      </reaction>
      <reaction fast="false" id="R_PURB2" name="PURB2" reversible="true" fbc:lowerFluxBound="cobra_default_lb" fbc:upperFluxBound="cobra_default_ub">
        <listOfReactants>
          <speciesReference constant="true" species="M_ASUC_c" stoichiometry="1" />
        </listOfReactants>
        <listOfProducts>
          <speciesReference constant="true" species="M_FUM_c" stoichiometry="1" />
          <speciesReference constant="true" species="M_AMP_c" stoichiometry="1" />
        </listOfProducts>
      </reaction>
      <reaction fast="false" id="R_GUAB" name="GUAB" reversible="false" fbc:lowerFluxBound="cobra_0_bound" fbc:upperFluxBound="cobra_default_ub">
        <listOfReactants>
          <speciesReference constant="true" species="M_NAD_c" stoichiometry="1" />
          <speciesReference constant="true" species="M_IMP_c" stoichiometry="1" />
        </listOfReactants>
        <listOfProducts>
          <speciesReference constant="true" species="M_XMP_c" stoichiometry="1" />
          <speciesReference constant="true" species="M_NADH_c" stoichiometry="1" />
        </listOfProducts>
      </reaction>
      <reaction fast="false" id="R_GUAA" name="GUAA" reversible="false" fbc:lowerFluxBound="cobra_0_bound" fbc:upperFluxBound="cobra_default_ub">
        <listOfReactants>
          <speciesReference constant="true" species="M_ATP_c" stoichiometry="1" />
          <speciesReference constant="true" species="M_XMP_c" stoichiometry="1" />
          <speciesReference constant="true" species="M_GLN_c" stoichiometry="1" />
        </listOfReactants>
        <listOfProducts>
          <speciesReference constant="true" species="M_PPI_c" stoichiometry="1" />
          <speciesReference constant="true" species="M_GMP_c" stoichiometry="1" />
          <speciesReference constant="true" species="M_GLU_c" stoichiometry="1" />
          <speciesReference constant="true" species="M_AMP_c" stoichiometry="1" />
        </listOfProducts>
      </reaction>
      <reaction fast="false" id="R_PYRD" name="PYRD" reversible="true" fbc:lowerFluxBound="cobra_default_lb" fbc:upperFluxBound="cobra_default_ub">
        <listOfReactants>
          <speciesReference constant="true" species="M_DOROA_c" stoichiometry="1" />
          <speciesReference constant="true" species="M_Q_c" stoichiometry="1" />
        </listOfReactants>
        <listOfProducts>
          <speciesReference constant="true" species="M_OROA_c" stoichiometry="1" />
          <speciesReference constant="true" species="M_QH2_c" stoichiometry="1" />
        </listOfProducts>
      </reaction>
      <reaction fast="false" id="R_PYRE" name="PYRE" reversible="true" fbc:lowerFluxBound="cobra_default_lb" fbc:upperFluxBound="cobra_default_ub">
        <listOfReactants>
          <speciesReference constant="true" species="M_PRPP_c" stoichiometry="1" />
          <speciesReference constant="true" species="M_OROA_c" stoichiometry="1" />
        </listOfReactants>
        <listOfProducts>
          <speciesReference constant="true" species="M_PPI_c" stoichiometry="1" />
          <speciesReference constant="true" species="M_OMP_c" stoichiometry="1" />
        </listOfProducts>
      </reaction>
      <reaction fast="false" id="R_PYRF" name="PYRF" reversible="false" fbc:lowerFluxBound="cobra_0_bound" fbc:upperFluxBound="cobra_default_ub">
        <listOfReactants>
          <speciesReference constant="true" species="M_OMP_c" stoichiometry="1" />
        </listOfReactants>
        <listOfProducts>
          <speciesReference constant="true" species="M_CO2_c" stoichiometry="1" />
          <speciesReference constant="true" species="M_UMP_c" stoichiometry="1" />
        </listOfProducts>
      </reaction>
      <reaction fast="false" id="R_PYRG" name="PYRG" reversible="false" fbc:lowerFluxBound="cobra_0_bound" fbc:upperFluxBound="cobra_default_ub">
        <listOfReactants>
          <speciesReference constant="true" species="M_UTP_c" stoichiometry="1" />
          <speciesReference constant="true" species="M_ATP_c" stoichiometry="1" />
          <speciesReference constant="true" species="M_GLN_c" stoichiometry="1" />
        </listOfReactants>
        <listOfProducts>
          <speciesReference constant="true" species="M_PI_c" stoichiometry="1" />
          <speciesReference constant="true" species="M_CTP_c" stoichiometry="1" />
          <speciesReference constant="true" species="M_GLU_c" stoichiometry="1" />
          <speciesReference constant="true" species="M_ADP_c" stoichiometry="1" />
        </listOfProducts>
      </reaction>
      <reaction fast="false" id="R_PYRH" name="PYRH" reversible="true" fbc:lowerFluxBound="cobra_default_lb" fbc:upperFluxBound="cobra_default_ub">
        <listOfReactants>
          <speciesReference constant="true" species="M_UMP_c" stoichiometry="1" />
          <speciesReference constant="true" species="M_ATP_c" stoichiometry="1" />
        </listOfReactants>
        <listOfProducts>
          <speciesReference constant="true" species="M_UDP_c" stoichiometry="1" />
          <speciesReference constant="true" species="M_ADP_c" stoichiometry="1" />
        </listOfProducts>
      </reaction>
      <reaction fast="false" id="R_NDK1" name="NDK1" reversible="true" fbc:lowerFluxBound="cobra_default_lb" fbc:upperFluxBound="cobra_default_ub">
        <listOfReactants>
          <speciesReference constant="true" species="M_ATP_c" stoichiometry="1" />
          <speciesReference constant="true" species="M_GDP_c" stoichiometry="1" />
        </listOfReactants>
        <listOfProducts>
          <speciesReference constant="true" species="M_ADP_c" stoichiometry="1" />
          <speciesReference constant="true" species="M_GTP_c" stoichiometry="1" />
        </listOfProducts>
      </reaction>
      <reaction fast="false" id="R_NDK2" name="NDK2" reversible="true" fbc:lowerFluxBound="cobra_default_lb" fbc:upperFluxBound="cobra_default_ub">
        <listOfReactants>
          <speciesReference constant="true" species="M_UDP_c" stoichiometry="1" />
          <speciesReference constant="true" species="M_ATP_c" stoichiometry="1" />
        </listOfReactants>
        <listOfProducts>
          <speciesReference constant="true" species="M_UTP_c" stoichiometry="1" />
          <speciesReference constant="true" species="M_ADP_c" stoichiometry="1" />
        </listOfProducts>
      </reaction>
      <reaction fast="false" id="R_NDK3" name="NDK3" reversible="true" fbc:lowerFluxBound="cobra_default_lb" fbc:upperFluxBound="cobra_default_ub">
        <listOfReactants>
          <speciesReference constant="true" species="M_CDP_c" stoichiometry="1" />
          <speciesReference constant="true" species="M_ATP_c" stoichiometry="1" />
        </listOfReactants>
        <listOfProducts>
          <speciesReference constant="true" species="M_CTP_c" stoichiometry="1" />
          <speciesReference constant="true" species="M_ADP_c" stoichiometry="1" />
        </listOfProducts>
      </reaction>
      <reaction fast="false" id="R_NDK4" name="NDK4" reversible="true" fbc:lowerFluxBound="cobra_default_lb" fbc:upperFluxBound="cobra_default_ub">
        <listOfReactants>
          <speciesReference constant="true" species="M_ATP_c" stoichiometry="1" />
          <speciesReference constant="true" species="M_DGDP_c" stoichiometry="1" />
        </listOfReactants>
        <listOfProducts>
          <speciesReference constant="true" species="M_ADP_c" stoichiometry="1" />
          <speciesReference constant="true" species="M_DGTP_c" stoichiometry="1" />
        </listOfProducts>
      </reaction>
      <reaction fast="false" id="R_NDK5" name="NDK5" reversible="true" fbc:lowerFluxBound="cobra_default_lb" fbc:upperFluxBound="cobra_default_ub">
        <listOfReactants>
          <speciesReference constant="true" species="M_DUDP_c" stoichiometry="1" />
          <speciesReference constant="true" species="M_ATP_c" stoichiometry="1" />
        </listOfReactants>
        <listOfProducts>
          <speciesReference constant="true" species="M_DUTP_c" stoichiometry="1" />
          <speciesReference constant="true" species="M_ADP_c" stoichiometry="1" />
        </listOfProducts>
      </reaction>
      <reaction fast="false" id="R_NDK6" name="NDK6" reversible="true" fbc:lowerFluxBound="cobra_default_lb" fbc:upperFluxBound="cobra_default_ub">
        <listOfReactants>
          <speciesReference constant="true" species="M_DCDP_c" stoichiometry="1" />
          <speciesReference constant="true" species="M_ATP_c" stoichiometry="1" />
        </listOfReactants>
        <listOfProducts>
          <speciesReference constant="true" species="M_DCTP_c" stoichiometry="1" />
          <speciesReference constant="true" species="M_ADP_c" stoichiometry="1" />
        </listOfProducts>
      </reaction>
      <reaction fast="false" id="R_NDK7" name="NDK7" reversible="true" fbc:lowerFluxBound="cobra_default_lb" fbc:upperFluxBound="cobra_default_ub">
        <listOfReactants>
          <speciesReference constant="true" species="M_ATP_c" stoichiometry="1" />
          <speciesReference constant="true" species="M_DADP_c" stoichiometry="1" />
        </listOfReactants>
        <listOfProducts>
          <speciesReference constant="true" species="M_ADP_c" stoichiometry="1" />
          <speciesReference constant="true" species="M_DATP_c" stoichiometry="1" />
        </listOfProducts>
      </reaction>
      <reaction fast="false" id="R_NDK8" name="NDK8" reversible="true" fbc:lowerFluxBound="cobra_default_lb" fbc:upperFluxBound="cobra_default_ub">
        <listOfReactants>
          <speciesReference constant="true" species="M_DTDP_c" stoichiometry="1" />
          <speciesReference constant="true" species="M_ATP_c" stoichiometry="1" />
        </listOfReactants>
        <listOfProducts>
          <speciesReference constant="true" species="M_DTTP_c" stoichiometry="1" />
          <speciesReference constant="true" species="M_ADP_c" stoichiometry="1" />
        </listOfProducts>
      </reaction>
      <reaction fast="false" id="R_TMK1" name="TMK1" reversible="true" fbc:lowerFluxBound="cobra_default_lb" fbc:upperFluxBound="cobra_default_ub">
        <listOfReactants>
          <speciesReference constant="true" species="M_ATP_c" stoichiometry="1" />
          <speciesReference constant="true" species="M_DTMP_c" stoichiometry="1" />
        </listOfReactants>
        <listOfProducts>
          <speciesReference constant="true" species="M_DTDP_c" stoichiometry="1" />
          <speciesReference constant="true" species="M_ADP_c" stoichiometry="1" />
        </listOfProducts>
      </reaction>
      <reaction fast="false" id="R_TMK2" name="TMK2" reversible="true" fbc:lowerFluxBound="cobra_default_lb" fbc:upperFluxBound="cobra_default_ub">
        <listOfReactants>
          <speciesReference constant="true" species="M_DUMP_c" stoichiometry="1" />
          <speciesReference constant="true" species="M_ATP_c" stoichiometry="1" />
        </listOfReactants>
        <listOfProducts>
          <speciesReference constant="true" species="M_DUDP_c" stoichiometry="1" />
          <speciesReference constant="true" species="M_ADP_c" stoichiometry="1" />
        </listOfProducts>
      </reaction>
      <reaction fast="false" id="R_TDK1" name="TDK1" reversible="false" fbc:lowerFluxBound="cobra_0_bound" fbc:upperFluxBound="cobra_default_ub">
        <listOfReactants>
          <speciesReference constant="true" species="M_DT_c" stoichiometry="1" />
          <speciesReference constant="true" species="M_ATP_c" stoichiometry="1" />
        </listOfReactants>
        <listOfProducts>
          <speciesReference constant="true" species="M_ADP_c" stoichiometry="1" />
          <speciesReference constant="true" species="M_DTMP_c" stoichiometry="1" />
        </listOfProducts>
      </reaction>
      <reaction fast="false" id="R_TDK2" name="TDK2" reversible="false" fbc:lowerFluxBound="cobra_0_bound" fbc:upperFluxBound="cobra_default_ub">
        <listOfReactants>
          <speciesReference constant="true" species="M_DU_c" stoichiometry="1" />
          <speciesReference constant="true" species="M_ATP_c" stoichiometry="1" />
        </listOfReactants>
        <listOfProducts>
          <speciesReference constant="true" species="M_DUMP_c" stoichiometry="1" />
          <speciesReference constant="true" species="M_ADP_c" stoichiometry="1" />
        </listOfProducts>
      </reaction>
      <reaction fast="false" id="R_THYA" name="THYA" reversible="false" fbc:lowerFluxBound="cobra_0_bound" fbc:upperFluxBound="cobra_default_ub">
        <listOfReactants>
          <speciesReference constant="true" species="M_METTHF_c" stoichiometry="1" />
          <speciesReference constant="true" species="M_DUMP_c" stoichiometry="1" />
        </listOfReactants>
        <listOfProducts>
          <speciesReference constant="true" species="M_DTMP_c" stoichiometry="1" />
          <speciesReference constant="true" species="M_DHF_c" stoichiometry="1" />
        </listOfProducts>
      </reaction>
      <reaction fast="false" id="R_CDD1" name="CDD1" reversible="false" fbc:lowerFluxBound="cobra_0_bound" fbc:upperFluxBound="cobra_default_ub">
        <listOfReactants>
          <speciesReference constant="true" species="M_CYTD_c" stoichiometry="1" />
        </listOfReactants>
        <listOfProducts>
          <speciesReference constant="true" species="M_URI_c" stoichiometry="1" />
          <speciesReference constant="true" species="M_NH3_c" stoichiometry="1" />
        </listOfProducts>
      </reaction>
      <reaction fast="false" id="R_CDD2" name="CDD2" reversible="false" fbc:lowerFluxBound="cobra_0_bound" fbc:upperFluxBound="cobra_default_ub">
        <listOfReactants>
          <speciesReference constant="true" species="M_DC_c" stoichiometry="1" />
        </listOfReactants>
        <listOfProducts>
          <speciesReference constant="true" species="M_DU_c" stoichiometry="1" />
          <speciesReference constant="true" species="M_NH3_c" stoichiometry="1" />
        </listOfProducts>
      </reaction>
      <reaction fast="false" id="R_UPP" name="UPP" reversible="false" fbc:lowerFluxBound="cobra_0_bound" fbc:upperFluxBound="cobra_default_ub">
        <listOfReactants>
          <speciesReference constant="true" species="M_PRPP_c" stoichiometry="1" />
          <speciesReference constant="true" species="M_URA_c" stoichiometry="1" />
        </listOfReactants>
        <listOfProducts>
          <speciesReference constant="true" species="M_PPI_c" stoichiometry="1" />
          <speciesReference constant="true" species="M_UMP_c" stoichiometry="1" />
        </listOfProducts>
      </reaction>
      <reaction fast="false" id="R_UDK" name="UDK" reversible="false" fbc:lowerFluxBound="cobra_0_bound" fbc:upperFluxBound="cobra_default_ub">
        <listOfReactants>
          <speciesReference constant="true" species="M_URI_c" stoichiometry="1" />
          <speciesReference constant="true" species="M_GTP_c" stoichiometry="1" />
        </listOfReactants>
        <listOfProducts>
          <speciesReference constant="true" species="M_UMP_c" stoichiometry="1" />
          <speciesReference constant="true" species="M_GDP_c" stoichiometry="1" />
        </listOfProducts>
      </reaction>
      <reaction fast="false" id="R_UDP" name="UDP" reversible="true" fbc:lowerFluxBound="cobra_default_lb" fbc:upperFluxBound="cobra_default_ub">
        <listOfReactants>
          <speciesReference constant="true" species="M_PI_c" stoichiometry="1" />
          <speciesReference constant="true" species="M_URI_c" stoichiometry="1" />
        </listOfReactants>
        <listOfProducts>
          <speciesReference constant="true" species="M_URA_c" stoichiometry="1" />
          <speciesReference constant="true" species="M_R1P_c" stoichiometry="1" />
        </listOfProducts>
      </reaction>
      <reaction fast="false" id="R_NRDAB1" name="NRDAB1" reversible="false" fbc:lowerFluxBound="cobra_0_bound" fbc:upperFluxBound="cobra_default_ub">
        <listOfReactants>
          <speciesReference constant="true" species="M_CDP_c" stoichiometry="1" />
          <speciesReference constant="true" species="M_RTHIO_c" stoichiometry="1" />
        </listOfReactants>
        <listOfProducts>
          <speciesReference constant="true" species="M_DCDP_c" stoichiometry="1" />
          <speciesReference constant="true" species="M_OTHIO_c" stoichiometry="1" />
        </listOfProducts>
      </reaction>
      <reaction fast="false" id="R_NRDAB2" name="NRDAB2" reversible="false" fbc:lowerFluxBound="cobra_0_bound" fbc:upperFluxBound="cobra_default_ub">
        <listOfReactants>
          <speciesReference constant="true" species="M_UDP_c" stoichiometry="1" />
          <speciesReference constant="true" species="M_RTHIO_c" stoichiometry="1" />
        </listOfReactants>
        <listOfProducts>
          <speciesReference constant="true" species="M_DUDP_c" stoichiometry="1" />
          <speciesReference constant="true" species="M_OTHIO_c" stoichiometry="1" />
        </listOfProducts>
      </reaction>
      <reaction fast="false" id="R_NRDAB3" name="NRDAB3" reversible="false" fbc:lowerFluxBound="cobra_0_bound" fbc:upperFluxBound="cobra_default_ub">
        <listOfReactants>
          <speciesReference constant="true" species="M_ADP_c" stoichiometry="1" />
          <speciesReference constant="true" species="M_RTHIO_c" stoichiometry="1" />
        </listOfReactants>
        <listOfProducts>
          <speciesReference constant="true" species="M_OTHIO_c" stoichiometry="1" />
          <speciesReference constant="true" species="M_DADP_c" stoichiometry="1" />
        </listOfProducts>
      </reaction>
      <reaction fast="false" id="R_NRDAB4" name="NRDAB4" reversible="false" fbc:lowerFluxBound="cobra_0_bound" fbc:upperFluxBound="cobra_default_ub">
        <listOfReactants>
          <speciesReference constant="true" species="M_RTHIO_c" stoichiometry="1" />
          <speciesReference constant="true" species="M_GDP_c" stoichiometry="1" />
        </listOfReactants>
        <listOfProducts>
          <speciesReference constant="true" species="M_OTHIO_c" stoichiometry="1" />
          <speciesReference constant="true" species="M_DGDP_c" stoichiometry="1" />
        </listOfProducts>
      </reaction>
      <reaction fast="false" id="R_NRD1" name="NRD1" reversible="false" fbc:lowerFluxBound="cobra_0_bound" fbc:upperFluxBound="cobra_default_ub">
        <listOfReactants>
          <speciesReference constant="true" species="M_CTP_c" stoichiometry="1" />
          <speciesReference constant="true" species="M_RTHIO_c" stoichiometry="1" />
        </listOfReactants>
        <listOfProducts>
          <speciesReference constant="true" species="M_DCTP_c" stoichiometry="1" />
          <speciesReference constant="true" species="M_OTHIO_c" stoichiometry="1" />
        </listOfProducts>
      </reaction>
      <reaction fast="false" id="R_NRD2" name="NRD2" reversible="false" fbc:lowerFluxBound="cobra_0_bound" fbc:upperFluxBound="cobra_default_ub">
        <listOfReactants>
          <speciesReference constant="true" species="M_UTP_c" stoichiometry="1" />
          <speciesReference constant="true" species="M_RTHIO_c" stoichiometry="1" />
        </listOfReactants>
        <listOfProducts>
          <speciesReference constant="true" species="M_DUTP_c" stoichiometry="1" />
          <speciesReference constant="true" species="M_OTHIO_c" stoichiometry="1" />
        </listOfProducts>
      </reaction>
      <reaction fast="false" id="R_NRD3" name="NRD3" reversible="false" fbc:lowerFluxBound="cobra_0_bound" fbc:upperFluxBound="cobra_default_ub">
        <listOfReactants>
          <speciesReference constant="true" species="M_ATP_c" stoichiometry="1" />
          <speciesReference constant="true" species="M_RTHIO_c" stoichiometry="1" />
        </listOfReactants>
        <listOfProducts>
          <speciesReference constant="true" species="M_OTHIO_c" stoichiometry="1" />
          <speciesReference constant="true" species="M_DATP_c" stoichiometry="1" />
        </listOfProducts>
      </reaction>
      <reaction fast="false" id="R_NRD4" name="NRD4" reversible="false" fbc:lowerFluxBound="cobra_0_bound" fbc:upperFluxBound="cobra_default_ub">
        <listOfReactants>
          <speciesReference constant="true" species="M_RTHIO_c" stoichiometry="1" />
          <speciesReference constant="true" species="M_GTP_c" stoichiometry="1" />
        </listOfReactants>
        <listOfProducts>
          <speciesReference constant="true" species="M_OTHIO_c" stoichiometry="1" />
          <speciesReference constant="true" species="M_DGTP_c" stoichiometry="1" />
        </listOfProducts>
      </reaction>
      <reaction fast="false" id="R_DCD" name="DCD" reversible="false" fbc:lowerFluxBound="cobra_0_bound" fbc:upperFluxBound="cobra_default_ub">
        <listOfReactants>
          <speciesReference constant="true" species="M_DCTP_c" stoichiometry="1" />
        </listOfReactants>
        <listOfProducts>
          <speciesReference constant="true" species="M_DUTP_c" stoichiometry="1" />
          <speciesReference constant="true" species="M_NH3_c" stoichiometry="1" />
        </listOfProducts>
      </reaction>
      <reaction fast="false" id="R_DUT" name="DUT" reversible="false" fbc:lowerFluxBound="cobra_0_bound" fbc:upperFluxBound="cobra_default_ub">
        <listOfReactants>
          <speciesReference constant="true" species="M_DUTP_c" stoichiometry="1" />
        </listOfReactants>
        <listOfProducts>
          <speciesReference constant="true" species="M_PPI_c" stoichiometry="1" />
          <speciesReference constant="true" species="M_DUMP_c" stoichiometry="1" />
        </listOfProducts>
      </reaction>
      <reaction fast="false" id="R_ADK1" name="ADK1" reversible="true" fbc:lowerFluxBound="cobra_default_lb" fbc:upperFluxBound="cobra_default_ub">
        <listOfReactants>
          <speciesReference constant="true" species="M_ATP_c" stoichiometry="1" />
          <speciesReference constant="true" species="M_AMP_c" stoichiometry="1" />
        </listOfReactants>
        <listOfProducts>
          <speciesReference constant="true" species="M_ADP_c" stoichiometry="2" />
        </listOfProducts>
      </reaction>
      <reaction fast="false" id="R_ADK2" name="ADK2" reversible="true" fbc:lowerFluxBound="cobra_default_lb" fbc:upperFluxBound="cobra_default_ub">
        <listOfReactants>
          <speciesReference constant="true" species="M_ATP_c" stoichiometry="1" />
          <speciesReference constant="true" species="M_DAMP_c" stoichiometry="1" />
        </listOfReactants>
        <listOfProducts>
          <speciesReference constant="true" species="M_ADP_c" stoichiometry="1" />
          <speciesReference constant="true" species="M_DADP_c" stoichiometry="1" />
        </listOfProducts>
      </reaction>
      <reaction fast="false" id="R_GMK1" name="GMK1" reversible="true" fbc:lowerFluxBound="cobra_default_lb" fbc:upperFluxBound="cobra_default_ub">
        <listOfReactants>
          <speciesReference constant="true" species="M_GMP_c" stoichiometry="1" />
          <speciesReference constant="true" species="M_ATP_c" stoichiometry="1" />
        </listOfReactants>
        <listOfProducts>
          <speciesReference constant="true" species="M_ADP_c" stoichiometry="1" />
          <speciesReference constant="true" species="M_GDP_c" stoichiometry="1" />
        </listOfProducts>
      </reaction>
      <reaction fast="false" id="R_GMK2" name="GMK2" reversible="true" fbc:lowerFluxBound="cobra_default_lb" fbc:upperFluxBound="cobra_default_ub">
        <listOfReactants>
          <speciesReference constant="true" species="M_DGMP_c" stoichiometry="1" />
          <speciesReference constant="true" species="M_ATP_c" stoichiometry="1" />
        </listOfReactants>
        <listOfProducts>
          <speciesReference constant="true" species="M_ADP_c" stoichiometry="1" />
          <speciesReference constant="true" species="M_DGDP_c" stoichiometry="1" />
        </listOfProducts>
      </reaction>
      <reaction fast="false" id="R_APT" name="APT" reversible="false" fbc:lowerFluxBound="cobra_0_bound" fbc:upperFluxBound="cobra_default_ub">
        <listOfReactants>
          <speciesReference constant="true" species="M_PRPP_c" stoichiometry="1" />
          <speciesReference constant="true" species="M_AD_c" stoichiometry="1" />
        </listOfReactants>
        <listOfProducts>
          <speciesReference constant="true" species="M_PPI_c" stoichiometry="1" />
          <speciesReference constant="true" species="M_AMP_c" stoichiometry="1" />
        </listOfProducts>
      </reaction>
      <reaction fast="false" id="R_CMKA1" name="CMKA1" reversible="true" fbc:lowerFluxBound="cobra_default_lb" fbc:upperFluxBound="cobra_default_ub">
        <listOfReactants>
          <speciesReference constant="true" species="M_ATP_c" stoichiometry="1" />
          <speciesReference constant="true" species="M_DCMP_c" stoichiometry="1" />
        </listOfReactants>
        <listOfProducts>
          <speciesReference constant="true" species="M_DCDP_c" stoichiometry="1" />
          <speciesReference constant="true" species="M_ADP_c" stoichiometry="1" />
        </listOfProducts>
      </reaction>
      <reaction fast="false" id="R_CMKA2" name="CMKA2" reversible="true" fbc:lowerFluxBound="cobra_default_lb" fbc:upperFluxBound="cobra_default_ub">
        <listOfReactants>
          <speciesReference constant="true" species="M_ATP_c" stoichiometry="1" />
          <speciesReference constant="true" species="M_CMP_c" stoichiometry="1" />
        </listOfReactants>
        <listOfProducts>
          <speciesReference constant="true" species="M_CDP_c" stoichiometry="1" />
          <speciesReference constant="true" species="M_ADP_c" stoichiometry="1" />
        </listOfProducts>
      </reaction>
      <reaction fast="false" id="R_CMKA3" name="CMKA3" reversible="true" fbc:lowerFluxBound="cobra_default_lb" fbc:upperFluxBound="cobra_default_ub">
        <listOfReactants>
          <speciesReference constant="true" species="M_UMP_c" stoichiometry="1" />
          <speciesReference constant="true" species="M_ATP_c" stoichiometry="1" />
        </listOfReactants>
        <listOfProducts>
          <speciesReference constant="true" species="M_UDP_c" stoichiometry="1" />
          <speciesReference constant="true" species="M_ADP_c" stoichiometry="1" />
        </listOfProducts>
      </reaction>
      <reaction fast="false" id="R_CMKB1" name="CMKB1" reversible="true" fbc:lowerFluxBound="cobra_default_lb" fbc:upperFluxBound="cobra_default_ub">
        <listOfReactants>
          <speciesReference constant="true" species="M_ATP_c" stoichiometry="1" />
          <speciesReference constant="true" species="M_DCMP_c" stoichiometry="1" />
        </listOfReactants>
        <listOfProducts>
          <speciesReference constant="true" species="M_DCDP_c" stoichiometry="1" />
          <speciesReference constant="true" species="M_ADP_c" stoichiometry="1" />
        </listOfProducts>
      </reaction>
      <reaction fast="false" id="R_CMKB2" name="CMKB2" reversible="true" fbc:lowerFluxBound="cobra_default_lb" fbc:upperFluxBound="cobra_default_ub">
        <listOfReactants>
          <speciesReference constant="true" species="M_ATP_c" stoichiometry="1" />
          <speciesReference constant="true" species="M_CMP_c" stoichiometry="1" />
        </listOfReactants>
        <listOfProducts>
          <speciesReference constant="true" species="M_CDP_c" stoichiometry="1" />
          <speciesReference constant="true" species="M_ADP_c" stoichiometry="1" />
        </listOfProducts>
      </reaction>
      <reaction fast="false" id="R_CMKB3" name="CMKB3" reversible="true" fbc:lowerFluxBound="cobra_default_lb" fbc:upperFluxBound="cobra_default_ub">
        <listOfReactants>
          <speciesReference constant="true" species="M_UMP_c" stoichiometry="1" />
          <speciesReference constant="true" species="M_ATP_c" stoichiometry="1" />
        </listOfReactants>
        <listOfProducts>
          <speciesReference constant="true" species="M_UDP_c" stoichiometry="1" />
          <speciesReference constant="true" species="M_ADP_c" stoichiometry="1" />
        </listOfProducts>
      </reaction>
      <reaction fast="false" id="R_GPT1" name="GPT1" reversible="false" fbc:lowerFluxBound="cobra_0_bound" fbc:upperFluxBound="cobra_default_ub">
        <listOfReactants>
          <speciesReference constant="true" species="M_PRPP_c" stoichiometry="1" />
          <speciesReference constant="true" species="M_XAN_c" stoichiometry="1" />
        </listOfReactants>
        <listOfProducts>
          <speciesReference constant="true" species="M_PPI_c" stoichiometry="1" />
          <speciesReference constant="true" species="M_XMP_c" stoichiometry="1" />
        </listOfProducts>
      </reaction>
      <reaction fast="false" id="R_GPT2" name="GPT2" reversible="false" fbc:lowerFluxBound="cobra_0_bound" fbc:upperFluxBound="cobra_default_ub">
        <listOfReactants>
          <speciesReference constant="true" species="M_PRPP_c" stoichiometry="1" />
          <speciesReference constant="true" species="M_HYXN_c" stoichiometry="1" />
        </listOfReactants>
        <listOfProducts>
          <speciesReference constant="true" species="M_PPI_c" stoichiometry="1" />
          <speciesReference constant="true" species="M_IMP_c" stoichiometry="1" />
        </listOfProducts>
      </reaction>
      <reaction fast="false" id="R_GPT3" name="GPT3" reversible="false" fbc:lowerFluxBound="cobra_0_bound" fbc:upperFluxBound="cobra_default_ub">
        <listOfReactants>
          <speciesReference constant="true" species="M_PRPP_c" stoichiometry="1" />
          <speciesReference constant="true" species="M_GN_c" stoichiometry="1" />
        </listOfReactants>
        <listOfProducts>
          <speciesReference constant="true" species="M_PPI_c" stoichiometry="1" />
          <speciesReference constant="true" species="M_GMP_c" stoichiometry="1" />
        </listOfProducts>
      </reaction>
      <reaction fast="false" id="R_HPT1" name="HPT1" reversible="false" fbc:lowerFluxBound="cobra_0_bound" fbc:upperFluxBound="cobra_default_ub">
        <listOfReactants>
          <speciesReference constant="true" species="M_PRPP_c" stoichiometry="1" />
          <speciesReference constant="true" species="M_HYXN_c" stoichiometry="1" />
        </listOfReactants>
        <listOfProducts>
          <speciesReference constant="true" species="M_PPI_c" stoichiometry="1" />
          <speciesReference constant="true" species="M_IMP_c" stoichiometry="1" />
        </listOfProducts>
      </reaction>
      <reaction fast="false" id="R_HPT2" name="HPT2" reversible="false" fbc:lowerFluxBound="cobra_0_bound" fbc:upperFluxBound="cobra_default_ub">
        <listOfReactants>
          <speciesReference constant="true" species="M_PRPP_c" stoichiometry="1" />
          <speciesReference constant="true" species="M_GN_c" stoichiometry="1" />
        </listOfReactants>
        <listOfProducts>
          <speciesReference constant="true" species="M_PPI_c" stoichiometry="1" />
          <speciesReference constant="true" species="M_GMP_c" stoichiometry="1" />
        </listOfProducts>
      </reaction>
      <reaction fast="false" id="R_DEOD1" name="DEOD1" reversible="true" fbc:lowerFluxBound="cobra_default_lb" fbc:upperFluxBound="cobra_default_ub">
        <listOfReactants>
          <speciesReference constant="true" species="M_DIN_c" stoichiometry="1" />
          <speciesReference constant="true" species="M_PI_c" stoichiometry="1" />
        </listOfReactants>
        <listOfProducts>
          <speciesReference constant="true" species="M_HYXN_c" stoichiometry="1" />
          <speciesReference constant="true" species="M_DR1P_c" stoichiometry="1" />
        </listOfProducts>
      </reaction>
      <reaction fast="false" id="R_DEOD2" name="DEOD2" reversible="true" fbc:lowerFluxBound="cobra_default_lb" fbc:upperFluxBound="cobra_default_ub">
        <listOfReactants>
          <speciesReference constant="true" species="M_PI_c" stoichiometry="1" />
          <speciesReference constant="true" species="M_DA_c" stoichiometry="1" />
        </listOfReactants>
        <listOfProducts>
          <speciesReference constant="true" species="M_AD_c" stoichiometry="1" />
          <speciesReference constant="true" species="M_DR1P_c" stoichiometry="1" />
        </listOfProducts>
      </reaction>
      <reaction fast="false" id="R_DEOD3" name="DEOD3" reversible="true" fbc:lowerFluxBound="cobra_default_lb" fbc:upperFluxBound="cobra_default_ub">
        <listOfReactants>
          <speciesReference constant="true" species="M_PI_c" stoichiometry="1" />
          <speciesReference constant="true" species="M_DG_c" stoichiometry="1" />
        </listOfReactants>
        <listOfProducts>
          <speciesReference constant="true" species="M_GN_c" stoichiometry="1" />
          <speciesReference constant="true" species="M_DR1P_c" stoichiometry="1" />
        </listOfProducts>
      </reaction>
      <reaction fast="false" id="R_DEOD4" name="DEOD4" reversible="true" fbc:lowerFluxBound="cobra_default_lb" fbc:upperFluxBound="cobra_default_ub">
        <listOfReactants>
          <speciesReference constant="true" species="M_R1P_c" stoichiometry="1" />
          <speciesReference constant="true" species="M_HYXN_c" stoichiometry="1" />
        </listOfReactants>
        <listOfProducts>
          <speciesReference constant="true" species="M_PI_c" stoichiometry="1" />
          <speciesReference constant="true" species="M_INS_c" stoichiometry="1" />
        </listOfProducts>
      </reaction>
      <reaction fast="false" id="R_DEOD5" name="DEOD5" reversible="true" fbc:lowerFluxBound="cobra_default_lb" fbc:upperFluxBound="cobra_default_ub">
        <listOfReactants>
          <speciesReference constant="true" species="M_AD_c" stoichiometry="1" />
          <speciesReference constant="true" species="M_R1P_c" stoichiometry="1" />
        </listOfReactants>
        <listOfProducts>
          <speciesReference constant="true" species="M_PI_c" stoichiometry="1" />
          <speciesReference constant="true" species="M_ADN_c" stoichiometry="1" />
        </listOfProducts>
      </reaction>
      <reaction fast="false" id="R_DEOD6" name="DEOD6" reversible="true" fbc:lowerFluxBound="cobra_default_lb" fbc:upperFluxBound="cobra_default_ub">
        <listOfReactants>
          <speciesReference constant="true" species="M_R1P_c" stoichiometry="1" />
          <speciesReference constant="true" species="M_GN_c" stoichiometry="1" />
        </listOfReactants>
        <listOfProducts>
          <speciesReference constant="true" species="M_PI_c" stoichiometry="1" />
          <speciesReference constant="true" species="M_GSN_c" stoichiometry="1" />
        </listOfProducts>
      </reaction>
      <reaction fast="false" id="R_DEOD7" name="DEOD7" reversible="true" fbc:lowerFluxBound="cobra_default_lb" fbc:upperFluxBound="cobra_default_ub">
        <listOfReactants>
          <speciesReference constant="true" species="M_R1P_c" stoichiometry="1" />
          <speciesReference constant="true" species="M_XAN_c" stoichiometry="1" />
        </listOfReactants>
        <listOfProducts>
          <speciesReference constant="true" species="M_XTSN_c" stoichiometry="1" />
          <speciesReference constant="true" species="M_PI_c" stoichiometry="1" />
        </listOfProducts>
      </reaction>
      <reaction fast="false" id="R_DEOD8" name="DEOD8" reversible="true" fbc:lowerFluxBound="cobra_default_lb" fbc:upperFluxBound="cobra_default_ub">
        <listOfReactants>
          <speciesReference constant="true" species="M_DU_c" stoichiometry="1" />
          <speciesReference constant="true" species="M_PI_c" stoichiometry="1" />
        </listOfReactants>
        <listOfProducts>
          <speciesReference constant="true" species="M_URA_c" stoichiometry="1" />
          <speciesReference constant="true" species="M_DR1P_c" stoichiometry="1" />
        </listOfProducts>
      </reaction>
      <reaction fast="false" id="R_USHA1" name="USHA1" reversible="false" fbc:lowerFluxBound="cobra_0_bound" fbc:upperFluxBound="cobra_default_ub">
        <listOfReactants>
          <speciesReference constant="true" species="M_DUMP_c" stoichiometry="1" />
        </listOfReactants>
        <listOfProducts>
          <speciesReference constant="true" species="M_DU_c" stoichiometry="1" />
          <speciesReference constant="true" species="M_PI_c" stoichiometry="1" />
        </listOfProducts>
      </reaction>
      <reaction fast="false" id="R_USHA2" name="USHA2" reversible="false" fbc:lowerFluxBound="cobra_0_bound" fbc:upperFluxBound="cobra_default_ub">
        <listOfReactants>
          <speciesReference constant="true" species="M_DTMP_c" stoichiometry="1" />
        </listOfReactants>
        <listOfProducts>
          <speciesReference constant="true" species="M_DT_c" stoichiometry="1" />
          <speciesReference constant="true" species="M_PI_c" stoichiometry="1" />
        </listOfProducts>
      </reaction>
      <reaction fast="false" id="R_USHA3" name="USHA3" reversible="false" fbc:lowerFluxBound="cobra_0_bound" fbc:upperFluxBound="cobra_default_ub">
        <listOfReactants>
          <speciesReference constant="true" species="M_DAMP_c" stoichiometry="1" />
        </listOfReactants>
        <listOfProducts>
          <speciesReference constant="true" species="M_PI_c" stoichiometry="1" />
          <speciesReference constant="true" species="M_DA_c" stoichiometry="1" />
        </listOfProducts>
      </reaction>
      <reaction fast="false" id="R_USHA4" name="USHA4" reversible="false" fbc:lowerFluxBound="cobra_0_bound" fbc:upperFluxBound="cobra_default_ub">
        <listOfReactants>
          <speciesReference constant="true" species="M_DGMP_c" stoichiometry="1" />
        </listOfReactants>
        <listOfProducts>
          <speciesReference constant="true" species="M_PI_c" stoichiometry="1" />
          <speciesReference constant="true" species="M_DG_c" stoichiometry="1" />
        </listOfProducts>
      </reaction>
      <reaction fast="false" id="R_USHA5" name="USHA5" reversible="false" fbc:lowerFluxBound="cobra_0_bound" fbc:upperFluxBound="cobra_default_ub">
        <listOfReactants>
          <speciesReference constant="true" species="M_DCMP_c" stoichiometry="1" />
        </listOfReactants>
        <listOfProducts>
          <speciesReference constant="true" species="M_PI_c" stoichiometry="1" />
          <speciesReference constant="true" species="M_DC_c" stoichiometry="1" />
        </listOfProducts>
      </reaction>
      <reaction fast="false" id="R_USHA6" name="USHA6" reversible="false" fbc:lowerFluxBound="cobra_0_bound" fbc:upperFluxBound="cobra_default_ub">
        <listOfReactants>
          <speciesReference constant="true" species="M_CMP_c" stoichiometry="1" />
        </listOfReactants>
        <listOfProducts>
          <speciesReference constant="true" species="M_PI_c" stoichiometry="1" />
          <speciesReference constant="true" species="M_CYTD_c" stoichiometry="1" />
        </listOfProducts>
      </reaction>
      <reaction fast="false" id="R_USHA7" name="USHA7" reversible="false" fbc:lowerFluxBound="cobra_0_bound" fbc:upperFluxBound="cobra_default_ub">
        <listOfReactants>
          <speciesReference constant="true" species="M_AMP_c" stoichiometry="1" />
        </listOfReactants>
        <listOfProducts>
          <speciesReference constant="true" species="M_PI_c" stoichiometry="1" />
          <speciesReference constant="true" species="M_ADN_c" stoichiometry="1" />
        </listOfProducts>
      </reaction>
      <reaction fast="false" id="R_USHA8" name="USHA8" reversible="false" fbc:lowerFluxBound="cobra_0_bound" fbc:upperFluxBound="cobra_default_ub">
        <listOfReactants>
          <speciesReference constant="true" species="M_GMP_c" stoichiometry="1" />
        </listOfReactants>
        <listOfProducts>
          <speciesReference constant="true" species="M_PI_c" stoichiometry="1" />
          <speciesReference constant="true" species="M_GSN_c" stoichiometry="1" />
        </listOfProducts>
      </reaction>
      <reaction fast="false" id="R_USHA9" name="USHA9" reversible="false" fbc:lowerFluxBound="cobra_0_bound" fbc:upperFluxBound="cobra_default_ub">
        <listOfReactants>
          <speciesReference constant="true" species="M_IMP_c" stoichiometry="1" />
        </listOfReactants>
        <listOfProducts>
          <speciesReference constant="true" species="M_PI_c" stoichiometry="1" />
          <speciesReference constant="true" species="M_INS_c" stoichiometry="1" />
        </listOfProducts>
      </reaction>
      <reaction fast="false" id="R_USHA10" name="USHA10" reversible="false" fbc:lowerFluxBound="cobra_0_bound" fbc:upperFluxBound="cobra_default_ub">
        <listOfReactants>
          <speciesReference constant="true" species="M_XMP_c" stoichiometry="1" />
        </listOfReactants>
        <listOfProducts>
          <speciesReference constant="true" species="M_PI_c" stoichiometry="1" />
          <speciesReference constant="true" species="M_XTSN_c" stoichiometry="1" />
        </listOfProducts>
      </reaction>
      <reaction fast="false" id="R_USHA11" name="USHA11" reversible="false" fbc:lowerFluxBound="cobra_0_bound" fbc:upperFluxBound="cobra_default_ub">
        <listOfReactants>
          <speciesReference constant="true" species="M_UMP_c" stoichiometry="1" />
        </listOfReactants>
        <listOfProducts>
          <speciesReference constant="true" species="M_PI_c" stoichiometry="1" />
          <speciesReference constant="true" species="M_URI_c" stoichiometry="1" />
        </listOfProducts>
      </reaction>
      <reaction fast="false" id="R_TRXB" name="TRXB" reversible="false" fbc:lowerFluxBound="cobra_0_bound" fbc:upperFluxBound="cobra_default_ub">
        <listOfReactants>
          <speciesReference constant="true" species="M_NADPH_c" stoichiometry="1" />
          <speciesReference constant="true" species="M_OTHIO_c" stoichiometry="1" />
        </listOfReactants>
        <listOfProducts>
          <speciesReference constant="true" species="M_RTHIO_c" stoichiometry="1" />
          <speciesReference constant="true" species="M_NADP_c" stoichiometry="1" />
        </listOfProducts>
      </reaction>
      <reaction fast="false" id="R_BIOF" name="BIOF" reversible="true" fbc:lowerFluxBound="cobra_default_lb" fbc:upperFluxBound="cobra_default_ub">
        <listOfReactants>
          <speciesReference constant="true" species="M_CHCOA_c" stoichiometry="1" />
          <speciesReference constant="true" species="M_ALA_c" stoichiometry="1" />
        </listOfReactants>
        <listOfProducts>
          <speciesReference constant="true" species="M_CO2_c" stoichiometry="1" />
          <speciesReference constant="true" species="M_AONA_c" stoichiometry="1" />
          <speciesReference constant="true" species="M_COA_c" stoichiometry="1" />
        </listOfProducts>
      </reaction>
      <reaction fast="false" id="R_BIOA" name="BIOA" reversible="true" fbc:lowerFluxBound="cobra_default_lb" fbc:upperFluxBound="cobra_default_ub">
        <listOfReactants>
          <speciesReference constant="true" species="M_SAM_c" stoichiometry="1" />
          <speciesReference constant="true" species="M_AONA_c" stoichiometry="1" />
        </listOfReactants>
        <listOfProducts>
          <speciesReference constant="true" species="M_SAMOB_c" stoichiometry="1" />
          <speciesReference constant="true" species="M_DANNA_c" stoichiometry="1" />
        </listOfProducts>
      </reaction>
      <reaction fast="false" id="R_BIOD" name="BIOD" reversible="true" fbc:lowerFluxBound="cobra_default_lb" fbc:upperFluxBound="cobra_default_ub">
        <listOfReactants>
          <speciesReference constant="true" species="M_CO2_c" stoichiometry="1" />
          <speciesReference constant="true" species="M_ATP_c" stoichiometry="1" />
          <speciesReference constant="true" species="M_DANNA_c" stoichiometry="1" />
        </listOfReactants>
        <listOfProducts>
          <speciesReference constant="true" species="M_PI_c" stoichiometry="1" />
          <speciesReference constant="true" species="M_ADP_c" stoichiometry="1" />
          <speciesReference constant="true" species="M_DTB_c" stoichiometry="1" />
        </listOfProducts>
      </reaction>
      <reaction fast="false" id="R_BIOB" name="BIOB" reversible="false" fbc:lowerFluxBound="cobra_0_bound" fbc:upperFluxBound="cobra_default_ub">
        <listOfReactants>
          <speciesReference constant="true" species="M_NADPH_c" stoichiometry="2" />
          <speciesReference constant="true" species="M_SAM_c" stoichiometry="2" />
          <speciesReference constant="true" species="M_DTB_c" stoichiometry="1" />
        </listOfReactants>
        <listOfProducts>
          <speciesReference constant="true" species="M_DA_c" stoichiometry="2" />
          <speciesReference constant="true" species="M_NADP_c" stoichiometry="2" />
          <speciesReference constant="true" species="M_BT_c" stoichiometry="1" />
          <speciesReference constant="true" species="M_MET_c" stoichiometry="2" />
        </listOfProducts>
      </reaction>
      <reaction fast="false" id="R_FOLE" name="FOLE" reversible="false" fbc:lowerFluxBound="cobra_0_bound" fbc:upperFluxBound="cobra_default_ub">
        <listOfReactants>
          <speciesReference constant="true" species="M_GTP_c" stoichiometry="1" />
        </listOfReactants>
        <listOfProducts>
          <speciesReference constant="true" species="M_AHTD_c" stoichiometry="1" />
          <speciesReference constant="true" species="M_FOR_c" stoichiometry="1" />
        </listOfProducts>
      </reaction>
      <reaction fast="false" id="R_DNTPH" name="DNTPH" reversible="false" fbc:lowerFluxBound="cobra_0_bound" fbc:upperFluxBound="cobra_default_ub">
        <listOfReactants>
          <speciesReference constant="true" species="M_AHTD_c" stoichiometry="1" />
        </listOfReactants>
        <listOfProducts>
          <speciesReference constant="true" species="M_PPI_c" stoichiometry="1" />
          <speciesReference constant="true" species="M_DHPP_c" stoichiometry="1" />
        </listOfProducts>
      </reaction>
      <reaction fast="false" id="R_DHPPH" name="DHPPH" reversible="false" fbc:lowerFluxBound="cobra_0_bound" fbc:upperFluxBound="cobra_default_ub">
        <listOfReactants>
          <speciesReference constant="true" species="M_DHPP_c" stoichiometry="1" />
        </listOfReactants>
        <listOfProducts>
          <speciesReference constant="true" species="M_PI_c" stoichiometry="1" />
          <speciesReference constant="true" species="M_DHP_c" stoichiometry="1" />
        </listOfProducts>
      </reaction>
      <reaction fast="false" id="R_FOLB" name="FOLB" reversible="false" fbc:lowerFluxBound="cobra_0_bound" fbc:upperFluxBound="cobra_default_ub">
        <listOfReactants>
          <speciesReference constant="true" species="M_DHP_c" stoichiometry="1" />
        </listOfReactants>
        <listOfProducts>
          <speciesReference constant="true" species="M_GLAL_c" stoichiometry="1" />
          <speciesReference constant="true" species="M_AHHMP_c" stoichiometry="1" />
        </listOfProducts>
      </reaction>
      <reaction fast="false" id="R_FOLK" name="FOLK" reversible="false" fbc:lowerFluxBound="cobra_0_bound" fbc:upperFluxBound="cobra_default_ub">
        <listOfReactants>
          <speciesReference constant="true" species="M_AHHMP_c" stoichiometry="1" />
          <speciesReference constant="true" species="M_ATP_c" stoichiometry="1" />
        </listOfReactants>
        <listOfProducts>
          <speciesReference constant="true" species="M_AHHMD_c" stoichiometry="1" />
          <speciesReference constant="true" species="M_AMP_c" stoichiometry="1" />
        </listOfProducts>
      </reaction>
      <reaction fast="false" id="R_PABB" name="PABB" reversible="false" fbc:lowerFluxBound="cobra_0_bound" fbc:upperFluxBound="cobra_default_ub">
        <listOfReactants>
          <speciesReference constant="true" species="M_NH3_c" stoichiometry="1" />
          <speciesReference constant="true" species="M_CHOR_c" stoichiometry="1" />
        </listOfReactants>
        <listOfProducts>
          <speciesReference constant="true" species="M_ADCHOR_c" stoichiometry="1" />
        </listOfProducts>
      </reaction>
      <reaction fast="false" id="R_PABC" name="PABC" reversible="false" fbc:lowerFluxBound="cobra_0_bound" fbc:upperFluxBound="cobra_default_ub">
        <listOfReactants>
          <speciesReference constant="true" species="M_ADCHOR_c" stoichiometry="1" />
        </listOfReactants>
        <listOfProducts>
          <speciesReference constant="true" species="M_PABA_c" stoichiometry="1" />
          <speciesReference constant="true" species="M_PYR_c" stoichiometry="1" />
        </listOfProducts>
      </reaction>
      <reaction fast="false" id="R_FOLP" name="FOLP" reversible="false" fbc:lowerFluxBound="cobra_0_bound" fbc:upperFluxBound="cobra_default_ub">
        <listOfReactants>
          <speciesReference constant="true" species="M_PABA_c" stoichiometry="1" />
          <speciesReference constant="true" species="M_AHHMD_c" stoichiometry="1" />
        </listOfReactants>
        <listOfProducts>
          <speciesReference constant="true" species="M_PPI_c" stoichiometry="1" />
          <speciesReference constant="true" species="M_DHPT_c" stoichiometry="1" />
        </listOfProducts>
      </reaction>
      <reaction fast="false" id="R_FOLC" name="FOLC" reversible="false" fbc:lowerFluxBound="cobra_0_bound" fbc:upperFluxBound="cobra_default_ub">
        <listOfReactants>
          <speciesReference constant="true" species="M_GLU_c" stoichiometry="1" />
          <speciesReference constant="true" species="M_ATP_c" stoichiometry="1" />
          <speciesReference constant="true" species="M_DHPT_c" stoichiometry="1" />
        </listOfReactants>
        <listOfProducts>
          <speciesReference constant="true" species="M_PI_c" stoichiometry="1" />
          <speciesReference constant="true" species="M_ADP_c" stoichiometry="1" />
          <speciesReference constant="true" species="M_DHF_c" stoichiometry="1" />
        </listOfProducts>
      </reaction>
      <reaction fast="false" id="R_FOLA" name="FOLA" reversible="false" fbc:lowerFluxBound="cobra_0_bound" fbc:upperFluxBound="cobra_default_ub">
        <listOfReactants>
          <speciesReference constant="true" species="M_NADPH_c" stoichiometry="1" />
          <speciesReference constant="true" species="M_DHF_c" stoichiometry="1" />
        </listOfReactants>
        <listOfProducts>
          <speciesReference constant="true" species="M_NADP_c" stoichiometry="1" />
          <speciesReference constant="true" species="M_THF_c" stoichiometry="1" />
        </listOfProducts>
      </reaction>
      <reaction fast="false" id="R_PURU" name="PURU" reversible="false" fbc:lowerFluxBound="cobra_0_bound" fbc:upperFluxBound="cobra_default_ub">
        <listOfReactants>
          <speciesReference constant="true" species="M_FTHF_c" stoichiometry="1" />
        </listOfReactants>
        <listOfProducts>
          <speciesReference constant="true" species="M_FOR_c" stoichiometry="1" />
          <speciesReference constant="true" species="M_THF_c" stoichiometry="1" />
        </listOfProducts>
      </reaction>
      <reaction fast="false" id="R_FMT" name="FMT" reversible="false" fbc:lowerFluxBound="cobra_0_bound" fbc:upperFluxBound="cobra_default_ub">
        <listOfReactants>
          <speciesReference constant="true" species="M_FTHF_c" stoichiometry="1" />
        </listOfReactants>
        <listOfProducts>
          <speciesReference constant="true" species="M_FOR_c" stoichiometry="1" />
          <speciesReference constant="true" species="M_THF_c" stoichiometry="1" />
        </listOfProducts>
      </reaction>
      <reaction fast="false" id="R_METF" name="METF" reversible="false" fbc:lowerFluxBound="cobra_0_bound" fbc:upperFluxBound="cobra_default_ub">
        <listOfReactants>
          <speciesReference constant="true" species="M_METTHF_c" stoichiometry="1" />
          <speciesReference constant="true" species="M_NADH_c" stoichiometry="1" />
        </listOfReactants>
        <listOfProducts>
          <speciesReference constant="true" species="M_MTHF_c" stoichiometry="1" />
          <speciesReference constant="true" species="M_NAD_c" stoichiometry="1" />
        </listOfProducts>
      </reaction>
      <reaction fast="false" id="R_FOLD1" name="FOLD1" reversible="true" fbc:lowerFluxBound="cobra_default_lb" fbc:upperFluxBound="cobra_default_ub">
        <listOfReactants>
          <speciesReference constant="true" species="M_METTHF_c" stoichiometry="1" />
          <speciesReference constant="true" species="M_NADP_c" stoichiometry="1" />
        </listOfReactants>
        <listOfProducts>
          <speciesReference constant="true" species="M_NADPH_c" stoichiometry="1" />
          <speciesReference constant="true" species="M_METHF_c" stoichiometry="1" />
        </listOfProducts>
      </reaction>
      <reaction fast="false" id="R_FOLD2" name="FOLD2" reversible="true" fbc:lowerFluxBound="cobra_default_lb" fbc:upperFluxBound="cobra_default_ub">
        <listOfReactants>
          <speciesReference constant="true" species="M_METHF_c" stoichiometry="1" />
        </listOfReactants>
        <listOfProducts>
          <speciesReference constant="true" species="M_FTHF_c" stoichiometry="1" />
        </listOfProducts>
      </reaction>
      <reaction fast="false" id="R_HEMM" name="HEMM" reversible="false" fbc:lowerFluxBound="cobra_0_bound" fbc:upperFluxBound="cobra_default_ub">
        <listOfReactants>
          <speciesReference constant="true" species="M_GLU_c" stoichiometry="1" />
          <speciesReference constant="true" species="M_ATP_c" stoichiometry="1" />
        </listOfReactants>
        <listOfProducts>
          <speciesReference constant="true" species="M_PPI_c" stoichiometry="1" />
          <speciesReference constant="true" species="M_GTRNA_c" stoichiometry="1" />
          <speciesReference constant="true" species="M_AMP_c" stoichiometry="1" />
        </listOfProducts>
      </reaction>
      <reaction fast="false" id="R_HEMX" name="HEMX" reversible="false" fbc:lowerFluxBound="cobra_0_bound" fbc:upperFluxBound="cobra_default_ub">
        <listOfReactants>
          <speciesReference constant="true" species="M_UPRG_c" stoichiometry="1" />
          <speciesReference constant="true" species="M_SAM_c" stoichiometry="1" />
        </listOfReactants>
        <listOfProducts>
          <speciesReference constant="true" species="M_SAH_c" stoichiometry="1" />
          <speciesReference constant="true" species="M_PC2_c" stoichiometry="1" />
        </listOfProducts>
      </reaction>
      <reaction fast="false" id="R_HEMH" name="HEMH" reversible="false" fbc:lowerFluxBound="cobra_0_bound" fbc:upperFluxBound="cobra_default_ub">
        <listOfReactants>
          <speciesReference constant="true" species="M_PPIX_c" stoichiometry="1" />
        </listOfReactants>
        <listOfProducts>
          <speciesReference constant="true" species="M_PTH_c" stoichiometry="1" />
        </listOfProducts>
      </reaction>
      <reaction fast="false" id="R_MENF" name="MENF" reversible="false" fbc:lowerFluxBound="cobra_0_bound" fbc:upperFluxBound="cobra_default_ub">
        <listOfReactants>
          <speciesReference constant="true" species="M_CHOR_c" stoichiometry="1" />
        </listOfReactants>
        <listOfProducts>
          <speciesReference constant="true" species="M_ICHOR_c" stoichiometry="1" />
        </listOfProducts>
      </reaction>
      <reaction fast="false" id="R_MEND1" name="MEND1" reversible="false" fbc:lowerFluxBound="cobra_0_bound" fbc:upperFluxBound="cobra_default_ub">
        <listOfReactants>
          <speciesReference constant="true" species="M_AKG_c" stoichiometry="1" />
          <speciesReference constant="true" species="M_TPP_c" stoichiometry="1" />
        </listOfReactants>
        <listOfProducts>
          <speciesReference constant="true" species="M_CO2_c" stoichiometry="1" />
          <speciesReference constant="true" species="M_SSALTPP_c" stoichiometry="1" />
        </listOfProducts>
      </reaction>
      <reaction fast="false" id="R_MEND2" name="MEND2" reversible="false" fbc:lowerFluxBound="cobra_0_bound" fbc:upperFluxBound="cobra_default_ub">
        <listOfReactants>
          <speciesReference constant="true" species="M_ICHOR_c" stoichiometry="1" />
          <speciesReference constant="true" species="M_SSALTPP_c" stoichiometry="1" />
        </listOfReactants>
        <listOfProducts>
          <speciesReference constant="true" species="M_PYR_c" stoichiometry="1" />
          <speciesReference constant="true" species="M_SHCHC_c" stoichiometry="1" />
          <speciesReference constant="true" species="M_TPP_c" stoichiometry="1" />
        </listOfProducts>
      </reaction>
      <reaction fast="false" id="R_MENC" name="MENC" reversible="false" fbc:lowerFluxBound="cobra_0_bound" fbc:upperFluxBound="cobra_default_ub">
        <listOfReactants>
          <speciesReference constant="true" species="M_SHCHC_c" stoichiometry="1" />
        </listOfReactants>
        <listOfProducts>
          <speciesReference constant="true" species="M_OSB_c" stoichiometry="1" />
        </listOfProducts>
      </reaction>
      <reaction fast="false" id="R_MENE" name="MENE" reversible="false" fbc:lowerFluxBound="cobra_0_bound" fbc:upperFluxBound="cobra_default_ub">
        <listOfReactants>
          <speciesReference constant="true" species="M_OSB_c" stoichiometry="1" />
          <speciesReference constant="true" species="M_ATP_c" stoichiometry="1" />
          <speciesReference constant="true" species="M_COA_c" stoichiometry="1" />
        </listOfReactants>
        <listOfProducts>
          <speciesReference constant="true" species="M_PPI_c" stoichiometry="1" />
          <speciesReference constant="true" species="M_OSBCOA_c" stoichiometry="1" />
          <speciesReference constant="true" species="M_AMP_c" stoichiometry="1" />
        </listOfProducts>
      </reaction>
      <reaction fast="false" id="R_MENB" name="MENB" reversible="false" fbc:lowerFluxBound="cobra_0_bound" fbc:upperFluxBound="cobra_default_ub">
        <listOfReactants>
          <speciesReference constant="true" species="M_OSBCOA_c" stoichiometry="1" />
        </listOfReactants>
        <listOfProducts>
          <speciesReference constant="true" species="M_DHNA_c" stoichiometry="1" />
          <speciesReference constant="true" species="M_COA_c" stoichiometry="1" />
        </listOfProducts>
      </reaction>
      <reaction fast="false" id="R_MENA" name="MENA" reversible="false" fbc:lowerFluxBound="cobra_0_bound" fbc:upperFluxBound="cobra_default_ub">
        <listOfReactants>
          <speciesReference constant="true" species="M_OPP_c" stoichiometry="1" />
          <speciesReference constant="true" species="M_DHNA_c" stoichiometry="1" />
        </listOfReactants>
        <listOfProducts>
          <speciesReference constant="true" species="M_PPI_c" stoichiometry="1" />
          <speciesReference constant="true" species="M_CO2_c" stoichiometry="1" />
          <speciesReference constant="true" species="M_DMK_c" stoichiometry="1" />
        </listOfProducts>
      </reaction>
      <reaction fast="false" id="R_MENG" name="MENG" reversible="false" fbc:lowerFluxBound="cobra_0_bound" fbc:upperFluxBound="cobra_default_ub">
        <listOfReactants>
          <speciesReference constant="true" species="M_DMK_c" stoichiometry="1" />
          <speciesReference constant="true" species="M_SAM_c" stoichiometry="1" />
        </listOfReactants>
        <listOfProducts>
          <speciesReference constant="true" species="M_SAH_c" stoichiometry="1" />
          <speciesReference constant="true" species="M_MK_c" stoichiometry="1" />
        </listOfProducts>
      </reaction>
      <reaction fast="false" id="R_IPPPSYN" name="IPPPSYN" reversible="false" fbc:lowerFluxBound="cobra_0_bound" fbc:upperFluxBound="cobra_default_ub">
        <listOfReactants>
          <speciesReference constant="true" species="M_PYR_c" stoichiometry="1" />
          <speciesReference constant="true" species="M_T3P1_c" stoichiometry="1" />
          <speciesReference constant="true" species="M_NADPH_c" stoichiometry="2" />
          <speciesReference constant="true" species="M_ATP_c" stoichiometry="1" />
        </listOfReactants>
        <listOfProducts>
          <speciesReference constant="true" species="M_IPPP_c" stoichiometry="1" />
          <speciesReference constant="true" species="M_ADP_c" stoichiometry="1" />
          <speciesReference constant="true" species="M_NADP_c" stoichiometry="2" />
          <speciesReference constant="true" species="M_CO2_c" stoichiometry="1" />
        </listOfProducts>
      </reaction>
      <reaction fast="false" id="R_IPPPISO" name="IPPPISO" reversible="false" fbc:lowerFluxBound="cobra_0_bound" fbc:upperFluxBound="cobra_default_ub">
        <listOfReactants>
          <speciesReference constant="true" species="M_IPPP_c" stoichiometry="1" />
        </listOfReactants>
        <listOfProducts>
          <speciesReference constant="true" species="M_DMPP_c" stoichiometry="1" />
        </listOfProducts>
      </reaction>
      <reaction fast="false" id="R_ISPA1" name="ISPA1" reversible="false" fbc:lowerFluxBound="cobra_0_bound" fbc:upperFluxBound="cobra_default_ub">
        <listOfReactants>
          <speciesReference constant="true" species="M_IPPP_c" stoichiometry="1" />
          <speciesReference constant="true" species="M_DMPP_c" stoichiometry="1" />
        </listOfReactants>
        <listOfProducts>
          <speciesReference constant="true" species="M_PPI_c" stoichiometry="1" />
          <speciesReference constant="true" species="M_GPP_c" stoichiometry="1" />
        </listOfProducts>
      </reaction>
      <reaction fast="false" id="R_ISPA2" name="ISPA2" reversible="false" fbc:lowerFluxBound="cobra_0_bound" fbc:upperFluxBound="cobra_default_ub">
        <listOfReactants>
          <speciesReference constant="true" species="M_IPPP_c" stoichiometry="1" />
          <speciesReference constant="true" species="M_GPP_c" stoichiometry="1" />
        </listOfReactants>
        <listOfProducts>
          <speciesReference constant="true" species="M_PPI_c" stoichiometry="1" />
          <speciesReference constant="true" species="M_FPP_c" stoichiometry="1" />
        </listOfProducts>
      </reaction>
      <reaction fast="false" id="R_ISPB" name="ISPB" reversible="false" fbc:lowerFluxBound="cobra_0_bound" fbc:upperFluxBound="cobra_default_ub">
        <listOfReactants>
          <speciesReference constant="true" species="M_IPPP_c" stoichiometry="5" />
          <speciesReference constant="true" species="M_FPP_c" stoichiometry="1" />
        </listOfReactants>
        <listOfProducts>
          <speciesReference constant="true" species="M_PPI_c" stoichiometry="5" />
          <speciesReference constant="true" species="M_OPP_c" stoichiometry="1" />
        </listOfProducts>
      </reaction>
      <reaction fast="false" id="R_UDPPSYN" name="UDPPSYN" reversible="false" fbc:lowerFluxBound="cobra_0_bound" fbc:upperFluxBound="cobra_default_ub">
        <listOfReactants>
          <speciesReference constant="true" species="M_IPPP_c" stoichiometry="8" />
          <speciesReference constant="true" species="M_FPP_c" stoichiometry="1" />
        </listOfReactants>
        <listOfProducts>
          <speciesReference constant="true" species="M_PPI_c" stoichiometry="8" />
          <speciesReference constant="true" species="M_UDPP_c" stoichiometry="1" />
        </listOfProducts>
      </reaction>
      <reaction fast="false" id="R_RIBA" name="RIBA" reversible="false" fbc:lowerFluxBound="cobra_0_bound" fbc:upperFluxBound="cobra_default_ub">
        <listOfReactants>
          <speciesReference constant="true" species="M_GTP_c" stoichiometry="1" />
        </listOfReactants>
        <listOfProducts>
          <speciesReference constant="true" species="M_PPI_c" stoichiometry="1" />
          <speciesReference constant="true" species="M_D6RP5P_c" stoichiometry="1" />
          <speciesReference constant="true" species="M_FOR_c" stoichiometry="1" />
        </listOfProducts>
      </reaction>
      <reaction fast="false" id="R_RIBD1" name="RIBD1" reversible="false" fbc:lowerFluxBound="cobra_0_bound" fbc:upperFluxBound="cobra_default_ub">
        <listOfReactants>
          <speciesReference constant="true" species="M_D6RP5P_c" stoichiometry="1" />
        </listOfReactants>
        <listOfProducts>
          <speciesReference constant="true" species="M_A6RP5P_c" stoichiometry="1" />
          <speciesReference constant="true" species="M_NH3_c" stoichiometry="1" />
        </listOfProducts>
      </reaction>
      <reaction fast="false" id="R_RIBD2" name="RIBD2" reversible="false" fbc:lowerFluxBound="cobra_0_bound" fbc:upperFluxBound="cobra_default_ub">
        <listOfReactants>
          <speciesReference constant="true" species="M_NADPH_c" stoichiometry="1" />
          <speciesReference constant="true" species="M_A6RP5P_c" stoichiometry="1" />
        </listOfReactants>
        <listOfProducts>
          <speciesReference constant="true" species="M_A6RP5P2_c" stoichiometry="1" />
          <speciesReference constant="true" species="M_NADP_c" stoichiometry="1" />
        </listOfProducts>
      </reaction>
      <reaction fast="false" id="R_PMDPHT" name="PMDPHT" reversible="false" fbc:lowerFluxBound="cobra_0_bound" fbc:upperFluxBound="cobra_default_ub">
        <listOfReactants>
          <speciesReference constant="true" species="M_A6RP5P2_c" stoichiometry="1" />
        </listOfReactants>
        <listOfProducts>
          <speciesReference constant="true" species="M_PI_c" stoichiometry="1" />
          <speciesReference constant="true" species="M_A6RP_c" stoichiometry="1" />
        </listOfProducts>
      </reaction>
      <reaction fast="false" id="R_RIBB" name="RIBB" reversible="false" fbc:lowerFluxBound="cobra_0_bound" fbc:upperFluxBound="cobra_default_ub">
        <listOfReactants>
          <speciesReference constant="true" species="M_RL5P_c" stoichiometry="1" />
        </listOfReactants>
        <listOfProducts>
          <speciesReference constant="true" species="M_DB4P_c" stoichiometry="1" />
          <speciesReference constant="true" species="M_FOR_c" stoichiometry="1" />
        </listOfProducts>
      </reaction>
      <reaction fast="false" id="R_RIBE" name="RIBE" reversible="false" fbc:lowerFluxBound="cobra_0_bound" fbc:upperFluxBound="cobra_default_ub">
        <listOfReactants>
          <speciesReference constant="true" species="M_DB4P_c" stoichiometry="1" />
          <speciesReference constant="true" species="M_A6RP_c" stoichiometry="1" />
        </listOfReactants>
        <listOfProducts>
          <speciesReference constant="true" species="M_PI_c" stoichiometry="1" />
          <speciesReference constant="true" species="M_D8RL_c" stoichiometry="1" />
        </listOfProducts>
      </reaction>
      <reaction fast="false" id="R_RIBC" name="RIBC" reversible="false" fbc:lowerFluxBound="cobra_0_bound" fbc:upperFluxBound="cobra_default_ub">
        <listOfReactants>
          <speciesReference constant="true" species="M_D8RL_c" stoichiometry="2" />
        </listOfReactants>
        <listOfProducts>
          <speciesReference constant="true" species="M_A6RP_c" stoichiometry="1" />
          <speciesReference constant="true" species="M_RIBFLV_c" stoichiometry="1" />
        </listOfProducts>
      </reaction>
      <reaction fast="false" id="R_RIBF1" name="RIBF1" reversible="false" fbc:lowerFluxBound="cobra_0_bound" fbc:upperFluxBound="cobra_default_ub">
        <listOfReactants>
          <speciesReference constant="true" species="M_ATP_c" stoichiometry="1" />
          <speciesReference constant="true" species="M_RIBFLV_c" stoichiometry="1" />
        </listOfReactants>
        <listOfProducts>
          <speciesReference constant="true" species="M_ADP_c" stoichiometry="1" />
          <speciesReference constant="true" species="M_FMN_c" stoichiometry="1" />
        </listOfProducts>
      </reaction>
      <reaction fast="false" id="R_RIBF2" name="RIBF2" reversible="false" fbc:lowerFluxBound="cobra_0_bound" fbc:upperFluxBound="cobra_default_ub">
        <listOfReactants>
          <speciesReference constant="true" species="M_ATP_c" stoichiometry="1" />
          <speciesReference constant="true" species="M_FMN_c" stoichiometry="1" />
        </listOfReactants>
        <listOfProducts>
          <speciesReference constant="true" species="M_PPI_c" stoichiometry="1" />
          <speciesReference constant="true" species="M_FAD_c" stoichiometry="1" />
        </listOfProducts>
      </reaction>
      <reaction fast="false" id="R_THID" name="THID" reversible="false" fbc:lowerFluxBound="cobra_0_bound" fbc:upperFluxBound="cobra_default_ub">
        <listOfReactants>
          <speciesReference constant="true" species="M_AHMP_c" stoichiometry="1" />
          <speciesReference constant="true" species="M_ATP_c" stoichiometry="1" />
        </listOfReactants>
        <listOfProducts>
          <speciesReference constant="true" species="M_AHMPP_c" stoichiometry="1" />
          <speciesReference constant="true" species="M_ADP_c" stoichiometry="1" />
        </listOfProducts>
      </reaction>
      <reaction fast="false" id="R_THIM" name="THIM" reversible="false" fbc:lowerFluxBound="cobra_0_bound" fbc:upperFluxBound="cobra_default_ub">
        <listOfReactants>
          <speciesReference constant="true" species="M_THZ_c" stoichiometry="1" />
          <speciesReference constant="true" species="M_ATP_c" stoichiometry="1" />
        </listOfReactants>
        <listOfProducts>
          <speciesReference constant="true" species="M_THZP_c" stoichiometry="1" />
          <speciesReference constant="true" species="M_ADP_c" stoichiometry="1" />
        </listOfProducts>
      </reaction>
      <reaction fast="false" id="R_THIB" name="THIB" reversible="false" fbc:lowerFluxBound="cobra_0_bound" fbc:upperFluxBound="cobra_default_ub">
        <listOfReactants>
          <speciesReference constant="true" species="M_THZP_c" stoichiometry="1" />
          <speciesReference constant="true" species="M_AHMPP_c" stoichiometry="1" />
        </listOfReactants>
        <listOfProducts>
          <speciesReference constant="true" species="M_PPI_c" stoichiometry="1" />
          <speciesReference constant="true" species="M_THMP_c" stoichiometry="1" />
        </listOfProducts>
      </reaction>
      <reaction fast="false" id="R_THIL" name="THIL" reversible="true" fbc:lowerFluxBound="cobra_default_lb" fbc:upperFluxBound="cobra_default_ub">
        <listOfReactants>
          <speciesReference constant="true" species="M_THMP_c" stoichiometry="1" />
          <speciesReference constant="true" species="M_ATP_c" stoichiometry="1" />
        </listOfReactants>
        <listOfProducts>
          <speciesReference constant="true" species="M_ADP_c" stoichiometry="1" />
          <speciesReference constant="true" species="M_TPP_c" stoichiometry="1" />
        </listOfProducts>
      </reaction>
      <reaction fast="false" id="R_COAA" name="COAA" reversible="false" fbc:lowerFluxBound="cobra_0_bound" fbc:upperFluxBound="cobra_default_ub">
        <listOfReactants>
          <speciesReference constant="true" species="M_PNTO_c" stoichiometry="1" />
          <speciesReference constant="true" species="M_ATP_c" stoichiometry="1" />
        </listOfReactants>
        <listOfProducts>
          <speciesReference constant="true" species="M_ADP_c" stoichiometry="1" />
          <speciesReference constant="true" species="M_4PPNTO_c" stoichiometry="1" />
        </listOfProducts>
      </reaction>
      <reaction fast="false" id="R_PCLIG" name="PCLIG" reversible="false" fbc:lowerFluxBound="cobra_0_bound" fbc:upperFluxBound="cobra_default_ub">
        <listOfReactants>
          <speciesReference constant="true" species="M_CTP_c" stoichiometry="1" />
          <speciesReference constant="true" species="M_4PPNTO_c" stoichiometry="1" />
          <speciesReference constant="true" species="M_CYS_c" stoichiometry="1" />
        </listOfReactants>
        <listOfProducts>
          <speciesReference constant="true" species="M_PPI_c" stoichiometry="1" />
          <speciesReference constant="true" species="M_4PPNCYS_c" stoichiometry="1" />
          <speciesReference constant="true" species="M_CMP_c" stoichiometry="1" />
        </listOfProducts>
      </reaction>
      <reaction fast="false" id="R_PCDCL" name="PCDCL" reversible="false" fbc:lowerFluxBound="cobra_0_bound" fbc:upperFluxBound="cobra_default_ub">
        <listOfReactants>
          <speciesReference constant="true" species="M_4PPNCYS_c" stoichiometry="1" />
        </listOfReactants>
        <listOfProducts>
          <speciesReference constant="true" species="M_CO2_c" stoichiometry="1" />
          <speciesReference constant="true" species="M_4PPNTE_c" stoichiometry="1" />
        </listOfProducts>
      </reaction>
      <reaction fast="false" id="R_PATRAN" name="PATRAN" reversible="false" fbc:lowerFluxBound="cobra_0_bound" fbc:upperFluxBound="cobra_default_ub">
        <listOfReactants>
          <speciesReference constant="true" species="M_4PPNTE_c" stoichiometry="1" />
          <speciesReference constant="true" species="M_ATP_c" stoichiometry="1" />
        </listOfReactants>
        <listOfProducts>
          <speciesReference constant="true" species="M_PPI_c" stoichiometry="1" />
          <speciesReference constant="true" species="M_DPCOA_c" stoichiometry="1" />
        </listOfProducts>
      </reaction>
      <reaction fast="false" id="R_DPHCOAK" name="DPHCOAK" reversible="false" fbc:lowerFluxBound="cobra_0_bound" fbc:upperFluxBound="cobra_default_ub">
        <listOfReactants>
          <speciesReference constant="true" species="M_ATP_c" stoichiometry="1" />
          <speciesReference constant="true" species="M_DPCOA_c" stoichiometry="1" />
        </listOfReactants>
        <listOfProducts>
          <speciesReference constant="true" species="M_ADP_c" stoichiometry="1" />
          <speciesReference constant="true" species="M_COA_c" stoichiometry="1" />
        </listOfProducts>
      </reaction>
      <reaction fast="false" id="R_ACPS" name="ACPS" reversible="false" fbc:lowerFluxBound="cobra_0_bound" fbc:upperFluxBound="cobra_default_ub">
        <listOfReactants>
          <speciesReference constant="true" species="M_COA_c" stoichiometry="1" />
        </listOfReactants>
        <listOfProducts>
          <speciesReference constant="true" species="M_ACP_c" stoichiometry="1" />
          <speciesReference constant="true" species="M_PAP_c" stoichiometry="1" />
        </listOfProducts>
      </reaction>
      <reaction fast="false" id="R_BISPHDS" name="BISPHDS" reversible="false" fbc:lowerFluxBound="cobra_0_bound" fbc:upperFluxBound="cobra_default_ub">
        <listOfReactants>
          <speciesReference constant="true" species="M_PAP_c" stoichiometry="1" />
        </listOfReactants>
        <listOfProducts>
          <speciesReference constant="true" species="M_PI_c" stoichiometry="1" />
          <speciesReference constant="true" species="M_AMP_c" stoichiometry="1" />
        </listOfProducts>
      </reaction>
      <reaction fast="false" id="R_NADD1" name="NADD1" reversible="false" fbc:lowerFluxBound="cobra_0_bound" fbc:upperFluxBound="cobra_default_ub">
        <listOfReactants>
          <speciesReference constant="true" species="M_ATP_c" stoichiometry="1" />
          <speciesReference constant="true" species="M_NMN_c" stoichiometry="1" />
        </listOfReactants>
        <listOfProducts>
          <speciesReference constant="true" species="M_PPI_c" stoichiometry="1" />
          <speciesReference constant="true" species="M_NAD_c" stoichiometry="1" />
        </listOfProducts>
      </reaction>
      <reaction fast="false" id="R_NADFG" name="NADFG" reversible="false" fbc:lowerFluxBound="cobra_0_bound" fbc:upperFluxBound="cobra_default_ub">
        <listOfReactants>
          <speciesReference constant="true" species="M_ATP_c" stoichiometry="1" />
          <speciesReference constant="true" species="M_NAD_c" stoichiometry="1" />
        </listOfReactants>
        <listOfProducts>
          <speciesReference constant="true" species="M_ADP_c" stoichiometry="1" />
          <speciesReference constant="true" species="M_NADP_c" stoichiometry="1" />
        </listOfProducts>
      </reaction>
      <reaction fast="false" id="R_ACCABCD" name="ACCABCD" reversible="true" fbc:lowerFluxBound="cobra_default_lb" fbc:upperFluxBound="cobra_default_ub">
        <listOfReactants>
          <speciesReference constant="true" species="M_ACCOA_c" stoichiometry="1" />
          <speciesReference constant="true" species="M_CO2_c" stoichiometry="1" />
          <speciesReference constant="true" species="M_ATP_c" stoichiometry="1" />
        </listOfReactants>
        <listOfProducts>
          <speciesReference constant="true" species="M_PI_c" stoichiometry="1" />
          <speciesReference constant="true" species="M_ADP_c" stoichiometry="1" />
          <speciesReference constant="true" species="M_MALCOA_c" stoichiometry="1" />
        </listOfProducts>
      </reaction>
      <reaction fast="false" id="R_FABD" name="FABD" reversible="true" fbc:lowerFluxBound="cobra_default_lb" fbc:upperFluxBound="cobra_default_ub">
        <listOfReactants>
          <speciesReference constant="true" species="M_ACP_c" stoichiometry="1" />
          <speciesReference constant="true" species="M_MALCOA_c" stoichiometry="1" />
        </listOfReactants>
        <listOfProducts>
          <speciesReference constant="true" species="M_MALACP_c" stoichiometry="1" />
          <speciesReference constant="true" species="M_COA_c" stoichiometry="1" />
        </listOfProducts>
      </reaction>
      <reaction fast="false" id="R_FABH" name="FABH" reversible="true" fbc:lowerFluxBound="cobra_default_lb" fbc:upperFluxBound="cobra_default_ub">
        <listOfReactants>
          <speciesReference constant="true" species="M_ACCOA_c" stoichiometry="1" />
          <speciesReference constant="true" species="M_ACP_c" stoichiometry="1" />
        </listOfReactants>
        <listOfProducts>
          <speciesReference constant="true" species="M_COA_c" stoichiometry="1" />
          <speciesReference constant="true" species="M_ACACP_c" stoichiometry="1" />
        </listOfProducts>
      </reaction>
      <reaction fast="false" id="R_FABB" name="FABB" reversible="false" fbc:lowerFluxBound="cobra_0_bound" fbc:upperFluxBound="cobra_default_ub">
        <listOfReactants>
          <speciesReference constant="true" species="M_MALACP_c" stoichiometry="1" />
        </listOfReactants>
        <listOfProducts>
          <speciesReference constant="true" species="M_CO2_c" stoichiometry="1" />
          <speciesReference constant="true" species="M_ACACP_c" stoichiometry="1" />
        </listOfProducts>
      </reaction>
      <reaction fast="false" id="R_C120SN" name="C120SN" reversible="false" fbc:lowerFluxBound="cobra_0_bound" fbc:upperFluxBound="cobra_default_ub">
        <listOfReactants>
          <speciesReference constant="true" species="M_NADPH_c" stoichiometry="10" />
          <speciesReference constant="true" species="M_MALACP_c" stoichiometry="5" />
          <speciesReference constant="true" species="M_ACACP_c" stoichiometry="1" />
        </listOfReactants>
        <listOfProducts>
          <speciesReference constant="true" species="M_ACP_c" stoichiometry="5" />
          <speciesReference constant="true" species="M_CO2_c" stoichiometry="5" />
          <speciesReference constant="true" species="M_NADP_c" stoichiometry="10" />
          <speciesReference constant="true" species="M_C120ACP_c" stoichiometry="1" />
        </listOfProducts>
      </reaction>
      <reaction fast="false" id="R_C140SN" name="C140SN" reversible="false" fbc:lowerFluxBound="cobra_0_bound" fbc:upperFluxBound="cobra_default_ub">
        <listOfReactants>
          <speciesReference constant="true" species="M_NADPH_c" stoichiometry="12" />
          <speciesReference constant="true" species="M_MALACP_c" stoichiometry="6" />
          <speciesReference constant="true" species="M_ACACP_c" stoichiometry="1" />
        </listOfReactants>
        <listOfProducts>
          <speciesReference constant="true" species="M_C140ACP_c" stoichiometry="1" />
          <speciesReference constant="true" species="M_ACP_c" stoichiometry="6" />
          <speciesReference constant="true" species="M_NADP_c" stoichiometry="12" />
          <speciesReference constant="true" species="M_CO2_c" stoichiometry="6" />
        </listOfProducts>
      </reaction>
      <reaction fast="false" id="R_C141SY" name="C141SY" reversible="false" fbc:lowerFluxBound="cobra_0_bound" fbc:upperFluxBound="cobra_default_ub">
        <listOfReactants>
          <speciesReference constant="true" species="M_NADPH_c" stoichiometry="11" />
          <speciesReference constant="true" species="M_MALACP_c" stoichiometry="6" />
          <speciesReference constant="true" species="M_ACACP_c" stoichiometry="1" />
        </listOfReactants>
        <listOfProducts>
          <speciesReference constant="true" species="M_ACP_c" stoichiometry="6" />
          <speciesReference constant="true" species="M_C141ACP_c" stoichiometry="1" />
          <speciesReference constant="true" species="M_NADP_c" stoichiometry="11" />
          <speciesReference constant="true" species="M_CO2_c" stoichiometry="6" />
        </listOfProducts>
      </reaction>
      <reaction fast="false" id="R_C160SN" name="C160SN" reversible="false" fbc:lowerFluxBound="cobra_0_bound" fbc:upperFluxBound="cobra_default_ub">
        <listOfReactants>
          <speciesReference constant="true" species="M_NADPH_c" stoichiometry="14" />
          <speciesReference constant="true" species="M_MALACP_c" stoichiometry="7" />
          <speciesReference constant="true" species="M_ACACP_c" stoichiometry="1" />
        </listOfReactants>
        <listOfProducts>
          <speciesReference constant="true" species="M_ACP_c" stoichiometry="7" />
          <speciesReference constant="true" species="M_C160ACP_c" stoichiometry="1" />
          <speciesReference constant="true" species="M_NADP_c" stoichiometry="14" />
          <speciesReference constant="true" species="M_CO2_c" stoichiometry="7" />
        </listOfProducts>
      </reaction>
      <reaction fast="false" id="R_C161SY" name="C161SY" reversible="false" fbc:lowerFluxBound="cobra_0_bound" fbc:upperFluxBound="cobra_default_ub">
        <listOfReactants>
          <speciesReference constant="true" species="M_NADPH_c" stoichiometry="13" />
          <speciesReference constant="true" species="M_MALACP_c" stoichiometry="7" />
          <speciesReference constant="true" species="M_ACACP_c" stoichiometry="1" />
        </listOfReactants>
        <listOfProducts>
          <speciesReference constant="true" species="M_ACP_c" stoichiometry="7" />
          <speciesReference constant="true" species="M_C161ACP_c" stoichiometry="1" />
          <speciesReference constant="true" species="M_NADP_c" stoichiometry="13" />
          <speciesReference constant="true" species="M_CO2_c" stoichiometry="7" />
        </listOfProducts>
      </reaction>
      <reaction fast="false" id="R_C181SY" name="C181SY" reversible="false" fbc:lowerFluxBound="cobra_0_bound" fbc:upperFluxBound="cobra_default_ub">
        <listOfReactants>
          <speciesReference constant="true" species="M_NADPH_c" stoichiometry="15" />
          <speciesReference constant="true" species="M_MALACP_c" stoichiometry="8" />
          <speciesReference constant="true" species="M_ACACP_c" stoichiometry="1" />
        </listOfReactants>
        <listOfProducts>
          <speciesReference constant="true" species="M_ACP_c" stoichiometry="8" />
          <speciesReference constant="true" species="M_NADP_c" stoichiometry="15" />
          <speciesReference constant="true" species="M_C181ACP_c" stoichiometry="1" />
          <speciesReference constant="true" species="M_CO2_c" stoichiometry="8" />
        </listOfProducts>
      </reaction>
      <reaction fast="false" id="R_PLS" name="PLS" reversible="false" fbc:lowerFluxBound="cobra_0_bound" fbc:upperFluxBound="cobra_default_ub">
        <listOfReactants>
          <speciesReference constant="true" species="M_C181ACP_c" stoichiometry="1.004" />
          <speciesReference constant="true" species="M_C140ACP_c" stoichiometry="0.035" />
          <speciesReference constant="true" species="M_C160ACP_c" stoichiometry="0.717" />
          <speciesReference constant="true" species="M_GL3P_c" stoichiometry="1" />
          <speciesReference constant="true" species="M_C141ACP_c" stoichiometry="0.102" />
          <speciesReference constant="true" species="M_C161ACP_c" stoichiometry="0.142" />
        </listOfReactants>
        <listOfProducts>
          <speciesReference constant="true" species="M_ACP_c" stoichiometry="2" />
          <speciesReference constant="true" species="M_PA_c" stoichiometry="1" />
        </listOfProducts>
      </reaction>
      <reaction fast="false" id="R_CDSA" name="CDSA" reversible="true" fbc:lowerFluxBound="cobra_default_lb" fbc:upperFluxBound="cobra_default_ub">
        <listOfReactants>
          <speciesReference constant="true" species="M_PA_c" stoichiometry="1" />
          <speciesReference constant="true" species="M_CTP_c" stoichiometry="1" />
        </listOfReactants>
        <listOfProducts>
          <speciesReference constant="true" species="M_PPI_c" stoichiometry="1" />
          <speciesReference constant="true" species="M_CDPDG_c" stoichiometry="1" />
        </listOfProducts>
      </reaction>
      <reaction fast="false" id="R_PSSA" name="PSSA" reversible="true" fbc:lowerFluxBound="cobra_default_lb" fbc:upperFluxBound="cobra_default_ub">
        <listOfReactants>
          <speciesReference constant="true" species="M_CDPDG_c" stoichiometry="1" />
          <speciesReference constant="true" species="M_SER_c" stoichiometry="1" />
        </listOfReactants>
        <listOfProducts>
          <speciesReference constant="true" species="M_CMP_c" stoichiometry="1" />
          <speciesReference constant="true" species="M_PS_c" stoichiometry="1" />
        </listOfProducts>
      </reaction>
      <reaction fast="false" id="R_PSD" name="PSD" reversible="false" fbc:lowerFluxBound="cobra_0_bound" fbc:upperFluxBound="cobra_default_ub">
        <listOfReactants>
          <speciesReference constant="true" species="M_PS_c" stoichiometry="1" />
        </listOfReactants>
        <listOfProducts>
          <speciesReference constant="true" species="M_CO2_c" stoichiometry="1" />
          <speciesReference constant="true" species="M_PE_c" stoichiometry="1" />
        </listOfProducts>
      </reaction>
      <reaction fast="false" id="R_PGSA2" name="PGSA2" reversible="true" fbc:lowerFluxBound="cobra_default_lb" fbc:upperFluxBound="cobra_default_ub">
        <listOfReactants>
          <speciesReference constant="true" species="M_CDPDG_c" stoichiometry="1" />
          <speciesReference constant="true" species="M_GL3P_c" stoichiometry="1" />
        </listOfReactants>
        <listOfProducts>
          <speciesReference constant="true" species="M_PGP_c" stoichiometry="1" />
          <speciesReference constant="true" species="M_CMP_c" stoichiometry="1" />
        </listOfProducts>
      </reaction>
      <reaction fast="false" id="R_PGPA" name="PGPA" reversible="false" fbc:lowerFluxBound="cobra_0_bound" fbc:upperFluxBound="cobra_default_ub">
        <listOfReactants>
          <speciesReference constant="true" species="M_PGP_c" stoichiometry="1" />
        </listOfReactants>
        <listOfProducts>
          <speciesReference constant="true" species="M_PI_c" stoichiometry="1" />
          <speciesReference constant="true" species="M_PG_c" stoichiometry="1" />
        </listOfProducts>
      </reaction>
      <reaction fast="false" id="R_PGPB" name="PGPB" reversible="false" fbc:lowerFluxBound="cobra_0_bound" fbc:upperFluxBound="cobra_default_ub">
        <listOfReactants>
          <speciesReference constant="true" species="M_PGP_c" stoichiometry="1" />
        </listOfReactants>
        <listOfProducts>
          <speciesReference constant="true" species="M_PI_c" stoichiometry="1" />
          <speciesReference constant="true" species="M_PG_c" stoichiometry="1" />
        </listOfProducts>
      </reaction>
      <reaction fast="false" id="R_DGKA" name="DGKA" reversible="false" fbc:lowerFluxBound="cobra_0_bound" fbc:upperFluxBound="cobra_default_ub">
        <listOfReactants>
          <speciesReference constant="true" species="M_ATP_c" stoichiometry="1" />
          <speciesReference constant="true" species="M_DGR_c" stoichiometry="1" />
        </listOfReactants>
        <listOfProducts>
          <speciesReference constant="true" species="M_PA_c" stoichiometry="1" />
          <speciesReference constant="true" species="M_ADP_c" stoichiometry="1" />
        </listOfProducts>
      </reaction>
      <reaction fast="false" id="R_GLMS" name="GLMS" reversible="false" fbc:lowerFluxBound="cobra_0_bound" fbc:upperFluxBound="cobra_default_ub">
        <listOfReactants>
          <speciesReference constant="true" species="M_GLN_c" stoichiometry="1" />
          <speciesReference constant="true" species="M_F6P_c" stoichiometry="1" />
        </listOfReactants>
        <listOfProducts>
          <speciesReference constant="true" species="M_GLU_c" stoichiometry="1" />
          <speciesReference constant="true" species="M_GA6P_c" stoichiometry="1" />
        </listOfProducts>
      </reaction>
      <reaction fast="false" id="R_GLMM" name="GLMM" reversible="true" fbc:lowerFluxBound="cobra_default_lb" fbc:upperFluxBound="cobra_default_ub">
        <listOfReactants>
          <speciesReference constant="true" species="M_GA6P_c" stoichiometry="1" />
        </listOfReactants>
        <listOfProducts>
          <speciesReference constant="true" species="M_GA1P_c" stoichiometry="1" />
        </listOfProducts>
      </reaction>
      <reaction fast="false" id="R_GLMU" name="GLMU" reversible="false" fbc:lowerFluxBound="cobra_0_bound" fbc:upperFluxBound="cobra_default_ub">
        <listOfReactants>
          <speciesReference constant="true" species="M_ACCOA_c" stoichiometry="1" />
          <speciesReference constant="true" species="M_UTP_c" stoichiometry="1" />
          <speciesReference constant="true" species="M_GA1P_c" stoichiometry="1" />
        </listOfReactants>
        <listOfProducts>
          <speciesReference constant="true" species="M_PPI_c" stoichiometry="1" />
          <speciesReference constant="true" species="M_UDPNAG_c" stoichiometry="1" />
          <speciesReference constant="true" species="M_COA_c" stoichiometry="1" />
        </listOfProducts>
      </reaction>
      <reaction fast="false" id="R_MURA" name="MURA" reversible="false" fbc:lowerFluxBound="cobra_0_bound" fbc:upperFluxBound="cobra_default_ub">
        <listOfReactants>
          <speciesReference constant="true" species="M_UDPNAG_c" stoichiometry="1" />
          <speciesReference constant="true" species="M_PEP_c" stoichiometry="1" />
        </listOfReactants>
        <listOfProducts>
          <speciesReference constant="true" species="M_UDPNAGEP_c" stoichiometry="1" />
          <speciesReference constant="true" species="M_PI_c" stoichiometry="1" />
        </listOfProducts>
      </reaction>
      <reaction fast="false" id="R_MURB" name="MURB" reversible="false" fbc:lowerFluxBound="cobra_0_bound" fbc:upperFluxBound="cobra_default_ub">
        <listOfReactants>
          <speciesReference constant="true" species="M_UDPNAGEP_c" stoichiometry="1" />
          <speciesReference constant="true" species="M_NADPH_c" stoichiometry="1" />
        </listOfReactants>
        <listOfProducts>
          <speciesReference constant="true" species="M_NADP_c" stoichiometry="1" />
          <speciesReference constant="true" species="M_UDPNAM_c" stoichiometry="1" />
        </listOfProducts>
      </reaction>
      <reaction fast="false" id="R_MURC" name="MURC" reversible="false" fbc:lowerFluxBound="cobra_0_bound" fbc:upperFluxBound="cobra_default_ub">
        <listOfReactants>
          <speciesReference constant="true" species="M_ATP_c" stoichiometry="1" />
          <speciesReference constant="true" species="M_ALA_c" stoichiometry="1" />
          <speciesReference constant="true" species="M_UDPNAM_c" stoichiometry="1" />
        </listOfReactants>
        <listOfProducts>
          <speciesReference constant="true" species="M_PI_c" stoichiometry="1" />
          <speciesReference constant="true" species="M_ADP_c" stoichiometry="1" />
          <speciesReference constant="true" species="M_UDPNAMA_c" stoichiometry="1" />
        </listOfProducts>
      </reaction>
      <reaction fast="false" id="R_MURD" name="MURD" reversible="false" fbc:lowerFluxBound="cobra_0_bound" fbc:upperFluxBound="cobra_default_ub">
        <listOfReactants>
          <speciesReference constant="true" species="M_DGLU_c" stoichiometry="1" />
          <speciesReference constant="true" species="M_UDPNAMA_c" stoichiometry="1" />
          <speciesReference constant="true" species="M_ATP_c" stoichiometry="1" />
        </listOfReactants>
        <listOfProducts>
          <speciesReference constant="true" species="M_PI_c" stoichiometry="1" />
          <speciesReference constant="true" species="M_ADP_c" stoichiometry="1" />
          <speciesReference constant="true" species="M_UDPNAMAG_c" stoichiometry="1" />
        </listOfProducts>
      </reaction>
      <reaction fast="false" id="R_MURE" name="MURE" reversible="false" fbc:lowerFluxBound="cobra_0_bound" fbc:upperFluxBound="cobra_default_ub">
        <listOfReactants>
          <speciesReference constant="true" species="M_ATP_c" stoichiometry="1" />
          <speciesReference constant="true" species="M_UDPNAMAG_c" stoichiometry="1" />
          <speciesReference constant="true" species="M_MDAP_c" stoichiometry="1" />
        </listOfReactants>
        <listOfProducts>
          <speciesReference constant="true" species="M_PI_c" stoichiometry="1" />
          <speciesReference constant="true" species="M_UNAGD_c" stoichiometry="1" />
          <speciesReference constant="true" species="M_ADP_c" stoichiometry="1" />
        </listOfProducts>
      </reaction>
      <reaction fast="false" id="R_MURF" name="MURF" reversible="false" fbc:lowerFluxBound="cobra_0_bound" fbc:upperFluxBound="cobra_default_ub">
        <listOfReactants>
          <speciesReference constant="true" species="M_ATP_c" stoichiometry="1" />
          <speciesReference constant="true" species="M_UNAGD_c" stoichiometry="1" />
          <speciesReference constant="true" species="M_AA_c" stoichiometry="1" />
        </listOfReactants>
        <listOfProducts>
          <speciesReference constant="true" species="M_UNAGDA_c" stoichiometry="1" />
          <speciesReference constant="true" species="M_PI_c" stoichiometry="1" />
          <speciesReference constant="true" species="M_ADP_c" stoichiometry="1" />
        </listOfProducts>
      </reaction>
      <reaction fast="false" id="R_MURI" name="MURI" reversible="true" fbc:lowerFluxBound="cobra_default_lb" fbc:upperFluxBound="cobra_default_ub">
        <listOfReactants>
          <speciesReference constant="true" species="M_GLU_c" stoichiometry="1" />
        </listOfReactants>
        <listOfProducts>
          <speciesReference constant="true" species="M_DGLU_c" stoichiometry="1" />
        </listOfProducts>
      </reaction>
      <reaction fast="false" id="R_DDLB" name="DDLB" reversible="true" fbc:lowerFluxBound="cobra_default_lb" fbc:upperFluxBound="cobra_default_ub">
        <listOfReactants>
          <speciesReference constant="true" species="M_DALA_c" stoichiometry="2" />
        </listOfReactants>
        <listOfProducts>
          <speciesReference constant="true" species="M_AA_c" stoichiometry="1" />
        </listOfProducts>
      </reaction>
      <reaction fast="false" id="R_MRAY" name="MRAY" reversible="false" fbc:lowerFluxBound="cobra_0_bound" fbc:upperFluxBound="cobra_default_ub">
        <listOfReactants>
          <speciesReference constant="true" species="M_UNAGDA_c" stoichiometry="1" />
        </listOfReactants>
        <listOfProducts>
          <speciesReference constant="true" species="M_PI_c" stoichiometry="1" />
          <speciesReference constant="true" species="M_UMP_c" stoichiometry="1" />
          <speciesReference constant="true" species="M_UNPTDO_c" stoichiometry="1" />
        </listOfProducts>
      </reaction>
      <reaction fast="false" id="R_MURG" name="MURG" reversible="false" fbc:lowerFluxBound="cobra_0_bound" fbc:upperFluxBound="cobra_default_ub">
        <listOfReactants>
          <speciesReference constant="true" species="M_UDPNAG_c" stoichiometry="1" />
          <speciesReference constant="true" species="M_UNPTDO_c" stoichiometry="1" />
        </listOfReactants>
        <listOfProducts>
          <speciesReference constant="true" species="M_UDP_c" stoichiometry="1" />
          <speciesReference constant="true" species="M_PEPTIDO_c" stoichiometry="1" />
        </listOfProducts>
      </reaction>
      <reaction fast="false" id="R_ALR" name="ALR" reversible="true" fbc:lowerFluxBound="cobra_default_lb" fbc:upperFluxBound="cobra_default_ub">
        <listOfReactants>
          <speciesReference constant="true" species="M_ALA_c" stoichiometry="1" />
        </listOfReactants>
        <listOfProducts>
          <speciesReference constant="true" species="M_DALA_c" stoichiometry="1" />
        </listOfProducts>
      </reaction>
      <reaction fast="false" id="R_LPXA" name="LPXA" reversible="false" fbc:lowerFluxBound="cobra_0_bound" fbc:upperFluxBound="cobra_default_ub">
        <listOfReactants>
          <speciesReference constant="true" species="M_C140ACP_c" stoichiometry="1" />
          <speciesReference constant="true" species="M_UDPNAG_c" stoichiometry="1" />
        </listOfReactants>
        <listOfProducts>
          <speciesReference constant="true" species="M_ACP_c" stoichiometry="1" />
          <speciesReference constant="true" species="M_UDPG2AA_c" stoichiometry="1" />
        </listOfProducts>
      </reaction>
      <reaction fast="false" id="R_LPXC" name="LPXC" reversible="false" fbc:lowerFluxBound="cobra_0_bound" fbc:upperFluxBound="cobra_default_ub">
        <listOfReactants>
          <speciesReference constant="true" species="M_UDPG2AA_c" stoichiometry="1" />
        </listOfReactants>
        <listOfProducts>
          <speciesReference constant="true" species="M_AC_c" stoichiometry="1" />
          <speciesReference constant="true" species="M_UDPG2A_c" stoichiometry="1" />
        </listOfProducts>
      </reaction>
      <reaction fast="false" id="R_LPXD" name="LPXD" reversible="false" fbc:lowerFluxBound="cobra_0_bound" fbc:upperFluxBound="cobra_default_ub">
        <listOfReactants>
          <speciesReference constant="true" species="M_C140ACP_c" stoichiometry="1" />
          <speciesReference constant="true" species="M_UDPG2A_c" stoichiometry="1" />
        </listOfReactants>
        <listOfProducts>
          <speciesReference constant="true" species="M_ACP_c" stoichiometry="1" />
          <speciesReference constant="true" species="M_UDPG23A_c" stoichiometry="1" />
        </listOfProducts>
      </reaction>
      <reaction fast="false" id="R_USHA12" name="USHA12" reversible="false" fbc:lowerFluxBound="cobra_0_bound" fbc:upperFluxBound="cobra_default_ub">
        <listOfReactants>
          <speciesReference constant="true" species="M_UDPG23A_c" stoichiometry="1" />
        </listOfReactants>
        <listOfProducts>
          <speciesReference constant="true" species="M_UMP_c" stoichiometry="1" />
          <speciesReference constant="true" species="M_LIPX_c" stoichiometry="1" />
        </listOfProducts>
      </reaction>
      <reaction fast="false" id="R_LPXB" name="LPXB" reversible="false" fbc:lowerFluxBound="cobra_0_bound" fbc:upperFluxBound="cobra_default_ub">
        <listOfReactants>
          <speciesReference constant="true" species="M_UDPG23A_c" stoichiometry="1" />
          <speciesReference constant="true" species="M_LIPX_c" stoichiometry="1" />
        </listOfReactants>
        <listOfProducts>
          <speciesReference constant="true" species="M_UDP_c" stoichiometry="1" />
          <speciesReference constant="true" species="M_DISAC1P_c" stoichiometry="1" />
        </listOfProducts>
      </reaction>
      <reaction fast="false" id="R_LPXK" name="LPXK" reversible="false" fbc:lowerFluxBound="cobra_0_bound" fbc:upperFluxBound="cobra_default_ub">
        <listOfReactants>
          <speciesReference constant="true" species="M_ATP_c" stoichiometry="1" />
          <speciesReference constant="true" species="M_DISAC1P_c" stoichiometry="1" />
        </listOfReactants>
        <listOfProducts>
          <speciesReference constant="true" species="M_LIPIV_c" stoichiometry="1" />
          <speciesReference constant="true" species="M_ADP_c" stoichiometry="1" />
        </listOfProducts>
      </reaction>
      <reaction fast="false" id="R_KDTA1" name="KDTA1" reversible="false" fbc:lowerFluxBound="cobra_0_bound" fbc:upperFluxBound="cobra_default_ub">
        <listOfReactants>
          <speciesReference constant="true" species="M_CMPKDO_c" stoichiometry="1" />
          <speciesReference constant="true" species="M_LIPIV_c" stoichiometry="1" />
        </listOfReactants>
        <listOfProducts>
          <speciesReference constant="true" species="M_KDOLIPIV_c" stoichiometry="1" />
          <speciesReference constant="true" species="M_CMP_c" stoichiometry="1" />
        </listOfProducts>
      </reaction>
      <reaction fast="false" id="R_KDOLIPH" name="KDOLIPH" reversible="false" fbc:lowerFluxBound="cobra_0_bound" fbc:upperFluxBound="cobra_default_ub">
        <listOfReactants>
          <speciesReference constant="true" species="M_ATP_c" stoichiometry="1" />
          <speciesReference constant="true" species="M_KDOLIPIV_c" stoichiometry="1" />
        </listOfReactants>
        <listOfProducts>
          <speciesReference constant="true" species="M_KDOLIPIVP_c" stoichiometry="1" />
          <speciesReference constant="true" species="M_ADP_c" stoichiometry="1" />
        </listOfProducts>
      </reaction>
      <reaction fast="false" id="R_HTRB" name="HTRB" reversible="false" fbc:lowerFluxBound="cobra_0_bound" fbc:upperFluxBound="cobra_default_ub">
        <listOfReactants>
          <speciesReference constant="true" species="M_C140ACP_c" stoichiometry="1" />
          <speciesReference constant="true" species="M_KDOLIPIVP_c" stoichiometry="1" />
          <speciesReference constant="true" species="M_C120ACP_c" stoichiometry="1" />
        </listOfReactants>
        <listOfProducts>
          <speciesReference constant="true" species="M_ACP_c" stoichiometry="2" />
          <speciesReference constant="true" species="M_LIPA_c" stoichiometry="1" />
        </listOfProducts>
      </reaction>
      <reaction fast="false" id="R_MSBB" name="MSBB" reversible="false" fbc:lowerFluxBound="cobra_0_bound" fbc:upperFluxBound="cobra_default_ub">
        <listOfReactants>
          <speciesReference constant="true" species="M_C140ACP_c" stoichiometry="1" />
          <speciesReference constant="true" species="M_KDOLIPIVP_c" stoichiometry="1" />
          <speciesReference constant="true" species="M_C120ACP_c" stoichiometry="1" />
        </listOfReactants>
        <listOfProducts>
          <speciesReference constant="true" species="M_ACP_c" stoichiometry="2" />
          <speciesReference constant="true" species="M_LIPA_c" stoichiometry="1" />
        </listOfProducts>
      </reaction>
      <reaction fast="false" id="R_A5PISO" name="A5PISO" reversible="true" fbc:lowerFluxBound="cobra_default_lb" fbc:upperFluxBound="cobra_default_ub">
        <listOfReactants>
          <speciesReference constant="true" species="M_RL5P_c" stoichiometry="1" />
        </listOfReactants>
        <listOfProducts>
          <speciesReference constant="true" species="M_A5P_c" stoichiometry="1" />
        </listOfProducts>
      </reaction>
      <reaction fast="false" id="R_KDSA" name="KDSA" reversible="false" fbc:lowerFluxBound="cobra_0_bound" fbc:upperFluxBound="cobra_default_ub">
        <listOfReactants>
          <speciesReference constant="true" species="M_PEP_c" stoichiometry="1" />
          <speciesReference constant="true" species="M_A5P_c" stoichiometry="1" />
        </listOfReactants>
        <listOfProducts>
          <speciesReference constant="true" species="M_PI_c" stoichiometry="1" />
          <speciesReference constant="true" species="M_KDOP_c" stoichiometry="1" />
        </listOfProducts>
      </reaction>
      <reaction fast="false" id="R_KDOPH" name="KDOPH" reversible="false" fbc:lowerFluxBound="cobra_0_bound" fbc:upperFluxBound="cobra_default_ub">
        <listOfReactants>
          <speciesReference constant="true" species="M_KDOP_c" stoichiometry="1" />
        </listOfReactants>
        <listOfProducts>
          <speciesReference constant="true" species="M_KDO_c" stoichiometry="1" />
          <speciesReference constant="true" species="M_PI_c" stoichiometry="1" />
        </listOfProducts>
      </reaction>
      <reaction fast="false" id="R_KDSB" name="KDSB" reversible="false" fbc:lowerFluxBound="cobra_0_bound" fbc:upperFluxBound="cobra_default_ub">
        <listOfReactants>
          <speciesReference constant="true" species="M_KDO_c" stoichiometry="1" />
          <speciesReference constant="true" species="M_CTP_c" stoichiometry="1" />
        </listOfReactants>
        <listOfProducts>
          <speciesReference constant="true" species="M_PPI_c" stoichiometry="1" />
          <speciesReference constant="true" species="M_CMPKDO_c" stoichiometry="1" />
        </listOfProducts>
      </reaction>
      <reaction fast="false" id="R_PAPHTSE" name="PAPHTSE" reversible="false" fbc:lowerFluxBound="cobra_0_bound" fbc:upperFluxBound="cobra_default_ub">
        <listOfReactants>
          <speciesReference constant="true" species="M_PA_c" stoichiometry="1" />
        </listOfReactants>
        <listOfProducts>
          <speciesReference constant="true" species="M_PI_c" stoichiometry="1" />
          <speciesReference constant="true" species="M_DGR_c" stoichiometry="1" />
        </listOfProducts>
      </reaction>
      <reaction fast="false" id="R_ETHAPHT" name="ETHAPHT" reversible="true" fbc:lowerFluxBound="cobra_default_lb" fbc:upperFluxBound="cobra_default_ub">
        <listOfReactants>
          <speciesReference constant="true" species="M_PE_c" stoichiometry="1" />
          <speciesReference constant="true" species="M_CMP_c" stoichiometry="1" />
        </listOfReactants>
        <listOfProducts>
          <speciesReference constant="true" species="M_CDPETN_c" stoichiometry="1" />
          <speciesReference constant="true" species="M_DGR_c" stoichiometry="1" />
        </listOfProducts>
      </reaction>
      <reaction fast="false" id="R_GMHA" name="GMHA" reversible="false" fbc:lowerFluxBound="cobra_0_bound" fbc:upperFluxBound="cobra_default_ub">
        <listOfReactants>
          <speciesReference constant="true" species="M_ATP_c" stoichiometry="1" />
          <speciesReference constant="true" species="M_S7P_c" stoichiometry="1" />
        </listOfReactants>
        <listOfProducts>
          <speciesReference constant="true" species="M_PPI_c" stoichiometry="1" />
          <speciesReference constant="true" species="M_ADPHEP_c" stoichiometry="1" />
        </listOfProducts>
      </reaction>
      <reaction fast="false" id="R_FADD1" name="FADD1" reversible="true" fbc:lowerFluxBound="cobra_default_lb" fbc:upperFluxBound="cobra_default_ub">
        <listOfReactants>
          <speciesReference constant="true" species="M_C120_c" stoichiometry="1" />
          <speciesReference constant="true" species="M_ATP_c" stoichiometry="1" />
          <speciesReference constant="true" species="M_COA_c" stoichiometry="1" />
        </listOfReactants>
        <listOfProducts>
          <speciesReference constant="true" species="M_C120COA_c" stoichiometry="1" />
          <speciesReference constant="true" species="M_PPI_c" stoichiometry="1" />
          <speciesReference constant="true" species="M_AMP_c" stoichiometry="1" />
        </listOfProducts>
      </reaction>
      <reaction fast="false" id="R_FADD2" name="FADD2" reversible="true" fbc:lowerFluxBound="cobra_default_lb" fbc:upperFluxBound="cobra_default_ub">
        <listOfReactants>
          <speciesReference constant="true" species="M_C140_c" stoichiometry="1" />
          <speciesReference constant="true" species="M_ATP_c" stoichiometry="1" />
          <speciesReference constant="true" species="M_COA_c" stoichiometry="1" />
        </listOfReactants>
        <listOfProducts>
          <speciesReference constant="true" species="M_PPI_c" stoichiometry="1" />
          <speciesReference constant="true" species="M_C140COA_c" stoichiometry="1" />
          <speciesReference constant="true" species="M_AMP_c" stoichiometry="1" />
        </listOfProducts>
      </reaction>
      <reaction fast="false" id="R_FADD3" name="FADD3" reversible="true" fbc:lowerFluxBound="cobra_default_lb" fbc:upperFluxBound="cobra_default_ub">
        <listOfReactants>
          <speciesReference constant="true" species="M_C141_c" stoichiometry="1" />
          <speciesReference constant="true" species="M_ATP_c" stoichiometry="1" />
          <speciesReference constant="true" species="M_COA_c" stoichiometry="1" />
        </listOfReactants>
        <listOfProducts>
          <speciesReference constant="true" species="M_PPI_c" stoichiometry="1" />
          <speciesReference constant="true" species="M_C141COA_c" stoichiometry="1" />
          <speciesReference constant="true" species="M_AMP_c" stoichiometry="1" />
        </listOfProducts>
      </reaction>
      <reaction fast="false" id="R_FADD4" name="FADD4" reversible="true" fbc:lowerFluxBound="cobra_default_lb" fbc:upperFluxBound="cobra_default_ub">
        <listOfReactants>
          <speciesReference constant="true" species="M_C160_c" stoichiometry="1" />
          <speciesReference constant="true" species="M_ATP_c" stoichiometry="1" />
          <speciesReference constant="true" species="M_COA_c" stoichiometry="1" />
        </listOfReactants>
        <listOfProducts>
          <speciesReference constant="true" species="M_PPI_c" stoichiometry="1" />
          <speciesReference constant="true" species="M_C160COA_c" stoichiometry="1" />
          <speciesReference constant="true" species="M_AMP_c" stoichiometry="1" />
        </listOfProducts>
      </reaction>
      <reaction fast="false" id="R_FADD5" name="FADD5" reversible="true" fbc:lowerFluxBound="cobra_default_lb" fbc:upperFluxBound="cobra_default_ub">
        <listOfReactants>
          <speciesReference constant="true" species="M_C161_c" stoichiometry="1" />
          <speciesReference constant="true" species="M_ATP_c" stoichiometry="1" />
          <speciesReference constant="true" species="M_COA_c" stoichiometry="1" />
        </listOfReactants>
        <listOfProducts>
          <speciesReference constant="true" species="M_PPI_c" stoichiometry="1" />
          <speciesReference constant="true" species="M_C161COA_c" stoichiometry="1" />
          <speciesReference constant="true" species="M_AMP_c" stoichiometry="1" />
        </listOfProducts>
      </reaction>
      <reaction fast="false" id="R_FADD6" name="FADD6" reversible="true" fbc:lowerFluxBound="cobra_default_lb" fbc:upperFluxBound="cobra_default_ub">
        <listOfReactants>
          <speciesReference constant="true" species="M_ATP_c" stoichiometry="1" />
          <speciesReference constant="true" species="M_COA_c" stoichiometry="1" />
          <speciesReference constant="true" species="M_C181_c" stoichiometry="1" />
        </listOfReactants>
        <listOfProducts>
          <speciesReference constant="true" species="M_PPI_c" stoichiometry="1" />
          <speciesReference constant="true" species="M_C181COA_c" stoichiometry="1" />
          <speciesReference constant="true" species="M_AMP_c" stoichiometry="1" />
        </listOfProducts>
      </reaction>
      <reaction fast="false" id="R_LPSSYN" name="LPSSYN" reversible="false" fbc:lowerFluxBound="cobra_0_bound" fbc:upperFluxBound="cobra_default_ub">
        <listOfReactants>
          <speciesReference constant="true" species="M_CMPKDO_c" stoichiometry="3" />
          <speciesReference constant="true" species="M_LIPA_c" stoichiometry="1" />
          <speciesReference constant="true" species="M_ADPHEP_c" stoichiometry="3" />
          <speciesReference constant="true" species="M_CDPETN_c" stoichiometry="2" />
          <speciesReference constant="true" species="M_UDPG_c" stoichiometry="2" />
        </listOfReactants>
        <listOfProducts>
          <speciesReference constant="true" species="M_UDP_c" stoichiometry="2" />
          <speciesReference constant="true" species="M_CDP_c" stoichiometry="2" />
          <speciesReference constant="true" species="M_ADP_c" stoichiometry="3" />
          <speciesReference constant="true" species="M_CMP_c" stoichiometry="3" />
          <speciesReference constant="true" species="M_LPS_c" stoichiometry="1" />
        </listOfProducts>
      </reaction>
      <reaction fast="false" id="R_BIOMASS" name="BIOMASS" reversible="false" fbc:lowerFluxBound="cobra_0_bound" fbc:upperFluxBound="cobra_default_ub">
        <listOfReactants>
          <speciesReference constant="true" species="M_OPP_c" stoichiometry="1" />
          <speciesReference constant="true" species="M_MET_c" stoichiometry="1" />
          <speciesReference constant="true" species="M_PEPTIDO_c" stoichiometry="1" />
          <speciesReference constant="true" species="M_CYS_c" stoichiometry="1" />
          <speciesReference constant="true" species="M_PRO_c" stoichiometry="1" />
          <speciesReference constant="true" species="M_ASP_c" stoichiometry="1" />
          <speciesReference constant="true" species="M_PG_c" stoichiometry="1" />
          <speciesReference constant="true" species="M_GLY_c" stoichiometry="1" />
          <speciesReference constant="true" species="M_LPS_c" stoichiometry="1" />
          <speciesReference constant="true" species="M_LEU_c" stoichiometry="1" />
          <speciesReference constant="true" species="M_THR_c" stoichiometry="1" />
          <speciesReference constant="true" species="M_DMK_c" stoichiometry="1" />
          <speciesReference constant="true" species="M_PHE_c" stoichiometry="1" />
          <speciesReference constant="true" species="M_PS_c" stoichiometry="1" />
          <speciesReference constant="true" species="M_ASN_c" stoichiometry="1" />
          <speciesReference constant="true" species="M_ILE_c" stoichiometry="1" />
          <speciesReference constant="true" species="M_NADP_c" stoichiometry="1" />
          <speciesReference constant="true" species="M_UTP_c" stoichiometry="1" />
          <speciesReference constant="true" species="M_SPMD_c" stoichiometry="1" />
          <speciesReference constant="true" species="M_SER_c" stoichiometry="1" />
          <speciesReference constant="true" species="M_NAD_c" stoichiometry="1" />
          <speciesReference constant="true" species="M_DATP_c" stoichiometry="1" />
          <speciesReference constant="true" species="M_ACP_c" stoichiometry="1" />
          <speciesReference constant="true" species="M_TYR_c" stoichiometry="1" />
          <speciesReference constant="true" species="M_GLN_c" stoichiometry="1" />
          <speciesReference constant="true" species="M_GTP_c" stoichiometry="1" />
          <speciesReference constant="true" species="M_PTRC_c" stoichiometry="1" />
          <speciesReference constant="true" species="M_UDPP_c" stoichiometry="1" />
          <speciesReference constant="true" species="M_CTP_c" stoichiometry="1" />
          <speciesReference constant="true" species="M_THIAMIN_c" stoichiometry="1" />
          <speciesReference constant="true" species="M_LYS_c" stoichiometry="1" />
          <speciesReference constant="true" species="M_DCTP_c" stoichiometry="1" />
          <speciesReference constant="true" species="M_TRP_c" stoichiometry="1" />
          <speciesReference constant="true" species="M_VAL_c" stoichiometry="1" />
          <speciesReference constant="true" species="M_MTHF_c" stoichiometry="1" />
          <speciesReference constant="true" species="M_ARG_c" stoichiometry="1" />
          <speciesReference constant="true" species="M_HIS_c" stoichiometry="1" />
          <speciesReference constant="true" species="M_GLYCOGEN_c" stoichiometry="1" />
          <speciesReference constant="true" species="M_ATP_c" stoichiometry="1" />
          <speciesReference constant="true" species="M_DTTP_c" stoichiometry="1" />
          <speciesReference constant="true" species="M_PE_c" stoichiometry="1" />
          <speciesReference constant="true" species="M_GLU_c" stoichiometry="1" />
          <speciesReference constant="true" species="M_FAD_c" stoichiometry="1" />
          <speciesReference constant="true" species="M_DGTP_c" stoichiometry="1" />
          <speciesReference constant="true" species="M_MK_c" stoichiometry="1" />
          <speciesReference constant="true" species="M_ALA_c" stoichiometry="1" />
          <speciesReference constant="true" species="M_COA_c" stoichiometry="1" />
        </listOfReactants>
      </reaction>
      <reaction fast="false" id="R_EX_ARGxt" name="EX_ARGxt" reversible="true" fbc:lowerFluxBound="R_EX_ARGxt_lower_bound" fbc:upperFluxBound="R_EX_ARGxt_upper_bound">
        <listOfProducts>
          <speciesReference constant="true" species="M_ARG_e" stoichiometry="1" />
        </listOfProducts>
      </reaction>
      <reaction fast="false" id="R_EX_ILExt" name="EX_ILExt" reversible="true" fbc:lowerFluxBound="R_EX_ILExt_lower_bound" fbc:upperFluxBound="R_EX_ILExt_upper_bound">
        <listOfProducts>
          <speciesReference constant="true" species="M_ILE_e" stoichiometry="1" />
        </listOfProducts>
      </reaction>
      <reaction fast="false" id="R_EX_LEUxt" name="EX_LEUxt" reversible="true" fbc:lowerFluxBound="R_EX_LEUxt_lower_bound" fbc:upperFluxBound="R_EX_LEUxt_upper_bound">
        <listOfProducts>
          <speciesReference constant="true" species="M_LEU_e" stoichiometry="1" />
        </listOfProducts>
      </reaction>
      <reaction fast="false" id="R_EX_VALxt" name="EX_VALxt" reversible="true" fbc:lowerFluxBound="R_EX_VALxt_lower_bound" fbc:upperFluxBound="R_EX_VALxt_upper_bound">
        <listOfProducts>
          <speciesReference constant="true" species="M_VAL_e" stoichiometry="1" />
        </listOfProducts>
      </reaction>
      <reaction fast="false" id="R_EX_ALAxt" name="EX_ALAxt" reversible="true" fbc:lowerFluxBound="R_EX_ALAxt_lower_bound" fbc:upperFluxBound="R_EX_ALAxt_upper_bound">
        <listOfProducts>
          <speciesReference constant="true" species="M_ALA_e" stoichiometry="1" />
        </listOfProducts>
      </reaction>
      <reaction fast="false" id="R_EX_DALAxt" name="EX_DALAxt" reversible="true" fbc:lowerFluxBound="R_EX_DALAxt_lower_bound" fbc:upperFluxBound="R_EX_DALAxt_upper_bound">
        <listOfProducts>
          <speciesReference constant="true" species="M_DALA_e" stoichiometry="1" />
        </listOfProducts>
      </reaction>
      <reaction fast="false" id="R_EX_GLYxt" name="EX_GLYxt" reversible="true" fbc:lowerFluxBound="R_EX_GLYxt_lower_bound" fbc:upperFluxBound="R_EX_GLYxt_upper_bound">
        <listOfProducts>
          <speciesReference constant="true" species="M_GLY_e" stoichiometry="1" />
        </listOfProducts>
      </reaction>
      <reaction fast="false" id="R_EX_DSERxt" name="EX_DSERxt" reversible="true" fbc:lowerFluxBound="R_EX_DSERxt_lower_bound" fbc:upperFluxBound="R_EX_DSERxt_upper_bound">
        <listOfProducts>
          <speciesReference constant="true" species="M_DSER_e" stoichiometry="1" />
        </listOfProducts>
      </reaction>
      <reaction fast="false" id="R_EX_DIPEPxt" name="EX_DIPEPxt" reversible="true" fbc:lowerFluxBound="R_EX_DIPEPxt_lower_bound" fbc:upperFluxBound="R_EX_DIPEPxt_upper_bound">
        <listOfProducts>
          <speciesReference constant="true" species="M_DIPEP_e" stoichiometry="1" />
        </listOfProducts>
      </reaction>
      <reaction fast="false" id="R_EX_GLNxt" name="EX_GLNxt" reversible="true" fbc:lowerFluxBound="R_EX_GLNxt_lower_bound" fbc:upperFluxBound="R_EX_GLNxt_upper_bound">
        <listOfProducts>
          <speciesReference constant="true" species="M_GLN_e" stoichiometry="1" />
        </listOfProducts>
      </reaction>
      <reaction fast="false" id="R_EX_GLUxt" name="EX_GLUxt" reversible="true" fbc:lowerFluxBound="R_EX_GLUxt_lower_bound" fbc:upperFluxBound="R_EX_GLUxt_upper_bound">
        <listOfProducts>
          <speciesReference constant="true" species="M_GLU_e" stoichiometry="1" />
        </listOfProducts>
      </reaction>
      <reaction fast="false" id="R_EX_NAxt" name="EX_NAxt" reversible="true" fbc:lowerFluxBound="R_EX_NAxt_lower_bound" fbc:upperFluxBound="R_EX_NAxt_upper_bound">
        <listOfProducts>
          <speciesReference constant="true" species="M_NA_e" stoichiometry="1" />
        </listOfProducts>
      </reaction>
      <reaction fast="false" id="R_EX_OPEPxt" name="EX_OPEPxt" reversible="true" fbc:lowerFluxBound="R_EX_OPEPxt_lower_bound" fbc:upperFluxBound="R_EX_OPEPxt_upper_bound">
        <listOfProducts>
          <speciesReference constant="true" species="M_OPEP_e" stoichiometry="1" />
        </listOfProducts>
      </reaction>
      <reaction fast="false" id="R_EX_PEPTxt" name="EX_PEPTxt" reversible="true" fbc:lowerFluxBound="R_EX_PEPTxt_lower_bound" fbc:upperFluxBound="R_EX_PEPTxt_upper_bound">
        <listOfProducts>
          <speciesReference constant="true" species="M_PEPT_e" stoichiometry="1" />
        </listOfProducts>
      </reaction>
      <reaction fast="false" id="R_EX_ASPxt" name="EX_ASPxt" reversible="true" fbc:lowerFluxBound="R_EX_ASPxt_lower_bound" fbc:upperFluxBound="R_EX_ASPxt_upper_bound">
        <listOfProducts>
          <speciesReference constant="true" species="M_ASP_e" stoichiometry="1" />
        </listOfProducts>
      </reaction>
      <reaction fast="false" id="R_EX_SPMDxt" name="EX_SPMDxt" reversible="true" fbc:lowerFluxBound="R_EX_SPMDxt_lower_bound" fbc:upperFluxBound="R_EX_SPMDxt_upper_bound">
        <listOfProducts>
          <speciesReference constant="true" species="M_SPMD_e" stoichiometry="1" />
        </listOfProducts>
      </reaction>
      <reaction fast="false" id="R_EX_PTRCxt" name="EX_PTRCxt" reversible="true" fbc:lowerFluxBound="R_EX_PTRCxt_lower_bound" fbc:upperFluxBound="R_EX_PTRCxt_upper_bound">
        <listOfProducts>
          <speciesReference constant="true" species="M_PTRC_e" stoichiometry="1" />
        </listOfProducts>
      </reaction>
      <reaction fast="false" id="R_EX_ORNxt" name="EX_ORNxt" reversible="true" fbc:lowerFluxBound="R_EX_ORNxt_lower_bound" fbc:upperFluxBound="R_EX_ORNxt_upper_bound">
        <listOfProducts>
          <speciesReference constant="true" species="M_ORN_e" stoichiometry="1" />
        </listOfProducts>
      </reaction>
      <reaction fast="false" id="R_EX_SERxt" name="EX_SERxt" reversible="true" fbc:lowerFluxBound="R_EX_SERxt_lower_bound" fbc:upperFluxBound="R_EX_SERxt_upper_bound">
        <listOfProducts>
          <speciesReference constant="true" species="M_SER_e" stoichiometry="1" />
        </listOfProducts>
      </reaction>
      <reaction fast="false" id="R_EX_TRPxt" name="EX_TRPxt" reversible="true" fbc:lowerFluxBound="R_EX_TRPxt_lower_bound" fbc:upperFluxBound="R_EX_TRPxt_upper_bound">
        <listOfProducts>
          <speciesReference constant="true" species="M_TRP_e" stoichiometry="1" />
        </listOfProducts>
      </reaction>
      <reaction fast="false" id="R_EX_TYRxt" name="EX_TYRxt" reversible="true" fbc:lowerFluxBound="R_EX_TYRxt_lower_bound" fbc:upperFluxBound="R_EX_TYRxt_upper_bound">
        <listOfProducts>
          <speciesReference constant="true" species="M_TYR_e" stoichiometry="1" />
        </listOfProducts>
      </reaction>
      <reaction fast="false" id="R_EX_PIxt" name="EX_PIxt" reversible="true" fbc:lowerFluxBound="R_EX_PIxt_lower_bound" fbc:upperFluxBound="R_EX_PIxt_upper_bound">
        <listOfProducts>
          <speciesReference constant="true" species="M_PI_e" stoichiometry="1" />
        </listOfProducts>
      </reaction>
      <reaction fast="false" id="R_EX_SUCCxt" name="EX_SUCCxt" reversible="true" fbc:lowerFluxBound="R_EX_SUCCxt_lower_bound" fbc:upperFluxBound="R_EX_SUCCxt_upper_bound">
        <listOfProducts>
          <speciesReference constant="true" species="M_SUCC_e" stoichiometry="1" />
        </listOfProducts>
      </reaction>
      <reaction fast="false" id="R_EX_FUMxt" name="EX_FUMxt" reversible="true" fbc:lowerFluxBound="R_EX_FUMxt_lower_bound" fbc:upperFluxBound="R_EX_FUMxt_upper_bound">
        <listOfProducts>
          <speciesReference constant="true" species="M_FUM_e" stoichiometry="1" />
        </listOfProducts>
      </reaction>
      <reaction fast="false" id="R_EX_MALxt" name="EX_MALxt" reversible="true" fbc:lowerFluxBound="R_EX_MALxt_lower_bound" fbc:upperFluxBound="R_EX_MALxt_upper_bound">
        <listOfProducts>
          <speciesReference constant="true" species="M_MAL_e" stoichiometry="1" />
        </listOfProducts>
      </reaction>
      <reaction fast="false" id="R_EX_RIBxt" name="EX_RIBxt" reversible="true" fbc:lowerFluxBound="R_EX_RIBxt_lower_bound" fbc:upperFluxBound="R_EX_RIBxt_upper_bound">
        <listOfProducts>
          <speciesReference constant="true" species="M_RIB_e" stoichiometry="1" />
        </listOfProducts>
      </reaction>
      <reaction fast="false" id="R_EX_XYLxt" name="EX_XYLxt" reversible="true" fbc:lowerFluxBound="R_EX_XYLxt_lower_bound" fbc:upperFluxBound="R_EX_XYLxt_upper_bound">
        <listOfProducts>
          <speciesReference constant="true" species="M_XYL_e" stoichiometry="1" />
        </listOfProducts>
      </reaction>
      <reaction fast="false" id="R_EX_FORxt" name="EX_FORxt" reversible="true" fbc:lowerFluxBound="R_EX_FORxt_lower_bound" fbc:upperFluxBound="R_EX_FORxt_upper_bound">
        <listOfProducts>
          <speciesReference constant="true" species="M_FOR_e" stoichiometry="1" />
        </listOfProducts>
      </reaction>
      <reaction fast="false" id="R_EX_GLACxt" name="EX_GLACxt" reversible="true" fbc:lowerFluxBound="R_EX_GLACxt_lower_bound" fbc:upperFluxBound="R_EX_GLACxt_upper_bound">
        <listOfProducts>
          <speciesReference constant="true" species="M_GLAC_e" stoichiometry="1" />
        </listOfProducts>
      </reaction>
      <reaction fast="false" id="R_EX_GLxt" name="EX_GLxt" reversible="true" fbc:lowerFluxBound="R_EX_GLxt_lower_bound" fbc:upperFluxBound="R_EX_GLxt_upper_bound">
        <listOfProducts>
          <speciesReference constant="true" species="M_GL_e" stoichiometry="1" />
        </listOfProducts>
      </reaction>
      <reaction fast="false" id="R_EX_GLCNxt" name="EX_GLCNxt" reversible="true" fbc:lowerFluxBound="R_EX_GLCNxt_lower_bound" fbc:upperFluxBound="R_EX_GLCNxt_upper_bound">
        <listOfProducts>
          <speciesReference constant="true" species="M_GLCN_e" stoichiometry="1" />
        </listOfProducts>
      </reaction>
      <reaction fast="false" id="R_EX_GL3Pxt" name="EX_GL3Pxt" reversible="true" fbc:lowerFluxBound="R_EX_GL3Pxt_lower_bound" fbc:upperFluxBound="R_EX_GL3Pxt_upper_bound">
        <listOfProducts>
          <speciesReference constant="true" species="M_GL3P_e" stoichiometry="1" />
        </listOfProducts>
      </reaction>
      <reaction fast="false" id="R_EX_FUCxt" name="EX_FUCxt" reversible="true" fbc:lowerFluxBound="R_EX_FUCxt_lower_bound" fbc:upperFluxBound="R_EX_FUCxt_upper_bound">
        <listOfProducts>
          <speciesReference constant="true" species="M_FUC_e" stoichiometry="1" />
        </listOfProducts>
      </reaction>
      <reaction fast="false" id="R_EX_LACxt" name="EX_LACxt" reversible="true" fbc:lowerFluxBound="R_EX_LACxt_lower_bound" fbc:upperFluxBound="R_EX_LACxt_upper_bound">
        <listOfProducts>
          <speciesReference constant="true" species="M_LAC_e" stoichiometry="1" />
        </listOfProducts>
      </reaction>
      <reaction fast="false" id="R_EX_C120xt" name="EX_C120xt" reversible="true" fbc:lowerFluxBound="R_EX_C120xt_lower_bound" fbc:upperFluxBound="R_EX_C120xt_upper_bound">
        <listOfProducts>
          <speciesReference constant="true" species="M_C120_e" stoichiometry="1" />
        </listOfProducts>
      </reaction>
      <reaction fast="false" id="R_EX_C140xt" name="EX_C140xt" reversible="true" fbc:lowerFluxBound="R_EX_C140xt_lower_bound" fbc:upperFluxBound="R_EX_C140xt_upper_bound">
        <listOfProducts>
          <speciesReference constant="true" species="M_C140_e" stoichiometry="1" />
        </listOfProducts>
      </reaction>
      <reaction fast="false" id="R_EX_C141xt" name="EX_C141xt" reversible="true" fbc:lowerFluxBound="R_EX_C141xt_lower_bound" fbc:upperFluxBound="R_EX_C141xt_upper_bound">
        <listOfProducts>
          <speciesReference constant="true" species="M_C141_e" stoichiometry="1" />
        </listOfProducts>
      </reaction>
      <reaction fast="false" id="R_EX_C160xt" name="EX_C160xt" reversible="true" fbc:lowerFluxBound="R_EX_C160xt_lower_bound" fbc:upperFluxBound="R_EX_C160xt_upper_bound">
        <listOfProducts>
          <speciesReference constant="true" species="M_C160_e" stoichiometry="1" />
        </listOfProducts>
      </reaction>
      <reaction fast="false" id="R_EX_C161xt" name="EX_C161xt" reversible="true" fbc:lowerFluxBound="R_EX_C161xt_lower_bound" fbc:upperFluxBound="R_EX_C161xt_upper_bound">
        <listOfProducts>
          <speciesReference constant="true" species="M_C161_e" stoichiometry="1" />
        </listOfProducts>
      </reaction>
      <reaction fast="false" id="R_EX_C181xt" name="EX_C181xt" reversible="true" fbc:lowerFluxBound="R_EX_C181xt_lower_bound" fbc:upperFluxBound="R_EX_C181xt_upper_bound">
        <listOfProducts>
          <speciesReference constant="true" species="M_C181_e" stoichiometry="1" />
        </listOfProducts>
      </reaction>
      <reaction fast="false" id="R_EX_FRUxt" name="EX_FRUxt" reversible="true" fbc:lowerFluxBound="R_EX_FRUxt_lower_bound" fbc:upperFluxBound="R_EX_FRUxt_upper_bound">
        <listOfProducts>
          <speciesReference constant="true" species="M_FRU_e" stoichiometry="1" />
        </listOfProducts>
      </reaction>
      <reaction fast="false" id="R_EX_ACTOACxt" name="EX_ACTOACxt" reversible="true" fbc:lowerFluxBound="R_EX_ACTOACxt_lower_bound" fbc:upperFluxBound="R_EX_ACTOACxt_upper_bound">
        <listOfProducts>
          <speciesReference constant="true" species="M_ACTOAC_e" stoichiometry="1" />
        </listOfProducts>
      </reaction>
      <reaction fast="false" id="R_EX_BUTRATxt" name="EX_BUTRATxt" reversible="true" fbc:lowerFluxBound="R_EX_BUTRATxt_lower_bound" fbc:upperFluxBound="R_EX_BUTRATxt_upper_bound">
        <listOfProducts>
          <speciesReference constant="true" species="M_BUTRAT_e" stoichiometry="1" />
        </listOfProducts>
      </reaction>
      <reaction fast="false" id="R_EX_BUTNOLxt" name="EX_BUTNOLxt" reversible="true" fbc:lowerFluxBound="R_EX_BUTNOLxt_lower_bound" fbc:upperFluxBound="R_EX_BUTNOLxt_upper_bound">
        <listOfProducts>
          <speciesReference constant="true" species="M_BUTNOL_e" stoichiometry="1" />
        </listOfProducts>
      </reaction>
      <reaction fast="false" id="R_EX_PROxt" name="EX_PROxt" reversible="true" fbc:lowerFluxBound="R_EX_PROxt_lower_bound" fbc:upperFluxBound="R_EX_PROxt_upper_bound">
        <listOfProducts>
          <speciesReference constant="true" species="M_PRO_e" stoichiometry="1" />
        </listOfProducts>
      </reaction>
      <reaction fast="false" id="R_EX_Kxt" name="EX_Kxt" reversible="true" fbc:lowerFluxBound="R_EX_Kxt_lower_bound" fbc:upperFluxBound="R_EX_Kxt_upper_bound">
        <listOfProducts>
          <speciesReference constant="true" species="M_K_e" stoichiometry="1" />
        </listOfProducts>
      </reaction>
      <reaction fast="false" id="R_EX_URAxt" name="EX_URAxt" reversible="true" fbc:lowerFluxBound="R_EX_URAxt_lower_bound" fbc:upperFluxBound="R_EX_URAxt_upper_bound">
        <listOfProducts>
          <speciesReference constant="true" species="M_URA_e" stoichiometry="1" />
        </listOfProducts>
      </reaction>
      <reaction fast="false" id="R_EX_PNTOxt" name="EX_PNTOxt" reversible="true" fbc:lowerFluxBound="R_EX_PNTOxt_lower_bound" fbc:upperFluxBound="R_EX_PNTOxt_upper_bound">
        <listOfProducts>
          <speciesReference constant="true" species="M_PNTO_e" stoichiometry="1" />
        </listOfProducts>
      </reaction>
      <reaction fast="false" id="R_EX_SLAxt" name="EX_SLAxt" reversible="true" fbc:lowerFluxBound="R_EX_SLAxt_lower_bound" fbc:upperFluxBound="R_EX_SLAxt_upper_bound">
        <listOfProducts>
          <speciesReference constant="true" species="M_SLA_e" stoichiometry="1" />
        </listOfProducts>
      </reaction>
      <reaction fast="false" id="R_EX_SLFxt" name="EX_SLFxt" reversible="true" fbc:lowerFluxBound="R_EX_SLFxt_lower_bound" fbc:upperFluxBound="R_EX_SLFxt_upper_bound">
        <listOfProducts>
          <speciesReference constant="true" species="M_SLF_e" stoichiometry="1" />
        </listOfProducts>
      </reaction>
      <reaction fast="false" id="R_EX_ADNxt" name="EX_ADNxt" reversible="true" fbc:lowerFluxBound="R_EX_ADNxt_lower_bound" fbc:upperFluxBound="R_EX_ADNxt_upper_bound">
        <listOfProducts>
          <speciesReference constant="true" species="M_ADN_e" stoichiometry="1" />
        </listOfProducts>
      </reaction>
      <reaction fast="false" id="R_EX_URIxt" name="EX_URIxt" reversible="true" fbc:lowerFluxBound="R_EX_URIxt_lower_bound" fbc:upperFluxBound="R_EX_URIxt_upper_bound">
        <listOfProducts>
          <speciesReference constant="true" species="M_URI_e" stoichiometry="1" />
        </listOfProducts>
      </reaction>
      <reaction fast="false" id="R_EX_CYTDxt" name="EX_CYTDxt" reversible="true" fbc:lowerFluxBound="R_EX_CYTDxt_lower_bound" fbc:upperFluxBound="R_EX_CYTDxt_upper_bound">
        <listOfProducts>
          <speciesReference constant="true" species="M_CYTD_e" stoichiometry="1" />
        </listOfProducts>
      </reaction>
      <reaction fast="false" id="R_EX_DTxt" name="EX_DTxt" reversible="true" fbc:lowerFluxBound="R_EX_DTxt_lower_bound" fbc:upperFluxBound="R_EX_DTxt_upper_bound">
        <listOfProducts>
          <speciesReference constant="true" species="M_DT_e" stoichiometry="1" />
        </listOfProducts>
      </reaction>
      <reaction fast="false" id="R_EX_DAxt" name="EX_DAxt" reversible="true" fbc:lowerFluxBound="R_EX_DAxt_lower_bound" fbc:upperFluxBound="R_EX_DAxt_upper_bound">
        <listOfProducts>
          <speciesReference constant="true" species="M_DA_e" stoichiometry="1" />
        </listOfProducts>
      </reaction>
      <reaction fast="false" id="R_EX_DCxt" name="EX_DCxt" reversible="true" fbc:lowerFluxBound="R_EX_DCxt_lower_bound" fbc:upperFluxBound="R_EX_DCxt_upper_bound">
        <listOfProducts>
          <speciesReference constant="true" species="M_DC_e" stoichiometry="1" />
        </listOfProducts>
      </reaction>
      <reaction fast="false" id="R_EX_DUxt" name="EX_DUxt" reversible="true" fbc:lowerFluxBound="R_EX_DUxt_lower_bound" fbc:upperFluxBound="R_EX_DUxt_upper_bound">
        <listOfProducts>
          <speciesReference constant="true" species="M_DU_e" stoichiometry="1" />
        </listOfProducts>
      </reaction>
      <reaction fast="false" id="R_EX_GNxt" name="EX_GNxt" reversible="true" fbc:lowerFluxBound="R_EX_GNxt_lower_bound" fbc:upperFluxBound="R_EX_GNxt_upper_bound">
        <listOfProducts>
          <speciesReference constant="true" species="M_GN_e" stoichiometry="1" />
        </listOfProducts>
      </reaction>
      <reaction fast="false" id="R_EX_HYXNxt" name="EX_HYXNxt" reversible="true" fbc:lowerFluxBound="R_EX_HYXNxt_lower_bound" fbc:upperFluxBound="R_EX_HYXNxt_upper_bound">
        <listOfProducts>
          <speciesReference constant="true" species="M_HYXN_e" stoichiometry="1" />
        </listOfProducts>
      </reaction>
      <reaction fast="false" id="R_EX_XANxt" name="EX_XANxt" reversible="true" fbc:lowerFluxBound="R_EX_XANxt_lower_bound" fbc:upperFluxBound="R_EX_XANxt_upper_bound">
        <listOfProducts>
          <speciesReference constant="true" species="M_XAN_e" stoichiometry="1" />
        </listOfProducts>
      </reaction>
      <reaction fast="false" id="R_EX_INSxt" name="EX_INSxt" reversible="true" fbc:lowerFluxBound="R_EX_INSxt_lower_bound" fbc:upperFluxBound="R_EX_INSxt_upper_bound">
        <listOfProducts>
          <speciesReference constant="true" species="M_INS_e" stoichiometry="1" />
        </listOfProducts>
      </reaction>
      <reaction fast="false" id="R_EX_NMNxt" name="EX_NMNxt" reversible="true" fbc:lowerFluxBound="R_EX_NMNxt_lower_bound" fbc:upperFluxBound="R_EX_NMNxt_upper_bound">
        <listOfProducts>
          <speciesReference constant="true" species="M_NMN_e" stoichiometry="1" />
        </listOfProducts>
      </reaction>
      <reaction fast="false" id="R_EX_NADxt" name="EX_NADxt" reversible="true" fbc:lowerFluxBound="R_EX_NADxt_lower_bound" fbc:upperFluxBound="R_EX_NADxt_upper_bound">
        <listOfProducts>
          <speciesReference constant="true" species="M_NAD_e" stoichiometry="1" />
        </listOfProducts>
      </reaction>
      <reaction fast="false" id="R_EX_AMPxt" name="EX_AMPxt" reversible="true" fbc:lowerFluxBound="R_EX_AMPxt_lower_bound" fbc:upperFluxBound="R_EX_AMPxt_upper_bound">
        <listOfProducts>
          <speciesReference constant="true" species="M_AMP_e" stoichiometry="1" />
        </listOfProducts>
      </reaction>
      <reaction fast="false" id="R_EX_O2xt" name="EX_O2xt" reversible="true" fbc:lowerFluxBound="R_EX_O2xt_lower_bound" fbc:upperFluxBound="R_EX_O2xt_upper_bound">
        <listOfProducts>
          <speciesReference constant="true" species="M_O2_e" stoichiometry="1" />
        </listOfProducts>
      </reaction>
      <reaction fast="false" id="R_EX_CO2xt" name="EX_CO2xt" reversible="true" fbc:lowerFluxBound="R_EX_CO2xt_lower_bound" fbc:upperFluxBound="R_EX_CO2xt_upper_bound">
        <listOfProducts>
          <speciesReference constant="true" species="M_CO2_e" stoichiometry="1" />
        </listOfProducts>
      </reaction>
      <reaction fast="false" id="R_EX_ACxt" name="EX_ACxt" reversible="true" fbc:lowerFluxBound="R_EX_ACxt_lower_bound" fbc:upperFluxBound="R_EX_ACxt_upper_bound">
        <listOfProducts>
          <speciesReference constant="true" species="M_AC_e" stoichiometry="1" />
        </listOfProducts>
      </reaction>
      <reaction fast="false" id="R_EX_ETHxt" name="EX_ETHxt" reversible="true" fbc:lowerFluxBound="R_EX_ETHxt_lower_bound" fbc:upperFluxBound="R_EX_ETHxt_upper_bound">
        <listOfProducts>
          <speciesReference constant="true" species="M_ETH_e" stoichiometry="1" />
        </listOfProducts>
      </reaction>
      <reaction fast="false" id="R_EX_UREAxt" name="EX_UREAxt" reversible="true" fbc:lowerFluxBound="R_EX_UREAxt_lower_bound" fbc:upperFluxBound="R_EX_UREAxt_upper_bound">
        <listOfProducts>
          <speciesReference constant="true" species="M_UREA_e" stoichiometry="1" />
        </listOfProducts>
      </reaction>
      <reaction fast="false" id="R_EX_H2Sxt" name="EX_H2Sxt" reversible="true" fbc:lowerFluxBound="R_EX_H2Sxt_lower_bound" fbc:upperFluxBound="R_EX_H2Sxt_upper_bound">
        <listOfProducts>
          <speciesReference constant="true" species="M_H2S_e" stoichiometry="1" />
        </listOfProducts>
      </reaction>
      <reaction fast="false" id="R_EX_NH3xt" name="EX_NH3xt" reversible="true" fbc:lowerFluxBound="R_EX_NH3xt_lower_bound" fbc:upperFluxBound="R_EX_NH3xt_upper_bound">
        <listOfProducts>
          <speciesReference constant="true" species="M_NH3_e" stoichiometry="1" />
        </listOfProducts>
      </reaction>
      <reaction fast="false" id="R_EX_CYSxt" name="EX_CYSxt" reversible="true" fbc:lowerFluxBound="R_EX_CYSxt_lower_bound" fbc:upperFluxBound="R_EX_CYSxt_upper_bound">
        <listOfProducts>
          <speciesReference constant="true" species="M_CYS_e" stoichiometry="1" />
        </listOfProducts>
      </reaction>
      <reaction fast="false" id="R_EX_GLCxt" name="EX_GLCxt" reversible="true" fbc:lowerFluxBound="R_EX_GLCxt_lower_bound" fbc:upperFluxBound="R_EX_GLCxt_upper_bound">
        <listOfProducts>
          <speciesReference constant="true" species="M_GLC_e" stoichiometry="1" />
        </listOfProducts>
      </reaction>
      <reaction fast="false" id="R_EX_HEMINxt" name="EX_HEMINxt" reversible="true" fbc:lowerFluxBound="R_EX_HEMINxt_lower_bound" fbc:upperFluxBound="R_EX_HEMINxt_upper_bound">
        <listOfProducts>
          <speciesReference constant="true" species="M_HEMIN_e" stoichiometry="1" />
        </listOfProducts>
      </reaction>
      <reaction fast="false" id="R_EX_THIAMINxt" name="EX_THIAMINxt" reversible="true" fbc:lowerFluxBound="R_EX_THIAMINxt_lower_bound" fbc:upperFluxBound="R_EX_THIAMINxt_upper_bound">
        <listOfProducts>
          <speciesReference constant="true" species="M_THIAMIN_e" stoichiometry="1" />
        </listOfProducts>
      </reaction>
      <reaction fast="false" id="R_EX_LYSxt" name="EX_LYSxt" reversible="true" fbc:lowerFluxBound="R_EX_LYSxt_lower_bound" fbc:upperFluxBound="R_EX_LYSxt_upper_bound">
        <listOfProducts>
          <speciesReference constant="true" species="M_LYS_e" stoichiometry="1" />
        </listOfProducts>
      </reaction>
      <reaction fast="false" id="R_EX_METxt" name="EX_METxt" reversible="true" fbc:lowerFluxBound="R_EX_METxt_lower_bound" fbc:upperFluxBound="R_EX_METxt_upper_bound">
        <listOfProducts>
          <speciesReference constant="true" species="M_MET_e" stoichiometry="1" />
        </listOfProducts>
      </reaction>
      <reaction fast="false" id="R_EX_HISxt" name="EX_HISxt" reversible="true" fbc:lowerFluxBound="R_EX_HISxt_lower_bound" fbc:upperFluxBound="R_EX_HISxt_upper_bound">
        <listOfProducts>
          <speciesReference constant="true" species="M_HIS_e" stoichiometry="1" />
        </listOfProducts>
      </reaction>
      <reaction fast="false" id="R_EX_PHExt" name="EX_PHExt" reversible="true" fbc:lowerFluxBound="R_EX_PHExt_lower_bound" fbc:upperFluxBound="R_EX_PHExt_upper_bound">
        <listOfProducts>
          <speciesReference constant="true" species="M_PHE_e" stoichiometry="1" />
        </listOfProducts>
      </reaction>
      <reaction fast="false" id="R_EX_THRxt" name="EX_THRxt" reversible="true" fbc:lowerFluxBound="R_EX_THRxt_lower_bound" fbc:upperFluxBound="R_EX_THRxt_upper_bound">
        <listOfProducts>
          <speciesReference constant="true" species="M_THR_e" stoichiometry="1" />
        </listOfProducts>
      </reaction>
      <reaction fast="false" id="R_EX_AKGxt" name="EX_AKGxt" reversible="true" fbc:lowerFluxBound="R_EX_AKGxt_lower_bound" fbc:upperFluxBound="R_EX_AKGxt_upper_bound">
        <listOfProducts>
          <speciesReference constant="true" species="M_AKG_e" stoichiometry="1" />
        </listOfProducts>
      </reaction>
      <reaction fast="false" id="R_EX_CITRxt" name="EX_CITRxt" reversible="true" fbc:lowerFluxBound="R_EX_CITRxt_lower_bound" fbc:upperFluxBound="R_EX_CITRxt_upper_bound">
        <listOfProducts>
          <speciesReference constant="true" species="M_CITR_e" stoichiometry="1" />
        </listOfProducts>
      </reaction>
      <reaction fast="false" id="R_EX_RGTxt" name="EX_RGTxt" reversible="true" fbc:lowerFluxBound="R_EX_RGTxt_lower_bound" fbc:upperFluxBound="R_EX_RGTxt_upper_bound">
        <listOfProducts>
          <speciesReference constant="true" species="M_RGT_e" stoichiometry="1" />
        </listOfProducts>
      </reaction>
      <reaction fast="false" id="R_EX_NO3xt" name="EX_NO3xt" reversible="true" fbc:lowerFluxBound="R_EX_NO3xt_lower_bound" fbc:upperFluxBound="R_EX_NO3xt_upper_bound">
        <listOfProducts>
          <speciesReference constant="true" species="M_NO3_e" stoichiometry="1" />
        </listOfProducts>
      </reaction>
    </listOfReactions>
  </model>
</sbml>
