# Supplementary material for: Do genome-scale models need exact solvers or clearer standards?
Source: Mol Syst Biol. 2015 Oct 14;11(10):831. doi: 10.15252/msb.20156157 (PMC4631202; doi:10.15252/msb.20156157)
Supplement: Supplementary file 2 — Dataset EV1 [file msb0011-0831-sd2.zip › m_model_collection-master/sbml3/iFF708.xml]

<?xml version='1.0' encoding='UTF-8'?>
<sbml xmlns:fbc="http://www.sbml.org/sbml/level3/version1/fbc/version2" level="3" sboTerm="SBO:0000624" version="1" xmlns="http://www.sbml.org/sbml/level3/version1/core" fbc:required="false">
  <model id="iFF708" fbc:strict="true">
    <listOfUnitDefinitions>
      <unitDefinition id="mmol_per_gDW_per_hr">
        <listOfUnits>
          <unit exponent="1" kind="mole" multiplier="1" scale="-3" />
          <unit exponent="-1" kind="gram" multiplier="1" scale="0" />
          <unit exponent="-1" kind="second" multiplier="3600" scale="0" />
        </listOfUnits>
      </unitDefinition>
    </listOfUnitDefinitions>
    <fbc:listOfObjectives fbc:activeObjective="obj">
      <fbc:objective fbc:id="obj" fbc:type="maximize">
        <fbc:listOfFluxObjectives>
          <fbc:fluxObjective fbc:coefficient="1" fbc:reaction="R_VGRO" />
        </fbc:listOfFluxObjectives>
      </fbc:objective>
    </fbc:listOfObjectives>
    <listOfParameters>
      <parameter constant="true" id="cobra_default_lb" sboTerm="SBO:0000626" units="mmol_per_gDW_per_hr" value="-1000" />
      <parameter constant="true" id="cobra_default_ub" sboTerm="SBO:0000626" units="mmol_per_gDW_per_hr" value="1000" />
      <parameter constant="true" id="cobra_0_bound" sboTerm="SBO:0000626" units="mmol_per_gDW_per_hr" value="0" />
      <parameter constant="true" id="R_U214__upper_bound" sboTerm="SBO:0000625" units="mmol_per_gDW_per_hr" value="1" />
      <parameter constant="true" id="R_U214__lower_bound" sboTerm="SBO:0000625" units="mmol_per_gDW_per_hr" value="1" />
      <parameter constant="true" id="R_ZYMSTxtI_upper_bound" sboTerm="SBO:0000625" units="mmol_per_gDW_per_hr" value="10" />
      <parameter constant="true" id="R_XANxtI_upper_bound" sboTerm="SBO:0000625" units="mmol_per_gDW_per_hr" value="10" />
      <parameter constant="true" id="R_URIxtI_upper_bound" sboTerm="SBO:0000625" units="mmol_per_gDW_per_hr" value="10" />
      <parameter constant="true" id="R_UREAxtI_upper_bound" sboTerm="SBO:0000625" units="mmol_per_gDW_per_hr" value="10" />
      <parameter constant="true" id="R_URAxtI_upper_bound" sboTerm="SBO:0000625" units="mmol_per_gDW_per_hr" value="10" />
      <parameter constant="true" id="R_THYxtI_upper_bound" sboTerm="SBO:0000625" units="mmol_per_gDW_per_hr" value="10" />
      <parameter constant="true" id="R_DTxtI_upper_bound" sboTerm="SBO:0000625" units="mmol_per_gDW_per_hr" value="10" />
      <parameter constant="true" id="R_THMxtI_upper_bound" sboTerm="SBO:0000625" units="mmol_per_gDW_per_hr" value="10" />
      <parameter constant="true" id="R_SLFxtI_upper_bound" sboTerm="SBO:0000625" units="mmol_per_gDW_per_hr" value="10" />
      <parameter constant="true" id="R_SUCxtI_upper_bound" sboTerm="SBO:0000625" units="mmol_per_gDW_per_hr" value="10" />
      <parameter constant="true" id="R_SUCCxtI_upper_bound" sboTerm="SBO:0000625" units="mmol_per_gDW_per_hr" value="10" />
      <parameter constant="true" id="R_C180xtI_upper_bound" sboTerm="SBO:0000625" units="mmol_per_gDW_per_hr" value="10" />
      <parameter constant="true" id="R_SPRMxtI_upper_bound" sboTerm="SBO:0000625" units="mmol_per_gDW_per_hr" value="10" />
      <parameter constant="true" id="R_SORxtI_upper_bound" sboTerm="SBO:0000625" units="mmol_per_gDW_per_hr" value="10" />
      <parameter constant="true" id="R_NAxtI_upper_bound" sboTerm="SBO:0000625" units="mmol_per_gDW_per_hr" value="10" />
      <parameter constant="true" id="R_MMETxtI_upper_bound" sboTerm="SBO:0000625" units="mmol_per_gDW_per_hr" value="10" />
      <parameter constant="true" id="R_SAMxtI_upper_bound" sboTerm="SBO:0000625" units="mmol_per_gDW_per_hr" value="10" />
      <parameter constant="true" id="R_RFLAVxtI_upper_bound" sboTerm="SBO:0000625" units="mmol_per_gDW_per_hr" value="10" />
      <parameter constant="true" id="R_PYRxtI_upper_bound" sboTerm="SBO:0000625" units="mmol_per_gDW_per_hr" value="10" />
      <parameter constant="true" id="R_KxtI_upper_bound" sboTerm="SBO:0000625" units="mmol_per_gDW_per_hr" value="10" />
      <parameter constant="true" id="R_PIMExtI_upper_bound" sboTerm="SBO:0000625" units="mmol_per_gDW_per_hr" value="10" />
      <parameter constant="true" id="R_PIxtI_upper_bound" sboTerm="SBO:0000625" units="mmol_per_gDW_per_hr" value="10" />
      <parameter constant="true" id="R_PEPTxtI_upper_bound" sboTerm="SBO:0000625" units="mmol_per_gDW_per_hr" value="10" />
      <parameter constant="true" id="R_C160xtI_upper_bound" sboTerm="SBO:0000625" units="mmol_per_gDW_per_hr" value="10" />
      <parameter constant="true" id="R_O2xtI_upper_bound" sboTerm="SBO:0000625" units="mmol_per_gDW_per_hr" value="10" />
      <parameter constant="true" id="R_OGTxtI_upper_bound" sboTerm="SBO:0000625" units="mmol_per_gDW_per_hr" value="10" />
      <parameter constant="true" id="R_OPEPxtI_upper_bound" sboTerm="SBO:0000625" units="mmol_per_gDW_per_hr" value="10" />
      <parameter constant="true" id="R_NMNxtI_upper_bound" sboTerm="SBO:0000625" units="mmol_per_gDW_per_hr" value="10" />
      <parameter constant="true" id="R_NH3xtI_upper_bound" sboTerm="SBO:0000625" units="mmol_per_gDW_per_hr" value="10" />
      <parameter constant="true" id="R_C140xtI_upper_bound" sboTerm="SBO:0000625" units="mmol_per_gDW_per_hr" value="10" />
      <parameter constant="true" id="R_MIxtI_upper_bound" sboTerm="SBO:0000625" units="mmol_per_gDW_per_hr" value="10" />
      <parameter constant="true" id="R_MTHNxtI_upper_bound" sboTerm="SBO:0000625" units="mmol_per_gDW_per_hr" value="10" />
      <parameter constant="true" id="R_MELIxtI_upper_bound" sboTerm="SBO:0000625" units="mmol_per_gDW_per_hr" value="10" />
      <parameter constant="true" id="R_MLTxtI_upper_bound" sboTerm="SBO:0000625" units="mmol_per_gDW_per_hr" value="10" />
      <parameter constant="true" id="R_MALxtI_upper_bound" sboTerm="SBO:0000625" units="mmol_per_gDW_per_hr" value="10" />
      <parameter constant="true" id="R_VALxtI_upper_bound" sboTerm="SBO:0000625" units="mmol_per_gDW_per_hr" value="10" />
      <parameter constant="true" id="R_TYRxtI_upper_bound" sboTerm="SBO:0000625" units="mmol_per_gDW_per_hr" value="10" />
      <parameter constant="true" id="R_TRPxtI_upper_bound" sboTerm="SBO:0000625" units="mmol_per_gDW_per_hr" value="10" />
      <parameter constant="true" id="R_THRxtI_upper_bound" sboTerm="SBO:0000625" units="mmol_per_gDW_per_hr" value="10" />
      <parameter constant="true" id="R_SERxtI_upper_bound" sboTerm="SBO:0000625" units="mmol_per_gDW_per_hr" value="10" />
      <parameter constant="true" id="R_PROxtI_upper_bound" sboTerm="SBO:0000625" units="mmol_per_gDW_per_hr" value="10" />
      <parameter constant="true" id="R_PHExtI_upper_bound" sboTerm="SBO:0000625" units="mmol_per_gDW_per_hr" value="10" />
      <parameter constant="true" id="R_ORNxtI_upper_bound" sboTerm="SBO:0000625" units="mmol_per_gDW_per_hr" value="10" />
      <parameter constant="true" id="R_METxtI_upper_bound" sboTerm="SBO:0000625" units="mmol_per_gDW_per_hr" value="10" />
      <parameter constant="true" id="R_LYSxtI_upper_bound" sboTerm="SBO:0000625" units="mmol_per_gDW_per_hr" value="10" />
      <parameter constant="true" id="R_LEUxtI_upper_bound" sboTerm="SBO:0000625" units="mmol_per_gDW_per_hr" value="10" />
      <parameter constant="true" id="R_ILExtI_upper_bound" sboTerm="SBO:0000625" units="mmol_per_gDW_per_hr" value="10" />
      <parameter constant="true" id="R_HISxtI_upper_bound" sboTerm="SBO:0000625" units="mmol_per_gDW_per_hr" value="10" />
      <parameter constant="true" id="R_GLNxtI_upper_bound" sboTerm="SBO:0000625" units="mmol_per_gDW_per_hr" value="10" />
      <parameter constant="true" id="R_GLUxtI_upper_bound" sboTerm="SBO:0000625" units="mmol_per_gDW_per_hr" value="10" />
      <parameter constant="true" id="R_GLTxtI_upper_bound" sboTerm="SBO:0000625" units="mmol_per_gDW_per_hr" value="10" />
      <parameter constant="true" id="R_CYSxtI_upper_bound" sboTerm="SBO:0000625" units="mmol_per_gDW_per_hr" value="10" />
      <parameter constant="true" id="R_ASPxtI_upper_bound" sboTerm="SBO:0000625" units="mmol_per_gDW_per_hr" value="10" />
      <parameter constant="true" id="R_ASNxtI_upper_bound" sboTerm="SBO:0000625" units="mmol_per_gDW_per_hr" value="10" />
      <parameter constant="true" id="R_ARGxtI_upper_bound" sboTerm="SBO:0000625" units="mmol_per_gDW_per_hr" value="10" />
      <parameter constant="true" id="R_ALAxtI_upper_bound" sboTerm="SBO:0000625" units="mmol_per_gDW_per_hr" value="10" />
      <parameter constant="true" id="R_INSxtI_upper_bound" sboTerm="SBO:0000625" units="mmol_per_gDW_per_hr" value="10" />
      <parameter constant="true" id="R_HYXNxtI_upper_bound" sboTerm="SBO:0000625" units="mmol_per_gDW_per_hr" value="10" />
      <parameter constant="true" id="R_GSNxtI_upper_bound" sboTerm="SBO:0000625" units="mmol_per_gDW_per_hr" value="10" />
      <parameter constant="true" id="R_GNxtI_upper_bound" sboTerm="SBO:0000625" units="mmol_per_gDW_per_hr" value="10" />
      <parameter constant="true" id="R_GLALxtI_upper_bound" sboTerm="SBO:0000625" units="mmol_per_gDW_per_hr" value="10" />
      <parameter constant="true" id="R_GLYxtI_upper_bound" sboTerm="SBO:0000625" units="mmol_per_gDW_per_hr" value="10" />
      <parameter constant="true" id="R_GLxtI_upper_bound" sboTerm="SBO:0000625" units="mmol_per_gDW_per_hr" value="10" />
      <parameter constant="true" id="R_GLAMxtI_upper_bound" sboTerm="SBO:0000625" units="mmol_per_gDW_per_hr" value="10" />
      <parameter constant="true" id="R_GABAxtI_upper_bound" sboTerm="SBO:0000625" units="mmol_per_gDW_per_hr" value="10" />
      <parameter constant="true" id="R_FUMxtI_upper_bound" sboTerm="SBO:0000625" units="mmol_per_gDW_per_hr" value="10" />
      <parameter constant="true" id="R_FORxtI_upper_bound" sboTerm="SBO:0000625" units="mmol_per_gDW_per_hr" value="10" />
      <parameter constant="true" id="R_ETHxtI_upper_bound" sboTerm="SBO:0000625" units="mmol_per_gDW_per_hr" value="10" />
      <parameter constant="true" id="R_ERGOxtI_upper_bound" sboTerm="SBO:0000625" units="mmol_per_gDW_per_hr" value="10" />
      <parameter constant="true" id="R_DTTPxtI_upper_bound" sboTerm="SBO:0000625" units="mmol_per_gDW_per_hr" value="10" />
      <parameter constant="true" id="R_RIBxtI_upper_bound" sboTerm="SBO:0000625" units="mmol_per_gDW_per_hr" value="10" />
      <parameter constant="true" id="R_RMNxtI_upper_bound" sboTerm="SBO:0000625" units="mmol_per_gDW_per_hr" value="10" />
      <parameter constant="true" id="R_MNTxtI_upper_bound" sboTerm="SBO:0000625" units="mmol_per_gDW_per_hr" value="10" />
      <parameter constant="true" id="R_DIPEPxtI_upper_bound" sboTerm="SBO:0000625" units="mmol_per_gDW_per_hr" value="10" />
      <parameter constant="true" id="R_GA6PxtI_upper_bound" sboTerm="SBO:0000625" units="mmol_per_gDW_per_hr" value="10" />
      <parameter constant="true" id="R_GLACxtI_upper_bound" sboTerm="SBO:0000625" units="mmol_per_gDW_per_hr" value="10" />
      <parameter constant="true" id="R_FRUxtI_upper_bound" sboTerm="SBO:0000625" units="mmol_per_gDW_per_hr" value="10" />
      <parameter constant="true" id="R_DUxtI_upper_bound" sboTerm="SBO:0000625" units="mmol_per_gDW_per_hr" value="10" />
      <parameter constant="true" id="R_DINxtI_upper_bound" sboTerm="SBO:0000625" units="mmol_per_gDW_per_hr" value="10" />
      <parameter constant="true" id="R_DGxtI_upper_bound" sboTerm="SBO:0000625" units="mmol_per_gDW_per_hr" value="10" />
      <parameter constant="true" id="R_DCxtI_upper_bound" sboTerm="SBO:0000625" units="mmol_per_gDW_per_hr" value="10" />
      <parameter constant="true" id="R_DAxtI_upper_bound" sboTerm="SBO:0000625" units="mmol_per_gDW_per_hr" value="10" />
      <parameter constant="true" id="R_ARABxtI_upper_bound" sboTerm="SBO:0000625" units="mmol_per_gDW_per_hr" value="10" />
      <parameter constant="true" id="R_CYTSxtI_upper_bound" sboTerm="SBO:0000625" units="mmol_per_gDW_per_hr" value="10" />
      <parameter constant="true" id="R_CYTDxtI_upper_bound" sboTerm="SBO:0000625" units="mmol_per_gDW_per_hr" value="10" />
      <parameter constant="true" id="R_CO2xtI_upper_bound" sboTerm="SBO:0000625" units="mmol_per_gDW_per_hr" value="10" />
      <parameter constant="true" id="R_CITxtI_upper_bound" sboTerm="SBO:0000625" units="mmol_per_gDW_per_hr" value="10" />
      <parameter constant="true" id="R_CHOxtI_upper_bound" sboTerm="SBO:0000625" units="mmol_per_gDW_per_hr" value="10" />
      <parameter constant="true" id="R_BTxtI_upper_bound" sboTerm="SBO:0000625" units="mmol_per_gDW_per_hr" value="10" />
      <parameter constant="true" id="R_BMxtI_upper_bound" sboTerm="SBO:0000625" units="mmol_per_gDW_per_hr" value="10" />
      <parameter constant="true" id="R_FUCxtI_upper_bound" sboTerm="SBO:0000625" units="mmol_per_gDW_per_hr" value="10" />
      <parameter constant="true" id="R_MANxtI_upper_bound" sboTerm="SBO:0000625" units="mmol_per_gDW_per_hr" value="10" />
      <parameter constant="true" id="R_GLCxtI_upper_bound" sboTerm="SBO:0000625" units="mmol_per_gDW_per_hr" value="10" />
      <parameter constant="true" id="R_TRExtI_upper_bound" sboTerm="SBO:0000625" units="mmol_per_gDW_per_hr" value="10" />
      <parameter constant="true" id="R_ATNxtI_upper_bound" sboTerm="SBO:0000625" units="mmol_per_gDW_per_hr" value="10" />
      <parameter constant="true" id="R_PAPxtI_upper_bound" sboTerm="SBO:0000625" units="mmol_per_gDW_per_hr" value="10" />
      <parameter constant="true" id="R_ADNxtI_upper_bound" sboTerm="SBO:0000625" units="mmol_per_gDW_per_hr" value="10" />
      <parameter constant="true" id="R_ADxtI_upper_bound" sboTerm="SBO:0000625" units="mmol_per_gDW_per_hr" value="10" />
      <parameter constant="true" id="R_ACxtI_upper_bound" sboTerm="SBO:0000625" units="mmol_per_gDW_per_hr" value="10" />
      <parameter constant="true" id="R_ACALxtI_upper_bound" sboTerm="SBO:0000625" units="mmol_per_gDW_per_hr" value="10" />
      <parameter constant="true" id="R_AONAxtI_upper_bound" sboTerm="SBO:0000625" units="mmol_per_gDW_per_hr" value="10" />
      <parameter constant="true" id="R_DANNAxtI_upper_bound" sboTerm="SBO:0000625" units="mmol_per_gDW_per_hr" value="10" />
      <parameter constant="true" id="R_AKGxtI_upper_bound" sboTerm="SBO:0000625" units="mmol_per_gDW_per_hr" value="10" />
      <parameter constant="true" id="R_PNTOxtI_upper_bound" sboTerm="SBO:0000625" units="mmol_per_gDW_per_hr" value="10" />
      <parameter constant="true" id="R_LACxtI_upper_bound" sboTerm="SBO:0000625" units="mmol_per_gDW_per_hr" value="10" />
      <parameter constant="true" id="R_ZYMSTxtO_lower_bound" sboTerm="SBO:0000625" units="mmol_per_gDW_per_hr" value="-10" />
      <parameter constant="true" id="R_XANxtO_lower_bound" sboTerm="SBO:0000625" units="mmol_per_gDW_per_hr" value="-10" />
      <parameter constant="true" id="R_URIxtO_lower_bound" sboTerm="SBO:0000625" units="mmol_per_gDW_per_hr" value="-10" />
      <parameter constant="true" id="R_UREAxtO_lower_bound" sboTerm="SBO:0000625" units="mmol_per_gDW_per_hr" value="-10" />
      <parameter constant="true" id="R_URAxtO_lower_bound" sboTerm="SBO:0000625" units="mmol_per_gDW_per_hr" value="-10" />
      <parameter constant="true" id="R_THYxtO_lower_bound" sboTerm="SBO:0000625" units="mmol_per_gDW_per_hr" value="-10" />
      <parameter constant="true" id="R_DTxtO_lower_bound" sboTerm="SBO:0000625" units="mmol_per_gDW_per_hr" value="-10" />
      <parameter constant="true" id="R_THMxtO_lower_bound" sboTerm="SBO:0000625" units="mmol_per_gDW_per_hr" value="-10" />
      <parameter constant="true" id="R_SLFxtO_lower_bound" sboTerm="SBO:0000625" units="mmol_per_gDW_per_hr" value="-10" />
      <parameter constant="true" id="R_SUCxtO_lower_bound" sboTerm="SBO:0000625" units="mmol_per_gDW_per_hr" value="-10" />
      <parameter constant="true" id="R_SUCCxtO_lower_bound" sboTerm="SBO:0000625" units="mmol_per_gDW_per_hr" value="-10" />
      <parameter constant="true" id="R_C180xtO_lower_bound" sboTerm="SBO:0000625" units="mmol_per_gDW_per_hr" value="-10" />
      <parameter constant="true" id="R_SPRMxtO_lower_bound" sboTerm="SBO:0000625" units="mmol_per_gDW_per_hr" value="-10" />
      <parameter constant="true" id="R_SORxtO_lower_bound" sboTerm="SBO:0000625" units="mmol_per_gDW_per_hr" value="-10" />
      <parameter constant="true" id="R_NAxtO_lower_bound" sboTerm="SBO:0000625" units="mmol_per_gDW_per_hr" value="-10" />
      <parameter constant="true" id="R_MMETxtO_lower_bound" sboTerm="SBO:0000625" units="mmol_per_gDW_per_hr" value="-10" />
      <parameter constant="true" id="R_SAMxtO_lower_bound" sboTerm="SBO:0000625" units="mmol_per_gDW_per_hr" value="-10" />
      <parameter constant="true" id="R_RFLAVxtO_lower_bound" sboTerm="SBO:0000625" units="mmol_per_gDW_per_hr" value="-10" />
      <parameter constant="true" id="R_PYRxtO_lower_bound" sboTerm="SBO:0000625" units="mmol_per_gDW_per_hr" value="-10" />
      <parameter constant="true" id="R_KxtO_lower_bound" sboTerm="SBO:0000625" units="mmol_per_gDW_per_hr" value="-10" />
      <parameter constant="true" id="R_PIMExtO_lower_bound" sboTerm="SBO:0000625" units="mmol_per_gDW_per_hr" value="-10" />
      <parameter constant="true" id="R_PIxtO_lower_bound" sboTerm="SBO:0000625" units="mmol_per_gDW_per_hr" value="-10" />
      <parameter constant="true" id="R_PEPTxtO_lower_bound" sboTerm="SBO:0000625" units="mmol_per_gDW_per_hr" value="-10" />
      <parameter constant="true" id="R_C160xtO_lower_bound" sboTerm="SBO:0000625" units="mmol_per_gDW_per_hr" value="-10" />
      <parameter constant="true" id="R_O2xtO_lower_bound" sboTerm="SBO:0000625" units="mmol_per_gDW_per_hr" value="-10" />
      <parameter constant="true" id="R_OGTxtO_lower_bound" sboTerm="SBO:0000625" units="mmol_per_gDW_per_hr" value="-10" />
      <parameter constant="true" id="R_OPEPxtO_lower_bound" sboTerm="SBO:0000625" units="mmol_per_gDW_per_hr" value="-10" />
      <parameter constant="true" id="R_NMNxtO_lower_bound" sboTerm="SBO:0000625" units="mmol_per_gDW_per_hr" value="-10" />
      <parameter constant="true" id="R_NH3xtO_lower_bound" sboTerm="SBO:0000625" units="mmol_per_gDW_per_hr" value="-10" />
      <parameter constant="true" id="R_C140xtO_lower_bound" sboTerm="SBO:0000625" units="mmol_per_gDW_per_hr" value="-10" />
      <parameter constant="true" id="R_MIxtO_lower_bound" sboTerm="SBO:0000625" units="mmol_per_gDW_per_hr" value="-10" />
      <parameter constant="true" id="R_MTHNxtO_lower_bound" sboTerm="SBO:0000625" units="mmol_per_gDW_per_hr" value="-10" />
      <parameter constant="true" id="R_MELIxtO_lower_bound" sboTerm="SBO:0000625" units="mmol_per_gDW_per_hr" value="-10" />
      <parameter constant="true" id="R_MLTxtO_lower_bound" sboTerm="SBO:0000625" units="mmol_per_gDW_per_hr" value="-10" />
      <parameter constant="true" id="R_MALxtO_lower_bound" sboTerm="SBO:0000625" units="mmol_per_gDW_per_hr" value="-10" />
      <parameter constant="true" id="R_VALxtO_lower_bound" sboTerm="SBO:0000625" units="mmol_per_gDW_per_hr" value="-10" />
      <parameter constant="true" id="R_TYRxtO_lower_bound" sboTerm="SBO:0000625" units="mmol_per_gDW_per_hr" value="-10" />
      <parameter constant="true" id="R_TRPxtO_lower_bound" sboTerm="SBO:0000625" units="mmol_per_gDW_per_hr" value="-10" />
      <parameter constant="true" id="R_THRxtO_lower_bound" sboTerm="SBO:0000625" units="mmol_per_gDW_per_hr" value="-10" />
      <parameter constant="true" id="R_SERxtO_lower_bound" sboTerm="SBO:0000625" units="mmol_per_gDW_per_hr" value="-10" />
      <parameter constant="true" id="R_PROxtO_lower_bound" sboTerm="SBO:0000625" units="mmol_per_gDW_per_hr" value="-10" />
      <parameter constant="true" id="R_PHExtO_lower_bound" sboTerm="SBO:0000625" units="mmol_per_gDW_per_hr" value="-10" />
      <parameter constant="true" id="R_ORNxtO_lower_bound" sboTerm="SBO:0000625" units="mmol_per_gDW_per_hr" value="-10" />
      <parameter constant="true" id="R_METxtO_lower_bound" sboTerm="SBO:0000625" units="mmol_per_gDW_per_hr" value="-10" />
      <parameter constant="true" id="R_LYSxtO_lower_bound" sboTerm="SBO:0000625" units="mmol_per_gDW_per_hr" value="-10" />
      <parameter constant="true" id="R_LEUxtO_lower_bound" sboTerm="SBO:0000625" units="mmol_per_gDW_per_hr" value="-10" />
      <parameter constant="true" id="R_ILExtO_lower_bound" sboTerm="SBO:0000625" units="mmol_per_gDW_per_hr" value="-10" />
      <parameter constant="true" id="R_HISxtO_lower_bound" sboTerm="SBO:0000625" units="mmol_per_gDW_per_hr" value="-10" />
      <parameter constant="true" id="R_GLNxtO_lower_bound" sboTerm="SBO:0000625" units="mmol_per_gDW_per_hr" value="-10" />
      <parameter constant="true" id="R_GLUxtO_lower_bound" sboTerm="SBO:0000625" units="mmol_per_gDW_per_hr" value="-10" />
      <parameter constant="true" id="R_GLTxtO_lower_bound" sboTerm="SBO:0000625" units="mmol_per_gDW_per_hr" value="-10" />
      <parameter constant="true" id="R_CYSxtO_lower_bound" sboTerm="SBO:0000625" units="mmol_per_gDW_per_hr" value="-10" />
      <parameter constant="true" id="R_ASPxtO_lower_bound" sboTerm="SBO:0000625" units="mmol_per_gDW_per_hr" value="-10" />
      <parameter constant="true" id="R_ASNxtO_lower_bound" sboTerm="SBO:0000625" units="mmol_per_gDW_per_hr" value="-10" />
      <parameter constant="true" id="R_ARGxtO_lower_bound" sboTerm="SBO:0000625" units="mmol_per_gDW_per_hr" value="-10" />
      <parameter constant="true" id="R_ALAxtO_lower_bound" sboTerm="SBO:0000625" units="mmol_per_gDW_per_hr" value="-10" />
      <parameter constant="true" id="R_INSxtO_lower_bound" sboTerm="SBO:0000625" units="mmol_per_gDW_per_hr" value="-10" />
      <parameter constant="true" id="R_HYXNxtO_lower_bound" sboTerm="SBO:0000625" units="mmol_per_gDW_per_hr" value="-10" />
      <parameter constant="true" id="R_GSNxtO_lower_bound" sboTerm="SBO:0000625" units="mmol_per_gDW_per_hr" value="-10" />
      <parameter constant="true" id="R_GNxtO_lower_bound" sboTerm="SBO:0000625" units="mmol_per_gDW_per_hr" value="-10" />
      <parameter constant="true" id="R_GLALxtO_lower_bound" sboTerm="SBO:0000625" units="mmol_per_gDW_per_hr" value="-10" />
      <parameter constant="true" id="R_GLYxtO_lower_bound" sboTerm="SBO:0000625" units="mmol_per_gDW_per_hr" value="-10" />
      <parameter constant="true" id="R_GLxtO_lower_bound" sboTerm="SBO:0000625" units="mmol_per_gDW_per_hr" value="-10" />
      <parameter constant="true" id="R_GLAMxtO_lower_bound" sboTerm="SBO:0000625" units="mmol_per_gDW_per_hr" value="-10" />
      <parameter constant="true" id="R_GABAxtO_lower_bound" sboTerm="SBO:0000625" units="mmol_per_gDW_per_hr" value="-10" />
      <parameter constant="true" id="R_FUMxtO_lower_bound" sboTerm="SBO:0000625" units="mmol_per_gDW_per_hr" value="-10" />
      <parameter constant="true" id="R_FORxtO_lower_bound" sboTerm="SBO:0000625" units="mmol_per_gDW_per_hr" value="-10" />
      <parameter constant="true" id="R_ETHxtO_lower_bound" sboTerm="SBO:0000625" units="mmol_per_gDW_per_hr" value="-10" />
      <parameter constant="true" id="R_ERGOxtO_lower_bound" sboTerm="SBO:0000625" units="mmol_per_gDW_per_hr" value="-10" />
      <parameter constant="true" id="R_DTTPxtO_lower_bound" sboTerm="SBO:0000625" units="mmol_per_gDW_per_hr" value="-10" />
      <parameter constant="true" id="R_RIBxtO_lower_bound" sboTerm="SBO:0000625" units="mmol_per_gDW_per_hr" value="-10" />
      <parameter constant="true" id="R_RMNxtO_lower_bound" sboTerm="SBO:0000625" units="mmol_per_gDW_per_hr" value="-10" />
      <parameter constant="true" id="R_MNTxtO_lower_bound" sboTerm="SBO:0000625" units="mmol_per_gDW_per_hr" value="-10" />
      <parameter constant="true" id="R_DIPEPxtO_lower_bound" sboTerm="SBO:0000625" units="mmol_per_gDW_per_hr" value="-10" />
      <parameter constant="true" id="R_GA6PxtO_lower_bound" sboTerm="SBO:0000625" units="mmol_per_gDW_per_hr" value="-10" />
      <parameter constant="true" id="R_GLACxtO_lower_bound" sboTerm="SBO:0000625" units="mmol_per_gDW_per_hr" value="-10" />
      <parameter constant="true" id="R_FRUxtO_lower_bound" sboTerm="SBO:0000625" units="mmol_per_gDW_per_hr" value="-10" />
      <parameter constant="true" id="R_DUxtO_lower_bound" sboTerm="SBO:0000625" units="mmol_per_gDW_per_hr" value="-10" />
      <parameter constant="true" id="R_DINxtO_lower_bound" sboTerm="SBO:0000625" units="mmol_per_gDW_per_hr" value="-10" />
      <parameter constant="true" id="R_DGxtO_lower_bound" sboTerm="SBO:0000625" units="mmol_per_gDW_per_hr" value="-10" />
      <parameter constant="true" id="R_DCxtO_lower_bound" sboTerm="SBO:0000625" units="mmol_per_gDW_per_hr" value="-10" />
      <parameter constant="true" id="R_DAxtO_lower_bound" sboTerm="SBO:0000625" units="mmol_per_gDW_per_hr" value="-10" />
      <parameter constant="true" id="R_ARABxtO_lower_bound" sboTerm="SBO:0000625" units="mmol_per_gDW_per_hr" value="-10" />
      <parameter constant="true" id="R_CYTSxtO_lower_bound" sboTerm="SBO:0000625" units="mmol_per_gDW_per_hr" value="-10" />
      <parameter constant="true" id="R_CYTDxtO_lower_bound" sboTerm="SBO:0000625" units="mmol_per_gDW_per_hr" value="-10" />
      <parameter constant="true" id="R_CO2xtO_lower_bound" sboTerm="SBO:0000625" units="mmol_per_gDW_per_hr" value="-10" />
      <parameter constant="true" id="R_CITxtO_lower_bound" sboTerm="SBO:0000625" units="mmol_per_gDW_per_hr" value="-10" />
      <parameter constant="true" id="R_CHOxtO_lower_bound" sboTerm="SBO:0000625" units="mmol_per_gDW_per_hr" value="-10" />
      <parameter constant="true" id="R_BTxtO_lower_bound" sboTerm="SBO:0000625" units="mmol_per_gDW_per_hr" value="-10" />
      <parameter constant="true" id="R_BMxtO_lower_bound" sboTerm="SBO:0000625" units="mmol_per_gDW_per_hr" value="-10" />
      <parameter constant="true" id="R_FUCxtO_lower_bound" sboTerm="SBO:0000625" units="mmol_per_gDW_per_hr" value="-10" />
      <parameter constant="true" id="R_MANxtO_lower_bound" sboTerm="SBO:0000625" units="mmol_per_gDW_per_hr" value="-10" />
      <parameter constant="true" id="R_GLCxtO_lower_bound" sboTerm="SBO:0000625" units="mmol_per_gDW_per_hr" value="-10" />
      <parameter constant="true" id="R_TRExtO_lower_bound" sboTerm="SBO:0000625" units="mmol_per_gDW_per_hr" value="-10" />
      <parameter constant="true" id="R_ATNxtO_lower_bound" sboTerm="SBO:0000625" units="mmol_per_gDW_per_hr" value="-10" />
      <parameter constant="true" id="R_PAPxtO_lower_bound" sboTerm="SBO:0000625" units="mmol_per_gDW_per_hr" value="-10" />
      <parameter constant="true" id="R_ADNxtO_lower_bound" sboTerm="SBO:0000625" units="mmol_per_gDW_per_hr" value="-10" />
      <parameter constant="true" id="R_ADxtO_lower_bound" sboTerm="SBO:0000625" units="mmol_per_gDW_per_hr" value="-10" />
      <parameter constant="true" id="R_ACxtO_lower_bound" sboTerm="SBO:0000625" units="mmol_per_gDW_per_hr" value="-10" />
      <parameter constant="true" id="R_ACALxtO_lower_bound" sboTerm="SBO:0000625" units="mmol_per_gDW_per_hr" value="-10" />
      <parameter constant="true" id="R_AONAxtO_lower_bound" sboTerm="SBO:0000625" units="mmol_per_gDW_per_hr" value="-10" />
      <parameter constant="true" id="R_DANNAxtO_lower_bound" sboTerm="SBO:0000625" units="mmol_per_gDW_per_hr" value="-10" />
      <parameter constant="true" id="R_AKGxtO_lower_bound" sboTerm="SBO:0000625" units="mmol_per_gDW_per_hr" value="-10" />
      <parameter constant="true" id="R_PNTOxtO_lower_bound" sboTerm="SBO:0000625" units="mmol_per_gDW_per_hr" value="-10" />
      <parameter constant="true" id="R_LACxtO_lower_bound" sboTerm="SBO:0000625" units="mmol_per_gDW_per_hr" value="-10" />
    </listOfParameters>
    <listOfCompartments>
      <compartment constant="true" id="e" name="Extracellular" />
      <compartment constant="true" id="c" name="Cytosol" />
      <compartment constant="true" id="b" name="Boundary" />
      <compartment constant="true" id="m" name="Mitochondria" />
    </listOfCompartments>
    <listOfSpecies>
      <species boundaryCondition="false" compartment="c" constant="false" hasOnlySubstanceUnits="false" id="M_m1" name="(-)-ureidoglycolate_C3H6N2O4" fbc:charge="0" />
      <species boundaryCondition="false" compartment="c" constant="false" hasOnlySubstanceUnits="false" id="M_m2" name="(R)-3-hydroxypalmitoyl-[acp]_C16H31O2SR" fbc:charge="0" />
      <species boundaryCondition="false" compartment="c" constant="false" hasOnlySubstanceUnits="false" id="M_m3" name="(3S)-3-hydroxyacyl-CoA_C24H39N7O18P3SR" fbc:charge="0" />
      <species boundaryCondition="false" compartment="c" constant="false" hasOnlySubstanceUnits="false" id="M_m4" name="alpha-D-mannosyl-beta-D-mannosyl-diacetylchitobiosyldiphosphodolichol_C53H92N2O27P2" fbc:charge="0" />
      <species boundaryCondition="false" compartment="m" constant="false" hasOnlySubstanceUnits="false" id="M_m5" name="(R)-2,3-dihydroxy-3-methylbutanoate_C5H10O4" fbc:charge="0" />
      <species boundaryCondition="false" compartment="c" constant="false" hasOnlySubstanceUnits="false" id="M_m6" name="3-methyl-2-oxobutanoate_C5H8O3" fbc:charge="0" />
      <species boundaryCondition="false" compartment="m" constant="false" hasOnlySubstanceUnits="false" id="M_m7" name="3-methyl-2-oxobutanoate_C5H8O3" fbc:charge="0" />
      <species boundaryCondition="false" compartment="m" constant="false" hasOnlySubstanceUnits="false" id="M_m8" name="(R)-3-hydroxy-3-methyl-2-oxobutanoate_C5H8O4" fbc:charge="0" />
      <species boundaryCondition="false" compartment="c" constant="false" hasOnlySubstanceUnits="false" id="M_m9" name="N-((R)-4'-phosphopantothenoyl)-L-cysteine_C12H23N2O8PS" fbc:charge="0" />
      <species boundaryCondition="false" compartment="c" constant="false" hasOnlySubstanceUnits="false" id="M_m10" name="(R)-5-diphosphomevalonate_C6H14O10P2" fbc:charge="0" />
      <species boundaryCondition="false" compartment="c" constant="false" hasOnlySubstanceUnits="false" id="M_m11" name="(R)-5-phosphomevalonate_C6H13O7P" fbc:charge="0" />
      <species boundaryCondition="false" compartment="c" constant="false" hasOnlySubstanceUnits="false" id="M_m12" name="(R)-lactate_C3H6O3" fbc:charge="0" />
      <species boundaryCondition="false" compartment="m" constant="false" hasOnlySubstanceUnits="false" id="M_m13" name="(R)-lactate_C3H6O3" fbc:charge="0" />
      <species boundaryCondition="false" compartment="c" constant="false" hasOnlySubstanceUnits="false" id="M_m14" name="(R)-mevalonate_C6H12O4" fbc:charge="0" />
      <species boundaryCondition="false" compartment="m" constant="false" hasOnlySubstanceUnits="false" id="M_m15" name="(R)-mevalonate_C6H12O4" fbc:charge="0" />
      <species boundaryCondition="false" compartment="c" constant="false" hasOnlySubstanceUnits="false" id="M_m16" name="(R)-pantoate_C6H12O4" fbc:charge="0" />
      <species boundaryCondition="false" compartment="m" constant="false" hasOnlySubstanceUnits="false" id="M_m17" name="(R)-pantoate_C6H12O4" fbc:charge="0" />
      <species boundaryCondition="false" compartment="c" constant="false" hasOnlySubstanceUnits="false" id="M_m18" name="(R)-pantothenate_C9H17NO5" fbc:charge="0" />
      <species boundaryCondition="false" compartment="c" constant="false" hasOnlySubstanceUnits="false" id="M_m19" name="(R)-S-lactoylglutathione_C13H21N3O8S" fbc:charge="0" />
      <species boundaryCondition="false" compartment="m" constant="false" hasOnlySubstanceUnits="false" id="M_m20" name="(R)-S-lactoylglutathione_C13H21N3O8S" fbc:charge="0" />
      <species boundaryCondition="false" compartment="c" constant="false" hasOnlySubstanceUnits="false" id="M_m21" name="(S)-1-pyrroline-5-carboxylate_C5H7NO2" fbc:charge="0" />
      <species boundaryCondition="false" compartment="m" constant="false" hasOnlySubstanceUnits="false" id="M_m22" name="(S)-1-pyrroline-5-carboxylate_C5H7NO2" fbc:charge="0" />
      <species boundaryCondition="false" compartment="c" constant="false" hasOnlySubstanceUnits="false" id="M_m23" name="(S)-2,3-epoxysqualene_C30H50O" fbc:charge="0" />
      <species boundaryCondition="false" compartment="c" constant="false" hasOnlySubstanceUnits="false" id="M_m24" name="(S)-3-hydroxy-3-methylglutaryl-CoA_C27H44N7O20P3S" fbc:charge="0" />
      <species boundaryCondition="false" compartment="m" constant="false" hasOnlySubstanceUnits="false" id="M_m25" name="(S)-3-hydroxy-3-methylglutaryl-CoA_C27H44N7O20P3S" fbc:charge="0" />
      <species boundaryCondition="false" compartment="c" constant="false" hasOnlySubstanceUnits="false" id="M_m26" name="(S)-dihydroorotate_C5H6N2O4" fbc:charge="0" />
      <species boundaryCondition="false" compartment="m" constant="false" hasOnlySubstanceUnits="false" id="M_m27" name="(S)-lactaldehyde_C3H6O2" fbc:charge="0" />
      <species boundaryCondition="false" compartment="m" constant="false" hasOnlySubstanceUnits="false" id="M_m28" name="(S)-lactate_C3H6O3" fbc:charge="0" />
      <species boundaryCondition="false" compartment="c" constant="false" hasOnlySubstanceUnits="false" id="M_m29" name="1-(2-carboxyphenylamino)-1-deoxy-D-ribulose 5-phosphate_C12H16NO9P" fbc:charge="0" />
      <species boundaryCondition="false" compartment="c" constant="false" hasOnlySubstanceUnits="false" id="M_m30" name="1-(5-phospho-D-ribosyl)-5-amino-4-imidazolecarboxylate_C9H14N3O9P" fbc:charge="0" />
      <species boundaryCondition="false" compartment="c" constant="false" hasOnlySubstanceUnits="false" id="M_m31" name="(2S)-2-[5-amino-1-(5-phospho-beta-D-ribosyl)imidazole-4-carboxamido]succinic acid_C13H19N4O12P" fbc:charge="0" />
      <species boundaryCondition="false" compartment="c" constant="false" hasOnlySubstanceUnits="false" id="M_m32" name="5-amino-1-(5-phospho-D-ribosyl)imidazole-4-carboxamide_C9H15N4O8P" fbc:charge="0" />
      <species boundaryCondition="false" compartment="c" constant="false" hasOnlySubstanceUnits="false" id="M_m33" name="5-formamido-1-(5-phospho-D-ribosyl)imidazole-4-carboxamide_C10H15N4O9P" fbc:charge="0" />
      <species boundaryCondition="false" compartment="c" constant="false" hasOnlySubstanceUnits="false" id="M_m34" name="1,3-beta-D-glucan_" fbc:charge="0" />
      <species boundaryCondition="false" compartment="c" constant="false" hasOnlySubstanceUnits="false" id="M_m35" name="trimethylenediamine_C3H10N2" fbc:charge="0" />
      <species boundaryCondition="false" compartment="c" constant="false" hasOnlySubstanceUnits="false" id="M_m36" name="10-formyltetrahydrofolate_C20H23N7O7" fbc:charge="0" />
      <species boundaryCondition="false" compartment="m" constant="false" hasOnlySubstanceUnits="false" id="M_m37" name="10-formyltetrahydrofolate_C20H23N7O7" fbc:charge="0" />
      <species boundaryCondition="false" compartment="c" constant="false" hasOnlySubstanceUnits="false" id="M_m38" name="1-alpha-D-galactosyl-myo-inositol_C12H22O11" fbc:charge="0" />
      <species boundaryCondition="false" compartment="c" constant="false" hasOnlySubstanceUnits="false" id="M_m39" name="1-deoxy-D-threo-2-pentulose_C5H10O5" fbc:charge="0" />
      <species boundaryCondition="false" compartment="c" constant="false" hasOnlySubstanceUnits="false" id="M_m40" name="1D-myo-inositol 3-phosphate_C6H13O9P" fbc:charge="0" />
      <species boundaryCondition="false" compartment="c" constant="false" hasOnlySubstanceUnits="false" id="M_m41" name="1-phosphatidyl-1D-myo-inositol 4-phosphates_C11H18O16P2R2" fbc:charge="0" />
      <species boundaryCondition="false" compartment="c" constant="false" hasOnlySubstanceUnits="false" id="M_m42" name="1-phosphatidyl-1D-myo-inositol 3-phosphates_C11H18O16P2R2" fbc:charge="0" />
      <species boundaryCondition="false" compartment="c" constant="false" hasOnlySubstanceUnits="false" id="M_m43" name="1-phosphatidyl-1D-myo-inositols_C11H17O13PR2" fbc:charge="0" />
      <species boundaryCondition="false" compartment="c" constant="false" hasOnlySubstanceUnits="false" id="M_m44" name="1-phosphatidyl-1D-myo-inositol 4,5-bisphosphates_C11H19O19P3R2" fbc:charge="0" />
      <species boundaryCondition="false" compartment="c" constant="false" hasOnlySubstanceUnits="false" id="M_m45" name="2-(3-amino-3-carboxypropyl)-L-histidine_C10H16N4O4" fbc:charge="0" />
      <species boundaryCondition="false" compartment="c" constant="false" hasOnlySubstanceUnits="false" id="M_m46" name="2-formamido-N(1)-(5-phospho-D-ribosyl)acetamidine_C8H16N3O8P" fbc:charge="0" />
      <species boundaryCondition="false" compartment="c" constant="false" hasOnlySubstanceUnits="false" id="M_m47" name="2,3-bisphospho-D-glycerate_C3H8O10P2" fbc:charge="0" />
      <species boundaryCondition="false" compartment="c" constant="false" hasOnlySubstanceUnits="false" id="M_m48" name="trans-2,3-Dehydroacyl-[acp]_C3H2OSR2" fbc:charge="0" />
      <species boundaryCondition="false" compartment="c" constant="false" hasOnlySubstanceUnits="false" id="M_m49" name="2,5-diamino-6-hydroxy-4-(5'-phosphoribosylamino)-pyrimidine_C9H16N5O8P" fbc:charge="0" />
      <species boundaryCondition="false" compartment="c" constant="false" hasOnlySubstanceUnits="false" id="M_m50" name="2-[3-carboxy-3-(methylammonio)propyl]-L-histidine_C11H18N4O4" fbc:charge="0" />
      <species boundaryCondition="false" compartment="m" constant="false" hasOnlySubstanceUnits="false" id="M_m51" name="acetohydroxybutyrate_C6H10O4" fbc:charge="0" />
      <species boundaryCondition="false" compartment="c" constant="false" hasOnlySubstanceUnits="false" id="M_m52" name="2-acetolactate_C5H8O4" fbc:charge="0" />
      <species boundaryCondition="false" compartment="m" constant="false" hasOnlySubstanceUnits="false" id="M_m53" name="2-acetolactate_C5H8O4" fbc:charge="0" />
      <species boundaryCondition="false" compartment="c" constant="false" hasOnlySubstanceUnits="false" id="M_m54" name="2-amino-3-carboxymuconate semialdehyde_C7H7NO5" fbc:charge="0" />
      <species boundaryCondition="false" compartment="c" constant="false" hasOnlySubstanceUnits="false" id="M_m55" name="7,8-dihydroneopterin_C9H13N5O4" fbc:charge="0" />
      <species boundaryCondition="false" compartment="c" constant="false" hasOnlySubstanceUnits="false" id="M_m56" name="7,8-dihydroneopterin 3'-triphosphate_C9H16N5O13P3" fbc:charge="0" />
      <species boundaryCondition="false" compartment="c" constant="false" hasOnlySubstanceUnits="false" id="M_m57" name="2-amino-6-(hydroxymethyl)-7,8-dihydropteridin-4-ol_C7H9N5O2" fbc:charge="0" />
      <species boundaryCondition="false" compartment="c" constant="false" hasOnlySubstanceUnits="false" id="M_m58" name="(2-amino-4-hydroxy-7,8-dihydropteridin-6-yl)methyl trihydrogen diphosphate_C7H11N5O8P2" fbc:charge="0" />
      <species boundaryCondition="false" compartment="c" constant="false" hasOnlySubstanceUnits="false" id="M_m59" name="2-aminomuconate_C6H7NO4" fbc:charge="0" />
      <species boundaryCondition="false" compartment="c" constant="false" hasOnlySubstanceUnits="false" id="M_m60" name="2-aminomuconic 6-semialdehyde_C6H7NO3" fbc:charge="0" />
      <species boundaryCondition="false" compartment="c" constant="false" hasOnlySubstanceUnits="false" id="M_m61" name="2-dehydro-3-deoxy-D-arabino-heptonate 7-phosphate_C7H13O10P" fbc:charge="0" />
      <species boundaryCondition="false" compartment="c" constant="false" hasOnlySubstanceUnits="false" id="M_m62" name="2-dehydropantoate_C6H10O4" fbc:charge="0" />
      <species boundaryCondition="false" compartment="m" constant="false" hasOnlySubstanceUnits="false" id="M_m63" name="2-dehydropantoate_C6H10O4" fbc:charge="0" />
      <species boundaryCondition="false" compartment="c" constant="false" hasOnlySubstanceUnits="false" id="M_m64" name="2-deoxy-D-ribose 5-phosphate_C5H11O7P" fbc:charge="0" />
      <species boundaryCondition="false" compartment="c" constant="false" hasOnlySubstanceUnits="false" id="M_m65" name="homocitrate_C7H10O7" fbc:charge="0" />
      <species boundaryCondition="false" compartment="m" constant="false" hasOnlySubstanceUnits="false" id="M_m66" name="homocitrate_C7H10O7" fbc:charge="0" />
      <species boundaryCondition="false" compartment="c" constant="false" hasOnlySubstanceUnits="false" id="M_m67" name="2-isopropylmalate_C7H12O5" fbc:charge="0" />
      <species boundaryCondition="false" compartment="m" constant="false" hasOnlySubstanceUnits="false" id="M_m68" name="2-isopropylmalate_C7H12O5" fbc:charge="0" />
      <species boundaryCondition="false" compartment="c" constant="false" hasOnlySubstanceUnits="false" id="M_m69" name="2-isopropylmaleate_C7H10O4" fbc:charge="0" />
      <species boundaryCondition="false" compartment="c" constant="false" hasOnlySubstanceUnits="false" id="M_m70" name="4-amino-2-methyl-5-diphosphomethylpyrimidine_C6H11N3O7P2" fbc:charge="0" />
      <species boundaryCondition="false" compartment="m" constant="false" hasOnlySubstanceUnits="false" id="M_m71" name="2-nonaprenyl-3-methyl-6-methoxy-1,4-benzoquinone_" fbc:charge="0" />
      <species boundaryCondition="false" compartment="c" constant="false" hasOnlySubstanceUnits="false" id="M_m72" name="2-nonaprenyl-6-hydroxyphenol_" fbc:charge="0" />
      <species boundaryCondition="false" compartment="m" constant="false" hasOnlySubstanceUnits="false" id="M_m73" name="2-nonaprenyl-6-methoxy-1,4-benzoquinone_" fbc:charge="0" />
      <species boundaryCondition="false" compartment="c" constant="false" hasOnlySubstanceUnits="false" id="M_m74" name="2-nonaprenyl-6-methoxyphenol_C52H80O2" fbc:charge="0" />
      <species boundaryCondition="false" compartment="m" constant="false" hasOnlySubstanceUnits="false" id="M_m75" name="2-nonaprenyl-6-methoxyphenol_C52H80O2" fbc:charge="0" />
      <species boundaryCondition="false" compartment="c" constant="false" hasOnlySubstanceUnits="false" id="M_m76" name="2-nonaprenylphenol_" fbc:charge="0" />
      <species boundaryCondition="false" compartment="c" constant="false" hasOnlySubstanceUnits="false" id="M_m77" name="2-oxo-3-hydroxy-4-phosphobutanoate_C4H7O8P" fbc:charge="0" />
      <species boundaryCondition="false" compartment="c" constant="false" hasOnlySubstanceUnits="false" id="M_m78" name="2-oxoadipate_C6H8O5" fbc:charge="0" />
      <species boundaryCondition="false" compartment="m" constant="false" hasOnlySubstanceUnits="false" id="M_m79" name="2-oxoadipate_C6H8O5" fbc:charge="0" />
      <species boundaryCondition="false" compartment="c" constant="false" hasOnlySubstanceUnits="false" id="M_m80" name="2-oxobutanoate_C4H6O3" fbc:charge="0" />
      <species boundaryCondition="false" compartment="m" constant="false" hasOnlySubstanceUnits="false" id="M_m81" name="2-oxobutanoate_C4H6O3" fbc:charge="0" />
      <species boundaryCondition="false" compartment="c" constant="false" hasOnlySubstanceUnits="false" id="M_m82" name="2-oxoglutarate_C5H6O5" fbc:charge="0" />
      <species boundaryCondition="false" compartment="m" constant="false" hasOnlySubstanceUnits="false" id="M_m83" name="2-oxoglutarate_C5H6O5" fbc:charge="0" />
      <species boundaryCondition="false" compartment="c" constant="false" hasOnlySubstanceUnits="false" id="M_m84" name="2-phenylacetamide_C8H9NO" fbc:charge="0" />
      <species boundaryCondition="false" compartment="c" constant="false" hasOnlySubstanceUnits="false" id="M_m85" name="2-phospho-D-glycerate_C3H7O7P" fbc:charge="0" />
      <species boundaryCondition="false" compartment="c" constant="false" hasOnlySubstanceUnits="false" id="M_m86" name="3-(4-hydroxyphenyl)pyruvate_C9H8O4" fbc:charge="0" />
      <species boundaryCondition="false" compartment="c" constant="false" hasOnlySubstanceUnits="false" id="M_m87" name="3-(imidazol-4-yl)-2-oxopropyl phosphate_C6H9N2O5P" fbc:charge="0" />
      <species boundaryCondition="false" compartment="c" constant="false" hasOnlySubstanceUnits="false" id="M_m88" name="3',5'-cyclic AMP_C10H12N5O6P" fbc:charge="0" />
      <species boundaryCondition="false" compartment="c" constant="false" hasOnlySubstanceUnits="false" id="M_m89" name="3',5'-cyclic CMP_C9H12N3O7P" fbc:charge="0" />
      <species boundaryCondition="false" compartment="c" constant="false" hasOnlySubstanceUnits="false" id="M_m90" name="3',5'-cyclic dAMP_C10H12N5O5P" fbc:charge="0" />
      <species boundaryCondition="false" compartment="c" constant="false" hasOnlySubstanceUnits="false" id="M_m91" name="3',5'-cyclic GMP_C10H12N5O7P" fbc:charge="0" />
      <species boundaryCondition="false" compartment="c" constant="false" hasOnlySubstanceUnits="false" id="M_m92" name="3',5'-cyclic IMP_C10H11N4O7P" fbc:charge="0" />
      <species boundaryCondition="false" compartment="c" constant="false" hasOnlySubstanceUnits="false" id="M_m93" name="3-aminopropanal_C3H7NO" fbc:charge="0" />
      <species boundaryCondition="false" compartment="c" constant="false" hasOnlySubstanceUnits="false" id="M_m94" name="(2S)-2-isopropyl-3-oxosuccinate_C7H10O5" fbc:charge="0" />
      <species boundaryCondition="false" compartment="m" constant="false" hasOnlySubstanceUnits="false" id="M_m95" name="(2S)-2-isopropyl-3-oxosuccinate_C7H10O5" fbc:charge="0" />
      <species boundaryCondition="false" compartment="c" constant="false" hasOnlySubstanceUnits="false" id="M_m96" name="3-dehydroquinate_C7H10O6" fbc:charge="0" />
      <species boundaryCondition="false" compartment="c" constant="false" hasOnlySubstanceUnits="false" id="M_m97" name="3-dehydroshikimate_C7H8O5" fbc:charge="0" />
      <species boundaryCondition="false" compartment="c" constant="false" hasOnlySubstanceUnits="false" id="M_m98" name="3-dehydrosphinganine_C18H37NO2" fbc:charge="0" />
      <species boundaryCondition="false" compartment="m" constant="false" hasOnlySubstanceUnits="false" id="M_m99" name="3-demethylubiquinone-9_C53H80O4" fbc:charge="0" />
      <species boundaryCondition="false" compartment="c" constant="false" hasOnlySubstanceUnits="false" id="M_m100" name="3-hydroxyanthranilate_C7H7NO3" fbc:charge="0" />
      <species boundaryCondition="false" compartment="c" constant="false" hasOnlySubstanceUnits="false" id="M_m101" name="3-hydroxykynurenine_C10H12N2O4" fbc:charge="0" />
      <species boundaryCondition="false" compartment="c" constant="false" hasOnlySubstanceUnits="false" id="M_m102" name="indole-3-acetonitrile_C10H8N2" fbc:charge="0" />
      <species boundaryCondition="false" compartment="c" constant="false" hasOnlySubstanceUnits="false" id="M_m103" name="3-isopropylmalate_C7H12O5" fbc:charge="0" />
      <species boundaryCondition="false" compartment="m" constant="false" hasOnlySubstanceUnits="false" id="M_m104" name="3-isopropylmalate_C7H12O5" fbc:charge="0" />
      <species boundaryCondition="false" compartment="c" constant="false" hasOnlySubstanceUnits="false" id="M_m107" name="3-nonaprenyl-4-hydroxybenzoate_C52H78O3" fbc:charge="0" />
      <species boundaryCondition="false" compartment="m" constant="false" hasOnlySubstanceUnits="false" id="M_m108" name="3-oxoacyl-[acp]_C3H2O2SR2" fbc:charge="0" />
      <species boundaryCondition="false" compartment="c" constant="false" hasOnlySubstanceUnits="false" id="M_m109" name="3-oxoacyl-CoAs_C24H37N7O18P3SR" fbc:charge="0" />
      <species boundaryCondition="false" compartment="c" constant="false" hasOnlySubstanceUnits="false" id="M_m110" name="3'-phospho-5'-adenylyl sulfate_C10H15N5O13P2S" fbc:charge="0" />
      <species boundaryCondition="false" compartment="c" constant="false" hasOnlySubstanceUnits="false" id="M_m111" name="3-phospho-D-glycerate_C3H7O7P" fbc:charge="0" />
      <species boundaryCondition="false" compartment="c" constant="false" hasOnlySubstanceUnits="false" id="M_m112" name="3-phospho-D-glyceroyl phosphate_C3H8O10P2" fbc:charge="0" />
      <species boundaryCondition="false" compartment="c" constant="false" hasOnlySubstanceUnits="false" id="M_m113" name="3-phosphonooxypyruvate_C3H5O7P" fbc:charge="0" />
      <species boundaryCondition="false" compartment="c" constant="false" hasOnlySubstanceUnits="false" id="M_m114" name="O-phosphoserine_C3H8NO6P" fbc:charge="0" />
      <species boundaryCondition="false" compartment="c" constant="false" hasOnlySubstanceUnits="false" id="M_m115" name="4,4-dimethylcholesta-8,14,24-trienol_C29H46O" fbc:charge="0" />
      <species boundaryCondition="false" compartment="c" constant="false" hasOnlySubstanceUnits="false" id="M_m116" name="4,4-dimethylzymosterol_C29H48O" fbc:charge="0" />
      <species boundaryCondition="false" compartment="c" constant="false" hasOnlySubstanceUnits="false" id="M_m117" name="4-amino-2-methyl-5-phosphomethylpyrimidine_C6H10N3O4P" fbc:charge="0" />
      <species boundaryCondition="false" compartment="c" constant="false" hasOnlySubstanceUnits="false" id="M_m118" name="4-amino-4-deoxychorismate_C10H11NO5" fbc:charge="0" />
      <species boundaryCondition="false" compartment="c" constant="false" hasOnlySubstanceUnits="false" id="M_m119" name="4-amino-5-hydroxymethyl-2-methylpyrimidine_C6H9N3O" fbc:charge="0" />
      <species boundaryCondition="false" compartment="c" constant="false" hasOnlySubstanceUnits="false" id="M_m120" name="4-aminobenzoate_C7H7NO2" fbc:charge="0" />
      <species boundaryCondition="false" compartment="c" constant="false" hasOnlySubstanceUnits="false" id="M_m121" name="gamma-aminobutyrate_C4H9NO2" fbc:charge="0" />
      <species boundaryCondition="false" compartment="m" constant="false" hasOnlySubstanceUnits="false" id="M_m122" name="gamma-aminobutyrate_C4H9NO2" fbc:charge="0" />
      <species boundaryCondition="false" compartment="c" constant="false" hasOnlySubstanceUnits="false" id="M_m123" name="4-aminobutanal_C4H9NO" fbc:charge="0" />
      <species boundaryCondition="false" compartment="m" constant="false" hasOnlySubstanceUnits="false" id="M_m124" name="4-aminobutanal_C4H9NO" fbc:charge="0" />
      <species boundaryCondition="false" compartment="c" constant="false" hasOnlySubstanceUnits="false" id="M_m125" name="4-fumarylacetoacetate_C8H8O6" fbc:charge="0" />
      <species boundaryCondition="false" compartment="c" constant="false" hasOnlySubstanceUnits="false" id="M_m126" name="4-guanidinobutanamide_C5H12N4O" fbc:charge="0" />
      <species boundaryCondition="false" compartment="c" constant="false" hasOnlySubstanceUnits="false" id="M_m127" name="4-guanidinobutanoate_C5H11N3O2" fbc:charge="0" />
      <species boundaryCondition="false" compartment="c" constant="false" hasOnlySubstanceUnits="false" id="M_m128" name="4-hydroxybenzoate_C7H6O3" fbc:charge="0" />
      <species boundaryCondition="false" compartment="c" constant="false" hasOnlySubstanceUnits="false" id="M_m129" name="p-methylolphenol_C7H8O2" fbc:charge="0" />
      <species boundaryCondition="false" compartment="c" constant="false" hasOnlySubstanceUnits="false" id="M_m130" name="4-hydroxy-L-threonine_C4H9NO4" fbc:charge="0" />
      <species boundaryCondition="false" compartment="c" constant="false" hasOnlySubstanceUnits="false" id="M_m131" name="4-maleylacetoacetate_C8H8O6" fbc:charge="0" />
      <species boundaryCondition="false" compartment="c" constant="false" hasOnlySubstanceUnits="false" id="M_m132" name="4-methyl-5-(2-phosphoethyl)-thiazole_C6H10NO4PS" fbc:charge="0" />
      <species boundaryCondition="false" compartment="c" constant="false" hasOnlySubstanceUnits="false" id="M_m133" name="4alpha-methylzymosterol_C28H46O" fbc:charge="0" />
      <species boundaryCondition="false" compartment="c" constant="false" hasOnlySubstanceUnits="false" id="M_m134" name="4-phospho-L-aspartate_C4H8NO7P" fbc:charge="0" />
      <species boundaryCondition="false" compartment="c" constant="false" hasOnlySubstanceUnits="false" id="M_m135" name="5-(2-hydroxyethyl)-4-methylthiazole_C6H9NOS" fbc:charge="0" />
      <species boundaryCondition="false" compartment="c" constant="false" hasOnlySubstanceUnits="false" id="M_m136" name="1-(5-phospho-D-ribosyl)-5-[(5-phospho-D-ribosylamino)methylideneamino]imidazole-4-carboxamide_C15H25N5O15P2" fbc:charge="0" />
      <species boundaryCondition="false" compartment="c" constant="false" hasOnlySubstanceUnits="false" id="M_m137" name="5,10-methenyltetrahydrofolate_C20H21N7O6" fbc:charge="0" />
      <species boundaryCondition="false" compartment="m" constant="false" hasOnlySubstanceUnits="false" id="M_m138" name="5,10-methenyltetrahydrofolate_C20H21N7O6" fbc:charge="0" />
      <species boundaryCondition="false" compartment="c" constant="false" hasOnlySubstanceUnits="false" id="M_m139" name="5,10-methylenetetrahydrofolate_C20H23N7O6" fbc:charge="0" />
      <species boundaryCondition="false" compartment="m" constant="false" hasOnlySubstanceUnits="false" id="M_m140" name="5,10-methylenetetrahydrofolate_C20H23N7O6" fbc:charge="0" />
      <species boundaryCondition="false" compartment="c" constant="false" hasOnlySubstanceUnits="false" id="M_m141" name="5-amino-6-(5'-phosphoribitylamino)uracil_C9H17N4O9P" fbc:charge="0" />
      <species boundaryCondition="false" compartment="c" constant="false" hasOnlySubstanceUnits="false" id="M_m142" name="5-amino-6-(5-phosphoribosylamino)uracil_C9H15N4O9P" fbc:charge="0" />
      <species boundaryCondition="false" compartment="c" constant="false" hasOnlySubstanceUnits="false" id="M_m143" name="4-(1-D-ribitylamino)-5-amino-2,6-dihydroxypyrimidine_C9H16N4O6" fbc:charge="0" />
      <species boundaryCondition="false" compartment="c" constant="false" hasOnlySubstanceUnits="false" id="M_m144" name="5-aminolevulinate_C5H9NO3" fbc:charge="0" />
      <species boundaryCondition="false" compartment="m" constant="false" hasOnlySubstanceUnits="false" id="M_m145" name="5-aminolevulinate_C5H9NO3" fbc:charge="0" />
      <species boundaryCondition="false" compartment="c" constant="false" hasOnlySubstanceUnits="false" id="M_m146" name="5-methyltetrahydrofolate_C20H25N7O6" fbc:charge="0" />
      <species boundaryCondition="false" compartment="m" constant="false" hasOnlySubstanceUnits="false" id="M_m147" name="5-methyltetrahydrofolate_C20H25N7O6" fbc:charge="0" />
      <species boundaryCondition="false" compartment="c" constant="false" hasOnlySubstanceUnits="false" id="M_m148" name="5-methyltetrahydropteroyltri-L-glutamate_C30H39N9O12" fbc:charge="0" />
      <species boundaryCondition="false" compartment="c" constant="false" hasOnlySubstanceUnits="false" id="M_m149" name="5'-S-methyl-5'-thioadenosine_C11H15N5O3S" fbc:charge="0" />
      <species boundaryCondition="false" compartment="c" constant="false" hasOnlySubstanceUnits="false" id="M_m150" name="5-O-(1-carboxyvinyl)-3-phosphoshikimate_C10H13O10P" fbc:charge="0" />
      <species boundaryCondition="false" compartment="c" constant="false" hasOnlySubstanceUnits="false" id="M_m151" name="5-phospho-alpha-D-ribose 1-diphosphate_C5H13O14P3" fbc:charge="0" />
      <species boundaryCondition="false" compartment="m" constant="false" hasOnlySubstanceUnits="false" id="M_m152" name="5-phospho-alpha-D-ribose 1-diphosphate_C5H13O14P3" fbc:charge="0" />
      <species boundaryCondition="false" compartment="c" constant="false" hasOnlySubstanceUnits="false" id="M_m153" name="5-phospho-D-ribosylamine_C5H12NO7P" fbc:charge="0" />
      <species boundaryCondition="false" compartment="c" constant="false" hasOnlySubstanceUnits="false" id="M_m154" name="N(1)-(5-phospho-D-ribosyl)glycinamide_C7H15N2O8P" fbc:charge="0" />
      <species boundaryCondition="false" compartment="c" constant="false" hasOnlySubstanceUnits="false" id="M_m155" name="N(2)-formyl-N(1)-(5-phospho-D-ribosyl)glycinamide_C8H15N2O9P" fbc:charge="0" />
      <species boundaryCondition="false" compartment="c" constant="false" hasOnlySubstanceUnits="false" id="M_m156" name="6,7-dimethyl-8-(1-D-ribityl)lumazine_C13H18N4O6" fbc:charge="0" />
      <species boundaryCondition="false" compartment="c" constant="false" hasOnlySubstanceUnits="false" id="M_m157" name="pimeloyl-CoA_C28H46N7O19P3S" fbc:charge="0" />
      <species boundaryCondition="false" compartment="c" constant="false" hasOnlySubstanceUnits="false" id="M_m158" name="6-phospho-D-gluconate_C6H13O10P" fbc:charge="0" />
      <species boundaryCondition="false" compartment="c" constant="false" hasOnlySubstanceUnits="false" id="M_m159" name="7,8-diaminononanoate_C9H20N2O2" fbc:charge="0" />
      <species boundaryCondition="false" compartment="c" constant="false" hasOnlySubstanceUnits="false" id="M_m160" name="8-amino-7-oxononanoate_C9H17NO3" fbc:charge="0" />
      <species boundaryCondition="false" compartment="m" constant="false" hasOnlySubstanceUnits="false" id="M_m161" name="acetoacetyl-CoA_C25H40N7O18P3S" fbc:charge="0" />
      <species boundaryCondition="false" compartment="e" constant="false" hasOnlySubstanceUnits="false" id="M_m162" name="acetaldehyde_C2H4O" fbc:charge="0" />
      <species boundaryCondition="false" compartment="c" constant="false" hasOnlySubstanceUnits="false" id="M_m163" name="acetaldehyde_C2H4O" fbc:charge="0" />
      <species boundaryCondition="false" compartment="m" constant="false" hasOnlySubstanceUnits="false" id="M_m164" name="acetaldehyde_C2H4O" fbc:charge="0" />
      <species boundaryCondition="false" compartment="c" constant="false" hasOnlySubstanceUnits="false" id="M_m165" name="acetate_C2H4O2" fbc:charge="0" />
      <species boundaryCondition="false" compartment="m" constant="false" hasOnlySubstanceUnits="false" id="M_m166" name="acetate_C2H4O2" fbc:charge="0" />
      <species boundaryCondition="false" compartment="c" constant="false" hasOnlySubstanceUnits="false" id="M_m167" name="acetoacetate_C4H6O3" fbc:charge="0" />
      <species boundaryCondition="false" compartment="m" constant="false" hasOnlySubstanceUnits="false" id="M_m168" name="acetoacetate_C4H6O3" fbc:charge="0" />
      <species boundaryCondition="false" compartment="c" constant="false" hasOnlySubstanceUnits="false" id="M_m169" name="acetoacetyl-CoA_C25H40N7O18P3S" fbc:charge="0" />
      <species boundaryCondition="false" compartment="c" constant="false" hasOnlySubstanceUnits="false" id="M_m170" name="acetyl-CoA_C23H38N7O17P3S" fbc:charge="0" />
      <species boundaryCondition="false" compartment="m" constant="false" hasOnlySubstanceUnits="false" id="M_m171" name="acetyl-CoA_C23H38N7O17P3S" fbc:charge="0" />
      <species boundaryCondition="false" compartment="e" constant="false" hasOnlySubstanceUnits="false" id="M_m172" name="acetate_C2H4O2" fbc:charge="0" />
      <species boundaryCondition="false" compartment="c" constant="false" hasOnlySubstanceUnits="false" id="M_m173" name="acyl-[acp]_C3H4OSR2" fbc:charge="0" />
      <species boundaryCondition="false" compartment="m" constant="false" hasOnlySubstanceUnits="false" id="M_m174" name="acyl-[acp]_C3H4OSR2" fbc:charge="0" />
      <species boundaryCondition="false" compartment="c" constant="false" hasOnlySubstanceUnits="false" id="M_m175" name="acyl-carrier protein_HSR" fbc:charge="0" />
      <species boundaryCondition="false" compartment="m" constant="false" hasOnlySubstanceUnits="false" id="M_m176" name="acyl-carrier protein_HSR" fbc:charge="0" />
      <species boundaryCondition="false" compartment="c" constant="false" hasOnlySubstanceUnits="false" id="M_m177" name="acyl CoAs_" fbc:charge="0" />
      <species boundaryCondition="false" compartment="c" constant="false" hasOnlySubstanceUnits="false" id="M_m178" name="acylglycerone phosphates_" fbc:charge="0" />
      <species boundaryCondition="false" compartment="c" constant="false" hasOnlySubstanceUnits="false" id="M_m179" name="acyl-sn-glycerol 3-phosphates_C4H8O7PR" fbc:charge="0" />
      <species boundaryCondition="false" compartment="c" constant="false" hasOnlySubstanceUnits="false" id="M_m180" name="adenine_C5H5N5" fbc:charge="0" />
      <species boundaryCondition="false" compartment="m" constant="false" hasOnlySubstanceUnits="false" id="M_m181" name="adenine_C5H5N5" fbc:charge="0" />
      <species boundaryCondition="false" compartment="c" constant="false" hasOnlySubstanceUnits="false" id="M_m182" name="adenosine_C10H13N5O4" fbc:charge="0" />
      <species boundaryCondition="false" compartment="c" constant="false" hasOnlySubstanceUnits="false" id="M_m183" name="adenosine 3',5'-bisphosphate_C10H15N5O10P2" fbc:charge="0" />
      <species boundaryCondition="false" compartment="m" constant="false" hasOnlySubstanceUnits="false" id="M_m184" name="adenosine_C10H13N5O4" fbc:charge="0" />
      <species boundaryCondition="false" compartment="c" constant="false" hasOnlySubstanceUnits="false" id="M_m185" name="5'-adenylyl sulfate_C10H14N5O10PS" fbc:charge="0" />
      <species boundaryCondition="false" compartment="e" constant="false" hasOnlySubstanceUnits="false" id="M_m186" name="adenosine_C10H13N5O4" fbc:charge="0" />
      <species boundaryCondition="false" compartment="c" constant="false" hasOnlySubstanceUnits="false" id="M_m187" name="ADP_C10H15N5O10P2" fbc:charge="0" />
      <species boundaryCondition="false" compartment="m" constant="false" hasOnlySubstanceUnits="false" id="M_m188" name="ADP_C10H15N5O10P2" fbc:charge="0" />
      <species boundaryCondition="false" compartment="c" constant="false" hasOnlySubstanceUnits="false" id="M_m189" name="5-deoxy-D-ribofuranos-5-yl-ADP_C15H23N5O14P2" fbc:charge="0" />
      <species boundaryCondition="false" compartment="m" constant="false" hasOnlySubstanceUnits="false" id="M_m190" name="5-deoxy-D-ribofuranos-5-yl-ADP_C15H23N5O14P2" fbc:charge="0" />
      <species boundaryCondition="false" compartment="e" constant="false" hasOnlySubstanceUnits="false" id="M_m191" name="adenine_C5H5N5" fbc:charge="0" />
      <species boundaryCondition="false" compartment="c" constant="false" hasOnlySubstanceUnits="false" id="M_m192" name="iminoaspartate_C4H5NO4" fbc:charge="0" />
      <species boundaryCondition="false" compartment="e" constant="false" hasOnlySubstanceUnits="false" id="M_m193" name="2-oxoglutarate_C5H6O5" fbc:charge="0" />
      <species boundaryCondition="false" compartment="e" constant="false" hasOnlySubstanceUnits="false" id="M_m194" name="5-aminolevulinate_C5H9NO3" fbc:charge="0" />
      <species boundaryCondition="false" compartment="e" constant="false" hasOnlySubstanceUnits="false" id="M_m195" name="L-alanine_C3H7NO2" fbc:charge="0" />
      <species boundaryCondition="false" compartment="c" constant="false" hasOnlySubstanceUnits="false" id="M_m196" name="allantoate_C4H8N4O4" fbc:charge="0" />
      <species boundaryCondition="false" compartment="c" constant="false" hasOnlySubstanceUnits="false" id="M_m197" name="allantoin_C4H6N4O3" fbc:charge="0" />
      <species boundaryCondition="false" compartment="c" constant="false" hasOnlySubstanceUnits="false" id="M_m198" name="all-trans-nonaprenyl diphosphate_C45H76O7P2" fbc:charge="0" />
      <species boundaryCondition="false" compartment="c" constant="false" hasOnlySubstanceUnits="false" id="M_m199" name="alpha,alpha-trehalose_C12H22O11" fbc:charge="0" />
      <species boundaryCondition="false" compartment="c" constant="false" hasOnlySubstanceUnits="false" id="M_m200" name="alpha,alpha'-trehalose 6-phosphate_C12H23O14P" fbc:charge="0" />
      <species boundaryCondition="false" compartment="c" constant="false" hasOnlySubstanceUnits="false" id="M_m201" name="alpha-aminopropiononitrile_C3H6N2" fbc:charge="0" />
      <species boundaryCondition="false" compartment="c" constant="false" hasOnlySubstanceUnits="false" id="M_m202" name="alpha-D-fucosides_C6H11O5R" fbc:charge="0" />
      <species boundaryCondition="false" compartment="c" constant="false" hasOnlySubstanceUnits="false" id="M_m203" name="alpha-D-glucose_C6H12O6" fbc:charge="0" />
      <species boundaryCondition="false" compartment="c" constant="false" hasOnlySubstanceUnits="false" id="M_m204" name="alpha-D-glucose 6-phosphate_C6H13O9P" fbc:charge="0" />
      <species boundaryCondition="false" compartment="c" constant="false" hasOnlySubstanceUnits="false" id="M_m205" name="D-alpha-glutamyl phosphate_C5H10NO7P" fbc:charge="0" />
      <species boundaryCondition="false" compartment="c" constant="false" hasOnlySubstanceUnits="false" id="M_m206" name="alpha-D-mannose_C6H12O6" fbc:charge="0" />
      <species boundaryCondition="false" compartment="c" constant="false" hasOnlySubstanceUnits="false" id="M_m207" name="D-mannose 1-phosphate_C6H13O9P" fbc:charge="0" />
      <species boundaryCondition="false" compartment="m" constant="false" hasOnlySubstanceUnits="false" id="M_m208" name="alpha-D-ribose 1-phosphate_C5H11O8P" fbc:charge="0" />
      <species boundaryCondition="false" compartment="e" constant="false" hasOnlySubstanceUnits="false" id="M_m209" name="methylglucoside_C7H14O6" fbc:charge="0" />
      <species boundaryCondition="false" compartment="c" constant="false" hasOnlySubstanceUnits="false" id="M_m210" name="5-amino-1-(5-phospho-D-ribosyl)imidazole_C8H14N3O7P" fbc:charge="0" />
      <species boundaryCondition="false" compartment="c" constant="false" hasOnlySubstanceUnits="false" id="M_m211" name="AMP_C10H14N5O7P" fbc:charge="0" />
      <species boundaryCondition="false" compartment="m" constant="false" hasOnlySubstanceUnits="false" id="M_m212" name="AMP_C10H14N5O7P" fbc:charge="0" />
      <species boundaryCondition="false" compartment="c" constant="false" hasOnlySubstanceUnits="false" id="M_m213" name="anthranilate_C7H7NO2" fbc:charge="0" />
      <species boundaryCondition="false" compartment="e" constant="false" hasOnlySubstanceUnits="false" id="M_m214" name="8-amino-7-oxononanoate_C9H17NO3" fbc:charge="0" />
      <species boundaryCondition="false" compartment="e" constant="false" hasOnlySubstanceUnits="false" id="M_m215" name="D-arabinose_C5H10O5" fbc:charge="0" />
      <species boundaryCondition="false" compartment="e" constant="false" hasOnlySubstanceUnits="false" id="M_m216" name="L-arginine_C6H14N4O2" fbc:charge="0" />
      <species boundaryCondition="false" compartment="e" constant="false" hasOnlySubstanceUnits="false" id="M_m217" name="L-asparagine_C4H8N2O3" fbc:charge="0" />
      <species boundaryCondition="false" compartment="e" constant="false" hasOnlySubstanceUnits="false" id="M_m218" name="L-aspartate_C4H7NO4" fbc:charge="0" />
      <species boundaryCondition="false" compartment="e" constant="false" hasOnlySubstanceUnits="false" id="M_m219" name="allantoin_C4H6N4O3" fbc:charge="0" />
      <species boundaryCondition="false" compartment="c" constant="false" hasOnlySubstanceUnits="false" id="M_m220" name="ATP_C10H16N5O13P3" fbc:charge="0" />
      <species boundaryCondition="false" compartment="m" constant="false" hasOnlySubstanceUnits="false" id="M_m221" name="ATP_C10H16N5O13P3" fbc:charge="0" />
      <species boundaryCondition="false" compartment="e" constant="false" hasOnlySubstanceUnits="false" id="M_m222" name="allantoate_C4H8N4O4" fbc:charge="0" />
      <species boundaryCondition="false" compartment="c" constant="false" hasOnlySubstanceUnits="false" id="M_m223" name="beta-alanine_C3H7NO2" fbc:charge="0" />
      <species boundaryCondition="false" compartment="c" constant="false" hasOnlySubstanceUnits="false" id="M_m224" name="beta-D-fructofuranose 1,6-bisphosphate_C6H14O12P2" fbc:charge="0" />
      <species boundaryCondition="false" compartment="c" constant="false" hasOnlySubstanceUnits="false" id="M_m225" name="beta-D-fructofuranose 6-phosphate_C6H13O9P" fbc:charge="0" />
      <species boundaryCondition="false" compartment="c" constant="false" hasOnlySubstanceUnits="false" id="M_m226" name="beta-D-fucose_C6H12O5" fbc:charge="0" />
      <species boundaryCondition="false" compartment="c" constant="false" hasOnlySubstanceUnits="false" id="M_m227" name="beta-D-glucose_C6H12O6" fbc:charge="0" />
      <species boundaryCondition="false" compartment="c" constant="false" hasOnlySubstanceUnits="false" id="M_m228" name="beta-D-glucose 6-phosphate_C6H13O9P" fbc:charge="0" />
      <species boundaryCondition="false" compartment="c" constant="false" hasOnlySubstanceUnits="false" id="M_m229" name="beta-D-mannosyldiacetylchitobiosyldiphosphodolichol_C37H66N2O22P2" fbc:charge="0" />
      <species boundaryCondition="false" compartment="c" constant="false" hasOnlySubstanceUnits="false" id="M_m230" name="biomass_" fbc:charge="0" />
      <species boundaryCondition="false" compartment="c" constant="false" hasOnlySubstanceUnits="false" id="M_m231" name="biotin_C10H16N2O3S" fbc:charge="0" />
      <species boundaryCondition="false" compartment="e" constant="false" hasOnlySubstanceUnits="false" id="M_m232" name="biomass_" fbc:charge="0" />
      <species boundaryCondition="false" compartment="e" constant="false" hasOnlySubstanceUnits="false" id="M_m233" name="biotin_C10H16N2O3S" fbc:charge="0" />
      <species boundaryCondition="false" compartment="m" constant="false" hasOnlySubstanceUnits="false" id="M_m234" name="but-1-ene-1,2,4-tricarboxylate_C7H8O6" fbc:charge="0" />
      <species boundaryCondition="false" compartment="m" constant="false" hasOnlySubstanceUnits="false" id="M_m235" name="decanoyl-[acp]_C10H19OSR" fbc:charge="0" />
      <species boundaryCondition="false" compartment="e" constant="false" hasOnlySubstanceUnits="false" id="M_m236" name="myristic acid_C14H28O2" fbc:charge="0" />
      <species boundaryCondition="false" compartment="c" constant="false" hasOnlySubstanceUnits="false" id="M_m237" name="C16 aldehydes_" fbc:charge="0" />
      <species boundaryCondition="false" compartment="e" constant="false" hasOnlySubstanceUnits="false" id="M_m238" name="palmitic acid_C16H32O2" fbc:charge="0" />
      <species boundaryCondition="false" compartment="e" constant="false" hasOnlySubstanceUnits="false" id="M_m239" name="stearic acid_C18H36O2" fbc:charge="0" />
      <species boundaryCondition="false" compartment="c" constant="false" hasOnlySubstanceUnits="false" id="M_m240" name="C240-CoA_" fbc:charge="0" />
      <species boundaryCondition="false" compartment="c" constant="false" hasOnlySubstanceUnits="false" id="M_m241" name="C260-CoA_" fbc:charge="0" />
      <species boundaryCondition="false" compartment="c" constant="false" hasOnlySubstanceUnits="false" id="M_m242" name="carbamoyl phosphate_CH4NO5P" fbc:charge="0" />
      <species boundaryCondition="false" compartment="m" constant="false" hasOnlySubstanceUnits="false" id="M_m243" name="cardiolipin_C13H18O17P2R4" fbc:charge="0" />
      <species boundaryCondition="false" compartment="c" constant="false" hasOnlySubstanceUnits="false" id="M_m244" name="carnitinium_C7H15NO3" fbc:charge="0" />
      <species boundaryCondition="false" compartment="m" constant="false" hasOnlySubstanceUnits="false" id="M_m245" name="carnitinium_C7H15NO3" fbc:charge="0" />
      <species boundaryCondition="false" compartment="e" constant="false" hasOnlySubstanceUnits="false" id="M_m246" name="carnitinium_C7H15NO3" fbc:charge="0" />
      <species boundaryCondition="false" compartment="c" constant="false" hasOnlySubstanceUnits="false" id="M_m247" name="CDP_C9H15N3O11P2" fbc:charge="0" />
      <species boundaryCondition="false" compartment="c" constant="false" hasOnlySubstanceUnits="false" id="M_m248" name="CDP-choline_C14H26N4O11P2" fbc:charge="0" />
      <species boundaryCondition="false" compartment="c" constant="false" hasOnlySubstanceUnits="false" id="M_m249" name="CDP-diacylglycerol_C14H19N3O15P2R2" fbc:charge="0" />
      <species boundaryCondition="false" compartment="m" constant="false" hasOnlySubstanceUnits="false" id="M_m250" name="CDP-diacylglycerol_C14H19N3O15P2R2" fbc:charge="0" />
      <species boundaryCondition="false" compartment="c" constant="false" hasOnlySubstanceUnits="false" id="M_m251" name="CDP-ethanolamine_C11H20N4O11P2" fbc:charge="0" />
      <species boundaryCondition="false" compartment="c" constant="false" hasOnlySubstanceUnits="false" id="M_m252" name="Ceramide-2_" fbc:charge="0" />
      <species boundaryCondition="false" compartment="c" constant="false" hasOnlySubstanceUnits="false" id="M_m253" name="Ceramide-3_" fbc:charge="0" />
      <species boundaryCondition="false" compartment="c" constant="false" hasOnlySubstanceUnits="false" id="M_m254" name="chitin_" fbc:charge="0" />
      <species boundaryCondition="false" compartment="c" constant="false" hasOnlySubstanceUnits="false" id="M_m255" name="chitosan_" fbc:charge="0" />
      <species boundaryCondition="false" compartment="c" constant="false" hasOnlySubstanceUnits="false" id="M_m256" name="choline_C5H14NO" fbc:charge="0" />
      <species boundaryCondition="false" compartment="c" constant="false" hasOnlySubstanceUnits="false" id="M_m257" name="choline phosphate_C5H14NO4P" fbc:charge="0" />
      <species boundaryCondition="false" compartment="c" constant="false" hasOnlySubstanceUnits="false" id="M_m258" name="chorismate_C10H10O6" fbc:charge="0" />
      <species boundaryCondition="false" compartment="e" constant="false" hasOnlySubstanceUnits="false" id="M_m259" name="choline_C5H14NO" fbc:charge="0" />
      <species boundaryCondition="false" compartment="c" constant="false" hasOnlySubstanceUnits="false" id="M_m260" name="citrate_C6H8O7" fbc:charge="0" />
      <species boundaryCondition="false" compartment="m" constant="false" hasOnlySubstanceUnits="false" id="M_m261" name="citrate_C6H8O7" fbc:charge="0" />
      <species boundaryCondition="false" compartment="e" constant="false" hasOnlySubstanceUnits="false" id="M_m262" name="citrate_C6H8O7" fbc:charge="0" />
      <species boundaryCondition="false" compartment="c" constant="false" hasOnlySubstanceUnits="false" id="M_m263" name="CMP_C9H14N3O8P" fbc:charge="0" />
      <species boundaryCondition="false" compartment="m" constant="false" hasOnlySubstanceUnits="false" id="M_m264" name="CMP_C9H14N3O8P" fbc:charge="0" />
      <species boundaryCondition="false" compartment="c" constant="false" hasOnlySubstanceUnits="false" id="M_m265" name="CO2_CO2" fbc:charge="0" />
      <species boundaryCondition="false" compartment="m" constant="false" hasOnlySubstanceUnits="false" id="M_m266" name="CO2_CO2" fbc:charge="0" />
      <species boundaryCondition="false" compartment="e" constant="false" hasOnlySubstanceUnits="false" id="M_m267" name="CO2_CO2" fbc:charge="0" />
      <species boundaryCondition="false" compartment="c" constant="false" hasOnlySubstanceUnits="false" id="M_m268" name="coenzyme A_C21H36N7O16P3S" fbc:charge="0" />
      <species boundaryCondition="false" compartment="m" constant="false" hasOnlySubstanceUnits="false" id="M_m269" name="coenzyme A_C21H36N7O16P3S" fbc:charge="0" />
      <species boundaryCondition="false" compartment="c" constant="false" hasOnlySubstanceUnits="false" id="M_m270" name="coproporphyrinogen_C36H44N4O8" fbc:charge="0" />
      <species boundaryCondition="false" compartment="c" constant="false" hasOnlySubstanceUnits="false" id="M_m271" name="CTP_C9H16N3O14P3" fbc:charge="0" />
      <species boundaryCondition="false" compartment="m" constant="false" hasOnlySubstanceUnits="false" id="M_m272" name="CTP_C9H16N3O14P3" fbc:charge="0" />
      <species boundaryCondition="false" compartment="c" constant="false" hasOnlySubstanceUnits="false" id="M_m273" name="L-cysteinylglycine_C5H10N2O3S" fbc:charge="0" />
      <species boundaryCondition="false" compartment="e" constant="false" hasOnlySubstanceUnits="false" id="M_m274" name="L-cysteine_C3H7NO2S" fbc:charge="0" />
      <species boundaryCondition="false" compartment="e" constant="false" hasOnlySubstanceUnits="false" id="M_m275" name="cytidine_C9H13N3O5" fbc:charge="0" />
      <species boundaryCondition="false" compartment="c" constant="false" hasOnlySubstanceUnits="false" id="M_m276" name="cytidine_C9H13N3O5" fbc:charge="0" />
      <species boundaryCondition="false" compartment="c" constant="false" hasOnlySubstanceUnits="false" id="M_m277" name="cytosine_C4H5N3O" fbc:charge="0" />
      <species boundaryCondition="false" compartment="e" constant="false" hasOnlySubstanceUnits="false" id="M_m278" name="cytosine_C4H5N3O" fbc:charge="0" />
      <species boundaryCondition="false" compartment="c" constant="false" hasOnlySubstanceUnits="false" id="M_m279" name="(R)-4'-phosphopantothenate_C9H18NO8P" fbc:charge="0" />
      <species boundaryCondition="false" compartment="c" constant="false" hasOnlySubstanceUnits="false" id="M_m280" name="dADP_C10H15N5O9P2" fbc:charge="0" />
      <species boundaryCondition="false" compartment="c" constant="false" hasOnlySubstanceUnits="false" id="M_m281" name="dAMP_C10H14N5O6P" fbc:charge="0" />
      <species boundaryCondition="false" compartment="e" constant="false" hasOnlySubstanceUnits="false" id="M_m282" name="7,8-diaminononanoate_C9H20N2O2" fbc:charge="0" />
      <species boundaryCondition="false" compartment="c" constant="false" hasOnlySubstanceUnits="false" id="M_m283" name="D-arabinono-1,4-lactone_C5H8O5" fbc:charge="0" />
      <species boundaryCondition="false" compartment="c" constant="false" hasOnlySubstanceUnits="false" id="M_m284" name="D-arabinose_C5H10O5" fbc:charge="0" />
      <species boundaryCondition="false" compartment="c" constant="false" hasOnlySubstanceUnits="false" id="M_m285" name="dATP_C10H16N5O12P3" fbc:charge="0" />
      <species boundaryCondition="false" compartment="e" constant="false" hasOnlySubstanceUnits="false" id="M_m286" name="deoxyadenosine_C10H13N5O3" fbc:charge="0" />
      <species boundaryCondition="false" compartment="c" constant="false" hasOnlySubstanceUnits="false" id="M_m287" name="dCDP_C9H15N3O10P2" fbc:charge="0" />
      <species boundaryCondition="false" compartment="c" constant="false" hasOnlySubstanceUnits="false" id="M_m288" name="dCMP_C9H14N3O7P" fbc:charge="0" />
      <species boundaryCondition="false" compartment="c" constant="false" hasOnlySubstanceUnits="false" id="M_m289" name="dCTP_C9H16N3O13P3" fbc:charge="0" />
      <species boundaryCondition="false" compartment="e" constant="false" hasOnlySubstanceUnits="false" id="M_m290" name="deoxycytidine_C9H13N3O4" fbc:charge="0" />
      <species boundaryCondition="false" compartment="c" constant="false" hasOnlySubstanceUnits="false" id="M_m291" name="deamido-NAD(+)_C21H26N6O15P2" fbc:charge="0" />
      <species boundaryCondition="false" compartment="m" constant="false" hasOnlySubstanceUnits="false" id="M_m292" name="deamido-NAD(+)_C21H26N6O15P2" fbc:charge="0" />
      <species boundaryCondition="false" compartment="c" constant="false" hasOnlySubstanceUnits="false" id="M_m293" name="decanoyl-[acp]_C10H19OSR" fbc:charge="0" />
      <species boundaryCondition="false" compartment="c" constant="false" hasOnlySubstanceUnits="false" id="M_m294" name="deoxyadenosine_C10H13N5O3" fbc:charge="0" />
      <species boundaryCondition="false" compartment="c" constant="false" hasOnlySubstanceUnits="false" id="M_m295" name="deoxycytidine_C9H13N3O4" fbc:charge="0" />
      <species boundaryCondition="false" compartment="c" constant="false" hasOnlySubstanceUnits="false" id="M_m296" name="deoxyguanosine_C10H13N5O4" fbc:charge="0" />
      <species boundaryCondition="false" compartment="c" constant="false" hasOnlySubstanceUnits="false" id="M_m297" name="deoxyinosine_C10H12N4O4" fbc:charge="0" />
      <species boundaryCondition="false" compartment="c" constant="false" hasOnlySubstanceUnits="false" id="M_m298" name="deoxyribose_C5H10O4" fbc:charge="0" />
      <species boundaryCondition="false" compartment="c" constant="false" hasOnlySubstanceUnits="false" id="M_m299" name="2-deoxyribose 1-phosphate_C5H11O7P" fbc:charge="0" />
      <species boundaryCondition="false" compartment="c" constant="false" hasOnlySubstanceUnits="false" id="M_m300" name="deoxyuridine_C9H12N2O5" fbc:charge="0" />
      <species boundaryCondition="false" compartment="c" constant="false" hasOnlySubstanceUnits="false" id="M_m301" name="dephospho-CoA_C21H35N7O13P2S" fbc:charge="0" />
      <species boundaryCondition="false" compartment="m" constant="false" hasOnlySubstanceUnits="false" id="M_m302" name="dephospho-CoA_C21H35N7O13P2S" fbc:charge="0" />
      <species boundaryCondition="false" compartment="c" constant="false" hasOnlySubstanceUnits="false" id="M_m303" name="D-erythro-1-(imidazol-4-yl)glycerol 3-phosphate_C6H11N2O6P" fbc:charge="0" />
      <species boundaryCondition="false" compartment="c" constant="false" hasOnlySubstanceUnits="false" id="M_m304" name="D-erythrose 4-phosphate_C4H9O7P" fbc:charge="0" />
      <species boundaryCondition="false" compartment="c" constant="false" hasOnlySubstanceUnits="false" id="M_m305" name="dethiobiotin_C10H18N2O3" fbc:charge="0" />
      <species boundaryCondition="false" compartment="m" constant="false" hasOnlySubstanceUnits="false" id="M_m306" name="dethiobiotin_C10H18N2O3" fbc:charge="0" />
      <species boundaryCondition="false" compartment="c" constant="false" hasOnlySubstanceUnits="false" id="M_m307" name="D-fructose_C6H12O6" fbc:charge="0" />
      <species boundaryCondition="false" compartment="c" constant="false" hasOnlySubstanceUnits="false" id="M_m308" name="D-fructose 1-phosphate_C6H13O9P" fbc:charge="0" />
      <species boundaryCondition="false" compartment="c" constant="false" hasOnlySubstanceUnits="false" id="M_m309" name="D-fructose 2,6-bisphosphate_C6H14O12P2" fbc:charge="0" />
      <species boundaryCondition="false" compartment="c" constant="false" hasOnlySubstanceUnits="false" id="M_m310" name="D-galactose_C6H12O6" fbc:charge="0" />
      <species boundaryCondition="false" compartment="c" constant="false" hasOnlySubstanceUnits="false" id="M_m311" name="D-galactose 1-phosphate_C6H13O9P" fbc:charge="0" />
      <species boundaryCondition="false" compartment="c" constant="false" hasOnlySubstanceUnits="false" id="M_m312" name="6-O-(alpha-D-Galactopyranosyl)-D-glucopyranose_C12H22O11" fbc:charge="0" />
      <species boundaryCondition="false" compartment="c" constant="false" hasOnlySubstanceUnits="false" id="M_m313" name="dGDP_C10H15N5O10P2" fbc:charge="0" />
      <species boundaryCondition="false" compartment="c" constant="false" hasOnlySubstanceUnits="false" id="M_m314" name="6-O-phosphono-D-glucono-1,5-lactone_C6H11O9P" fbc:charge="0" />
      <species boundaryCondition="false" compartment="c" constant="false" hasOnlySubstanceUnits="false" id="M_m315" name="D-glucosamine 1-phosphate_C6H14NO8P" fbc:charge="0" />
      <species boundaryCondition="false" compartment="c" constant="false" hasOnlySubstanceUnits="false" id="M_m316" name="D-glucosamine 6-phosphate_C6H14NO8P" fbc:charge="0" />
      <species boundaryCondition="false" compartment="c" constant="false" hasOnlySubstanceUnits="false" id="M_m317" name="D-glucose 1-phosphate_C6H13O9P" fbc:charge="0" />
      <species boundaryCondition="false" compartment="c" constant="false" hasOnlySubstanceUnits="false" id="M_m318" name="D-glyceraldehyde 3-phosphate_C3H7O6P" fbc:charge="0" />
      <species boundaryCondition="false" compartment="c" constant="false" hasOnlySubstanceUnits="false" id="M_m319" name="dGMP_C10H14N5O7P" fbc:charge="0" />
      <species boundaryCondition="false" compartment="c" constant="false" hasOnlySubstanceUnits="false" id="M_m320" name="dGTP_C10H16N5O13P3" fbc:charge="0" />
      <species boundaryCondition="false" compartment="e" constant="false" hasOnlySubstanceUnits="false" id="M_m321" name="deoxyguanosine_C10H13N5O4" fbc:charge="0" />
      <species boundaryCondition="false" compartment="c" constant="false" hasOnlySubstanceUnits="false" id="M_m322" name="diglycerides_C5H6O5R2" fbc:charge="0" />
      <species boundaryCondition="false" compartment="c" constant="false" hasOnlySubstanceUnits="false" id="M_m323" name="diacylglycerol pyrophosphate_" fbc:charge="0" />
      <species boundaryCondition="false" compartment="c" constant="false" hasOnlySubstanceUnits="false" id="M_m324" name="dihydrofolate_C19H21N7O6" fbc:charge="0" />
      <species boundaryCondition="false" compartment="m" constant="false" hasOnlySubstanceUnits="false" id="M_m325" name="dihydrofolate_C19H21N7O6" fbc:charge="0" />
      <species boundaryCondition="false" compartment="c" constant="false" hasOnlySubstanceUnits="false" id="M_m326" name="7,8-dihydroneopterin 3'-phosphate_C9H14N5O7P" fbc:charge="0" />
      <species boundaryCondition="false" compartment="c" constant="false" hasOnlySubstanceUnits="false" id="M_m327" name="dihydropteroate_C14H14N6O3" fbc:charge="0" />
      <species boundaryCondition="false" compartment="c" constant="false" hasOnlySubstanceUnits="false" id="M_m328" name="dimethylallyl diphosphate_C5H12O7P2" fbc:charge="0" />
      <species boundaryCondition="false" compartment="e" constant="false" hasOnlySubstanceUnits="false" id="M_m329" name="deoxyinosine_C10H12N4O4" fbc:charge="0" />
      <species boundaryCondition="false" compartment="c" constant="false" hasOnlySubstanceUnits="false" id="M_m330" name="dipeptide_C4H6N2O3R2" fbc:charge="0" />
      <species boundaryCondition="false" compartment="e" constant="false" hasOnlySubstanceUnits="false" id="M_m331" name="dipeptide_C4H6N2O3R2" fbc:charge="0" />
      <species boundaryCondition="false" compartment="c" constant="false" hasOnlySubstanceUnits="false" id="M_m332" name="D-mannitol_C6H14O6" fbc:charge="0" />
      <species boundaryCondition="false" compartment="c" constant="false" hasOnlySubstanceUnits="false" id="M_m333" name="D-mannitol 1-phosphate_C6H15O9P" fbc:charge="0" />
      <species boundaryCondition="false" compartment="c" constant="false" hasOnlySubstanceUnits="false" id="M_m334" name="D-mannose 6-phosphate_C6H13O9P" fbc:charge="0" />
      <species boundaryCondition="false" compartment="c" constant="false" hasOnlySubstanceUnits="false" id="M_m335" name="1D-myo-inositol 1,4,5-trisphosphate_C6H15O15P3" fbc:charge="0" />
      <species boundaryCondition="false" compartment="c" constant="false" hasOnlySubstanceUnits="false" id="M_m336" name="dodecanoyl-[acp]_C12H23OSR" fbc:charge="0" />
      <species boundaryCondition="false" compartment="m" constant="false" hasOnlySubstanceUnits="false" id="M_m337" name="dodecanoyl-[acp]_C12H23OSR" fbc:charge="0" />
      <species boundaryCondition="false" compartment="c" constant="false" hasOnlySubstanceUnits="false" id="M_m338" name="dolichol_C15H28O" fbc:charge="0" />
      <species boundaryCondition="false" compartment="c" constant="false" hasOnlySubstanceUnits="false" id="M_m339" name="dolichyl phosphate D-mannose_C31H55O9P" fbc:charge="0" />
      <species boundaryCondition="false" compartment="c" constant="false" hasOnlySubstanceUnits="false" id="M_m340" name="dolichyl phosphate_" fbc:charge="0" />
      <species boundaryCondition="false" compartment="c" constant="false" hasOnlySubstanceUnits="false" id="M_m341" name="D-rhamnose_C6H12O5" fbc:charge="0" />
      <species boundaryCondition="false" compartment="c" constant="false" hasOnlySubstanceUnits="false" id="M_m342" name="D-ribose_C5H10O5" fbc:charge="0" />
      <species boundaryCondition="false" compartment="c" constant="false" hasOnlySubstanceUnits="false" id="M_m343" name="D-ribose 1-phosphate_C5H11O8P" fbc:charge="0" />
      <species boundaryCondition="false" compartment="c" constant="false" hasOnlySubstanceUnits="false" id="M_m344" name="D-ribose 5-phosphate_C5H11O8P" fbc:charge="0" />
      <species boundaryCondition="false" compartment="c" constant="false" hasOnlySubstanceUnits="false" id="M_m345" name="D-ribulose 5-phosphate_C5H11O8P" fbc:charge="0" />
      <species boundaryCondition="false" compartment="c" constant="false" hasOnlySubstanceUnits="false" id="M_m346" name="D-sorbitol_C6H14O6" fbc:charge="0" />
      <species boundaryCondition="false" compartment="c" constant="false" hasOnlySubstanceUnits="false" id="M_m347" name="D-tagatofuranose 1,6-bisphosphate_C6H14O12P2" fbc:charge="0" />
      <species boundaryCondition="false" compartment="c" constant="false" hasOnlySubstanceUnits="false" id="M_m348" name="D-tagatofuranose 6-phosphate_C6H13O9P" fbc:charge="0" />
      <species boundaryCondition="false" compartment="c" constant="false" hasOnlySubstanceUnits="false" id="M_m349" name="dTDP_C10H16N2O11P2" fbc:charge="0" />
      <species boundaryCondition="false" compartment="c" constant="false" hasOnlySubstanceUnits="false" id="M_m350" name="dTMP_C10H15N2O8P" fbc:charge="0" />
      <species boundaryCondition="false" compartment="c" constant="false" hasOnlySubstanceUnits="false" id="M_m351" name="dTTP_C10H17N2O14P3" fbc:charge="0" />
      <species boundaryCondition="false" compartment="e" constant="false" hasOnlySubstanceUnits="false" id="M_m352" name="dTTP_C10H17N2O14P3" fbc:charge="0" />
      <species boundaryCondition="false" compartment="e" constant="false" hasOnlySubstanceUnits="false" id="M_m353" name="thymidine_C10H14N2O5" fbc:charge="0" />
      <species boundaryCondition="false" compartment="c" constant="false" hasOnlySubstanceUnits="false" id="M_m354" name="dUDP_C9H14N2O11P2" fbc:charge="0" />
      <species boundaryCondition="false" compartment="c" constant="false" hasOnlySubstanceUnits="false" id="M_m355" name="dUMP_C9H13N2O8P" fbc:charge="0" />
      <species boundaryCondition="false" compartment="c" constant="false" hasOnlySubstanceUnits="false" id="M_m356" name="dUTP_C9H15N2O14P3" fbc:charge="0" />
      <species boundaryCondition="false" compartment="e" constant="false" hasOnlySubstanceUnits="false" id="M_m357" name="deoxyuridine_C9H12N2O5" fbc:charge="0" />
      <species boundaryCondition="false" compartment="c" constant="false" hasOnlySubstanceUnits="false" id="M_m358" name="D-xylose_C5H10O5" fbc:charge="0" />
      <species boundaryCondition="false" compartment="c" constant="false" hasOnlySubstanceUnits="false" id="M_m359" name="D-xylulose_C5H10O5" fbc:charge="0" />
      <species boundaryCondition="false" compartment="c" constant="false" hasOnlySubstanceUnits="false" id="M_m360" name="D-xylulose 5-phosphate_C5H11O8P" fbc:charge="0" />
      <species boundaryCondition="false" compartment="c" constant="false" hasOnlySubstanceUnits="false" id="M_m361" name="epimelibiose_C12H22O11" fbc:charge="0" />
      <species boundaryCondition="false" compartment="c" constant="false" hasOnlySubstanceUnits="false" id="M_m362" name="episterol_C28H46O" fbc:charge="0" />
      <species boundaryCondition="false" compartment="c" constant="false" hasOnlySubstanceUnits="false" id="M_m363" name="ergosta-5,7,22,24(28)-tetraen-3beta-ol_C28H42O" fbc:charge="0" />
      <species boundaryCondition="false" compartment="c" constant="false" hasOnlySubstanceUnits="false" id="M_m364" name="5,7,24(28)-ergostatrienol_C28H45O" fbc:charge="0" />
      <species boundaryCondition="false" compartment="c" constant="false" hasOnlySubstanceUnits="false" id="M_m365" name="ergosterol_C28H44O" fbc:charge="0" />
      <species boundaryCondition="false" compartment="e" constant="false" hasOnlySubstanceUnits="false" id="M_m366" name="ergosterol_C28H44O" fbc:charge="0" />
      <species boundaryCondition="false" compartment="c" constant="false" hasOnlySubstanceUnits="false" id="M_m367" name="ethanol_C2H6O" fbc:charge="0" />
      <species boundaryCondition="false" compartment="c" constant="false" hasOnlySubstanceUnits="false" id="M_m368" name="ethanolamine_C2H7NO" fbc:charge="0" />
      <species boundaryCondition="false" compartment="c" constant="false" hasOnlySubstanceUnits="false" id="M_m369" name="ethanolamine phosphate_C2H8NO4P" fbc:charge="0" />
      <species boundaryCondition="false" compartment="m" constant="false" hasOnlySubstanceUnits="false" id="M_m370" name="ethanol_C2H6O" fbc:charge="0" />
      <species boundaryCondition="false" compartment="e" constant="false" hasOnlySubstanceUnits="false" id="M_m371" name="ethanol_C2H6O" fbc:charge="0" />
      <species boundaryCondition="false" compartment="c" constant="false" hasOnlySubstanceUnits="false" id="M_m372" name="FAD_C27H33N9O15P2" fbc:charge="0" />
      <species boundaryCondition="false" compartment="m" constant="false" hasOnlySubstanceUnits="false" id="M_m373" name="FADH2_C27H35N9O15P2" fbc:charge="0" />
      <species boundaryCondition="false" compartment="m" constant="false" hasOnlySubstanceUnits="false" id="M_m374" name="FAD_C27H33N9O15P2" fbc:charge="0" />
      <species boundaryCondition="false" compartment="c" constant="false" hasOnlySubstanceUnits="false" id="M_m375" name="fecosterol_C28H46O" fbc:charge="0" />
      <species boundaryCondition="false" compartment="m" constant="false" hasOnlySubstanceUnits="false" id="M_m376" name="ferricytochrome c_C24H36N4O6S2" fbc:charge="0" />
      <species boundaryCondition="false" compartment="m" constant="false" hasOnlySubstanceUnits="false" id="M_m377" name="ferrocytochrome c_C6H12O6" fbc:charge="0" />
      <species boundaryCondition="false" compartment="c" constant="false" hasOnlySubstanceUnits="false" id="M_m378" name="FMN_C17H21N4O9P" fbc:charge="0" />
      <species boundaryCondition="false" compartment="m" constant="false" hasOnlySubstanceUnits="false" id="M_m379" name="FMN_C17H21N4O9P" fbc:charge="0" />
      <species boundaryCondition="false" compartment="c" constant="false" hasOnlySubstanceUnits="false" id="M_m380" name="formaldehyde_CH2O" fbc:charge="0" />
      <species boundaryCondition="false" compartment="c" constant="false" hasOnlySubstanceUnits="false" id="M_m381" name="formate_CH2O2" fbc:charge="0" />
      <species boundaryCondition="false" compartment="m" constant="false" hasOnlySubstanceUnits="false" id="M_m382" name="formate_CH2O2" fbc:charge="0" />
      <species boundaryCondition="false" compartment="e" constant="false" hasOnlySubstanceUnits="false" id="M_m383" name="formate_CH2O2" fbc:charge="0" />
      <species boundaryCondition="false" compartment="e" constant="false" hasOnlySubstanceUnits="false" id="M_m384" name="D-fructose_C6H12O6" fbc:charge="0" />
      <species boundaryCondition="false" compartment="e" constant="false" hasOnlySubstanceUnits="false" id="M_m385" name="beta-D-fucose_C6H12O5" fbc:charge="0" />
      <species boundaryCondition="false" compartment="c" constant="false" hasOnlySubstanceUnits="false" id="M_m386" name="fumarate_C4H4O4" fbc:charge="0" />
      <species boundaryCondition="false" compartment="m" constant="false" hasOnlySubstanceUnits="false" id="M_m387" name="fumarate_C4H4O4" fbc:charge="0" />
      <species boundaryCondition="false" compartment="e" constant="false" hasOnlySubstanceUnits="false" id="M_m388" name="fumarate_C4H4O4" fbc:charge="0" />
      <species boundaryCondition="false" compartment="e" constant="false" hasOnlySubstanceUnits="false" id="M_m389" name="D-glucosamine 6-phosphate_C6H14NO8P" fbc:charge="0" />
      <species boundaryCondition="false" compartment="e" constant="false" hasOnlySubstanceUnits="false" id="M_m390" name="gamma-aminobutyrate_C4H9NO2" fbc:charge="0" />
      <species boundaryCondition="false" compartment="c" constant="false" hasOnlySubstanceUnits="false" id="M_m391" name="3-O-beta-D-galactosyl-sn-glycerol_C9H18O8" fbc:charge="0" />
      <species boundaryCondition="false" compartment="c" constant="false" hasOnlySubstanceUnits="false" id="M_m392" name="gamma-amino-gamma-cyanobutanoate_C5H8N2O2" fbc:charge="0" />
      <species boundaryCondition="false" compartment="c" constant="false" hasOnlySubstanceUnits="false" id="M_m393" name="gamma-L-glutamyl-L-cysteine_C8H14N2O5S" fbc:charge="0" />
      <species boundaryCondition="false" compartment="c" constant="false" hasOnlySubstanceUnits="false" id="M_m394" name="GDP_C10H15N5O11P2" fbc:charge="0" />
      <species boundaryCondition="false" compartment="m" constant="false" hasOnlySubstanceUnits="false" id="M_m395" name="GDP_C10H15N5O11P2" fbc:charge="0" />
      <species boundaryCondition="false" compartment="c" constant="false" hasOnlySubstanceUnits="false" id="M_m396" name="GDP-mannose_C16H25N5O16P2" fbc:charge="0" />
      <species boundaryCondition="false" compartment="c" constant="false" hasOnlySubstanceUnits="false" id="M_m397" name="geranyl diphosphate_C10H20O7P2" fbc:charge="0" />
      <species boundaryCondition="false" compartment="e" constant="false" hasOnlySubstanceUnits="false" id="M_m398" name="D-galactose_C6H12O6" fbc:charge="0" />
      <species boundaryCondition="false" compartment="e" constant="false" hasOnlySubstanceUnits="false" id="M_m399" name="glycolaldehyde_C2H4O2" fbc:charge="0" />
      <species boundaryCondition="false" compartment="e" constant="false" hasOnlySubstanceUnits="false" id="M_m400" name="glucosamine_C6H13NO5" fbc:charge="0" />
      <species boundaryCondition="false" compartment="e" constant="false" hasOnlySubstanceUnits="false" id="M_m401" name="alpha-D-glucose_C6H12O6" fbc:charge="0" />
      <species boundaryCondition="false" compartment="e" constant="false" hasOnlySubstanceUnits="false" id="M_m402" name="L-glutamine_C5H10N2O3" fbc:charge="0" />
      <species boundaryCondition="false" compartment="e" constant="false" hasOnlySubstanceUnits="false" id="M_m403" name="L-glucitol_C6H14O6" fbc:charge="0" />
      <species boundaryCondition="false" compartment="c" constant="false" hasOnlySubstanceUnits="false" id="M_m404" name="glucosamine_C6H13NO5" fbc:charge="0" />
      <species boundaryCondition="false" compartment="m" constant="false" hasOnlySubstanceUnits="false" id="M_m405" name="glutamate_C5H9NO4" fbc:charge="0" />
      <species boundaryCondition="false" compartment="c" constant="false" hasOnlySubstanceUnits="false" id="M_m406" name="glutathione_C10H17N3O6S" fbc:charge="0" />
      <species boundaryCondition="false" compartment="m" constant="false" hasOnlySubstanceUnits="false" id="M_m407" name="glutathione_C10H17N3O6S" fbc:charge="0" />
      <species boundaryCondition="false" compartment="e" constant="false" hasOnlySubstanceUnits="false" id="M_m408" name="L-glutamate_C5H9NO4" fbc:charge="0" />
      <species boundaryCondition="false" compartment="e" constant="false" hasOnlySubstanceUnits="false" id="M_m409" name="glycerol_C3H8O3" fbc:charge="0" />
      <species boundaryCondition="false" compartment="c" constant="false" hasOnlySubstanceUnits="false" id="M_m410" name="glycerol_C3H8O3" fbc:charge="0" />
      <species boundaryCondition="false" compartment="c" constant="false" hasOnlySubstanceUnits="false" id="M_m411" name="glycerone_C3H6O3" fbc:charge="0" />
      <species boundaryCondition="false" compartment="c" constant="false" hasOnlySubstanceUnits="false" id="M_m412" name="glycerone phosphate_C3H7O6P" fbc:charge="0" />
      <species boundaryCondition="false" compartment="m" constant="false" hasOnlySubstanceUnits="false" id="M_m413" name="glycerone phosphate_C3H7O6P" fbc:charge="0" />
      <species boundaryCondition="false" compartment="c" constant="false" hasOnlySubstanceUnits="false" id="M_m414" name="glycine_C2H5NO2" fbc:charge="0" />
      <species boundaryCondition="false" compartment="m" constant="false" hasOnlySubstanceUnits="false" id="M_m415" name="glycine_C2H5NO2" fbc:charge="0" />
      <species boundaryCondition="false" compartment="c" constant="false" hasOnlySubstanceUnits="false" id="M_m416" name="glycogen_C24H42O21" fbc:charge="0" />
      <species boundaryCondition="false" compartment="c" constant="false" hasOnlySubstanceUnits="false" id="M_m417" name="glycolaldehyde_C2H4O2" fbc:charge="0" />
      <species boundaryCondition="false" compartment="c" constant="false" hasOnlySubstanceUnits="false" id="M_m418" name="glycylpeptide_C4H7N2O3R" fbc:charge="0" />
      <species boundaryCondition="false" compartment="c" constant="false" hasOnlySubstanceUnits="false" id="M_m419" name="glyoxylate_C2H2O3" fbc:charge="0" />
      <species boundaryCondition="false" compartment="e" constant="false" hasOnlySubstanceUnits="false" id="M_m420" name="glycine_C2H5NO2" fbc:charge="0" />
      <species boundaryCondition="false" compartment="c" constant="false" hasOnlySubstanceUnits="false" id="M_m421" name="GMP_C10H14N5O8P" fbc:charge="0" />
      <species boundaryCondition="false" compartment="e" constant="false" hasOnlySubstanceUnits="false" id="M_m422" name="guanine_C5H5N5O" fbc:charge="0" />
      <species boundaryCondition="false" compartment="e" constant="false" hasOnlySubstanceUnits="false" id="M_m423" name="guanosine_C10H13N5O5" fbc:charge="0" />
      <species boundaryCondition="false" compartment="c" constant="false" hasOnlySubstanceUnits="false" id="M_m424" name="GTP_C10H16N5O14P3" fbc:charge="0" />
      <species boundaryCondition="false" compartment="m" constant="false" hasOnlySubstanceUnits="false" id="M_m425" name="GTP_C10H16N5O14P3" fbc:charge="0" />
      <species boundaryCondition="false" compartment="c" constant="false" hasOnlySubstanceUnits="false" id="M_m426" name="guanine_C5H5N5O" fbc:charge="0" />
      <species boundaryCondition="false" compartment="m" constant="false" hasOnlySubstanceUnits="false" id="M_m427" name="guanine_C5H5N5O" fbc:charge="0" />
      <species boundaryCondition="false" compartment="c" constant="false" hasOnlySubstanceUnits="false" id="M_m428" name="guanosine_C10H13N5O5" fbc:charge="0" />
      <species boundaryCondition="false" compartment="m" constant="false" hasOnlySubstanceUnits="false" id="M_m429" name="guanosine_C10H13N5O5" fbc:charge="0" />
      <species boundaryCondition="false" compartment="e" constant="false" hasOnlySubstanceUnits="false" id="M_m430" name="H(+)_" fbc:charge="0" />
      <species boundaryCondition="false" compartment="m" constant="false" hasOnlySubstanceUnits="false" id="M_m431" name="H(+)_" fbc:charge="0" />
      <species boundaryCondition="false" compartment="c" constant="false" hasOnlySubstanceUnits="false" id="M_m432" name="hydrogen peroxide_H2O2" fbc:charge="0" />
      <species boundaryCondition="false" compartment="m" constant="false" hasOnlySubstanceUnits="false" id="M_m433" name="heme_" fbc:charge="0" />
      <species boundaryCondition="false" compartment="c" constant="false" hasOnlySubstanceUnits="false" id="M_m434" name="hexadecanoyl-[acp]_C16H31OSR" fbc:charge="0" />
      <species boundaryCondition="false" compartment="m" constant="false" hasOnlySubstanceUnits="false" id="M_m435" name="hexadecanoyl-[acp]_C16H31OSR" fbc:charge="0" />
      <species boundaryCondition="false" compartment="c" constant="false" hasOnlySubstanceUnits="false" id="M_m436" name="hexadecenoyl-[acp]_C16H29OSR" fbc:charge="0" />
      <species boundaryCondition="false" compartment="e" constant="false" hasOnlySubstanceUnits="false" id="M_m437" name="L-histidine_C6H9N3O2" fbc:charge="0" />
      <species boundaryCondition="false" compartment="m" constant="false" hasOnlySubstanceUnits="false" id="M_m438" name="hydroxide_H2O" fbc:charge="0" />
      <species boundaryCondition="false" compartment="c" constant="false" hasOnlySubstanceUnits="false" id="M_m439" name="homocysteine_C4H9NO2S" fbc:charge="0" />
      <species boundaryCondition="false" compartment="c" constant="false" hasOnlySubstanceUnits="false" id="M_m440" name="homogentisate_C8H8O4" fbc:charge="0" />
      <species boundaryCondition="false" compartment="m" constant="false" hasOnlySubstanceUnits="false" id="M_m441" name="homoisocitrate_C7H10O7" fbc:charge="0" />
      <species boundaryCondition="false" compartment="c" constant="false" hasOnlySubstanceUnits="false" id="M_m442" name="H2S_H2S" fbc:charge="0" />
      <species boundaryCondition="false" compartment="c" constant="false" hasOnlySubstanceUnits="false" id="M_m443" name="hydroxymethylbilane_C40H46N4O17" fbc:charge="0" />
      <species boundaryCondition="false" compartment="c" constant="false" hasOnlySubstanceUnits="false" id="M_m444" name="hypoxanthine_C5H4N4O" fbc:charge="0" />
      <species boundaryCondition="false" compartment="e" constant="false" hasOnlySubstanceUnits="false" id="M_m445" name="hypoxanthine_C5H4N4O" fbc:charge="0" />
      <species boundaryCondition="false" compartment="c" constant="false" hasOnlySubstanceUnits="false" id="M_m446" name="IDP_C10H14N4O11P2" fbc:charge="0" />
      <species boundaryCondition="false" compartment="m" constant="false" hasOnlySubstanceUnits="false" id="M_m447" name="IDP_C10H14N4O11P2" fbc:charge="0" />
      <species boundaryCondition="false" compartment="e" constant="false" hasOnlySubstanceUnits="false" id="M_m448" name="L-isoleucine_C6H13NO2" fbc:charge="0" />
      <species boundaryCondition="false" compartment="c" constant="false" hasOnlySubstanceUnits="false" id="M_m449" name="IMP_C10H13N4O8P" fbc:charge="0" />
      <species boundaryCondition="false" compartment="c" constant="false" hasOnlySubstanceUnits="false" id="M_m450" name="indole-3-acetamide_C10H10N2O" fbc:charge="0" />
      <species boundaryCondition="false" compartment="c" constant="false" hasOnlySubstanceUnits="false" id="M_m451" name="indole-3-acetate_C10H9NO2" fbc:charge="0" />
      <species boundaryCondition="false" compartment="c" constant="false" hasOnlySubstanceUnits="false" id="M_m452" name="indoleacetate_C10H9NO2" fbc:charge="0" />
      <species boundaryCondition="false" compartment="c" constant="false" hasOnlySubstanceUnits="false" id="M_m453" name="1-(indol-3-yl)glycerol 3-phosphate_C11H14NO6P" fbc:charge="0" />
      <species boundaryCondition="false" compartment="c" constant="false" hasOnlySubstanceUnits="false" id="M_m454" name="inosine_C10H12N4O5" fbc:charge="0" />
      <species boundaryCondition="false" compartment="c" constant="false" hasOnlySubstanceUnits="false" id="M_m455" name="inositol-phosphoryl-ceramide_" fbc:charge="0" />
      <species boundaryCondition="false" compartment="c" constant="false" hasOnlySubstanceUnits="false" id="M_m456" name="inositol-mannose-P-inositol-P-ceramide_" fbc:charge="0" />
      <species boundaryCondition="false" compartment="e" constant="false" hasOnlySubstanceUnits="false" id="M_m457" name="inosine_C10H12N4O5" fbc:charge="0" />
      <species boundaryCondition="false" compartment="c" constant="false" hasOnlySubstanceUnits="false" id="M_m458" name="intermediate methylzymosterol I_" fbc:charge="0" />
      <species boundaryCondition="false" compartment="c" constant="false" hasOnlySubstanceUnits="false" id="M_m459" name="intermediate methylzymosterol II_" fbc:charge="0" />
      <species boundaryCondition="false" compartment="c" constant="false" hasOnlySubstanceUnits="false" id="M_m460" name="intermediate zymosterol I_" fbc:charge="0" />
      <species boundaryCondition="false" compartment="c" constant="false" hasOnlySubstanceUnits="false" id="M_m461" name="intermediate zymosterol II_" fbc:charge="0" />
      <species boundaryCondition="false" compartment="c" constant="false" hasOnlySubstanceUnits="false" id="M_m462" name="isocitrate_C6H8O7" fbc:charge="0" />
      <species boundaryCondition="false" compartment="m" constant="false" hasOnlySubstanceUnits="false" id="M_m463" name="isocitrate_C6H8O7" fbc:charge="0" />
      <species boundaryCondition="false" compartment="c" constant="false" hasOnlySubstanceUnits="false" id="M_m464" name="isopentenyl diphosphate_C5H12O7P2" fbc:charge="0" />
      <species boundaryCondition="false" compartment="m" constant="false" hasOnlySubstanceUnits="false" id="M_m465" name="itaconate_C5H6O4" fbc:charge="0" />
      <species boundaryCondition="false" compartment="m" constant="false" hasOnlySubstanceUnits="false" id="M_m466" name="itaconyl-CoA_C26H40N7O19P3S" fbc:charge="0" />
      <species boundaryCondition="false" compartment="c" constant="false" hasOnlySubstanceUnits="false" id="M_m467" name="ITP_C10H15N4O14P3" fbc:charge="0" />
      <species boundaryCondition="false" compartment="m" constant="false" hasOnlySubstanceUnits="false" id="M_m468" name="ITP_C10H15N4O14P3" fbc:charge="0" />
      <species boundaryCondition="false" compartment="e" constant="false" hasOnlySubstanceUnits="false" id="M_m469" name="potassium_" fbc:charge="0" />
      <species boundaryCondition="false" compartment="c" constant="false" hasOnlySubstanceUnits="false" id="M_m470" name="L-1-pyrroline-3-hydroxy-5-carboxylate_C5H7NO3" fbc:charge="0" />
      <species boundaryCondition="false" compartment="c" constant="false" hasOnlySubstanceUnits="false" id="M_m471" name="L-2-aminoadipate_C6H11NO4" fbc:charge="0" />
      <species boundaryCondition="false" compartment="c" constant="false" hasOnlySubstanceUnits="false" id="M_m472" name="L-2-aminoadipate 6-semialdehyde_C6H11NO3" fbc:charge="0" />
      <species boundaryCondition="false" compartment="c" constant="false" hasOnlySubstanceUnits="false" id="M_m473" name="3,4-dihydroxy-2-butanone 4-phosphate_C4H9O6P" fbc:charge="0" />
      <species boundaryCondition="false" compartment="e" constant="false" hasOnlySubstanceUnits="false" id="M_m474" name="(R)-lactate_C3H6O3" fbc:charge="0" />
      <species boundaryCondition="false" compartment="c" constant="false" hasOnlySubstanceUnits="false" id="M_m475" name="L-alanine_C3H7NO2" fbc:charge="0" />
      <species boundaryCondition="false" compartment="m" constant="false" hasOnlySubstanceUnits="false" id="M_m476" name="L-alanine_C3H7NO2" fbc:charge="0" />
      <species boundaryCondition="false" compartment="c" constant="false" hasOnlySubstanceUnits="false" id="M_m477" name="lanosterol_C30H50O" fbc:charge="0" />
      <species boundaryCondition="false" compartment="c" constant="false" hasOnlySubstanceUnits="false" id="M_m478" name="L-arginine_C6H14N4O2" fbc:charge="0" />
      <species boundaryCondition="false" compartment="c" constant="false" hasOnlySubstanceUnits="false" id="M_m479" name="L-arginyl-tRNA(Arg)_" fbc:charge="0" />
      <species boundaryCondition="false" compartment="c" constant="false" hasOnlySubstanceUnits="false" id="M_m480" name="L-asparagine_C4H8N2O3" fbc:charge="0" />
      <species boundaryCondition="false" compartment="c" constant="false" hasOnlySubstanceUnits="false" id="M_m481" name="L-asparaginyl-tRNA(Asn)_" fbc:charge="0" />
      <species boundaryCondition="false" compartment="m" constant="false" hasOnlySubstanceUnits="false" id="M_m482" name="L-asparaginyl-tRNA(Asn)_" fbc:charge="0" />
      <species boundaryCondition="false" compartment="c" constant="false" hasOnlySubstanceUnits="false" id="M_m483" name="L-aspartate_C4H7NO4" fbc:charge="0" />
      <species boundaryCondition="false" compartment="c" constant="false" hasOnlySubstanceUnits="false" id="M_m484" name="L-aspartate 4-semialdehyde_C4H7NO3" fbc:charge="0" />
      <species boundaryCondition="false" compartment="m" constant="false" hasOnlySubstanceUnits="false" id="M_m485" name="L-aspartate_C4H7NO4" fbc:charge="0" />
      <species boundaryCondition="false" compartment="c" constant="false" hasOnlySubstanceUnits="false" id="M_m486" name="L-citrulline_C6H13N3O3" fbc:charge="0" />
      <species boundaryCondition="false" compartment="c" constant="false" hasOnlySubstanceUnits="false" id="M_m487" name="L-cystathionine_C7H14N2O4S" fbc:charge="0" />
      <species boundaryCondition="false" compartment="c" constant="false" hasOnlySubstanceUnits="false" id="M_m488" name="L-cysteine_C3H7NO2S" fbc:charge="0" />
      <species boundaryCondition="false" compartment="e" constant="false" hasOnlySubstanceUnits="false" id="M_m489" name="L-leucine_C6H13NO2" fbc:charge="0" />
      <species boundaryCondition="false" compartment="c" constant="false" hasOnlySubstanceUnits="false" id="M_m490" name="L-formylkynurenine_C11H12N2O4" fbc:charge="0" />
      <species boundaryCondition="false" compartment="c" constant="false" hasOnlySubstanceUnits="false" id="M_m491" name="L-glucitol_C6H14O6" fbc:charge="0" />
      <species boundaryCondition="false" compartment="c" constant="false" hasOnlySubstanceUnits="false" id="M_m492" name="L-glutamate_C5H9NO4" fbc:charge="0" />
      <species boundaryCondition="false" compartment="c" constant="false" hasOnlySubstanceUnits="false" id="M_m493" name="L-glutamate 5-semialdehyde_C5H9NO3" fbc:charge="0" />
      <species boundaryCondition="false" compartment="m" constant="false" hasOnlySubstanceUnits="false" id="M_m494" name="L-glutamate 5-semialdehyde_C5H9NO3" fbc:charge="0" />
      <species boundaryCondition="false" compartment="c" constant="false" hasOnlySubstanceUnits="false" id="M_m495" name="L-glutamine_C5H10N2O3" fbc:charge="0" />
      <species boundaryCondition="false" compartment="c" constant="false" hasOnlySubstanceUnits="false" id="M_m496" name="L-glutamyl-tRNA(Glu)_" fbc:charge="0" />
      <species boundaryCondition="false" compartment="m" constant="false" hasOnlySubstanceUnits="false" id="M_m497" name="L-glutamyl-tRNA(Glu)_" fbc:charge="0" />
      <species boundaryCondition="false" compartment="c" constant="false" hasOnlySubstanceUnits="false" id="M_m498" name="L-histidine_C6H9N3O2" fbc:charge="0" />
      <species boundaryCondition="false" compartment="c" constant="false" hasOnlySubstanceUnits="false" id="M_m499" name="L-histidinol_C6H11N3O" fbc:charge="0" />
      <species boundaryCondition="false" compartment="c" constant="false" hasOnlySubstanceUnits="false" id="M_m500" name="L-histidinol phosphate_C6H12N3O4P" fbc:charge="0" />
      <species boundaryCondition="false" compartment="c" constant="false" hasOnlySubstanceUnits="false" id="M_m501" name="L-histidyl-tRNA(His)_" fbc:charge="0" />
      <species boundaryCondition="false" compartment="c" constant="false" hasOnlySubstanceUnits="false" id="M_m502" name="L-homoserine_C4H9NO3" fbc:charge="0" />
      <species boundaryCondition="false" compartment="c" constant="false" hasOnlySubstanceUnits="false" id="M_m503" name="alpha-linolenoyl-[acp]_C18H29OSR" fbc:charge="0" />
      <species boundaryCondition="false" compartment="m" constant="false" hasOnlySubstanceUnits="false" id="M_m504" name="alpha-linolenoyl-[acp]_C18H29OSR" fbc:charge="0" />
      <species boundaryCondition="false" compartment="m" constant="false" hasOnlySubstanceUnits="false" id="M_m505" name="lipoamide_C8H15NOS2" fbc:charge="0" />
      <species boundaryCondition="false" compartment="c" constant="false" hasOnlySubstanceUnits="false" id="M_m506" name="L-isoleucine_C6H13NO2" fbc:charge="0" />
      <species boundaryCondition="false" compartment="m" constant="false" hasOnlySubstanceUnits="false" id="M_m507" name="L-isoleucine_C6H13NO2" fbc:charge="0" />
      <species boundaryCondition="false" compartment="c" constant="false" hasOnlySubstanceUnits="false" id="M_m508" name="L-kynurenine_C10H12N2O3" fbc:charge="0" />
      <species boundaryCondition="false" compartment="c" constant="false" hasOnlySubstanceUnits="false" id="M_m509" name="L-leucine_C6H13NO2" fbc:charge="0" />
      <species boundaryCondition="false" compartment="m" constant="false" hasOnlySubstanceUnits="false" id="M_m510" name="L-leucine_C6H13NO2" fbc:charge="0" />
      <species boundaryCondition="false" compartment="c" constant="false" hasOnlySubstanceUnits="false" id="M_m511" name="L-lysine_C6H14N2O2" fbc:charge="0" />
      <species boundaryCondition="false" compartment="m" constant="false" hasOnlySubstanceUnits="false" id="M_m512" name="L-lysine_C6H14N2O2" fbc:charge="0" />
      <species boundaryCondition="false" compartment="c" constant="false" hasOnlySubstanceUnits="false" id="M_m513" name="L-lysyl-tRNA(Lys)_" fbc:charge="0" />
      <species boundaryCondition="false" compartment="m" constant="false" hasOnlySubstanceUnits="false" id="M_m514" name="L-lysyl-tRNA(Lys)_" fbc:charge="0" />
      <species boundaryCondition="false" compartment="c" constant="false" hasOnlySubstanceUnits="false" id="M_m515" name="L-methionine_C5H11NO2S" fbc:charge="0" />
      <species boundaryCondition="false" compartment="m" constant="false" hasOnlySubstanceUnits="false" id="M_m516" name="L-methionyl-tRNA(Met)_" fbc:charge="0" />
      <species boundaryCondition="false" compartment="c" constant="false" hasOnlySubstanceUnits="false" id="M_m517" name="long-chain carboxylate_C3H5O2R" fbc:charge="0" />
      <species boundaryCondition="false" compartment="c" constant="false" hasOnlySubstanceUnits="false" id="M_m518" name="L-ornithine_C5H12N2O2" fbc:charge="0" />
      <species boundaryCondition="false" compartment="m" constant="false" hasOnlySubstanceUnits="false" id="M_m519" name="L-ornithine_C5H12N2O2" fbc:charge="0" />
      <species boundaryCondition="false" compartment="c" constant="false" hasOnlySubstanceUnits="false" id="M_m520" name="L-phenylalanine_C9H11NO2" fbc:charge="0" />
      <species boundaryCondition="false" compartment="c" constant="false" hasOnlySubstanceUnits="false" id="M_m521" name="L-proline_C5H9NO2" fbc:charge="0" />
      <species boundaryCondition="false" compartment="m" constant="false" hasOnlySubstanceUnits="false" id="M_m522" name="L-proline_C5H9NO2" fbc:charge="0" />
      <species boundaryCondition="false" compartment="c" constant="false" hasOnlySubstanceUnits="false" id="M_m523" name="L-serine_C3H7NO3" fbc:charge="0" />
      <species boundaryCondition="false" compartment="m" constant="false" hasOnlySubstanceUnits="false" id="M_m524" name="L-serine_C3H7NO3" fbc:charge="0" />
      <species boundaryCondition="false" compartment="c" constant="false" hasOnlySubstanceUnits="false" id="M_m525" name="L-threonine_C4H9NO3" fbc:charge="0" />
      <species boundaryCondition="false" compartment="m" constant="false" hasOnlySubstanceUnits="false" id="M_m526" name="L-threonine_C4H9NO3" fbc:charge="0" />
      <species boundaryCondition="false" compartment="c" constant="false" hasOnlySubstanceUnits="false" id="M_m527" name="L-tryptophan_C11H12N2O2" fbc:charge="0" />
      <species boundaryCondition="false" compartment="m" constant="false" hasOnlySubstanceUnits="false" id="M_m528" name="L-tryptophan_C11H12N2O2" fbc:charge="0" />
      <species boundaryCondition="false" compartment="m" constant="false" hasOnlySubstanceUnits="false" id="M_m529" name="L-tryptophanyl-tRNA(Trp)_" fbc:charge="0" />
      <species boundaryCondition="false" compartment="c" constant="false" hasOnlySubstanceUnits="false" id="M_m530" name="L-tyrosine_C9H11NO3" fbc:charge="0" />
      <species boundaryCondition="false" compartment="c" constant="false" hasOnlySubstanceUnits="false" id="M_m531" name="L-valine_C5H11NO2" fbc:charge="0" />
      <species boundaryCondition="false" compartment="e" constant="false" hasOnlySubstanceUnits="false" id="M_m532" name="L-lysine_C6H14N2O2" fbc:charge="0" />
      <species boundaryCondition="false" compartment="c" constant="false" hasOnlySubstanceUnits="false" id="M_m533" name="malate_C4H6O5" fbc:charge="0" />
      <species boundaryCondition="false" compartment="m" constant="false" hasOnlySubstanceUnits="false" id="M_m534" name="malate_C4H6O5" fbc:charge="0" />
      <species boundaryCondition="false" compartment="c" constant="false" hasOnlySubstanceUnits="false" id="M_m535" name="malonate_C3H4O4" fbc:charge="0" />
      <species boundaryCondition="false" compartment="m" constant="false" hasOnlySubstanceUnits="false" id="M_m536" name="malonate_C3H4O4" fbc:charge="0" />
      <species boundaryCondition="false" compartment="c" constant="false" hasOnlySubstanceUnits="false" id="M_m537" name="malonyl-[acp]_C3H3O3SR" fbc:charge="0" />
      <species boundaryCondition="false" compartment="m" constant="false" hasOnlySubstanceUnits="false" id="M_m538" name="malonyl-[acp]_C3H3O3SR" fbc:charge="0" />
      <species boundaryCondition="false" compartment="c" constant="false" hasOnlySubstanceUnits="false" id="M_m539" name="malonyl-CoA_C24H38N7O19P3S" fbc:charge="0" />
      <species boundaryCondition="false" compartment="c" constant="false" hasOnlySubstanceUnits="false" id="M_m540" name="maltose_C12H22O11" fbc:charge="0" />
      <species boundaryCondition="false" compartment="e" constant="false" hasOnlySubstanceUnits="false" id="M_m541" name="malate_C4H6O5" fbc:charge="0" />
      <species boundaryCondition="false" compartment="c" constant="false" hasOnlySubstanceUnits="false" id="M_m542" name="mannan_C6H10O5" fbc:charge="0" />
      <species boundaryCondition="false" compartment="c" constant="false" hasOnlySubstanceUnits="false" id="M_m543" name="mannose-inositol-P-ceramide_" fbc:charge="0" />
      <species boundaryCondition="false" compartment="e" constant="false" hasOnlySubstanceUnits="false" id="M_m544" name="alpha-D-mannose_C6H12O6" fbc:charge="0" />
      <species boundaryCondition="false" compartment="c" constant="false" hasOnlySubstanceUnits="false" id="M_m545" name="melibiitol_C12H24O11" fbc:charge="0" />
      <species boundaryCondition="false" compartment="c" constant="false" hasOnlySubstanceUnits="false" id="M_m546" name="melibiose_C12H22O11" fbc:charge="0" />
      <species boundaryCondition="false" compartment="e" constant="false" hasOnlySubstanceUnits="false" id="M_m547" name="melibiose_C12H22O11" fbc:charge="0" />
      <species boundaryCondition="false" compartment="c" constant="false" hasOnlySubstanceUnits="false" id="M_m548" name="methane_CH4" fbc:charge="0" />
      <species boundaryCondition="false" compartment="m" constant="false" hasOnlySubstanceUnits="false" id="M_m549" name="methane_CH4" fbc:charge="0" />
      <species boundaryCondition="false" compartment="c" constant="false" hasOnlySubstanceUnits="false" id="M_m550" name="methanethiol_CH4S" fbc:charge="0" />
      <species boundaryCondition="false" compartment="c" constant="false" hasOnlySubstanceUnits="false" id="M_m551" name="methylglucoside_C7H14O6" fbc:charge="0" />
      <species boundaryCondition="false" compartment="c" constant="false" hasOnlySubstanceUnits="false" id="M_m552" name="methylglyoxal_C3H4O2" fbc:charge="0" />
      <species boundaryCondition="false" compartment="e" constant="false" hasOnlySubstanceUnits="false" id="M_m553" name="L-methionine_C5H11NO2S" fbc:charge="0" />
      <species boundaryCondition="false" compartment="e" constant="false" hasOnlySubstanceUnits="false" id="M_m554" name="myo-inositol_C6H12O6" fbc:charge="0" />
      <species boundaryCondition="false" compartment="e" constant="false" hasOnlySubstanceUnits="false" id="M_m555" name="maltose_C12H22O11" fbc:charge="0" />
      <species boundaryCondition="false" compartment="e" constant="false" hasOnlySubstanceUnits="false" id="M_m556" name="S-methyl-L-methionine_C6H13NO2S" fbc:charge="0" />
      <species boundaryCondition="false" compartment="e" constant="false" hasOnlySubstanceUnits="false" id="M_m557" name="D-mannitol_C6H14O6" fbc:charge="0" />
      <species boundaryCondition="false" compartment="e" constant="false" hasOnlySubstanceUnits="false" id="M_m558" name="methane_CH4" fbc:charge="0" />
      <species boundaryCondition="false" compartment="c" constant="false" hasOnlySubstanceUnits="false" id="M_m559" name="myo-inositol_C6H12O6" fbc:charge="0" />
      <species boundaryCondition="false" compartment="c" constant="false" hasOnlySubstanceUnits="false" id="M_m560" name="myristic acid_C14H28O2" fbc:charge="0" />
      <species boundaryCondition="false" compartment="c" constant="false" hasOnlySubstanceUnits="false" id="M_m561" name="myristoyl-[acp]_C14H27OSR" fbc:charge="0" />
      <species boundaryCondition="false" compartment="m" constant="false" hasOnlySubstanceUnits="false" id="M_m562" name="myristoyl-[acp]_C14H27OSR" fbc:charge="0" />
      <species boundaryCondition="false" compartment="c" constant="false" hasOnlySubstanceUnits="false" id="M_m563" name="5-[(5-phospho-1-deoxy-D-ribulos-1-ylamino)methylideneamino]-1-(5-phospho-D-ribosyl)imidazole-4-carboxamide_C15H25N5O15P2" fbc:charge="0" />
      <species boundaryCondition="false" compartment="c" constant="false" hasOnlySubstanceUnits="false" id="M_m564" name="N-(5-phospho-D-ribosyl)anthranilate_C12H16NO9P" fbc:charge="0" />
      <species boundaryCondition="false" compartment="c" constant="false" hasOnlySubstanceUnits="false" id="M_m565" name="N-(L-arginino)succinate_C10H18N4O6" fbc:charge="0" />
      <species boundaryCondition="false" compartment="c" constant="false" hasOnlySubstanceUnits="false" id="M_m566" name="N(pi)-methyl-L-histidine_C7H11N3O2" fbc:charge="0" />
      <species boundaryCondition="false" compartment="c" constant="false" hasOnlySubstanceUnits="false" id="M_m567" name="phosphoribosyl-AMP_C15H23N5O14P2" fbc:charge="0" />
      <species boundaryCondition="false" compartment="c" constant="false" hasOnlySubstanceUnits="false" id="M_m568" name="1-(5-phospho-D-ribosyl)-ATP_C15H25N5O20P4" fbc:charge="0" />
      <species boundaryCondition="false" compartment="c" constant="false" hasOnlySubstanceUnits="false" id="M_m569" name="N1-acetylspermidine_C9H21N3O" fbc:charge="0" />
      <species boundaryCondition="false" compartment="c" constant="false" hasOnlySubstanceUnits="false" id="M_m570" name="N1-acetylspermine_C12H28N4O" fbc:charge="0" />
      <species boundaryCondition="false" compartment="m" constant="false" hasOnlySubstanceUnits="false" id="M_m571" name="N2-acetyl-L-ornithine_C7H14N2O3" fbc:charge="0" />
      <species boundaryCondition="false" compartment="c" constant="false" hasOnlySubstanceUnits="false" id="M_m572" name="N6-(1,2-dicarboxyethyl)-AMP_C14H18N5O11P" fbc:charge="0" />
      <species boundaryCondition="false" compartment="c" constant="false" hasOnlySubstanceUnits="false" id="M_m573" name="L-saccharopine_C11H20N2O6" fbc:charge="0" />
      <species boundaryCondition="false" compartment="c" constant="false" hasOnlySubstanceUnits="false" id="M_m574" name="N-acetyl-D-glucosamine 1-phosphate_C8H16NO9P" fbc:charge="0" />
      <species boundaryCondition="false" compartment="c" constant="false" hasOnlySubstanceUnits="false" id="M_m575" name="N-acetyl-D-glucosamine 6-phosphate_C8H16NO9P" fbc:charge="0" />
      <species boundaryCondition="false" compartment="c" constant="false" hasOnlySubstanceUnits="false" id="M_m576" name="N-acetyl-D-glucosamine_C8H15NO6" fbc:charge="0" />
      <species boundaryCondition="false" compartment="m" constant="false" hasOnlySubstanceUnits="false" id="M_m577" name="N-acetyl-L-gamma-glutamyl phosphate_C7H12NO8P" fbc:charge="0" />
      <species boundaryCondition="false" compartment="m" constant="false" hasOnlySubstanceUnits="false" id="M_m578" name="N-acetyl-L-glutamate 5-semialdehyde_C7H11NO4" fbc:charge="0" />
      <species boundaryCondition="false" compartment="m" constant="false" hasOnlySubstanceUnits="false" id="M_m579" name="N-acetyl-L-glutamate_C7H11NO5" fbc:charge="0" />
      <species boundaryCondition="false" compartment="c" constant="false" hasOnlySubstanceUnits="false" id="M_m580" name="N-acetylputrescine_C6H14N2O" fbc:charge="0" />
      <species boundaryCondition="false" compartment="c" constant="false" hasOnlySubstanceUnits="false" id="M_m581" name="NAD(+)_C21H27N7O14P2" fbc:charge="0" />
      <species boundaryCondition="false" compartment="m" constant="false" hasOnlySubstanceUnits="false" id="M_m582" name="NAD(+)_C21H27N7O14P2" fbc:charge="0" />
      <species boundaryCondition="false" compartment="c" constant="false" hasOnlySubstanceUnits="false" id="M_m583" name="NADH_C21H29N7O14P2" fbc:charge="0" />
      <species boundaryCondition="false" compartment="m" constant="false" hasOnlySubstanceUnits="false" id="M_m584" name="NADH_C21H29N7O14P2" fbc:charge="0" />
      <species boundaryCondition="false" compartment="c" constant="false" hasOnlySubstanceUnits="false" id="M_m585" name="NADP(+)_C21H28N7O17P3" fbc:charge="0" />
      <species boundaryCondition="false" compartment="m" constant="false" hasOnlySubstanceUnits="false" id="M_m586" name="NADP(+)_C21H28N7O17P3" fbc:charge="0" />
      <species boundaryCondition="false" compartment="c" constant="false" hasOnlySubstanceUnits="false" id="M_m587" name="NADPH_C21H30N7O17P3" fbc:charge="0" />
      <species boundaryCondition="false" compartment="m" constant="false" hasOnlySubstanceUnits="false" id="M_m588" name="NADPH_C21H30N7O17P3" fbc:charge="0" />
      <species boundaryCondition="false" compartment="e" constant="false" hasOnlySubstanceUnits="false" id="M_m589" name="N-acetyl-D-glucosamine_C8H15NO6" fbc:charge="0" />
      <species boundaryCondition="false" compartment="c" constant="false" hasOnlySubstanceUnits="false" id="M_m590" name="Nalpha-acetylpeptide_" fbc:charge="0" />
      <species boundaryCondition="false" compartment="e" constant="false" hasOnlySubstanceUnits="false" id="M_m591" name="sodium_" fbc:charge="0" />
      <species boundaryCondition="false" compartment="c" constant="false" hasOnlySubstanceUnits="false" id="M_m592" name="N-carbamoyl-L-aspartate_C5H8N2O5" fbc:charge="0" />
      <species boundaryCondition="false" compartment="m" constant="false" hasOnlySubstanceUnits="false" id="M_m593" name="N-formylmethionyl-tRNA(fMet)_" fbc:charge="0" />
      <species boundaryCondition="false" compartment="c" constant="false" hasOnlySubstanceUnits="false" id="M_m594" name="NH3_H3N" fbc:charge="0" />
      <species boundaryCondition="false" compartment="m" constant="false" hasOnlySubstanceUnits="false" id="M_m595" name="NH3_H3N" fbc:charge="0" />
      <species boundaryCondition="false" compartment="e" constant="false" hasOnlySubstanceUnits="false" id="M_m596" name="NH3_H3N" fbc:charge="0" />
      <species boundaryCondition="false" compartment="c" constant="false" hasOnlySubstanceUnits="false" id="M_m597" name="nicotinamide_C6H6N2O" fbc:charge="0" />
      <species boundaryCondition="false" compartment="m" constant="false" hasOnlySubstanceUnits="false" id="M_m598" name="nicotinamide_C6H6N2O" fbc:charge="0" />
      <species boundaryCondition="false" compartment="c" constant="false" hasOnlySubstanceUnits="false" id="M_m599" name="nicotinate_C6H5NO2" fbc:charge="0" />
      <species boundaryCondition="false" compartment="c" constant="false" hasOnlySubstanceUnits="false" id="M_m600" name="nicotinate D-ribonucleotide_C11H14NO9P" fbc:charge="0" />
      <species boundaryCondition="false" compartment="m" constant="false" hasOnlySubstanceUnits="false" id="M_m601" name="nicotinate D-ribonucleotide_C11H14NO9P" fbc:charge="0" />
      <species boundaryCondition="false" compartment="m" constant="false" hasOnlySubstanceUnits="false" id="M_m602" name="nicotinate_C6H5NO2" fbc:charge="0" />
      <species boundaryCondition="false" compartment="c" constant="false" hasOnlySubstanceUnits="false" id="M_m603" name="NMN_C11H15N2O8P" fbc:charge="0" />
      <species boundaryCondition="false" compartment="m" constant="false" hasOnlySubstanceUnits="false" id="M_m604" name="nicotinamide mononucleotide_C11H15N2O8P" fbc:charge="0" />
      <species boundaryCondition="false" compartment="e" constant="false" hasOnlySubstanceUnits="false" id="M_m605" name="nicotinamide mononucleotide_C11H15N2O8P" fbc:charge="0" />
      <species boundaryCondition="false" compartment="c" constant="false" hasOnlySubstanceUnits="false" id="M_m606" name="N-tetradecanoylglycylpeptide_C18H33N2O4R" fbc:charge="0" />
      <species boundaryCondition="false" compartment="e" constant="false" hasOnlySubstanceUnits="false" id="M_m607" name="oxygen_" fbc:charge="0" />
      <species boundaryCondition="false" compartment="c" constant="false" hasOnlySubstanceUnits="false" id="M_m608" name="O-acetylcarnitine_C9H17NO4" fbc:charge="0" />
      <species boundaryCondition="false" compartment="m" constant="false" hasOnlySubstanceUnits="false" id="M_m609" name="O-acetylcarnitine_C9H17NO4" fbc:charge="0" />
      <species boundaryCondition="false" compartment="c" constant="false" hasOnlySubstanceUnits="false" id="M_m610" name="O-acetyl-L-homoserine_C6H11NO4" fbc:charge="0" />
      <species boundaryCondition="false" compartment="c" constant="false" hasOnlySubstanceUnits="false" id="M_m611" name="O-acetyl-L-serine_C5H9NO4" fbc:charge="0" />
      <species boundaryCondition="false" compartment="e" constant="false" hasOnlySubstanceUnits="false" id="M_m612" name="oxidized glutathione_C20H32N6O12S2" fbc:charge="0" />
      <species boundaryCondition="false" compartment="c" constant="false" hasOnlySubstanceUnits="false" id="M_m613" name="oleoyl-[acp]_C18H33OSR" fbc:charge="0" />
      <species boundaryCondition="false" compartment="m" constant="false" hasOnlySubstanceUnits="false" id="M_m614" name="oleoyl-[acp]_C18H33OSR" fbc:charge="0" />
      <species boundaryCondition="false" compartment="c" constant="false" hasOnlySubstanceUnits="false" id="M_m615" name="oligopeptide_" fbc:charge="0" />
      <species boundaryCondition="false" compartment="e" constant="false" hasOnlySubstanceUnits="false" id="M_m616" name="oligopeptide_" fbc:charge="0" />
      <species boundaryCondition="false" compartment="c" constant="false" hasOnlySubstanceUnits="false" id="M_m617" name="O-phospho-4-hydroxy-L-threonine_C4H10NO7P" fbc:charge="0" />
      <species boundaryCondition="false" compartment="c" constant="false" hasOnlySubstanceUnits="false" id="M_m618" name="O-phospho-L-homoserine_C4H10NO6P" fbc:charge="0" />
      <species boundaryCondition="false" compartment="e" constant="false" hasOnlySubstanceUnits="false" id="M_m619" name="L-ornithine_C5H12N2O2" fbc:charge="0" />
      <species boundaryCondition="false" compartment="c" constant="false" hasOnlySubstanceUnits="false" id="M_m620" name="orotate_C5H4N2O4" fbc:charge="0" />
      <species boundaryCondition="false" compartment="c" constant="false" hasOnlySubstanceUnits="false" id="M_m621" name="orotidine 5'-phosphate_C10H13N2O11P" fbc:charge="0" />
      <species boundaryCondition="false" compartment="c" constant="false" hasOnlySubstanceUnits="false" id="M_m622" name="phosphate_H3O4P" fbc:charge="0" />
      <species boundaryCondition="false" compartment="m" constant="false" hasOnlySubstanceUnits="false" id="M_m623" name="phosphate_H3O4P" fbc:charge="0" />
      <species boundaryCondition="false" compartment="c" constant="false" hasOnlySubstanceUnits="false" id="M_m624" name="O-succinyl-L-homoserine_C8H13NO6" fbc:charge="0" />
      <species boundaryCondition="false" compartment="c" constant="false" hasOnlySubstanceUnits="false" id="M_m625" name="oxaloacetate_C4H4O5" fbc:charge="0" />
      <species boundaryCondition="false" compartment="m" constant="false" hasOnlySubstanceUnits="false" id="M_m626" name="oxaloacetate_C4H4O5" fbc:charge="0" />
      <species boundaryCondition="false" compartment="c" constant="false" hasOnlySubstanceUnits="false" id="M_m627" name="oxaloglutarate_C7H8O7" fbc:charge="0" />
      <species boundaryCondition="false" compartment="m" constant="false" hasOnlySubstanceUnits="false" id="M_m628" name="oxaloglutarate_C7H8O7" fbc:charge="0" />
      <species boundaryCondition="false" compartment="c" constant="false" hasOnlySubstanceUnits="false" id="M_m629" name="oxalosuccinate_C6H6O7" fbc:charge="0" />
      <species boundaryCondition="false" compartment="m" constant="false" hasOnlySubstanceUnits="false" id="M_m630" name="oxalosuccinate_C6H6O7" fbc:charge="0" />
      <species boundaryCondition="false" compartment="c" constant="false" hasOnlySubstanceUnits="false" id="M_m631" name="oxidized flavoprotein_" fbc:charge="0" />
      <species boundaryCondition="false" compartment="c" constant="false" hasOnlySubstanceUnits="false" id="M_m632" name="oxidized glutathione_C20H32N6O12S2" fbc:charge="0" />
      <species boundaryCondition="false" compartment="c" constant="false" hasOnlySubstanceUnits="false" id="M_m633" name="thioredoxin disulfide_C6H7NO2S2R2" fbc:charge="0" />
      <species boundaryCondition="false" compartment="m" constant="false" hasOnlySubstanceUnits="false" id="M_m634" name="thioredoxin disulfide_C6H7NO2S2R2" fbc:charge="0" />
      <species boundaryCondition="false" compartment="c" constant="false" hasOnlySubstanceUnits="false" id="M_m635" name="oxygen_" fbc:charge="0" />
      <species boundaryCondition="false" compartment="m" constant="false" hasOnlySubstanceUnits="false" id="M_m636" name="oxygen_" fbc:charge="0" />
      <species boundaryCondition="false" compartment="c" constant="false" hasOnlySubstanceUnits="false" id="M_m637" name="P1,P4-bis(5'-adenosyl) tetraphosphate_C20H28N10O19P4" fbc:charge="0" />
      <species boundaryCondition="false" compartment="c" constant="false" hasOnlySubstanceUnits="false" id="M_m638" name="P1,P4-bis(5'-guanosyl) tetraphosphate_C20H28N10O21P4" fbc:charge="0" />
      <species boundaryCondition="false" compartment="c" constant="false" hasOnlySubstanceUnits="false" id="M_m639" name="palmitic acid_C16H32O2" fbc:charge="0" />
      <species boundaryCondition="false" compartment="c" constant="false" hasOnlySubstanceUnits="false" id="M_m640" name="palmitoyl-[acp]_C16H31OSR" fbc:charge="0" />
      <species boundaryCondition="false" compartment="m" constant="false" hasOnlySubstanceUnits="false" id="M_m641" name="palmitoyl-[acp]_C16H31OSR" fbc:charge="0" />
      <species boundaryCondition="false" compartment="c" constant="false" hasOnlySubstanceUnits="false" id="M_m642" name="palmitoyl-CoA_C37H66N7O17P3S" fbc:charge="0" />
      <species boundaryCondition="false" compartment="c" constant="false" hasOnlySubstanceUnits="false" id="M_m643" name="pantetheine 4'-phosphate_C11H23N2O7PS" fbc:charge="0" />
      <species boundaryCondition="false" compartment="m" constant="false" hasOnlySubstanceUnits="false" id="M_m644" name="pantetheine 4'-phosphate_C11H23N2O7PS" fbc:charge="0" />
      <species boundaryCondition="false" compartment="e" constant="false" hasOnlySubstanceUnits="false" id="M_m645" name="adenosine 3',5'-bisphosphate_C10H15N5O10P2" fbc:charge="0" />
      <species boundaryCondition="false" compartment="c" constant="false" hasOnlySubstanceUnits="false" id="M_m646" name="peptide_" fbc:charge="0" />
      <species boundaryCondition="false" compartment="e" constant="false" hasOnlySubstanceUnits="false" id="M_m647" name="peptide_" fbc:charge="0" />
      <species boundaryCondition="false" compartment="c" constant="false" hasOnlySubstanceUnits="false" id="M_m648" name="phenylacetic acid_C8H8O2" fbc:charge="0" />
      <species boundaryCondition="false" compartment="c" constant="false" hasOnlySubstanceUnits="false" id="M_m649" name="phenylpyruvate_C9H8O3" fbc:charge="0" />
      <species boundaryCondition="false" compartment="e" constant="false" hasOnlySubstanceUnits="false" id="M_m650" name="L-phenylalanine_C9H11NO2" fbc:charge="0" />
      <species boundaryCondition="false" compartment="c" constant="false" hasOnlySubstanceUnits="false" id="M_m651" name="phosphatidate_C5H7O8PR2" fbc:charge="0" />
      <species boundaryCondition="false" compartment="m" constant="false" hasOnlySubstanceUnits="false" id="M_m652" name="phosphatidate_C5H7O8PR2" fbc:charge="0" />
      <species boundaryCondition="false" compartment="c" constant="false" hasOnlySubstanceUnits="false" id="M_m653" name="phosphatidylcholines_C10H19NO8PR2" fbc:charge="0" />
      <species boundaryCondition="false" compartment="c" constant="false" hasOnlySubstanceUnits="false" id="M_m654" name="phosphatidylethanolamines_C7H12NO8PR2" fbc:charge="0" />
      <species boundaryCondition="false" compartment="m" constant="false" hasOnlySubstanceUnits="false" id="M_m655" name="phosphatidylethanolamines_C7H12NO8PR2" fbc:charge="0" />
      <species boundaryCondition="false" compartment="m" constant="false" hasOnlySubstanceUnits="false" id="M_m656" name="phosphatidylglycerol_C8H13O10PR2" fbc:charge="0" />
      <species boundaryCondition="false" compartment="m" constant="false" hasOnlySubstanceUnits="false" id="M_m657" name="phosphatidylglycerophosphate_C8H14O13P2R2" fbc:charge="0" />
      <species boundaryCondition="false" compartment="c" constant="false" hasOnlySubstanceUnits="false" id="M_m658" name="phosphatidyl-N-dimethylethanolamine_C9H16NO8PR2" fbc:charge="0" />
      <species boundaryCondition="false" compartment="c" constant="false" hasOnlySubstanceUnits="false" id="M_m659" name="phosphatidyl-N-methylethanolamine_C8H14NO8PR2" fbc:charge="0" />
      <species boundaryCondition="false" compartment="c" constant="false" hasOnlySubstanceUnits="false" id="M_m660" name="phosphatidylserine_C8H12NO10PR2" fbc:charge="0" />
      <species boundaryCondition="false" compartment="m" constant="false" hasOnlySubstanceUnits="false" id="M_m661" name="phosphatidylserine_C8H12NO10PR2" fbc:charge="0" />
      <species boundaryCondition="false" compartment="c" constant="false" hasOnlySubstanceUnits="false" id="M_m662" name="phosphoenolpyruvate_C3H5O6P" fbc:charge="0" />
      <species boundaryCondition="false" compartment="m" constant="false" hasOnlySubstanceUnits="false" id="M_m663" name="phosphoenolpyruvate_C3H5O6P" fbc:charge="0" />
      <species boundaryCondition="false" compartment="c" constant="false" hasOnlySubstanceUnits="false" id="M_m664" name="phytosphingosine_C18H39NO3" fbc:charge="0" />
      <species boundaryCondition="false" compartment="c" constant="false" hasOnlySubstanceUnits="false" id="M_m665" name="phytosphingosine 1-phosphate_C18H40NO6P" fbc:charge="0" />
      <species boundaryCondition="false" compartment="c" constant="false" hasOnlySubstanceUnits="false" id="M_m666" name="pimelic acid_C7H12O4" fbc:charge="0" />
      <species boundaryCondition="false" compartment="e" constant="false" hasOnlySubstanceUnits="false" id="M_m667" name="pimelic acid_C7H12O4" fbc:charge="0" />
      <species boundaryCondition="false" compartment="e" constant="false" hasOnlySubstanceUnits="false" id="M_m668" name="phosphate_H3O4P" fbc:charge="0" />
      <species boundaryCondition="false" compartment="e" constant="false" hasOnlySubstanceUnits="false" id="M_m669" name="(R)-pantothenate_C9H17NO5" fbc:charge="0" />
      <species boundaryCondition="false" compartment="c" constant="false" hasOnlySubstanceUnits="false" id="M_m670" name="porphobilinogen_C10H14N2O4" fbc:charge="0" />
      <species boundaryCondition="false" compartment="c" constant="false" hasOnlySubstanceUnits="false" id="M_m671" name="potassium_" fbc:charge="0" />
      <species boundaryCondition="false" compartment="c" constant="false" hasOnlySubstanceUnits="false" id="M_m672" name="prephenate_C10H10O6" fbc:charge="0" />
      <species boundaryCondition="false" compartment="m" constant="false" hasOnlySubstanceUnits="false" id="M_m673" name="protoporphyrin_C34H34N4O4" fbc:charge="0" />
      <species boundaryCondition="false" compartment="c" constant="false" hasOnlySubstanceUnits="false" id="M_m674" name="protoporphyrinogen_C34H40N4O4" fbc:charge="0" />
      <species boundaryCondition="false" compartment="m" constant="false" hasOnlySubstanceUnits="false" id="M_m675" name="protoporphyrinogen_C34H40N4O4" fbc:charge="0" />
      <species boundaryCondition="false" compartment="e" constant="false" hasOnlySubstanceUnits="false" id="M_m676" name="L-proline_C5H9NO2" fbc:charge="0" />
      <species boundaryCondition="false" compartment="c" constant="false" hasOnlySubstanceUnits="false" id="M_m677" name="pseudouridine 5'-phosphate_C9H13N2O9P" fbc:charge="0" />
      <species boundaryCondition="false" compartment="e" constant="false" hasOnlySubstanceUnits="false" id="M_m678" name="putrescine_C4H12N2" fbc:charge="0" />
      <species boundaryCondition="false" compartment="c" constant="false" hasOnlySubstanceUnits="false" id="M_m679" name="putrescine_C4H12N2" fbc:charge="0" />
      <species boundaryCondition="false" compartment="c" constant="false" hasOnlySubstanceUnits="false" id="M_m680" name="quinolinate_C7H5NO4" fbc:charge="0" />
      <species boundaryCondition="false" compartment="m" constant="false" hasOnlySubstanceUnits="false" id="M_m681" name="quinolinate_C7H5NO4" fbc:charge="0" />
      <species boundaryCondition="false" compartment="c" constant="false" hasOnlySubstanceUnits="false" id="M_m682" name="pyridoxal_C8H9NO3" fbc:charge="0" />
      <species boundaryCondition="false" compartment="c" constant="false" hasOnlySubstanceUnits="false" id="M_m683" name="pyridoxal 5'-phosphate_C8H10NO6P" fbc:charge="0" />
      <species boundaryCondition="false" compartment="c" constant="false" hasOnlySubstanceUnits="false" id="M_m684" name="pyridoxamine_C8H12N2O2" fbc:charge="0" />
      <species boundaryCondition="false" compartment="c" constant="false" hasOnlySubstanceUnits="false" id="M_m685" name="pyridoxamine 5'-phosphate_C8H13N2O5P" fbc:charge="0" />
      <species boundaryCondition="false" compartment="c" constant="false" hasOnlySubstanceUnits="false" id="M_m686" name="pyridoxine_C8H11NO3" fbc:charge="0" />
      <species boundaryCondition="false" compartment="c" constant="false" hasOnlySubstanceUnits="false" id="M_m687" name="pyridoxine 5'-phosphate_C8H12NO6P" fbc:charge="0" />
      <species boundaryCondition="false" compartment="c" constant="false" hasOnlySubstanceUnits="false" id="M_m688" name="diphosphate_H4O7P2" fbc:charge="0" />
      <species boundaryCondition="false" compartment="m" constant="false" hasOnlySubstanceUnits="false" id="M_m689" name="diphosphate_H4O7P2" fbc:charge="0" />
      <species boundaryCondition="false" compartment="c" constant="false" hasOnlySubstanceUnits="false" id="M_m690" name="pyruvate_C3H4O3" fbc:charge="0" />
      <species boundaryCondition="false" compartment="m" constant="false" hasOnlySubstanceUnits="false" id="M_m691" name="pyruvate_C3H4O3" fbc:charge="0" />
      <species boundaryCondition="false" compartment="e" constant="false" hasOnlySubstanceUnits="false" id="M_m692" name="pyruvate_C3H4O3" fbc:charge="0" />
      <species boundaryCondition="false" compartment="c" constant="false" hasOnlySubstanceUnits="false" id="M_m693" name="raffinose_C18H32O16" fbc:charge="0" />
      <species boundaryCondition="false" compartment="c" constant="false" hasOnlySubstanceUnits="false" id="M_m694" name="reduced flavoprotein_" fbc:charge="0" />
      <species boundaryCondition="false" compartment="c" constant="false" hasOnlySubstanceUnits="false" id="M_m695" name="thioredoxin dithiol_C6H9NO2S2R2" fbc:charge="0" />
      <species boundaryCondition="false" compartment="m" constant="false" hasOnlySubstanceUnits="false" id="M_m696" name="thioredoxin dithiol_C6H9NO2S2R2" fbc:charge="0" />
      <species boundaryCondition="false" compartment="e" constant="false" hasOnlySubstanceUnits="false" id="M_m697" name="riboflavin_C17H20N4O6" fbc:charge="0" />
      <species boundaryCondition="false" compartment="c" constant="false" hasOnlySubstanceUnits="false" id="M_m698" name="riboflavin_C17H20N4O6" fbc:charge="0" />
      <species boundaryCondition="false" compartment="m" constant="false" hasOnlySubstanceUnits="false" id="M_m699" name="riboflavin_C17H20N4O6" fbc:charge="0" />
      <species boundaryCondition="false" compartment="e" constant="false" hasOnlySubstanceUnits="false" id="M_m700" name="D-ribose_C5H10O5" fbc:charge="0" />
      <species boundaryCondition="false" compartment="c" constant="false" hasOnlySubstanceUnits="false" id="M_m701" name="alpha-D-ribose 1-phosphate_C5H11O8P" fbc:charge="0" />
      <species boundaryCondition="false" compartment="e" constant="false" hasOnlySubstanceUnits="false" id="M_m702" name="D-rhamnose_C6H12O5" fbc:charge="0" />
      <species boundaryCondition="false" compartment="c" constant="false" hasOnlySubstanceUnits="false" id="M_m703" name="R-S-alanylglycine_C5H9N2O3SR" fbc:charge="0" />
      <species boundaryCondition="false" compartment="c" constant="false" hasOnlySubstanceUnits="false" id="M_m704" name="S-adenosyl-4-methylthio-2-oxobutanoate_C15H19N5O6S" fbc:charge="0" />
      <species boundaryCondition="false" compartment="c" constant="false" hasOnlySubstanceUnits="false" id="M_m705" name="S-adenosyl-L-homocysteine_C14H20N6O5S" fbc:charge="0" />
      <species boundaryCondition="false" compartment="m" constant="false" hasOnlySubstanceUnits="false" id="M_m706" name="S-adenosyl-L-homocysteine_C14H20N6O5S" fbc:charge="0" />
      <species boundaryCondition="false" compartment="c" constant="false" hasOnlySubstanceUnits="false" id="M_m707" name="S-adenosyl-L-methionine_C15H22N6O5S" fbc:charge="0" />
      <species boundaryCondition="false" compartment="m" constant="false" hasOnlySubstanceUnits="false" id="M_m708" name="S-adenosyl-L-methionine_C15H22N6O5S" fbc:charge="0" />
      <species boundaryCondition="false" compartment="c" constant="false" hasOnlySubstanceUnits="false" id="M_m709" name="S-adenosylmethioninamine_C14H23N6O3S" fbc:charge="0" />
      <species boundaryCondition="false" compartment="m" constant="false" hasOnlySubstanceUnits="false" id="M_m710" name="S-aminomethyldihydrolipoylprotein_C9H19N2OS2R" fbc:charge="0" />
      <species boundaryCondition="false" compartment="e" constant="false" hasOnlySubstanceUnits="false" id="M_m711" name="S-adenosyl-L-methionine_C15H22N6O5S" fbc:charge="0" />
      <species boundaryCondition="false" compartment="c" constant="false" hasOnlySubstanceUnits="false" id="M_m712" name="sedoheptulose 1,7-bisphosphate_C7H16O13P2" fbc:charge="0" />
      <species boundaryCondition="false" compartment="c" constant="false" hasOnlySubstanceUnits="false" id="M_m713" name="sedoheptulose 7-phosphate_C7H15O10P" fbc:charge="0" />
      <species boundaryCondition="false" compartment="e" constant="false" hasOnlySubstanceUnits="false" id="M_m714" name="L-serine_C3H7NO3" fbc:charge="0" />
      <species boundaryCondition="false" compartment="c" constant="false" hasOnlySubstanceUnits="false" id="M_m715" name="S-formylglutathione_C11H17N3O7S" fbc:charge="0" />
      <species boundaryCondition="false" compartment="c" constant="false" hasOnlySubstanceUnits="false" id="M_m716" name="shikimate_C7H10O5" fbc:charge="0" />
      <species boundaryCondition="false" compartment="c" constant="false" hasOnlySubstanceUnits="false" id="M_m717" name="shikimate 3-phosphate_C7H11O8P" fbc:charge="0" />
      <species boundaryCondition="false" compartment="c" constant="false" hasOnlySubstanceUnits="false" id="M_m718" name="sirohydrochlorin_C42H46N4O16" fbc:charge="0" />
      <species boundaryCondition="false" compartment="e" constant="false" hasOnlySubstanceUnits="false" id="M_m719" name="sulfate_H2O4S" fbc:charge="0" />
      <species boundaryCondition="false" compartment="c" constant="false" hasOnlySubstanceUnits="false" id="M_m720" name="S-methyl-L-methionine_C6H13NO2S" fbc:charge="0" />
      <species boundaryCondition="false" compartment="c" constant="false" hasOnlySubstanceUnits="false" id="M_m721" name="sn-glycerol 3-phosphate_C3H9O6P" fbc:charge="0" />
      <species boundaryCondition="false" compartment="m" constant="false" hasOnlySubstanceUnits="false" id="M_m722" name="sn-glycerol 3-phosphate_C3H9O6P" fbc:charge="0" />
      <species boundaryCondition="false" compartment="c" constant="false" hasOnlySubstanceUnits="false" id="M_m723" name="sodium_" fbc:charge="0" />
      <species boundaryCondition="false" compartment="c" constant="false" hasOnlySubstanceUnits="false" id="M_m724" name="sorbose_C6H12O6" fbc:charge="0" />
      <species boundaryCondition="false" compartment="e" constant="false" hasOnlySubstanceUnits="false" id="M_m725" name="sorbose_C6H12O6" fbc:charge="0" />
      <species boundaryCondition="false" compartment="c" constant="false" hasOnlySubstanceUnits="false" id="M_m726" name="spermidine_C7H19N3" fbc:charge="0" />
      <species boundaryCondition="false" compartment="c" constant="false" hasOnlySubstanceUnits="false" id="M_m727" name="spermine_C10H26N4" fbc:charge="0" />
      <species boundaryCondition="false" compartment="c" constant="false" hasOnlySubstanceUnits="false" id="M_m728" name="sphinganine_C18H39NO2" fbc:charge="0" />
      <species boundaryCondition="false" compartment="c" constant="false" hasOnlySubstanceUnits="false" id="M_m729" name="sphinganine 1-phosphate_C18H40NO5P" fbc:charge="0" />
      <species boundaryCondition="false" compartment="e" constant="false" hasOnlySubstanceUnits="false" id="M_m730" name="spermidine_C7H19N3" fbc:charge="0" />
      <species boundaryCondition="false" compartment="e" constant="false" hasOnlySubstanceUnits="false" id="M_m731" name="spermine_C10H26N4" fbc:charge="0" />
      <species boundaryCondition="false" compartment="c" constant="false" hasOnlySubstanceUnits="false" id="M_m732" name="squalene_C30H50" fbc:charge="0" />
      <species boundaryCondition="false" compartment="c" constant="false" hasOnlySubstanceUnits="false" id="M_m733" name="stearic acid_C18H36O2" fbc:charge="0" />
      <species boundaryCondition="false" compartment="c" constant="false" hasOnlySubstanceUnits="false" id="M_m734" name="stearoyl-[acp]_C18H35OSR" fbc:charge="0" />
      <species boundaryCondition="false" compartment="m" constant="false" hasOnlySubstanceUnits="false" id="M_m735" name="stearoyl-[acp]_C18H35OSR" fbc:charge="0" />
      <species boundaryCondition="false" compartment="c" constant="false" hasOnlySubstanceUnits="false" id="M_m736" name="succinate_C4H6O4" fbc:charge="0" />
      <species boundaryCondition="false" compartment="c" constant="false" hasOnlySubstanceUnits="false" id="M_m737" name="succinate semialdehyde_C4H6O3" fbc:charge="0" />
      <species boundaryCondition="false" compartment="m" constant="false" hasOnlySubstanceUnits="false" id="M_m738" name="succinate_C4H6O4" fbc:charge="0" />
      <species boundaryCondition="false" compartment="m" constant="false" hasOnlySubstanceUnits="false" id="M_m739" name="succinyl-CoA_C25H40N7O19P3S" fbc:charge="0" />
      <species boundaryCondition="false" compartment="e" constant="false" hasOnlySubstanceUnits="false" id="M_m740" name="succinate_C4H6O4" fbc:charge="0" />
      <species boundaryCondition="false" compartment="c" constant="false" hasOnlySubstanceUnits="false" id="M_m741" name="sucrose_C12H22O11" fbc:charge="0" />
      <species boundaryCondition="false" compartment="e" constant="false" hasOnlySubstanceUnits="false" id="M_m742" name="sucrose_C12H22O11" fbc:charge="0" />
      <species boundaryCondition="false" compartment="c" constant="false" hasOnlySubstanceUnits="false" id="M_m743" name="sulfate_H2O4S" fbc:charge="0" />
      <species boundaryCondition="false" compartment="m" constant="false" hasOnlySubstanceUnits="false" id="M_m744" name="sulfate_H2O4S" fbc:charge="0" />
      <species boundaryCondition="false" compartment="c" constant="false" hasOnlySubstanceUnits="false" id="M_m745" name="sulfite_H2O3S" fbc:charge="0" />
      <species boundaryCondition="false" compartment="c" constant="false" hasOnlySubstanceUnits="false" id="M_m746" name="myristoyl-CoA_C35H62N7O17P3S" fbc:charge="0" />
      <species boundaryCondition="false" compartment="c" constant="false" hasOnlySubstanceUnits="false" id="M_m747" name="tetradecenoyl-[acp]_" fbc:charge="0" />
      <species boundaryCondition="false" compartment="m" constant="false" hasOnlySubstanceUnits="false" id="M_m748" name="tetradecenoyl-[acp]_" fbc:charge="0" />
      <species boundaryCondition="false" compartment="c" constant="false" hasOnlySubstanceUnits="false" id="M_m749" name="tetrahydrofolate_C19H23N7O6" fbc:charge="0" />
      <species boundaryCondition="false" compartment="m" constant="false" hasOnlySubstanceUnits="false" id="M_m750" name="tetrahydrofolate_C19H23N7O6" fbc:charge="0" />
      <species boundaryCondition="false" compartment="c" constant="false" hasOnlySubstanceUnits="false" id="M_m751" name="tetrahydrofolyl-(Glu)n_C24H30N8O9" fbc:charge="0" />
      <species boundaryCondition="false" compartment="c" constant="false" hasOnlySubstanceUnits="false" id="M_m752" name="tetrahydropteroyltri-L-glutamate_C29H37N9O12" fbc:charge="0" />
      <species boundaryCondition="false" compartment="c" constant="false" hasOnlySubstanceUnits="false" id="M_m753" name="thiamin_C12H17N4OS" fbc:charge="0" />
      <species boundaryCondition="false" compartment="c" constant="false" hasOnlySubstanceUnits="false" id="M_m754" name="thiamin diphosphate_C12H18N4O7P2S" fbc:charge="0" />
      <species boundaryCondition="false" compartment="c" constant="false" hasOnlySubstanceUnits="false" id="M_m755" name="thiamin monophosphate_C12H17N4O4PS" fbc:charge="0" />
      <species boundaryCondition="false" compartment="c" constant="false" hasOnlySubstanceUnits="false" id="M_m756" name="thiamin triphosphate_C12H19N4O10P3S" fbc:charge="0" />
      <species boundaryCondition="false" compartment="e" constant="false" hasOnlySubstanceUnits="false" id="M_m757" name="thiamin_C12H17N4OS" fbc:charge="0" />
      <species boundaryCondition="false" compartment="e" constant="false" hasOnlySubstanceUnits="false" id="M_m758" name="L-threonine_C4H9NO3" fbc:charge="0" />
      <species boundaryCondition="false" compartment="c" constant="false" hasOnlySubstanceUnits="false" id="M_m759" name="thymidine_C10H14N2O5" fbc:charge="0" />
      <species boundaryCondition="false" compartment="c" constant="false" hasOnlySubstanceUnits="false" id="M_m760" name="thymine_C5H6N2O2" fbc:charge="0" />
      <species boundaryCondition="false" compartment="e" constant="false" hasOnlySubstanceUnits="false" id="M_m761" name="thymine_C5H6N2O2" fbc:charge="0" />
      <species boundaryCondition="false" compartment="c" constant="false" hasOnlySubstanceUnits="false" id="M_m762" name="2-trans,6-trans-farnesyl diphosphate_C15H28O7P2" fbc:charge="0" />
      <species boundaryCondition="false" compartment="c" constant="false" hasOnlySubstanceUnits="false" id="M_m763" name="trans-4-hydroxy-L-proline_C5H9NO3" fbc:charge="0" />
      <species boundaryCondition="false" compartment="e" constant="false" hasOnlySubstanceUnits="false" id="M_m764" name="alpha,alpha-trehalose_C12H22O11" fbc:charge="0" />
      <species boundaryCondition="false" compartment="c" constant="false" hasOnlySubstanceUnits="false" id="M_m765" name="triglycerides_C6H5O6R3" fbc:charge="0" />
      <species boundaryCondition="false" compartment="c" constant="false" hasOnlySubstanceUnits="false" id="M_m766" name="transfer RNA_" fbc:charge="0" />
      <species boundaryCondition="false" compartment="c" constant="false" hasOnlySubstanceUnits="false" id="M_m767" name="tRNA(Arg)_" fbc:charge="0" />
      <species boundaryCondition="false" compartment="c" constant="false" hasOnlySubstanceUnits="false" id="M_m768" name="tRNA(His)_" fbc:charge="0" />
      <species boundaryCondition="false" compartment="c" constant="false" hasOnlySubstanceUnits="false" id="M_m769" name="tRNA(Lys)_" fbc:charge="0" />
      <species boundaryCondition="false" compartment="m" constant="false" hasOnlySubstanceUnits="false" id="M_m770" name="tRNA(Lys)_" fbc:charge="0" />
      <species boundaryCondition="false" compartment="m" constant="false" hasOnlySubstanceUnits="false" id="M_m771" name="transfer RNA_" fbc:charge="0" />
      <species boundaryCondition="false" compartment="e" constant="false" hasOnlySubstanceUnits="false" id="M_m772" name="L-tryptophan_C11H12N2O2" fbc:charge="0" />
      <species boundaryCondition="false" compartment="e" constant="false" hasOnlySubstanceUnits="false" id="M_m773" name="L-tyrosine_C9H11NO3" fbc:charge="0" />
      <species boundaryCondition="false" compartment="m" constant="false" hasOnlySubstanceUnits="false" id="M_m774" name="ubiquinols_C14H20O4" fbc:charge="0" />
      <species boundaryCondition="false" compartment="m" constant="false" hasOnlySubstanceUnits="false" id="M_m775" name="ubiquinone-9_C54H82O4" fbc:charge="0" />
      <species boundaryCondition="false" compartment="c" constant="false" hasOnlySubstanceUnits="false" id="M_m776" name="UDP_C9H14N2O12P2" fbc:charge="0" />
      <species boundaryCondition="false" compartment="c" constant="false" hasOnlySubstanceUnits="false" id="M_m777" name="UDP-D-galactose_C15H24N2O17P2" fbc:charge="0" />
      <species boundaryCondition="false" compartment="c" constant="false" hasOnlySubstanceUnits="false" id="M_m778" name="UDP-glucose_C15H24N2O17P2" fbc:charge="0" />
      <species boundaryCondition="false" compartment="c" constant="false" hasOnlySubstanceUnits="false" id="M_m779" name="UDP-N-acetyl-D-galactosamine_C17H27N3O17P2" fbc:charge="0" />
      <species boundaryCondition="false" compartment="c" constant="false" hasOnlySubstanceUnits="false" id="M_m780" name="UMP_C9H13N2O9P" fbc:charge="0" />
      <species boundaryCondition="false" compartment="c" constant="false" hasOnlySubstanceUnits="false" id="M_m781" name="uracil_C4H4N2O2" fbc:charge="0" />
      <species boundaryCondition="false" compartment="e" constant="false" hasOnlySubstanceUnits="false" id="M_m782" name="uracil_C4H4N2O2" fbc:charge="0" />
      <species boundaryCondition="false" compartment="c" constant="false" hasOnlySubstanceUnits="false" id="M_m783" name="urea_CH4N2O" fbc:charge="0" />
      <species boundaryCondition="false" compartment="c" constant="false" hasOnlySubstanceUnits="false" id="M_m784" name="urea-1-carboxylate_C2H4N2O3" fbc:charge="0" />
      <species boundaryCondition="false" compartment="e" constant="false" hasOnlySubstanceUnits="false" id="M_m785" name="urea_CH4N2O" fbc:charge="0" />
      <species boundaryCondition="false" compartment="c" constant="false" hasOnlySubstanceUnits="false" id="M_m786" name="uridine_C9H12N2O6" fbc:charge="0" />
      <species boundaryCondition="false" compartment="e" constant="false" hasOnlySubstanceUnits="false" id="M_m787" name="uridine_C9H12N2O6" fbc:charge="0" />
      <species boundaryCondition="false" compartment="c" constant="false" hasOnlySubstanceUnits="false" id="M_m788" name="uroporphyrinogen III_C40H44N4O16" fbc:charge="0" />
      <species boundaryCondition="false" compartment="c" constant="false" hasOnlySubstanceUnits="false" id="M_m789" name="UTP_C9H15N2O15P3" fbc:charge="0" />
      <species boundaryCondition="false" compartment="e" constant="false" hasOnlySubstanceUnits="false" id="M_m790" name="L-valine_C5H11NO2" fbc:charge="0" />
      <species boundaryCondition="false" compartment="c" constant="false" hasOnlySubstanceUnits="false" id="M_m791" name="xanthine_C5H4N4O2" fbc:charge="0" />
      <species boundaryCondition="false" compartment="c" constant="false" hasOnlySubstanceUnits="false" id="M_m792" name="xanthosine_C10H12N4O6" fbc:charge="0" />
      <species boundaryCondition="false" compartment="c" constant="false" hasOnlySubstanceUnits="false" id="M_m793" name="xanthosine 5'-phosphate_C10H13N4O9P" fbc:charge="0" />
      <species boundaryCondition="false" compartment="e" constant="false" hasOnlySubstanceUnits="false" id="M_m794" name="xanthine_C5H4N4O2" fbc:charge="0" />
      <species boundaryCondition="false" compartment="e" constant="false" hasOnlySubstanceUnits="false" id="M_m795" name="xanthosine_C10H12N4O6" fbc:charge="0" />
      <species boundaryCondition="false" compartment="e" constant="false" hasOnlySubstanceUnits="false" id="M_m796" name="D-xylose_C5H10O5" fbc:charge="0" />
      <species boundaryCondition="false" compartment="c" constant="false" hasOnlySubstanceUnits="false" id="M_m797" name="zymosterol_C27H44O" fbc:charge="0" />
      <species boundaryCondition="false" compartment="e" constant="false" hasOnlySubstanceUnits="false" id="M_m798" name="zymosterol_C27H44O" fbc:charge="0" />
    </listOfSpecies>
    <fbc:listOfGeneProducts>
      <fbc:geneProduct fbc:id="G_Q0045" fbc:label="Q0045" fbc:name="Q0045" />
      <fbc:geneProduct fbc:id="G_YAL012W" fbc:label="YAL012W" fbc:name="YAL012W" />
      <fbc:geneProduct fbc:id="G_YAL023C" fbc:label="YAL023C" fbc:name="YAL023C" />
      <fbc:geneProduct fbc:id="G_YAL038W" fbc:label="YAL038W" fbc:name="YAL038W" />
      <fbc:geneProduct fbc:id="G_YAL054C" fbc:label="YAL054C" fbc:name="YAL054C" />
      <fbc:geneProduct fbc:id="G_YAL062W" fbc:label="YAL062W" fbc:name="YAL062W" />
      <fbc:geneProduct fbc:id="G_YAR015W" fbc:label="YAR015W" fbc:name="YAR015W" />
      <fbc:geneProduct fbc:id="G_YAR035W" fbc:label="YAR035W" fbc:name="YAR035W" />
      <fbc:geneProduct fbc:id="G_YAR071W" fbc:label="YAR071W" fbc:name="YAR071W" />
      <fbc:geneProduct fbc:id="G_YAR073W" fbc:label="YAR073W" fbc:name="YAR073W" />
      <fbc:geneProduct fbc:id="G_YAR075W" fbc:label="YAR075W" fbc:name="YAR075W" />
      <fbc:geneProduct fbc:id="G_YBL013W" fbc:label="YBL013W" fbc:name="YBL013W" />
      <fbc:geneProduct fbc:id="G_YBL015W" fbc:label="YBL015W" fbc:name="YBL015W" />
      <fbc:geneProduct fbc:id="G_YBL030C" fbc:label="YBL030C" fbc:name="YBL030C" />
      <fbc:geneProduct fbc:id="G_YBL033C" fbc:label="YBL033C" fbc:name="YBL033C" />
      <fbc:geneProduct fbc:id="G_YBL039C" fbc:label="YBL039C" fbc:name="YBL039C" />
      <fbc:geneProduct fbc:id="G_YBL042C" fbc:label="YBL042C" fbc:name="YBL042C" />
      <fbc:geneProduct fbc:id="G_YBL068W" fbc:label="YBL068W" fbc:name="YBL068W" />
      <fbc:geneProduct fbc:id="G_YBL098W" fbc:label="YBL098W" fbc:name="YBL098W" />
      <fbc:geneProduct fbc:id="G_YBL099W" fbc:label="YBL099W" fbc:name="YBL099W" />
      <fbc:geneProduct fbc:id="G_YBR001C" fbc:label="YBR001C" fbc:name="YBR001C" />
      <fbc:geneProduct fbc:id="G_YBR002C" fbc:label="YBR002C" fbc:name="YBR002C" />
      <fbc:geneProduct fbc:id="G_YBR003W" fbc:label="YBR003W" fbc:name="YBR003W" />
      <fbc:geneProduct fbc:id="G_YBR006W" fbc:label="YBR006W" fbc:name="YBR006W" />
      <fbc:geneProduct fbc:id="G_YBR011C" fbc:label="YBR011C" fbc:name="YBR011C" />
      <fbc:geneProduct fbc:id="G_YBR018C" fbc:label="YBR018C" fbc:name="YBR018C" />
      <fbc:geneProduct fbc:id="G_YBR019C" fbc:label="YBR019C" fbc:name="YBR019C" />
      <fbc:geneProduct fbc:id="G_YBR020W" fbc:label="YBR020W" fbc:name="YBR020W" />
      <fbc:geneProduct fbc:id="G_YBR021W" fbc:label="YBR021W" fbc:name="YBR021W" />
      <fbc:geneProduct fbc:id="G_YBR023C" fbc:label="YBR023C" fbc:name="YBR023C" />
      <fbc:geneProduct fbc:id="G_YBR029C" fbc:label="YBR029C" fbc:name="YBR029C" />
      <fbc:geneProduct fbc:id="G_YBR034C" fbc:label="YBR034C" fbc:name="YBR034C" />
      <fbc:geneProduct fbc:id="G_YBR035C" fbc:label="YBR035C" fbc:name="YBR035C" />
      <fbc:geneProduct fbc:id="G_YBR036C" fbc:label="YBR036C" fbc:name="YBR036C" />
      <fbc:geneProduct fbc:id="G_YBR038W" fbc:label="YBR038W" fbc:name="YBR038W" />
      <fbc:geneProduct fbc:id="G_YBR068C" fbc:label="YBR068C" fbc:name="YBR068C" />
      <fbc:geneProduct fbc:id="G_YBR069C" fbc:label="YBR069C" fbc:name="YBR069C" />
      <fbc:geneProduct fbc:id="G_YBR084W" fbc:label="YBR084W" fbc:name="YBR084W" />
      <fbc:geneProduct fbc:id="G_YBR085W" fbc:label="YBR085W" fbc:name="YBR085W" />
      <fbc:geneProduct fbc:id="G_YBR115C" fbc:label="YBR115C" fbc:name="YBR115C" />
      <fbc:geneProduct fbc:id="G_YBR117C" fbc:label="YBR117C" fbc:name="YBR117C" />
      <fbc:geneProduct fbc:id="G_YBR126C" fbc:label="YBR126C" fbc:name="YBR126C" />
      <fbc:geneProduct fbc:id="G_YBR132C" fbc:label="YBR132C" fbc:name="YBR132C" />
      <fbc:geneProduct fbc:id="G_YBR145W" fbc:label="YBR145W" fbc:name="YBR145W" />
      <fbc:geneProduct fbc:id="G_YBR149W" fbc:label="YBR149W" fbc:name="YBR149W" />
      <fbc:geneProduct fbc:id="G_YBR153W" fbc:label="YBR153W" fbc:name="YBR153W" />
      <fbc:geneProduct fbc:id="G_YBR166C" fbc:label="YBR166C" fbc:name="YBR166C" />
      <fbc:geneProduct fbc:id="G_YBR176W" fbc:label="YBR176W" fbc:name="YBR176W" />
      <fbc:geneProduct fbc:id="G_YBR184W" fbc:label="YBR184W" fbc:name="YBR184W" />
      <fbc:geneProduct fbc:id="G_YBR196C" fbc:label="YBR196C" fbc:name="YBR196C" />
      <fbc:geneProduct fbc:id="G_YBR199W" fbc:label="YBR199W" fbc:name="YBR199W" />
      <fbc:geneProduct fbc:id="G_YBR205W" fbc:label="YBR205W" fbc:name="YBR205W" />
      <fbc:geneProduct fbc:id="G_YBR208C" fbc:label="YBR208C" fbc:name="YBR208C" />
      <fbc:geneProduct fbc:id="G_YBR218C" fbc:label="YBR218C" fbc:name="YBR218C" />
      <fbc:geneProduct fbc:id="G_YBR244W" fbc:label="YBR244W" fbc:name="YBR244W" />
      <fbc:geneProduct fbc:id="G_YBR248C" fbc:label="YBR248C" fbc:name="YBR248C" />
      <fbc:geneProduct fbc:id="G_YBR249C" fbc:label="YBR249C" fbc:name="YBR249C" />
      <fbc:geneProduct fbc:id="G_YBR252W" fbc:label="YBR252W" fbc:name="YBR252W" />
      <fbc:geneProduct fbc:id="G_YBR256C" fbc:label="YBR256C" fbc:name="YBR256C" />
      <fbc:geneProduct fbc:id="G_YBR263W" fbc:label="YBR263W" fbc:name="YBR263W" />
      <fbc:geneProduct fbc:id="G_YBR265W" fbc:label="YBR265W" fbc:name="YBR265W" />
      <fbc:geneProduct fbc:id="G_YBR284W" fbc:label="YBR284W" fbc:name="YBR284W" />
      <fbc:geneProduct fbc:id="G_YBR291C" fbc:label="YBR291C" fbc:name="YBR291C" />
      <fbc:geneProduct fbc:id="G_YBR294W" fbc:label="YBR294W" fbc:name="YBR294W" />
      <fbc:geneProduct fbc:id="G_YBR298C" fbc:label="YBR298C" fbc:name="YBR298C" />
      <fbc:geneProduct fbc:id="G_YBR299W" fbc:label="YBR299W" fbc:name="YBR299W" />
      <fbc:geneProduct fbc:id="G_YCL004W" fbc:label="YCL004W" fbc:name="YCL004W" />
      <fbc:geneProduct fbc:id="G_YCL018W" fbc:label="YCL018W" fbc:name="YCL018W" />
      <fbc:geneProduct fbc:id="G_YCL025C" fbc:label="YCL025C" fbc:name="YCL025C" />
      <fbc:geneProduct fbc:id="G_YCL030C" fbc:label="YCL030C" fbc:name="YCL030C" />
      <fbc:geneProduct fbc:id="G_YCL040W" fbc:label="YCL040W" fbc:name="YCL040W" />
      <fbc:geneProduct fbc:id="G_YCL050C" fbc:label="YCL050C" fbc:name="YCL050C" />
      <fbc:geneProduct fbc:id="G_YCL064C" fbc:label="YCL064C" fbc:name="YCL064C" />
      <fbc:geneProduct fbc:id="G_YCR005C" fbc:label="YCR005C" fbc:name="YCR005C" />
      <fbc:geneProduct fbc:id="G_YCR012W" fbc:label="YCR012W" fbc:name="YCR012W" />
      <fbc:geneProduct fbc:id="G_YCR024C" fbc:label="YCR024C" fbc:name="YCR024C" />
      <fbc:geneProduct fbc:id="G_YCR024C__A" fbc:label="YCR024C__A" fbc:name="YCR024C-A" />
      <fbc:geneProduct fbc:id="G_YCR028C" fbc:label="YCR028C" fbc:name="YCR028C" />
      <fbc:geneProduct fbc:id="G_YCR032W" fbc:label="YCR032W" fbc:name="YCR032W" />
      <fbc:geneProduct fbc:id="G_YCR036W" fbc:label="YCR036W" fbc:name="YCR036W" />
      <fbc:geneProduct fbc:id="G_YCR053W" fbc:label="YCR053W" fbc:name="YCR053W" />
      <fbc:geneProduct fbc:id="G_YCR073W__A" fbc:label="YCR073W__A" fbc:name="YCR073W-A" />
      <fbc:geneProduct fbc:id="G_YDL021W" fbc:label="YDL021W" fbc:name="YDL021W" />
      <fbc:geneProduct fbc:id="G_YDL022W" fbc:label="YDL022W" fbc:name="YDL022W" />
      <fbc:geneProduct fbc:id="G_YDL040C" fbc:label="YDL040C" fbc:name="YDL040C" />
      <fbc:geneProduct fbc:id="G_YDL045C" fbc:label="YDL045C" fbc:name="YDL045C" />
      <fbc:geneProduct fbc:id="G_YDL052C" fbc:label="YDL052C" fbc:name="YDL052C" />
      <fbc:geneProduct fbc:id="G_YDL055C" fbc:label="YDL055C" fbc:name="YDL055C" />
      <fbc:geneProduct fbc:id="G_YDL066W" fbc:label="YDL066W" fbc:name="YDL066W" />
      <fbc:geneProduct fbc:id="G_YDL078C" fbc:label="YDL078C" fbc:name="YDL078C" />
      <fbc:geneProduct fbc:id="G_YDL085W" fbc:label="YDL085W" fbc:name="YDL085W" />
      <fbc:geneProduct fbc:id="G_YDL090C" fbc:label="YDL090C" fbc:name="YDL090C" />
      <fbc:geneProduct fbc:id="G_YDL093W" fbc:label="YDL093W" fbc:name="YDL093W" />
      <fbc:geneProduct fbc:id="G_YDL095W" fbc:label="YDL095W" fbc:name="YDL095W" />
      <fbc:geneProduct fbc:id="G_YDL100C" fbc:label="YDL100C" fbc:name="YDL100C" />
      <fbc:geneProduct fbc:id="G_YDL103C" fbc:label="YDL103C" fbc:name="YDL103C" />
      <fbc:geneProduct fbc:id="G_YDL131W" fbc:label="YDL131W" fbc:name="YDL131W" />
      <fbc:geneProduct fbc:id="G_YDL142C" fbc:label="YDL142C" fbc:name="YDL142C" />
      <fbc:geneProduct fbc:id="G_YDL168W" fbc:label="YDL168W" fbc:name="YDL168W" />
      <fbc:geneProduct fbc:id="G_YDL171C" fbc:label="YDL171C" fbc:name="YDL171C" />
      <fbc:geneProduct fbc:id="G_YDL174C" fbc:label="YDL174C" fbc:name="YDL174C" />
      <fbc:geneProduct fbc:id="G_YDL182W" fbc:label="YDL182W" fbc:name="YDL182W" />
      <fbc:geneProduct fbc:id="G_YDL205C" fbc:label="YDL205C" fbc:name="YDL205C" />
      <fbc:geneProduct fbc:id="G_YDL210W" fbc:label="YDL210W" fbc:name="YDL210W" />
      <fbc:geneProduct fbc:id="G_YDL215C" fbc:label="YDL215C" fbc:name="YDL215C" />
      <fbc:geneProduct fbc:id="G_YDL245C" fbc:label="YDL245C" fbc:name="YDL245C" />
      <fbc:geneProduct fbc:id="G_YDR001C" fbc:label="YDR001C" fbc:name="YDR001C" />
      <fbc:geneProduct fbc:id="G_YDR007W" fbc:label="YDR007W" fbc:name="YDR007W" />
      <fbc:geneProduct fbc:id="G_YDR019C" fbc:label="YDR019C" fbc:name="YDR019C" />
      <fbc:geneProduct fbc:id="G_YDR035W" fbc:label="YDR035W" fbc:name="YDR035W" />
      <fbc:geneProduct fbc:id="G_YDR037W" fbc:label="YDR037W" fbc:name="YDR037W" />
      <fbc:geneProduct fbc:id="G_YDR044W" fbc:label="YDR044W" fbc:name="YDR044W" />
      <fbc:geneProduct fbc:id="G_YDR046C" fbc:label="YDR046C" fbc:name="YDR046C" />
      <fbc:geneProduct fbc:id="G_YDR047W" fbc:label="YDR047W" fbc:name="YDR047W" />
      <fbc:geneProduct fbc:id="G_YDR050C" fbc:label="YDR050C" fbc:name="YDR050C" />
      <fbc:geneProduct fbc:id="G_YDR062W" fbc:label="YDR062W" fbc:name="YDR062W" />
      <fbc:geneProduct fbc:id="G_YDR072C" fbc:label="YDR072C" fbc:name="YDR072C" />
      <fbc:geneProduct fbc:id="G_YDR074W" fbc:label="YDR074W" fbc:name="YDR074W" />
      <fbc:geneProduct fbc:id="G_YDR111C" fbc:label="YDR111C" fbc:name="YDR111C" />
      <fbc:geneProduct fbc:id="G_YDR127W" fbc:label="YDR127W" fbc:name="YDR127W" />
      <fbc:geneProduct fbc:id="G_YDR147W" fbc:label="YDR147W" fbc:name="YDR147W" />
      <fbc:geneProduct fbc:id="G_YDR158W" fbc:label="YDR158W" fbc:name="YDR158W" />
      <fbc:geneProduct fbc:id="G_YDR208W" fbc:label="YDR208W" fbc:name="YDR208W" />
      <fbc:geneProduct fbc:id="G_YDR226W" fbc:label="YDR226W" fbc:name="YDR226W" />
      <fbc:geneProduct fbc:id="G_YDR232W" fbc:label="YDR232W" fbc:name="YDR232W" />
      <fbc:geneProduct fbc:id="G_YDR234W" fbc:label="YDR234W" fbc:name="YDR234W" />
      <fbc:geneProduct fbc:id="G_YDR236C" fbc:label="YDR236C" fbc:name="YDR236C" />
      <fbc:geneProduct fbc:id="G_YDR242W" fbc:label="YDR242W" fbc:name="YDR242W" />
      <fbc:geneProduct fbc:id="G_YDR256C" fbc:label="YDR256C" fbc:name="YDR256C" />
      <fbc:geneProduct fbc:id="G_YDR261C" fbc:label="YDR261C" fbc:name="YDR261C" />
      <fbc:geneProduct fbc:id="G_YDR268W" fbc:label="YDR268W" fbc:name="YDR268W" />
      <fbc:geneProduct fbc:id="G_YDR272W" fbc:label="YDR272W" fbc:name="YDR272W" />
      <fbc:geneProduct fbc:id="G_YDR284C" fbc:label="YDR284C" fbc:name="YDR284C" />
      <fbc:geneProduct fbc:id="G_YDR294C" fbc:label="YDR294C" fbc:name="YDR294C" />
      <fbc:geneProduct fbc:id="G_YDR297W" fbc:label="YDR297W" fbc:name="YDR297W" />
      <fbc:geneProduct fbc:id="G_YDR300C" fbc:label="YDR300C" fbc:name="YDR300C" />
      <fbc:geneProduct fbc:id="G_YDR321W" fbc:label="YDR321W" fbc:name="YDR321W" />
      <fbc:geneProduct fbc:id="G_YDR341C" fbc:label="YDR341C" fbc:name="YDR341C" />
      <fbc:geneProduct fbc:id="G_YDR342C" fbc:label="YDR342C" fbc:name="YDR342C" />
      <fbc:geneProduct fbc:id="G_YDR343C" fbc:label="YDR343C" fbc:name="YDR343C" />
      <fbc:geneProduct fbc:id="G_YDR345C" fbc:label="YDR345C" fbc:name="YDR345C" />
      <fbc:geneProduct fbc:id="G_YDR353W" fbc:label="YDR353W" fbc:name="YDR353W" />
      <fbc:geneProduct fbc:id="G_YDR354W" fbc:label="YDR354W" fbc:name="YDR354W" />
      <fbc:geneProduct fbc:id="G_YDR399W" fbc:label="YDR399W" fbc:name="YDR399W" />
      <fbc:geneProduct fbc:id="G_YDR400W" fbc:label="YDR400W" fbc:name="YDR400W" />
      <fbc:geneProduct fbc:id="G_YDR408C" fbc:label="YDR408C" fbc:name="YDR408C" />
      <fbc:geneProduct fbc:id="G_YDR441C" fbc:label="YDR441C" fbc:name="YDR441C" />
      <fbc:geneProduct fbc:id="G_YDR454C" fbc:label="YDR454C" fbc:name="YDR454C" />
      <fbc:geneProduct fbc:id="G_YDR481C" fbc:label="YDR481C" fbc:name="YDR481C" />
      <fbc:geneProduct fbc:id="G_YDR483W" fbc:label="YDR483W" fbc:name="YDR483W" />
      <fbc:geneProduct fbc:id="G_YDR497C" fbc:label="YDR497C" fbc:name="YDR497C" />
      <fbc:geneProduct fbc:id="G_YDR502C" fbc:label="YDR502C" fbc:name="YDR502C" />
      <fbc:geneProduct fbc:id="G_YDR503C" fbc:label="YDR503C" fbc:name="YDR503C" />
      <fbc:geneProduct fbc:id="G_YDR508C" fbc:label="YDR508C" fbc:name="YDR508C" />
      <fbc:geneProduct fbc:id="G_YDR530C" fbc:label="YDR530C" fbc:name="YDR530C" />
      <fbc:geneProduct fbc:id="G_YDR531W" fbc:label="YDR531W" fbc:name="YDR531W" />
      <fbc:geneProduct fbc:id="G_YDR536W" fbc:label="YDR536W" fbc:name="YDR536W" />
      <fbc:geneProduct fbc:id="G_YDR538W" fbc:label="YDR538W" fbc:name="YDR538W" />
      <fbc:geneProduct fbc:id="G_YEL011W" fbc:label="YEL011W" fbc:name="YEL011W" />
      <fbc:geneProduct fbc:id="G_YEL017C__A" fbc:label="YEL017C__A" fbc:name="YEL017C-A" />
      <fbc:geneProduct fbc:id="G_YEL021W" fbc:label="YEL021W" fbc:name="YEL021W" />
      <fbc:geneProduct fbc:id="G_YEL024W" fbc:label="YEL024W" fbc:name="YEL024W" />
      <fbc:geneProduct fbc:id="G_YEL041W" fbc:label="YEL041W" fbc:name="YEL041W" />
      <fbc:geneProduct fbc:id="G_YEL046C" fbc:label="YEL046C" fbc:name="YEL046C" />
      <fbc:geneProduct fbc:id="G_YEL047C" fbc:label="YEL047C" fbc:name="YEL047C" />
      <fbc:geneProduct fbc:id="G_YEL058W" fbc:label="YEL058W" fbc:name="YEL058W" />
      <fbc:geneProduct fbc:id="G_YEL063C" fbc:label="YEL063C" fbc:name="YEL063C" />
      <fbc:geneProduct fbc:id="G_YEL069C" fbc:label="YEL069C" fbc:name="YEL069C" />
      <fbc:geneProduct fbc:id="G_YER003C" fbc:label="YER003C" fbc:name="YER003C" />
      <fbc:geneProduct fbc:id="G_YER014W" fbc:label="YER014W" fbc:name="YER014W" />
      <fbc:geneProduct fbc:id="G_YER015W" fbc:label="YER015W" fbc:name="YER015W" />
      <fbc:geneProduct fbc:id="G_YER023W" fbc:label="YER023W" fbc:name="YER023W" />
      <fbc:geneProduct fbc:id="G_YER026C" fbc:label="YER026C" fbc:name="YER026C" />
      <fbc:geneProduct fbc:id="G_YER043C" fbc:label="YER043C" fbc:name="YER043C" />
      <fbc:geneProduct fbc:id="G_YER052C" fbc:label="YER052C" fbc:name="YER052C" />
      <fbc:geneProduct fbc:id="G_YER053C" fbc:label="YER053C" fbc:name="YER053C" />
      <fbc:geneProduct fbc:id="G_YER055C" fbc:label="YER055C" fbc:name="YER055C" />
      <fbc:geneProduct fbc:id="G_YER056C" fbc:label="YER056C" fbc:name="YER056C" />
      <fbc:geneProduct fbc:id="G_YER060W" fbc:label="YER060W" fbc:name="YER060W" />
      <fbc:geneProduct fbc:id="G_YER060W__A" fbc:label="YER060W__A" fbc:name="YER060W-A" />
      <fbc:geneProduct fbc:id="G_YER061C" fbc:label="YER061C" fbc:name="YER061C" />
      <fbc:geneProduct fbc:id="G_YER062C" fbc:label="YER062C" fbc:name="YER062C" />
      <fbc:geneProduct fbc:id="G_YER065C" fbc:label="YER065C" fbc:name="YER065C" />
      <fbc:geneProduct fbc:id="G_YER069W" fbc:label="YER069W" fbc:name="YER069W" />
      <fbc:geneProduct fbc:id="G_YER070W" fbc:label="YER070W" fbc:name="YER070W" />
      <fbc:geneProduct fbc:id="G_YER073W" fbc:label="YER073W" fbc:name="YER073W" />
      <fbc:geneProduct fbc:id="G_YER081W" fbc:label="YER081W" fbc:name="YER081W" />
      <fbc:geneProduct fbc:id="G_YER086W" fbc:label="YER086W" fbc:name="YER086W" />
      <fbc:geneProduct fbc:id="G_YER090W" fbc:label="YER090W" fbc:name="YER090W" />
      <fbc:geneProduct fbc:id="G_YER091C" fbc:label="YER091C" fbc:name="YER091C" />
      <fbc:geneProduct fbc:id="G_YER099C" fbc:label="YER099C" fbc:name="YER099C" />
      <fbc:geneProduct fbc:id="G_YER170W" fbc:label="YER170W" fbc:name="YER170W" />
      <fbc:geneProduct fbc:id="G_YER178W" fbc:label="YER178W" fbc:name="YER178W" />
      <fbc:geneProduct fbc:id="G_YFL001W" fbc:label="YFL001W" fbc:name="YFL001W" />
      <fbc:geneProduct fbc:id="G_YFL011W" fbc:label="YFL011W" fbc:name="YFL011W" />
      <fbc:geneProduct fbc:id="G_YFL017C" fbc:label="YFL017C" fbc:name="YFL017C" />
      <fbc:geneProduct fbc:id="G_YFL030W" fbc:label="YFL030W" fbc:name="YFL030W" />
      <fbc:geneProduct fbc:id="G_YFL045C" fbc:label="YFL045C" fbc:name="YFL045C" />
      <fbc:geneProduct fbc:id="G_YFL053W" fbc:label="YFL053W" fbc:name="YFL053W" />
      <fbc:geneProduct fbc:id="G_YFL055W" fbc:label="YFL055W" fbc:name="YFL055W" />
      <fbc:geneProduct fbc:id="G_YFR015C" fbc:label="YFR015C" fbc:name="YFR015C" />
      <fbc:geneProduct fbc:id="G_YFR019W" fbc:label="YFR019W" fbc:name="YFR019W" />
      <fbc:geneProduct fbc:id="G_YFR025C" fbc:label="YFR025C" fbc:name="YFR025C" />
      <fbc:geneProduct fbc:id="G_YFR030W" fbc:label="YFR030W" fbc:name="YFR030W" />
      <fbc:geneProduct fbc:id="G_YFR047C" fbc:label="YFR047C" fbc:name="YFR047C" />
      <fbc:geneProduct fbc:id="G_YFR053C" fbc:label="YFR053C" fbc:name="YFR053C" />
      <fbc:geneProduct fbc:id="G_YFR055W" fbc:label="YFR055W" fbc:name="YFR055W" />
      <fbc:geneProduct fbc:id="G_YGL001C" fbc:label="YGL001C" fbc:name="YGL001C" />
      <fbc:geneProduct fbc:id="G_YGL008C" fbc:label="YGL008C" fbc:name="YGL008C" />
      <fbc:geneProduct fbc:id="G_YGL009C" fbc:label="YGL009C" fbc:name="YGL009C" />
      <fbc:geneProduct fbc:id="G_YGL012W" fbc:label="YGL012W" fbc:name="YGL012W" />
      <fbc:geneProduct fbc:id="G_YGL026C" fbc:label="YGL026C" fbc:name="YGL026C" />
      <fbc:geneProduct fbc:id="G_YGL037C" fbc:label="YGL037C" fbc:name="YGL037C" />
      <fbc:geneProduct fbc:id="G_YGL040C" fbc:label="YGL040C" fbc:name="YGL040C" />
      <fbc:geneProduct fbc:id="G_YGL062W" fbc:label="YGL062W" fbc:name="YGL062W" />
      <fbc:geneProduct fbc:id="G_YGL063W" fbc:label="YGL063W" fbc:name="YGL063W" />
      <fbc:geneProduct fbc:id="G_YGL077C" fbc:label="YGL077C" fbc:name="YGL077C" />
      <fbc:geneProduct fbc:id="G_YGL125W" fbc:label="YGL125W" fbc:name="YGL125W" />
      <fbc:geneProduct fbc:id="G_YGL148W" fbc:label="YGL148W" fbc:name="YGL148W" />
      <fbc:geneProduct fbc:id="G_YGL186C" fbc:label="YGL186C" fbc:name="YGL186C" />
      <fbc:geneProduct fbc:id="G_YGL202W" fbc:label="YGL202W" fbc:name="YGL202W" />
      <fbc:geneProduct fbc:id="G_YGL205W" fbc:label="YGL205W" fbc:name="YGL205W" />
      <fbc:geneProduct fbc:id="G_YGL234W" fbc:label="YGL234W" fbc:name="YGL234W" />
      <fbc:geneProduct fbc:id="G_YGL245W" fbc:label="YGL245W" fbc:name="YGL245W" />
      <fbc:geneProduct fbc:id="G_YGL248W" fbc:label="YGL248W" fbc:name="YGL248W" />
      <fbc:geneProduct fbc:id="G_YGL253W" fbc:label="YGL253W" fbc:name="YGL253W" />
      <fbc:geneProduct fbc:id="G_YGL256W" fbc:label="YGL256W" fbc:name="YGL256W" />
      <fbc:geneProduct fbc:id="G_YGR007W" fbc:label="YGR007W" fbc:name="YGR007W" />
      <fbc:geneProduct fbc:id="G_YGR012W" fbc:label="YGR012W" fbc:name="YGR012W" />
      <fbc:geneProduct fbc:id="G_YGR019W" fbc:label="YGR019W" fbc:name="YGR019W" />
      <fbc:geneProduct fbc:id="G_YGR032W" fbc:label="YGR032W" fbc:name="YGR032W" />
      <fbc:geneProduct fbc:id="G_YGR037C" fbc:label="YGR037C" fbc:name="YGR037C" />
      <fbc:geneProduct fbc:id="G_YGR043C" fbc:label="YGR043C" fbc:name="YGR043C" />
      <fbc:geneProduct fbc:id="G_YGR055W" fbc:label="YGR055W" fbc:name="YGR055W" />
      <fbc:geneProduct fbc:id="G_YGR060W" fbc:label="YGR060W" fbc:name="YGR060W" />
      <fbc:geneProduct fbc:id="G_YGR061C" fbc:label="YGR061C" fbc:name="YGR061C" />
      <fbc:geneProduct fbc:id="G_YGR065C" fbc:label="YGR065C" fbc:name="YGR065C" />
      <fbc:geneProduct fbc:id="G_YGR087C" fbc:label="YGR087C" fbc:name="YGR087C" />
      <fbc:geneProduct fbc:id="G_YGR088W" fbc:label="YGR088W" fbc:name="YGR088W" />
      <fbc:geneProduct fbc:id="G_YGR121C" fbc:label="YGR121C" fbc:name="YGR121C" />
      <fbc:geneProduct fbc:id="G_YGR124W" fbc:label="YGR124W" fbc:name="YGR124W" />
      <fbc:geneProduct fbc:id="G_YGR125W" fbc:label="YGR125W" fbc:name="YGR125W" />
      <fbc:geneProduct fbc:id="G_YGR147C" fbc:label="YGR147C" fbc:name="YGR147C" />
      <fbc:geneProduct fbc:id="G_YGR155W" fbc:label="YGR155W" fbc:name="YGR155W" />
      <fbc:geneProduct fbc:id="G_YGR157W" fbc:label="YGR157W" fbc:name="YGR157W" />
      <fbc:geneProduct fbc:id="G_YGR170W" fbc:label="YGR170W" fbc:name="YGR170W" />
      <fbc:geneProduct fbc:id="G_YGR175C" fbc:label="YGR175C" fbc:name="YGR175C" />
      <fbc:geneProduct fbc:id="G_YGR191W" fbc:label="YGR191W" fbc:name="YGR191W" />
      <fbc:geneProduct fbc:id="G_YGR192C" fbc:label="YGR192C" fbc:name="YGR192C" />
      <fbc:geneProduct fbc:id="G_YGR194C" fbc:label="YGR194C" fbc:name="YGR194C" />
      <fbc:geneProduct fbc:id="G_YGR199W" fbc:label="YGR199W" fbc:name="YGR199W" />
      <fbc:geneProduct fbc:id="G_YGR202C" fbc:label="YGR202C" fbc:name="YGR202C" />
      <fbc:geneProduct fbc:id="G_YGR204W" fbc:label="YGR204W" fbc:name="YGR204W" />
      <fbc:geneProduct fbc:id="G_YGR208W" fbc:label="YGR208W" fbc:name="YGR208W" />
      <fbc:geneProduct fbc:id="G_YGR240C" fbc:label="YGR240C" fbc:name="YGR240C" />
      <fbc:geneProduct fbc:id="G_YGR244C" fbc:label="YGR244C" fbc:name="YGR244C" />
      <fbc:geneProduct fbc:id="G_YGR248W" fbc:label="YGR248W" fbc:name="YGR248W" />
      <fbc:geneProduct fbc:id="G_YGR254W" fbc:label="YGR254W" fbc:name="YGR254W" />
      <fbc:geneProduct fbc:id="G_YGR255C" fbc:label="YGR255C" fbc:name="YGR255C" />
      <fbc:geneProduct fbc:id="G_YGR256W" fbc:label="YGR256W" fbc:name="YGR256W" />
      <fbc:geneProduct fbc:id="G_YGR267C" fbc:label="YGR267C" fbc:name="YGR267C" />
      <fbc:geneProduct fbc:id="G_YGR282C" fbc:label="YGR282C" fbc:name="YGR282C" />
      <fbc:geneProduct fbc:id="G_YGR286C" fbc:label="YGR286C" fbc:name="YGR286C" />
      <fbc:geneProduct fbc:id="G_YGR287C" fbc:label="YGR287C" fbc:name="YGR287C" />
      <fbc:geneProduct fbc:id="G_YGR292W" fbc:label="YGR292W" fbc:name="YGR292W" />
      <fbc:geneProduct fbc:id="G_YHL011C" fbc:label="YHL011C" fbc:name="YHL011C" />
      <fbc:geneProduct fbc:id="G_YHL012W" fbc:label="YHL012W" fbc:name="YHL012W" />
      <fbc:geneProduct fbc:id="G_YHL016C" fbc:label="YHL016C" fbc:name="YHL016C" />
      <fbc:geneProduct fbc:id="G_YHL032C" fbc:label="YHL032C" fbc:name="YHL032C" />
      <fbc:geneProduct fbc:id="G_YHL036W" fbc:label="YHL036W" fbc:name="YHL036W" />
      <fbc:geneProduct fbc:id="G_YHR007C" fbc:label="YHR007C" fbc:name="YHR007C" />
      <fbc:geneProduct fbc:id="G_YHR018C" fbc:label="YHR018C" fbc:name="YHR018C" />
      <fbc:geneProduct fbc:id="G_YHR019C" fbc:label="YHR019C" fbc:name="YHR019C" />
      <fbc:geneProduct fbc:id="G_YHR025W" fbc:label="YHR025W" fbc:name="YHR025W" />
      <fbc:geneProduct fbc:id="G_YHR037W" fbc:label="YHR037W" fbc:name="YHR037W" />
      <fbc:geneProduct fbc:id="G_YHR042W" fbc:label="YHR042W" fbc:name="YHR042W" />
      <fbc:geneProduct fbc:id="G_YHR046C" fbc:label="YHR046C" fbc:name="YHR046C" />
      <fbc:geneProduct fbc:id="G_YHR063C" fbc:label="YHR063C" fbc:name="YHR063C" />
      <fbc:geneProduct fbc:id="G_YHR068W" fbc:label="YHR068W" fbc:name="YHR068W" />
      <fbc:geneProduct fbc:id="G_YHR072W" fbc:label="YHR072W" fbc:name="YHR072W" />
      <fbc:geneProduct fbc:id="G_YHR074W" fbc:label="YHR074W" fbc:name="YHR074W" />
      <fbc:geneProduct fbc:id="G_YHR091C" fbc:label="YHR091C" fbc:name="YHR091C" />
      <fbc:geneProduct fbc:id="G_YHR092C" fbc:label="YHR092C" fbc:name="YHR092C" />
      <fbc:geneProduct fbc:id="G_YHR094C" fbc:label="YHR094C" fbc:name="YHR094C" />
      <fbc:geneProduct fbc:id="G_YHR096C" fbc:label="YHR096C" fbc:name="YHR096C" />
      <fbc:geneProduct fbc:id="G_YHR106W" fbc:label="YHR106W" fbc:name="YHR106W" />
      <fbc:geneProduct fbc:id="G_YHR123W" fbc:label="YHR123W" fbc:name="YHR123W" />
      <fbc:geneProduct fbc:id="G_YHR128W" fbc:label="YHR128W" fbc:name="YHR128W" />
      <fbc:geneProduct fbc:id="G_YHR137W" fbc:label="YHR137W" fbc:name="YHR137W" />
      <fbc:geneProduct fbc:id="G_YHR144C" fbc:label="YHR144C" fbc:name="YHR144C" />
      <fbc:geneProduct fbc:id="G_YHR163W" fbc:label="YHR163W" fbc:name="YHR163W" />
      <fbc:geneProduct fbc:id="G_YHR174W" fbc:label="YHR174W" fbc:name="YHR174W" />
      <fbc:geneProduct fbc:id="G_YHR183W" fbc:label="YHR183W" fbc:name="YHR183W" />
      <fbc:geneProduct fbc:id="G_YHR190W" fbc:label="YHR190W" fbc:name="YHR190W" />
      <fbc:geneProduct fbc:id="G_YHR208W" fbc:label="YHR208W" fbc:name="YHR208W" />
      <fbc:geneProduct fbc:id="G_YHR216W" fbc:label="YHR216W" fbc:name="YHR216W" />
      <fbc:geneProduct fbc:id="G_YIL009W" fbc:label="YIL009W" fbc:name="YIL009W" />
      <fbc:geneProduct fbc:id="G_YIL020C" fbc:label="YIL020C" fbc:name="YIL020C" />
      <fbc:geneProduct fbc:id="G_YIL053W" fbc:label="YIL053W" fbc:name="YIL053W" />
      <fbc:geneProduct fbc:id="G_YIL066C" fbc:label="YIL066C" fbc:name="YIL066C" />
      <fbc:geneProduct fbc:id="G_YIL074C" fbc:label="YIL074C" fbc:name="YIL074C" />
      <fbc:geneProduct fbc:id="G_YIL094C" fbc:label="YIL094C" fbc:name="YIL094C" />
      <fbc:geneProduct fbc:id="G_YIL107C" fbc:label="YIL107C" fbc:name="YIL107C" />
      <fbc:geneProduct fbc:id="G_YIL116W" fbc:label="YIL116W" fbc:name="YIL116W" />
      <fbc:geneProduct fbc:id="G_YIL125W" fbc:label="YIL125W" fbc:name="YIL125W" />
      <fbc:geneProduct fbc:id="G_YIL134W" fbc:label="YIL134W" fbc:name="YIL134W" />
      <fbc:geneProduct fbc:id="G_YIL145C" fbc:label="YIL145C" fbc:name="YIL145C" />
      <fbc:geneProduct fbc:id="G_YIL155C" fbc:label="YIL155C" fbc:name="YIL155C" />
      <fbc:geneProduct fbc:id="G_YIL160C" fbc:label="YIL160C" fbc:name="YIL160C" />
      <fbc:geneProduct fbc:id="G_YIL162W" fbc:label="YIL162W" fbc:name="YIL162W" />
      <fbc:geneProduct fbc:id="G_YIL167W" fbc:label="YIL167W" fbc:name="YIL167W" />
      <fbc:geneProduct fbc:id="G_YIL172C" fbc:label="YIL172C" fbc:name="YIL172C" />
      <fbc:geneProduct fbc:id="G_YIR027C" fbc:label="YIR027C" fbc:name="YIR027C" />
      <fbc:geneProduct fbc:id="G_YIR028W" fbc:label="YIR028W" fbc:name="YIR028W" />
      <fbc:geneProduct fbc:id="G_YIR029W" fbc:label="YIR029W" fbc:name="YIR029W" />
      <fbc:geneProduct fbc:id="G_YIR031C" fbc:label="YIR031C" fbc:name="YIR031C" />
      <fbc:geneProduct fbc:id="G_YIR032C" fbc:label="YIR032C" fbc:name="YIR032C" />
      <fbc:geneProduct fbc:id="G_YIR034C" fbc:label="YIR034C" fbc:name="YIR034C" />
      <fbc:geneProduct fbc:id="G_YIR037W" fbc:label="YIR037W" fbc:name="YIR037W" />
      <fbc:geneProduct fbc:id="G_YJL005W" fbc:label="YJL005W" fbc:name="YJL005W" />
      <fbc:geneProduct fbc:id="G_YJL052W" fbc:label="YJL052W" fbc:name="YJL052W" />
      <fbc:geneProduct fbc:id="G_YJL068C" fbc:label="YJL068C" fbc:name="YJL068C" />
      <fbc:geneProduct fbc:id="G_YJL070C" fbc:label="YJL070C" fbc:name="YJL070C" />
      <fbc:geneProduct fbc:id="G_YJL088W" fbc:label="YJL088W" fbc:name="YJL088W" />
      <fbc:geneProduct fbc:id="G_YJL101C" fbc:label="YJL101C" fbc:name="YJL101C" />
      <fbc:geneProduct fbc:id="G_YJL121C" fbc:label="YJL121C" fbc:name="YJL121C" />
      <fbc:geneProduct fbc:id="G_YJL126W" fbc:label="YJL126W" fbc:name="YJL126W" />
      <fbc:geneProduct fbc:id="G_YJL129C" fbc:label="YJL129C" fbc:name="YJL129C" />
      <fbc:geneProduct fbc:id="G_YJL130C" fbc:label="YJL130C" fbc:name="YJL130C" />
      <fbc:geneProduct fbc:id="G_YJL134W" fbc:label="YJL134W" fbc:name="YJL134W" />
      <fbc:geneProduct fbc:id="G_YJL139C" fbc:label="YJL139C" fbc:name="YJL139C" />
      <fbc:geneProduct fbc:id="G_YJL153C" fbc:label="YJL153C" fbc:name="YJL153C" />
      <fbc:geneProduct fbc:id="G_YJL155C" fbc:label="YJL155C" fbc:name="YJL155C" />
      <fbc:geneProduct fbc:id="G_YJL167W" fbc:label="YJL167W" fbc:name="YJL167W" />
      <fbc:geneProduct fbc:id="G_YJL200C" fbc:label="YJL200C" fbc:name="YJL200C" />
      <fbc:geneProduct fbc:id="G_YJL214W" fbc:label="YJL214W" fbc:name="YJL214W" />
      <fbc:geneProduct fbc:id="G_YJL216C" fbc:label="YJL216C" fbc:name="YJL216C" />
      <fbc:geneProduct fbc:id="G_YJL219W" fbc:label="YJL219W" fbc:name="YJL219W" />
      <fbc:geneProduct fbc:id="G_YJL221C" fbc:label="YJL221C" fbc:name="YJL221C" />
      <fbc:geneProduct fbc:id="G_YJR009C" fbc:label="YJR009C" fbc:name="YJR009C" />
      <fbc:geneProduct fbc:id="G_YJR010W" fbc:label="YJR010W" fbc:name="YJR010W" />
      <fbc:geneProduct fbc:id="G_YJR016C" fbc:label="YJR016C" fbc:name="YJR016C" />
      <fbc:geneProduct fbc:id="G_YJR025C" fbc:label="YJR025C" fbc:name="YJR025C" />
      <fbc:geneProduct fbc:id="G_YJR049C" fbc:label="YJR049C" fbc:name="YJR049C" />
      <fbc:geneProduct fbc:id="G_YJR051W" fbc:label="YJR051W" fbc:name="YJR051W" />
      <fbc:geneProduct fbc:id="G_YJR057W" fbc:label="YJR057W" fbc:name="YJR057W" />
      <fbc:geneProduct fbc:id="G_YJR066W" fbc:label="YJR066W" fbc:name="YJR066W" />
      <fbc:geneProduct fbc:id="G_YJR073C" fbc:label="YJR073C" fbc:name="YJR073C" />
      <fbc:geneProduct fbc:id="G_YJR077C" fbc:label="YJR077C" fbc:name="YJR077C" />
      <fbc:geneProduct fbc:id="G_YJR078W" fbc:label="YJR078W" fbc:name="YJR078W" />
      <fbc:geneProduct fbc:id="G_YJR095W" fbc:label="YJR095W" fbc:name="YJR095W" />
      <fbc:geneProduct fbc:id="G_YJR103W" fbc:label="YJR103W" fbc:name="YJR103W" />
      <fbc:geneProduct fbc:id="G_YJR105W" fbc:label="YJR105W" fbc:name="YJR105W" />
      <fbc:geneProduct fbc:id="G_YJR109C" fbc:label="YJR109C" fbc:name="YJR109C" />
      <fbc:geneProduct fbc:id="G_YJR133W" fbc:label="YJR133W" fbc:name="YJR133W" />
      <fbc:geneProduct fbc:id="G_YJR137C" fbc:label="YJR137C" fbc:name="YJR137C" />
      <fbc:geneProduct fbc:id="G_YJR139C" fbc:label="YJR139C" fbc:name="YJR139C" />
      <fbc:geneProduct fbc:id="G_YJR143C" fbc:label="YJR143C" fbc:name="YJR143C" />
      <fbc:geneProduct fbc:id="G_YJR148W" fbc:label="YJR148W" fbc:name="YJR148W" />
      <fbc:geneProduct fbc:id="G_YJR152W" fbc:label="YJR152W" fbc:name="YJR152W" />
      <fbc:geneProduct fbc:id="G_YJR158W" fbc:label="YJR158W" fbc:name="YJR158W" />
      <fbc:geneProduct fbc:id="G_YJR159W" fbc:label="YJR159W" fbc:name="YJR159W" />
      <fbc:geneProduct fbc:id="G_YKL001C" fbc:label="YKL001C" fbc:name="YKL001C" />
      <fbc:geneProduct fbc:id="G_YKL004W" fbc:label="YKL004W" fbc:name="YKL004W" />
      <fbc:geneProduct fbc:id="G_YKL024C" fbc:label="YKL024C" fbc:name="YKL024C" />
      <fbc:geneProduct fbc:id="G_YKL026C" fbc:label="YKL026C" fbc:name="YKL026C" />
      <fbc:geneProduct fbc:id="G_YKL029C" fbc:label="YKL029C" fbc:name="YKL029C" />
      <fbc:geneProduct fbc:id="G_YKL035W" fbc:label="YKL035W" fbc:name="YKL035W" />
      <fbc:geneProduct fbc:id="G_YKL055C" fbc:label="YKL055C" fbc:name="YKL055C" />
      <fbc:geneProduct fbc:id="G_YKL060C" fbc:label="YKL060C" fbc:name="YKL060C" />
      <fbc:geneProduct fbc:id="G_YKL067W" fbc:label="YKL067W" fbc:name="YKL067W" />
      <fbc:geneProduct fbc:id="G_YKL085W" fbc:label="YKL085W" fbc:name="YKL085W" />
      <fbc:geneProduct fbc:id="G_YKL104C" fbc:label="YKL104C" fbc:name="YKL104C" />
      <fbc:geneProduct fbc:id="G_YKL106W" fbc:label="YKL106W" fbc:name="YKL106W" />
      <fbc:geneProduct fbc:id="G_YKL120W" fbc:label="YKL120W" fbc:name="YKL120W" />
      <fbc:geneProduct fbc:id="G_YKL127W" fbc:label="YKL127W" fbc:name="YKL127W" />
      <fbc:geneProduct fbc:id="G_YKL132C" fbc:label="YKL132C" fbc:name="YKL132C" />
      <fbc:geneProduct fbc:id="G_YKL141W" fbc:label="YKL141W" fbc:name="YKL141W" />
      <fbc:geneProduct fbc:id="G_YKL152C" fbc:label="YKL152C" fbc:name="YKL152C" />
      <fbc:geneProduct fbc:id="G_YKL181W" fbc:label="YKL181W" fbc:name="YKL181W" />
      <fbc:geneProduct fbc:id="G_YKL182W" fbc:label="YKL182W" fbc:name="YKL182W" />
      <fbc:geneProduct fbc:id="G_YKL184W" fbc:label="YKL184W" fbc:name="YKL184W" />
      <fbc:geneProduct fbc:id="G_YKL192C" fbc:label="YKL192C" fbc:name="YKL192C" />
      <fbc:geneProduct fbc:id="G_YKL203C" fbc:label="YKL203C" fbc:name="YKL203C" />
      <fbc:geneProduct fbc:id="G_YKL211C" fbc:label="YKL211C" fbc:name="YKL211C" />
      <fbc:geneProduct fbc:id="G_YKL216W" fbc:label="YKL216W" fbc:name="YKL216W" />
      <fbc:geneProduct fbc:id="G_YKL217W" fbc:label="YKL217W" fbc:name="YKL217W" />
      <fbc:geneProduct fbc:id="G_YKR009C" fbc:label="YKR009C" fbc:name="YKR009C" />
      <fbc:geneProduct fbc:id="G_YKR039W" fbc:label="YKR039W" fbc:name="YKR039W" />
      <fbc:geneProduct fbc:id="G_YKR053C" fbc:label="YKR053C" fbc:name="YKR053C" />
      <fbc:geneProduct fbc:id="G_YKR061W" fbc:label="YKR061W" fbc:name="YKR061W" />
      <fbc:geneProduct fbc:id="G_YKR069W" fbc:label="YKR069W" fbc:name="YKR069W" />
      <fbc:geneProduct fbc:id="G_YKR080W" fbc:label="YKR080W" fbc:name="YKR080W" />
      <fbc:geneProduct fbc:id="G_YKR093W" fbc:label="YKR093W" fbc:name="YKR093W" />
      <fbc:geneProduct fbc:id="G_YKR097W" fbc:label="YKR097W" fbc:name="YKR097W" />
      <fbc:geneProduct fbc:id="G_YLL043W" fbc:label="YLL043W" fbc:name="YLL043W" />
      <fbc:geneProduct fbc:id="G_YLL061W" fbc:label="YLL061W" fbc:name="YLL061W" />
      <fbc:geneProduct fbc:id="G_YLL062C" fbc:label="YLL062C" fbc:name="YLL062C" />
      <fbc:geneProduct fbc:id="G_YLR027C" fbc:label="YLR027C" fbc:name="YLR027C" />
      <fbc:geneProduct fbc:id="G_YLR028C" fbc:label="YLR028C" fbc:name="YLR028C" />
      <fbc:geneProduct fbc:id="G_YLR044C" fbc:label="YLR044C" fbc:name="YLR044C" />
      <fbc:geneProduct fbc:id="G_YLR056W" fbc:label="YLR056W" fbc:name="YLR056W" />
      <fbc:geneProduct fbc:id="G_YLR058C" fbc:label="YLR058C" fbc:name="YLR058C" />
      <fbc:geneProduct fbc:id="G_YLR081W" fbc:label="YLR081W" fbc:name="YLR081W" />
      <fbc:geneProduct fbc:id="G_YLR089C" fbc:label="YLR089C" fbc:name="YLR089C" />
      <fbc:geneProduct fbc:id="G_YLR092W" fbc:label="YLR092W" fbc:name="YLR092W" />
      <fbc:geneProduct fbc:id="G_YLR100W" fbc:label="YLR100W" fbc:name="YLR100W" />
      <fbc:geneProduct fbc:id="G_YLR133W" fbc:label="YLR133W" fbc:name="YLR133W" />
      <fbc:geneProduct fbc:id="G_YLR134W" fbc:label="YLR134W" fbc:name="YLR134W" />
      <fbc:geneProduct fbc:id="G_YLR138W" fbc:label="YLR138W" fbc:name="YLR138W" />
      <fbc:geneProduct fbc:id="G_YLR142W" fbc:label="YLR142W" fbc:name="YLR142W" />
      <fbc:geneProduct fbc:id="G_YLR146C" fbc:label="YLR146C" fbc:name="YLR146C" />
      <fbc:geneProduct fbc:id="G_YLR153C" fbc:label="YLR153C" fbc:name="YLR153C" />
      <fbc:geneProduct fbc:id="G_YLR155C" fbc:label="YLR155C" fbc:name="YLR155C" />
      <fbc:geneProduct fbc:id="G_YLR157C" fbc:label="YLR157C" fbc:name="YLR157C" />
      <fbc:geneProduct fbc:id="G_YLR158C" fbc:label="YLR158C" fbc:name="YLR158C" />
      <fbc:geneProduct fbc:id="G_YLR160C" fbc:label="YLR160C" fbc:name="YLR160C" />
      <fbc:geneProduct fbc:id="G_YLR172C" fbc:label="YLR172C" fbc:name="YLR172C" />
      <fbc:geneProduct fbc:id="G_YLR174W" fbc:label="YLR174W" fbc:name="YLR174W" />
      <fbc:geneProduct fbc:id="G_YLR180W" fbc:label="YLR180W" fbc:name="YLR180W" />
      <fbc:geneProduct fbc:id="G_YLR195C" fbc:label="YLR195C" fbc:name="YLR195C" />
      <fbc:geneProduct fbc:id="G_YLR209C" fbc:label="YLR209C" fbc:name="YLR209C" />
      <fbc:geneProduct fbc:id="G_YLR231C" fbc:label="YLR231C" fbc:name="YLR231C" />
      <fbc:geneProduct fbc:id="G_YLR237W" fbc:label="YLR237W" fbc:name="YLR237W" />
      <fbc:geneProduct fbc:id="G_YLR240W" fbc:label="YLR240W" fbc:name="YLR240W" />
      <fbc:geneProduct fbc:id="G_YLR245C" fbc:label="YLR245C" fbc:name="YLR245C" />
      <fbc:geneProduct fbc:id="G_YLR258W" fbc:label="YLR258W" fbc:name="YLR258W" />
      <fbc:geneProduct fbc:id="G_YLR260W" fbc:label="YLR260W" fbc:name="YLR260W" />
      <fbc:geneProduct fbc:id="G_YLR299W" fbc:label="YLR299W" fbc:name="YLR299W" />
      <fbc:geneProduct fbc:id="G_YLR300W" fbc:label="YLR300W" fbc:name="YLR300W" />
      <fbc:geneProduct fbc:id="G_YLR303W" fbc:label="YLR303W" fbc:name="YLR303W" />
      <fbc:geneProduct fbc:id="G_YLR304C" fbc:label="YLR304C" fbc:name="YLR304C" />
      <fbc:geneProduct fbc:id="G_YLR305C" fbc:label="YLR305C" fbc:name="YLR305C" />
      <fbc:geneProduct fbc:id="G_YLR307W" fbc:label="YLR307W" fbc:name="YLR307W" />
      <fbc:geneProduct fbc:id="G_YLR308W" fbc:label="YLR308W" fbc:name="YLR308W" />
      <fbc:geneProduct fbc:id="G_YLR328W" fbc:label="YLR328W" fbc:name="YLR328W" />
      <fbc:geneProduct fbc:id="G_YLR342W" fbc:label="YLR342W" fbc:name="YLR342W" />
      <fbc:geneProduct fbc:id="G_YLR348C" fbc:label="YLR348C" fbc:name="YLR348C" />
      <fbc:geneProduct fbc:id="G_YLR354C" fbc:label="YLR354C" fbc:name="YLR354C" />
      <fbc:geneProduct fbc:id="G_YLR355C" fbc:label="YLR355C" fbc:name="YLR355C" />
      <fbc:geneProduct fbc:id="G_YLR359W" fbc:label="YLR359W" fbc:name="YLR359W" />
      <fbc:geneProduct fbc:id="G_YLR377C" fbc:label="YLR377C" fbc:name="YLR377C" />
      <fbc:geneProduct fbc:id="G_YLR420W" fbc:label="YLR420W" fbc:name="YLR420W" />
      <fbc:geneProduct fbc:id="G_YLR432W" fbc:label="YLR432W" fbc:name="YLR432W" />
      <fbc:geneProduct fbc:id="G_YLR438W" fbc:label="YLR438W" fbc:name="YLR438W" />
      <fbc:geneProduct fbc:id="G_YLR450W" fbc:label="YLR450W" fbc:name="YLR450W" />
      <fbc:geneProduct fbc:id="G_YML004C" fbc:label="YML004C" fbc:name="YML004C" />
      <fbc:geneProduct fbc:id="G_YML008C" fbc:label="YML008C" fbc:name="YML008C" />
      <fbc:geneProduct fbc:id="G_YML022W" fbc:label="YML022W" fbc:name="YML022W" />
      <fbc:geneProduct fbc:id="G_YML035C" fbc:label="YML035C" fbc:name="YML035C" />
      <fbc:geneProduct fbc:id="G_YML042W" fbc:label="YML042W" fbc:name="YML042W" />
      <fbc:geneProduct fbc:id="G_YML054C" fbc:label="YML054C" fbc:name="YML054C" />
      <fbc:geneProduct fbc:id="G_YML056C" fbc:label="YML056C" fbc:name="YML056C" />
      <fbc:geneProduct fbc:id="G_YML070W" fbc:label="YML070W" fbc:name="YML070W" />
      <fbc:geneProduct fbc:id="G_YML075C" fbc:label="YML075C" fbc:name="YML075C" />
      <fbc:geneProduct fbc:id="G_YML082W" fbc:label="YML082W" fbc:name="YML082W" />
      <fbc:geneProduct fbc:id="G_YML100W" fbc:label="YML100W" fbc:name="YML100W" />
      <fbc:geneProduct fbc:id="G_YML106W" fbc:label="YML106W" fbc:name="YML106W" />
      <fbc:geneProduct fbc:id="G_YML110C" fbc:label="YML110C" fbc:name="YML110C" />
      <fbc:geneProduct fbc:id="G_YML120C" fbc:label="YML120C" fbc:name="YML120C" />
      <fbc:geneProduct fbc:id="G_YML123C" fbc:label="YML123C" fbc:name="YML123C" />
      <fbc:geneProduct fbc:id="G_YML126C" fbc:label="YML126C" fbc:name="YML126C" />
      <fbc:geneProduct fbc:id="G_YMR011W" fbc:label="YMR011W" fbc:name="YMR011W" />
      <fbc:geneProduct fbc:id="G_YMR013C" fbc:label="YMR013C" fbc:name="YMR013C" />
      <fbc:geneProduct fbc:id="G_YMR015C" fbc:label="YMR015C" fbc:name="YMR015C" />
      <fbc:geneProduct fbc:id="G_YMR056C" fbc:label="YMR056C" fbc:name="YMR056C" />
      <fbc:geneProduct fbc:id="G_YMR062C" fbc:label="YMR062C" fbc:name="YMR062C" />
      <fbc:geneProduct fbc:id="G_YMR083W" fbc:label="YMR083W" fbc:name="YMR083W" />
      <fbc:geneProduct fbc:id="G_YMR101C" fbc:label="YMR101C" fbc:name="YMR101C" />
      <fbc:geneProduct fbc:id="G_YMR105C" fbc:label="YMR105C" fbc:name="YMR105C" />
      <fbc:geneProduct fbc:id="G_YMR108W" fbc:label="YMR108W" fbc:name="YMR108W" />
      <fbc:geneProduct fbc:id="G_YMR113W" fbc:label="YMR113W" fbc:name="YMR113W" />
      <fbc:geneProduct fbc:id="G_YMR120C" fbc:label="YMR120C" fbc:name="YMR120C" />
      <fbc:geneProduct fbc:id="G_YMR145C" fbc:label="YMR145C" fbc:name="YMR145C" />
      <fbc:geneProduct fbc:id="G_YMR169C" fbc:label="YMR169C" fbc:name="YMR169C" />
      <fbc:geneProduct fbc:id="G_YMR170C" fbc:label="YMR170C" fbc:name="YMR170C" />
      <fbc:geneProduct fbc:id="G_YMR189W" fbc:label="YMR189W" fbc:name="YMR189W" />
      <fbc:geneProduct fbc:id="G_YMR202W" fbc:label="YMR202W" fbc:name="YMR202W" />
      <fbc:geneProduct fbc:id="G_YMR205C" fbc:label="YMR205C" fbc:name="YMR205C" />
      <fbc:geneProduct fbc:id="G_YMR208W" fbc:label="YMR208W" fbc:name="YMR208W" />
      <fbc:geneProduct fbc:id="G_YMR217W" fbc:label="YMR217W" fbc:name="YMR217W" />
      <fbc:geneProduct fbc:id="G_YMR220W" fbc:label="YMR220W" fbc:name="YMR220W" />
      <fbc:geneProduct fbc:id="G_YMR246W" fbc:label="YMR246W" fbc:name="YMR246W" />
      <fbc:geneProduct fbc:id="G_YMR250W" fbc:label="YMR250W" fbc:name="YMR250W" />
      <fbc:geneProduct fbc:id="G_YMR261C" fbc:label="YMR261C" fbc:name="YMR261C" />
      <fbc:geneProduct fbc:id="G_YMR267W" fbc:label="YMR267W" fbc:name="YMR267W" />
      <fbc:geneProduct fbc:id="G_YMR271C" fbc:label="YMR271C" fbc:name="YMR271C" />
      <fbc:geneProduct fbc:id="G_YMR272C" fbc:label="YMR272C" fbc:name="YMR272C" />
      <fbc:geneProduct fbc:id="G_YMR293C" fbc:label="YMR293C" fbc:name="YMR293C" />
      <fbc:geneProduct fbc:id="G_YMR296C" fbc:label="YMR296C" fbc:name="YMR296C" />
      <fbc:geneProduct fbc:id="G_YMR300C" fbc:label="YMR300C" fbc:name="YMR300C" />
      <fbc:geneProduct fbc:id="G_YMR303C" fbc:label="YMR303C" fbc:name="YMR303C" />
      <fbc:geneProduct fbc:id="G_YMR306W" fbc:label="YMR306W" fbc:name="YMR306W" />
      <fbc:geneProduct fbc:id="G_YNL009W" fbc:label="YNL009W" fbc:name="YNL009W" />
      <fbc:geneProduct fbc:id="G_YNL037C" fbc:label="YNL037C" fbc:name="YNL037C" />
      <fbc:geneProduct fbc:id="G_YNL073W" fbc:label="YNL073W" fbc:name="YNL073W" />
      <fbc:geneProduct fbc:id="G_YNL104C" fbc:label="YNL104C" fbc:name="YNL104C" />
      <fbc:geneProduct fbc:id="G_YNL117W" fbc:label="YNL117W" fbc:name="YNL117W" />
      <fbc:geneProduct fbc:id="G_YNL130C" fbc:label="YNL130C" fbc:name="YNL130C" />
      <fbc:geneProduct fbc:id="G_YNL141W" fbc:label="YNL141W" fbc:name="YNL141W" />
      <fbc:geneProduct fbc:id="G_YNL142W" fbc:label="YNL142W" fbc:name="YNL142W" />
      <fbc:geneProduct fbc:id="G_YNL169C" fbc:label="YNL169C" fbc:name="YNL169C" />
      <fbc:geneProduct fbc:id="G_YNL192W" fbc:label="YNL192W" fbc:name="YNL192W" />
      <fbc:geneProduct fbc:id="G_YNL220W" fbc:label="YNL220W" fbc:name="YNL220W" />
      <fbc:geneProduct fbc:id="G_YNL241C" fbc:label="YNL241C" fbc:name="YNL241C" />
      <fbc:geneProduct fbc:id="G_YNL256W" fbc:label="YNL256W" fbc:name="YNL256W" />
      <fbc:geneProduct fbc:id="G_YNL267W" fbc:label="YNL267W" fbc:name="YNL267W" />
      <fbc:geneProduct fbc:id="G_YNL268W" fbc:label="YNL268W" fbc:name="YNL268W" />
      <fbc:geneProduct fbc:id="G_YNL270C" fbc:label="YNL270C" fbc:name="YNL270C" />
      <fbc:geneProduct fbc:id="G_YNL277W" fbc:label="YNL277W" fbc:name="YNL277W" />
      <fbc:geneProduct fbc:id="G_YNL280C" fbc:label="YNL280C" fbc:name="YNL280C" />
      <fbc:geneProduct fbc:id="G_YNL292W" fbc:label="YNL292W" fbc:name="YNL292W" />
      <fbc:geneProduct fbc:id="G_YNL316C" fbc:label="YNL316C" fbc:name="YNL316C" />
      <fbc:geneProduct fbc:id="G_YNL318C" fbc:label="YNL318C" fbc:name="YNL318C" />
      <fbc:geneProduct fbc:id="G_YNR001C" fbc:label="YNR001C" fbc:name="YNR001C" />
      <fbc:geneProduct fbc:id="G_YNR012W" fbc:label="YNR012W" fbc:name="YNR012W" />
      <fbc:geneProduct fbc:id="G_YNR016C" fbc:label="YNR016C" fbc:name="YNR016C" />
      <fbc:geneProduct fbc:id="G_YNR033W" fbc:label="YNR033W" fbc:name="YNR033W" />
      <fbc:geneProduct fbc:id="G_YNR034W" fbc:label="YNR034W" fbc:name="YNR034W" />
      <fbc:geneProduct fbc:id="G_YNR041C" fbc:label="YNR041C" fbc:name="YNR041C" />
      <fbc:geneProduct fbc:id="G_YNR043W" fbc:label="YNR043W" fbc:name="YNR043W" />
      <fbc:geneProduct fbc:id="G_YNR050C" fbc:label="YNR050C" fbc:name="YNR050C" />
      <fbc:geneProduct fbc:id="G_YNR056C" fbc:label="YNR056C" fbc:name="YNR056C" />
      <fbc:geneProduct fbc:id="G_YNR057C" fbc:label="YNR057C" fbc:name="YNR057C" />
      <fbc:geneProduct fbc:id="G_YNR058W" fbc:label="YNR058W" fbc:name="YNR058W" />
      <fbc:geneProduct fbc:id="G_YNR072W" fbc:label="YNR072W" fbc:name="YNR072W" />
      <fbc:geneProduct fbc:id="G_YOL020W" fbc:label="YOL020W" fbc:name="YOL020W" />
      <fbc:geneProduct fbc:id="G_YOL033W" fbc:label="YOL033W" fbc:name="YOL033W" />
      <fbc:geneProduct fbc:id="G_YOL049W" fbc:label="YOL049W" fbc:name="YOL049W" />
      <fbc:geneProduct fbc:id="G_YOL052C" fbc:label="YOL052C" fbc:name="YOL052C" />
      <fbc:geneProduct fbc:id="G_YOL055C" fbc:label="YOL055C" fbc:name="YOL055C" />
      <fbc:geneProduct fbc:id="G_YOL056W" fbc:label="YOL056W" fbc:name="YOL056W" />
      <fbc:geneProduct fbc:id="G_YOL058W" fbc:label="YOL058W" fbc:name="YOL058W" />
      <fbc:geneProduct fbc:id="G_YOL059W" fbc:label="YOL059W" fbc:name="YOL059W" />
      <fbc:geneProduct fbc:id="G_YOL061W" fbc:label="YOL061W" fbc:name="YOL061W" />
      <fbc:geneProduct fbc:id="G_YOL064C" fbc:label="YOL064C" fbc:name="YOL064C" />
      <fbc:geneProduct fbc:id="G_YOL086C" fbc:label="YOL086C" fbc:name="YOL086C" />
      <fbc:geneProduct fbc:id="G_YOL096C" fbc:label="YOL096C" fbc:name="YOL096C" />
      <fbc:geneProduct fbc:id="G_YOL103W" fbc:label="YOL103W" fbc:name="YOL103W" />
      <fbc:geneProduct fbc:id="G_YOL126C" fbc:label="YOL126C" fbc:name="YOL126C" />
      <fbc:geneProduct fbc:id="G_YOL136C" fbc:label="YOL136C" fbc:name="YOL136C" />
      <fbc:geneProduct fbc:id="G_YOL140W" fbc:label="YOL140W" fbc:name="YOL140W" />
      <fbc:geneProduct fbc:id="G_YOL156W" fbc:label="YOL156W" fbc:name="YOL156W" />
      <fbc:geneProduct fbc:id="G_YOR011W" fbc:label="YOR011W" fbc:name="YOR011W" />
      <fbc:geneProduct fbc:id="G_YOR040W" fbc:label="YOR040W" fbc:name="YOR040W" />
      <fbc:geneProduct fbc:id="G_YOR071C" fbc:label="YOR071C" fbc:name="YOR071C" />
      <fbc:geneProduct fbc:id="G_YOR074C" fbc:label="YOR074C" fbc:name="YOR074C" />
      <fbc:geneProduct fbc:id="G_YOR095C" fbc:label="YOR095C" fbc:name="YOR095C" />
      <fbc:geneProduct fbc:id="G_YOR099W" fbc:label="YOR099W" fbc:name="YOR099W" />
      <fbc:geneProduct fbc:id="G_YOR100C" fbc:label="YOR100C" fbc:name="YOR100C" />
      <fbc:geneProduct fbc:id="G_YOR128C" fbc:label="YOR128C" fbc:name="YOR128C" />
      <fbc:geneProduct fbc:id="G_YOR130C" fbc:label="YOR130C" fbc:name="YOR130C" />
      <fbc:geneProduct fbc:id="G_YOR142W" fbc:label="YOR142W" fbc:name="YOR142W" />
      <fbc:geneProduct fbc:id="G_YOR143C" fbc:label="YOR143C" fbc:name="YOR143C" />
      <fbc:geneProduct fbc:id="G_YOR171C" fbc:label="YOR171C" fbc:name="YOR171C" />
      <fbc:geneProduct fbc:id="G_YOR176W" fbc:label="YOR176W" fbc:name="YOR176W" />
      <fbc:geneProduct fbc:id="G_YOR184W" fbc:label="YOR184W" fbc:name="YOR184W" />
      <fbc:geneProduct fbc:id="G_YOR190W" fbc:label="YOR190W" fbc:name="YOR190W" />
      <fbc:geneProduct fbc:id="G_YOR192C" fbc:label="YOR192C" fbc:name="YOR192C" />
      <fbc:geneProduct fbc:id="G_YOR202W" fbc:label="YOR202W" fbc:name="YOR202W" />
      <fbc:geneProduct fbc:id="G_YOR209C" fbc:label="YOR209C" fbc:name="YOR209C" />
      <fbc:geneProduct fbc:id="G_YOR221C" fbc:label="YOR221C" fbc:name="YOR221C" />
      <fbc:geneProduct fbc:id="G_YOR222W" fbc:label="YOR222W" fbc:name="YOR222W" />
      <fbc:geneProduct fbc:id="G_YOR236W" fbc:label="YOR236W" fbc:name="YOR236W" />
      <fbc:geneProduct fbc:id="G_YOR241W" fbc:label="YOR241W" fbc:name="YOR241W" />
      <fbc:geneProduct fbc:id="G_YOR278W" fbc:label="YOR278W" fbc:name="YOR278W" />
      <fbc:geneProduct fbc:id="G_YOR317W" fbc:label="YOR317W" fbc:name="YOR317W" />
      <fbc:geneProduct fbc:id="G_YOR321W" fbc:label="YOR321W" fbc:name="YOR321W" />
      <fbc:geneProduct fbc:id="G_YOR323C" fbc:label="YOR323C" fbc:name="YOR323C" />
      <fbc:geneProduct fbc:id="G_YOR347C" fbc:label="YOR347C" fbc:name="YOR347C" />
      <fbc:geneProduct fbc:id="G_YOR348C" fbc:label="YOR348C" fbc:name="YOR348C" />
      <fbc:geneProduct fbc:id="G_YOR360C" fbc:label="YOR360C" fbc:name="YOR360C" />
      <fbc:geneProduct fbc:id="G_YOR374W" fbc:label="YOR374W" fbc:name="YOR374W" />
      <fbc:geneProduct fbc:id="G_YOR375C" fbc:label="YOR375C" fbc:name="YOR375C" />
      <fbc:geneProduct fbc:id="G_YOR388C" fbc:label="YOR388C" fbc:name="YOR388C" />
      <fbc:geneProduct fbc:id="G_YOR393W" fbc:label="YOR393W" fbc:name="YOR393W" />
      <fbc:geneProduct fbc:id="G_YPL023C" fbc:label="YPL023C" fbc:name="YPL023C" />
      <fbc:geneProduct fbc:id="G_YPL028W" fbc:label="YPL028W" fbc:name="YPL028W" />
      <fbc:geneProduct fbc:id="G_YPL036W" fbc:label="YPL036W" fbc:name="YPL036W" />
      <fbc:geneProduct fbc:id="G_YPL053C" fbc:label="YPL053C" fbc:name="YPL053C" />
      <fbc:geneProduct fbc:id="G_YPL057C" fbc:label="YPL057C" fbc:name="YPL057C" />
      <fbc:geneProduct fbc:id="G_YPL061W" fbc:label="YPL061W" fbc:name="YPL061W" />
      <fbc:geneProduct fbc:id="G_YPL091W" fbc:label="YPL091W" fbc:name="YPL091W" />
      <fbc:geneProduct fbc:id="G_YPL111W" fbc:label="YPL111W" fbc:name="YPL111W" />
      <fbc:geneProduct fbc:id="G_YPL117C" fbc:label="YPL117C" fbc:name="YPL117C" />
      <fbc:geneProduct fbc:id="G_YPL134C" fbc:label="YPL134C" fbc:name="YPL134C" />
      <fbc:geneProduct fbc:id="G_YPL148C" fbc:label="YPL148C" fbc:name="YPL148C" />
      <fbc:geneProduct fbc:id="G_YPL172C" fbc:label="YPL172C" fbc:name="YPL172C" />
      <fbc:geneProduct fbc:id="G_YPL188W" fbc:label="YPL188W" fbc:name="YPL188W" />
      <fbc:geneProduct fbc:id="G_YPL212C" fbc:label="YPL212C" fbc:name="YPL212C" />
      <fbc:geneProduct fbc:id="G_YPL214C" fbc:label="YPL214C" fbc:name="YPL214C" />
      <fbc:geneProduct fbc:id="G_YPL231W" fbc:label="YPL231W" fbc:name="YPL231W" />
      <fbc:geneProduct fbc:id="G_YPL258C" fbc:label="YPL258C" fbc:name="YPL258C" />
      <fbc:geneProduct fbc:id="G_YPL262W" fbc:label="YPL262W" fbc:name="YPL262W" />
      <fbc:geneProduct fbc:id="G_YPL265W" fbc:label="YPL265W" fbc:name="YPL265W" />
      <fbc:geneProduct fbc:id="G_YPL266W" fbc:label="YPL266W" fbc:name="YPL266W" />
      <fbc:geneProduct fbc:id="G_YPL268W" fbc:label="YPL268W" fbc:name="YPL268W" />
      <fbc:geneProduct fbc:id="G_YPL273W" fbc:label="YPL273W" fbc:name="YPL273W" />
      <fbc:geneProduct fbc:id="G_YPL274W" fbc:label="YPL274W" fbc:name="YPL274W" />
      <fbc:geneProduct fbc:id="G_YPL275W" fbc:label="YPL275W" fbc:name="YPL275W" />
      <fbc:geneProduct fbc:id="G_YPL276W" fbc:label="YPL276W" fbc:name="YPL276W" />
      <fbc:geneProduct fbc:id="G_YPL281C" fbc:label="YPL281C" fbc:name="YPL281C" />
      <fbc:geneProduct fbc:id="G_YPR001W" fbc:label="YPR001W" fbc:name="YPR001W" />
      <fbc:geneProduct fbc:id="G_YPR006C" fbc:label="YPR006C" fbc:name="YPR006C" />
      <fbc:geneProduct fbc:id="G_YPR026W" fbc:label="YPR026W" fbc:name="YPR026W" />
      <fbc:geneProduct fbc:id="G_YPR033C" fbc:label="YPR033C" fbc:name="YPR033C" />
      <fbc:geneProduct fbc:id="G_YPR035W" fbc:label="YPR035W" fbc:name="YPR035W" />
      <fbc:geneProduct fbc:id="G_YPR060C" fbc:label="YPR060C" fbc:name="YPR060C" />
      <fbc:geneProduct fbc:id="G_YPR062W" fbc:label="YPR062W" fbc:name="YPR062W" />
      <fbc:geneProduct fbc:id="G_YPR069C" fbc:label="YPR069C" fbc:name="YPR069C" />
      <fbc:geneProduct fbc:id="G_YPR074C" fbc:label="YPR074C" fbc:name="YPR074C" />
      <fbc:geneProduct fbc:id="G_YPR113W" fbc:label="YPR113W" fbc:name="YPR113W" />
      <fbc:geneProduct fbc:id="G_YPR121W" fbc:label="YPR121W" fbc:name="YPR121W" />
      <fbc:geneProduct fbc:id="G_YPR138C" fbc:label="YPR138C" fbc:name="YPR138C" />
      <fbc:geneProduct fbc:id="G_YPR145W" fbc:label="YPR145W" fbc:name="YPR145W" />
      <fbc:geneProduct fbc:id="G_YPR160W" fbc:label="YPR160W" fbc:name="YPR160W" />
      <fbc:geneProduct fbc:id="G_YPR167C" fbc:label="YPR167C" fbc:name="YPR167C" />
      <fbc:geneProduct fbc:id="G_YPR176C" fbc:label="YPR176C" fbc:name="YPR176C" />
      <fbc:geneProduct fbc:id="G_YPR183W" fbc:label="YPR183W" fbc:name="YPR183W" />
    </fbc:listOfGeneProducts>
    <listOfReactions>
      <reaction fast="false" id="R_GLK1_1" name="Glucokinase GLK1" reversible="false" fbc:lowerFluxBound="cobra_0_bound" fbc:upperFluxBound="cobra_default_ub">
        <listOfReactants>
          <speciesReference constant="true" species="M_m203" stoichiometry="1" />
          <speciesReference constant="true" species="M_m220" stoichiometry="1" />
        </listOfReactants>
        <listOfProducts>
          <speciesReference constant="true" species="M_m204" stoichiometry="1" />
          <speciesReference constant="true" species="M_m187" stoichiometry="1" />
        </listOfProducts>
        <fbc:geneProductAssociation>
          <fbc:geneProductRef fbc:geneProduct="G_YCL040W" />
        </fbc:geneProductAssociation>
      </reaction>
      <reaction fast="false" id="R_GLK1_2" name="Glucokinase GLK1" reversible="false" fbc:lowerFluxBound="cobra_0_bound" fbc:upperFluxBound="cobra_default_ub">
        <listOfReactants>
          <speciesReference constant="true" species="M_m220" stoichiometry="1" />
          <speciesReference constant="true" species="M_m206" stoichiometry="1" />
        </listOfReactants>
        <listOfProducts>
          <speciesReference constant="true" species="M_m334" stoichiometry="1" />
          <speciesReference constant="true" species="M_m187" stoichiometry="1" />
        </listOfProducts>
        <fbc:geneProductAssociation>
          <fbc:geneProductRef fbc:geneProduct="G_YCL040W" />
        </fbc:geneProductAssociation>
      </reaction>
      <reaction fast="false" id="R_GLK1_3" name="Glucokinase GLK1" reversible="false" fbc:lowerFluxBound="cobra_0_bound" fbc:upperFluxBound="cobra_default_ub">
        <listOfReactants>
          <speciesReference constant="true" species="M_m220" stoichiometry="1" />
          <speciesReference constant="true" species="M_m227" stoichiometry="1" />
        </listOfReactants>
        <listOfProducts>
          <speciesReference constant="true" species="M_m228" stoichiometry="1" />
          <speciesReference constant="true" species="M_m187" stoichiometry="1" />
        </listOfProducts>
        <fbc:geneProductAssociation>
          <fbc:geneProductRef fbc:geneProduct="G_YCL040W" />
        </fbc:geneProductAssociation>
      </reaction>
      <reaction fast="false" id="R_HXK1_1" name="Hexokinase-1" reversible="false" fbc:lowerFluxBound="cobra_0_bound" fbc:upperFluxBound="cobra_default_ub">
        <listOfReactants>
          <speciesReference constant="true" species="M_m220" stoichiometry="1" />
          <speciesReference constant="true" species="M_m227" stoichiometry="1" />
        </listOfReactants>
        <listOfProducts>
          <speciesReference constant="true" species="M_m204" stoichiometry="1" />
          <speciesReference constant="true" species="M_m187" stoichiometry="1" />
        </listOfProducts>
        <fbc:geneProductAssociation>
          <fbc:geneProductRef fbc:geneProduct="G_YFR053C" />
        </fbc:geneProductAssociation>
      </reaction>
      <reaction fast="false" id="R_HXK1_2" name="Hexokinase-1" reversible="false" fbc:lowerFluxBound="cobra_0_bound" fbc:upperFluxBound="cobra_default_ub">
        <listOfReactants>
          <speciesReference constant="true" species="M_m203" stoichiometry="1" />
          <speciesReference constant="true" species="M_m220" stoichiometry="1" />
        </listOfReactants>
        <listOfProducts>
          <speciesReference constant="true" species="M_m204" stoichiometry="1" />
          <speciesReference constant="true" species="M_m187" stoichiometry="1" />
        </listOfProducts>
        <fbc:geneProductAssociation>
          <fbc:geneProductRef fbc:geneProduct="G_YFR053C" />
        </fbc:geneProductAssociation>
      </reaction>
      <reaction fast="false" id="R_HXK1_3" name="Hexokinase-1" reversible="false" fbc:lowerFluxBound="cobra_0_bound" fbc:upperFluxBound="cobra_default_ub">
        <listOfReactants>
          <speciesReference constant="true" species="M_m220" stoichiometry="1" />
          <speciesReference constant="true" species="M_m206" stoichiometry="1" />
        </listOfReactants>
        <listOfProducts>
          <speciesReference constant="true" species="M_m334" stoichiometry="1" />
          <speciesReference constant="true" species="M_m187" stoichiometry="1" />
        </listOfProducts>
        <fbc:geneProductAssociation>
          <fbc:geneProductRef fbc:geneProduct="G_YFR053C" />
        </fbc:geneProductAssociation>
      </reaction>
      <reaction fast="false" id="R_HXK1_4" name="Hexokinase-1" reversible="false" fbc:lowerFluxBound="cobra_0_bound" fbc:upperFluxBound="cobra_default_ub">
        <listOfReactants>
          <speciesReference constant="true" species="M_m220" stoichiometry="1" />
          <speciesReference constant="true" species="M_m307" stoichiometry="1" />
        </listOfReactants>
        <listOfProducts>
          <speciesReference constant="true" species="M_m225" stoichiometry="1" />
          <speciesReference constant="true" species="M_m187" stoichiometry="1" />
        </listOfProducts>
        <fbc:geneProductAssociation>
          <fbc:geneProductRef fbc:geneProduct="G_YFR053C" />
        </fbc:geneProductAssociation>
      </reaction>
      <reaction fast="false" id="R_HXK2_1" name="Hexokinase-2" reversible="false" fbc:lowerFluxBound="cobra_0_bound" fbc:upperFluxBound="cobra_default_ub">
        <listOfReactants>
          <speciesReference constant="true" species="M_m220" stoichiometry="1" />
          <speciesReference constant="true" species="M_m227" stoichiometry="1" />
        </listOfReactants>
        <listOfProducts>
          <speciesReference constant="true" species="M_m204" stoichiometry="1" />
          <speciesReference constant="true" species="M_m187" stoichiometry="1" />
        </listOfProducts>
        <fbc:geneProductAssociation>
          <fbc:geneProductRef fbc:geneProduct="G_YGL253W" />
        </fbc:geneProductAssociation>
      </reaction>
      <reaction fast="false" id="R_HXK2_2" name="Hexokinase-2" reversible="false" fbc:lowerFluxBound="cobra_0_bound" fbc:upperFluxBound="cobra_default_ub">
        <listOfReactants>
          <speciesReference constant="true" species="M_m203" stoichiometry="1" />
          <speciesReference constant="true" species="M_m220" stoichiometry="1" />
        </listOfReactants>
        <listOfProducts>
          <speciesReference constant="true" species="M_m204" stoichiometry="1" />
          <speciesReference constant="true" species="M_m187" stoichiometry="1" />
        </listOfProducts>
        <fbc:geneProductAssociation>
          <fbc:geneProductRef fbc:geneProduct="G_YGL253W" />
        </fbc:geneProductAssociation>
      </reaction>
      <reaction fast="false" id="R_HXK2_3" name="Hexokinase-2" reversible="false" fbc:lowerFluxBound="cobra_0_bound" fbc:upperFluxBound="cobra_default_ub">
        <listOfReactants>
          <speciesReference constant="true" species="M_m220" stoichiometry="1" />
          <speciesReference constant="true" species="M_m206" stoichiometry="1" />
        </listOfReactants>
        <listOfProducts>
          <speciesReference constant="true" species="M_m334" stoichiometry="1" />
          <speciesReference constant="true" species="M_m187" stoichiometry="1" />
        </listOfProducts>
        <fbc:geneProductAssociation>
          <fbc:geneProductRef fbc:geneProduct="G_YGL253W" />
        </fbc:geneProductAssociation>
      </reaction>
      <reaction fast="false" id="R_HXK2_4" name="Hexokinase-2" reversible="false" fbc:lowerFluxBound="cobra_0_bound" fbc:upperFluxBound="cobra_default_ub">
        <listOfReactants>
          <speciesReference constant="true" species="M_m220" stoichiometry="1" />
          <speciesReference constant="true" species="M_m307" stoichiometry="1" />
        </listOfReactants>
        <listOfProducts>
          <speciesReference constant="true" species="M_m225" stoichiometry="1" />
          <speciesReference constant="true" species="M_m187" stoichiometry="1" />
        </listOfProducts>
        <fbc:geneProductAssociation>
          <fbc:geneProductRef fbc:geneProduct="G_YGL253W" />
        </fbc:geneProductAssociation>
      </reaction>
      <reaction fast="false" id="R_PGI1_1" name="Glucose-6-phosphate isomerase" reversible="true" fbc:lowerFluxBound="cobra_default_lb" fbc:upperFluxBound="cobra_default_ub">
        <listOfReactants>
          <speciesReference constant="true" species="M_m204" stoichiometry="1" />
        </listOfReactants>
        <listOfProducts>
          <speciesReference constant="true" species="M_m225" stoichiometry="1" />
        </listOfProducts>
        <fbc:geneProductAssociation>
          <fbc:geneProductRef fbc:geneProduct="G_YBR196C" />
        </fbc:geneProductAssociation>
      </reaction>
      <reaction fast="false" id="R_PGI1_2" name="Glucose-6-phosphate isomerase" reversible="true" fbc:lowerFluxBound="cobra_default_lb" fbc:upperFluxBound="cobra_default_ub">
        <listOfReactants>
          <speciesReference constant="true" species="M_m204" stoichiometry="1" />
        </listOfReactants>
        <listOfProducts>
          <speciesReference constant="true" species="M_m228" stoichiometry="1" />
        </listOfProducts>
        <fbc:geneProductAssociation>
          <fbc:geneProductRef fbc:geneProduct="G_YBR196C" />
        </fbc:geneProductAssociation>
      </reaction>
      <reaction fast="false" id="R_PGI1_3" name="Glucose-6-phosphate isomerase" reversible="true" fbc:lowerFluxBound="cobra_default_lb" fbc:upperFluxBound="cobra_default_ub">
        <listOfReactants>
          <speciesReference constant="true" species="M_m228" stoichiometry="1" />
        </listOfReactants>
        <listOfProducts>
          <speciesReference constant="true" species="M_m225" stoichiometry="1" />
        </listOfProducts>
        <fbc:geneProductAssociation>
          <fbc:geneProductRef fbc:geneProduct="G_YBR196C" />
        </fbc:geneProductAssociation>
      </reaction>
      <reaction fast="false" id="R_PFK2" name="Phosphofructokinase 2" reversible="false" fbc:lowerFluxBound="cobra_0_bound" fbc:upperFluxBound="cobra_default_ub">
        <listOfReactants>
          <speciesReference constant="true" species="M_m220" stoichiometry="1" />
          <speciesReference constant="true" species="M_m225" stoichiometry="1" />
        </listOfReactants>
        <listOfProducts>
          <speciesReference constant="true" species="M_m224" stoichiometry="1" />
          <speciesReference constant="true" species="M_m187" stoichiometry="1" />
        </listOfProducts>
        <fbc:geneProductAssociation>
          <fbc:geneProductRef fbc:geneProduct="G_YMR205C" />
        </fbc:geneProductAssociation>
      </reaction>
      <reaction fast="false" id="R_PFK1_1" name="Phosphofructokinase 1" reversible="false" fbc:lowerFluxBound="cobra_0_bound" fbc:upperFluxBound="cobra_default_ub">
        <listOfReactants>
          <speciesReference constant="true" species="M_m220" stoichiometry="1" />
          <speciesReference constant="true" species="M_m225" stoichiometry="1" />
        </listOfReactants>
        <listOfProducts>
          <speciesReference constant="true" species="M_m224" stoichiometry="1" />
          <speciesReference constant="true" species="M_m187" stoichiometry="1" />
        </listOfProducts>
        <fbc:geneProductAssociation>
          <fbc:geneProductRef fbc:geneProduct="G_YGR240C" />
        </fbc:geneProductAssociation>
      </reaction>
      <reaction fast="false" id="R_PFK1_2" name="Phosphofructokinase 1" reversible="false" fbc:lowerFluxBound="cobra_0_bound" fbc:upperFluxBound="cobra_default_ub">
        <listOfReactants>
          <speciesReference constant="true" species="M_m220" stoichiometry="1" />
          <speciesReference constant="true" species="M_m348" stoichiometry="1" />
        </listOfReactants>
        <listOfProducts>
          <speciesReference constant="true" species="M_m347" stoichiometry="1" />
          <speciesReference constant="true" species="M_m187" stoichiometry="1" />
        </listOfProducts>
        <fbc:geneProductAssociation>
          <fbc:geneProductRef fbc:geneProduct="G_YGR240C" />
        </fbc:geneProductAssociation>
      </reaction>
      <reaction fast="false" id="R_PFK1_3" name="Phosphofructokinase 1" reversible="false" fbc:lowerFluxBound="cobra_0_bound" fbc:upperFluxBound="cobra_default_ub">
        <listOfReactants>
          <speciesReference constant="true" species="M_m220" stoichiometry="1" />
          <speciesReference constant="true" species="M_m713" stoichiometry="1" />
        </listOfReactants>
        <listOfProducts>
          <speciesReference constant="true" species="M_m187" stoichiometry="1" />
          <speciesReference constant="true" species="M_m712" stoichiometry="1" />
        </listOfProducts>
        <fbc:geneProductAssociation>
          <fbc:geneProductRef fbc:geneProduct="G_YGR240C" />
        </fbc:geneProductAssociation>
      </reaction>
      <reaction fast="false" id="R_FBA1" name="Fructose-bisphosphate aldolase" reversible="true" fbc:lowerFluxBound="cobra_default_lb" fbc:upperFluxBound="cobra_default_ub">
        <listOfReactants>
          <speciesReference constant="true" species="M_m224" stoichiometry="1" />
        </listOfReactants>
        <listOfProducts>
          <speciesReference constant="true" species="M_m318" stoichiometry="1" />
          <speciesReference constant="true" species="M_m412" stoichiometry="1" />
        </listOfProducts>
        <fbc:geneProductAssociation>
          <fbc:geneProductRef fbc:geneProduct="G_YKL060C" />
        </fbc:geneProductAssociation>
      </reaction>
      <reaction fast="false" id="R_TPI1" name="Triosephosphate isomerase" reversible="true" fbc:lowerFluxBound="cobra_default_lb" fbc:upperFluxBound="cobra_default_ub">
        <listOfReactants>
          <speciesReference constant="true" species="M_m412" stoichiometry="1" />
        </listOfReactants>
        <listOfProducts>
          <speciesReference constant="true" species="M_m318" stoichiometry="1" />
        </listOfProducts>
        <fbc:geneProductAssociation>
          <fbc:geneProductRef fbc:geneProduct="G_YDR050C" />
        </fbc:geneProductAssociation>
      </reaction>
      <reaction fast="false" id="R_TDH1" name="Glyceraldehyde-3-phosphate dehydrogenase 1" reversible="true" fbc:lowerFluxBound="cobra_default_lb" fbc:upperFluxBound="cobra_default_ub">
        <listOfReactants>
          <speciesReference constant="true" species="M_m318" stoichiometry="1" />
          <speciesReference constant="true" species="M_m581" stoichiometry="1" />
          <speciesReference constant="true" species="M_m622" stoichiometry="1" />
        </listOfReactants>
        <listOfProducts>
          <speciesReference constant="true" species="M_m112" stoichiometry="1" />
          <speciesReference constant="true" species="M_m583" stoichiometry="1" />
        </listOfProducts>
        <fbc:geneProductAssociation>
          <fbc:geneProductRef fbc:geneProduct="G_YJL052W" />
        </fbc:geneProductAssociation>
      </reaction>
      <reaction fast="false" id="R_TDH2" name="Glyceraldehyde-3-phosphate dehydrogenase 2" reversible="true" fbc:lowerFluxBound="cobra_default_lb" fbc:upperFluxBound="cobra_default_ub">
        <listOfReactants>
          <speciesReference constant="true" species="M_m318" stoichiometry="1" />
          <speciesReference constant="true" species="M_m581" stoichiometry="1" />
          <speciesReference constant="true" species="M_m622" stoichiometry="1" />
        </listOfReactants>
        <listOfProducts>
          <speciesReference constant="true" species="M_m112" stoichiometry="1" />
          <speciesReference constant="true" species="M_m583" stoichiometry="1" />
        </listOfProducts>
        <fbc:geneProductAssociation>
          <fbc:geneProductRef fbc:geneProduct="G_YJR009C" />
        </fbc:geneProductAssociation>
      </reaction>
      <reaction fast="false" id="R_TDH3" name="Glyceraldehyde-3-phosphate dehydrogenase 3" reversible="true" fbc:lowerFluxBound="cobra_default_lb" fbc:upperFluxBound="cobra_default_ub">
        <listOfReactants>
          <speciesReference constant="true" species="M_m318" stoichiometry="1" />
          <speciesReference constant="true" species="M_m581" stoichiometry="1" />
          <speciesReference constant="true" species="M_m622" stoichiometry="1" />
        </listOfReactants>
        <listOfProducts>
          <speciesReference constant="true" species="M_m112" stoichiometry="1" />
          <speciesReference constant="true" species="M_m583" stoichiometry="1" />
        </listOfProducts>
        <fbc:geneProductAssociation>
          <fbc:geneProductRef fbc:geneProduct="G_YGR192C" />
        </fbc:geneProductAssociation>
      </reaction>
      <reaction fast="false" id="R_PGK1" name="Phosphoglycerate kinase" reversible="true" fbc:lowerFluxBound="cobra_default_lb" fbc:upperFluxBound="cobra_default_ub">
        <listOfReactants>
          <speciesReference constant="true" species="M_m112" stoichiometry="1" />
          <speciesReference constant="true" species="M_m187" stoichiometry="1" />
        </listOfReactants>
        <listOfProducts>
          <speciesReference constant="true" species="M_m220" stoichiometry="1" />
          <speciesReference constant="true" species="M_m111" stoichiometry="1" />
        </listOfProducts>
        <fbc:geneProductAssociation>
          <fbc:geneProductRef fbc:geneProduct="G_YCR012W" />
        </fbc:geneProductAssociation>
      </reaction>
      <reaction fast="false" id="R_GPM1_1" name="Phosphoglycerate mutase 1" reversible="true" fbc:lowerFluxBound="cobra_default_lb" fbc:upperFluxBound="cobra_default_ub">
        <listOfReactants>
          <speciesReference constant="true" species="M_m112" stoichiometry="1" />
        </listOfReactants>
        <listOfProducts>
          <speciesReference constant="true" species="M_m47" stoichiometry="1" />
        </listOfProducts>
        <fbc:geneProductAssociation>
          <fbc:geneProductRef fbc:geneProduct="G_YKL152C" />
        </fbc:geneProductAssociation>
      </reaction>
      <reaction fast="false" id="R_GPM1_2" name="Phosphoglycerate mutase 1" reversible="true" fbc:lowerFluxBound="cobra_default_lb" fbc:upperFluxBound="cobra_default_ub">
        <listOfReactants>
          <speciesReference constant="true" species="M_m111" stoichiometry="1" />
        </listOfReactants>
        <listOfProducts>
          <speciesReference constant="true" species="M_m85" stoichiometry="1" />
        </listOfProducts>
        <fbc:geneProductAssociation>
          <fbc:geneProductRef fbc:geneProduct="G_YKL152C" />
        </fbc:geneProductAssociation>
      </reaction>
      <reaction fast="false" id="R_GPM2" name="Phosphoglycerate mutase 2" reversible="true" fbc:lowerFluxBound="cobra_default_lb" fbc:upperFluxBound="cobra_default_ub">
        <listOfReactants>
          <speciesReference constant="true" species="M_m111" stoichiometry="1" />
        </listOfReactants>
        <listOfProducts>
          <speciesReference constant="true" species="M_m85" stoichiometry="1" />
        </listOfProducts>
        <fbc:geneProductAssociation>
          <fbc:geneProductRef fbc:geneProduct="G_YDL021W" />
        </fbc:geneProductAssociation>
      </reaction>
      <reaction fast="false" id="R_GPM3" name="Phosphoglycerate mutase 3" reversible="true" fbc:lowerFluxBound="cobra_default_lb" fbc:upperFluxBound="cobra_default_ub">
        <listOfReactants>
          <speciesReference constant="true" species="M_m111" stoichiometry="1" />
        </listOfReactants>
        <listOfProducts>
          <speciesReference constant="true" species="M_m85" stoichiometry="1" />
        </listOfProducts>
        <fbc:geneProductAssociation>
          <fbc:geneProductRef fbc:geneProduct="G_YOL056W" />
        </fbc:geneProductAssociation>
      </reaction>
      <reaction fast="false" id="R_ENO1" name="Enolase 1" reversible="true" fbc:lowerFluxBound="cobra_default_lb" fbc:upperFluxBound="cobra_default_ub">
        <listOfReactants>
          <speciesReference constant="true" species="M_m85" stoichiometry="1" />
        </listOfReactants>
        <listOfProducts>
          <speciesReference constant="true" species="M_m662" stoichiometry="1" />
        </listOfProducts>
        <fbc:geneProductAssociation>
          <fbc:geneProductRef fbc:geneProduct="G_YGR254W" />
        </fbc:geneProductAssociation>
      </reaction>
      <reaction fast="false" id="R_ENO2" name="Enolase 2" reversible="true" fbc:lowerFluxBound="cobra_default_lb" fbc:upperFluxBound="cobra_default_ub">
        <listOfReactants>
          <speciesReference constant="true" species="M_m85" stoichiometry="1" />
        </listOfReactants>
        <listOfProducts>
          <speciesReference constant="true" species="M_m662" stoichiometry="1" />
        </listOfProducts>
        <fbc:geneProductAssociation>
          <fbc:geneProductRef fbc:geneProduct="G_YHR174W" />
        </fbc:geneProductAssociation>
      </reaction>
      <reaction fast="false" id="R_ERR1_1" name="Enolase-related protein 1/2" reversible="true" fbc:lowerFluxBound="cobra_default_lb" fbc:upperFluxBound="cobra_default_ub">
        <listOfReactants>
          <speciesReference constant="true" species="M_m85" stoichiometry="1" />
        </listOfReactants>
        <listOfProducts>
          <speciesReference constant="true" species="M_m662" stoichiometry="1" />
        </listOfProducts>
        <fbc:geneProductAssociation>
          <fbc:geneProductRef fbc:geneProduct="G_YOR393W" />
        </fbc:geneProductAssociation>
      </reaction>
      <reaction fast="false" id="R_ERR2" name="Enolase-related protein 1/2" reversible="true" fbc:lowerFluxBound="cobra_default_lb" fbc:upperFluxBound="cobra_default_ub">
        <listOfReactants>
          <speciesReference constant="true" species="M_m85" stoichiometry="1" />
        </listOfReactants>
        <listOfProducts>
          <speciesReference constant="true" species="M_m662" stoichiometry="1" />
        </listOfProducts>
        <fbc:geneProductAssociation>
          <fbc:geneProductRef fbc:geneProduct="G_YPL281C" />
        </fbc:geneProductAssociation>
      </reaction>
      <reaction fast="false" id="R_ERR1_2" name="Enolase-related protein 1/2" reversible="true" fbc:lowerFluxBound="cobra_default_lb" fbc:upperFluxBound="cobra_default_ub">
        <listOfReactants>
          <speciesReference constant="true" species="M_m85" stoichiometry="1" />
        </listOfReactants>
        <listOfProducts>
          <speciesReference constant="true" species="M_m662" stoichiometry="1" />
        </listOfProducts>
        <fbc:geneProductAssociation>
          <fbc:geneProductRef fbc:geneProduct="G_YOR393W" />
        </fbc:geneProductAssociation>
      </reaction>
      <reaction fast="false" id="R_CDC19" name="Pyruvate kinase 1" reversible="false" fbc:lowerFluxBound="cobra_0_bound" fbc:upperFluxBound="cobra_default_ub">
        <listOfReactants>
          <speciesReference constant="true" species="M_m662" stoichiometry="1" />
          <speciesReference constant="true" species="M_m187" stoichiometry="1" />
        </listOfReactants>
        <listOfProducts>
          <speciesReference constant="true" species="M_m690" stoichiometry="1" />
          <speciesReference constant="true" species="M_m220" stoichiometry="1" />
        </listOfProducts>
        <fbc:geneProductAssociation>
          <fbc:geneProductRef fbc:geneProduct="G_YAL038W" />
        </fbc:geneProductAssociation>
      </reaction>
      <reaction fast="false" id="R_PYK2" name="Pyruvate kinase 2" reversible="false" fbc:lowerFluxBound="cobra_0_bound" fbc:upperFluxBound="cobra_default_ub">
        <listOfReactants>
          <speciesReference constant="true" species="M_m662" stoichiometry="1" />
          <speciesReference constant="true" species="M_m187" stoichiometry="1" />
        </listOfReactants>
        <listOfProducts>
          <speciesReference constant="true" species="M_m690" stoichiometry="1" />
          <speciesReference constant="true" species="M_m220" stoichiometry="1" />
        </listOfProducts>
        <fbc:geneProductAssociation>
          <fbc:geneProductRef fbc:geneProduct="G_YOR347C" />
        </fbc:geneProductAssociation>
      </reaction>
      <reaction fast="false" id="R_PDA1" name="Pyruvate dehydrogenase E1 component subunit alpha, mitochondrial" reversible="false" fbc:lowerFluxBound="cobra_0_bound" fbc:upperFluxBound="cobra_default_ub">
        <listOfReactants>
          <speciesReference constant="true" species="M_m691" stoichiometry="1" />
          <speciesReference constant="true" species="M_m269" stoichiometry="1" />
          <speciesReference constant="true" species="M_m582" stoichiometry="1" />
        </listOfReactants>
        <listOfProducts>
          <speciesReference constant="true" species="M_m171" stoichiometry="1" />
          <speciesReference constant="true" species="M_m584" stoichiometry="1" />
          <speciesReference constant="true" species="M_m266" stoichiometry="1" />
        </listOfProducts>
        <fbc:geneProductAssociation>
          <fbc:geneProductRef fbc:geneProduct="G_YER178W" />
        </fbc:geneProductAssociation>
      </reaction>
      <reaction fast="false" id="R_CIT1" name="Citrate synthase, mitochondrial" reversible="false" fbc:lowerFluxBound="cobra_0_bound" fbc:upperFluxBound="cobra_default_ub">
        <listOfReactants>
          <speciesReference constant="true" species="M_m171" stoichiometry="1" />
          <speciesReference constant="true" species="M_m626" stoichiometry="1" />
        </listOfReactants>
        <listOfProducts>
          <speciesReference constant="true" species="M_m269" stoichiometry="1" />
          <speciesReference constant="true" species="M_m261" stoichiometry="1" />
        </listOfProducts>
        <fbc:geneProductAssociation>
          <fbc:geneProductRef fbc:geneProduct="G_YNR001C" />
        </fbc:geneProductAssociation>
      </reaction>
      <reaction fast="false" id="R_CIT2" name="Citrate synthase, peroxisomal" reversible="false" fbc:lowerFluxBound="cobra_0_bound" fbc:upperFluxBound="cobra_default_ub">
        <listOfReactants>
          <speciesReference constant="true" species="M_m625" stoichiometry="1" />
          <speciesReference constant="true" species="M_m170" stoichiometry="1" />
        </listOfReactants>
        <listOfProducts>
          <speciesReference constant="true" species="M_m268" stoichiometry="1" />
          <speciesReference constant="true" species="M_m260" stoichiometry="1" />
        </listOfProducts>
        <fbc:geneProductAssociation>
          <fbc:geneProductRef fbc:geneProduct="G_YCR005C" />
        </fbc:geneProductAssociation>
      </reaction>
      <reaction fast="false" id="R_CIT3" name="Citrate synthase 3" reversible="false" fbc:lowerFluxBound="cobra_0_bound" fbc:upperFluxBound="cobra_default_ub">
        <listOfReactants>
          <speciesReference constant="true" species="M_m171" stoichiometry="1" />
          <speciesReference constant="true" species="M_m626" stoichiometry="1" />
        </listOfReactants>
        <listOfProducts>
          <speciesReference constant="true" species="M_m269" stoichiometry="1" />
          <speciesReference constant="true" species="M_m261" stoichiometry="1" />
        </listOfProducts>
        <fbc:geneProductAssociation>
          <fbc:geneProductRef fbc:geneProduct="G_YPR001W" />
        </fbc:geneProductAssociation>
      </reaction>
      <reaction fast="false" id="R_ACO1" name="Aconitate hydratase, mitochondrial" reversible="true" fbc:lowerFluxBound="cobra_default_lb" fbc:upperFluxBound="cobra_default_ub">
        <listOfReactants>
          <speciesReference constant="true" species="M_m261" stoichiometry="1" />
        </listOfReactants>
        <listOfProducts>
          <speciesReference constant="true" species="M_m463" stoichiometry="1" />
        </listOfProducts>
        <fbc:geneProductAssociation>
          <fbc:geneProductRef fbc:geneProduct="G_YLR304C" />
        </fbc:geneProductAssociation>
      </reaction>
      <reaction fast="false" id="R_ACO2" name="Probable aconitate hydratase 2" reversible="true" fbc:lowerFluxBound="cobra_default_lb" fbc:upperFluxBound="cobra_default_ub">
        <listOfReactants>
          <speciesReference constant="true" species="M_m261" stoichiometry="1" />
        </listOfReactants>
        <listOfProducts>
          <speciesReference constant="true" species="M_m463" stoichiometry="1" />
        </listOfProducts>
        <fbc:geneProductAssociation>
          <fbc:geneProductRef fbc:geneProduct="G_YJL200C" />
        </fbc:geneProductAssociation>
      </reaction>
      <reaction fast="false" id="R_IDH1" name="Isocitrate dehydrogenase [NAD] subunit 1, mitochondrial" reversible="false" fbc:lowerFluxBound="cobra_0_bound" fbc:upperFluxBound="cobra_default_ub">
        <listOfReactants>
          <speciesReference constant="true" species="M_m463" stoichiometry="1" />
          <speciesReference constant="true" species="M_m582" stoichiometry="1" />
        </listOfReactants>
        <listOfProducts>
          <speciesReference constant="true" species="M_m584" stoichiometry="1" />
          <speciesReference constant="true" species="M_m266" stoichiometry="1" />
          <speciesReference constant="true" species="M_m83" stoichiometry="1" />
        </listOfProducts>
        <fbc:geneProductAssociation>
          <fbc:geneProductRef fbc:geneProduct="G_YNL037C" />
        </fbc:geneProductAssociation>
      </reaction>
      <reaction fast="false" id="R_IDP1_1" name="Isocitrate dehydrogenase [NADP], mitochondrial" reversible="false" fbc:lowerFluxBound="cobra_0_bound" fbc:upperFluxBound="cobra_default_ub">
        <listOfReactants>
          <speciesReference constant="true" species="M_m463" stoichiometry="1" />
          <speciesReference constant="true" species="M_m586" stoichiometry="1" />
        </listOfReactants>
        <listOfProducts>
          <speciesReference constant="true" species="M_m588" stoichiometry="1" />
          <speciesReference constant="true" species="M_m630" stoichiometry="1" />
        </listOfProducts>
        <fbc:geneProductAssociation>
          <fbc:geneProductRef fbc:geneProduct="G_YDL066W" />
        </fbc:geneProductAssociation>
      </reaction>
      <reaction fast="false" id="R_IDP2_1" name="Isocitrate dehydrogenase [NADP], cytoplasmic" reversible="false" fbc:lowerFluxBound="cobra_0_bound" fbc:upperFluxBound="cobra_default_ub">
        <listOfReactants>
          <speciesReference constant="true" species="M_m585" stoichiometry="1" />
          <speciesReference constant="true" species="M_m462" stoichiometry="1" />
        </listOfReactants>
        <listOfProducts>
          <speciesReference constant="true" species="M_m587" stoichiometry="1" />
          <speciesReference constant="true" species="M_m629" stoichiometry="1" />
        </listOfProducts>
        <fbc:geneProductAssociation>
          <fbc:geneProductRef fbc:geneProduct="G_YLR174W" />
        </fbc:geneProductAssociation>
      </reaction>
      <reaction fast="false" id="R_IDP3_1" name="Isocitrate dehydrogenase [NADP]" reversible="false" fbc:lowerFluxBound="cobra_0_bound" fbc:upperFluxBound="cobra_default_ub">
        <listOfReactants>
          <speciesReference constant="true" species="M_m585" stoichiometry="1" />
          <speciesReference constant="true" species="M_m462" stoichiometry="1" />
        </listOfReactants>
        <listOfProducts>
          <speciesReference constant="true" species="M_m587" stoichiometry="1" />
          <speciesReference constant="true" species="M_m629" stoichiometry="1" />
        </listOfProducts>
        <fbc:geneProductAssociation>
          <fbc:geneProductRef fbc:geneProduct="G_YNL009W" />
        </fbc:geneProductAssociation>
      </reaction>
      <reaction fast="false" id="R_IDP1_2" name="Isocitrate dehydrogenase [NADP], mitochondrial" reversible="false" fbc:lowerFluxBound="cobra_0_bound" fbc:upperFluxBound="cobra_default_ub">
        <listOfReactants>
          <speciesReference constant="true" species="M_m630" stoichiometry="1" />
        </listOfReactants>
        <listOfProducts>
          <speciesReference constant="true" species="M_m83" stoichiometry="1" />
          <speciesReference constant="true" species="M_m266" stoichiometry="1" />
        </listOfProducts>
        <fbc:geneProductAssociation>
          <fbc:geneProductRef fbc:geneProduct="G_YDL066W" />
        </fbc:geneProductAssociation>
      </reaction>
      <reaction fast="false" id="R_IDP2_2" name="Isocitrate dehydrogenase [NADP], cytoplasmic" reversible="false" fbc:lowerFluxBound="cobra_0_bound" fbc:upperFluxBound="cobra_default_ub">
        <listOfReactants>
          <speciesReference constant="true" species="M_m629" stoichiometry="1" />
        </listOfReactants>
        <listOfProducts>
          <speciesReference constant="true" species="M_m265" stoichiometry="1" />
          <speciesReference constant="true" species="M_m82" stoichiometry="1" />
        </listOfProducts>
        <fbc:geneProductAssociation>
          <fbc:geneProductRef fbc:geneProduct="G_YLR174W" />
        </fbc:geneProductAssociation>
      </reaction>
      <reaction fast="false" id="R_IDP3_2" name="Isocitrate dehydrogenase [NADP]" reversible="false" fbc:lowerFluxBound="cobra_0_bound" fbc:upperFluxBound="cobra_default_ub">
        <listOfReactants>
          <speciesReference constant="true" species="M_m629" stoichiometry="1" />
        </listOfReactants>
        <listOfProducts>
          <speciesReference constant="true" species="M_m265" stoichiometry="1" />
          <speciesReference constant="true" species="M_m82" stoichiometry="1" />
        </listOfProducts>
        <fbc:geneProductAssociation>
          <fbc:geneProductRef fbc:geneProduct="G_YNL009W" />
        </fbc:geneProductAssociation>
      </reaction>
      <reaction fast="false" id="R_KGD1" name="Alpha-ketoglutarate dehydrogenase" reversible="false" fbc:lowerFluxBound="cobra_0_bound" fbc:upperFluxBound="cobra_default_ub">
        <listOfReactants>
          <speciesReference constant="true" species="M_m83" stoichiometry="1" />
          <speciesReference constant="true" species="M_m269" stoichiometry="1" />
          <speciesReference constant="true" species="M_m582" stoichiometry="1" />
        </listOfReactants>
        <listOfProducts>
          <speciesReference constant="true" species="M_m584" stoichiometry="1" />
          <speciesReference constant="true" species="M_m266" stoichiometry="1" />
          <speciesReference constant="true" species="M_m739" stoichiometry="1" />
        </listOfProducts>
        <fbc:geneProductAssociation>
          <fbc:geneProductRef fbc:geneProduct="G_YIL125W" />
        </fbc:geneProductAssociation>
      </reaction>
      <reaction fast="false" id="R_LSC2" name="Succinyl-CoA ligase [ADP-forming] subunit beta, mitochondrial" reversible="true" fbc:lowerFluxBound="cobra_default_lb" fbc:upperFluxBound="cobra_default_ub">
        <listOfReactants>
          <speciesReference constant="true" species="M_m221" stoichiometry="1" />
          <speciesReference constant="true" species="M_m269" stoichiometry="1" />
          <speciesReference constant="true" species="M_m738" stoichiometry="1" />
        </listOfReactants>
        <listOfProducts>
          <speciesReference constant="true" species="M_m188" stoichiometry="1" />
          <speciesReference constant="true" species="M_m623" stoichiometry="1" />
          <speciesReference constant="true" species="M_m739" stoichiometry="1" />
        </listOfProducts>
        <fbc:geneProductAssociation>
          <fbc:geneProductRef fbc:geneProduct="G_YGR244C" />
        </fbc:geneProductAssociation>
      </reaction>
      <reaction fast="false" id="R_LSC1" name="Succinyl-CoA ligase [ADP-forming] subunit alpha, mitochondrial" reversible="true" fbc:lowerFluxBound="cobra_default_lb" fbc:upperFluxBound="cobra_default_ub">
        <listOfReactants>
          <speciesReference constant="true" species="M_m221" stoichiometry="1" />
          <speciesReference constant="true" species="M_m269" stoichiometry="1" />
          <speciesReference constant="true" species="M_m465" stoichiometry="1" />
        </listOfReactants>
        <listOfProducts>
          <speciesReference constant="true" species="M_m188" stoichiometry="1" />
          <speciesReference constant="true" species="M_m466" stoichiometry="1" />
          <speciesReference constant="true" species="M_m623" stoichiometry="1" />
        </listOfProducts>
        <fbc:geneProductAssociation>
          <fbc:geneProductRef fbc:geneProduct="G_YOR142W" />
        </fbc:geneProductAssociation>
      </reaction>
      <reaction fast="false" id="R_SDH3_1" name="Succinate dehydrogenase [ubiquinone] cytochrome b subunit, mitochondrial" reversible="true" fbc:lowerFluxBound="cobra_default_lb" fbc:upperFluxBound="cobra_default_ub">
        <listOfReactants>
          <speciesReference constant="true" species="M_m374" stoichiometry="1" />
          <speciesReference constant="true" species="M_m738" stoichiometry="1" />
        </listOfReactants>
        <listOfProducts>
          <speciesReference constant="true" species="M_m373" stoichiometry="1" />
          <speciesReference constant="true" species="M_m387" stoichiometry="1" />
        </listOfProducts>
        <fbc:geneProductAssociation>
          <fbc:geneProductRef fbc:geneProduct="G_YKL141W" />
        </fbc:geneProductAssociation>
      </reaction>
      <reaction fast="false" id="R_YEL047C" name="Fumarate reductase" reversible="false" fbc:lowerFluxBound="cobra_0_bound" fbc:upperFluxBound="cobra_default_ub">
        <listOfReactants>
          <speciesReference constant="true" species="M_m373" stoichiometry="1" />
          <speciesReference constant="true" species="M_m386" stoichiometry="1" />
        </listOfReactants>
        <listOfProducts>
          <speciesReference constant="true" species="M_m736" stoichiometry="1" />
          <speciesReference constant="true" species="M_m374" stoichiometry="1" />
        </listOfProducts>
        <fbc:geneProductAssociation>
          <fbc:geneProductRef fbc:geneProduct="G_YEL047C" />
        </fbc:geneProductAssociation>
      </reaction>
      <reaction fast="false" id="R_OSM1" name="Fumarate reductase" reversible="false" fbc:lowerFluxBound="cobra_0_bound" fbc:upperFluxBound="cobra_default_ub">
        <listOfReactants>
          <speciesReference constant="true" species="M_m373" stoichiometry="1" />
          <speciesReference constant="true" species="M_m387" stoichiometry="1" />
        </listOfReactants>
        <listOfProducts>
          <speciesReference constant="true" species="M_m374" stoichiometry="1" />
          <speciesReference constant="true" species="M_m738" stoichiometry="1" />
        </listOfProducts>
        <fbc:geneProductAssociation>
          <fbc:geneProductRef fbc:geneProduct="G_YJR051W" />
        </fbc:geneProductAssociation>
      </reaction>
      <reaction fast="false" id="R_FUM1_1" name="Fumarate hydratase, mitochondrial" reversible="true" fbc:lowerFluxBound="cobra_default_lb" fbc:upperFluxBound="cobra_default_ub">
        <listOfReactants>
          <speciesReference constant="true" species="M_m387" stoichiometry="1" />
        </listOfReactants>
        <listOfProducts>
          <speciesReference constant="true" species="M_m534" stoichiometry="1" />
        </listOfProducts>
        <fbc:geneProductAssociation>
          <fbc:geneProductRef fbc:geneProduct="G_YPL262W" />
        </fbc:geneProductAssociation>
      </reaction>
      <reaction fast="false" id="R_FUM1_2" name="Fumarate hydratase, mitochondrial" reversible="true" fbc:lowerFluxBound="cobra_default_lb" fbc:upperFluxBound="cobra_default_ub">
        <listOfReactants>
          <speciesReference constant="true" species="M_m386" stoichiometry="1" />
        </listOfReactants>
        <listOfProducts>
          <speciesReference constant="true" species="M_m533" stoichiometry="1" />
        </listOfProducts>
        <fbc:geneProductAssociation>
          <fbc:geneProductRef fbc:geneProduct="G_YPL262W" />
        </fbc:geneProductAssociation>
      </reaction>
      <reaction fast="false" id="R_MDH1" name="Malate dehydrogenase, mitochondrial" reversible="true" fbc:lowerFluxBound="cobra_default_lb" fbc:upperFluxBound="cobra_default_ub">
        <listOfReactants>
          <speciesReference constant="true" species="M_m534" stoichiometry="1" />
          <speciesReference constant="true" species="M_m582" stoichiometry="1" />
        </listOfReactants>
        <listOfProducts>
          <speciesReference constant="true" species="M_m584" stoichiometry="1" />
          <speciesReference constant="true" species="M_m626" stoichiometry="1" />
        </listOfProducts>
        <fbc:geneProductAssociation>
          <fbc:geneProductRef fbc:geneProduct="G_YKL085W" />
        </fbc:geneProductAssociation>
      </reaction>
      <reaction fast="false" id="R_MDH3" name="Malate dehydrogenase, peroxisomal" reversible="true" fbc:lowerFluxBound="cobra_default_lb" fbc:upperFluxBound="cobra_default_ub">
        <listOfReactants>
          <speciesReference constant="true" species="M_m533" stoichiometry="1" />
          <speciesReference constant="true" species="M_m581" stoichiometry="1" />
        </listOfReactants>
        <listOfProducts>
          <speciesReference constant="true" species="M_m625" stoichiometry="1" />
          <speciesReference constant="true" species="M_m583" stoichiometry="1" />
        </listOfProducts>
        <fbc:geneProductAssociation>
          <fbc:geneProductRef fbc:geneProduct="G_YDL078C" />
        </fbc:geneProductAssociation>
      </reaction>
      <reaction fast="false" id="R_MDH2" name="Malate dehydrogenase, cytoplasmic" reversible="true" fbc:lowerFluxBound="cobra_default_lb" fbc:upperFluxBound="cobra_default_ub">
        <listOfReactants>
          <speciesReference constant="true" species="M_m533" stoichiometry="1" />
          <speciesReference constant="true" species="M_m581" stoichiometry="1" />
        </listOfReactants>
        <listOfProducts>
          <speciesReference constant="true" species="M_m625" stoichiometry="1" />
          <speciesReference constant="true" species="M_m583" stoichiometry="1" />
        </listOfProducts>
        <fbc:geneProductAssociation>
          <fbc:geneProductRef fbc:geneProduct="G_YOL126C" />
        </fbc:geneProductAssociation>
      </reaction>
      <reaction fast="false" id="R_ICL1" name="Isocitrate lyase" reversible="false" fbc:lowerFluxBound="cobra_0_bound" fbc:upperFluxBound="cobra_default_ub">
        <listOfReactants>
          <speciesReference constant="true" species="M_m462" stoichiometry="1" />
        </listOfReactants>
        <listOfProducts>
          <speciesReference constant="true" species="M_m736" stoichiometry="1" />
          <speciesReference constant="true" species="M_m419" stoichiometry="1" />
        </listOfProducts>
        <fbc:geneProductAssociation>
          <fbc:geneProductRef fbc:geneProduct="G_YER065C" />
        </fbc:geneProductAssociation>
      </reaction>
      <reaction fast="false" id="R_ICL2" name="Mitochondrial 2-methylisocitrate lyase" reversible="false" fbc:lowerFluxBound="cobra_0_bound" fbc:upperFluxBound="cobra_default_ub">
        <listOfReactants>
          <speciesReference constant="true" species="M_m462" stoichiometry="1" />
        </listOfReactants>
        <listOfProducts>
          <speciesReference constant="true" species="M_m736" stoichiometry="1" />
          <speciesReference constant="true" species="M_m419" stoichiometry="1" />
        </listOfProducts>
        <fbc:geneProductAssociation>
          <fbc:geneProductRef fbc:geneProduct="G_YPR006C" />
        </fbc:geneProductAssociation>
      </reaction>
      <reaction fast="false" id="R_DAL7" name="Malate synthase 2, glyoxysomal" reversible="false" fbc:lowerFluxBound="cobra_0_bound" fbc:upperFluxBound="cobra_default_ub">
        <listOfReactants>
          <speciesReference constant="true" species="M_m170" stoichiometry="1" />
          <speciesReference constant="true" species="M_m419" stoichiometry="1" />
        </listOfReactants>
        <listOfProducts>
          <speciesReference constant="true" species="M_m533" stoichiometry="1" />
          <speciesReference constant="true" species="M_m268" stoichiometry="1" />
        </listOfProducts>
        <fbc:geneProductAssociation>
          <fbc:geneProductRef fbc:geneProduct="G_YIR031C" />
        </fbc:geneProductAssociation>
      </reaction>
      <reaction fast="false" id="R_MLS1" name="Malate synthase 1, glyoxysomal" reversible="false" fbc:lowerFluxBound="cobra_0_bound" fbc:upperFluxBound="cobra_default_ub">
        <listOfReactants>
          <speciesReference constant="true" species="M_m170" stoichiometry="1" />
          <speciesReference constant="true" species="M_m419" stoichiometry="1" />
        </listOfReactants>
        <listOfProducts>
          <speciesReference constant="true" species="M_m533" stoichiometry="1" />
          <speciesReference constant="true" species="M_m268" stoichiometry="1" />
        </listOfProducts>
        <fbc:geneProductAssociation>
          <fbc:geneProductRef fbc:geneProduct="G_YNL117W" />
        </fbc:geneProductAssociation>
      </reaction>
      <reaction fast="false" id="R_PCK1" name="Phosphoenolpyruvate carboxykinase [ATP]" reversible="false" fbc:lowerFluxBound="cobra_0_bound" fbc:upperFluxBound="cobra_default_ub">
        <listOfReactants>
          <speciesReference constant="true" species="M_m625" stoichiometry="1" />
          <speciesReference constant="true" species="M_m220" stoichiometry="1" />
        </listOfReactants>
        <listOfProducts>
          <speciesReference constant="true" species="M_m265" stoichiometry="1" />
          <speciesReference constant="true" species="M_m662" stoichiometry="1" />
          <speciesReference constant="true" species="M_m187" stoichiometry="1" />
        </listOfProducts>
        <fbc:geneProductAssociation>
          <fbc:geneProductRef fbc:geneProduct="G_YKR097W" />
        </fbc:geneProductAssociation>
      </reaction>
      <reaction fast="false" id="R_FBP1" name="Fructose-1,6-bisphosphatase" reversible="false" fbc:lowerFluxBound="cobra_0_bound" fbc:upperFluxBound="cobra_default_ub">
        <listOfReactants>
          <speciesReference constant="true" species="M_m224" stoichiometry="1" />
        </listOfReactants>
        <listOfProducts>
          <speciesReference constant="true" species="M_m225" stoichiometry="1" />
          <speciesReference constant="true" species="M_m622" stoichiometry="1" />
        </listOfProducts>
        <fbc:geneProductAssociation>
          <fbc:geneProductRef fbc:geneProduct="G_YLR377C" />
        </fbc:geneProductAssociation>
      </reaction>
      <reaction fast="false" id="R_PYC1" name="Pyruvate carboxylase 1" reversible="false" fbc:lowerFluxBound="cobra_0_bound" fbc:upperFluxBound="cobra_default_ub">
        <listOfReactants>
          <speciesReference constant="true" species="M_m690" stoichiometry="1" />
          <speciesReference constant="true" species="M_m265" stoichiometry="1" />
          <speciesReference constant="true" species="M_m220" stoichiometry="1" />
        </listOfReactants>
        <listOfProducts>
          <speciesReference constant="true" species="M_m625" stoichiometry="1" />
          <speciesReference constant="true" species="M_m187" stoichiometry="1" />
          <speciesReference constant="true" species="M_m622" stoichiometry="1" />
        </listOfProducts>
        <fbc:geneProductAssociation>
          <fbc:geneProductRef fbc:geneProduct="G_YGL062W" />
        </fbc:geneProductAssociation>
      </reaction>
      <reaction fast="false" id="R_PYC2" name="Pyruvate carboxylase 2" reversible="false" fbc:lowerFluxBound="cobra_0_bound" fbc:upperFluxBound="cobra_default_ub">
        <listOfReactants>
          <speciesReference constant="true" species="M_m690" stoichiometry="1" />
          <speciesReference constant="true" species="M_m265" stoichiometry="1" />
          <speciesReference constant="true" species="M_m220" stoichiometry="1" />
        </listOfReactants>
        <listOfProducts>
          <speciesReference constant="true" species="M_m625" stoichiometry="1" />
          <speciesReference constant="true" species="M_m187" stoichiometry="1" />
          <speciesReference constant="true" species="M_m622" stoichiometry="1" />
        </listOfProducts>
        <fbc:geneProductAssociation>
          <fbc:geneProductRef fbc:geneProduct="G_YBR218C" />
        </fbc:geneProductAssociation>
      </reaction>
      <reaction fast="false" id="R_MAE1" name="NAD-dependent malic enzyme, mitochondrial" reversible="false" fbc:lowerFluxBound="cobra_0_bound" fbc:upperFluxBound="cobra_default_ub">
        <listOfReactants>
          <speciesReference constant="true" species="M_m586" stoichiometry="1" />
          <speciesReference constant="true" species="M_m534" stoichiometry="1" />
        </listOfReactants>
        <listOfProducts>
          <speciesReference constant="true" species="M_m691" stoichiometry="1" />
          <speciesReference constant="true" species="M_m266" stoichiometry="1" />
          <speciesReference constant="true" species="M_m588" stoichiometry="1" />
        </listOfProducts>
        <fbc:geneProductAssociation>
          <fbc:geneProductRef fbc:geneProduct="G_YKL029C" />
        </fbc:geneProductAssociation>
      </reaction>
      <reaction fast="false" id="R_ZWF1" name="Glucose-6-phosphate 1-dehydrogenase" reversible="true" fbc:lowerFluxBound="cobra_default_lb" fbc:upperFluxBound="cobra_default_ub">
        <listOfReactants>
          <speciesReference constant="true" species="M_m585" stoichiometry="1" />
          <speciesReference constant="true" species="M_m204" stoichiometry="1" />
        </listOfReactants>
        <listOfProducts>
          <speciesReference constant="true" species="M_m587" stoichiometry="1" />
          <speciesReference constant="true" species="M_m314" stoichiometry="1" />
        </listOfProducts>
        <fbc:geneProductAssociation>
          <fbc:geneProductRef fbc:geneProduct="G_YNL241C" />
        </fbc:geneProductAssociation>
      </reaction>
      <reaction fast="false" id="R_SOL1" name="Probable 6-phosphogluconolactonase 1" reversible="false" fbc:lowerFluxBound="cobra_0_bound" fbc:upperFluxBound="cobra_default_ub">
        <listOfReactants>
          <speciesReference constant="true" species="M_m314" stoichiometry="1" />
        </listOfReactants>
        <listOfProducts>
          <speciesReference constant="true" species="M_m158" stoichiometry="1" />
        </listOfProducts>
        <fbc:geneProductAssociation>
          <fbc:geneProductRef fbc:geneProduct="G_YNR034W" />
        </fbc:geneProductAssociation>
      </reaction>
      <reaction fast="false" id="R_SOL2" name="Probable 6-phosphogluconolactonase 2" reversible="false" fbc:lowerFluxBound="cobra_0_bound" fbc:upperFluxBound="cobra_default_ub">
        <listOfReactants>
          <speciesReference constant="true" species="M_m314" stoichiometry="1" />
        </listOfReactants>
        <listOfProducts>
          <speciesReference constant="true" species="M_m158" stoichiometry="1" />
        </listOfProducts>
        <fbc:geneProductAssociation>
          <fbc:geneProductRef fbc:geneProduct="G_YCR073W__A" />
        </fbc:geneProductAssociation>
      </reaction>
      <reaction fast="false" id="R_SOL3" name="Probable 6-phosphogluconolactonase 3" reversible="false" fbc:lowerFluxBound="cobra_0_bound" fbc:upperFluxBound="cobra_default_ub">
        <listOfReactants>
          <speciesReference constant="true" species="M_m314" stoichiometry="1" />
        </listOfReactants>
        <listOfProducts>
          <speciesReference constant="true" species="M_m158" stoichiometry="1" />
        </listOfProducts>
        <fbc:geneProductAssociation>
          <fbc:geneProductRef fbc:geneProduct="G_YHR163W" />
        </fbc:geneProductAssociation>
      </reaction>
      <reaction fast="false" id="R_SOL4" name="Probable 6-phosphogluconolactonase 4" reversible="false" fbc:lowerFluxBound="cobra_0_bound" fbc:upperFluxBound="cobra_default_ub">
        <listOfReactants>
          <speciesReference constant="true" species="M_m314" stoichiometry="1" />
        </listOfReactants>
        <listOfProducts>
          <speciesReference constant="true" species="M_m158" stoichiometry="1" />
        </listOfProducts>
        <fbc:geneProductAssociation>
          <fbc:geneProductRef fbc:geneProduct="G_YGR248W" />
        </fbc:geneProductAssociation>
      </reaction>
      <reaction fast="false" id="R_GND2" name="6-phosphogluconate dehydrogenase, decarboxylating 2" reversible="false" fbc:lowerFluxBound="cobra_0_bound" fbc:upperFluxBound="cobra_default_ub">
        <listOfReactants>
          <speciesReference constant="true" species="M_m585" stoichiometry="1" />
          <speciesReference constant="true" species="M_m158" stoichiometry="1" />
        </listOfReactants>
        <listOfProducts>
          <speciesReference constant="true" species="M_m265" stoichiometry="1" />
          <speciesReference constant="true" species="M_m345" stoichiometry="1" />
          <speciesReference constant="true" species="M_m587" stoichiometry="1" />
        </listOfProducts>
        <fbc:geneProductAssociation>
          <fbc:geneProductRef fbc:geneProduct="G_YGR256W" />
        </fbc:geneProductAssociation>
      </reaction>
      <reaction fast="false" id="R_GND1" name="6-phosphogluconate dehydrogenase, decarboxylating 1" reversible="false" fbc:lowerFluxBound="cobra_0_bound" fbc:upperFluxBound="cobra_default_ub">
        <listOfReactants>
          <speciesReference constant="true" species="M_m585" stoichiometry="1" />
          <speciesReference constant="true" species="M_m158" stoichiometry="1" />
        </listOfReactants>
        <listOfProducts>
          <speciesReference constant="true" species="M_m265" stoichiometry="1" />
          <speciesReference constant="true" species="M_m345" stoichiometry="1" />
          <speciesReference constant="true" species="M_m587" stoichiometry="1" />
        </listOfProducts>
        <fbc:geneProductAssociation>
          <fbc:geneProductRef fbc:geneProduct="G_YHR183W" />
        </fbc:geneProductAssociation>
      </reaction>
      <reaction fast="false" id="R_RPE1" name="Ribulose-phosphate 3-epimerase" reversible="true" fbc:lowerFluxBound="cobra_default_lb" fbc:upperFluxBound="cobra_default_ub">
        <listOfReactants>
          <speciesReference constant="true" species="M_m345" stoichiometry="1" />
        </listOfReactants>
        <listOfProducts>
          <speciesReference constant="true" species="M_m360" stoichiometry="1" />
        </listOfProducts>
        <fbc:geneProductAssociation>
          <fbc:geneProductRef fbc:geneProduct="G_YJL121C" />
        </fbc:geneProductAssociation>
      </reaction>
      <reaction fast="false" id="R_RKI1" name="Ribose-5-phosphate isomerase" reversible="true" fbc:lowerFluxBound="cobra_default_lb" fbc:upperFluxBound="cobra_default_ub">
        <listOfReactants>
          <speciesReference constant="true" species="M_m345" stoichiometry="1" />
        </listOfReactants>
        <listOfProducts>
          <speciesReference constant="true" species="M_m344" stoichiometry="1" />
        </listOfProducts>
        <fbc:geneProductAssociation>
          <fbc:geneProductRef fbc:geneProduct="G_YOR095C" />
        </fbc:geneProductAssociation>
      </reaction>
      <reaction fast="false" id="R_TKL2_1" name="Transketolase 2" reversible="true" fbc:lowerFluxBound="cobra_default_lb" fbc:upperFluxBound="cobra_default_ub">
        <listOfReactants>
          <speciesReference constant="true" species="M_m360" stoichiometry="1" />
          <speciesReference constant="true" species="M_m344" stoichiometry="1" />
        </listOfReactants>
        <listOfProducts>
          <speciesReference constant="true" species="M_m318" stoichiometry="1" />
          <speciesReference constant="true" species="M_m713" stoichiometry="1" />
        </listOfProducts>
        <fbc:geneProductAssociation>
          <fbc:geneProductRef fbc:geneProduct="G_YBR117C" />
        </fbc:geneProductAssociation>
      </reaction>
      <reaction fast="false" id="R_TKL2_2" name="Transketolase 2" reversible="true" fbc:lowerFluxBound="cobra_default_lb" fbc:upperFluxBound="cobra_default_ub">
        <listOfReactants>
          <speciesReference constant="true" species="M_m360" stoichiometry="1" />
          <speciesReference constant="true" species="M_m304" stoichiometry="1" />
        </listOfReactants>
        <listOfProducts>
          <speciesReference constant="true" species="M_m318" stoichiometry="1" />
          <speciesReference constant="true" species="M_m225" stoichiometry="1" />
        </listOfProducts>
        <fbc:geneProductAssociation>
          <fbc:geneProductRef fbc:geneProduct="G_YBR117C" />
        </fbc:geneProductAssociation>
      </reaction>
      <reaction fast="false" id="R_TKL1_1" name="Transketolase 1" reversible="true" fbc:lowerFluxBound="cobra_default_lb" fbc:upperFluxBound="cobra_default_ub">
        <listOfReactants>
          <speciesReference constant="true" species="M_m360" stoichiometry="1" />
          <speciesReference constant="true" species="M_m344" stoichiometry="1" />
        </listOfReactants>
        <listOfProducts>
          <speciesReference constant="true" species="M_m318" stoichiometry="1" />
          <speciesReference constant="true" species="M_m713" stoichiometry="1" />
        </listOfProducts>
        <fbc:geneProductAssociation>
          <fbc:geneProductRef fbc:geneProduct="G_YPR074C" />
        </fbc:geneProductAssociation>
      </reaction>
      <reaction fast="false" id="R_TKL1_2" name="Transketolase 1" reversible="true" fbc:lowerFluxBound="cobra_default_lb" fbc:upperFluxBound="cobra_default_ub">
        <listOfReactants>
          <speciesReference constant="true" species="M_m360" stoichiometry="1" />
          <speciesReference constant="true" species="M_m304" stoichiometry="1" />
        </listOfReactants>
        <listOfProducts>
          <speciesReference constant="true" species="M_m318" stoichiometry="1" />
          <speciesReference constant="true" species="M_m225" stoichiometry="1" />
        </listOfProducts>
        <fbc:geneProductAssociation>
          <fbc:geneProductRef fbc:geneProduct="G_YPR074C" />
        </fbc:geneProductAssociation>
      </reaction>
      <reaction fast="false" id="R_TAL1" name="Transaldolase" reversible="true" fbc:lowerFluxBound="cobra_default_lb" fbc:upperFluxBound="cobra_default_ub">
        <listOfReactants>
          <speciesReference constant="true" species="M_m318" stoichiometry="1" />
          <speciesReference constant="true" species="M_m713" stoichiometry="1" />
        </listOfReactants>
        <listOfProducts>
          <speciesReference constant="true" species="M_m225" stoichiometry="1" />
          <speciesReference constant="true" species="M_m304" stoichiometry="1" />
        </listOfProducts>
        <fbc:geneProductAssociation>
          <fbc:geneProductRef fbc:geneProduct="G_YLR354C" />
        </fbc:geneProductAssociation>
      </reaction>
      <reaction fast="false" id="R_NQM1" name="Putative transaldolase" reversible="true" fbc:lowerFluxBound="cobra_default_lb" fbc:upperFluxBound="cobra_default_ub">
        <listOfReactants>
          <speciesReference constant="true" species="M_m318" stoichiometry="1" />
          <speciesReference constant="true" species="M_m713" stoichiometry="1" />
        </listOfReactants>
        <listOfProducts>
          <speciesReference constant="true" species="M_m225" stoichiometry="1" />
          <speciesReference constant="true" species="M_m304" stoichiometry="1" />
        </listOfProducts>
        <fbc:geneProductAssociation>
          <fbc:geneProductRef fbc:geneProduct="G_YGR043C" />
        </fbc:geneProductAssociation>
      </reaction>
      <reaction fast="false" id="R_RBK1_1" name="Probable ribokinase" reversible="false" fbc:lowerFluxBound="cobra_0_bound" fbc:upperFluxBound="cobra_default_ub">
        <listOfReactants>
          <speciesReference constant="true" species="M_m220" stoichiometry="1" />
          <speciesReference constant="true" species="M_m342" stoichiometry="1" />
        </listOfReactants>
        <listOfProducts>
          <speciesReference constant="true" species="M_m344" stoichiometry="1" />
          <speciesReference constant="true" species="M_m187" stoichiometry="1" />
        </listOfProducts>
        <fbc:geneProductAssociation>
          <fbc:geneProductRef fbc:geneProduct="G_YCR036W" />
        </fbc:geneProductAssociation>
      </reaction>
      <reaction fast="false" id="R_RBK1_2" name="Probable ribokinase" reversible="false" fbc:lowerFluxBound="cobra_0_bound" fbc:upperFluxBound="cobra_default_ub">
        <listOfReactants>
          <speciesReference constant="true" species="M_m220" stoichiometry="1" />
          <speciesReference constant="true" species="M_m298" stoichiometry="1" />
        </listOfReactants>
        <listOfProducts>
          <speciesReference constant="true" species="M_m64" stoichiometry="1" />
          <speciesReference constant="true" species="M_m187" stoichiometry="1" />
        </listOfProducts>
        <fbc:geneProductAssociation>
          <fbc:geneProductRef fbc:geneProduct="G_YCR036W" />
        </fbc:geneProductAssociation>
      </reaction>
      <reaction fast="false" id="R_PGM1_1" name="Phosphoglucomutase-1" reversible="true" fbc:lowerFluxBound="cobra_default_lb" fbc:upperFluxBound="cobra_default_ub">
        <listOfReactants>
          <speciesReference constant="true" species="M_m343" stoichiometry="1" />
        </listOfReactants>
        <listOfProducts>
          <speciesReference constant="true" species="M_m344" stoichiometry="1" />
        </listOfProducts>
        <fbc:geneProductAssociation>
          <fbc:geneProductRef fbc:geneProduct="G_YKL127W" />
        </fbc:geneProductAssociation>
      </reaction>
      <reaction fast="false" id="R_PGM1_2" name="Phosphoglucomutase-1" reversible="true" fbc:lowerFluxBound="cobra_default_lb" fbc:upperFluxBound="cobra_default_ub">
        <listOfReactants>
          <speciesReference constant="true" species="M_m317" stoichiometry="1" />
        </listOfReactants>
        <listOfProducts>
          <speciesReference constant="true" species="M_m204" stoichiometry="1" />
        </listOfProducts>
        <fbc:geneProductAssociation>
          <fbc:geneProductRef fbc:geneProduct="G_YKL127W" />
        </fbc:geneProductAssociation>
      </reaction>
      <reaction fast="false" id="R_PGM2_1" name="Phosphoglucomutase-2" reversible="true" fbc:lowerFluxBound="cobra_default_lb" fbc:upperFluxBound="cobra_default_ub">
        <listOfReactants>
          <speciesReference constant="true" species="M_m343" stoichiometry="1" />
        </listOfReactants>
        <listOfProducts>
          <speciesReference constant="true" species="M_m344" stoichiometry="1" />
        </listOfProducts>
        <fbc:geneProductAssociation>
          <fbc:geneProductRef fbc:geneProduct="G_YMR105C" />
        </fbc:geneProductAssociation>
      </reaction>
      <reaction fast="false" id="R_PGM2_2" name="Phosphoglucomutase-2" reversible="true" fbc:lowerFluxBound="cobra_default_lb" fbc:upperFluxBound="cobra_default_ub">
        <listOfReactants>
          <speciesReference constant="true" species="M_m317" stoichiometry="1" />
        </listOfReactants>
        <listOfProducts>
          <speciesReference constant="true" species="M_m204" stoichiometry="1" />
        </listOfProducts>
        <fbc:geneProductAssociation>
          <fbc:geneProductRef fbc:geneProduct="G_YMR105C" />
        </fbc:geneProductAssociation>
      </reaction>
      <reaction fast="false" id="R_PMI40" name="Mannose-6-phosphate isomerase" reversible="true" fbc:lowerFluxBound="cobra_default_lb" fbc:upperFluxBound="cobra_default_ub">
        <listOfReactants>
          <speciesReference constant="true" species="M_m334" stoichiometry="1" />
        </listOfReactants>
        <listOfProducts>
          <speciesReference constant="true" species="M_m225" stoichiometry="1" />
        </listOfProducts>
        <fbc:geneProductAssociation>
          <fbc:geneProductRef fbc:geneProduct="G_YER003C" />
        </fbc:geneProductAssociation>
      </reaction>
      <reaction fast="false" id="R_SEC53" name="Phosphomannomutase" reversible="true" fbc:lowerFluxBound="cobra_default_lb" fbc:upperFluxBound="cobra_default_ub">
        <listOfReactants>
          <speciesReference constant="true" species="M_m334" stoichiometry="1" />
        </listOfReactants>
        <listOfProducts>
          <speciesReference constant="true" species="M_m207" stoichiometry="1" />
        </listOfProducts>
        <fbc:geneProductAssociation>
          <fbc:geneProductRef fbc:geneProduct="G_YFL045C" />
        </fbc:geneProductAssociation>
      </reaction>
      <reaction fast="false" id="R_PSA1" name="Mannose-1-phosphate guanyltransferase" reversible="false" fbc:lowerFluxBound="cobra_0_bound" fbc:upperFluxBound="cobra_default_ub">
        <listOfReactants>
          <speciesReference constant="true" species="M_m424" stoichiometry="1" />
          <speciesReference constant="true" species="M_m207" stoichiometry="1" />
        </listOfReactants>
        <listOfProducts>
          <speciesReference constant="true" species="M_m396" stoichiometry="1" />
          <speciesReference constant="true" species="M_m688" stoichiometry="1" />
        </listOfProducts>
        <fbc:geneProductAssociation>
          <fbc:geneProductRef fbc:geneProduct="G_YDL055C" />
        </fbc:geneProductAssociation>
      </reaction>
      <reaction fast="false" id="R_PFK26" name="6-phosphofructo-2-kinase 1" reversible="false" fbc:lowerFluxBound="cobra_0_bound" fbc:upperFluxBound="cobra_default_ub">
        <listOfReactants>
          <speciesReference constant="true" species="M_m220" stoichiometry="1" />
          <speciesReference constant="true" species="M_m225" stoichiometry="1" />
        </listOfReactants>
        <listOfProducts>
          <speciesReference constant="true" species="M_m309" stoichiometry="1" />
          <speciesReference constant="true" species="M_m187" stoichiometry="1" />
        </listOfProducts>
        <fbc:geneProductAssociation>
          <fbc:geneProductRef fbc:geneProduct="G_YIL107C" />
        </fbc:geneProductAssociation>
      </reaction>
      <reaction fast="false" id="R_PFK27" name="6-phosphofructo-2-kinase 2" reversible="false" fbc:lowerFluxBound="cobra_0_bound" fbc:upperFluxBound="cobra_default_ub">
        <listOfReactants>
          <speciesReference constant="true" species="M_m220" stoichiometry="1" />
          <speciesReference constant="true" species="M_m225" stoichiometry="1" />
        </listOfReactants>
        <listOfProducts>
          <speciesReference constant="true" species="M_m309" stoichiometry="1" />
          <speciesReference constant="true" species="M_m187" stoichiometry="1" />
        </listOfProducts>
        <fbc:geneProductAssociation>
          <fbc:geneProductRef fbc:geneProduct="G_YOL136C" />
        </fbc:geneProductAssociation>
      </reaction>
      <reaction fast="false" id="R_FBP26" name="Fructose-2,6-bisphosphatase" reversible="false" fbc:lowerFluxBound="cobra_0_bound" fbc:upperFluxBound="cobra_default_ub">
        <listOfReactants>
          <speciesReference constant="true" species="M_m309" stoichiometry="1" />
        </listOfReactants>
        <listOfProducts>
          <speciesReference constant="true" species="M_m225" stoichiometry="1" />
          <speciesReference constant="true" species="M_m622" stoichiometry="1" />
        </listOfProducts>
        <fbc:geneProductAssociation>
          <fbc:geneProductRef fbc:geneProduct="G_YJL155C" />
        </fbc:geneProductAssociation>
      </reaction>
      <reaction fast="false" id="R_U1_" name="1-phosphofructokinase (fructose 1-phosphate kinase)" reversible="false" fbc:lowerFluxBound="cobra_0_bound" fbc:upperFluxBound="cobra_default_ub">
        <listOfReactants>
          <speciesReference constant="true" species="M_m220" stoichiometry="1" />
          <speciesReference constant="true" species="M_m308" stoichiometry="1" />
        </listOfReactants>
        <listOfProducts>
          <speciesReference constant="true" species="M_m224" stoichiometry="1" />
          <speciesReference constant="true" species="M_m187" stoichiometry="1" />
        </listOfProducts>
      </reaction>
      <reaction fast="false" id="R_SOR1" name="Sorbitol dehydrogenase 1" reversible="false" fbc:lowerFluxBound="cobra_0_bound" fbc:upperFluxBound="cobra_default_ub">
        <listOfReactants>
          <speciesReference constant="true" species="M_m346" stoichiometry="1" />
          <speciesReference constant="true" species="M_m581" stoichiometry="1" />
        </listOfReactants>
        <listOfProducts>
          <speciesReference constant="true" species="M_m307" stoichiometry="1" />
          <speciesReference constant="true" species="M_m583" stoichiometry="1" />
        </listOfProducts>
        <fbc:geneProductAssociation>
          <fbc:geneProductRef fbc:geneProduct="G_YJR159W" />
        </fbc:geneProductAssociation>
      </reaction>
      <reaction fast="false" id="R_GAL1" name="Galactokinase" reversible="false" fbc:lowerFluxBound="cobra_0_bound" fbc:upperFluxBound="cobra_default_ub">
        <listOfReactants>
          <speciesReference constant="true" species="M_m220" stoichiometry="1" />
          <speciesReference constant="true" species="M_m310" stoichiometry="1" />
        </listOfReactants>
        <listOfProducts>
          <speciesReference constant="true" species="M_m311" stoichiometry="1" />
          <speciesReference constant="true" species="M_m187" stoichiometry="1" />
        </listOfProducts>
        <fbc:geneProductAssociation>
          <fbc:geneProductRef fbc:geneProduct="G_YBR020W" />
        </fbc:geneProductAssociation>
      </reaction>
      <reaction fast="false" id="R_GAL7_1" name="Galactose-1-phosphate uridylyltransferase" reversible="true" fbc:lowerFluxBound="cobra_default_lb" fbc:upperFluxBound="cobra_default_ub">
        <listOfReactants>
          <speciesReference constant="true" species="M_m311" stoichiometry="1" />
          <speciesReference constant="true" species="M_m789" stoichiometry="1" />
        </listOfReactants>
        <listOfProducts>
          <speciesReference constant="true" species="M_m777" stoichiometry="1" />
          <speciesReference constant="true" species="M_m688" stoichiometry="1" />
        </listOfProducts>
        <fbc:geneProductAssociation>
          <fbc:geneProductRef fbc:geneProduct="G_YBR018C" />
        </fbc:geneProductAssociation>
      </reaction>
      <reaction fast="false" id="R_GAL10" name="UDP-glucose 4-epimerase" reversible="true" fbc:lowerFluxBound="cobra_default_lb" fbc:upperFluxBound="cobra_default_ub">
        <listOfReactants>
          <speciesReference constant="true" species="M_m777" stoichiometry="1" />
        </listOfReactants>
        <listOfProducts>
          <speciesReference constant="true" species="M_m778" stoichiometry="1" />
        </listOfProducts>
        <fbc:geneProductAssociation>
          <fbc:geneProductRef fbc:geneProduct="G_YBR019C" />
        </fbc:geneProductAssociation>
      </reaction>
      <reaction fast="false" id="R_YHL012W" name="Probable UTP--glucose-1-phosphate uridylyltransferase" reversible="true" fbc:lowerFluxBound="cobra_default_lb" fbc:upperFluxBound="cobra_default_ub">
        <listOfReactants>
          <speciesReference constant="true" species="M_m317" stoichiometry="1" />
          <speciesReference constant="true" species="M_m789" stoichiometry="1" />
        </listOfReactants>
        <listOfProducts>
          <speciesReference constant="true" species="M_m778" stoichiometry="1" />
          <speciesReference constant="true" species="M_m688" stoichiometry="1" />
        </listOfProducts>
        <fbc:geneProductAssociation>
          <fbc:geneProductRef fbc:geneProduct="G_YHL012W" />
        </fbc:geneProductAssociation>
      </reaction>
      <reaction fast="false" id="R_UGP1" name="UTP--glucose-1-phosphate uridylyltransferase" reversible="true" fbc:lowerFluxBound="cobra_default_lb" fbc:upperFluxBound="cobra_default_ub">
        <listOfReactants>
          <speciesReference constant="true" species="M_m317" stoichiometry="1" />
          <speciesReference constant="true" species="M_m789" stoichiometry="1" />
        </listOfReactants>
        <listOfProducts>
          <speciesReference constant="true" species="M_m778" stoichiometry="1" />
          <speciesReference constant="true" species="M_m688" stoichiometry="1" />
        </listOfProducts>
        <fbc:geneProductAssociation>
          <fbc:geneProductRef fbc:geneProduct="G_YKL035W" />
        </fbc:geneProductAssociation>
      </reaction>
      <reaction fast="false" id="R_YBR184W_1" name="Alpha-galactosidase" reversible="false" fbc:lowerFluxBound="cobra_0_bound" fbc:upperFluxBound="cobra_default_ub">
        <listOfReactants>
          <speciesReference constant="true" species="M_m546" stoichiometry="1" />
        </listOfReactants>
        <listOfProducts>
          <speciesReference constant="true" species="M_m203" stoichiometry="1" />
          <speciesReference constant="true" species="M_m310" stoichiometry="1" />
        </listOfProducts>
        <fbc:geneProductAssociation>
          <fbc:geneProductRef fbc:geneProduct="G_YBR184W" />
        </fbc:geneProductAssociation>
      </reaction>
      <reaction fast="false" id="R_YBR184W_2" name="Alpha-galactosidase" reversible="false" fbc:lowerFluxBound="cobra_0_bound" fbc:upperFluxBound="cobra_default_ub">
        <listOfReactants>
          <speciesReference constant="true" species="M_m202" stoichiometry="1" />
        </listOfReactants>
        <listOfProducts>
          <speciesReference constant="true" species="M_m203" stoichiometry="1" />
          <speciesReference constant="true" species="M_m310" stoichiometry="1" />
        </listOfProducts>
        <fbc:geneProductAssociation>
          <fbc:geneProductRef fbc:geneProduct="G_YBR184W" />
        </fbc:geneProductAssociation>
      </reaction>
      <reaction fast="false" id="R_YBR184W_3" name="Alpha-galactosidase" reversible="false" fbc:lowerFluxBound="cobra_0_bound" fbc:upperFluxBound="cobra_default_ub">
        <listOfReactants>
          <speciesReference constant="true" species="M_m693" stoichiometry="1" />
        </listOfReactants>
        <listOfProducts>
          <speciesReference constant="true" species="M_m310" stoichiometry="1" />
          <speciesReference constant="true" species="M_m741" stoichiometry="1" />
        </listOfProducts>
        <fbc:geneProductAssociation>
          <fbc:geneProductRef fbc:geneProduct="G_YBR184W" />
        </fbc:geneProductAssociation>
      </reaction>
      <reaction fast="false" id="R_YBR184W_4" name="Alpha-galactosidase" reversible="true" fbc:lowerFluxBound="cobra_default_lb" fbc:upperFluxBound="cobra_default_ub">
        <listOfReactants>
          <speciesReference constant="true" species="M_m38" stoichiometry="1" />
        </listOfReactants>
        <listOfProducts>
          <speciesReference constant="true" species="M_m310" stoichiometry="1" />
          <speciesReference constant="true" species="M_m559" stoichiometry="1" />
        </listOfProducts>
        <fbc:geneProductAssociation>
          <fbc:geneProductRef fbc:geneProduct="G_YBR184W" />
        </fbc:geneProductAssociation>
      </reaction>
      <reaction fast="false" id="R_YBR184W_5" name="Alpha-galactosidase" reversible="true" fbc:lowerFluxBound="cobra_default_lb" fbc:upperFluxBound="cobra_default_ub">
        <listOfReactants>
          <speciesReference constant="true" species="M_m361" stoichiometry="1" />
        </listOfReactants>
        <listOfProducts>
          <speciesReference constant="true" species="M_m310" stoichiometry="1" />
          <speciesReference constant="true" species="M_m206" stoichiometry="1" />
        </listOfProducts>
        <fbc:geneProductAssociation>
          <fbc:geneProductRef fbc:geneProduct="G_YBR184W" />
        </fbc:geneProductAssociation>
      </reaction>
      <reaction fast="false" id="R_YBR184W_6" name="Alpha-galactosidase" reversible="true" fbc:lowerFluxBound="cobra_default_lb" fbc:upperFluxBound="cobra_default_ub">
        <listOfReactants>
          <speciesReference constant="true" species="M_m391" stoichiometry="1" />
        </listOfReactants>
        <listOfProducts>
          <speciesReference constant="true" species="M_m310" stoichiometry="1" />
          <speciesReference constant="true" species="M_m410" stoichiometry="1" />
        </listOfProducts>
        <fbc:geneProductAssociation>
          <fbc:geneProductRef fbc:geneProduct="G_YBR184W" />
        </fbc:geneProductAssociation>
      </reaction>
      <reaction fast="false" id="R_YBR184W_7" name="Alpha-galactosidase" reversible="true" fbc:lowerFluxBound="cobra_default_lb" fbc:upperFluxBound="cobra_default_ub">
        <listOfReactants>
          <speciesReference constant="true" species="M_m545" stoichiometry="1" />
        </listOfReactants>
        <listOfProducts>
          <speciesReference constant="true" species="M_m346" stoichiometry="1" />
          <speciesReference constant="true" species="M_m310" stoichiometry="1" />
        </listOfProducts>
        <fbc:geneProductAssociation>
          <fbc:geneProductRef fbc:geneProduct="G_YBR184W" />
        </fbc:geneProductAssociation>
      </reaction>
      <reaction fast="false" id="R_MAL32" name="Alpha-glucosidase MAL32" reversible="false" fbc:lowerFluxBound="cobra_0_bound" fbc:upperFluxBound="cobra_default_ub">
        <listOfReactants>
          <speciesReference constant="true" species="M_m540" stoichiometry="1" />
        </listOfReactants>
        <listOfProducts>
          <speciesReference constant="true" species="M_m203" stoichiometry="2" />
        </listOfProducts>
        <fbc:geneProductAssociation>
          <fbc:geneProductRef fbc:geneProduct="G_YBR299W" />
        </fbc:geneProductAssociation>
      </reaction>
      <reaction fast="false" id="R_YGR287C" name="Probable alpha-glucosidase FSP2" reversible="false" fbc:lowerFluxBound="cobra_0_bound" fbc:upperFluxBound="cobra_default_ub">
        <listOfReactants>
          <speciesReference constant="true" species="M_m540" stoichiometry="1" />
        </listOfReactants>
        <listOfProducts>
          <speciesReference constant="true" species="M_m203" stoichiometry="2" />
        </listOfProducts>
        <fbc:geneProductAssociation>
          <fbc:geneProductRef fbc:geneProduct="G_YGR287C" />
        </fbc:geneProductAssociation>
      </reaction>
      <reaction fast="false" id="R_MAL12" name="Alpha-glucosidase MAL12" reversible="false" fbc:lowerFluxBound="cobra_0_bound" fbc:upperFluxBound="cobra_default_ub">
        <listOfReactants>
          <speciesReference constant="true" species="M_m540" stoichiometry="1" />
        </listOfReactants>
        <listOfProducts>
          <speciesReference constant="true" species="M_m203" stoichiometry="2" />
        </listOfProducts>
        <fbc:geneProductAssociation>
          <fbc:geneProductRef fbc:geneProduct="G_YGR292W" />
        </fbc:geneProductAssociation>
      </reaction>
      <reaction fast="false" id="R_YIL172C" name="Alpha-glucosidase" reversible="false" fbc:lowerFluxBound="cobra_0_bound" fbc:upperFluxBound="cobra_default_ub">
        <listOfReactants>
          <speciesReference constant="true" species="M_m540" stoichiometry="1" />
        </listOfReactants>
        <listOfProducts>
          <speciesReference constant="true" species="M_m203" stoichiometry="2" />
        </listOfProducts>
        <fbc:geneProductAssociation>
          <fbc:geneProductRef fbc:geneProduct="G_YIL172C" />
        </fbc:geneProductAssociation>
      </reaction>
      <reaction fast="false" id="R_YJL216C" name="Probable alpha-glucosidase YJL216C" reversible="false" fbc:lowerFluxBound="cobra_0_bound" fbc:upperFluxBound="cobra_default_ub">
        <listOfReactants>
          <speciesReference constant="true" species="M_m540" stoichiometry="1" />
        </listOfReactants>
        <listOfProducts>
          <speciesReference constant="true" species="M_m203" stoichiometry="2" />
        </listOfProducts>
        <fbc:geneProductAssociation>
          <fbc:geneProductRef fbc:geneProduct="G_YJL216C" />
        </fbc:geneProductAssociation>
      </reaction>
      <reaction fast="false" id="R_FSP2_1" name="Probable alpha-glucosidase FSP2" reversible="false" fbc:lowerFluxBound="cobra_0_bound" fbc:upperFluxBound="cobra_default_ub">
        <listOfReactants>
          <speciesReference constant="true" species="M_m540" stoichiometry="1" />
        </listOfReactants>
        <listOfProducts>
          <speciesReference constant="true" species="M_m203" stoichiometry="2" />
        </listOfProducts>
        <fbc:geneProductAssociation>
          <fbc:geneProductRef fbc:geneProduct="G_YJL221C" />
        </fbc:geneProductAssociation>
      </reaction>
      <reaction fast="false" id="R_FSP2_2" name="Probable alpha-glucosidase FSP2" reversible="false" fbc:lowerFluxBound="cobra_0_bound" fbc:upperFluxBound="cobra_default_ub">
        <listOfReactants>
          <speciesReference constant="true" species="M_m312" stoichiometry="1" />
        </listOfReactants>
        <listOfProducts>
          <speciesReference constant="true" species="M_m203" stoichiometry="1" />
          <speciesReference constant="true" species="M_m310" stoichiometry="1" />
        </listOfProducts>
        <fbc:geneProductAssociation>
          <fbc:geneProductRef fbc:geneProduct="G_YJL221C" />
        </fbc:geneProductAssociation>
      </reaction>
      <reaction fast="false" id="R_GAL7_2" name="Galactose-1-phosphate uridylyltransferase" reversible="true" fbc:lowerFluxBound="cobra_default_lb" fbc:upperFluxBound="cobra_default_ub">
        <listOfReactants>
          <speciesReference constant="true" species="M_m311" stoichiometry="1" />
          <speciesReference constant="true" species="M_m778" stoichiometry="1" />
        </listOfReactants>
        <listOfProducts>
          <speciesReference constant="true" species="M_m777" stoichiometry="1" />
          <speciesReference constant="true" species="M_m317" stoichiometry="1" />
        </listOfProducts>
        <fbc:geneProductAssociation>
          <fbc:geneProductRef fbc:geneProduct="G_YBR018C" />
        </fbc:geneProductAssociation>
      </reaction>
      <reaction fast="false" id="R_TPS1" name="Trehalose-6-phosphate synthase" reversible="false" fbc:lowerFluxBound="cobra_0_bound" fbc:upperFluxBound="cobra_default_ub">
        <listOfReactants>
          <speciesReference constant="true" species="M_m778" stoichiometry="1" />
          <speciesReference constant="true" species="M_m204" stoichiometry="1" />
        </listOfReactants>
        <listOfProducts>
          <speciesReference constant="true" species="M_m200" stoichiometry="1" />
          <speciesReference constant="true" species="M_m776" stoichiometry="1" />
        </listOfProducts>
        <fbc:geneProductAssociation>
          <fbc:geneProductRef fbc:geneProduct="G_YBR126C" />
        </fbc:geneProductAssociation>
      </reaction>
      <reaction fast="false" id="R_TSL1" name="Trehalose synthase complex regulatory subunit TSL1" reversible="false" fbc:lowerFluxBound="cobra_0_bound" fbc:upperFluxBound="cobra_default_ub">
        <listOfReactants>
          <speciesReference constant="true" species="M_m778" stoichiometry="1" />
          <speciesReference constant="true" species="M_m204" stoichiometry="1" />
        </listOfReactants>
        <listOfProducts>
          <speciesReference constant="true" species="M_m200" stoichiometry="1" />
          <speciesReference constant="true" species="M_m776" stoichiometry="1" />
        </listOfProducts>
        <fbc:geneProductAssociation>
          <fbc:geneProductRef fbc:geneProduct="G_YML100W" />
        </fbc:geneProductAssociation>
      </reaction>
      <reaction fast="false" id="R_TPS3" name="Trehalose synthase complex regulatory subunit TPS3" reversible="false" fbc:lowerFluxBound="cobra_0_bound" fbc:upperFluxBound="cobra_default_ub">
        <listOfReactants>
          <speciesReference constant="true" species="M_m778" stoichiometry="1" />
          <speciesReference constant="true" species="M_m204" stoichiometry="1" />
        </listOfReactants>
        <listOfProducts>
          <speciesReference constant="true" species="M_m200" stoichiometry="1" />
          <speciesReference constant="true" species="M_m776" stoichiometry="1" />
        </listOfProducts>
        <fbc:geneProductAssociation>
          <fbc:geneProductRef fbc:geneProduct="G_YMR261C" />
        </fbc:geneProductAssociation>
      </reaction>
      <reaction fast="false" id="R_TPS2" name="Trehalose-phosphatase" reversible="false" fbc:lowerFluxBound="cobra_0_bound" fbc:upperFluxBound="cobra_default_ub">
        <listOfReactants>
          <speciesReference constant="true" species="M_m200" stoichiometry="1" />
        </listOfReactants>
        <listOfProducts>
          <speciesReference constant="true" species="M_m199" stoichiometry="1" />
          <speciesReference constant="true" species="M_m622" stoichiometry="1" />
        </listOfProducts>
        <fbc:geneProductAssociation>
          <fbc:geneProductRef fbc:geneProduct="G_YDR074W" />
        </fbc:geneProductAssociation>
      </reaction>
      <reaction fast="false" id="R_ATH1" name="Vacuolar acid trehalase" reversible="false" fbc:lowerFluxBound="cobra_0_bound" fbc:upperFluxBound="cobra_default_ub">
        <listOfReactants>
          <speciesReference constant="true" species="M_m199" stoichiometry="1" />
        </listOfReactants>
        <listOfProducts>
          <speciesReference constant="true" species="M_m203" stoichiometry="2" />
        </listOfProducts>
        <fbc:geneProductAssociation>
          <fbc:geneProductRef fbc:geneProduct="G_YPR026W" />
        </fbc:geneProductAssociation>
      </reaction>
      <reaction fast="false" id="R_NTH2" name="Probable trehalase" reversible="false" fbc:lowerFluxBound="cobra_0_bound" fbc:upperFluxBound="cobra_default_ub">
        <listOfReactants>
          <speciesReference constant="true" species="M_m199" stoichiometry="1" />
        </listOfReactants>
        <listOfProducts>
          <speciesReference constant="true" species="M_m203" stoichiometry="2" />
        </listOfProducts>
        <fbc:geneProductAssociation>
          <fbc:geneProductRef fbc:geneProduct="G_YBR001C" />
        </fbc:geneProductAssociation>
      </reaction>
      <reaction fast="false" id="R_NTH1" name="Neutral trehalase" reversible="false" fbc:lowerFluxBound="cobra_0_bound" fbc:upperFluxBound="cobra_default_ub">
        <listOfReactants>
          <speciesReference constant="true" species="M_m199" stoichiometry="1" />
        </listOfReactants>
        <listOfProducts>
          <speciesReference constant="true" species="M_m203" stoichiometry="2" />
        </listOfProducts>
        <fbc:geneProductAssociation>
          <fbc:geneProductRef fbc:geneProduct="G_YDR001C" />
        </fbc:geneProductAssociation>
      </reaction>
      <reaction fast="false" id="R_GLC3" name="1,4-alpha-glucan-branching enzyme" reversible="false" fbc:lowerFluxBound="cobra_0_bound" fbc:upperFluxBound="cobra_default_ub">
        <listOfReactants>
          <speciesReference constant="true" species="M_m416" stoichiometry="1" />
          <speciesReference constant="true" species="M_m622" stoichiometry="1" />
        </listOfReactants>
        <listOfProducts>
          <speciesReference constant="true" species="M_m317" stoichiometry="1" />
        </listOfProducts>
        <fbc:geneProductAssociation>
          <fbc:geneProductRef fbc:geneProduct="G_YEL011W" />
        </fbc:geneProductAssociation>
      </reaction>
      <reaction fast="false" id="R_GPH1" name="Glycogen phosphorylase" reversible="false" fbc:lowerFluxBound="cobra_0_bound" fbc:upperFluxBound="cobra_default_ub">
        <listOfReactants>
          <speciesReference constant="true" species="M_m416" stoichiometry="1" />
          <speciesReference constant="true" species="M_m622" stoichiometry="1" />
        </listOfReactants>
        <listOfProducts>
          <speciesReference constant="true" species="M_m317" stoichiometry="1" />
        </listOfProducts>
        <fbc:geneProductAssociation>
          <fbc:geneProductRef fbc:geneProduct="G_YPR160W" />
        </fbc:geneProductAssociation>
      </reaction>
      <reaction fast="false" id="R_GSY1" name="Glycogen [starch] synthase isoform 1" reversible="false" fbc:lowerFluxBound="cobra_0_bound" fbc:upperFluxBound="cobra_default_ub">
        <listOfReactants>
          <speciesReference constant="true" species="M_m778" stoichiometry="1" />
        </listOfReactants>
        <listOfProducts>
          <speciesReference constant="true" species="M_m416" stoichiometry="1" />
          <speciesReference constant="true" species="M_m776" stoichiometry="1" />
        </listOfProducts>
        <fbc:geneProductAssociation>
          <fbc:geneProductRef fbc:geneProduct="G_YFR015C" />
        </fbc:geneProductAssociation>
      </reaction>
      <reaction fast="false" id="R_GSY2" name="Glycogen [starch] synthase isoform 2" reversible="false" fbc:lowerFluxBound="cobra_0_bound" fbc:upperFluxBound="cobra_default_ub">
        <listOfReactants>
          <speciesReference constant="true" species="M_m778" stoichiometry="1" />
        </listOfReactants>
        <listOfProducts>
          <speciesReference constant="true" species="M_m416" stoichiometry="1" />
          <speciesReference constant="true" species="M_m776" stoichiometry="1" />
        </listOfProducts>
        <fbc:geneProductAssociation>
          <fbc:geneProductRef fbc:geneProduct="G_YLR258W" />
        </fbc:geneProductAssociation>
      </reaction>
      <reaction fast="false" id="R_ACS1" name="Acetyl-coenzyme A synthetase 1" reversible="false" fbc:lowerFluxBound="cobra_0_bound" fbc:upperFluxBound="cobra_default_ub">
        <listOfReactants>
          <speciesReference constant="true" species="M_m220" stoichiometry="1" />
          <speciesReference constant="true" species="M_m268" stoichiometry="1" />
          <speciesReference constant="true" species="M_m165" stoichiometry="1" />
        </listOfReactants>
        <listOfProducts>
          <speciesReference constant="true" species="M_m170" stoichiometry="1" />
          <speciesReference constant="true" species="M_m211" stoichiometry="1" />
          <speciesReference constant="true" species="M_m688" stoichiometry="1" />
        </listOfProducts>
        <fbc:geneProductAssociation>
          <fbc:geneProductRef fbc:geneProduct="G_YAL054C" />
        </fbc:geneProductAssociation>
      </reaction>
      <reaction fast="false" id="R_ACS2" name="Acetyl-coenzyme A synthetase 2" reversible="false" fbc:lowerFluxBound="cobra_0_bound" fbc:upperFluxBound="cobra_default_ub">
        <listOfReactants>
          <speciesReference constant="true" species="M_m220" stoichiometry="1" />
          <speciesReference constant="true" species="M_m268" stoichiometry="1" />
          <speciesReference constant="true" species="M_m165" stoichiometry="1" />
        </listOfReactants>
        <listOfProducts>
          <speciesReference constant="true" species="M_m170" stoichiometry="1" />
          <speciesReference constant="true" species="M_m211" stoichiometry="1" />
          <speciesReference constant="true" species="M_m688" stoichiometry="1" />
        </listOfProducts>
        <fbc:geneProductAssociation>
          <fbc:geneProductRef fbc:geneProduct="G_YLR153C" />
        </fbc:geneProductAssociation>
      </reaction>
      <reaction fast="false" id="R_SFA1_1" name="S-(hydroxymethyl)glutathione dehydrogenase" reversible="true" fbc:lowerFluxBound="cobra_default_lb" fbc:upperFluxBound="cobra_default_ub">
        <listOfReactants>
          <speciesReference constant="true" species="M_m380" stoichiometry="1" />
          <speciesReference constant="true" species="M_m406" stoichiometry="1" />
          <speciesReference constant="true" species="M_m581" stoichiometry="1" />
        </listOfReactants>
        <listOfProducts>
          <speciesReference constant="true" species="M_m715" stoichiometry="1" />
          <speciesReference constant="true" species="M_m583" stoichiometry="1" />
        </listOfProducts>
        <fbc:geneProductAssociation>
          <fbc:geneProductRef fbc:geneProduct="G_YDL168W" />
        </fbc:geneProductAssociation>
      </reaction>
      <reaction fast="false" id="R_YJL068C" name="S-formylglutathione hydrolase" reversible="true" fbc:lowerFluxBound="cobra_default_lb" fbc:upperFluxBound="cobra_default_ub">
        <listOfReactants>
          <speciesReference constant="true" species="M_m715" stoichiometry="1" />
        </listOfReactants>
        <listOfProducts>
          <speciesReference constant="true" species="M_m381" stoichiometry="1" />
          <speciesReference constant="true" species="M_m406" stoichiometry="1" />
        </listOfProducts>
        <fbc:geneProductAssociation>
          <fbc:geneProductRef fbc:geneProduct="G_YJL068C" />
        </fbc:geneProductAssociation>
      </reaction>
      <reaction fast="false" id="R_PDC6" name="Pyruvate decarboxylase isozyme 3" reversible="false" fbc:lowerFluxBound="cobra_0_bound" fbc:upperFluxBound="cobra_default_ub">
        <listOfReactants>
          <speciesReference constant="true" species="M_m690" stoichiometry="1" />
        </listOfReactants>
        <listOfProducts>
          <speciesReference constant="true" species="M_m265" stoichiometry="1" />
          <speciesReference constant="true" species="M_m163" stoichiometry="1" />
        </listOfProducts>
        <fbc:geneProductAssociation>
          <fbc:geneProductRef fbc:geneProduct="G_YGR087C" />
        </fbc:geneProductAssociation>
      </reaction>
      <reaction fast="false" id="R_PDC5" name="Pyruvate decarboxylase isozyme 2" reversible="false" fbc:lowerFluxBound="cobra_0_bound" fbc:upperFluxBound="cobra_default_ub">
        <listOfReactants>
          <speciesReference constant="true" species="M_m690" stoichiometry="1" />
        </listOfReactants>
        <listOfProducts>
          <speciesReference constant="true" species="M_m265" stoichiometry="1" />
          <speciesReference constant="true" species="M_m163" stoichiometry="1" />
        </listOfProducts>
        <fbc:geneProductAssociation>
          <fbc:geneProductRef fbc:geneProduct="G_YLR134W" />
        </fbc:geneProductAssociation>
      </reaction>
      <reaction fast="false" id="R_PDC1" name="Pyruvate decarboxylase isozyme 1" reversible="false" fbc:lowerFluxBound="cobra_0_bound" fbc:upperFluxBound="cobra_default_ub">
        <listOfReactants>
          <speciesReference constant="true" species="M_m690" stoichiometry="1" />
        </listOfReactants>
        <listOfProducts>
          <speciesReference constant="true" species="M_m265" stoichiometry="1" />
          <speciesReference constant="true" species="M_m163" stoichiometry="1" />
        </listOfProducts>
        <fbc:geneProductAssociation>
          <fbc:geneProductRef fbc:geneProduct="G_YLR044C" />
        </fbc:geneProductAssociation>
      </reaction>
      <reaction fast="false" id="R_ACH1" name="Acetyl-CoA hydrolase" reversible="false" fbc:lowerFluxBound="cobra_0_bound" fbc:upperFluxBound="cobra_default_ub">
        <listOfReactants>
          <speciesReference constant="true" species="M_m170" stoichiometry="1" />
        </listOfReactants>
        <listOfProducts>
          <speciesReference constant="true" species="M_m268" stoichiometry="1" />
          <speciesReference constant="true" species="M_m165" stoichiometry="1" />
        </listOfProducts>
        <fbc:geneProductAssociation>
          <fbc:geneProductRef fbc:geneProduct="G_YBL015W" />
        </fbc:geneProductAssociation>
      </reaction>
      <reaction fast="false" id="R_LYS21" name="Homocitrate synthase, mitochondrial" reversible="false" fbc:lowerFluxBound="cobra_0_bound" fbc:upperFluxBound="cobra_default_ub">
        <listOfReactants>
          <speciesReference constant="true" species="M_m170" stoichiometry="1" />
          <speciesReference constant="true" species="M_m82" stoichiometry="1" />
        </listOfReactants>
        <listOfProducts>
          <speciesReference constant="true" species="M_m65" stoichiometry="1" />
          <speciesReference constant="true" species="M_m268" stoichiometry="1" />
        </listOfProducts>
        <fbc:geneProductAssociation>
          <fbc:geneProductRef fbc:geneProduct="G_YDL131W" />
        </fbc:geneProductAssociation>
      </reaction>
      <reaction fast="false" id="R_LYS20_1" name="Homocitrate synthase, cytosolic isozyme" reversible="false" fbc:lowerFluxBound="cobra_0_bound" fbc:upperFluxBound="cobra_default_ub">
        <listOfReactants>
          <speciesReference constant="true" species="M_m170" stoichiometry="1" />
          <speciesReference constant="true" species="M_m82" stoichiometry="1" />
        </listOfReactants>
        <listOfProducts>
          <speciesReference constant="true" species="M_m65" stoichiometry="1" />
          <speciesReference constant="true" species="M_m268" stoichiometry="1" />
        </listOfProducts>
        <fbc:geneProductAssociation>
          <fbc:geneProductRef fbc:geneProduct="G_YDL182W" />
        </fbc:geneProductAssociation>
      </reaction>
      <reaction fast="false" id="R_LYS20_2" name="Homocitrate synthase, cytosolic isozyme" reversible="false" fbc:lowerFluxBound="cobra_0_bound" fbc:upperFluxBound="cobra_default_ub">
        <listOfReactants>
          <speciesReference constant="true" species="M_m171" stoichiometry="1" />
          <speciesReference constant="true" species="M_m83" stoichiometry="1" />
        </listOfReactants>
        <listOfProducts>
          <speciesReference constant="true" species="M_m66" stoichiometry="1" />
          <speciesReference constant="true" species="M_m269" stoichiometry="1" />
        </listOfProducts>
        <fbc:geneProductAssociation>
          <fbc:geneProductRef fbc:geneProduct="G_YDL182W" />
        </fbc:geneProductAssociation>
      </reaction>
      <reaction fast="false" id="R_ADH4" name="Alcohol dehydrogenase 4" reversible="true" fbc:lowerFluxBound="cobra_default_lb" fbc:upperFluxBound="cobra_default_ub">
        <listOfReactants>
          <speciesReference constant="true" species="M_m581" stoichiometry="1" />
          <speciesReference constant="true" species="M_m367" stoichiometry="1" />
        </listOfReactants>
        <listOfProducts>
          <speciesReference constant="true" species="M_m163" stoichiometry="1" />
          <speciesReference constant="true" species="M_m583" stoichiometry="1" />
        </listOfProducts>
        <fbc:geneProductAssociation>
          <fbc:geneProductRef fbc:geneProduct="G_YGL256W" />
        </fbc:geneProductAssociation>
      </reaction>
      <reaction fast="false" id="R_ADH3" name="Alcohol dehydrogenase 3, mitochondrial" reversible="true" fbc:lowerFluxBound="cobra_default_lb" fbc:upperFluxBound="cobra_default_ub">
        <listOfReactants>
          <speciesReference constant="true" species="M_m582" stoichiometry="1" />
          <speciesReference constant="true" species="M_m370" stoichiometry="1" />
        </listOfReactants>
        <listOfProducts>
          <speciesReference constant="true" species="M_m584" stoichiometry="1" />
          <speciesReference constant="true" species="M_m164" stoichiometry="1" />
        </listOfProducts>
        <fbc:geneProductAssociation>
          <fbc:geneProductRef fbc:geneProduct="G_YMR083W" />
        </fbc:geneProductAssociation>
      </reaction>
      <reaction fast="false" id="R_ADH2" name="Alcohol dehydrogenase 2" reversible="true" fbc:lowerFluxBound="cobra_default_lb" fbc:upperFluxBound="cobra_default_ub">
        <listOfReactants>
          <speciesReference constant="true" species="M_m581" stoichiometry="1" />
          <speciesReference constant="true" species="M_m367" stoichiometry="1" />
        </listOfReactants>
        <listOfProducts>
          <speciesReference constant="true" species="M_m163" stoichiometry="1" />
          <speciesReference constant="true" species="M_m583" stoichiometry="1" />
        </listOfProducts>
        <fbc:geneProductAssociation>
          <fbc:geneProductRef fbc:geneProduct="G_YMR303C" />
        </fbc:geneProductAssociation>
      </reaction>
      <reaction fast="false" id="R_ADH5" name="Alcohol dehydrogenase 5" reversible="true" fbc:lowerFluxBound="cobra_default_lb" fbc:upperFluxBound="cobra_default_ub">
        <listOfReactants>
          <speciesReference constant="true" species="M_m581" stoichiometry="1" />
          <speciesReference constant="true" species="M_m367" stoichiometry="1" />
        </listOfReactants>
        <listOfProducts>
          <speciesReference constant="true" species="M_m163" stoichiometry="1" />
          <speciesReference constant="true" species="M_m583" stoichiometry="1" />
        </listOfProducts>
        <fbc:geneProductAssociation>
          <fbc:geneProductRef fbc:geneProduct="G_YBR145W" />
        </fbc:geneProductAssociation>
      </reaction>
      <reaction fast="false" id="R_ADH1" name="Alcohol dehydrogenase 1" reversible="true" fbc:lowerFluxBound="cobra_default_lb" fbc:upperFluxBound="cobra_default_ub">
        <listOfReactants>
          <speciesReference constant="true" species="M_m581" stoichiometry="1" />
          <speciesReference constant="true" species="M_m367" stoichiometry="1" />
        </listOfReactants>
        <listOfProducts>
          <speciesReference constant="true" species="M_m163" stoichiometry="1" />
          <speciesReference constant="true" species="M_m583" stoichiometry="1" />
        </listOfProducts>
        <fbc:geneProductAssociation>
          <fbc:geneProductRef fbc:geneProduct="G_YOL086C" />
        </fbc:geneProductAssociation>
      </reaction>
      <reaction fast="false" id="R_SFA1_2" name="S-(hydroxymethyl)glutathione dehydrogenase" reversible="true" fbc:lowerFluxBound="cobra_default_lb" fbc:upperFluxBound="cobra_default_ub">
        <listOfReactants>
          <speciesReference constant="true" species="M_m581" stoichiometry="1" />
          <speciesReference constant="true" species="M_m367" stoichiometry="1" />
        </listOfReactants>
        <listOfProducts>
          <speciesReference constant="true" species="M_m163" stoichiometry="1" />
          <speciesReference constant="true" species="M_m583" stoichiometry="1" />
        </listOfProducts>
        <fbc:geneProductAssociation>
          <fbc:geneProductRef fbc:geneProduct="G_YDL168W" />
        </fbc:geneProductAssociation>
      </reaction>
      <reaction fast="false" id="R_GLO1" name="Lactoylglutathione lyase" reversible="true" fbc:lowerFluxBound="cobra_default_lb" fbc:upperFluxBound="cobra_default_ub">
        <listOfReactants>
          <speciesReference constant="true" species="M_m406" stoichiometry="1" />
          <speciesReference constant="true" species="M_m552" stoichiometry="1" />
        </listOfReactants>
        <listOfProducts>
          <speciesReference constant="true" species="M_m19" stoichiometry="1" />
        </listOfProducts>
        <fbc:geneProductAssociation>
          <fbc:geneProductRef fbc:geneProduct="G_YML004C" />
        </fbc:geneProductAssociation>
      </reaction>
      <reaction fast="false" id="R_GLO2" name="Hydroxyacylglutathione hydrolase, cytoplasmic isozyme" reversible="false" fbc:lowerFluxBound="cobra_0_bound" fbc:upperFluxBound="cobra_default_ub">
        <listOfReactants>
          <speciesReference constant="true" species="M_m19" stoichiometry="1" />
        </listOfReactants>
        <listOfProducts>
          <speciesReference constant="true" species="M_m406" stoichiometry="1" />
          <speciesReference constant="true" species="M_m12" stoichiometry="1" />
        </listOfProducts>
        <fbc:geneProductAssociation>
          <fbc:geneProductRef fbc:geneProduct="G_YDR272W" />
        </fbc:geneProductAssociation>
      </reaction>
      <reaction fast="false" id="R_GLO4" name="Hydroxyacylglutathione hydrolase, mitochondrial" reversible="false" fbc:lowerFluxBound="cobra_0_bound" fbc:upperFluxBound="cobra_default_ub">
        <listOfReactants>
          <speciesReference constant="true" species="M_m20" stoichiometry="1" />
        </listOfReactants>
        <listOfProducts>
          <speciesReference constant="true" species="M_m407" stoichiometry="1" />
          <speciesReference constant="true" species="M_m13" stoichiometry="1" />
        </listOfProducts>
        <fbc:geneProductAssociation>
          <fbc:geneProductRef fbc:geneProduct="G_YOR040W" />
        </fbc:geneProductAssociation>
      </reaction>
      <reaction fast="false" id="R_IPP1" name="Inorganic pyrophosphatase" reversible="false" fbc:lowerFluxBound="cobra_0_bound" fbc:upperFluxBound="cobra_default_ub">
        <listOfReactants>
          <speciesReference constant="true" species="M_m688" stoichiometry="1" />
        </listOfReactants>
        <listOfProducts>
          <speciesReference constant="true" species="M_m622" stoichiometry="2" />
        </listOfProducts>
        <fbc:geneProductAssociation>
          <fbc:geneProductRef fbc:geneProduct="G_YBR011C" />
        </fbc:geneProductAssociation>
      </reaction>
      <reaction fast="false" id="R_PPA2" name="Inorganic pyrophosphatase, mitochondrial" reversible="false" fbc:lowerFluxBound="cobra_0_bound" fbc:upperFluxBound="cobra_default_ub">
        <listOfReactants>
          <speciesReference constant="true" species="M_m689" stoichiometry="1" />
        </listOfReactants>
        <listOfProducts>
          <speciesReference constant="true" species="M_m623" stoichiometry="2" />
        </listOfProducts>
        <fbc:geneProductAssociation>
          <fbc:geneProductRef fbc:geneProduct="G_YMR267W" />
        </fbc:geneProductAssociation>
      </reaction>
      <reaction fast="false" id="R_U2_" name="Formate dehydrogenase" reversible="false" fbc:lowerFluxBound="cobra_0_bound" fbc:upperFluxBound="cobra_default_ub">
        <listOfReactants>
          <speciesReference constant="true" species="M_m381" stoichiometry="1" />
          <speciesReference constant="true" species="M_m775" stoichiometry="1" />
        </listOfReactants>
        <listOfProducts>
          <speciesReference constant="true" species="M_m430" stoichiometry="2" />
          <speciesReference constant="true" species="M_m265" stoichiometry="1" />
          <speciesReference constant="true" species="M_m774" stoichiometry="1" />
        </listOfProducts>
      </reaction>
      <reaction fast="false" id="R_NDI1" name="NADH-ubiquinone oxidoreductase, mitochondrial" reversible="false" fbc:lowerFluxBound="cobra_0_bound" fbc:upperFluxBound="cobra_default_ub">
        <listOfReactants>
          <speciesReference constant="true" species="M_m584" stoichiometry="1" />
          <speciesReference constant="true" species="M_m775" stoichiometry="1" />
        </listOfReactants>
        <listOfProducts>
          <speciesReference constant="true" species="M_m582" stoichiometry="1" />
          <speciesReference constant="true" species="M_m774" stoichiometry="1" />
        </listOfProducts>
        <fbc:geneProductAssociation>
          <fbc:geneProductRef fbc:geneProduct="G_YML120C" />
        </fbc:geneProductAssociation>
      </reaction>
      <reaction fast="false" id="R_NDE2" name="External NADH-ubiquinone oxidoreductase 2, mitochondrial" reversible="false" fbc:lowerFluxBound="cobra_0_bound" fbc:upperFluxBound="cobra_default_ub">
        <listOfReactants>
          <speciesReference constant="true" species="M_m775" stoichiometry="1" />
          <speciesReference constant="true" species="M_m583" stoichiometry="1" />
        </listOfReactants>
        <listOfProducts>
          <speciesReference constant="true" species="M_m581" stoichiometry="1" />
          <speciesReference constant="true" species="M_m774" stoichiometry="1" />
        </listOfProducts>
        <fbc:geneProductAssociation>
          <fbc:geneProductRef fbc:geneProduct="G_YDL085W" />
        </fbc:geneProductAssociation>
      </reaction>
      <reaction fast="false" id="R_NDE1" name="External NADH-ubiquinone oxidoreductase 1, mitochondrial" reversible="false" fbc:lowerFluxBound="cobra_0_bound" fbc:upperFluxBound="cobra_default_ub">
        <listOfReactants>
          <speciesReference constant="true" species="M_m775" stoichiometry="1" />
          <speciesReference constant="true" species="M_m583" stoichiometry="1" />
        </listOfReactants>
        <listOfProducts>
          <speciesReference constant="true" species="M_m581" stoichiometry="1" />
          <speciesReference constant="true" species="M_m774" stoichiometry="1" />
        </listOfProducts>
        <fbc:geneProductAssociation>
          <fbc:geneProductRef fbc:geneProduct="G_YMR145C" />
        </fbc:geneProductAssociation>
      </reaction>
      <reaction fast="false" id="R_NCP1" name="NADPH--cytochrome P450 reductase" reversible="false" fbc:lowerFluxBound="cobra_0_bound" fbc:upperFluxBound="cobra_default_ub">
        <listOfReactants>
          <speciesReference constant="true" species="M_m376" stoichiometry="2" />
          <speciesReference constant="true" species="M_m587" stoichiometry="1" />
        </listOfReactants>
        <listOfProducts>
          <speciesReference constant="true" species="M_m377" stoichiometry="2" />
          <speciesReference constant="true" species="M_m585" stoichiometry="1" />
        </listOfProducts>
        <fbc:geneProductAssociation>
          <fbc:geneProductRef fbc:geneProduct="G_YHR042W" />
        </fbc:geneProductAssociation>
      </reaction>
      <reaction fast="false" id="R_SDH3_2" name="Succinate dehydrogenase [ubiquinone] cytochrome b subunit, mitochondrial" reversible="true" fbc:lowerFluxBound="cobra_default_lb" fbc:upperFluxBound="cobra_default_ub">
        <listOfReactants>
          <speciesReference constant="true" species="M_m373" stoichiometry="1" />
          <speciesReference constant="true" species="M_m775" stoichiometry="1" />
        </listOfReactants>
        <listOfProducts>
          <speciesReference constant="true" species="M_m374" stoichiometry="1" />
          <speciesReference constant="true" species="M_m774" stoichiometry="1" />
        </listOfProducts>
        <fbc:geneProductAssociation>
          <fbc:geneProductRef fbc:geneProduct="G_YKL141W" />
        </fbc:geneProductAssociation>
      </reaction>
      <reaction fast="false" id="R_RIP1" name="Cytochrome b-c1 complex subunit Rieske, mitochondrial" reversible="false" fbc:lowerFluxBound="cobra_0_bound" fbc:upperFluxBound="cobra_default_ub">
        <listOfReactants>
          <speciesReference constant="true" species="M_m376" stoichiometry="2" />
          <speciesReference constant="true" species="M_m774" stoichiometry="1" />
          <speciesReference constant="true" species="M_m431" stoichiometry="1.5" />
        </listOfReactants>
        <listOfProducts>
          <speciesReference constant="true" species="M_m377" stoichiometry="2" />
          <speciesReference constant="true" species="M_m775" stoichiometry="1" />
        </listOfProducts>
        <fbc:geneProductAssociation>
          <fbc:geneProductRef fbc:geneProduct="G_YEL024W" />
        </fbc:geneProductAssociation>
      </reaction>
      <reaction fast="false" id="R_COX1" name="Cytochrome c oxidase subunit 1" reversible="false" fbc:lowerFluxBound="cobra_0_bound" fbc:upperFluxBound="cobra_default_ub">
        <listOfReactants>
          <speciesReference constant="true" species="M_m636" stoichiometry="1" />
          <speciesReference constant="true" species="M_m377" stoichiometry="4" />
          <speciesReference constant="true" species="M_m431" stoichiometry="6" />
        </listOfReactants>
        <listOfProducts>
          <speciesReference constant="true" species="M_m376" stoichiometry="4" />
        </listOfProducts>
        <fbc:geneProductAssociation>
          <fbc:geneProductRef fbc:geneProduct="G_Q0045" />
        </fbc:geneProductAssociation>
      </reaction>
      <reaction fast="false" id="R_ATP1" name="ATP synthase subunit alpha, mitochondrial" reversible="false" fbc:lowerFluxBound="cobra_0_bound" fbc:upperFluxBound="cobra_default_ub">
        <listOfReactants>
          <speciesReference constant="true" species="M_m188" stoichiometry="1" />
          <speciesReference constant="true" species="M_m623" stoichiometry="1" />
        </listOfReactants>
        <listOfProducts>
          <speciesReference constant="true" species="M_m221" stoichiometry="1" />
          <speciesReference constant="true" species="M_m431" stoichiometry="3" />
        </listOfProducts>
        <fbc:geneProductAssociation>
          <fbc:geneProductRef fbc:geneProduct="G_YBL099W" />
        </fbc:geneProductAssociation>
      </reaction>
      <reaction fast="false" id="R_CYB2" name="Cytochrome b2, mitochondrial" reversible="false" fbc:lowerFluxBound="cobra_0_bound" fbc:upperFluxBound="cobra_default_ub">
        <listOfReactants>
          <speciesReference constant="true" species="M_m376" stoichiometry="2" />
          <speciesReference constant="true" species="M_m28" stoichiometry="1" />
        </listOfReactants>
        <listOfProducts>
          <speciesReference constant="true" species="M_m377" stoichiometry="2" />
          <speciesReference constant="true" species="M_m691" stoichiometry="1" />
        </listOfProducts>
        <fbc:geneProductAssociation>
          <fbc:geneProductRef fbc:geneProduct="G_YML054C" />
        </fbc:geneProductAssociation>
      </reaction>
      <reaction fast="false" id="R_DLD1" name="D-lactate dehydrogenase [cytochrome] 1, mitochondrial" reversible="false" fbc:lowerFluxBound="cobra_0_bound" fbc:upperFluxBound="cobra_default_ub">
        <listOfReactants>
          <speciesReference constant="true" species="M_m376" stoichiometry="2" />
          <speciesReference constant="true" species="M_m13" stoichiometry="1" />
        </listOfReactants>
        <listOfProducts>
          <speciesReference constant="true" species="M_m377" stoichiometry="2" />
          <speciesReference constant="true" species="M_m691" stoichiometry="1" />
        </listOfProducts>
        <fbc:geneProductAssociation>
          <fbc:geneProductRef fbc:geneProduct="G_YDL174C" />
        </fbc:geneProductAssociation>
      </reaction>
      <reaction fast="false" id="R_YPL275W" name="Formate dehydrogenase 2" reversible="false" fbc:lowerFluxBound="cobra_0_bound" fbc:upperFluxBound="cobra_default_ub">
        <listOfReactants>
          <speciesReference constant="true" species="M_m381" stoichiometry="1" />
          <speciesReference constant="true" species="M_m581" stoichiometry="1" />
        </listOfReactants>
        <listOfProducts>
          <speciesReference constant="true" species="M_m265" stoichiometry="1" />
          <speciesReference constant="true" species="M_m583" stoichiometry="1" />
        </listOfProducts>
        <fbc:geneProductAssociation>
          <fbc:geneProductRef fbc:geneProduct="G_YPL275W" />
        </fbc:geneProductAssociation>
      </reaction>
      <reaction fast="false" id="R_YPL276W" name="Formate dehydrogenase 2" reversible="false" fbc:lowerFluxBound="cobra_0_bound" fbc:upperFluxBound="cobra_default_ub">
        <listOfReactants>
          <speciesReference constant="true" species="M_m381" stoichiometry="1" />
          <speciesReference constant="true" species="M_m581" stoichiometry="1" />
        </listOfReactants>
        <listOfProducts>
          <speciesReference constant="true" species="M_m265" stoichiometry="1" />
          <speciesReference constant="true" species="M_m583" stoichiometry="1" />
        </listOfProducts>
        <fbc:geneProductAssociation>
          <fbc:geneProductRef fbc:geneProduct="G_YPL276W" />
        </fbc:geneProductAssociation>
      </reaction>
      <reaction fast="false" id="R_FDH1" name="Formate dehydrogenase 1" reversible="false" fbc:lowerFluxBound="cobra_0_bound" fbc:upperFluxBound="cobra_default_ub">
        <listOfReactants>
          <speciesReference constant="true" species="M_m381" stoichiometry="1" />
          <speciesReference constant="true" species="M_m581" stoichiometry="1" />
        </listOfReactants>
        <listOfProducts>
          <speciesReference constant="true" species="M_m265" stoichiometry="1" />
          <speciesReference constant="true" species="M_m583" stoichiometry="1" />
        </listOfProducts>
        <fbc:geneProductAssociation>
          <fbc:geneProductRef fbc:geneProduct="G_YOR388C" />
        </fbc:geneProductAssociation>
      </reaction>
      <reaction fast="false" id="R_DUR12_1" name="Urea carboxylase" reversible="true" fbc:lowerFluxBound="cobra_default_lb" fbc:upperFluxBound="cobra_default_ub">
        <listOfReactants>
          <speciesReference constant="true" species="M_m265" stoichiometry="1" />
          <speciesReference constant="true" species="M_m220" stoichiometry="1" />
          <speciesReference constant="true" species="M_m783" stoichiometry="1" />
        </listOfReactants>
        <listOfProducts>
          <speciesReference constant="true" species="M_m784" stoichiometry="1" />
          <speciesReference constant="true" species="M_m622" stoichiometry="1" />
          <speciesReference constant="true" species="M_m187" stoichiometry="1" />
        </listOfProducts>
        <fbc:geneProductAssociation>
          <fbc:geneProductRef fbc:geneProduct="G_YBR208C" />
        </fbc:geneProductAssociation>
      </reaction>
      <reaction fast="false" id="R_DUR12_2" name="Allophanate hydrolase" reversible="false" fbc:lowerFluxBound="cobra_0_bound" fbc:upperFluxBound="cobra_default_ub">
        <listOfReactants>
          <speciesReference constant="true" species="M_m784" stoichiometry="1" />
        </listOfReactants>
        <listOfProducts>
          <speciesReference constant="true" species="M_m265" stoichiometry="2" />
          <speciesReference constant="true" species="M_m594" stoichiometry="2" />
        </listOfProducts>
        <fbc:geneProductAssociation>
          <fbc:geneProductRef fbc:geneProduct="G_YBR208C" />
        </fbc:geneProductAssociation>
      </reaction>
      <reaction fast="false" id="R_NIT2_1" name="Probable hydrolase NIT2" reversible="false" fbc:lowerFluxBound="cobra_0_bound" fbc:upperFluxBound="cobra_default_ub">
        <listOfReactants>
          <speciesReference constant="true" species="M_m102" stoichiometry="1" />
        </listOfReactants>
        <listOfProducts>
          <speciesReference constant="true" species="M_m452" stoichiometry="1" />
          <speciesReference constant="true" species="M_m594" stoichiometry="1" />
        </listOfProducts>
        <fbc:geneProductAssociation>
          <fbc:geneProductRef fbc:geneProduct="G_YJL126W" />
        </fbc:geneProductAssociation>
      </reaction>
      <reaction fast="false" id="R_ECM17" name="Sulfite reductase [NADPH] subunit beta" reversible="true" fbc:lowerFluxBound="cobra_default_lb" fbc:upperFluxBound="cobra_default_ub">
        <listOfReactants>
          <speciesReference constant="true" species="M_m587" stoichiometry="3" />
          <speciesReference constant="true" species="M_m745" stoichiometry="1" />
        </listOfReactants>
        <listOfProducts>
          <speciesReference constant="true" species="M_m585" stoichiometry="3" />
          <speciesReference constant="true" species="M_m442" stoichiometry="1" />
        </listOfProducts>
        <fbc:geneProductAssociation>
          <fbc:geneProductRef fbc:geneProduct="G_YJR137C" />
        </fbc:geneProductAssociation>
      </reaction>
      <reaction fast="false" id="R_FAA2" name="Long-chain-fatty-acid--CoA ligase 2" reversible="true" fbc:lowerFluxBound="cobra_default_lb" fbc:upperFluxBound="cobra_default_ub">
        <listOfReactants>
          <speciesReference constant="true" species="M_m220" stoichiometry="1" />
          <speciesReference constant="true" species="M_m517" stoichiometry="1" />
          <speciesReference constant="true" species="M_m268" stoichiometry="1" />
        </listOfReactants>
        <listOfProducts>
          <speciesReference constant="true" species="M_m211" stoichiometry="1" />
          <speciesReference constant="true" species="M_m177" stoichiometry="1" />
          <speciesReference constant="true" species="M_m688" stoichiometry="1" />
        </listOfProducts>
        <fbc:geneProductAssociation>
          <fbc:geneProductRef fbc:geneProduct="G_YER015W" />
        </fbc:geneProductAssociation>
      </reaction>
      <reaction fast="false" id="R_FAA3" name="Long-chain-fatty-acid--CoA ligase 3" reversible="true" fbc:lowerFluxBound="cobra_default_lb" fbc:upperFluxBound="cobra_default_ub">
        <listOfReactants>
          <speciesReference constant="true" species="M_m220" stoichiometry="1" />
          <speciesReference constant="true" species="M_m517" stoichiometry="1" />
          <speciesReference constant="true" species="M_m268" stoichiometry="1" />
        </listOfReactants>
        <listOfProducts>
          <speciesReference constant="true" species="M_m211" stoichiometry="1" />
          <speciesReference constant="true" species="M_m177" stoichiometry="1" />
          <speciesReference constant="true" species="M_m688" stoichiometry="1" />
        </listOfProducts>
        <fbc:geneProductAssociation>
          <fbc:geneProductRef fbc:geneProduct="G_YIL009W" />
        </fbc:geneProductAssociation>
      </reaction>
      <reaction fast="false" id="R_FAA1" name="Long-chain-fatty-acid--CoA ligase 1" reversible="true" fbc:lowerFluxBound="cobra_default_lb" fbc:upperFluxBound="cobra_default_ub">
        <listOfReactants>
          <speciesReference constant="true" species="M_m220" stoichiometry="1" />
          <speciesReference constant="true" species="M_m517" stoichiometry="1" />
          <speciesReference constant="true" species="M_m268" stoichiometry="1" />
        </listOfReactants>
        <listOfProducts>
          <speciesReference constant="true" species="M_m211" stoichiometry="1" />
          <speciesReference constant="true" species="M_m177" stoichiometry="1" />
          <speciesReference constant="true" species="M_m688" stoichiometry="1" />
        </listOfProducts>
        <fbc:geneProductAssociation>
          <fbc:geneProductRef fbc:geneProduct="G_YOR317W" />
        </fbc:geneProductAssociation>
      </reaction>
      <reaction fast="false" id="R_FAA4" name="Long-chain-fatty-acid--CoA ligase 4" reversible="true" fbc:lowerFluxBound="cobra_default_lb" fbc:upperFluxBound="cobra_default_ub">
        <listOfReactants>
          <speciesReference constant="true" species="M_m220" stoichiometry="1" />
          <speciesReference constant="true" species="M_m517" stoichiometry="1" />
          <speciesReference constant="true" species="M_m268" stoichiometry="1" />
        </listOfReactants>
        <listOfProducts>
          <speciesReference constant="true" species="M_m211" stoichiometry="1" />
          <speciesReference constant="true" species="M_m177" stoichiometry="1" />
          <speciesReference constant="true" species="M_m688" stoichiometry="1" />
        </listOfProducts>
        <fbc:geneProductAssociation>
          <fbc:geneProductRef fbc:geneProduct="G_YMR246W" />
        </fbc:geneProductAssociation>
      </reaction>
      <reaction fast="false" id="R_FOX2" name="D-3-hydroxyacyl-CoA dehydrogenase" reversible="true" fbc:lowerFluxBound="cobra_default_lb" fbc:upperFluxBound="cobra_default_ub">
        <listOfReactants>
          <speciesReference constant="true" species="M_m3" stoichiometry="1" />
          <speciesReference constant="true" species="M_m581" stoichiometry="1" />
        </listOfReactants>
        <listOfProducts>
          <speciesReference constant="true" species="M_m109" stoichiometry="1" />
          <speciesReference constant="true" species="M_m583" stoichiometry="1" />
        </listOfProducts>
        <fbc:geneProductAssociation>
          <fbc:geneProductRef fbc:geneProduct="G_YKR009C" />
        </fbc:geneProductAssociation>
      </reaction>
      <reaction fast="false" id="R_POT1" name="3-ketoacyl-CoA thiolase, peroxisomal" reversible="false" fbc:lowerFluxBound="cobra_0_bound" fbc:upperFluxBound="cobra_default_ub">
        <listOfReactants>
          <speciesReference constant="true" species="M_m109" stoichiometry="1" />
          <speciesReference constant="true" species="M_m268" stoichiometry="1" />
        </listOfReactants>
        <listOfProducts>
          <speciesReference constant="true" species="M_m170" stoichiometry="1" />
          <speciesReference constant="true" species="M_m177" stoichiometry="1" />
        </listOfProducts>
        <fbc:geneProductAssociation>
          <fbc:geneProductRef fbc:geneProduct="G_YIL160C" />
        </fbc:geneProductAssociation>
      </reaction>
      <reaction fast="false" id="R_ERG10_1" name="Acetyl-CoA acetyltransferase" reversible="true" fbc:lowerFluxBound="cobra_default_lb" fbc:upperFluxBound="cobra_default_ub">
        <listOfReactants>
          <speciesReference constant="true" species="M_m170" stoichiometry="2" />
        </listOfReactants>
        <listOfProducts>
          <speciesReference constant="true" species="M_m169" stoichiometry="1" />
          <speciesReference constant="true" species="M_m268" stoichiometry="1" />
        </listOfProducts>
        <fbc:geneProductAssociation>
          <fbc:geneProductRef fbc:geneProduct="G_YPL028W" />
        </fbc:geneProductAssociation>
      </reaction>
      <reaction fast="false" id="R_ERG10_2" name="Acetyl-CoA acetyltransferase" reversible="true" fbc:lowerFluxBound="cobra_default_lb" fbc:upperFluxBound="cobra_default_ub">
        <listOfReactants>
          <speciesReference constant="true" species="M_m171" stoichiometry="2" />
        </listOfReactants>
        <listOfProducts>
          <speciesReference constant="true" species="M_m161" stoichiometry="1" />
          <speciesReference constant="true" species="M_m269" stoichiometry="1" />
        </listOfProducts>
        <fbc:geneProductAssociation>
          <fbc:geneProductRef fbc:geneProduct="G_YPL028W" />
        </fbc:geneProductAssociation>
      </reaction>
      <reaction fast="false" id="R_ACP1" name="Acyl carrier protein, mitochondrial" reversible="false" fbc:lowerFluxBound="cobra_0_bound" fbc:upperFluxBound="cobra_default_ub">
        <listOfReactants>
          <speciesReference constant="true" species="M_m584" stoichiometry="1" />
          <speciesReference constant="true" species="M_m775" stoichiometry="1" />
        </listOfReactants>
        <listOfProducts>
          <speciesReference constant="true" species="M_m582" stoichiometry="1" />
          <speciesReference constant="true" species="M_m774" stoichiometry="1" />
        </listOfProducts>
        <fbc:geneProductAssociation>
          <fbc:geneProductRef fbc:geneProduct="G_YKL192C" />
        </fbc:geneProductAssociation>
      </reaction>
      <reaction fast="false" id="R_YKL192C_YER061C_YOR221C_YKL055C_1" name="Grouped fatty acid synthesis, mitochondrial" reversible="false" fbc:lowerFluxBound="cobra_0_bound" fbc:upperFluxBound="cobra_default_ub">
        <listOfReactants>
          <speciesReference constant="true" species="M_m538" stoichiometry="4" />
          <speciesReference constant="true" species="M_m588" stoichiometry="8" />
          <speciesReference constant="true" species="M_m174" stoichiometry="1" />
        </listOfReactants>
        <listOfProducts>
          <speciesReference constant="true" species="M_m586" stoichiometry="8" />
          <speciesReference constant="true" species="M_m176" stoichiometry="4" />
          <speciesReference constant="true" species="M_m266" stoichiometry="4" />
          <speciesReference constant="true" species="M_m235" stoichiometry="1" />
        </listOfProducts>
        <fbc:geneProductAssociation>
          <fbc:and>
            <fbc:geneProductRef fbc:geneProduct="G_YKL192C" />
            <fbc:geneProductRef fbc:geneProduct="G_YER061C" />
            <fbc:geneProductRef fbc:geneProduct="G_YOR221C" />
            <fbc:geneProductRef fbc:geneProduct="G_YKL055C" />
          </fbc:and>
        </fbc:geneProductAssociation>
      </reaction>
      <reaction fast="false" id="R_YKL192C_YER061C_YOR221C_YKL055C_2" name="Grouped fatty acid synthesis, mitochondrial" reversible="false" fbc:lowerFluxBound="cobra_0_bound" fbc:upperFluxBound="cobra_default_ub">
        <listOfReactants>
          <speciesReference constant="true" species="M_m538" stoichiometry="5" />
          <speciesReference constant="true" species="M_m588" stoichiometry="10" />
          <speciesReference constant="true" species="M_m174" stoichiometry="1" />
        </listOfReactants>
        <listOfProducts>
          <speciesReference constant="true" species="M_m586" stoichiometry="10" />
          <speciesReference constant="true" species="M_m266" stoichiometry="5" />
          <speciesReference constant="true" species="M_m337" stoichiometry="1" />
          <speciesReference constant="true" species="M_m176" stoichiometry="5" />
        </listOfProducts>
        <fbc:geneProductAssociation>
          <fbc:and>
            <fbc:geneProductRef fbc:geneProduct="G_YKL192C" />
            <fbc:geneProductRef fbc:geneProduct="G_YER061C" />
            <fbc:geneProductRef fbc:geneProduct="G_YOR221C" />
            <fbc:geneProductRef fbc:geneProduct="G_YKL055C" />
          </fbc:and>
        </fbc:geneProductAssociation>
      </reaction>
      <reaction fast="false" id="R_YKL192C_YER061C_YOR221C_YKL055C_3" name="Grouped fatty acid synthesis, mitochondrial" reversible="false" fbc:lowerFluxBound="cobra_0_bound" fbc:upperFluxBound="cobra_default_ub">
        <listOfReactants>
          <speciesReference constant="true" species="M_m538" stoichiometry="6" />
          <speciesReference constant="true" species="M_m588" stoichiometry="12" />
          <speciesReference constant="true" species="M_m174" stoichiometry="1" />
        </listOfReactants>
        <listOfProducts>
          <speciesReference constant="true" species="M_m586" stoichiometry="12" />
          <speciesReference constant="true" species="M_m266" stoichiometry="6" />
          <speciesReference constant="true" species="M_m562" stoichiometry="1" />
          <speciesReference constant="true" species="M_m176" stoichiometry="6" />
        </listOfProducts>
        <fbc:geneProductAssociation>
          <fbc:and>
            <fbc:geneProductRef fbc:geneProduct="G_YKL192C" />
            <fbc:geneProductRef fbc:geneProduct="G_YER061C" />
            <fbc:geneProductRef fbc:geneProduct="G_YOR221C" />
            <fbc:geneProductRef fbc:geneProduct="G_YKL055C" />
          </fbc:and>
        </fbc:geneProductAssociation>
      </reaction>
      <reaction fast="false" id="R_YKL192C_YER061C_YOR221C_YKL055C_4" name="Grouped fatty acid synthesis, mitochondrial" reversible="false" fbc:lowerFluxBound="cobra_0_bound" fbc:upperFluxBound="cobra_default_ub">
        <listOfReactants>
          <speciesReference constant="true" species="M_m538" stoichiometry="6" />
          <speciesReference constant="true" species="M_m588" stoichiometry="11" />
          <speciesReference constant="true" species="M_m174" stoichiometry="1" />
        </listOfReactants>
        <listOfProducts>
          <speciesReference constant="true" species="M_m748" stoichiometry="1" />
          <speciesReference constant="true" species="M_m266" stoichiometry="6" />
          <speciesReference constant="true" species="M_m586" stoichiometry="11" />
          <speciesReference constant="true" species="M_m176" stoichiometry="6" />
        </listOfProducts>
        <fbc:geneProductAssociation>
          <fbc:and>
            <fbc:geneProductRef fbc:geneProduct="G_YKL192C" />
            <fbc:geneProductRef fbc:geneProduct="G_YER061C" />
            <fbc:geneProductRef fbc:geneProduct="G_YOR221C" />
            <fbc:geneProductRef fbc:geneProduct="G_YKL055C" />
          </fbc:and>
        </fbc:geneProductAssociation>
      </reaction>
      <reaction fast="false" id="R_YKL192C_YER061C_YOR221C_YKL055C_5" name="Grouped fatty acid synthesis, mitochondrial" reversible="false" fbc:lowerFluxBound="cobra_0_bound" fbc:upperFluxBound="cobra_default_ub">
        <listOfReactants>
          <speciesReference constant="true" species="M_m538" stoichiometry="7" />
          <speciesReference constant="true" species="M_m588" stoichiometry="14" />
          <speciesReference constant="true" species="M_m174" stoichiometry="1" />
        </listOfReactants>
        <listOfProducts>
          <speciesReference constant="true" species="M_m586" stoichiometry="14" />
          <speciesReference constant="true" species="M_m266" stoichiometry="7" />
          <speciesReference constant="true" species="M_m435" stoichiometry="1" />
          <speciesReference constant="true" species="M_m176" stoichiometry="7" />
        </listOfProducts>
        <fbc:geneProductAssociation>
          <fbc:and>
            <fbc:geneProductRef fbc:geneProduct="G_YKL192C" />
            <fbc:geneProductRef fbc:geneProduct="G_YER061C" />
            <fbc:geneProductRef fbc:geneProduct="G_YOR221C" />
            <fbc:geneProductRef fbc:geneProduct="G_YKL055C" />
          </fbc:and>
        </fbc:geneProductAssociation>
      </reaction>
      <reaction fast="false" id="R_YKL192C_YER061C_YOR221C_YKL055C_6" name="Grouped fatty acid synthesis, mitochondrial" reversible="false" fbc:lowerFluxBound="cobra_0_bound" fbc:upperFluxBound="cobra_default_ub">
        <listOfReactants>
          <speciesReference constant="true" species="M_m538" stoichiometry="7" />
          <speciesReference constant="true" species="M_m588" stoichiometry="13" />
          <speciesReference constant="true" species="M_m174" stoichiometry="1" />
        </listOfReactants>
        <listOfProducts>
          <speciesReference constant="true" species="M_m586" stoichiometry="13" />
          <speciesReference constant="true" species="M_m266" stoichiometry="7" />
          <speciesReference constant="true" species="M_m641" stoichiometry="1" />
          <speciesReference constant="true" species="M_m176" stoichiometry="7" />
        </listOfProducts>
        <fbc:geneProductAssociation>
          <fbc:and>
            <fbc:geneProductRef fbc:geneProduct="G_YKL192C" />
            <fbc:geneProductRef fbc:geneProduct="G_YER061C" />
            <fbc:geneProductRef fbc:geneProduct="G_YOR221C" />
            <fbc:geneProductRef fbc:geneProduct="G_YKL055C" />
          </fbc:and>
        </fbc:geneProductAssociation>
      </reaction>
      <reaction fast="false" id="R_YKL192C_YER061C_YOR221C_YKL055C_7" name="Grouped fatty acid synthesis, mitochondrial" reversible="false" fbc:lowerFluxBound="cobra_0_bound" fbc:upperFluxBound="cobra_default_ub">
        <listOfReactants>
          <speciesReference constant="true" species="M_m538" stoichiometry="8" />
          <speciesReference constant="true" species="M_m588" stoichiometry="16" />
          <speciesReference constant="true" species="M_m174" stoichiometry="1" />
        </listOfReactants>
        <listOfProducts>
          <speciesReference constant="true" species="M_m735" stoichiometry="1" />
          <speciesReference constant="true" species="M_m266" stoichiometry="8" />
          <speciesReference constant="true" species="M_m586" stoichiometry="16" />
          <speciesReference constant="true" species="M_m176" stoichiometry="8" />
        </listOfProducts>
        <fbc:geneProductAssociation>
          <fbc:and>
            <fbc:geneProductRef fbc:geneProduct="G_YKL192C" />
            <fbc:geneProductRef fbc:geneProduct="G_YER061C" />
            <fbc:geneProductRef fbc:geneProduct="G_YOR221C" />
            <fbc:geneProductRef fbc:geneProduct="G_YKL055C" />
          </fbc:and>
        </fbc:geneProductAssociation>
      </reaction>
      <reaction fast="false" id="R_YKL192C_YER061C_YOR221C_YKL055C_8" name="Grouped fatty acid synthesis, mitochondrial" reversible="false" fbc:lowerFluxBound="cobra_0_bound" fbc:upperFluxBound="cobra_default_ub">
        <listOfReactants>
          <speciesReference constant="true" species="M_m538" stoichiometry="8" />
          <speciesReference constant="true" species="M_m588" stoichiometry="15" />
          <speciesReference constant="true" species="M_m174" stoichiometry="1" />
        </listOfReactants>
        <listOfProducts>
          <speciesReference constant="true" species="M_m586" stoichiometry="15" />
          <speciesReference constant="true" species="M_m266" stoichiometry="8" />
          <speciesReference constant="true" species="M_m614" stoichiometry="1" />
          <speciesReference constant="true" species="M_m176" stoichiometry="8" />
        </listOfProducts>
        <fbc:geneProductAssociation>
          <fbc:and>
            <fbc:geneProductRef fbc:geneProduct="G_YKL192C" />
            <fbc:geneProductRef fbc:geneProduct="G_YER061C" />
            <fbc:geneProductRef fbc:geneProduct="G_YOR221C" />
            <fbc:geneProductRef fbc:geneProduct="G_YKL055C" />
          </fbc:and>
        </fbc:geneProductAssociation>
      </reaction>
      <reaction fast="false" id="R_YKL192C_YER061C_YOR221C_YKL055C_9" name="Grouped fatty acid synthesis, mitochondrial" reversible="false" fbc:lowerFluxBound="cobra_0_bound" fbc:upperFluxBound="cobra_default_ub">
        <listOfReactants>
          <speciesReference constant="true" species="M_m538" stoichiometry="8" />
          <speciesReference constant="true" species="M_m588" stoichiometry="14" />
          <speciesReference constant="true" species="M_m174" stoichiometry="1" />
        </listOfReactants>
        <listOfProducts>
          <speciesReference constant="true" species="M_m504" stoichiometry="1" />
          <speciesReference constant="true" species="M_m586" stoichiometry="14" />
          <speciesReference constant="true" species="M_m266" stoichiometry="8" />
          <speciesReference constant="true" species="M_m176" stoichiometry="8" />
        </listOfProducts>
        <fbc:geneProductAssociation>
          <fbc:and>
            <fbc:geneProductRef fbc:geneProduct="G_YKL192C" />
            <fbc:geneProductRef fbc:geneProduct="G_YER061C" />
            <fbc:geneProductRef fbc:geneProduct="G_YOR221C" />
            <fbc:geneProductRef fbc:geneProduct="G_YKL055C" />
          </fbc:and>
        </fbc:geneProductAssociation>
      </reaction>
      <reaction fast="false" id="R_ACC1" name="Acetyl-CoA carboxylase" reversible="true" fbc:lowerFluxBound="cobra_default_lb" fbc:upperFluxBound="cobra_default_ub">
        <listOfReactants>
          <speciesReference constant="true" species="M_m265" stoichiometry="1" />
          <speciesReference constant="true" species="M_m170" stoichiometry="1" />
          <speciesReference constant="true" species="M_m220" stoichiometry="1" />
        </listOfReactants>
        <listOfProducts>
          <speciesReference constant="true" species="M_m539" stoichiometry="1" />
          <speciesReference constant="true" species="M_m622" stoichiometry="1" />
          <speciesReference constant="true" species="M_m187" stoichiometry="1" />
        </listOfProducts>
        <fbc:geneProductAssociation>
          <fbc:geneProductRef fbc:geneProduct="G_YNR016C" />
        </fbc:geneProductAssociation>
      </reaction>
      <reaction fast="false" id="R_FAS1_1" name="[Acyl-carrier-protein] malonyltransferase" reversible="true" fbc:lowerFluxBound="cobra_default_lb" fbc:upperFluxBound="cobra_default_ub">
        <listOfReactants>
          <speciesReference constant="true" species="M_m539" stoichiometry="1" />
          <speciesReference constant="true" species="M_m175" stoichiometry="1" />
        </listOfReactants>
        <listOfProducts>
          <speciesReference constant="true" species="M_m268" stoichiometry="1" />
          <speciesReference constant="true" species="M_m537" stoichiometry="1" />
        </listOfProducts>
        <fbc:geneProductAssociation>
          <fbc:geneProductRef fbc:geneProduct="G_YKL182W" />
        </fbc:geneProductAssociation>
      </reaction>
      <reaction fast="false" id="R_FAS1_2" name="[Acyl-carrier-protein] acetyltransferase" reversible="true" fbc:lowerFluxBound="cobra_default_lb" fbc:upperFluxBound="cobra_default_ub">
        <listOfReactants>
          <speciesReference constant="true" species="M_m170" stoichiometry="1" />
          <speciesReference constant="true" species="M_m175" stoichiometry="1" />
        </listOfReactants>
        <listOfProducts>
          <speciesReference constant="true" species="M_m173" stoichiometry="1" />
          <speciesReference constant="true" species="M_m268" stoichiometry="1" />
        </listOfProducts>
        <fbc:geneProductAssociation>
          <fbc:geneProductRef fbc:geneProduct="G_YKL182W" />
        </fbc:geneProductAssociation>
      </reaction>
      <reaction fast="false" id="R_CEM1" name="3-oxoacyl-[acyl-carrier-protein] synthase homolog" reversible="false" fbc:lowerFluxBound="cobra_0_bound" fbc:upperFluxBound="cobra_default_ub">
        <listOfReactants>
          <speciesReference constant="true" species="M_m538" stoichiometry="1" />
          <speciesReference constant="true" species="M_m174" stoichiometry="1" />
        </listOfReactants>
        <listOfProducts>
          <speciesReference constant="true" species="M_m108" stoichiometry="1" />
          <speciesReference constant="true" species="M_m266" stoichiometry="1" />
          <speciesReference constant="true" species="M_m176" stoichiometry="1" />
        </listOfProducts>
        <fbc:geneProductAssociation>
          <fbc:geneProductRef fbc:geneProduct="G_YER061C" />
        </fbc:geneProductAssociation>
      </reaction>
      <reaction fast="false" id="R_YGR037C_YNR016C_YKL182W_YPL231W_1" name="Grouped fatty acid synthesis, cytosolic" reversible="false" fbc:lowerFluxBound="cobra_0_bound" fbc:upperFluxBound="cobra_default_ub">
        <listOfReactants>
          <speciesReference constant="true" species="M_m173" stoichiometry="1" />
          <speciesReference constant="true" species="M_m587" stoichiometry="8" />
          <speciesReference constant="true" species="M_m537" stoichiometry="4" />
        </listOfReactants>
        <listOfProducts>
          <speciesReference constant="true" species="M_m265" stoichiometry="4" />
          <speciesReference constant="true" species="M_m585" stoichiometry="8" />
          <speciesReference constant="true" species="M_m175" stoichiometry="4" />
          <speciesReference constant="true" species="M_m293" stoichiometry="1" />
        </listOfProducts>
        <fbc:geneProductAssociation>
          <fbc:and>
            <fbc:geneProductRef fbc:geneProduct="G_YGR037C" />
            <fbc:geneProductRef fbc:geneProduct="G_YNR016C" />
            <fbc:geneProductRef fbc:geneProduct="G_YKL182W" />
            <fbc:geneProductRef fbc:geneProduct="G_YPL231W" />
          </fbc:and>
        </fbc:geneProductAssociation>
      </reaction>
      <reaction fast="false" id="R_YGR037C_YNR016C_YKL182W_YPL231W_2" name="Grouped fatty acid synthesis, cytosolic" reversible="false" fbc:lowerFluxBound="cobra_0_bound" fbc:upperFluxBound="cobra_default_ub">
        <listOfReactants>
          <speciesReference constant="true" species="M_m173" stoichiometry="1" />
          <speciesReference constant="true" species="M_m587" stoichiometry="10" />
          <speciesReference constant="true" species="M_m537" stoichiometry="5" />
        </listOfReactants>
        <listOfProducts>
          <speciesReference constant="true" species="M_m265" stoichiometry="5" />
          <speciesReference constant="true" species="M_m585" stoichiometry="10" />
          <speciesReference constant="true" species="M_m175" stoichiometry="5" />
          <speciesReference constant="true" species="M_m336" stoichiometry="1" />
        </listOfProducts>
        <fbc:geneProductAssociation>
          <fbc:and>
            <fbc:geneProductRef fbc:geneProduct="G_YGR037C" />
            <fbc:geneProductRef fbc:geneProduct="G_YNR016C" />
            <fbc:geneProductRef fbc:geneProduct="G_YKL182W" />
            <fbc:geneProductRef fbc:geneProduct="G_YPL231W" />
          </fbc:and>
        </fbc:geneProductAssociation>
      </reaction>
      <reaction fast="false" id="R_YGR037C_YNR016C_YKL182W_YPL231W_3" name="Grouped fatty acid synthesis, cytosolic" reversible="false" fbc:lowerFluxBound="cobra_0_bound" fbc:upperFluxBound="cobra_default_ub">
        <listOfReactants>
          <speciesReference constant="true" species="M_m173" stoichiometry="1" />
          <speciesReference constant="true" species="M_m587" stoichiometry="12" />
          <speciesReference constant="true" species="M_m537" stoichiometry="6" />
        </listOfReactants>
        <listOfProducts>
          <speciesReference constant="true" species="M_m265" stoichiometry="6" />
          <speciesReference constant="true" species="M_m585" stoichiometry="12" />
          <speciesReference constant="true" species="M_m175" stoichiometry="6" />
          <speciesReference constant="true" species="M_m561" stoichiometry="1" />
        </listOfProducts>
        <fbc:geneProductAssociation>
          <fbc:and>
            <fbc:geneProductRef fbc:geneProduct="G_YGR037C" />
            <fbc:geneProductRef fbc:geneProduct="G_YNR016C" />
            <fbc:geneProductRef fbc:geneProduct="G_YKL182W" />
            <fbc:geneProductRef fbc:geneProduct="G_YPL231W" />
          </fbc:and>
        </fbc:geneProductAssociation>
      </reaction>
      <reaction fast="false" id="R_YGR037C_YNR016C_YKL182W_YPL231W_4" name="Grouped fatty acid synthesis, cytosolic" reversible="false" fbc:lowerFluxBound="cobra_0_bound" fbc:upperFluxBound="cobra_default_ub">
        <listOfReactants>
          <speciesReference constant="true" species="M_m173" stoichiometry="1" />
          <speciesReference constant="true" species="M_m587" stoichiometry="11" />
          <speciesReference constant="true" species="M_m537" stoichiometry="6" />
        </listOfReactants>
        <listOfProducts>
          <speciesReference constant="true" species="M_m265" stoichiometry="6" />
          <speciesReference constant="true" species="M_m585" stoichiometry="11" />
          <speciesReference constant="true" species="M_m175" stoichiometry="6" />
          <speciesReference constant="true" species="M_m747" stoichiometry="1" />
        </listOfProducts>
        <fbc:geneProductAssociation>
          <fbc:and>
            <fbc:geneProductRef fbc:geneProduct="G_YGR037C" />
            <fbc:geneProductRef fbc:geneProduct="G_YNR016C" />
            <fbc:geneProductRef fbc:geneProduct="G_YKL182W" />
            <fbc:geneProductRef fbc:geneProduct="G_YPL231W" />
          </fbc:and>
        </fbc:geneProductAssociation>
      </reaction>
      <reaction fast="false" id="R_YGR037C_YNR016C_YKL182W_YPL231W_5" name="Grouped fatty acid synthesis, cytosolic" reversible="false" fbc:lowerFluxBound="cobra_0_bound" fbc:upperFluxBound="cobra_default_ub">
        <listOfReactants>
          <speciesReference constant="true" species="M_m173" stoichiometry="1" />
          <speciesReference constant="true" species="M_m587" stoichiometry="14" />
          <speciesReference constant="true" species="M_m537" stoichiometry="7" />
        </listOfReactants>
        <listOfProducts>
          <speciesReference constant="true" species="M_m265" stoichiometry="7" />
          <speciesReference constant="true" species="M_m434" stoichiometry="1" />
          <speciesReference constant="true" species="M_m175" stoichiometry="7" />
          <speciesReference constant="true" species="M_m585" stoichiometry="14" />
        </listOfProducts>
        <fbc:geneProductAssociation>
          <fbc:and>
            <fbc:geneProductRef fbc:geneProduct="G_YGR037C" />
            <fbc:geneProductRef fbc:geneProduct="G_YNR016C" />
            <fbc:geneProductRef fbc:geneProduct="G_YKL182W" />
            <fbc:geneProductRef fbc:geneProduct="G_YPL231W" />
          </fbc:and>
        </fbc:geneProductAssociation>
      </reaction>
      <reaction fast="false" id="R_YGR037C_YNR016C_YKL182W_YPL231W_6" name="Grouped fatty acid synthesis, cytosolic" reversible="false" fbc:lowerFluxBound="cobra_0_bound" fbc:upperFluxBound="cobra_default_ub">
        <listOfReactants>
          <speciesReference constant="true" species="M_m173" stoichiometry="1" />
          <speciesReference constant="true" species="M_m587" stoichiometry="13" />
          <speciesReference constant="true" species="M_m537" stoichiometry="7" />
        </listOfReactants>
        <listOfProducts>
          <speciesReference constant="true" species="M_m265" stoichiometry="7" />
          <speciesReference constant="true" species="M_m585" stoichiometry="13" />
          <speciesReference constant="true" species="M_m640" stoichiometry="1" />
          <speciesReference constant="true" species="M_m175" stoichiometry="7" />
        </listOfProducts>
        <fbc:geneProductAssociation>
          <fbc:and>
            <fbc:geneProductRef fbc:geneProduct="G_YGR037C" />
            <fbc:geneProductRef fbc:geneProduct="G_YNR016C" />
            <fbc:geneProductRef fbc:geneProduct="G_YKL182W" />
            <fbc:geneProductRef fbc:geneProduct="G_YPL231W" />
          </fbc:and>
        </fbc:geneProductAssociation>
      </reaction>
      <reaction fast="false" id="R_YGR037C_YNR016C_YKL182W_YPL231W_7" name="Grouped fatty acid synthesis, cytosolic" reversible="false" fbc:lowerFluxBound="cobra_0_bound" fbc:upperFluxBound="cobra_default_ub">
        <listOfReactants>
          <speciesReference constant="true" species="M_m173" stoichiometry="1" />
          <speciesReference constant="true" species="M_m587" stoichiometry="16" />
          <speciesReference constant="true" species="M_m537" stoichiometry="8" />
        </listOfReactants>
        <listOfProducts>
          <speciesReference constant="true" species="M_m265" stoichiometry="8" />
          <speciesReference constant="true" species="M_m585" stoichiometry="16" />
          <speciesReference constant="true" species="M_m734" stoichiometry="1" />
          <speciesReference constant="true" species="M_m175" stoichiometry="8" />
        </listOfProducts>
        <fbc:geneProductAssociation>
          <fbc:and>
            <fbc:geneProductRef fbc:geneProduct="G_YGR037C" />
            <fbc:geneProductRef fbc:geneProduct="G_YNR016C" />
            <fbc:geneProductRef fbc:geneProduct="G_YKL182W" />
            <fbc:geneProductRef fbc:geneProduct="G_YPL231W" />
          </fbc:and>
        </fbc:geneProductAssociation>
      </reaction>
      <reaction fast="false" id="R_YGR037C_YNR016C_YKL182W_YPL231W_8" name="Grouped fatty acid synthesis, cytosolic" reversible="false" fbc:lowerFluxBound="cobra_0_bound" fbc:upperFluxBound="cobra_default_ub">
        <listOfReactants>
          <speciesReference constant="true" species="M_m173" stoichiometry="1" />
          <speciesReference constant="true" species="M_m587" stoichiometry="15" />
          <speciesReference constant="true" species="M_m537" stoichiometry="8" />
        </listOfReactants>
        <listOfProducts>
          <speciesReference constant="true" species="M_m265" stoichiometry="8" />
          <speciesReference constant="true" species="M_m585" stoichiometry="15" />
          <speciesReference constant="true" species="M_m613" stoichiometry="1" />
          <speciesReference constant="true" species="M_m175" stoichiometry="8" />
        </listOfProducts>
        <fbc:geneProductAssociation>
          <fbc:and>
            <fbc:geneProductRef fbc:geneProduct="G_YGR037C" />
            <fbc:geneProductRef fbc:geneProduct="G_YNR016C" />
            <fbc:geneProductRef fbc:geneProduct="G_YKL182W" />
            <fbc:geneProductRef fbc:geneProduct="G_YPL231W" />
          </fbc:and>
        </fbc:geneProductAssociation>
      </reaction>
      <reaction fast="false" id="R_YGR037C_YNR016C_YKL182W_YPL231W_9" name="Grouped fatty acid synthesis, cytosolic" reversible="false" fbc:lowerFluxBound="cobra_0_bound" fbc:upperFluxBound="cobra_default_ub">
        <listOfReactants>
          <speciesReference constant="true" species="M_m173" stoichiometry="1" />
          <speciesReference constant="true" species="M_m587" stoichiometry="14" />
          <speciesReference constant="true" species="M_m537" stoichiometry="8" />
        </listOfReactants>
        <listOfProducts>
          <speciesReference constant="true" species="M_m265" stoichiometry="8" />
          <speciesReference constant="true" species="M_m585" stoichiometry="14" />
          <speciesReference constant="true" species="M_m175" stoichiometry="8" />
          <speciesReference constant="true" species="M_m503" stoichiometry="1" />
        </listOfProducts>
        <fbc:geneProductAssociation>
          <fbc:and>
            <fbc:geneProductRef fbc:geneProduct="G_YGR037C" />
            <fbc:geneProductRef fbc:geneProduct="G_YNR016C" />
            <fbc:geneProductRef fbc:geneProduct="G_YKL182W" />
            <fbc:geneProductRef fbc:geneProduct="G_YPL231W" />
          </fbc:and>
        </fbc:geneProductAssociation>
      </reaction>
      <reaction fast="false" id="R_FAS1_3" name="3-hydroxyacyl-[acyl-carrier-protein] dehydrase" reversible="true" fbc:lowerFluxBound="cobra_default_lb" fbc:upperFluxBound="cobra_default_ub">
        <listOfReactants>
          <speciesReference constant="true" species="M_m2" stoichiometry="1" />
        </listOfReactants>
        <listOfProducts>
          <speciesReference constant="true" species="M_m436" stoichiometry="1" />
        </listOfProducts>
        <fbc:geneProductAssociation>
          <fbc:geneProductRef fbc:geneProduct="G_YKL182W" />
        </fbc:geneProductAssociation>
      </reaction>
      <reaction fast="false" id="R_FAS1_4" name="Enoyl-[acyl-carrier-protein] reductase [NADH]" reversible="true" fbc:lowerFluxBound="cobra_default_lb" fbc:upperFluxBound="cobra_default_ub">
        <listOfReactants>
          <speciesReference constant="true" species="M_m173" stoichiometry="1" />
          <speciesReference constant="true" species="M_m581" stoichiometry="1" />
        </listOfReactants>
        <listOfProducts>
          <speciesReference constant="true" species="M_m48" stoichiometry="1" />
          <speciesReference constant="true" species="M_m583" stoichiometry="1" />
        </listOfProducts>
        <fbc:geneProductAssociation>
          <fbc:geneProductRef fbc:geneProduct="G_YKL182W" />
        </fbc:geneProductAssociation>
      </reaction>
      <reaction fast="false" id="R_YGL205W_YKR009C_YIL160C_1" name="Grouped fatty acid degradation" reversible="false" fbc:lowerFluxBound="cobra_0_bound" fbc:upperFluxBound="cobra_default_ub">
        <listOfReactants>
          <speciesReference constant="true" species="M_m220" stoichiometry="1" />
          <speciesReference constant="true" species="M_m374" stoichiometry="7" />
          <speciesReference constant="true" species="M_m268" stoichiometry="7" />
          <speciesReference constant="true" species="M_m560" stoichiometry="1" />
          <speciesReference constant="true" species="M_m581" stoichiometry="7" />
        </listOfReactants>
        <listOfProducts>
          <speciesReference constant="true" species="M_m170" stoichiometry="7" />
          <speciesReference constant="true" species="M_m688" stoichiometry="1" />
          <speciesReference constant="true" species="M_m373" stoichiometry="7" />
          <speciesReference constant="true" species="M_m211" stoichiometry="1" />
          <speciesReference constant="true" species="M_m583" stoichiometry="7" />
        </listOfProducts>
        <fbc:geneProductAssociation>
          <fbc:and>
            <fbc:geneProductRef fbc:geneProduct="G_YGL205W" />
            <fbc:geneProductRef fbc:geneProduct="G_YKR009C" />
            <fbc:geneProductRef fbc:geneProduct="G_YIL160C" />
          </fbc:and>
        </fbc:geneProductAssociation>
      </reaction>
      <reaction fast="false" id="R_YGL205W_YKR009C_YIL160C_2" name="Grouped fatty acid degradation" reversible="false" fbc:lowerFluxBound="cobra_0_bound" fbc:upperFluxBound="cobra_default_ub">
        <listOfReactants>
          <speciesReference constant="true" species="M_m581" stoichiometry="8" />
          <speciesReference constant="true" species="M_m374" stoichiometry="8" />
          <speciesReference constant="true" species="M_m220" stoichiometry="1" />
          <speciesReference constant="true" species="M_m268" stoichiometry="8" />
          <speciesReference constant="true" species="M_m639" stoichiometry="1" />
        </listOfReactants>
        <listOfProducts>
          <speciesReference constant="true" species="M_m170" stoichiometry="8" />
          <speciesReference constant="true" species="M_m688" stoichiometry="1" />
          <speciesReference constant="true" species="M_m373" stoichiometry="8" />
          <speciesReference constant="true" species="M_m211" stoichiometry="1" />
          <speciesReference constant="true" species="M_m583" stoichiometry="8" />
        </listOfProducts>
        <fbc:geneProductAssociation>
          <fbc:and>
            <fbc:geneProductRef fbc:geneProduct="G_YGL205W" />
            <fbc:geneProductRef fbc:geneProduct="G_YKR009C" />
            <fbc:geneProductRef fbc:geneProduct="G_YIL160C" />
          </fbc:and>
        </fbc:geneProductAssociation>
      </reaction>
      <reaction fast="false" id="R_YGL205W_YKR009C_YIL160C_3" name="Grouped fatty acid degradation" reversible="false" fbc:lowerFluxBound="cobra_0_bound" fbc:upperFluxBound="cobra_default_ub">
        <listOfReactants>
          <speciesReference constant="true" species="M_m220" stoichiometry="1" />
          <speciesReference constant="true" species="M_m374" stoichiometry="9" />
          <speciesReference constant="true" species="M_m733" stoichiometry="1" />
          <speciesReference constant="true" species="M_m268" stoichiometry="9" />
          <speciesReference constant="true" species="M_m581" stoichiometry="9" />
        </listOfReactants>
        <listOfProducts>
          <speciesReference constant="true" species="M_m170" stoichiometry="9" />
          <speciesReference constant="true" species="M_m688" stoichiometry="1" />
          <speciesReference constant="true" species="M_m373" stoichiometry="9" />
          <speciesReference constant="true" species="M_m211" stoichiometry="1" />
          <speciesReference constant="true" species="M_m583" stoichiometry="9" />
        </listOfProducts>
        <fbc:geneProductAssociation>
          <fbc:and>
            <fbc:geneProductRef fbc:geneProduct="G_YGL205W" />
            <fbc:geneProductRef fbc:geneProduct="G_YKR009C" />
            <fbc:geneProductRef fbc:geneProduct="G_YIL160C" />
          </fbc:and>
        </fbc:geneProductAssociation>
      </reaction>
      <reaction fast="false" id="R_U3_" name="Glycerol-3-phosphate acyltransferase" reversible="false" fbc:lowerFluxBound="cobra_0_bound" fbc:upperFluxBound="cobra_default_ub">
        <listOfReactants>
          <speciesReference constant="true" species="M_m561" stoichiometry="0.1" />
          <speciesReference constant="true" species="M_m734" stoichiometry="0.055" />
          <speciesReference constant="true" species="M_m336" stoichiometry="0.062" />
          <speciesReference constant="true" species="M_m640" stoichiometry="0.169" />
          <speciesReference constant="true" species="M_m503" stoichiometry="0.093" />
          <speciesReference constant="true" species="M_m434" stoichiometry="0.27" />
          <speciesReference constant="true" species="M_m721" stoichiometry="1" />
          <speciesReference constant="true" species="M_m613" stoichiometry="0.235" />
          <speciesReference constant="true" species="M_m293" stoichiometry="0.017" />
        </listOfReactants>
        <listOfProducts>
          <speciesReference constant="true" species="M_m179" stoichiometry="1" />
          <speciesReference constant="true" species="M_m175" stoichiometry="1" />
        </listOfProducts>
      </reaction>
      <reaction fast="false" id="R_U4_" name="Glycerol-3-phosphate acyltransferas" reversible="false" fbc:lowerFluxBound="cobra_0_bound" fbc:upperFluxBound="cobra_default_ub">
        <listOfReactants>
          <speciesReference constant="true" species="M_m561" stoichiometry="0.1" />
          <speciesReference constant="true" species="M_m734" stoichiometry="0.055" />
          <speciesReference constant="true" species="M_m336" stoichiometry="0.062" />
          <speciesReference constant="true" species="M_m640" stoichiometry="0.169" />
          <speciesReference constant="true" species="M_m503" stoichiometry="0.093" />
          <speciesReference constant="true" species="M_m434" stoichiometry="0.27" />
          <speciesReference constant="true" species="M_m721" stoichiometry="1" />
          <speciesReference constant="true" species="M_m613" stoichiometry="0.235" />
          <speciesReference constant="true" species="M_m293" stoichiometry="0.017" />
        </listOfReactants>
        <listOfProducts>
          <speciesReference constant="true" species="M_m179" stoichiometry="1" />
          <speciesReference constant="true" species="M_m175" stoichiometry="1" />
        </listOfProducts>
      </reaction>
      <reaction fast="false" id="R_U5_" name="Glycerol-3-phosphate acyltransferase" reversible="false" fbc:lowerFluxBound="cobra_0_bound" fbc:upperFluxBound="cobra_default_ub">
        <listOfReactants>
          <speciesReference constant="true" species="M_m734" stoichiometry="0.055" />
          <speciesReference constant="true" species="M_m336" stoichiometry="0.062" />
          <speciesReference constant="true" species="M_m640" stoichiometry="0.169" />
          <speciesReference constant="true" species="M_m503" stoichiometry="0.093" />
          <speciesReference constant="true" species="M_m412" stoichiometry="1" />
          <speciesReference constant="true" species="M_m434" stoichiometry="0.27" />
          <speciesReference constant="true" species="M_m561" stoichiometry="0.1" />
          <speciesReference constant="true" species="M_m613" stoichiometry="0.235" />
          <speciesReference constant="true" species="M_m293" stoichiometry="0.017" />
        </listOfReactants>
        <listOfProducts>
          <speciesReference constant="true" species="M_m178" stoichiometry="1" />
          <speciesReference constant="true" species="M_m175" stoichiometry="1" />
        </listOfProducts>
      </reaction>
      <reaction fast="false" id="R_U6_" name="Glycerol-3-phosphate acyltransferase" reversible="false" fbc:lowerFluxBound="cobra_0_bound" fbc:upperFluxBound="cobra_default_ub">
        <listOfReactants>
          <speciesReference constant="true" species="M_m734" stoichiometry="0.055" />
          <speciesReference constant="true" species="M_m336" stoichiometry="0.062" />
          <speciesReference constant="true" species="M_m640" stoichiometry="0.169" />
          <speciesReference constant="true" species="M_m503" stoichiometry="0.093" />
          <speciesReference constant="true" species="M_m412" stoichiometry="1" />
          <speciesReference constant="true" species="M_m434" stoichiometry="0.27" />
          <speciesReference constant="true" species="M_m561" stoichiometry="0.1" />
          <speciesReference constant="true" species="M_m613" stoichiometry="0.235" />
          <speciesReference constant="true" species="M_m293" stoichiometry="0.017" />
        </listOfReactants>
        <listOfProducts>
          <speciesReference constant="true" species="M_m178" stoichiometry="1" />
          <speciesReference constant="true" species="M_m175" stoichiometry="1" />
        </listOfProducts>
      </reaction>
      <reaction fast="false" id="R_U7_" name="Gcyldihydroxyacetonephosphate reductase" reversible="false" fbc:lowerFluxBound="cobra_0_bound" fbc:upperFluxBound="cobra_default_ub">
        <listOfReactants>
          <speciesReference constant="true" species="M_m178" stoichiometry="1" />
          <speciesReference constant="true" species="M_m587" stoichiometry="1" />
        </listOfReactants>
        <listOfProducts>
          <speciesReference constant="true" species="M_m179" stoichiometry="1" />
          <speciesReference constant="true" species="M_m585" stoichiometry="1" />
        </listOfProducts>
      </reaction>
      <reaction fast="false" id="R_SLC1" name="Probable 1-acyl-sn-glycerol-3-phosphate acyltransferase" reversible="false" fbc:lowerFluxBound="cobra_0_bound" fbc:upperFluxBound="cobra_default_ub">
        <listOfReactants>
          <speciesReference constant="true" species="M_m734" stoichiometry="0.055" />
          <speciesReference constant="true" species="M_m293" stoichiometry="0.017" />
          <speciesReference constant="true" species="M_m336" stoichiometry="0.062" />
          <speciesReference constant="true" species="M_m640" stoichiometry="0.169" />
          <speciesReference constant="true" species="M_m503" stoichiometry="0.093" />
          <speciesReference constant="true" species="M_m434" stoichiometry="0.27" />
          <speciesReference constant="true" species="M_m179" stoichiometry="1" />
          <speciesReference constant="true" species="M_m613" stoichiometry="0.235" />
          <speciesReference constant="true" species="M_m561" stoichiometry="0.1" />
        </listOfReactants>
        <listOfProducts>
          <speciesReference constant="true" species="M_m175" stoichiometry="1" />
          <speciesReference constant="true" species="M_m651" stoichiometry="1" />
        </listOfProducts>
        <fbc:geneProductAssociation>
          <fbc:geneProductRef fbc:geneProduct="G_YDL052C" />
        </fbc:geneProductAssociation>
      </reaction>
      <reaction fast="false" id="R_U8_" name="1-acylglycerol-3-phosphate acyltransferase" reversible="false" fbc:lowerFluxBound="cobra_0_bound" fbc:upperFluxBound="cobra_default_ub">
        <listOfReactants>
          <speciesReference constant="true" species="M_m734" stoichiometry="0.055" />
          <speciesReference constant="true" species="M_m293" stoichiometry="0.017" />
          <speciesReference constant="true" species="M_m336" stoichiometry="0.062" />
          <speciesReference constant="true" species="M_m640" stoichiometry="0.169" />
          <speciesReference constant="true" species="M_m503" stoichiometry="0.093" />
          <speciesReference constant="true" species="M_m434" stoichiometry="0.27" />
          <speciesReference constant="true" species="M_m179" stoichiometry="1" />
          <speciesReference constant="true" species="M_m613" stoichiometry="0.235" />
          <speciesReference constant="true" species="M_m561" stoichiometry="0.1" />
        </listOfReactants>
        <listOfProducts>
          <speciesReference constant="true" species="M_m175" stoichiometry="1" />
          <speciesReference constant="true" species="M_m651" stoichiometry="1" />
        </listOfProducts>
      </reaction>
      <reaction fast="false" id="R_CDS1_1" name="Phosphatidate cytidylyltransferase" reversible="true" fbc:lowerFluxBound="cobra_default_lb" fbc:upperFluxBound="cobra_default_ub">
        <listOfReactants>
          <speciesReference constant="true" species="M_m272" stoichiometry="1" />
          <speciesReference constant="true" species="M_m652" stoichiometry="1" />
        </listOfReactants>
        <listOfProducts>
          <speciesReference constant="true" species="M_m250" stoichiometry="1" />
          <speciesReference constant="true" species="M_m689" stoichiometry="1" />
        </listOfProducts>
        <fbc:geneProductAssociation>
          <fbc:geneProductRef fbc:geneProduct="G_YBR029C" />
        </fbc:geneProductAssociation>
      </reaction>
      <reaction fast="false" id="R_CDS1_2" name="Phosphatidate cytidylyltransferase" reversible="true" fbc:lowerFluxBound="cobra_default_lb" fbc:upperFluxBound="cobra_default_ub">
        <listOfReactants>
          <speciesReference constant="true" species="M_m651" stoichiometry="1" />
          <speciesReference constant="true" species="M_m271" stoichiometry="1" />
        </listOfReactants>
        <listOfProducts>
          <speciesReference constant="true" species="M_m249" stoichiometry="1" />
          <speciesReference constant="true" species="M_m688" stoichiometry="1" />
        </listOfProducts>
        <fbc:geneProductAssociation>
          <fbc:geneProductRef fbc:geneProduct="G_YBR029C" />
        </fbc:geneProductAssociation>
      </reaction>
      <reaction fast="false" id="R_CHO1_1" name="CDP-diacylglycerol--serine O-phosphatidyltransferase" reversible="true" fbc:lowerFluxBound="cobra_default_lb" fbc:upperFluxBound="cobra_default_ub">
        <listOfReactants>
          <speciesReference constant="true" species="M_m523" stoichiometry="1" />
          <speciesReference constant="true" species="M_m249" stoichiometry="1" />
        </listOfReactants>
        <listOfProducts>
          <speciesReference constant="true" species="M_m660" stoichiometry="1" />
          <speciesReference constant="true" species="M_m263" stoichiometry="1" />
        </listOfProducts>
        <fbc:geneProductAssociation>
          <fbc:geneProductRef fbc:geneProduct="G_YER026C" />
        </fbc:geneProductAssociation>
      </reaction>
      <reaction fast="false" id="R_CHO1_2" name="CDP-diacylglycerol--serine O-phosphatidyltransferase" reversible="true" fbc:lowerFluxBound="cobra_default_lb" fbc:upperFluxBound="cobra_default_ub">
        <listOfReactants>
          <speciesReference constant="true" species="M_m250" stoichiometry="1" />
          <speciesReference constant="true" species="M_m524" stoichiometry="1" />
        </listOfReactants>
        <listOfProducts>
          <speciesReference constant="true" species="M_m661" stoichiometry="1" />
          <speciesReference constant="true" species="M_m264" stoichiometry="1" />
        </listOfProducts>
        <fbc:geneProductAssociation>
          <fbc:geneProductRef fbc:geneProduct="G_YER026C" />
        </fbc:geneProductAssociation>
      </reaction>
      <reaction fast="false" id="R_PSD2" name="Phosphatidylserine decarboxylase proenzyme 2" reversible="false" fbc:lowerFluxBound="cobra_0_bound" fbc:upperFluxBound="cobra_default_ub">
        <listOfReactants>
          <speciesReference constant="true" species="M_m660" stoichiometry="1" />
        </listOfReactants>
        <listOfProducts>
          <speciesReference constant="true" species="M_m265" stoichiometry="1" />
          <speciesReference constant="true" species="M_m654" stoichiometry="1" />
        </listOfProducts>
        <fbc:geneProductAssociation>
          <fbc:geneProductRef fbc:geneProduct="G_YGR170W" />
        </fbc:geneProductAssociation>
      </reaction>
      <reaction fast="false" id="R_PSD1" name="Phosphatidylserine decarboxylase proenzyme 1, mitochondrial" reversible="false" fbc:lowerFluxBound="cobra_0_bound" fbc:upperFluxBound="cobra_default_ub">
        <listOfReactants>
          <speciesReference constant="true" species="M_m661" stoichiometry="1" />
        </listOfReactants>
        <listOfProducts>
          <speciesReference constant="true" species="M_m655" stoichiometry="1" />
          <speciesReference constant="true" species="M_m266" stoichiometry="1" />
        </listOfProducts>
        <fbc:geneProductAssociation>
          <fbc:geneProductRef fbc:geneProduct="G_YNL169C" />
        </fbc:geneProductAssociation>
      </reaction>
      <reaction fast="false" id="R_CHO2" name="Phosphatidylethanolamine N-methyltransferase" reversible="false" fbc:lowerFluxBound="cobra_0_bound" fbc:upperFluxBound="cobra_default_ub">
        <listOfReactants>
          <speciesReference constant="true" species="M_m654" stoichiometry="1" />
          <speciesReference constant="true" species="M_m707" stoichiometry="1" />
        </listOfReactants>
        <listOfProducts>
          <speciesReference constant="true" species="M_m705" stoichiometry="1" />
          <speciesReference constant="true" species="M_m659" stoichiometry="1" />
        </listOfProducts>
        <fbc:geneProductAssociation>
          <fbc:geneProductRef fbc:geneProduct="G_YGR157W" />
        </fbc:geneProductAssociation>
      </reaction>
      <reaction fast="false" id="R_OPI3_1" name="Methylene-fatty-acyl-phospholipid synthase" reversible="false" fbc:lowerFluxBound="cobra_0_bound" fbc:upperFluxBound="cobra_default_ub">
        <listOfReactants>
          <speciesReference constant="true" species="M_m707" stoichiometry="1" />
          <speciesReference constant="true" species="M_m659" stoichiometry="1" />
        </listOfReactants>
        <listOfProducts>
          <speciesReference constant="true" species="M_m705" stoichiometry="1" />
          <speciesReference constant="true" species="M_m658" stoichiometry="1" />
        </listOfProducts>
        <fbc:geneProductAssociation>
          <fbc:geneProductRef fbc:geneProduct="G_YJR073C" />
        </fbc:geneProductAssociation>
      </reaction>
      <reaction fast="false" id="R_OPI3_2" name="Methylene-fatty-acyl-phospholipid synthase" reversible="false" fbc:lowerFluxBound="cobra_0_bound" fbc:upperFluxBound="cobra_default_ub">
        <listOfReactants>
          <speciesReference constant="true" species="M_m707" stoichiometry="1" />
          <speciesReference constant="true" species="M_m658" stoichiometry="1" />
        </listOfReactants>
        <listOfProducts>
          <speciesReference constant="true" species="M_m705" stoichiometry="1" />
          <speciesReference constant="true" species="M_m653" stoichiometry="1" />
        </listOfProducts>
        <fbc:geneProductAssociation>
          <fbc:geneProductRef fbc:geneProduct="G_YJR073C" />
        </fbc:geneProductAssociation>
      </reaction>
      <reaction fast="false" id="R_CKI1" name="Choline kinase" reversible="false" fbc:lowerFluxBound="cobra_0_bound" fbc:upperFluxBound="cobra_default_ub">
        <listOfReactants>
          <speciesReference constant="true" species="M_m220" stoichiometry="1" />
          <speciesReference constant="true" species="M_m256" stoichiometry="1" />
        </listOfReactants>
        <listOfProducts>
          <speciesReference constant="true" species="M_m257" stoichiometry="1" />
          <speciesReference constant="true" species="M_m187" stoichiometry="1" />
        </listOfProducts>
        <fbc:geneProductAssociation>
          <fbc:geneProductRef fbc:geneProduct="G_YLR133W" />
        </fbc:geneProductAssociation>
      </reaction>
      <reaction fast="false" id="R_PCT1" name="Choline-phosphate cytidylyltransferase" reversible="false" fbc:lowerFluxBound="cobra_0_bound" fbc:upperFluxBound="cobra_default_ub">
        <listOfReactants>
          <speciesReference constant="true" species="M_m257" stoichiometry="1" />
          <speciesReference constant="true" species="M_m271" stoichiometry="1" />
        </listOfReactants>
        <listOfProducts>
          <speciesReference constant="true" species="M_m688" stoichiometry="1" />
          <speciesReference constant="true" species="M_m248" stoichiometry="1" />
        </listOfProducts>
        <fbc:geneProductAssociation>
          <fbc:geneProductRef fbc:geneProduct="G_YGR202C" />
        </fbc:geneProductAssociation>
      </reaction>
      <reaction fast="false" id="R_CPT1" name="Cholinephosphotransferase 1" reversible="false" fbc:lowerFluxBound="cobra_0_bound" fbc:upperFluxBound="cobra_default_ub">
        <listOfReactants>
          <speciesReference constant="true" species="M_m322" stoichiometry="1" />
          <speciesReference constant="true" species="M_m248" stoichiometry="1" />
        </listOfReactants>
        <listOfProducts>
          <speciesReference constant="true" species="M_m263" stoichiometry="1" />
          <speciesReference constant="true" species="M_m653" stoichiometry="1" />
        </listOfProducts>
        <fbc:geneProductAssociation>
          <fbc:geneProductRef fbc:geneProduct="G_YNL130C" />
        </fbc:geneProductAssociation>
      </reaction>
      <reaction fast="false" id="R_EKI1" name="Ethanolamine kinase" reversible="false" fbc:lowerFluxBound="cobra_0_bound" fbc:upperFluxBound="cobra_default_ub">
        <listOfReactants>
          <speciesReference constant="true" species="M_m368" stoichiometry="1" />
          <speciesReference constant="true" species="M_m220" stoichiometry="1" />
        </listOfReactants>
        <listOfProducts>
          <speciesReference constant="true" species="M_m369" stoichiometry="1" />
          <speciesReference constant="true" species="M_m187" stoichiometry="1" />
        </listOfProducts>
        <fbc:geneProductAssociation>
          <fbc:geneProductRef fbc:geneProduct="G_YDR147W" />
        </fbc:geneProductAssociation>
      </reaction>
      <reaction fast="false" id="R_MUQ1" name="Ethanolamine-phosphate cytidylyltransferase" reversible="false" fbc:lowerFluxBound="cobra_0_bound" fbc:upperFluxBound="cobra_default_ub">
        <listOfReactants>
          <speciesReference constant="true" species="M_m369" stoichiometry="1" />
          <speciesReference constant="true" species="M_m271" stoichiometry="1" />
        </listOfReactants>
        <listOfProducts>
          <speciesReference constant="true" species="M_m251" stoichiometry="1" />
          <speciesReference constant="true" species="M_m688" stoichiometry="1" />
        </listOfProducts>
        <fbc:geneProductAssociation>
          <fbc:geneProductRef fbc:geneProduct="G_YGR007W" />
        </fbc:geneProductAssociation>
      </reaction>
      <reaction fast="false" id="R_EPT1" name="Choline/ethanolaminephosphotransferase 1" reversible="true" fbc:lowerFluxBound="cobra_default_lb" fbc:upperFluxBound="cobra_default_ub">
        <listOfReactants>
          <speciesReference constant="true" species="M_m251" stoichiometry="1" />
          <speciesReference constant="true" species="M_m322" stoichiometry="1" />
        </listOfReactants>
        <listOfProducts>
          <speciesReference constant="true" species="M_m654" stoichiometry="1" />
          <speciesReference constant="true" species="M_m263" stoichiometry="1" />
        </listOfProducts>
        <fbc:geneProductAssociation>
          <fbc:geneProductRef fbc:geneProduct="G_YHR123W" />
        </fbc:geneProductAssociation>
      </reaction>
      <reaction fast="false" id="R_INO1" name="Inositol-3-phosphate synthase" reversible="false" fbc:lowerFluxBound="cobra_0_bound" fbc:upperFluxBound="cobra_default_ub">
        <listOfReactants>
          <speciesReference constant="true" species="M_m204" stoichiometry="1" />
        </listOfReactants>
        <listOfProducts>
          <speciesReference constant="true" species="M_m40" stoichiometry="1" />
        </listOfProducts>
        <fbc:geneProductAssociation>
          <fbc:geneProductRef fbc:geneProduct="G_YJL153C" />
        </fbc:geneProductAssociation>
      </reaction>
      <reaction fast="false" id="R_INM1" name="Inositol monophosphatase 1" reversible="false" fbc:lowerFluxBound="cobra_0_bound" fbc:upperFluxBound="cobra_default_ub">
        <listOfReactants>
          <speciesReference constant="true" species="M_m40" stoichiometry="1" />
        </listOfReactants>
        <listOfProducts>
          <speciesReference constant="true" species="M_m559" stoichiometry="1" />
          <speciesReference constant="true" species="M_m622" stoichiometry="1" />
        </listOfProducts>
        <fbc:geneProductAssociation>
          <fbc:geneProductRef fbc:geneProduct="G_YHR046C" />
        </fbc:geneProductAssociation>
      </reaction>
      <reaction fast="false" id="R_PIS1" name="CDP-diacylglycerol--inositol 3-phosphatidyltransferase" reversible="false" fbc:lowerFluxBound="cobra_0_bound" fbc:upperFluxBound="cobra_default_ub">
        <listOfReactants>
          <speciesReference constant="true" species="M_m559" stoichiometry="1" />
          <speciesReference constant="true" species="M_m249" stoichiometry="1" />
        </listOfReactants>
        <listOfProducts>
          <speciesReference constant="true" species="M_m263" stoichiometry="1" />
          <speciesReference constant="true" species="M_m43" stoichiometry="1" />
        </listOfProducts>
        <fbc:geneProductAssociation>
          <fbc:geneProductRef fbc:geneProduct="G_YPR113W" />
        </fbc:geneProductAssociation>
      </reaction>
      <reaction fast="false" id="R_TOR1" name="Phosphatidylinositol kinase homolog TOR1" reversible="false" fbc:lowerFluxBound="cobra_0_bound" fbc:upperFluxBound="cobra_default_ub">
        <listOfReactants>
          <speciesReference constant="true" species="M_m220" stoichiometry="1" />
          <speciesReference constant="true" species="M_m43" stoichiometry="1" />
        </listOfReactants>
        <listOfProducts>
          <speciesReference constant="true" species="M_m42" stoichiometry="1" />
          <speciesReference constant="true" species="M_m187" stoichiometry="1" />
        </listOfProducts>
        <fbc:geneProductAssociation>
          <fbc:geneProductRef fbc:geneProduct="G_YJR066W" />
        </fbc:geneProductAssociation>
      </reaction>
      <reaction fast="false" id="R_TOR2" name="Phosphatidylinositol 4-kinase TOR2" reversible="false" fbc:lowerFluxBound="cobra_0_bound" fbc:upperFluxBound="cobra_default_ub">
        <listOfReactants>
          <speciesReference constant="true" species="M_m220" stoichiometry="1" />
          <speciesReference constant="true" species="M_m43" stoichiometry="1" />
        </listOfReactants>
        <listOfProducts>
          <speciesReference constant="true" species="M_m42" stoichiometry="1" />
          <speciesReference constant="true" species="M_m187" stoichiometry="1" />
        </listOfProducts>
        <fbc:geneProductAssociation>
          <fbc:geneProductRef fbc:geneProduct="G_YKL203C" />
        </fbc:geneProductAssociation>
      </reaction>
      <reaction fast="false" id="R_VPS34" name="Phosphatidylinositol 3-kinase VPS34" reversible="false" fbc:lowerFluxBound="cobra_0_bound" fbc:upperFluxBound="cobra_default_ub">
        <listOfReactants>
          <speciesReference constant="true" species="M_m220" stoichiometry="1" />
          <speciesReference constant="true" species="M_m43" stoichiometry="1" />
        </listOfReactants>
        <listOfProducts>
          <speciesReference constant="true" species="M_m42" stoichiometry="1" />
          <speciesReference constant="true" species="M_m187" stoichiometry="1" />
        </listOfProducts>
        <fbc:geneProductAssociation>
          <fbc:geneProductRef fbc:geneProduct="G_YLR240W" />
        </fbc:geneProductAssociation>
      </reaction>
      <reaction fast="false" id="R_PIK1" name="Phosphatidylinositol 4-kinase PIK1" reversible="false" fbc:lowerFluxBound="cobra_0_bound" fbc:upperFluxBound="cobra_default_ub">
        <listOfReactants>
          <speciesReference constant="true" species="M_m220" stoichiometry="1" />
          <speciesReference constant="true" species="M_m43" stoichiometry="1" />
        </listOfReactants>
        <listOfProducts>
          <speciesReference constant="true" species="M_m41" stoichiometry="1" />
          <speciesReference constant="true" species="M_m187" stoichiometry="1" />
        </listOfProducts>
        <fbc:geneProductAssociation>
          <fbc:geneProductRef fbc:geneProduct="G_YNL267W" />
        </fbc:geneProductAssociation>
      </reaction>
      <reaction fast="false" id="R_STT4" name="Phosphatidylinositol 4-kinase STT4" reversible="false" fbc:lowerFluxBound="cobra_0_bound" fbc:upperFluxBound="cobra_default_ub">
        <listOfReactants>
          <speciesReference constant="true" species="M_m220" stoichiometry="1" />
          <speciesReference constant="true" species="M_m43" stoichiometry="1" />
        </listOfReactants>
        <listOfProducts>
          <speciesReference constant="true" species="M_m41" stoichiometry="1" />
          <speciesReference constant="true" species="M_m187" stoichiometry="1" />
        </listOfProducts>
        <fbc:geneProductAssociation>
          <fbc:geneProductRef fbc:geneProduct="G_YLR305C" />
        </fbc:geneProductAssociation>
      </reaction>
      <reaction fast="false" id="R_FAB1" name="1-phosphatidylinositol-3-phosphate 5-kinase FAB1" reversible="false" fbc:lowerFluxBound="cobra_0_bound" fbc:upperFluxBound="cobra_default_ub">
        <listOfReactants>
          <speciesReference constant="true" species="M_m220" stoichiometry="1" />
          <speciesReference constant="true" species="M_m41" stoichiometry="1" />
        </listOfReactants>
        <listOfProducts>
          <speciesReference constant="true" species="M_m44" stoichiometry="1" />
          <speciesReference constant="true" species="M_m187" stoichiometry="1" />
        </listOfProducts>
        <fbc:geneProductAssociation>
          <fbc:geneProductRef fbc:geneProduct="G_YFR019W" />
        </fbc:geneProductAssociation>
      </reaction>
      <reaction fast="false" id="R_MSS4" name="Probable phosphatidylinositol-4-phosphate 5-kinase MSS4" reversible="false" fbc:lowerFluxBound="cobra_0_bound" fbc:upperFluxBound="cobra_default_ub">
        <listOfReactants>
          <speciesReference constant="true" species="M_m220" stoichiometry="1" />
[truncated: 711,417 more chars]
