# Supplementary material for: Do genome-scale models need exact solvers or clearer standards?
Source: Mol Syst Biol. 2015 Oct 14;11(10):831. doi: 10.15252/msb.20156157 (PMC4631202; doi:10.15252/msb.20156157)
Supplement: Supplementary file 2 — Dataset EV1 [file msb0011-0831-sd2.zip › m_model_collection-master/sbml3/iGB555_fixed.xml]

<?xml version='1.0' encoding='UTF-8'?>
<sbml xmlns:fbc="http://www.sbml.org/sbml/level3/version1/fbc/version2" level="3" sboTerm="SBO:0000624" version="1" xmlns="http://www.sbml.org/sbml/level3/version1/core" fbc:required="false">
  <model id="iGB555_fixed" fbc:strict="true">
    <listOfUnitDefinitions>
      <unitDefinition id="mmol_per_gDW_per_hr">
        <listOfUnits>
          <unit exponent="1" kind="mole" multiplier="1" scale="-3" />
          <unit exponent="-1" kind="gram" multiplier="1" scale="0" />
          <unit exponent="-1" kind="second" multiplier="3600" scale="0" />
        </listOfUnits>
      </unitDefinition>
    </listOfUnitDefinitions>
    <fbc:listOfObjectives fbc:activeObjective="obj">
      <fbc:objective fbc:id="obj" fbc:type="maximize">
        <fbc:listOfFluxObjectives>
          <fbc:fluxObjective fbc:coefficient="1" fbc:reaction="R_DM_BIOMASS" />
        </fbc:listOfFluxObjectives>
      </fbc:objective>
    </fbc:listOfObjectives>
    <listOfParameters>
      <parameter constant="true" id="cobra_default_lb" sboTerm="SBO:0000626" units="mmol_per_gDW_per_hr" value="-1000" />
      <parameter constant="true" id="cobra_default_ub" sboTerm="SBO:0000626" units="mmol_per_gDW_per_hr" value="1000" />
      <parameter constant="true" id="cobra_0_bound" sboTerm="SBO:0000626" units="mmol_per_gDW_per_hr" value="0" />
      <parameter constant="true" id="R_Ex_ACE_ext_upper_bound" sboTerm="SBO:0000625" units="mmol_per_gDW_per_hr" value="10" />
      <parameter constant="true" id="R_Ex_ACE_ext_lower_bound" sboTerm="SBO:0000625" units="mmol_per_gDW_per_hr" value="-10" />
      <parameter constant="true" id="R_Ex_ALA_ext_upper_bound" sboTerm="SBO:0000625" units="mmol_per_gDW_per_hr" value="10" />
      <parameter constant="true" id="R_Ex_ALA_ext_lower_bound" sboTerm="SBO:0000625" units="mmol_per_gDW_per_hr" value="-10" />
      <parameter constant="true" id="R_Ex_ARG_ext_upper_bound" sboTerm="SBO:0000625" units="mmol_per_gDW_per_hr" value="10" />
      <parameter constant="true" id="R_Ex_ARG_ext_lower_bound" sboTerm="SBO:0000625" units="mmol_per_gDW_per_hr" value="-10" />
      <parameter constant="true" id="R_Ex_ASN_ext_upper_bound" sboTerm="SBO:0000625" units="mmol_per_gDW_per_hr" value="10" />
      <parameter constant="true" id="R_Ex_ASN_ext_lower_bound" sboTerm="SBO:0000625" units="mmol_per_gDW_per_hr" value="-10" />
      <parameter constant="true" id="R_Ex_ASP_ext_upper_bound" sboTerm="SBO:0000625" units="mmol_per_gDW_per_hr" value="10" />
      <parameter constant="true" id="R_Ex_ASP_ext_lower_bound" sboTerm="SBO:0000625" units="mmol_per_gDW_per_hr" value="-10" />
      <parameter constant="true" id="R_Ex_CO2_ext_upper_bound" sboTerm="SBO:0000625" units="mmol_per_gDW_per_hr" value="10" />
      <parameter constant="true" id="R_Ex_CO2_ext_lower_bound" sboTerm="SBO:0000625" units="mmol_per_gDW_per_hr" value="-10" />
      <parameter constant="true" id="R_Ex_CYS_ext_upper_bound" sboTerm="SBO:0000625" units="mmol_per_gDW_per_hr" value="10" />
      <parameter constant="true" id="R_Ex_CYS_ext_lower_bound" sboTerm="SBO:0000625" units="mmol_per_gDW_per_hr" value="-10" />
      <parameter constant="true" id="R_Ex_ETH_ext_upper_bound" sboTerm="SBO:0000625" units="mmol_per_gDW_per_hr" value="10" />
      <parameter constant="true" id="R_Ex_ETH_ext_lower_bound" sboTerm="SBO:0000625" units="mmol_per_gDW_per_hr" value="-10" />
      <parameter constant="true" id="R_Ex_GLC_ext_upper_bound" sboTerm="SBO:0000625" units="mmol_per_gDW_per_hr" value="10" />
      <parameter constant="true" id="R_Ex_GLC_ext_lower_bound" sboTerm="SBO:0000625" units="mmol_per_gDW_per_hr" value="-10" />
      <parameter constant="true" id="R_Ex_GLN_ext_upper_bound" sboTerm="SBO:0000625" units="mmol_per_gDW_per_hr" value="10" />
      <parameter constant="true" id="R_Ex_GLN_ext_lower_bound" sboTerm="SBO:0000625" units="mmol_per_gDW_per_hr" value="-10" />
      <parameter constant="true" id="R_Ex_GLU_ext_upper_bound" sboTerm="SBO:0000625" units="mmol_per_gDW_per_hr" value="10" />
      <parameter constant="true" id="R_Ex_GLU_ext_lower_bound" sboTerm="SBO:0000625" units="mmol_per_gDW_per_hr" value="-10" />
      <parameter constant="true" id="R_Ex_GLY_ext_upper_bound" sboTerm="SBO:0000625" units="mmol_per_gDW_per_hr" value="10" />
      <parameter constant="true" id="R_Ex_GLY_ext_lower_bound" sboTerm="SBO:0000625" units="mmol_per_gDW_per_hr" value="-10" />
      <parameter constant="true" id="R_Ex_H_ext_upper_bound" sboTerm="SBO:0000625" units="mmol_per_gDW_per_hr" value="10" />
      <parameter constant="true" id="R_Ex_H_ext_lower_bound" sboTerm="SBO:0000625" units="mmol_per_gDW_per_hr" value="-10" />
      <parameter constant="true" id="R_Ex_HIS_ext_upper_bound" sboTerm="SBO:0000625" units="mmol_per_gDW_per_hr" value="10" />
      <parameter constant="true" id="R_Ex_HIS_ext_lower_bound" sboTerm="SBO:0000625" units="mmol_per_gDW_per_hr" value="-10" />
      <parameter constant="true" id="R_Ex_HS___ext_upper_bound" sboTerm="SBO:0000625" units="mmol_per_gDW_per_hr" value="10" />
      <parameter constant="true" id="R_Ex_HS___ext_lower_bound" sboTerm="SBO:0000625" units="mmol_per_gDW_per_hr" value="-10" />
      <parameter constant="true" id="R_Ex_ILE_ext_upper_bound" sboTerm="SBO:0000625" units="mmol_per_gDW_per_hr" value="10" />
      <parameter constant="true" id="R_Ex_ILE_ext_lower_bound" sboTerm="SBO:0000625" units="mmol_per_gDW_per_hr" value="-10" />
      <parameter constant="true" id="R_Ex_LAC_ext_upper_bound" sboTerm="SBO:0000625" units="mmol_per_gDW_per_hr" value="10" />
      <parameter constant="true" id="R_Ex_LAC_ext_lower_bound" sboTerm="SBO:0000625" units="mmol_per_gDW_per_hr" value="-10" />
      <parameter constant="true" id="R_Ex_LEU_ext_upper_bound" sboTerm="SBO:0000625" units="mmol_per_gDW_per_hr" value="10" />
      <parameter constant="true" id="R_Ex_LEU_ext_lower_bound" sboTerm="SBO:0000625" units="mmol_per_gDW_per_hr" value="-10" />
      <parameter constant="true" id="R_Ex_LYS_ext_upper_bound" sboTerm="SBO:0000625" units="mmol_per_gDW_per_hr" value="10" />
      <parameter constant="true" id="R_Ex_LYS_ext_lower_bound" sboTerm="SBO:0000625" units="mmol_per_gDW_per_hr" value="-10" />
      <parameter constant="true" id="R_Ex_MET_ext_upper_bound" sboTerm="SBO:0000625" units="mmol_per_gDW_per_hr" value="10" />
      <parameter constant="true" id="R_Ex_MET_ext_lower_bound" sboTerm="SBO:0000625" units="mmol_per_gDW_per_hr" value="-10" />
      <parameter constant="true" id="R_Ex_NH3_ext_upper_bound" sboTerm="SBO:0000625" units="mmol_per_gDW_per_hr" value="10" />
      <parameter constant="true" id="R_Ex_NH3_ext_lower_bound" sboTerm="SBO:0000625" units="mmol_per_gDW_per_hr" value="-10" />
      <parameter constant="true" id="R_Ex_O2_ext_upper_bound" sboTerm="SBO:0000625" units="mmol_per_gDW_per_hr" value="10" />
      <parameter constant="true" id="R_Ex_O2_ext_lower_bound" sboTerm="SBO:0000625" units="mmol_per_gDW_per_hr" value="-10" />
      <parameter constant="true" id="R_Ex_PHE_ext_upper_bound" sboTerm="SBO:0000625" units="mmol_per_gDW_per_hr" value="10" />
      <parameter constant="true" id="R_Ex_PHE_ext_lower_bound" sboTerm="SBO:0000625" units="mmol_per_gDW_per_hr" value="-10" />
      <parameter constant="true" id="R_Ex_Pi_ext_upper_bound" sboTerm="SBO:0000625" units="mmol_per_gDW_per_hr" value="10" />
      <parameter constant="true" id="R_Ex_Pi_ext_lower_bound" sboTerm="SBO:0000625" units="mmol_per_gDW_per_hr" value="-10" />
      <parameter constant="true" id="R_Ex_PRO_ext_upper_bound" sboTerm="SBO:0000625" units="mmol_per_gDW_per_hr" value="10" />
      <parameter constant="true" id="R_Ex_PRO_ext_lower_bound" sboTerm="SBO:0000625" units="mmol_per_gDW_per_hr" value="-10" />
      <parameter constant="true" id="R_Ex_PROT_ext_upper_bound" sboTerm="SBO:0000625" units="mmol_per_gDW_per_hr" value="10" />
      <parameter constant="true" id="R_Ex_PROT_ext_lower_bound" sboTerm="SBO:0000625" units="mmol_per_gDW_per_hr" value="-10" />
      <parameter constant="true" id="R_Ex_SER_ext_upper_bound" sboTerm="SBO:0000625" units="mmol_per_gDW_per_hr" value="10" />
      <parameter constant="true" id="R_Ex_SER_ext_lower_bound" sboTerm="SBO:0000625" units="mmol_per_gDW_per_hr" value="-10" />
      <parameter constant="true" id="R_Ex_SO4_ext_upper_bound" sboTerm="SBO:0000625" units="mmol_per_gDW_per_hr" value="10" />
      <parameter constant="true" id="R_Ex_SO4_ext_lower_bound" sboTerm="SBO:0000625" units="mmol_per_gDW_per_hr" value="-10" />
      <parameter constant="true" id="R_Ex_THR_ext_upper_bound" sboTerm="SBO:0000625" units="mmol_per_gDW_per_hr" value="10" />
      <parameter constant="true" id="R_Ex_THR_ext_lower_bound" sboTerm="SBO:0000625" units="mmol_per_gDW_per_hr" value="-10" />
      <parameter constant="true" id="R_Ex_THS_ext_upper_bound" sboTerm="SBO:0000625" units="mmol_per_gDW_per_hr" value="10" />
      <parameter constant="true" id="R_Ex_THS_ext_lower_bound" sboTerm="SBO:0000625" units="mmol_per_gDW_per_hr" value="-10" />
      <parameter constant="true" id="R_Ex_TRP_ext_upper_bound" sboTerm="SBO:0000625" units="mmol_per_gDW_per_hr" value="10" />
      <parameter constant="true" id="R_Ex_TRP_ext_lower_bound" sboTerm="SBO:0000625" units="mmol_per_gDW_per_hr" value="-10" />
      <parameter constant="true" id="R_Ex_TYR_ext_upper_bound" sboTerm="SBO:0000625" units="mmol_per_gDW_per_hr" value="10" />
      <parameter constant="true" id="R_Ex_TYR_ext_lower_bound" sboTerm="SBO:0000625" units="mmol_per_gDW_per_hr" value="-10" />
      <parameter constant="true" id="R_Ex_VAL_ext_upper_bound" sboTerm="SBO:0000625" units="mmol_per_gDW_per_hr" value="10" />
      <parameter constant="true" id="R_Ex_VAL_ext_lower_bound" sboTerm="SBO:0000625" units="mmol_per_gDW_per_hr" value="-10" />
      <parameter constant="true" id="R_Ex_C18_COLON_1ACP_upper_bound" sboTerm="SBO:0000625" units="mmol_per_gDW_per_hr" value="10" />
      <parameter constant="true" id="R_Ex_C18_COLON_1ACP_lower_bound" sboTerm="SBO:0000625" units="mmol_per_gDW_per_hr" value="-10" />
    </listOfParameters>
    <listOfCompartments>
      <compartment constant="true" id="default" name="No Compartment" />
    </listOfCompartments>
    <listOfSpecies>
      <species boundaryCondition="false" compartment="default" constant="false" hasOnlySubstanceUnits="false" id="M_OXA" name="OXA" />
      <species boundaryCondition="false" compartment="default" constant="false" hasOnlySubstanceUnits="false" id="M_ACCOA" name="ACCOA" />
      <species boundaryCondition="false" compartment="default" constant="false" hasOnlySubstanceUnits="false" id="M_H2O" name="H2O" />
      <species boundaryCondition="false" compartment="default" constant="false" hasOnlySubstanceUnits="false" id="M_CIT" name="CIT" />
      <species boundaryCondition="false" compartment="default" constant="false" hasOnlySubstanceUnits="false" id="M_COA" name="COA" />
      <species boundaryCondition="false" compartment="default" constant="false" hasOnlySubstanceUnits="false" id="M_H" name="H" />
      <species boundaryCondition="false" compartment="default" constant="false" hasOnlySubstanceUnits="false" id="M_ACO" name="ACO" />
      <species boundaryCondition="false" compartment="default" constant="false" hasOnlySubstanceUnits="false" id="M_ICIT" name="ICIT" />
      <species boundaryCondition="false" compartment="default" constant="false" hasOnlySubstanceUnits="false" id="M_NADP" name="NADP" />
      <species boundaryCondition="false" compartment="default" constant="false" hasOnlySubstanceUnits="false" id="M_AKG" name="AKG" />
      <species boundaryCondition="false" compartment="default" constant="false" hasOnlySubstanceUnits="false" id="M_CO2" name="CO2" />
      <species boundaryCondition="false" compartment="default" constant="false" hasOnlySubstanceUnits="false" id="M_NADPH" name="NADPH" />
      <species boundaryCondition="false" compartment="default" constant="false" hasOnlySubstanceUnits="false" id="M_ThPP" name="ThPP" />
      <species boundaryCondition="false" compartment="default" constant="false" hasOnlySubstanceUnits="false" id="M_HPThPP" name="HPThPP" />
      <species boundaryCondition="false" compartment="default" constant="false" hasOnlySubstanceUnits="false" id="M_LA" name="LA" />
      <species boundaryCondition="false" compartment="default" constant="false" hasOnlySubstanceUnits="false" id="M_SUCDHLA" name="SUCDHLA" />
      <species boundaryCondition="false" compartment="default" constant="false" hasOnlySubstanceUnits="false" id="M_DHLA" name="DHLA" />
      <species boundaryCondition="false" compartment="default" constant="false" hasOnlySubstanceUnits="false" id="M_SUCCOA" name="SUCCOA" />
      <species boundaryCondition="false" compartment="default" constant="false" hasOnlySubstanceUnits="false" id="M_NAD" name="NAD" />
      <species boundaryCondition="false" compartment="default" constant="false" hasOnlySubstanceUnits="false" id="M_NADH" name="NADH" />
      <species boundaryCondition="false" compartment="default" constant="false" hasOnlySubstanceUnits="false" id="M_Pi" name="Pi" />
      <species boundaryCondition="false" compartment="default" constant="false" hasOnlySubstanceUnits="false" id="M_ADP" name="ADP" />
      <species boundaryCondition="false" compartment="default" constant="false" hasOnlySubstanceUnits="false" id="M_SUC" name="SUC" />
      <species boundaryCondition="false" compartment="default" constant="false" hasOnlySubstanceUnits="false" id="M_ATP" name="ATP" />
      <species boundaryCondition="false" compartment="default" constant="false" hasOnlySubstanceUnits="false" id="M_FAD" name="FAD" />
      <species boundaryCondition="false" compartment="default" constant="false" hasOnlySubstanceUnits="false" id="M_FADH2" name="FADH2" />
      <species boundaryCondition="false" compartment="default" constant="false" hasOnlySubstanceUnits="false" id="M_FUM" name="FUM" />
      <species boundaryCondition="false" compartment="default" constant="false" hasOnlySubstanceUnits="false" id="M_UQONE" name="UQONE" />
      <species boundaryCondition="false" compartment="default" constant="false" hasOnlySubstanceUnits="false" id="M_UQOL" name="UQOL" />
      <species boundaryCondition="false" compartment="default" constant="false" hasOnlySubstanceUnits="false" id="M_MAL" name="MAL" />
      <species boundaryCondition="false" compartment="default" constant="false" hasOnlySubstanceUnits="false" id="M_GLC" name="GLC" />
      <species boundaryCondition="false" compartment="default" constant="false" hasOnlySubstanceUnits="false" id="M_aGLC" name="aGLC" />
      <species boundaryCondition="false" compartment="default" constant="false" hasOnlySubstanceUnits="false" id="M_G6P" name="G6P" />
      <species boundaryCondition="false" compartment="default" constant="false" hasOnlySubstanceUnits="false" id="M_F6P" name="F6P" />
      <species boundaryCondition="false" compartment="default" constant="false" hasOnlySubstanceUnits="false" id="M_GAP" name="GAP" />
      <species boundaryCondition="false" compartment="default" constant="false" hasOnlySubstanceUnits="false" id="M_GLP" name="GLP" />
      <species boundaryCondition="false" compartment="default" constant="false" hasOnlySubstanceUnits="false" id="M_F16P" name="F16P" />
      <species boundaryCondition="false" compartment="default" constant="false" hasOnlySubstanceUnits="false" id="M_3PGLP" name="3PGLP" />
      <species boundaryCondition="false" compartment="default" constant="false" hasOnlySubstanceUnits="false" id="M_3PG" name="3PG" />
      <species boundaryCondition="false" compartment="default" constant="false" hasOnlySubstanceUnits="false" id="M_2__PG" name="2-PG" />
      <species boundaryCondition="false" compartment="default" constant="false" hasOnlySubstanceUnits="false" id="M_PEP" name="PEP" />
      <species boundaryCondition="false" compartment="default" constant="false" hasOnlySubstanceUnits="false" id="M_PYR" name="PYR" />
      <species boundaryCondition="false" compartment="default" constant="false" hasOnlySubstanceUnits="false" id="M_AMP" name="AMP" />
      <species boundaryCondition="false" compartment="default" constant="false" hasOnlySubstanceUnits="false" id="M_GLAC6P" name="GLAC6P" />
      <species boundaryCondition="false" compartment="default" constant="false" hasOnlySubstanceUnits="false" id="M_6PG" name="6PG" />
      <species boundaryCondition="false" compartment="default" constant="false" hasOnlySubstanceUnits="false" id="M_GLUCA" name="GLUCA" />
      <species boundaryCondition="false" compartment="default" constant="false" hasOnlySubstanceUnits="false" id="M_RU5P" name="RU5P" />
      <species boundaryCondition="false" compartment="default" constant="false" hasOnlySubstanceUnits="false" id="M_R5P" name="R5P" />
      <species boundaryCondition="false" compartment="default" constant="false" hasOnlySubstanceUnits="false" id="M_X5P" name="X5P" />
      <species boundaryCondition="false" compartment="default" constant="false" hasOnlySubstanceUnits="false" id="M_S7P" name="S7P" />
      <species boundaryCondition="false" compartment="default" constant="false" hasOnlySubstanceUnits="false" id="M_E4P" name="E4P" />
      <species boundaryCondition="false" compartment="default" constant="false" hasOnlySubstanceUnits="false" id="M_HD6PG" name="HD6PG" />
      <species boundaryCondition="false" compartment="default" constant="false" hasOnlySubstanceUnits="false" id="M_HEThPP" name="HEThPP" />
      <species boundaryCondition="false" compartment="default" constant="false" hasOnlySubstanceUnits="false" id="M_ACDHLA" name="ACDHLA" />
      <species boundaryCondition="false" compartment="default" constant="false" hasOnlySubstanceUnits="false" id="M_DLAC" name="DLAC" />
      <species boundaryCondition="false" compartment="default" constant="false" hasOnlySubstanceUnits="false" id="M_LLAC" name="LLAC" />
      <species boundaryCondition="false" compartment="default" constant="false" hasOnlySubstanceUnits="false" id="M_FIC" name="FIC" />
      <species boundaryCondition="false" compartment="default" constant="false" hasOnlySubstanceUnits="false" id="M_FOC" name="FOC" />
      <species boundaryCondition="false" compartment="default" constant="false" hasOnlySubstanceUnits="false" id="M_LAC" name="LAC" />
      <species boundaryCondition="false" compartment="default" constant="false" hasOnlySubstanceUnits="false" id="M_AC__P" name="AC-P" />
      <species boundaryCondition="false" compartment="default" constant="false" hasOnlySubstanceUnits="false" id="M_ACE" name="ACE" />
      <species boundaryCondition="false" compartment="default" constant="false" hasOnlySubstanceUnits="false" id="M_PPi" name="PPi" />
      <species boundaryCondition="false" compartment="default" constant="false" hasOnlySubstanceUnits="false" id="M_NH3" name="NH3" />
      <species boundaryCondition="false" compartment="default" constant="false" hasOnlySubstanceUnits="false" id="M_GLU" name="GLU" />
      <species boundaryCondition="false" compartment="default" constant="false" hasOnlySubstanceUnits="false" id="M_DGLU" name="DGLU" />
      <species boundaryCondition="false" compartment="default" constant="false" hasOnlySubstanceUnits="false" id="M_GLN" name="GLN" />
      <species boundaryCondition="false" compartment="default" constant="false" hasOnlySubstanceUnits="false" id="M_CARBP" name="CARBP" />
      <species boundaryCondition="false" compartment="default" constant="false" hasOnlySubstanceUnits="false" id="M_GLU5P" name="GLU5P" />
      <species boundaryCondition="false" compartment="default" constant="false" hasOnlySubstanceUnits="false" id="M_GLUSA" name="GLUSA" />
      <species boundaryCondition="false" compartment="default" constant="false" hasOnlySubstanceUnits="false" id="M_PYR5C" name="PYR5C" />
      <species boundaryCondition="false" compartment="default" constant="false" hasOnlySubstanceUnits="false" id="M_PRO" name="PRO" />
      <species boundaryCondition="false" compartment="default" constant="false" hasOnlySubstanceUnits="false" id="M_O2" name="O2" />
      <species boundaryCondition="false" compartment="default" constant="false" hasOnlySubstanceUnits="false" id="M_4HPRO" name="4HPRO" />
      <species boundaryCondition="false" compartment="default" constant="false" hasOnlySubstanceUnits="false" id="M_1PYR3H5C" name="1PYR3H5C" />
      <species boundaryCondition="false" compartment="default" constant="false" hasOnlySubstanceUnits="false" id="M_E4HGLU" name="E4HGLU" />
      <species boundaryCondition="false" compartment="default" constant="false" hasOnlySubstanceUnits="false" id="M_4H2KG" name="4H2KG" />
      <species boundaryCondition="false" compartment="default" constant="false" hasOnlySubstanceUnits="false" id="M_GLYO" name="GLYO" />
      <species boundaryCondition="false" compartment="default" constant="false" hasOnlySubstanceUnits="false" id="M_ASP" name="ASP" />
      <species boundaryCondition="false" compartment="default" constant="false" hasOnlySubstanceUnits="false" id="M_H2O2" name="H2O2" />
      <species boundaryCondition="false" compartment="default" constant="false" hasOnlySubstanceUnits="false" id="M_ASN" name="ASN" />
      <species boundaryCondition="false" compartment="default" constant="false" hasOnlySubstanceUnits="false" id="M_ACGLU" name="ACGLU" />
      <species boundaryCondition="false" compartment="default" constant="false" hasOnlySubstanceUnits="false" id="M_ACGLU5P" name="ACGLU5P" />
      <species boundaryCondition="false" compartment="default" constant="false" hasOnlySubstanceUnits="false" id="M_ACGLU5SA" name="ACGLU5SA" />
      <species boundaryCondition="false" compartment="default" constant="false" hasOnlySubstanceUnits="false" id="M_ACORN" name="ACORN" />
      <species boundaryCondition="false" compartment="default" constant="false" hasOnlySubstanceUnits="false" id="M_ORN" name="ORN" />
      <species boundaryCondition="false" compartment="default" constant="false" hasOnlySubstanceUnits="false" id="M_CTL" name="CTL" />
      <species boundaryCondition="false" compartment="default" constant="false" hasOnlySubstanceUnits="false" id="M_ARGSUC" name="ARGSUC" />
      <species boundaryCondition="false" compartment="default" constant="false" hasOnlySubstanceUnits="false" id="M_ARG" name="ARG" />
      <species boundaryCondition="false" compartment="default" constant="false" hasOnlySubstanceUnits="false" id="M_4PASP" name="4PASP" />
      <species boundaryCondition="false" compartment="default" constant="false" hasOnlySubstanceUnits="false" id="M_ASP4SA" name="ASP4SA" />
      <species boundaryCondition="false" compartment="default" constant="false" hasOnlySubstanceUnits="false" id="M_HSER" name="HSER" />
      <species boundaryCondition="false" compartment="default" constant="false" hasOnlySubstanceUnits="false" id="M_PHSER" name="PHSER" />
      <species boundaryCondition="false" compartment="default" constant="false" hasOnlySubstanceUnits="false" id="M_THR" name="THR" />
      <species boundaryCondition="false" compartment="default" constant="false" hasOnlySubstanceUnits="false" id="M_DHDPIC" name="DHDPIC" />
      <species boundaryCondition="false" compartment="default" constant="false" hasOnlySubstanceUnits="false" id="M_THDPIC" name="THDPIC" />
      <species boundaryCondition="false" compartment="default" constant="false" hasOnlySubstanceUnits="false" id="M_SUCOHEPA" name="SUCOHEPA" />
      <species boundaryCondition="false" compartment="default" constant="false" hasOnlySubstanceUnits="false" id="M_SUCDAP" name="SUCDAP" />
      <species boundaryCondition="false" compartment="default" constant="false" hasOnlySubstanceUnits="false" id="M_DAP" name="DAP" />
      <species boundaryCondition="false" compartment="default" constant="false" hasOnlySubstanceUnits="false" id="M_mDAP" name="mDAP" />
      <species boundaryCondition="false" compartment="default" constant="false" hasOnlySubstanceUnits="false" id="M_LYS" name="LYS" />
      <species boundaryCondition="false" compartment="default" constant="false" hasOnlySubstanceUnits="false" id="M_OBUT" name="OBUT" />
      <species boundaryCondition="false" compartment="default" constant="false" hasOnlySubstanceUnits="false" id="M_ACOHBUT" name="ACOHBUT" />
      <species boundaryCondition="false" compartment="default" constant="false" hasOnlySubstanceUnits="false" id="M_DHMOP" name="DHMOP" />
      <species boundaryCondition="false" compartment="default" constant="false" hasOnlySubstanceUnits="false" id="M_OMP" name="OMP" />
      <species boundaryCondition="false" compartment="default" constant="false" hasOnlySubstanceUnits="false" id="M_ILE" name="ILE" />
      <species boundaryCondition="false" compartment="default" constant="false" hasOnlySubstanceUnits="false" id="M_ACHSER" name="ACHSER" />
      <species boundaryCondition="false" compartment="default" constant="false" hasOnlySubstanceUnits="false" id="M_H2S" name="H2S" />
      <species boundaryCondition="false" compartment="default" constant="false" hasOnlySubstanceUnits="false" id="M_HCYS" name="HCYS" />
      <species boundaryCondition="false" compartment="default" constant="false" hasOnlySubstanceUnits="false" id="M_5MTHF" name="5MTHF" />
      <species boundaryCondition="false" compartment="default" constant="false" hasOnlySubstanceUnits="false" id="M_THF" name="THF" />
      <species boundaryCondition="false" compartment="default" constant="false" hasOnlySubstanceUnits="false" id="M_MET" name="MET" />
      <species boundaryCondition="false" compartment="default" constant="false" hasOnlySubstanceUnits="false" id="M_5MTHPGLU" name="5MTHPGLU" />
      <species boundaryCondition="false" compartment="default" constant="false" hasOnlySubstanceUnits="false" id="M_THPGLU" name="THPGLU" />
      <species boundaryCondition="false" compartment="default" constant="false" hasOnlySubstanceUnits="false" id="M_SER" name="SER" />
      <species boundaryCondition="false" compartment="default" constant="false" hasOnlySubstanceUnits="false" id="M_ACSER" name="ACSER" />
      <species boundaryCondition="false" compartment="default" constant="false" hasOnlySubstanceUnits="false" id="M_CYS" name="CYS" />
      <species boundaryCondition="false" compartment="default" constant="false" hasOnlySubstanceUnits="false" id="M_SO4" name="SO4" />
      <species boundaryCondition="false" compartment="default" constant="false" hasOnlySubstanceUnits="false" id="M_APS" name="APS" />
      <species boundaryCondition="false" compartment="default" constant="false" hasOnlySubstanceUnits="false" id="M_PAPS" name="PAPS" />
      <species boundaryCondition="false" compartment="default" constant="false" hasOnlySubstanceUnits="false" id="M_RTR" name="RTR" />
      <species boundaryCondition="false" compartment="default" constant="false" hasOnlySubstanceUnits="false" id="M_SO3" name="SO3" />
      <species boundaryCondition="false" compartment="default" constant="false" hasOnlySubstanceUnits="false" id="M_OTR" name="OTR" />
      <species boundaryCondition="false" compartment="default" constant="false" hasOnlySubstanceUnits="false" id="M_PAP" name="PAP" />
      <species boundaryCondition="false" compartment="default" constant="false" hasOnlySubstanceUnits="false" id="M_THS" name="THS" />
      <species boundaryCondition="false" compartment="default" constant="false" hasOnlySubstanceUnits="false" id="M_3POPYR" name="3POPYR" />
      <species boundaryCondition="false" compartment="default" constant="false" hasOnlySubstanceUnits="false" id="M_OPSER" name="OPSER" />
      <species boundaryCondition="false" compartment="default" constant="false" hasOnlySubstanceUnits="false" id="M_GAT" name="GAT" />
      <species boundaryCondition="false" compartment="default" constant="false" hasOnlySubstanceUnits="false" id="M_HOPYR" name="HOPYR" />
      <species boundaryCondition="false" compartment="default" constant="false" hasOnlySubstanceUnits="false" id="M_ALA" name="ALA" />
      <species boundaryCondition="false" compartment="default" constant="false" hasOnlySubstanceUnits="false" id="M_METHF" name="METHF" />
      <species boundaryCondition="false" compartment="default" constant="false" hasOnlySubstanceUnits="false" id="M_GLY" name="GLY" />
      <species boundaryCondition="false" compartment="default" constant="false" hasOnlySubstanceUnits="false" id="M_ACOLAC" name="ACOLAC" />
      <species boundaryCondition="false" compartment="default" constant="false" hasOnlySubstanceUnits="false" id="M_DHMBUT" name="DHMBUT" />
      <species boundaryCondition="false" compartment="default" constant="false" hasOnlySubstanceUnits="false" id="M_IVA" name="IVA" />
      <species boundaryCondition="false" compartment="default" constant="false" hasOnlySubstanceUnits="false" id="M_VAL" name="VAL" />
      <species boundaryCondition="false" compartment="default" constant="false" hasOnlySubstanceUnits="false" id="M_2IPMAL" name="2IPMAL" />
      <species boundaryCondition="false" compartment="default" constant="false" hasOnlySubstanceUnits="false" id="M_IPMALEA" name="IPMALEA" />
      <species boundaryCondition="false" compartment="default" constant="false" hasOnlySubstanceUnits="false" id="M_3IPMAL" name="3IPMAL" />
      <species boundaryCondition="false" compartment="default" constant="false" hasOnlySubstanceUnits="false" id="M_MOPA" name="MOPA" />
      <species boundaryCondition="false" compartment="default" constant="false" hasOnlySubstanceUnits="false" id="M_LEU" name="LEU" />
      <species boundaryCondition="false" compartment="default" constant="false" hasOnlySubstanceUnits="false" id="M_DALA" name="DALA" />
      <species boundaryCondition="false" compartment="default" constant="false" hasOnlySubstanceUnits="false" id="M_PRPP" name="PRPP" />
      <species boundaryCondition="false" compartment="default" constant="false" hasOnlySubstanceUnits="false" id="M_PRIBATP" name="PRIBATP" />
      <species boundaryCondition="false" compartment="default" constant="false" hasOnlySubstanceUnits="false" id="M_PRIBAMP" name="PRIBAMP" />
      <species boundaryCondition="false" compartment="default" constant="false" hasOnlySubstanceUnits="false" id="M_PRIBFAICARP" name="PRIBFAICARP" />
      <species boundaryCondition="false" compartment="default" constant="false" hasOnlySubstanceUnits="false" id="M_PRIBUFAICARP" name="PRIBUFAICARP" />
      <species boundaryCondition="false" compartment="default" constant="false" hasOnlySubstanceUnits="false" id="M_AICAR" name="AICAR" />
      <species boundaryCondition="false" compartment="default" constant="false" hasOnlySubstanceUnits="false" id="M_IGLRP" name="IGLRP" />
      <species boundaryCondition="false" compartment="default" constant="false" hasOnlySubstanceUnits="false" id="M_IAOLP" name="IAOLP" />
      <species boundaryCondition="false" compartment="default" constant="false" hasOnlySubstanceUnits="false" id="M_HISOLP" name="HISOLP" />
      <species boundaryCondition="false" compartment="default" constant="false" hasOnlySubstanceUnits="false" id="M_HISOL" name="HISOL" />
      <species boundaryCondition="false" compartment="default" constant="false" hasOnlySubstanceUnits="false" id="M_HISAL" name="HISAL" />
      <species boundaryCondition="false" compartment="default" constant="false" hasOnlySubstanceUnits="false" id="M_HIS" name="HIS" />
      <species boundaryCondition="false" compartment="default" constant="false" hasOnlySubstanceUnits="false" id="M_DHDOAH7P" name="DHDOAH7P" />
      <species boundaryCondition="false" compartment="default" constant="false" hasOnlySubstanceUnits="false" id="M_DHQA" name="DHQA" />
      <species boundaryCondition="false" compartment="default" constant="false" hasOnlySubstanceUnits="false" id="M_DHSKMA" name="DHSKMA" />
      <species boundaryCondition="false" compartment="default" constant="false" hasOnlySubstanceUnits="false" id="M_SKMA" name="SKMA" />
      <species boundaryCondition="false" compartment="default" constant="false" hasOnlySubstanceUnits="false" id="M_SH3P" name="SH3P" />
      <species boundaryCondition="false" compartment="default" constant="false" hasOnlySubstanceUnits="false" id="M_CV3SKMA" name="CV3SKMA" />
      <species boundaryCondition="false" compartment="default" constant="false" hasOnlySubstanceUnits="false" id="M_CHOR" name="CHOR" />
      <species boundaryCondition="false" compartment="default" constant="false" hasOnlySubstanceUnits="false" id="M_PRE" name="PRE" />
      <species boundaryCondition="false" compartment="default" constant="false" hasOnlySubstanceUnits="false" id="M_PHEPYR" name="PHEPYR" />
      <species boundaryCondition="false" compartment="default" constant="false" hasOnlySubstanceUnits="false" id="M_PHE" name="PHE" />
      <species boundaryCondition="false" compartment="default" constant="false" hasOnlySubstanceUnits="false" id="M_HPHEPYR" name="HPHEPYR" />
      <species boundaryCondition="false" compartment="default" constant="false" hasOnlySubstanceUnits="false" id="M_TYR" name="TYR" />
      <species boundaryCondition="false" compartment="default" constant="false" hasOnlySubstanceUnits="false" id="M_ANT" name="ANT" />
      <species boundaryCondition="false" compartment="default" constant="false" hasOnlySubstanceUnits="false" id="M_PRIBANT" name="PRIBANT" />
      <species boundaryCondition="false" compartment="default" constant="false" hasOnlySubstanceUnits="false" id="M_PHEARIBU5P" name="PHEARIBU5P" />
      <species boundaryCondition="false" compartment="default" constant="false" hasOnlySubstanceUnits="false" id="M_INDOGLRP" name="INDOGLRP" />
      <species boundaryCondition="false" compartment="default" constant="false" hasOnlySubstanceUnits="false" id="M_INDO" name="INDO" />
      <species boundaryCondition="false" compartment="default" constant="false" hasOnlySubstanceUnits="false" id="M_TRP" name="TRP" />
      <species boundaryCondition="false" compartment="default" constant="false" hasOnlySubstanceUnits="false" id="M_G1P" name="G1P" />
      <species boundaryCondition="false" compartment="default" constant="false" hasOnlySubstanceUnits="false" id="M_AGM" name="AGM" />
      <species boundaryCondition="false" compartment="default" constant="false" hasOnlySubstanceUnits="false" id="M_PUT" name="PUT" />
      <species boundaryCondition="false" compartment="default" constant="false" hasOnlySubstanceUnits="false" id="M_UREA" name="UREA" />
      <species boundaryCondition="false" compartment="default" constant="false" hasOnlySubstanceUnits="false" id="M_PPPi" name="PPPi" />
      <species boundaryCondition="false" compartment="default" constant="false" hasOnlySubstanceUnits="false" id="M_NO2" name="NO2" />
      <species boundaryCondition="false" compartment="default" constant="false" hasOnlySubstanceUnits="false" id="M_NO" name="NO" />
      <species boundaryCondition="false" compartment="default" constant="false" hasOnlySubstanceUnits="false" id="M_N2O" name="N2O" />
      <species boundaryCondition="false" compartment="default" constant="false" hasOnlySubstanceUnits="false" id="M_PRA" name="PRA" />
      <species boundaryCondition="false" compartment="default" constant="false" hasOnlySubstanceUnits="false" id="M_GAR" name="GAR" />
      <species boundaryCondition="false" compartment="default" constant="false" hasOnlySubstanceUnits="false" id="M_FTHF" name="FTHF" />
      <species boundaryCondition="false" compartment="default" constant="false" hasOnlySubstanceUnits="false" id="M_FGAR" name="FGAR" />
      <species boundaryCondition="false" compartment="default" constant="false" hasOnlySubstanceUnits="false" id="M_FGAM" name="FGAM" />
      <species boundaryCondition="false" compartment="default" constant="false" hasOnlySubstanceUnits="false" id="M_AIR" name="AIR" />
      <species boundaryCondition="false" compartment="default" constant="false" hasOnlySubstanceUnits="false" id="M_CAIR" name="CAIR" />
      <species boundaryCondition="false" compartment="default" constant="false" hasOnlySubstanceUnits="false" id="M_SCAIR" name="SCAIR" />
      <species boundaryCondition="false" compartment="default" constant="false" hasOnlySubstanceUnits="false" id="M_FAICAR" name="FAICAR" />
      <species boundaryCondition="false" compartment="default" constant="false" hasOnlySubstanceUnits="false" id="M_IMP" name="IMP" />
      <species boundaryCondition="false" compartment="default" constant="false" hasOnlySubstanceUnits="false" id="M_GTP" name="GTP" />
      <species boundaryCondition="false" compartment="default" constant="false" hasOnlySubstanceUnits="false" id="M_ASUC" name="ASUC" />
      <species boundaryCondition="false" compartment="default" constant="false" hasOnlySubstanceUnits="false" id="M_GDP" name="GDP" />
      <species boundaryCondition="false" compartment="default" constant="false" hasOnlySubstanceUnits="false" id="M_dADP" name="dADP" />
      <species boundaryCondition="false" compartment="default" constant="false" hasOnlySubstanceUnits="false" id="M_dATP" name="dATP" />
      <species boundaryCondition="false" compartment="default" constant="false" hasOnlySubstanceUnits="false" id="M_XMP" name="XMP" />
      <species boundaryCondition="false" compartment="default" constant="false" hasOnlySubstanceUnits="false" id="M_GMP" name="GMP" />
      <species boundaryCondition="false" compartment="default" constant="false" hasOnlySubstanceUnits="false" id="M_dGDP" name="dGDP" />
      <species boundaryCondition="false" compartment="default" constant="false" hasOnlySubstanceUnits="false" id="M_dGTP" name="dGTP" />
      <species boundaryCondition="false" compartment="default" constant="false" hasOnlySubstanceUnits="false" id="M_CARBASP" name="CARBASP" />
      <species boundaryCondition="false" compartment="default" constant="false" hasOnlySubstanceUnits="false" id="M_HOA" name="HOA" />
      <species boundaryCondition="false" compartment="default" constant="false" hasOnlySubstanceUnits="false" id="M_OA" name="OA" />
      <species boundaryCondition="false" compartment="default" constant="false" hasOnlySubstanceUnits="false" id="M_OIP" name="OIP" />
      <species boundaryCondition="false" compartment="default" constant="false" hasOnlySubstanceUnits="false" id="M_UMP" name="UMP" />
      <species boundaryCondition="false" compartment="default" constant="false" hasOnlySubstanceUnits="false" id="M_UDP" name="UDP" />
      <species boundaryCondition="false" compartment="default" constant="false" hasOnlySubstanceUnits="false" id="M_dUDP" name="dUDP" />
      <species boundaryCondition="false" compartment="default" constant="false" hasOnlySubstanceUnits="false" id="M_dUTP" name="dUTP" />
      <species boundaryCondition="false" compartment="default" constant="false" hasOnlySubstanceUnits="false" id="M_dCTP" name="dCTP" />
      <species boundaryCondition="false" compartment="default" constant="false" hasOnlySubstanceUnits="false" id="M_UTP" name="UTP" />
      <species boundaryCondition="false" compartment="default" constant="false" hasOnlySubstanceUnits="false" id="M_CTP" name="CTP" />
      <species boundaryCondition="false" compartment="default" constant="false" hasOnlySubstanceUnits="false" id="M_CDP" name="CDP" />
      <species boundaryCondition="false" compartment="default" constant="false" hasOnlySubstanceUnits="false" id="M_dCDP" name="dCDP" />
      <species boundaryCondition="false" compartment="default" constant="false" hasOnlySubstanceUnits="false" id="M_dUMP" name="dUMP" />
      <species boundaryCondition="false" compartment="default" constant="false" hasOnlySubstanceUnits="false" id="M_DHF" name="DHF" />
      <species boundaryCondition="false" compartment="default" constant="false" hasOnlySubstanceUnits="false" id="M_dTMP" name="dTMP" />
      <species boundaryCondition="false" compartment="default" constant="false" hasOnlySubstanceUnits="false" id="M_dTDP" name="dTDP" />
      <species boundaryCondition="false" compartment="default" constant="false" hasOnlySubstanceUnits="false" id="M_dTTP" name="dTTP" />
      <species boundaryCondition="false" compartment="default" constant="false" hasOnlySubstanceUnits="false" id="M_dTDPGLC" name="dTDPGLC" />
      <species boundaryCondition="false" compartment="default" constant="false" hasOnlySubstanceUnits="false" id="M_dTDP__4__dehydro__6__deoxy__D__GLC" name="dTDP-4-dehydro-6-deoxy-D-GLC" />
      <species boundaryCondition="false" compartment="default" constant="false" hasOnlySubstanceUnits="false" id="M_dTDP__4__dehydro__6__deoxy__L__MAN" name="dTDP-4-dehydro-6-deoxy-L-MAN" />
      <species boundaryCondition="false" compartment="default" constant="false" hasOnlySubstanceUnits="false" id="M_dTDP__6__deoxy__L__RHAM" name="dTDP-6-deoxy-L-RHAM" />
      <species boundaryCondition="false" compartment="default" constant="false" hasOnlySubstanceUnits="false" id="M_CMP" name="CMP" />
      <species boundaryCondition="false" compartment="default" constant="false" hasOnlySubstanceUnits="false" id="M_dCMP" name="dCMP" />
      <species boundaryCondition="false" compartment="default" constant="false" hasOnlySubstanceUnits="false" id="M_ADE" name="ADE" />
      <species boundaryCondition="false" compartment="default" constant="false" hasOnlySubstanceUnits="false" id="M_HXAN" name="HXAN" />
      <species boundaryCondition="false" compartment="default" constant="false" hasOnlySubstanceUnits="false" id="M_XAN" name="XAN" />
      <species boundaryCondition="false" compartment="default" constant="false" hasOnlySubstanceUnits="false" id="M_GUA" name="GUA" />
      <species boundaryCondition="false" compartment="default" constant="false" hasOnlySubstanceUnits="false" id="M_pppGpp" name="pppGpp" />
      <species boundaryCondition="false" compartment="default" constant="false" hasOnlySubstanceUnits="false" id="M_ppGpp" name="ppGpp" />
      <species boundaryCondition="false" compartment="default" constant="false" hasOnlySubstanceUnits="false" id="M_URA" name="URA" />
      <species boundaryCondition="false" compartment="default" constant="false" hasOnlySubstanceUnits="false" id="M_MALCOA" name="MALCOA" />
      <species boundaryCondition="false" compartment="default" constant="false" hasOnlySubstanceUnits="false" id="M_ACP" name="ACP" />
      <species boundaryCondition="false" compartment="default" constant="false" hasOnlySubstanceUnits="false" id="M_MALACP" name="MALACP" />
      <species boundaryCondition="false" compartment="default" constant="false" hasOnlySubstanceUnits="false" id="M_ACACP" name="ACACP" />
      <species boundaryCondition="false" compartment="default" constant="false" hasOnlySubstanceUnits="false" id="M_ACOACACP" name="ACOACACP" />
      <species boundaryCondition="false" compartment="default" constant="false" hasOnlySubstanceUnits="false" id="M_C12_COLON_0__3OHACP" name="C12:0-3OHACP" />
      <species boundaryCondition="false" compartment="default" constant="false" hasOnlySubstanceUnits="false" id="M_C12_COLON_0ACP" name="C12:0ACP" />
      <species boundaryCondition="false" compartment="default" constant="false" hasOnlySubstanceUnits="false" id="M_C14_COLON_0__3OHACP" name="C14:0-3OHACP" />
      <species boundaryCondition="false" compartment="default" constant="false" hasOnlySubstanceUnits="false" id="M_C14_COLON_0ACP" name="C14:0ACP" />
      <species boundaryCondition="false" compartment="default" constant="false" hasOnlySubstanceUnits="false" id="M_C16_COLON_0ACP" name="C16:0ACP" />
      <species boundaryCondition="false" compartment="default" constant="false" hasOnlySubstanceUnits="false" id="M_C18_COLON_0ACP" name="C18:0ACP" />
      <species boundaryCondition="false" compartment="default" constant="false" hasOnlySubstanceUnits="false" id="M_C16_COLON_1ACP" name="C16:1ACP" />
      <species boundaryCondition="false" compartment="default" constant="false" hasOnlySubstanceUnits="false" id="M_GL3P" name="GL3P" />
      <species boundaryCondition="false" compartment="default" constant="false" hasOnlySubstanceUnits="false" id="M_C18_COLON_1ACP" name="C18:1ACP" />
      <species boundaryCondition="false" compartment="default" constant="false" hasOnlySubstanceUnits="false" id="M_PA" name="PA" />
      <species boundaryCondition="false" compartment="default" constant="false" hasOnlySubstanceUnits="false" id="M_CDPDG" name="CDPDG" />
      <species boundaryCondition="false" compartment="default" constant="false" hasOnlySubstanceUnits="false" id="M_PS" name="PS" />
      <species boundaryCondition="false" compartment="default" constant="false" hasOnlySubstanceUnits="false" id="M_PE" name="PE" />
      <species boundaryCondition="false" compartment="default" constant="false" hasOnlySubstanceUnits="false" id="M_PGP" name="PGP" />
      <species boundaryCondition="false" compartment="default" constant="false" hasOnlySubstanceUnits="false" id="M_PG" name="PG" />
      <species boundaryCondition="false" compartment="default" constant="false" hasOnlySubstanceUnits="false" id="M_LPE" name="LPE" />
      <species boundaryCondition="false" compartment="default" constant="false" hasOnlySubstanceUnits="false" id="M_R__ACP" name="R-ACP" />
      <species boundaryCondition="false" compartment="default" constant="false" hasOnlySubstanceUnits="false" id="M_CL" name="CL" />
      <species boundaryCondition="false" compartment="default" constant="false" hasOnlySubstanceUnits="false" id="M_GA6P" name="GA6P" />
      <species boundaryCondition="false" compartment="default" constant="false" hasOnlySubstanceUnits="false" id="M_GA1P" name="GA1P" />
      <species boundaryCondition="false" compartment="default" constant="false" hasOnlySubstanceUnits="false" id="M_ACGA1P" name="ACGA1P" />
      <species boundaryCondition="false" compartment="default" constant="false" hasOnlySubstanceUnits="false" id="M_UDPNAG" name="UDPNAG" />
      <species boundaryCondition="false" compartment="default" constant="false" hasOnlySubstanceUnits="false" id="M_UDPNAGEP" name="UDPNAGEP" />
      <species boundaryCondition="false" compartment="default" constant="false" hasOnlySubstanceUnits="false" id="M_UDPNAM" name="UDPNAM" />
      <species boundaryCondition="false" compartment="default" constant="false" hasOnlySubstanceUnits="false" id="M_UDPNAMA" name="UDPNAMA" />
      <species boundaryCondition="false" compartment="default" constant="false" hasOnlySubstanceUnits="false" id="M_UDPNAMAG" name="UDPNAMAG" />
      <species boundaryCondition="false" compartment="default" constant="false" hasOnlySubstanceUnits="false" id="M_UDPNAMAyGP" name="UDPNAMAyGP" />
      <species boundaryCondition="false" compartment="default" constant="false" hasOnlySubstanceUnits="false" id="M_ALAALA" name="ALAALA" />
      <species boundaryCondition="false" compartment="default" constant="false" hasOnlySubstanceUnits="false" id="M_UDPNAMAGcLAAla" name="UDPNAMAGcLAAla" />
      <species boundaryCondition="false" compartment="default" constant="false" hasOnlySubstanceUnits="false" id="M_UNDP" name="UNDP" />
      <species boundaryCondition="false" compartment="default" constant="false" hasOnlySubstanceUnits="false" id="M_UND__PP__NAMAGPAALA" name="UND-PP-NAMAGPAALA" />
      <species boundaryCondition="false" compartment="default" constant="false" hasOnlySubstanceUnits="false" id="M_UND__PP__NAMNAGAGPAALA" name="UND-PP-NAMNAGAGPAALA" />
      <species boundaryCondition="false" compartment="default" constant="false" hasOnlySubstanceUnits="false" id="M_UND__PP__NAMNAGAGnPAALA" name="UND-PP-NAMNAGAGnPAALA" />
      <species boundaryCondition="false" compartment="default" constant="false" hasOnlySubstanceUnits="false" id="M_UNDP__PP" name="UNDP-PP" />
      <species boundaryCondition="false" compartment="default" constant="false" hasOnlySubstanceUnits="false" id="M_NAMNAGAGnPAALA" name="NAMNAGAGnPAALA" />
      <species boundaryCondition="false" compartment="default" constant="false" hasOnlySubstanceUnits="false" id="M_OAC__NAMNAGAGnPAALA" name="OAC-NAMNAGAGnPAALA" />
      <species boundaryCondition="false" compartment="default" constant="false" hasOnlySubstanceUnits="false" id="M_PEPTIDOm" name="PEPTIDOm" />
      <species boundaryCondition="false" compartment="default" constant="false" hasOnlySubstanceUnits="false" id="M_PEPTIDOc" name="PEPTIDOc" />
      <species boundaryCondition="false" compartment="default" constant="false" hasOnlySubstanceUnits="false" id="M_PEPTIDO" name="PEPTIDO" />
      <species boundaryCondition="false" compartment="default" constant="false" hasOnlySubstanceUnits="false" id="M_UDP__3__O___LPAREN_C12_COLON_O__3OH_RPAREN___NAG" name="UDP-3-O-(C12:O-3OH)-NAG" />
      <species boundaryCondition="false" compartment="default" constant="false" hasOnlySubstanceUnits="false" id="M_UDP__3__O___LPAREN_C12_COLON_O__3OH_RPAREN___D__GA" name="UDP-3-O-(C12:O-3OH)-D-GA" />
      <species boundaryCondition="false" compartment="default" constant="false" hasOnlySubstanceUnits="false" id="M_UDP__3__O___LPAREN_C12_COLON_O__3OH_RPAREN___2__N___LPAREN_C14_COLON_O__3OH_RPAREN___D__GA" name="UDP-3-O-(C12:O-3OH)-2-N-(C14:O-3OH)-D-GA" />
      <species boundaryCondition="false" compartment="default" constant="false" hasOnlySubstanceUnits="false" id="M_LIPID__X" name="LIPID-X" />
      <species boundaryCondition="false" compartment="default" constant="false" hasOnlySubstanceUnits="false" id="M_LIPID__A__DS" name="LIPID-A-DS" />
      <species boundaryCondition="false" compartment="default" constant="false" hasOnlySubstanceUnits="false" id="M_Lipid__IV___LPAREN_A_RPAREN_" name="Lipid-IV-(A)" />
      <species boundaryCondition="false" compartment="default" constant="false" hasOnlySubstanceUnits="false" id="M_A5P" name="A5P" />
      <species boundaryCondition="false" compartment="default" constant="false" hasOnlySubstanceUnits="false" id="M_MANOSAP" name="MANOSAP" />
      <species boundaryCondition="false" compartment="default" constant="false" hasOnlySubstanceUnits="false" id="M_MANOSA" name="MANOSA" />
      <species boundaryCondition="false" compartment="default" constant="false" hasOnlySubstanceUnits="false" id="M_CMPKDO" name="CMPKDO" />
      <species boundaryCondition="false" compartment="default" constant="false" hasOnlySubstanceUnits="false" id="M_KDO__LIPID__IV___LPAREN_A_RPAREN_" name="KDO-LIPID-IV-(A)" />
      <species boundaryCondition="false" compartment="default" constant="false" hasOnlySubstanceUnits="false" id="M_KDO2__LIPID__IV___LPAREN_A_RPAREN_" name="KDO2-LIPID-IV-(A)" />
      <species boundaryCondition="false" compartment="default" constant="false" hasOnlySubstanceUnits="false" id="M_KDO2___LPAREN_C12_COLON_O_RPAREN___LIPID__IV_LPAREN_A_RPAREN_" name="KDO2-(C12:O)-LIPID-IV(A)" />
      <species boundaryCondition="false" compartment="default" constant="false" hasOnlySubstanceUnits="false" id="M_KDO2__LIPID__A" name="KDO2-LIPID-A" />
      <species boundaryCondition="false" compartment="default" constant="false" hasOnlySubstanceUnits="false" id="M_UDPGLC" name="UDPGLC" />
      <species boundaryCondition="false" compartment="default" constant="false" hasOnlySubstanceUnits="false" id="M_UDPGAL" name="UDPGAL" />
      <species boundaryCondition="false" compartment="default" constant="false" hasOnlySubstanceUnits="false" id="M_MANHEP7P" name="MANHEP7P" />
      <species boundaryCondition="false" compartment="default" constant="false" hasOnlySubstanceUnits="false" id="M_MANHEP17PP" name="MANHEP17PP" />
      <species boundaryCondition="false" compartment="default" constant="false" hasOnlySubstanceUnits="false" id="M_MANHEP1P" name="MANHEP1P" />
      <species boundaryCondition="false" compartment="default" constant="false" hasOnlySubstanceUnits="false" id="M_ADPDHEP" name="ADPDHEP" />
      <species boundaryCondition="false" compartment="default" constant="false" hasOnlySubstanceUnits="false" id="M_ADPHEP" name="ADPHEP" />
      <species boundaryCondition="false" compartment="default" constant="false" hasOnlySubstanceUnits="false" id="M_ACA" name="ACA" />
      <species boundaryCondition="false" compartment="default" constant="false" hasOnlySubstanceUnits="false" id="M_ETHA" name="ETHA" />
      <species boundaryCondition="false" compartment="default" constant="false" hasOnlySubstanceUnits="false" id="M_ETHAP" name="ETHAP" />
      <species boundaryCondition="false" compartment="default" constant="false" hasOnlySubstanceUnits="false" id="M_N__Ac__D__Mannosamine" name="N-Ac-D-Mannosamine" />
      <species boundaryCondition="false" compartment="default" constant="false" hasOnlySubstanceUnits="false" id="M_N__Acneuraminate" name="N-Acneuraminate" />
      <species boundaryCondition="false" compartment="default" constant="false" hasOnlySubstanceUnits="false" id="M_CMP__N__Acneuraminate" name="CMP-N-Acneuraminate" />
      <species boundaryCondition="false" compartment="default" constant="false" hasOnlySubstanceUnits="false" id="M_GLUCYS" name="GLUCYS" />
      <species boundaryCondition="false" compartment="default" constant="false" hasOnlySubstanceUnits="false" id="M_GSH" name="GSH" />
      <species boundaryCondition="false" compartment="default" constant="false" hasOnlySubstanceUnits="false" id="M_CYSGLY" name="CYSGLY" />
      <species boundaryCondition="false" compartment="default" constant="false" hasOnlySubstanceUnits="false" id="M_GSSG" name="GSSG" />
      <species boundaryCondition="false" compartment="default" constant="false" hasOnlySubstanceUnits="false" id="M_6__Carboxyhexanoate" name="6-Carboxyhexanoate" />
      <species boundaryCondition="false" compartment="default" constant="false" hasOnlySubstanceUnits="false" id="M_6__Carboxyhexanoyl__COA" name="6-Carboxyhexanoyl-COA" />
      <species boundaryCondition="false" compartment="default" constant="false" hasOnlySubstanceUnits="false" id="M_8__Amino__7__oxononanoate" name="8-Amino-7-oxononanoate" />
      <species boundaryCondition="false" compartment="default" constant="false" hasOnlySubstanceUnits="false" id="M_S__Adenosyl__L__MET" name="S-Adenosyl-L-MET" />
      <species boundaryCondition="false" compartment="default" constant="false" hasOnlySubstanceUnits="false" id="M_S__Adenosyl__4__methylthio__2__oxobutanoate" name="S-Adenosyl-4-methylthio-2-oxobutanoate" />
      <species boundaryCondition="false" compartment="default" constant="false" hasOnlySubstanceUnits="false" id="M_7_COMMA_8__Diaminononanoate" name="7,8-Diaminononanoate" />
      <species boundaryCondition="false" compartment="default" constant="false" hasOnlySubstanceUnits="false" id="M_Dethiobiotin" name="Dethiobiotin" />
      <species boundaryCondition="false" compartment="default" constant="false" hasOnlySubstanceUnits="false" id="M_S" name="S" />
      <species boundaryCondition="false" compartment="default" constant="false" hasOnlySubstanceUnits="false" id="M_Biotin" name="Biotin" />
      <species boundaryCondition="false" compartment="default" constant="false" hasOnlySubstanceUnits="false" id="M_4__Amino__5__hydroxymethyl__2__methylpyrimidine" name="4-Amino-5-hydroxymethyl-2-methylpyrimidine" />
      <species boundaryCondition="false" compartment="default" constant="false" hasOnlySubstanceUnits="false" id="M_4__Amino__2__methyl__5__PmethylPyrimidine" name="4-Amino-2-methyl-5-PmethylPyrimidine" />
      <species boundaryCondition="false" compartment="default" constant="false" hasOnlySubstanceUnits="false" id="M_2__Methyl__4__amino__5__hydroxymethylPyrimidine__diP" name="2-Methyl-4-amino-5-hydroxymethylPyrimidine-diP" />
      <species boundaryCondition="false" compartment="default" constant="false" hasOnlySubstanceUnits="false" id="M_4__Methyl__5___LPAREN_2__Pethyl_RPAREN___thiazole" name="4-Methyl-5-(2-Pethyl)-thiazole" />
      <species boundaryCondition="false" compartment="default" constant="false" hasOnlySubstanceUnits="false" id="M_ThP" name="ThP" />
      <species boundaryCondition="false" compartment="default" constant="false" hasOnlySubstanceUnits="false" id="M_DXYL5P" name="DXYL5P" />
      <species boundaryCondition="false" compartment="default" constant="false" hasOnlySubstanceUnits="false" id="M_Th" name="Th" />
      <species boundaryCondition="false" compartment="default" constant="false" hasOnlySubstanceUnits="false" id="M_2HPAN" name="2HPAN" />
      <species boundaryCondition="false" compartment="default" constant="false" hasOnlySubstanceUnits="false" id="M_PAN" name="PAN" />
      <species boundaryCondition="false" compartment="default" constant="false" hasOnlySubstanceUnits="false" id="M_beta_ALA" name="beta_ALA" />
      <species boundaryCondition="false" compartment="default" constant="false" hasOnlySubstanceUnits="false" id="M_PANT" name="PANT" />
      <species boundaryCondition="false" compartment="default" constant="false" hasOnlySubstanceUnits="false" id="M_4PPANT" name="4PPANT" />
      <species boundaryCondition="false" compartment="default" constant="false" hasOnlySubstanceUnits="false" id="M_4PPANT__CYS" name="4PPANT-CYS" />
      <species boundaryCondition="false" compartment="default" constant="false" hasOnlySubstanceUnits="false" id="M_PANT4P" name="PANT4P" />
      <species boundaryCondition="false" compartment="default" constant="false" hasOnlySubstanceUnits="false" id="M_PPCOA" name="PPCOA" />
      <species boundaryCondition="false" compartment="default" constant="false" hasOnlySubstanceUnits="false" id="M_Apo__ACP" name="Apo-ACP" />
      <species boundaryCondition="false" compartment="default" constant="false" hasOnlySubstanceUnits="false" id="M_FORM" name="FORM" />
      <species boundaryCondition="false" compartment="default" constant="false" hasOnlySubstanceUnits="false" id="M_2_COMMA_5__Diamino__6__hydroxy__4___LPAREN_5__phosphoribosylamino_RPAREN___pyrimidine" name="2,5-Diamino-6-hydroxy-4-(5-phosphoribosylamino)-pyrimidine" />
      <species boundaryCondition="false" compartment="default" constant="false" hasOnlySubstanceUnits="false" id="M_5__Amino__6___LPAREN_5__PRamino_RPAREN_uracil" name="5-Amino-6-(5-PRamino)uracil" />
      <species boundaryCondition="false" compartment="default" constant="false" hasOnlySubstanceUnits="false" id="M_5__Amino__6___LPAREN_5__Pribitylamino_RPAREN_uracil" name="5-Amino-6-(5-Pribitylamino)uracil" />
      <species boundaryCondition="false" compartment="default" constant="false" hasOnlySubstanceUnits="false" id="M_5__amino__6__ribitylamino__2_COMMA_4_LPAREN_1H_COMMA_3H_RPAREN___pyrimidinedione" name="5-amino-6-ribitylamino-2,4(1H,3H)-pyrimidinedione" />
      <species boundaryCondition="false" compartment="default" constant="false" hasOnlySubstanceUnits="false" id="M_DB4P" name="DB4P" />
      <species boundaryCondition="false" compartment="default" constant="false" hasOnlySubstanceUnits="false" id="M_6_COMMA_7__dimethyl__8___LPAREN_1__D__ribityl_RPAREN_lumazine" name="6,7-dimethyl-8-(1-D-ribityl)lumazine" />
      <species boundaryCondition="false" compartment="default" constant="false" hasOnlySubstanceUnits="false" id="M_6_COMMA_7__Dimethyl__8___LPAREN_1__D__ribityl_RPAREN_lumazine" name="6,7-Dimethyl-8-(1-D-ribityl)lumazine" />
      <species boundaryCondition="false" compartment="default" constant="false" hasOnlySubstanceUnits="false" id="M_Riboflavin" name="Riboflavin" />
      <species boundaryCondition="false" compartment="default" constant="false" hasOnlySubstanceUnits="false" id="M_4___LPAREN_1__D__Ribitylamino_RPAREN___5__amino__2_COMMA_6__dihydroxypyrimidine" name="4-(1-D-Ribitylamino)-5-amino-2,6-dihydroxypyrimidine" />
      <species boundaryCondition="false" compartment="default" constant="false" hasOnlySubstanceUnits="false" id="M_FMN" name="FMN" />
      <species boundaryCondition="false" compartment="default" constant="false" hasOnlySubstanceUnits="false" id="M_IMASP" name="IMASP" />
      <species boundaryCondition="false" compartment="default" constant="false" hasOnlySubstanceUnits="false" id="M_QUINO" name="QUINO" />
      <species boundaryCondition="false" compartment="default" constant="false" hasOnlySubstanceUnits="false" id="M_NIC__RIBNUC" name="NIC-RIBNUC" />
      <species boundaryCondition="false" compartment="default" constant="false" hasOnlySubstanceUnits="false" id="M_A__NAD" name="A-NAD" />
      <species boundaryCondition="false" compartment="default" constant="false" hasOnlySubstanceUnits="false" id="M_NIC" name="NIC" />
      <species boundaryCondition="false" compartment="default" constant="false" hasOnlySubstanceUnits="false" id="M_NICAM" name="NICAM" />
      <species boundaryCondition="false" compartment="default" constant="false" hasOnlySubstanceUnits="false" id="M_MEYTHF" name="MEYTHF" />
      <species boundaryCondition="false" compartment="default" constant="false" hasOnlySubstanceUnits="false" id="M_S__Aminomethyldihydrolipoylprotein" name="S-Aminomethyldihydrolipoylprotein" />
      <species boundaryCondition="false" compartment="default" constant="false" hasOnlySubstanceUnits="false" id="M_Dihydrolipoylprotein" name="Dihydrolipoylprotein" />
      <species boundaryCondition="false" compartment="default" constant="false" hasOnlySubstanceUnits="false" id="M_Lipoylprotein" name="Lipoylprotein" />
      <species boundaryCondition="false" compartment="default" constant="false" hasOnlySubstanceUnits="false" id="M_AHDT" name="AHDT" />
      <species boundaryCondition="false" compartment="default" constant="false" hasOnlySubstanceUnits="false" id="M_DHPMP" name="DHPMP" />
      <species boundaryCondition="false" compartment="default" constant="false" hasOnlySubstanceUnits="false" id="M_DHNPT" name="DHNPT" />
      <species boundaryCondition="false" compartment="default" constant="false" hasOnlySubstanceUnits="false" id="M_6HMHPT" name="6HMHPT" />
      <species boundaryCondition="false" compartment="default" constant="false" hasOnlySubstanceUnits="false" id="M_GCALD" name="GCALD" />
      <species boundaryCondition="false" compartment="default" constant="false" hasOnlySubstanceUnits="false" id="M_2AHHMD" name="2AHHMD" />
      <species boundaryCondition="false" compartment="default" constant="false" hasOnlySubstanceUnits="false" id="M_ADC" name="ADC" />
      <species boundaryCondition="false" compartment="default" constant="false" hasOnlySubstanceUnits="false" id="M_4ABZ" name="4ABZ" />
      <species boundaryCondition="false" compartment="default" constant="false" hasOnlySubstanceUnits="false" id="M_Dihydropteroate" name="Dihydropteroate" />
      <species boundaryCondition="false" compartment="default" constant="false" hasOnlySubstanceUnits="false" id="M_4__Hydroxybenzoate" name="4-Hydroxybenzoate" />
      <species boundaryCondition="false" compartment="default" constant="false" hasOnlySubstanceUnits="false" id="M_all__trans__Octaprenyl__diP" name="all-trans-Octaprenyl-diP" />
      <species boundaryCondition="false" compartment="default" constant="false" hasOnlySubstanceUnits="false" id="M_3__Octaprenyl__4__hydroxybenzoate" name="3-Octaprenyl-4-hydroxybenzoate" />
      <species boundaryCondition="false" compartment="default" constant="false" hasOnlySubstanceUnits="false" id="M_2__Octaprenylphenol" name="2-Octaprenylphenol" />
      <species boundaryCondition="false" compartment="default" constant="false" hasOnlySubstanceUnits="false" id="M_2__octaprenyl__6__hydroxyphenol" name="2-octaprenyl-6-hydroxyphenol" />
      <species boundaryCondition="false" compartment="default" constant="false" hasOnlySubstanceUnits="false" id="M_2__Octaprenyl__6__hydroxyphenol" name="2-Octaprenyl-6-hydroxyphenol" />
      <species boundaryCondition="false" compartment="default" constant="false" hasOnlySubstanceUnits="false" id="M_2__Octaprenyl__6__methoxyphenol" name="2-Octaprenyl-6-methoxyphenol" />
      <species boundaryCondition="false" compartment="default" constant="false" hasOnlySubstanceUnits="false" id="M_S__Adenosyl__L__Hcys" name="S-Adenosyl-L-Hcys" />
      <species boundaryCondition="false" compartment="default" constant="false" hasOnlySubstanceUnits="false" id="M_2__Octaprenyl__6__methoxy__1_COMMA_4__benzoQUIN" name="2-Octaprenyl-6-methoxy-1,4-benzoQUIN" />
      <species boundaryCondition="false" compartment="default" constant="false" hasOnlySubstanceUnits="false" id="M_2__Octaprenyl__3__methyl__6__methoxy__1_COMMA_4__benzoQUIN" name="2-Octaprenyl-3-methyl-6-methoxy-1,4-benzoQUIN" />
      <species boundaryCondition="false" compartment="default" constant="false" hasOnlySubstanceUnits="false" id="M_2__Octaprenyl__3__methyl__5__hydroxy__6__methoxy__1_COMMA_4__benzoQUIN" name="2-Octaprenyl-3-methyl-5-hydroxy-6-methoxy-1,4-benzoQUIN" />
      <species boundaryCondition="false" compartment="default" constant="false" hasOnlySubstanceUnits="false" id="M_TRNAGLU" name="TRNAGLU" />
      <species boundaryCondition="false" compartment="default" constant="false" hasOnlySubstanceUnits="false" id="M_GLUTRNA" name="GLUTRNA" />
      <species boundaryCondition="false" compartment="default" constant="false" hasOnlySubstanceUnits="false" id="M_GLU1SA" name="GLU1SA" />
      <species boundaryCondition="false" compartment="default" constant="false" hasOnlySubstanceUnits="false" id="M_5__Aminolevulinate" name="5-Aminolevulinate" />
      <species boundaryCondition="false" compartment="default" constant="false" hasOnlySubstanceUnits="false" id="M_Porphobilinogen" name="Porphobilinogen" />
      <species boundaryCondition="false" compartment="default" constant="false" hasOnlySubstanceUnits="false" id="M_Hydroxymethylbilane" name="Hydroxymethylbilane" />
      <species boundaryCondition="false" compartment="default" constant="false" hasOnlySubstanceUnits="false" id="M_Uroporphyrinogen__III" name="Uroporphyrinogen-III" />
      <species boundaryCondition="false" compartment="default" constant="false" hasOnlySubstanceUnits="false" id="M_S__Adenosyl__L__HCys" name="S-Adenosyl-L-HCys" />
      <species boundaryCondition="false" compartment="default" constant="false" hasOnlySubstanceUnits="false" id="M_Precorrin__2" name="Precorrin-2" />
      <species boundaryCondition="false" compartment="default" constant="false" hasOnlySubstanceUnits="false" id="M_Sirohydrochlorin" name="Sirohydrochlorin" />
      <species boundaryCondition="false" compartment="default" constant="false" hasOnlySubstanceUnits="false" id="M_Fe2" name="Fe2" />
      <species boundaryCondition="false" compartment="default" constant="false" hasOnlySubstanceUnits="false" id="M_Siroheme" name="Siroheme" />
      <species boundaryCondition="false" compartment="default" constant="false" hasOnlySubstanceUnits="false" id="M_Coproporphyrinogen__III" name="Coproporphyrinogen-III" />
      <species boundaryCondition="false" compartment="default" constant="false" hasOnlySubstanceUnits="false" id="M_Protoporphyrinogen__IX" name="Protoporphyrinogen-IX" />
      <species boundaryCondition="false" compartment="default" constant="false" hasOnlySubstanceUnits="false" id="M_5__Deoxyadenosine" name="5-Deoxyadenosine" />
      <species boundaryCondition="false" compartment="default" constant="false" hasOnlySubstanceUnits="false" id="M_Protoporphyrin" name="Protoporphyrin" />
      <species boundaryCondition="false" compartment="default" constant="false" hasOnlySubstanceUnits="false" id="M_PHEME" name="PHEME" />
      <species boundaryCondition="false" compartment="default" constant="false" hasOnlySubstanceUnits="false" id="M_4__P__D__erythronate" name="4-P-D-erythronate" />
      <species boundaryCondition="false" compartment="default" constant="false" hasOnlySubstanceUnits="false" id="M_OHPB" name="OHPB" />
      <species boundaryCondition="false" compartment="default" constant="false" hasOnlySubstanceUnits="false" id="M_PHTHR" name="PHTHR" />
      <species boundaryCondition="false" compartment="default" constant="false" hasOnlySubstanceUnits="false" id="M_1__amino__propan__2__one__3__phosphate" name="1-amino-propan-2-one-3-phosphate" />
      <species boundaryCondition="false" compartment="default" constant="false" hasOnlySubstanceUnits="false" id="M_PDX5P" name="PDX5P" />
      <species boundaryCondition="false" compartment="default" constant="false" hasOnlySubstanceUnits="false" id="M_PYROX5P" name="PYROX5P" />
      <species boundaryCondition="false" compartment="default" constant="false" hasOnlySubstanceUnits="false" id="M_Pyridoxamine__P" name="Pyridoxamine-P" />
      <species boundaryCondition="false" compartment="default" constant="false" hasOnlySubstanceUnits="false" id="M_MALT" name="MALT" />
      <species boundaryCondition="false" compartment="default" constant="false" hasOnlySubstanceUnits="false" id="M_MEGLYO" name="MEGLYO" />
      <species boundaryCondition="false" compartment="default" constant="false" hasOnlySubstanceUnits="false" id="M_LACA" name="LACA" />
      <species boundaryCondition="false" compartment="default" constant="false" hasOnlySubstanceUnits="false" id="M_DLACGSH" name="DLACGSH" />
      <species boundaryCondition="false" compartment="default" constant="false" hasOnlySubstanceUnits="false" id="M_ETH" name="ETH" />
      <species boundaryCondition="false" compartment="default" constant="false" hasOnlySubstanceUnits="false" id="M_O2S" name="O2S" />
      <species boundaryCondition="false" compartment="default" constant="false" hasOnlySubstanceUnits="false" id="M_GLR" name="GLR" />
      <species boundaryCondition="false" compartment="default" constant="false" hasOnlySubstanceUnits="false" id="M_GA" name="GA" />
      <species boundaryCondition="false" compartment="default" constant="false" hasOnlySubstanceUnits="false" id="M_GLYCLT" name="GLYCLT" />
      <species boundaryCondition="false" compartment="default" constant="false" hasOnlySubstanceUnits="false" id="M_DNA" name="DNA" />
      <species boundaryCondition="false" compartment="default" constant="false" hasOnlySubstanceUnits="false" id="M_RNA" name="RNA" />
      <species boundaryCondition="false" compartment="default" constant="false" hasOnlySubstanceUnits="false" id="M_tRNAgln" name="tRNAgln" />
      <species boundaryCondition="false" compartment="default" constant="false" hasOnlySubstanceUnits="false" id="M_GLNTRNA" name="GLNTRNA" />
      <species boundaryCondition="false" compartment="default" constant="false" hasOnlySubstanceUnits="false" id="M_tRNApro" name="tRNApro" />
      <species boundaryCondition="false" compartment="default" constant="false" hasOnlySubstanceUnits="false" id="M_PROTRNA" name="PROTRNA" />
      <species boundaryCondition="false" compartment="default" constant="false" hasOnlySubstanceUnits="false" id="M_tRNAasp" name="tRNAasp" />
      <species boundaryCondition="false" compartment="default" constant="false" hasOnlySubstanceUnits="false" id="M_ASPTRNA" name="ASPTRNA" />
      <species boundaryCondition="false" compartment="default" constant="false" hasOnlySubstanceUnits="false" id="M_tRNAasn" name="tRNAasn" />
      <species boundaryCondition="false" compartment="default" constant="false" hasOnlySubstanceUnits="false" id="M_ASNTRNA" name="ASNTRNA" />
      <species boundaryCondition="false" compartment="default" constant="false" hasOnlySubstanceUnits="false" id="M_tRNAarg" name="tRNAarg" />
      <species boundaryCondition="false" compartment="default" constant="false" hasOnlySubstanceUnits="false" id="M_ARGTRNA" name="ARGTRNA" />
      <species boundaryCondition="false" compartment="default" constant="false" hasOnlySubstanceUnits="false" id="M_tRNAthr" name="tRNAthr" />
      <species boundaryCondition="false" compartment="default" constant="false" hasOnlySubstanceUnits="false" id="M_THRTRNA" name="THRTRNA" />
      <species boundaryCondition="false" compartment="default" constant="false" hasOnlySubstanceUnits="false" id="M_tRNAlys" name="tRNAlys" />
      <species boundaryCondition="false" compartment="default" constant="false" hasOnlySubstanceUnits="false" id="M_LYSTRNA" name="LYSTRNA" />
      <species boundaryCondition="false" compartment="default" constant="false" hasOnlySubstanceUnits="false" id="M_tRNAile" name="tRNAile" />
      <species boundaryCondition="false" compartment="default" constant="false" hasOnlySubstanceUnits="false" id="M_ILETRNA" name="ILETRNA" />
      <species boundaryCondition="false" compartment="default" constant="false" hasOnlySubstanceUnits="false" id="M_tRNAmet" name="tRNAmet" />
      <species boundaryCondition="false" compartment="default" constant="false" hasOnlySubstanceUnits="false" id="M_METTRNA" name="METTRNA" />
      <species boundaryCondition="false" compartment="default" constant="false" hasOnlySubstanceUnits="false" id="M_TRNASER" name="TRNASER" />
      <species boundaryCondition="false" compartment="default" constant="false" hasOnlySubstanceUnits="false" id="M_SERTRNA_SEC" name="SERTRNA_SEC" />
      <species boundaryCondition="false" compartment="default" constant="false" hasOnlySubstanceUnits="false" id="M_tRNAcys" name="tRNAcys" />
      <species boundaryCondition="false" compartment="default" constant="false" hasOnlySubstanceUnits="false" id="M_CYSTRNA" name="CYSTRNA" />
      <species boundaryCondition="false" compartment="default" constant="false" hasOnlySubstanceUnits="false" id="M_tRNAgly" name="tRNAgly" />
      <species boundaryCondition="false" compartment="default" constant="false" hasOnlySubstanceUnits="false" id="M_GLYTRNA" name="GLYTRNA" />
      <species boundaryCondition="false" compartment="default" constant="false" hasOnlySubstanceUnits="false" id="M_tRNAval" name="tRNAval" />
      <species boundaryCondition="false" compartment="default" constant="false" hasOnlySubstanceUnits="false" id="M_VALTRNA" name="VALTRNA" />
      <species boundaryCondition="false" compartment="default" constant="false" hasOnlySubstanceUnits="false" id="M_tRNAleu" name="tRNAleu" />
      <species boundaryCondition="false" compartment="default" constant="false" hasOnlySubstanceUnits="false" id="M_LEUTRNA" name="LEUTRNA" />
      <species boundaryCondition="false" compartment="default" constant="false" hasOnlySubstanceUnits="false" id="M_tRNAala" name="tRNAala" />
      <species boundaryCondition="false" compartment="default" constant="false" hasOnlySubstanceUnits="false" id="M_ALATRNA" name="ALATRNA" />
      <species boundaryCondition="false" compartment="default" constant="false" hasOnlySubstanceUnits="false" id="M_tRNAhis" name="tRNAhis" />
      <species boundaryCondition="false" compartment="default" constant="false" hasOnlySubstanceUnits="false" id="M_HISTRNA" name="HISTRNA" />
      <species boundaryCondition="false" compartment="default" constant="false" hasOnlySubstanceUnits="false" id="M_tRNAphe" name="tRNAphe" />
      <species boundaryCondition="false" compartment="default" constant="false" hasOnlySubstanceUnits="false" id="M_PHETRNA" name="PHETRNA" />
      <species boundaryCondition="false" compartment="default" constant="false" hasOnlySubstanceUnits="false" id="M_tRNAtyr" name="tRNAtyr" />
      <species boundaryCondition="false" compartment="default" constant="false" hasOnlySubstanceUnits="false" id="M_TYRTRNA" name="TYRTRNA" />
      <species boundaryCondition="false" compartment="default" constant="false" hasOnlySubstanceUnits="false" id="M_tRNAtrp" name="tRNAtrp" />
      <species boundaryCondition="false" compartment="default" constant="false" hasOnlySubstanceUnits="false" id="M_TRPTRNA" name="TRPTRNA" />
      <species boundaryCondition="false" compartment="default" constant="false" hasOnlySubstanceUnits="false" id="M_GLUTRNA_GLN" name="GLUTRNA_GLN" />
      <species boundaryCondition="false" compartment="default" constant="false" hasOnlySubstanceUnits="false" id="M_tRNAfmet" name="tRNAfmet" />
      <species boundaryCondition="false" compartment="default" constant="false" hasOnlySubstanceUnits="false" id="M_PROT" name="PROT" />
      <species boundaryCondition="false" compartment="default" constant="false" hasOnlySubstanceUnits="false" id="M_LIPID" name="LIPID" />
      <species boundaryCondition="false" compartment="default" constant="false" hasOnlySubstanceUnits="false" id="M_LPS" name="LPS" />
      <species boundaryCondition="false" compartment="default" constant="false" hasOnlySubstanceUnits="false" id="M_BIOMASS" name="BIOMASS" />
      <species boundaryCondition="false" compartment="default" constant="false" hasOnlySubstanceUnits="false" id="M_GLC_ext" name="GLC_ext" />
      <species boundaryCondition="false" compartment="default" constant="false" hasOnlySubstanceUnits="false" id="M_H_ext" name="H_ext" />
      <species boundaryCondition="false" compartment="default" constant="false" hasOnlySubstanceUnits="false" id="M_CO2_ext" name="CO2_ext" />
      <species boundaryCondition="false" compartment="default" constant="false" hasOnlySubstanceUnits="false" id="M_NH3_ext" name="NH3_ext" />
      <species boundaryCondition="false" compartment="default" constant="false" hasOnlySubstanceUnits="false" id="M_O2_ext" name="O2_ext" />
      <species boundaryCondition="false" compartment="default" constant="false" hasOnlySubstanceUnits="false" id="M_Pi_ext" name="Pi_ext" />
      <species boundaryCondition="false" compartment="default" constant="false" hasOnlySubstanceUnits="false" id="M_THS_ext" name="THS_ext" />
      <species boundaryCondition="false" compartment="default" constant="false" hasOnlySubstanceUnits="false" id="M_SO4_ext" name="SO4_ext" />
      <species boundaryCondition="false" compartment="default" constant="false" hasOnlySubstanceUnits="false" id="M_HS___ext" name="HS-_ext" />
      <species boundaryCondition="false" compartment="default" constant="false" hasOnlySubstanceUnits="false" id="M_GLU_ext" name="GLU_ext" />
      <species boundaryCondition="false" compartment="default" constant="false" hasOnlySubstanceUnits="false" id="M_GLN_ext" name="GLN_ext" />
      <species boundaryCondition="false" compartment="default" constant="false" hasOnlySubstanceUnits="false" id="M_PRO_ext" name="PRO_ext" />
      <species boundaryCondition="false" compartment="default" constant="false" hasOnlySubstanceUnits="false" id="M_ASP_ext" name="ASP_ext" />
      <species boundaryCondition="false" compartment="default" constant="false" hasOnlySubstanceUnits="false" id="M_ASN_ext" name="ASN_ext" />
      <species boundaryCondition="false" compartment="default" constant="false" hasOnlySubstanceUnits="false" id="M_ARG_ext" name="ARG_ext" />
      <species boundaryCondition="false" compartment="default" constant="false" hasOnlySubstanceUnits="false" id="M_THR_ext" name="THR_ext" />
      <species boundaryCondition="false" compartment="default" constant="false" hasOnlySubstanceUnits="false" id="M_LYS_ext" name="LYS_ext" />
      <species boundaryCondition="false" compartment="default" constant="false" hasOnlySubstanceUnits="false" id="M_ILE_ext" name="ILE_ext" />
      <species boundaryCondition="false" compartment="default" constant="false" hasOnlySubstanceUnits="false" id="M_MET_ext" name="MET_ext" />
      <species boundaryCondition="false" compartment="default" constant="false" hasOnlySubstanceUnits="false" id="M_SER_ext" name="SER_ext" />
      <species boundaryCondition="false" compartment="default" constant="false" hasOnlySubstanceUnits="false" id="M_CYS_ext" name="CYS_ext" />
      <species boundaryCondition="false" compartment="default" constant="false" hasOnlySubstanceUnits="false" id="M_GLY_ext" name="GLY_ext" />
      <species boundaryCondition="false" compartment="default" constant="false" hasOnlySubstanceUnits="false" id="M_VAL_ext" name="VAL_ext" />
      <species boundaryCondition="false" compartment="default" constant="false" hasOnlySubstanceUnits="false" id="M_LEU_ext" name="LEU_ext" />
      <species boundaryCondition="false" compartment="default" constant="false" hasOnlySubstanceUnits="false" id="M_ALA_ext" name="ALA_ext" />
      <species boundaryCondition="false" compartment="default" constant="false" hasOnlySubstanceUnits="false" id="M_HIS_ext" name="HIS_ext" />
      <species boundaryCondition="false" compartment="default" constant="false" hasOnlySubstanceUnits="false" id="M_PHE_ext" name="PHE_ext" />
      <species boundaryCondition="false" compartment="default" constant="false" hasOnlySubstanceUnits="false" id="M_TYR_ext" name="TYR_ext" />
      <species boundaryCondition="false" compartment="default" constant="false" hasOnlySubstanceUnits="false" id="M_TRP_ext" name="TRP_ext" />
      <species boundaryCondition="false" compartment="default" constant="false" hasOnlySubstanceUnits="false" id="M_LAC_ext" name="LAC_ext" />
      <species boundaryCondition="false" compartment="default" constant="false" hasOnlySubstanceUnits="false" id="M_ETH_ext" name="ETH_ext" />
      <species boundaryCondition="false" compartment="default" constant="false" hasOnlySubstanceUnits="false" id="M_ACE_ext" name="ACE_ext" />
      <species boundaryCondition="false" compartment="default" constant="false" hasOnlySubstanceUnits="false" id="M_PROT_ext" name="PROT_ext" />
    </listOfSpecies>
    <listOfReactions>
      <reaction fast="false" id="R_NMB0954" name="NMB0954" reversible="true" fbc:lowerFluxBound="cobra_default_lb" fbc:upperFluxBound="cobra_default_ub">
        <listOfReactants>
          <speciesReference constant="true" species="M_H2O" stoichiometry="1" />
          <speciesReference constant="true" species="M_OXA" stoichiometry="1" />
          <speciesReference constant="true" species="M_ACCOA" stoichiometry="1" />
        </listOfReactants>
        <listOfProducts>
          <speciesReference constant="true" species="M_CIT" stoichiometry="1" />
          <speciesReference constant="true" species="M_H" stoichiometry="1" />
          <speciesReference constant="true" species="M_COA" stoichiometry="1" />
        </listOfProducts>
      </reaction>
      <reaction fast="false" id="R_NMB0433" name="NMB0433" reversible="true" fbc:lowerFluxBound="cobra_default_lb" fbc:upperFluxBound="cobra_default_ub">
        <listOfReactants>
          <speciesReference constant="true" species="M_CIT" stoichiometry="1" />
        </listOfReactants>
        <listOfProducts>
          <speciesReference constant="true" species="M_ACO" stoichiometry="1" />
          <speciesReference constant="true" species="M_H2O" stoichiometry="1" />
        </listOfProducts>
      </reaction>
      <reaction fast="false" id="R_NMB1572" name="NMB1572" reversible="true" fbc:lowerFluxBound="cobra_default_lb" fbc:upperFluxBound="cobra_default_ub">
        <listOfReactants>
          <speciesReference constant="true" species="M_ACO" stoichiometry="1" />
          <speciesReference constant="true" species="M_H2O" stoichiometry="1" />
        </listOfReactants>
        <listOfProducts>
          <speciesReference constant="true" species="M_ICIT" stoichiometry="1" />
        </listOfProducts>
      </reaction>
      <reaction fast="false" id="R_NMB0920" name="NMB0920" reversible="true" fbc:lowerFluxBound="cobra_default_lb" fbc:upperFluxBound="cobra_default_ub">
        <listOfReactants>
          <speciesReference constant="true" species="M_NADP" stoichiometry="1" />
          <speciesReference constant="true" species="M_ICIT" stoichiometry="1" />
        </listOfReactants>
        <listOfProducts>
          <speciesReference constant="true" species="M_NADPH" stoichiometry="1" />
          <speciesReference constant="true" species="M_AKG" stoichiometry="1" />
          <speciesReference constant="true" species="M_CO2" stoichiometry="1" />
        </listOfProducts>
      </reaction>
      <reaction fast="false" id="R_NMB0955_1" name="NMB0955_1" reversible="false" fbc:lowerFluxBound="cobra_0_bound" fbc:upperFluxBound="cobra_default_ub">
        <listOfReactants>
          <speciesReference constant="true" species="M_AKG" stoichiometry="1" />
          <speciesReference constant="true" species="M_ThPP" stoichiometry="1" />
        </listOfReactants>
        <listOfProducts>
          <speciesReference constant="true" species="M_HPThPP" stoichiometry="1" />
          <speciesReference constant="true" species="M_CO2" stoichiometry="1" />
        </listOfProducts>
      </reaction>
      <reaction fast="false" id="R_NMB0955_2" name="NMB0955_2" reversible="false" fbc:lowerFluxBound="cobra_0_bound" fbc:upperFluxBound="cobra_default_ub">
        <listOfReactants>
          <speciesReference constant="true" species="M_LA" stoichiometry="1" />
          <speciesReference constant="true" species="M_HPThPP" stoichiometry="1" />
        </listOfReactants>
        <listOfProducts>
          <speciesReference constant="true" species="M_ThPP" stoichiometry="1" />
          <speciesReference constant="true" species="M_SUCDHLA" stoichiometry="1" />
        </listOfProducts>
      </reaction>
      <reaction fast="false" id="R_NMB0956" name="NMB0956" reversible="false" fbc:lowerFluxBound="cobra_0_bound" fbc:upperFluxBound="cobra_default_ub">
        <listOfReactants>
          <speciesReference constant="true" species="M_COA" stoichiometry="1" />
          <speciesReference constant="true" species="M_SUCDHLA" stoichiometry="1" />
        </listOfReactants>
        <listOfProducts>
          <speciesReference constant="true" species="M_SUCCOA" stoichiometry="1" />
          <speciesReference constant="true" species="M_DHLA" stoichiometry="1" />
        </listOfProducts>
      </reaction>
      <reaction fast="false" id="R_NMB0957" name="NMB0957" reversible="true" fbc:lowerFluxBound="cobra_default_lb" fbc:upperFluxBound="cobra_default_ub">
        <listOfReactants>
          <speciesReference constant="true" species="M_NAD" stoichiometry="1" />
          <speciesReference constant="true" species="M_H" stoichiometry="1" />
          <speciesReference constant="true" species="M_DHLA" stoichiometry="1" />
        </listOfReactants>
        <listOfProducts>
          <speciesReference constant="true" species="M_NADH" stoichiometry="1" />
          <speciesReference constant="true" species="M_LA" stoichiometry="1" />
        </listOfProducts>
      </reaction>
      <reaction fast="false" id="R_NMB0959" name="NMB0959" reversible="true" fbc:lowerFluxBound="cobra_default_lb" fbc:upperFluxBound="cobra_default_ub">
        <listOfReactants>
          <speciesReference constant="true" species="M_ADP" stoichiometry="1" />
          <speciesReference constant="true" species="M_Pi" stoichiometry="1" />
          <speciesReference constant="true" species="M_SUCCOA" stoichiometry="1" />
        </listOfReactants>
        <listOfProducts>
          <speciesReference constant="true" species="M_ATP" stoichiometry="1" />
          <speciesReference constant="true" species="M_SUC" stoichiometry="1" />
          <speciesReference constant="true" species="M_H" stoichiometry="1" />
          <speciesReference constant="true" species="M_COA" stoichiometry="1" />
        </listOfProducts>
      </reaction>
      <reaction fast="false" id="R_NMB0950" name="NMB0950" reversible="true" fbc:lowerFluxBound="cobra_default_lb" fbc:upperFluxBound="cobra_default_ub">
        <listOfReactants>
          <speciesReference constant="true" species="M_FAD" stoichiometry="1" />
          <speciesReference constant="true" species="M_SUC" stoichiometry="1" />
        </listOfReactants>
        <listOfProducts>
          <speciesReference constant="true" species="M_FADH2" stoichiometry="1" />
          <speciesReference constant="true" species="M_FUM" stoichiometry="1" />
        </listOfProducts>
      </reaction>
      <reaction fast="false" id="R_NMB0951_1" name="NMB0951_1" reversible="true" fbc:lowerFluxBound="cobra_default_lb" fbc:upperFluxBound="cobra_default_ub">
        <listOfReactants>
          <speciesReference constant="true" species="M_UQONE" stoichiometry="1" />
          <speciesReference constant="true" species="M_SUC" stoichiometry="1" />
        </listOfReactants>
        <listOfProducts>
          <speciesReference constant="true" species="M_UQOL" stoichiometry="1" />
          <speciesReference constant="true" species="M_FUM" stoichiometry="1" />
        </listOfProducts>
      </reaction>
      <reaction fast="false" id="R_NMB1458" name="NMB1458" reversible="true" fbc:lowerFluxBound="cobra_default_lb" fbc:upperFluxBound="cobra_default_ub">
        <listOfReactants>
          <speciesReference constant="true" species="M_H2O" stoichiometry="1" />
          <speciesReference constant="true" species="M_FUM" stoichiometry="1" />
        </listOfReactants>
        <listOfProducts>
          <speciesReference constant="true" species="M_MAL" stoichiometry="1" />
        </listOfProducts>
      </reaction>
      <reaction fast="false" id="R_NMB2096" name="NMB2096" reversible="false" fbc:lowerFluxBound="cobra_0_bound" fbc:upperFluxBound="cobra_default_ub">
        <listOfReactants>
          <speciesReference constant="true" species="M_FAD" stoichiometry="1" />
          <speciesReference constant="true" species="M_MAL" stoichiometry="1" />
        </listOfReactants>
        <listOfProducts>
          <speciesReference constant="true" species="M_FADH2" stoichiometry="1" />
          <speciesReference constant="true" species="M_OXA" stoichiometry="1" />
        </listOfProducts>
      </reaction>
      <reaction fast="false" id="R_NMB0389" name="NMB0389" reversible="true" fbc:lowerFluxBound="cobra_default_lb" fbc:upperFluxBound="cobra_default_ub">
        <listOfReactants>
          <speciesReference constant="true" species="M_GLC" stoichiometry="1" />
        </listOfReactants>
        <listOfProducts>
          <speciesReference constant="true" species="M_aGLC" stoichiometry="1" />
        </listOfProducts>
      </reaction>
      <reaction fast="false" id="R_NMB1390" name="NMB1390" reversible="true" fbc:lowerFluxBound="cobra_default_lb" fbc:upperFluxBound="cobra_default_ub">
        <listOfReactants>
          <speciesReference constant="true" species="M_ATP" stoichiometry="1" />
          <speciesReference constant="true" species="M_aGLC" stoichiometry="1" />
        </listOfReactants>
        <listOfProducts>
          <speciesReference constant="true" species="M_ADP" stoichiometry="1" />
          <speciesReference constant="true" species="M_H" stoichiometry="1" />
          <speciesReference constant="true" species="M_G6P" stoichiometry="1" />
        </listOfProducts>
      </reaction>
      <reaction fast="false" id="R_NMB0334" name="NMB0334" reversible="true" fbc:lowerFluxBound="cobra_default_lb" fbc:upperFluxBound="cobra_default_ub">
        <listOfReactants>
          <speciesReference constant="true" species="M_G6P" stoichiometry="1" />
        </listOfReactants>
        <listOfProducts>
          <speciesReference constant="true" species="M_F6P" stoichiometry="1" />
        </listOfProducts>
      </reaction>
      <reaction fast="false" id="R_NMB1887" name="NMB1887" reversible="true" fbc:lowerFluxBound="cobra_default_lb" fbc:upperFluxBound="cobra_default_ub">
        <listOfReactants>
          <speciesReference constant="true" species="M_GAP" stoichiometry="1" />
        </listOfReactants>
        <listOfProducts>
          <speciesReference constant="true" species="M_GLP" stoichiometry="1" />
        </listOfProducts>
      </reaction>
      <reaction fast="false" id="R_NMB1869" name="NMB1869" reversible="true" fbc:lowerFluxBound="cobra_default_lb" fbc:upperFluxBound="cobra_default_ub">
        <listOfReactants>
          <speciesReference constant="true" species="M_GAP" stoichiometry="1" />
          <speciesReference constant="true" species="M_GLP" stoichiometry="1" />
        </listOfReactants>
        <listOfProducts>
          <speciesReference constant="true" species="M_F16P" stoichiometry="1" />
        </listOfProducts>
      </reaction>
      <reaction fast="false" id="R_NMB1060" name="NMB1060" reversible="false" fbc:lowerFluxBound="cobra_0_bound" fbc:upperFluxBound="cobra_default_ub">
        <listOfReactants>
          <speciesReference constant="true" species="M_F16P" stoichiometry="1" />
          <speciesReference constant="true" species="M_H2O" stoichiometry="1" />
        </listOfReactants>
        <listOfProducts>
          <speciesReference constant="true" species="M_F6P" stoichiometry="1" />
          <speciesReference constant="true" species="M_Pi" stoichiometry="1" />
        </listOfProducts>
      </reaction>
      <reaction fast="false" id="R_NMB0207" name="NMB0207" reversible="true" fbc:lowerFluxBound="cobra_default_lb" fbc:upperFluxBound="cobra_default_ub">
        <listOfReactants>
          <speciesReference constant="true" species="M_NAD" stoichiometry="1" />
          <speciesReference constant="true" species="M_GAP" stoichiometry="1" />
          <speciesReference constant="true" species="M_Pi" stoichiometry="1" />
        </listOfReactants>
        <listOfProducts>
          <speciesReference constant="true" species="M_NADH" stoichiometry="1" />
          <speciesReference constant="true" species="M_H" stoichiometry="1" />
          <speciesReference constant="true" species="M_3PGLP" stoichiometry="1" />
        </listOfProducts>
      </reaction>
      <reaction fast="false" id="R_NMB0010" name="NMB0010" reversible="true" fbc:lowerFluxBound="cobra_default_lb" fbc:upperFluxBound="cobra_default_ub">
        <listOfReactants>
          <speciesReference constant="true" species="M_ADP" stoichiometry="1" />
          <speciesReference constant="true" species="M_H" stoichiometry="1" />
          <speciesReference constant="true" species="M_3PGLP" stoichiometry="1" />
        </listOfReactants>
        <listOfProducts>
          <speciesReference constant="true" species="M_ATP" stoichiometry="1" />
          <speciesReference constant="true" species="M_3PG" stoichiometry="1" />
        </listOfProducts>
      </reaction>
      <reaction fast="false" id="R_NMB1604" name="NMB1604" reversible="true" fbc:lowerFluxBound="cobra_default_lb" fbc:upperFluxBound="cobra_default_ub">
        <listOfReactants>
          <speciesReference constant="true" species="M_3PG" stoichiometry="1" />
        </listOfReactants>
        <listOfProducts>
          <speciesReference constant="true" species="M_H" stoichiometry="1" />
          <speciesReference constant="true" species="M_2__PG" stoichiometry="1" />
        </listOfProducts>
      </reaction>
      <reaction fast="false" id="R_NMB1285" name="NMB1285" reversible="true" fbc:lowerFluxBound="cobra_default_lb" fbc:upperFluxBound="cobra_default_ub">
        <listOfReactants>
          <speciesReference constant="true" species="M_2__PG" stoichiometry="1" />
        </listOfReactants>
        <listOfProducts>
          <speciesReference constant="true" species="M_PEP" stoichiometry="1" />
          <speciesReference constant="true" species="M_H2O" stoichiometry="1" />
        </listOfProducts>
      </reaction>
      <reaction fast="false" id="R_NMB0089" name="NMB0089" reversible="true" fbc:lowerFluxBound="cobra_default_lb" fbc:upperFluxBound="cobra_default_ub">
        <listOfReactants>
          <speciesReference constant="true" species="M_ADP" stoichiometry="1" />
          <speciesReference constant="true" species="M_PEP" stoichiometry="1" />
          <speciesReference constant="true" species="M_H" stoichiometry="1" />
        </listOfReactants>
        <listOfProducts>
          <speciesReference constant="true" species="M_ATP" stoichiometry="1" />
          <speciesReference constant="true" species="M_PYR" stoichiometry="1" />
        </listOfProducts>
      </reaction>
      <reaction fast="false" id="R_NMB2061" name="NMB2061" reversible="false" fbc:lowerFluxBound="cobra_0_bound" fbc:upperFluxBound="cobra_default_ub">
        <listOfReactants>
          <speciesReference constant="true" species="M_PEP" stoichiometry="1" />
          <speciesReference constant="true" species="M_H2O" stoichiometry="1" />
          <speciesReference constant="true" species="M_CO2" stoichiometry="1" />
        </listOfReactants>
        <listOfProducts>
          <speciesReference constant="true" species="M_OXA" stoichiometry="1" />
          <speciesReference constant="true" species="M_H" stoichiometry="1" />
          <speciesReference constant="true" species="M_Pi" stoichiometry="1" />
        </listOfProducts>
      </reaction>
      <reaction fast="false" id="R_NMB0618" name="NMB0618" reversible="true" fbc:lowerFluxBound="cobra_default_lb" fbc:upperFluxBound="cobra_default_ub">
        <listOfReactants>
          <speciesReference constant="true" species="M_ATP" stoichiometry="1" />
          <speciesReference constant="true" species="M_PYR" stoichiometry="1" />
          <speciesReference constant="true" species="M_H2O" stoichiometry="1" />
        </listOfReactants>
        <listOfProducts>
          <speciesReference constant="true" species="M_PEP" stoichiometry="1" />
          <speciesReference constant="true" species="M_H" stoichiometry="2" />
          <speciesReference constant="true" species="M_Pi" stoichiometry="1" />
          <speciesReference constant="true" species="M_AMP" stoichiometry="1" />
        </listOfProducts>
      </reaction>
      <reaction fast="false" id="R_NMB1392" name="NMB1392" reversible="true" fbc:lowerFluxBound="cobra_default_lb" fbc:upperFluxBound="cobra_default_ub">
        <listOfReactants>
          <speciesReference constant="true" species="M_NADP" stoichiometry="1" />
          <speciesReference constant="true" species="M_G6P" stoichiometry="1" />
        </listOfReactants>
        <listOfProducts>
          <speciesReference constant="true" species="M_NADPH" stoichiometry="1" />
          <speciesReference constant="true" species="M_H" stoichiometry="1" />
          <speciesReference constant="true" species="M_GLAC6P" stoichiometry="1" />
        </listOfProducts>
      </reaction>
      <reaction fast="false" id="R_NMB1391" name="NMB1391" reversible="false" fbc:lowerFluxBound="cobra_0_bound" fbc:upperFluxBound="cobra_default_ub">
        <listOfReactants>
          <speciesReference constant="true" species="M_GLAC6P" stoichiometry="1" />
          <speciesReference constant="true" species="M_H2O" stoichiometry="1" />
        </listOfReactants>
        <listOfProducts>
          <speciesReference constant="true" species="M_H" stoichiometry="1" />
          <speciesReference constant="true" species="M_6PG" stoichiometry="1" />
        </listOfProducts>
      </reaction>
      <reaction fast="false" id="R_NMB2028" name="NMB2028" reversible="true" fbc:lowerFluxBound="cobra_default_lb" fbc:upperFluxBound="cobra_default_ub">
        <listOfReactants>
          <speciesReference constant="true" species="M_ATP" stoichiometry="1" />
          <speciesReference constant="true" species="M_GLUCA" stoichiometry="1" />
        </listOfReactants>
        <listOfProducts>
          <speciesReference constant="true" species="M_ADP" stoichiometry="1" />
          <speciesReference constant="true" species="M_H" stoichiometry="1" />
          <speciesReference constant="true" species="M_6PG" stoichiometry="1" />
        </listOfProducts>
      </reaction>
      <reaction fast="false" id="R_NMB0015" name="NMB0015" reversible="true" fbc:lowerFluxBound="cobra_default_lb" fbc:upperFluxBound="cobra_default_ub">
        <listOfReactants>
          <speciesReference constant="true" species="M_NADP" stoichiometry="1" />
          <speciesReference constant="true" species="M_6PG" stoichiometry="1" />
        </listOfReactants>
        <listOfProducts>
          <speciesReference constant="true" species="M_NADPH" stoichiometry="1" />
          <speciesReference constant="true" species="M_RU5P" stoichiometry="1" />
          <speciesReference constant="true" species="M_CO2" stoichiometry="1" />
        </listOfProducts>
      </reaction>
      <reaction fast="false" id="R_NMB1511" name="NMB1511" reversible="true" fbc:lowerFluxBound="cobra_default_lb" fbc:upperFluxBound="cobra_default_ub">
        <listOfReactants>
          <speciesReference constant="true" species="M_RU5P" stoichiometry="1" />
        </listOfReactants>
        <listOfProducts>
          <speciesReference constant="true" species="M_R5P" stoichiometry="1" />
        </listOfProducts>
      </reaction>
      <reaction fast="false" id="R_NMB1244" name="NMB1244" reversible="true" fbc:lowerFluxBound="cobra_default_lb" fbc:upperFluxBound="cobra_default_ub">
        <listOfReactants>
          <speciesReference constant="true" species="M_RU5P" stoichiometry="1" />
        </listOfReactants>
        <listOfProducts>
          <speciesReference constant="true" species="M_X5P" stoichiometry="1" />
          <speciesReference constant="true" species="M_H" stoichiometry="1" />
        </listOfProducts>
      </reaction>
      <reaction fast="false" id="R_NMB1457_1" name="NMB1457_1" reversible="true" fbc:lowerFluxBound="cobra_default_lb" fbc:upperFluxBound="cobra_default_ub">
        <listOfReactants>
          <speciesReference constant="true" species="M_X5P" stoichiometry="1" />
          <speciesReference constant="true" species="M_R5P" stoichiometry="1" />
        </listOfReactants>
        <listOfProducts>
          <speciesReference constant="true" species="M_GAP" stoichiometry="1" />
          <speciesReference constant="true" species="M_S7P" stoichiometry="1" />
        </listOfProducts>
      </reaction>
      <reaction fast="false" id="R_NMB1457_2" name="NMB1457_2" reversible="true" fbc:lowerFluxBound="cobra_default_lb" fbc:upperFluxBound="cobra_default_ub">
        <listOfReactants>
          <speciesReference constant="true" species="M_GAP" stoichiometry="1" />
          <speciesReference constant="true" species="M_F6P" stoichiometry="1" />
        </listOfReactants>
        <listOfProducts>
          <speciesReference constant="true" species="M_X5P" stoichiometry="1" />
          <speciesReference constant="true" species="M_H" stoichiometry="1" />
          <speciesReference constant="true" species="M_E4P" stoichiometry="1" />
        </listOfProducts>
      </reaction>
      <reaction fast="false" id="R_NMB0351" name="NMB0351" reversible="true" fbc:lowerFluxBound="cobra_default_lb" fbc:upperFluxBound="cobra_default_ub">
        <listOfReactants>
          <speciesReference constant="true" species="M_GAP" stoichiometry="1" />
          <speciesReference constant="true" species="M_H" stoichiometry="1" />
          <speciesReference constant="true" species="M_S7P" stoichiometry="1" />
        </listOfReactants>
        <listOfProducts>
          <speciesReference constant="true" species="M_F6P" stoichiometry="1" />
          <speciesReference constant="true" species="M_E4P" stoichiometry="1" />
        </listOfProducts>
      </reaction>
      <reaction fast="false" id="R_NMB1393" name="NMB1393" reversible="true" fbc:lowerFluxBound="cobra_default_lb" fbc:upperFluxBound="cobra_default_ub">
        <listOfReactants>
          <speciesReference constant="true" species="M_6PG" stoichiometry="1" />
        </listOfReactants>
        <listOfProducts>
          <speciesReference constant="true" species="M_HD6PG" stoichiometry="1" />
          <speciesReference constant="true" species="M_H2O" stoichiometry="1" />
        </listOfProducts>
      </reaction>
      <reaction fast="false" id="R_NMB1394_1" name="NMB1394_1" reversible="true" fbc:lowerFluxBound="cobra_default_lb" fbc:upperFluxBound="cobra_default_ub">
        <listOfReactants>
          <speciesReference constant="true" species="M_HD6PG" stoichiometry="1" />
        </listOfReactants>
        <listOfProducts>
          <speciesReference constant="true" species="M_GAP" stoichiometry="1" />
          <speciesReference constant="true" species="M_PYR" stoichiometry="1" />
        </listOfProducts>
      </reaction>
      <reaction fast="false" id="R_NMB1341_1" name="NMB1341_1" reversible="false" fbc:lowerFluxBound="cobra_0_bound" fbc:upperFluxBound="cobra_default_ub">
        <listOfReactants>
          <speciesReference constant="true" species="M_ThPP" stoichiometry="1" />
          <speciesReference constant="true" species="M_PYR" stoichiometry="1" />
        </listOfReactants>
        <listOfProducts>
          <speciesReference constant="true" species="M_HEThPP" stoichiometry="1" />
          <speciesReference constant="true" species="M_CO2" stoichiometry="1" />
        </listOfProducts>
      </reaction>
      <reaction fast="false" id="R_NMB1341_2" name="NMB1341_2" reversible="false" fbc:lowerFluxBound="cobra_0_bound" fbc:upperFluxBound="cobra_default_ub">
        <listOfReactants>
          <speciesReference constant="true" species="M_HEThPP" stoichiometry="1" />
          <speciesReference constant="true" species="M_LA" stoichiometry="1" />
        </listOfReactants>
        <listOfProducts>
          <speciesReference constant="true" species="M_ACDHLA" stoichiometry="1" />
          <speciesReference constant="true" species="M_ThPP" stoichiometry="1" />
        </listOfProducts>
      </reaction>
      <reaction fast="false" id="R_NMB1342" name="NMB1342" reversible="false" fbc:lowerFluxBound="cobra_0_bound" fbc:upperFluxBound="cobra_default_ub">
        <listOfReactants>
          <speciesReference constant="true" species="M_ACDHLA" stoichiometry="1" />
          <speciesReference constant="true" species="M_COA" stoichiometry="1" />
        </listOfReactants>
        <listOfProducts>
          <speciesReference constant="true" species="M_H" stoichiometry="1" />
          <speciesReference constant="true" species="M_ACCOA" stoichiometry="1" />
          <speciesReference constant="true" species="M_DHLA" stoichiometry="1" />
        </listOfProducts>
      </reaction>
      <reaction fast="false" id="R_NMB0997" name="NMB0997" reversible="true" fbc:lowerFluxBound="cobra_default_lb" fbc:upperFluxBound="cobra_default_ub">
        <listOfReactants>
          <speciesReference constant="true" species="M_NAD" stoichiometry="1" />
          <speciesReference constant="true" species="M_DLAC" stoichiometry="1" />
        </listOfReactants>
        <listOfProducts>
          <speciesReference constant="true" species="M_NADH" stoichiometry="1" />
          <speciesReference constant="true" species="M_H" stoichiometry="1" />
          <speciesReference constant="true" species="M_PYR" stoichiometry="1" />
        </listOfProducts>
      </reaction>
      <reaction fast="false" id="R_NMB1377_1" name="NMB1377_1" reversible="true" fbc:lowerFluxBound="cobra_default_lb" fbc:upperFluxBound="cobra_default_ub">
        <listOfReactants>
          <speciesReference constant="true" species="M_NAD" stoichiometry="1" />
          <speciesReference constant="true" species="M_LLAC" stoichiometry="1" />
        </listOfReactants>
        <listOfProducts>
          <speciesReference constant="true" species="M_NADH" stoichiometry="1" />
          <speciesReference constant="true" species="M_H" stoichiometry="1" />
          <speciesReference constant="true" species="M_PYR" stoichiometry="1" />
        </listOfProducts>
      </reaction>
      <reaction fast="false" id="R_NMB1377_2" name="NMB1377_2" reversible="true" fbc:lowerFluxBound="cobra_default_lb" fbc:upperFluxBound="cobra_default_ub">
        <listOfReactants>
          <speciesReference constant="true" species="M_LLAC" stoichiometry="1" />
          <speciesReference constant="true" species="M_FIC" stoichiometry="1" />
        </listOfReactants>
        <listOfProducts>
          <speciesReference constant="true" species="M_FOC" stoichiometry="1" />
          <speciesReference constant="true" species="M_PYR" stoichiometry="1" />
        </listOfProducts>
      </reaction>
      <reaction fast="false" id="R_27" name="27" reversible="true" fbc:lowerFluxBound="cobra_default_lb" fbc:upperFluxBound="cobra_default_ub">
        <listOfReactants>
          <speciesReference constant="true" species="M_NAD" stoichiometry="1" />
          <speciesReference constant="true" species="M_LAC" stoichiometry="1" />
        </listOfReactants>
        <listOfProducts>
          <speciesReference constant="true" species="M_NADH" stoichiometry="1" />
          <speciesReference constant="true" species="M_H" stoichiometry="1" />
          <speciesReference constant="true" species="M_PYR" stoichiometry="1" />
        </listOfProducts>
      </reaction>
      <reaction fast="false" id="R_NMB0671_1" name="NMB0671_1" reversible="true" fbc:lowerFluxBound="cobra_default_lb" fbc:upperFluxBound="cobra_default_ub">
        <listOfReactants>
          <speciesReference constant="true" species="M_NAD" stoichiometry="1" />
          <speciesReference constant="true" species="M_MAL" stoichiometry="1" />
        </listOfReactants>
        <listOfProducts>
          <speciesReference constant="true" species="M_NADH" stoichiometry="1" />
          <speciesReference constant="true" species="M_PYR" stoichiometry="1" />
          <speciesReference constant="true" species="M_CO2" stoichiometry="1" />
        </listOfProducts>
      </reaction>
      <reaction fast="false" id="R_NMB0671_2" name="NMB0671_2" reversible="false" fbc:lowerFluxBound="cobra_0_bound" fbc:upperFluxBound="cobra_default_ub">
        <listOfReactants>
          <speciesReference constant="true" species="M_NADP" stoichiometry="1" />
          <speciesReference constant="true" species="M_MAL" stoichiometry="1" />
        </listOfReactants>
        <listOfProducts>
          <speciesReference constant="true" species="M_NADPH" stoichiometry="1" />
          <speciesReference constant="true" species="M_PYR" stoichiometry="1" />
          <speciesReference constant="true" species="M_CO2" stoichiometry="1" />
        </listOfProducts>
      </reaction>
      <reaction fast="false" id="R_NMB0631" name="NMB0631" reversible="true" fbc:lowerFluxBound="cobra_default_lb" fbc:upperFluxBound="cobra_default_ub">
        <listOfReactants>
          <speciesReference constant="true" species="M_ACCOA" stoichiometry="1" />
          <speciesReference constant="true" species="M_Pi" stoichiometry="1" />
        </listOfReactants>
        <listOfProducts>
          <speciesReference constant="true" species="M_AC__P" stoichiometry="1" />
          <speciesReference constant="true" species="M_COA" stoichiometry="1" />
        </listOfProducts>
      </reaction>
      <reaction fast="false" id="R_NMB0435" name="NMB0435" reversible="true" fbc:lowerFluxBound="cobra_default_lb" fbc:upperFluxBound="cobra_default_ub">
        <listOfReactants>
          <speciesReference constant="true" species="M_ADP" stoichiometry="1" />
          <speciesReference constant="true" species="M_AC__P" stoichiometry="1" />
        </listOfReactants>
        <listOfProducts>
          <speciesReference constant="true" species="M_ATP" stoichiometry="1" />
          <speciesReference constant="true" species="M_ACE" stoichiometry="1" />
        </listOfProducts>
      </reaction>
      <reaction fast="false" id="R_NMB1555" name="NMB1555" reversible="true" fbc:lowerFluxBound="cobra_default_lb" fbc:upperFluxBound="cobra_default_ub">
        <listOfReactants>
          <speciesReference constant="true" species="M_ATP" stoichiometry="1" />
          <speciesReference constant="true" species="M_ACE" stoichiometry="1" />
          <speciesReference constant="true" species="M_H" stoichiometry="1" />
          <speciesReference constant="true" species="M_COA" stoichiometry="1" />
        </listOfReactants>
        <listOfProducts>
          <speciesReference constant="true" species="M_ACCOA" stoichiometry="1" />
          <speciesReference constant="true" species="M_PPi" stoichiometry="1" />
          <speciesReference constant="true" species="M_AMP" stoichiometry="1" />
        </listOfProducts>
      </reaction>
      <reaction fast="false" id="R_NMB1710" name="NMB1710" reversible="true" fbc:lowerFluxBound="cobra_default_lb" fbc:upperFluxBound="cobra_default_ub">
        <listOfReactants>
          <speciesReference constant="true" species="M_NH3" stoichiometry="1" />
          <speciesReference constant="true" species="M_AKG" stoichiometry="1" />
          <speciesReference constant="true" species="M_H" stoichiometry="2" />
          <speciesReference constant="true" species="M_NADPH" stoichiometry="1" />
        </listOfReactants>
        <listOfProducts>
          <speciesReference constant="true" species="M_NADP" stoichiometry="1" />
          <speciesReference constant="true" species="M_GLU" stoichiometry="1" />
          <speciesReference constant="true" species="M_H2O" stoichiometry="1" />
        </listOfProducts>
      </reaction>
      <reaction fast="false" id="R_NMB1476" name="NMB1476" reversible="true" fbc:lowerFluxBound="cobra_default_lb" fbc:upperFluxBound="cobra_default_ub">
        <listOfReactants>
          <speciesReference constant="true" species="M_NH3" stoichiometry="1" />
          <speciesReference constant="true" species="M_NADH" stoichiometry="1" />
          <speciesReference constant="true" species="M_AKG" stoichiometry="1" />
          <speciesReference constant="true" species="M_H" stoichiometry="2" />
        </listOfReactants>
        <listOfProducts>
          <speciesReference constant="true" species="M_NAD" stoichiometry="1" />
          <speciesReference constant="true" species="M_GLU" stoichiometry="1" />
          <speciesReference constant="true" species="M_H2O" stoichiometry="1" />
        </listOfProducts>
      </reaction>
      <reaction fast="false" id="R_NMB0458" name="NMB0458" reversible="true" fbc:lowerFluxBound="cobra_default_lb" fbc:upperFluxBound="cobra_default_ub">
        <listOfReactants>
          <speciesReference constant="true" species="M_GLU" stoichiometry="1" />
        </listOfReactants>
        <listOfProducts>
          <speciesReference constant="true" species="M_DGLU" stoichiometry="1" />
        </listOfProducts>
      </reaction>
      <reaction fast="false" id="R_NMB0359_1" name="NMB0359_1" reversible="true" fbc:lowerFluxBound="cobra_default_lb" fbc:upperFluxBound="cobra_default_ub">
        <listOfReactants>
          <speciesReference constant="true" species="M_NH3" stoichiometry="1" />
          <speciesReference constant="true" species="M_ATP" stoichiometry="1" />
          <speciesReference constant="true" species="M_GLU" stoichiometry="1" />
        </listOfReactants>
        <listOfProducts>
          <speciesReference constant="true" species="M_ADP" stoichiometry="1" />
          <speciesReference constant="true" species="M_GLN" stoichiometry="1" />
          <speciesReference constant="true" species="M_H" stoichiometry="1" />
          <speciesReference constant="true" species="M_Pi" stoichiometry="1" />
        </listOfProducts>
      </reaction>
      <reaction fast="false" id="R_NMB1849" name="NMB1849" reversible="true" fbc:lowerFluxBound="cobra_default_lb" fbc:upperFluxBound="cobra_default_ub">
        <listOfReactants>
          <speciesReference constant="true" species="M_ATP" stoichiometry="2" />
          <speciesReference constant="true" species="M_GLN" stoichiometry="1" />
          <speciesReference constant="true" species="M_H2O" stoichiometry="2" />
          <speciesReference constant="true" species="M_CO2" stoichiometry="1" />
        </listOfReactants>
        <listOfProducts>
          <speciesReference constant="true" species="M_ADP" stoichiometry="2" />
          <speciesReference constant="true" species="M_CARBP" stoichiometry="1" />
          <speciesReference constant="true" species="M_H" stoichiometry="1" />
          <speciesReference constant="true" species="M_GLU" stoichiometry="1" />
          <speciesReference constant="true" species="M_Pi" stoichiometry="1" />
        </listOfProducts>
      </reaction>
      <reaction fast="false" id="R_NMB1069" name="NMB1069" reversible="false" fbc:lowerFluxBound="cobra_0_bound" fbc:upperFluxBound="cobra_default_ub">
        <listOfReactants>
          <speciesReference constant="true" species="M_ATP" stoichiometry="1" />
          <speciesReference constant="true" species="M_GLU" stoichiometry="1" />
        </listOfReactants>
        <listOfProducts>
          <speciesReference constant="true" species="M_ADP" stoichiometry="1" />
          <speciesReference constant="true" species="M_GLU5P" stoichiometry="1" />
        </listOfProducts>
      </reaction>
      <reaction fast="false" id="R_NMB1068" name="NMB1068" reversible="true" fbc:lowerFluxBound="cobra_default_lb" fbc:upperFluxBound="cobra_default_ub">
        <listOfReactants>
          <speciesReference constant="true" species="M_GLU5P" stoichiometry="1" />
          <speciesReference constant="true" species="M_NADPH" stoichiometry="1" />
        </listOfReactants>
        <listOfProducts>
          <speciesReference constant="true" species="M_NADP" stoichiometry="1" />
          <speciesReference constant="true" species="M_GLUSA" stoichiometry="1" />
          <speciesReference constant="true" species="M_Pi" stoichiometry="1" />
        </listOfProducts>
      </reaction>
      <reaction fast="false" id="R_GLUSA_PYR5C" name="GLUSA_PYR5C" reversible="true" fbc:lowerFluxBound="cobra_default_lb" fbc:upperFluxBound="cobra_default_ub">
        <listOfReactants>
          <speciesReference constant="true" species="M_GLUSA" stoichiometry="1" />
        </listOfReactants>
        <listOfProducts>
          <speciesReference constant="true" species="M_H2O" stoichiometry="1" />
          <speciesReference constant="true" species="M_PYR5C" stoichiometry="1" />
        </listOfProducts>
      </reaction>
      <reaction fast="false" id="R_NMB0055_1" name="NMB0055_1" reversible="true" fbc:lowerFluxBound="cobra_default_lb" fbc:upperFluxBound="cobra_default_ub">
        <listOfReactants>
          <speciesReference constant="true" species="M_NADPH" stoichiometry="1" />
          <speciesReference constant="true" species="M_H" stoichiometry="1" />
          <speciesReference constant="true" species="M_PYR5C" stoichiometry="1" />
        </listOfReactants>
        <listOfProducts>
          <speciesReference constant="true" species="M_NADP" stoichiometry="1" />
          <speciesReference constant="true" species="M_PRO" stoichiometry="1" />
        </listOfProducts>
      </reaction>
      <reaction fast="false" id="R_NMB0055_2" name="NMB0055_2" reversible="true" fbc:lowerFluxBound="cobra_default_lb" fbc:upperFluxBound="cobra_default_ub">
        <listOfReactants>
          <speciesReference constant="true" species="M_NADH" stoichiometry="1" />
          <speciesReference constant="true" species="M_H" stoichiometry="1" />
          <speciesReference constant="true" species="M_PYR5C" stoichiometry="1" />
        </listOfReactants>
        <listOfProducts>
          <speciesReference constant="true" species="M_NAD" stoichiometry="1" />
          <speciesReference constant="true" species="M_PRO" stoichiometry="1" />
        </listOfProducts>
      </reaction>
      <reaction fast="false" id="R_NMB0401_1" name="NMB0401_1" reversible="true" fbc:lowerFluxBound="cobra_default_lb" fbc:upperFluxBound="cobra_default_ub">
        <listOfReactants>
          <speciesReference constant="true" species="M_FAD" stoichiometry="1" />
          <speciesReference constant="true" species="M_PRO" stoichiometry="1" />
        </listOfReactants>
        <listOfProducts>
          <speciesReference constant="true" species="M_FADH2" stoichiometry="1" />
          <speciesReference constant="true" species="M_PYR5C" stoichiometry="1" />
        </listOfProducts>
      </reaction>
      <reaction fast="false" id="R_NMB0401_2" name="NMB0401_2" reversible="true" fbc:lowerFluxBound="cobra_default_lb" fbc:upperFluxBound="cobra_default_ub">
        <listOfReactants>
          <speciesReference constant="true" species="M_NAD" stoichiometry="1" />
          <speciesReference constant="true" species="M_H2O" stoichiometry="2" />
          <speciesReference constant="true" species="M_PYR5C" stoichiometry="1" />
        </listOfReactants>
        <listOfProducts>
          <speciesReference constant="true" species="M_NADH" stoichiometry="1" />
          <speciesReference constant="true" species="M_H" stoichiometry="1" />
          <speciesReference constant="true" species="M_GLU" stoichiometry="1" />
        </listOfProducts>
      </reaction>
      <reaction fast="false" id="R_prolineHydroxylase" name="prolineHydroxylase" reversible="false" fbc:lowerFluxBound="cobra_0_bound" fbc:upperFluxBound="cobra_default_ub">
        <listOfReactants>
          <speciesReference constant="true" species="M_AKG" stoichiometry="1" />
          <speciesReference constant="true" species="M_O2" stoichiometry="1" />
          <speciesReference constant="true" species="M_PRO" stoichiometry="1" />
        </listOfReactants>
        <listOfProducts>
          <speciesReference constant="true" species="M_SUC" stoichiometry="1" />
          <speciesReference constant="true" species="M_CO2" stoichiometry="1" />
          <speciesReference constant="true" species="M_4HPRO" stoichiometry="1" />
        </listOfProducts>
      </reaction>
      <reaction fast="false" id="R_NMB0401_3" name="NMB0401_3" reversible="true" fbc:lowerFluxBound="cobra_default_lb" fbc:upperFluxBound="cobra_default_ub">
        <listOfReactants>
          <speciesReference constant="true" species="M_FAD" stoichiometry="1" />
          <speciesReference constant="true" species="M_4HPRO" stoichiometry="1" />
        </listOfReactants>
        <listOfProducts>
          <speciesReference constant="true" species="M_FADH2" stoichiometry="1" />
          <speciesReference constant="true" species="M_1PYR3H5C" stoichiometry="1" />
        </listOfProducts>
      </reaction>
      <reaction fast="false" id="R_NMB0401_4" name="NMB0401_4" reversible="true" fbc:lowerFluxBound="cobra_default_lb" fbc:upperFluxBound="cobra_default_ub">
        <listOfReactants>
          <speciesReference constant="true" species="M_NAD" stoichiometry="1" />
          <speciesReference constant="true" species="M_1PYR3H5C" stoichiometry="1" />
          <speciesReference constant="true" species="M_H2O" stoichiometry="2" />
        </listOfReactants>
        <listOfProducts>
          <speciesReference constant="true" species="M_NADH" stoichiometry="1" />
          <speciesReference constant="true" species="M_H" stoichiometry="1" />
          <speciesReference constant="true" species="M_E4HGLU" stoichiometry="1" />
        </listOfProducts>
      </reaction>
      <reaction fast="false" id="R_4hydroxyglutamateTransaminase" name="4hydroxyglutamateTransaminase" reversible="true" fbc:lowerFluxBound="cobra_default_lb" fbc:upperFluxBound="cobra_default_ub">
        <listOfReactants>
          <speciesReference constant="true" species="M_AKG" stoichiometry="1" />
          <speciesReference constant="true" species="M_E4HGLU" stoichiometry="1" />
        </listOfReactants>
        <listOfProducts>
          <speciesReference constant="true" species="M_GLU" stoichiometry="1" />
          <speciesReference constant="true" species="M_4H2KG" stoichiometry="1" />
        </listOfProducts>
      </reaction>
      <reaction fast="false" id="R_NMB1394_2" name="NMB1394_2" reversible="true" fbc:lowerFluxBound="cobra_default_lb" fbc:upperFluxBound="cobra_default_ub">
        <listOfReactants>
          <speciesReference constant="true" species="M_4H2KG" stoichiometry="1" />
        </listOfReactants>
        <listOfProducts>
          <speciesReference constant="true" species="M_PYR" stoichiometry="1" />
          <speciesReference constant="true" species="M_GLYO" stoichiometry="1" />
        </listOfProducts>
      </reaction>
      <reaction fast="false" id="R_NMB0540" name="NMB0540" reversible="true" fbc:lowerFluxBound="cobra_default_lb" fbc:upperFluxBound="cobra_default_ub">
        <listOfReactants>
          <speciesReference constant="true" species="M_OXA" stoichiometry="1" />
          <speciesReference constant="true" species="M_GLU" stoichiometry="1" />
        </listOfReactants>
        <listOfProducts>
          <speciesReference constant="true" species="M_AKG" stoichiometry="1" />
          <speciesReference constant="true" species="M_ASP" stoichiometry="1" />
        </listOfProducts>
      </reaction>
      <reaction fast="false" id="R_NMB1029" name="NMB1029" reversible="true" fbc:lowerFluxBound="cobra_default_lb" fbc:upperFluxBound="cobra_default_ub">
        <listOfReactants>
          <speciesReference constant="true" species="M_NH3" stoichiometry="1" />
          <speciesReference constant="true" species="M_H" stoichiometry="1" />
          <speciesReference constant="true" species="M_FUM" stoichiometry="1" />
        </listOfReactants>
        <listOfProducts>
          <speciesReference constant="true" species="M_ASP" stoichiometry="1" />
        </listOfProducts>
      </reaction>
      <reaction fast="false" id="R_NMB0392_1" name="NMB0392_1" reversible="true" fbc:lowerFluxBound="cobra_default_lb" fbc:upperFluxBound="cobra_default_ub">
        <listOfReactants>
          <speciesReference constant="true" species="M_O2" stoichiometry="1" />
          <speciesReference constant="true" species="M_H2O" stoichiometry="1" />
          <speciesReference constant="true" species="M_ASP" stoichiometry="1" />
        </listOfReactants>
        <listOfProducts>
          <speciesReference constant="true" species="M_NH3" stoichiometry="1" />
          <speciesReference constant="true" species="M_OXA" stoichiometry="1" />
          <speciesReference constant="true" species="M_H" stoichiometry="1" />
          <speciesReference constant="true" species="M_H2O2" stoichiometry="1" />
        </listOfProducts>
      </reaction>
      <reaction fast="false" id="R_NMB1688" name="NMB1688" reversible="true" fbc:lowerFluxBound="cobra_default_lb" fbc:upperFluxBound="cobra_default_ub">
        <listOfReactants>
          <speciesReference constant="true" species="M_NH3" stoichiometry="1" />
          <speciesReference constant="true" species="M_ASP" stoichiometry="1" />
        </listOfReactants>
        <listOfProducts>
          <speciesReference constant="true" species="M_ASN" stoichiometry="1" />
          <speciesReference constant="true" species="M_H2O" stoichiometry="1" />
        </listOfProducts>
      </reaction>
      <reaction fast="false" id="R_NMB1876" name="NMB1876" reversible="true" fbc:lowerFluxBound="cobra_default_lb" fbc:upperFluxBound="cobra_default_ub">
        <listOfReactants>
          <speciesReference constant="true" species="M_GLU" stoichiometry="1" />
          <speciesReference constant="true" species="M_ACCOA" stoichiometry="1" />
        </listOfReactants>
        <listOfProducts>
          <speciesReference constant="true" species="M_ACGLU" stoichiometry="1" />
          <speciesReference constant="true" species="M_H" stoichiometry="1" />
          <speciesReference constant="true" species="M_COA" stoichiometry="1" />
        </listOfProducts>
      </reaction>
      <reaction fast="false" id="R_NMB1074" name="NMB1074" reversible="true" fbc:lowerFluxBound="cobra_default_lb" fbc:upperFluxBound="cobra_default_ub">
        <listOfReactants>
          <speciesReference constant="true" species="M_ATP" stoichiometry="1" />
          <speciesReference constant="true" species="M_ACGLU" stoichiometry="1" />
        </listOfReactants>
        <listOfProducts>
          <speciesReference constant="true" species="M_ADP" stoichiometry="1" />
          <speciesReference constant="true" species="M_ACGLU5P" stoichiometry="1" />
        </listOfProducts>
      </reaction>
      <reaction fast="false" id="R_NMB1787" name="NMB1787" reversible="true" fbc:lowerFluxBound="cobra_default_lb" fbc:upperFluxBound="cobra_default_ub">
        <listOfReactants>
          <speciesReference constant="true" species="M_NADPH" stoichiometry="1" />
          <speciesReference constant="true" species="M_H" stoichiometry="1" />
          <speciesReference constant="true" species="M_ACGLU5P" stoichiometry="1" />
        </listOfReactants>
        <listOfProducts>
          <speciesReference constant="true" species="M_ACGLU5SA" stoichiometry="1" />
          <speciesReference constant="true" species="M_Pi" stoichiometry="1" />
          <speciesReference constant="true" species="M_NADP" stoichiometry="1" />
        </listOfProducts>
      </reaction>
      <reaction fast="false" id="R_NMB1371" name="NMB1371" reversible="true" fbc:lowerFluxBound="cobra_default_lb" fbc:upperFluxBound="cobra_default_ub">
        <listOfReactants>
          <speciesReference constant="true" species="M_ACGLU5SA" stoichiometry="1" />
          <speciesReference constant="true" species="M_GLU" stoichiometry="1" />
        </listOfReactants>
        <listOfProducts>
          <speciesReference constant="true" species="M_AKG" stoichiometry="1" />
          <speciesReference constant="true" species="M_ACORN" stoichiometry="1" />
        </listOfProducts>
      </reaction>
      <reaction fast="false" id="R_NMB2005" name="NMB2005" reversible="false" fbc:lowerFluxBound="cobra_0_bound" fbc:upperFluxBound="cobra_default_ub">
        <listOfReactants>
          <speciesReference constant="true" species="M_GLU" stoichiometry="1" />
          <speciesReference constant="true" species="M_ACORN" stoichiometry="1" />
        </listOfReactants>
        <listOfProducts>
          <speciesReference constant="true" species="M_ACGLU" stoichiometry="1" />
          <speciesReference constant="true" species="M_ORN" stoichiometry="1" />
        </listOfProducts>
      </reaction>
      <reaction fast="false" id="R_NMB1573" name="NMB1573" reversible="true" fbc:lowerFluxBound="cobra_default_lb" fbc:upperFluxBound="cobra_default_ub">
        <listOfReactants>
          <speciesReference constant="true" species="M_CARBP" stoichiometry="1" />
          <speciesReference constant="true" species="M_ORN" stoichiometry="1" />
        </listOfReactants>
        <listOfProducts>
          <speciesReference constant="true" species="M_H" stoichiometry="1" />
          <speciesReference constant="true" species="M_Pi" stoichiometry="1" />
          <speciesReference constant="true" species="M_CTL" stoichiometry="1" />
        </listOfProducts>
      </reaction>
      <reaction fast="false" id="R_NMB2129" name="NMB2129" reversible="true" fbc:lowerFluxBound="cobra_default_lb" fbc:upperFluxBound="cobra_default_ub">
        <listOfReactants>
          <speciesReference constant="true" species="M_ATP" stoichiometry="1" />
          <speciesReference constant="true" species="M_ASP" stoichiometry="1" />
          <speciesReference constant="true" species="M_CTL" stoichiometry="1" />
        </listOfReactants>
        <listOfProducts>
          <speciesReference constant="true" species="M_ARGSUC" stoichiometry="1" />
          <speciesReference constant="true" species="M_H" stoichiometry="1" />
          <speciesReference constant="true" species="M_PPi" stoichiometry="1" />
          <speciesReference constant="true" species="M_AMP" stoichiometry="1" />
        </listOfProducts>
      </reaction>
      <reaction fast="false" id="R_NMB0637" name="NMB0637" reversible="true" fbc:lowerFluxBound="cobra_default_lb" fbc:upperFluxBound="cobra_default_ub">
        <listOfReactants>
          <speciesReference constant="true" species="M_ARGSUC" stoichiometry="1" />
        </listOfReactants>
        <listOfProducts>
          <speciesReference constant="true" species="M_ARG" stoichiometry="1" />
          <speciesReference constant="true" species="M_FUM" stoichiometry="1" />
        </listOfProducts>
      </reaction>
      <reaction fast="false" id="R_NMB1498" name="NMB1498" reversible="true" fbc:lowerFluxBound="cobra_default_lb" fbc:upperFluxBound="cobra_default_ub">
        <listOfReactants>
          <speciesReference constant="true" species="M_ATP" stoichiometry="1" />
          <speciesReference constant="true" species="M_ASP" stoichiometry="1" />
        </listOfReactants>
        <listOfProducts>
          <speciesReference constant="true" species="M_ADP" stoichiometry="1" />
          <speciesReference constant="true" species="M_4PASP" stoichiometry="1" />
        </listOfProducts>
      </reaction>
      <reaction fast="false" id="R_NMB2079" name="NMB2079" reversible="true" fbc:lowerFluxBound="cobra_default_lb" fbc:upperFluxBound="cobra_default_ub">
        <listOfReactants>
          <speciesReference constant="true" species="M_NADPH" stoichiometry="1" />
          <speciesReference constant="true" species="M_H" stoichiometry="1" />
          <speciesReference constant="true" species="M_4PASP" stoichiometry="1" />
        </listOfReactants>
        <listOfProducts>
          <speciesReference constant="true" species="M_NADP" stoichiometry="1" />
          <speciesReference constant="true" species="M_ASP4SA" stoichiometry="1" />
          <speciesReference constant="true" species="M_Pi" stoichiometry="1" />
        </listOfProducts>
      </reaction>
      <reaction fast="false" id="R_NMB1228" name="NMB1228" reversible="true" fbc:lowerFluxBound="cobra_default_lb" fbc:upperFluxBound="cobra_default_ub">
        <listOfReactants>
          <speciesReference constant="true" species="M_NADPH" stoichiometry="1" />
          <speciesReference constant="true" species="M_H" stoichiometry="1" />
          <speciesReference constant="true" species="M_ASP4SA" stoichiometry="1" />
        </listOfReactants>
        <listOfProducts>
          <speciesReference constant="true" species="M_HSER" stoichiometry="1" />
          <speciesReference constant="true" species="M_NADP" stoichiometry="1" />
        </listOfProducts>
      </reaction>
      <reaction fast="false" id="R_NMB2029" name="NMB2029" reversible="true" fbc:lowerFluxBound="cobra_default_lb" fbc:upperFluxBound="cobra_default_ub">
        <listOfReactants>
          <speciesReference constant="true" species="M_HSER" stoichiometry="1" />
          <speciesReference constant="true" species="M_ATP" stoichiometry="1" />
        </listOfReactants>
        <listOfProducts>
          <speciesReference constant="true" species="M_ADP" stoichiometry="1" />
          <speciesReference constant="true" species="M_PHSER" stoichiometry="1" />
          <speciesReference constant="true" species="M_H" stoichiometry="1" />
        </listOfProducts>
      </reaction>
      <reaction fast="false" id="R_NMB1046" name="NMB1046" reversible="true" fbc:lowerFluxBound="cobra_default_lb" fbc:upperFluxBound="cobra_default_ub">
        <listOfReactants>
          <speciesReference constant="true" species="M_PHSER" stoichiometry="1" />
          <speciesReference constant="true" species="M_H2O" stoichiometry="1" />
        </listOfReactants>
        <listOfProducts>
          <speciesReference constant="true" species="M_THR" stoichiometry="1" />
          <speciesReference constant="true" species="M_H" stoichiometry="1" />
          <speciesReference constant="true" species="M_Pi" stoichiometry="1" />
        </listOfProducts>
      </reaction>
      <reaction fast="false" id="R_NMB0929" name="NMB0929" reversible="true" fbc:lowerFluxBound="cobra_default_lb" fbc:upperFluxBound="cobra_default_ub">
        <listOfReactants>
          <speciesReference constant="true" species="M_PYR" stoichiometry="1" />
          <speciesReference constant="true" species="M_ASP4SA" stoichiometry="1" />
        </listOfReactants>
        <listOfProducts>
          <speciesReference constant="true" species="M_DHDPIC" stoichiometry="1" />
          <speciesReference constant="true" species="M_H" stoichiometry="1" />
          <speciesReference constant="true" species="M_H2O" stoichiometry="2" />
        </listOfProducts>
      </reaction>
      <reaction fast="false" id="R_NMB0203" name="NMB0203" reversible="false" fbc:lowerFluxBound="cobra_0_bound" fbc:upperFluxBound="cobra_default_ub">
        <listOfReactants>
          <speciesReference constant="true" species="M_DHDPIC" stoichiometry="1" />
          <speciesReference constant="true" species="M_NADH" stoichiometry="1" />
          <speciesReference constant="true" species="M_H" stoichiometry="1" />
        </listOfReactants>
        <listOfProducts>
          <speciesReference constant="true" species="M_THDPIC" stoichiometry="1" />
          <speciesReference constant="true" species="M_NAD" stoichiometry="1" />
        </listOfProducts>
      </reaction>
      <reaction fast="false" id="R_NMB0204" name="NMB0204" reversible="false" fbc:lowerFluxBound="cobra_0_bound" fbc:upperFluxBound="cobra_default_ub">
        <listOfReactants>
          <speciesReference constant="true" species="M_DHDPIC" stoichiometry="1" />
          <speciesReference constant="true" species="M_NADPH" stoichiometry="1" />
          <speciesReference constant="true" species="M_H" stoichiometry="1" />
        </listOfReactants>
        <listOfProducts>
          <speciesReference constant="true" species="M_THDPIC" stoichiometry="1" />
          <speciesReference constant="true" species="M_NADP" stoichiometry="1" />
        </listOfProducts>
      </reaction>
      <reaction fast="false" id="R_NMB0335" name="NMB0335" reversible="true" fbc:lowerFluxBound="cobra_default_lb" fbc:upperFluxBound="cobra_default_ub">
        <listOfReactants>
          <speciesReference constant="true" species="M_THDPIC" stoichiometry="1" />
          <speciesReference constant="true" species="M_H2O" stoichiometry="1" />
          <speciesReference constant="true" species="M_SUCCOA" stoichiometry="1" />
        </listOfReactants>
        <listOfProducts>
          <speciesReference constant="true" species="M_H" stoichiometry="1" />
          <speciesReference constant="true" species="M_SUCOHEPA" stoichiometry="1" />
          <speciesReference constant="true" species="M_COA" stoichiometry="1" />
        </listOfProducts>
      </reaction>
      <reaction fast="false" id="R_NMB0864" name="NMB0864" reversible="true" fbc:lowerFluxBound="cobra_default_lb" fbc:upperFluxBound="cobra_default_ub">
        <listOfReactants>
          <speciesReference constant="true" species="M_GLU" stoichiometry="1" />
          <speciesReference constant="true" species="M_H" stoichiometry="2" />
          <speciesReference constant="true" species="M_SUCOHEPA" stoichiometry="1" />
        </listOfReactants>
        <listOfProducts>
          <speciesReference constant="true" species="M_AKG" stoichiometry="1" />
          <speciesReference constant="true" species="M_SUCDAP" stoichiometry="1" />
        </listOfProducts>
      </reaction>
      <reaction fast="false" id="R_NMB1530" name="NMB1530" reversible="true" fbc:lowerFluxBound="cobra_default_lb" fbc:upperFluxBound="cobra_default_ub">
        <listOfReactants>
          <speciesReference constant="true" species="M_H2O" stoichiometry="1" />
          <speciesReference constant="true" species="M_SUCDAP" stoichiometry="1" />
        </listOfReactants>
        <listOfProducts>
          <speciesReference constant="true" species="M_DAP" stoichiometry="1" />
          <speciesReference constant="true" species="M_H" stoichiometry="2" />
          <speciesReference constant="true" species="M_SUC" stoichiometry="1" />
        </listOfProducts>
      </reaction>
      <reaction fast="false" id="R_NMB0760" name="NMB0760" reversible="true" fbc:lowerFluxBound="cobra_default_lb" fbc:upperFluxBound="cobra_default_ub">
        <listOfReactants>
          <speciesReference constant="true" species="M_DAP" stoichiometry="1" />
        </listOfReactants>
        <listOfProducts>
          <speciesReference constant="true" species="M_mDAP" stoichiometry="1" />
        </listOfProducts>
      </reaction>
      <reaction fast="false" id="R_NMB1976_1" name="NMB1976_1" reversible="true" fbc:lowerFluxBound="cobra_default_lb" fbc:upperFluxBound="cobra_default_ub">
        <listOfReactants>
          <speciesReference constant="true" species="M_H" stoichiometry="1" />
          <speciesReference constant="true" species="M_mDAP" stoichiometry="1" />
        </listOfReactants>
        <listOfProducts>
          <speciesReference constant="true" species="M_LYS" stoichiometry="1" />
          <speciesReference constant="true" species="M_CO2" stoichiometry="1" />
        </listOfProducts>
      </reaction>
      <reaction fast="false" id="R_NMB0878" name="NMB0878" reversible="false" fbc:lowerFluxBound="cobra_0_bound" fbc:upperFluxBound="cobra_default_ub">
        <listOfReactants>
          <speciesReference constant="true" species="M_THR" stoichiometry="1" />
        </listOfReactants>
        <listOfProducts>
          <speciesReference constant="true" species="M_NH3" stoichiometry="1" />
          <speciesReference constant="true" species="M_OBUT" stoichiometry="1" />
        </listOfProducts>
      </reaction>
      <reaction fast="false" id="R_NMB1577" name="NMB1577" reversible="true" fbc:lowerFluxBound="cobra_default_lb" fbc:upperFluxBound="cobra_default_ub">
        <listOfReactants>
          <speciesReference constant="true" species="M_OBUT" stoichiometry="1" />
          <speciesReference constant="true" species="M_H" stoichiometry="1" />
          <speciesReference constant="true" species="M_PYR" stoichiometry="1" />
        </listOfReactants>
        <listOfProducts>
          <speciesReference constant="true" species="M_ACOHBUT" stoichiometry="1" />
          <speciesReference constant="true" species="M_CO2" stoichiometry="1" />
        </listOfProducts>
      </reaction>
      <reaction fast="false" id="R_NMB1574_1" name="NMB1574_1" reversible="true" fbc:lowerFluxBound="cobra_default_lb" fbc:upperFluxBound="cobra_default_ub">
        <listOfReactants>
          <speciesReference constant="true" species="M_NADPH" stoichiometry="1" />
          <speciesReference constant="true" species="M_ACOHBUT" stoichiometry="1" />
          <speciesReference constant="true" species="M_H" stoichiometry="2" />
        </listOfReactants>
        <listOfProducts>
          <speciesReference constant="true" species="M_NADP" stoichiometry="1" />
          <speciesReference constant="true" species="M_DHMOP" stoichiometry="1" />
        </listOfProducts>
      </reaction>
      <reaction fast="false" id="R_NMB1150_1" name="NMB1150_1" reversible="true" fbc:lowerFluxBound="cobra_default_lb" fbc:upperFluxBound="cobra_default_ub">
        <listOfReactants>
          <speciesReference constant="true" species="M_DHMOP" stoichiometry="1" />
        </listOfReactants>
        <listOfProducts>
          <speciesReference constant="true" species="M_H" stoichiometry="1" />
          <speciesReference constant="true" species="M_H2O" stoichiometry="1" />
          <speciesReference constant="true" species="M_OMP" stoichiometry="1" />
        </listOfProducts>
      </reaction>
      <reaction fast="false" id="R_NMB0337_1" name="NMB0337_1" reversible="true" fbc:lowerFluxBound="cobra_default_lb" fbc:upperFluxBound="cobra_default_ub">
        <listOfReactants>
          <speciesReference constant="true" species="M_GLU" stoichiometry="1" />
          <speciesReference constant="true" species="M_OMP" stoichiometry="1" />
        </listOfReactants>
        <listOfProducts>
          <speciesReference constant="true" species="M_AKG" stoichiometry="1" />
          <speciesReference constant="true" species="M_H" stoichiometry="1" />
          <speciesReference constant="true" species="M_ILE" stoichiometry="1" />
        </listOfProducts>
      </reaction>
      <reaction fast="false" id="R_NMB0940" name="NMB0940" reversible="true" fbc:lowerFluxBound="cobra_default_lb" fbc:upperFluxBound="cobra_default_ub">
        <listOfReactants>
          <speciesReference constant="true" species="M_HSER" stoichiometry="1" />
          <speciesReference constant="true" species="M_ACCOA" stoichiometry="1" />
        </listOfReactants>
        <listOfProducts>
          <speciesReference constant="true" species="M_COA" stoichiometry="1" />
          <speciesReference constant="true" species="M_ACHSER" stoichiometry="1" />
        </listOfProducts>
      </reaction>
      <reaction fast="false" id="R_NMB0802" name="NMB0802" reversible="true" fbc:lowerFluxBound="cobra_default_lb" fbc:upperFluxBound="cobra_default_ub">
        <listOfReactants>
          <speciesReference constant="true" species="M_H2S" stoichiometry="1" />
          <speciesReference constant="true" species="M_ACHSER" stoichiometry="1" />
        </listOfReactants>
        <listOfProducts>
          <speciesReference constant="true" species="M_ACE" stoichiometry="1" />
          <speciesReference constant="true" species="M_H" stoichiometry="2" />
          <speciesReference constant="true" species="M_HCYS" stoichiometry="1" />
        </listOfProducts>
      </reaction>
      <reaction fast="false" id="R_NMB0944_1" name="NMB0944_1" reversible="true" fbc:lowerFluxBound="cobra_default_lb" fbc:upperFluxBound="cobra_default_ub">
        <listOfReactants>
          <speciesReference constant="true" species="M_5MTHF" stoichiometry="1" />
          <speciesReference constant="true" species="M_HCYS" stoichiometry="1" />
        </listOfReactants>
        <listOfProducts>
          <speciesReference constant="true" species="M_THF" stoichiometry="1" />
          <speciesReference constant="true" species="M_MET" stoichiometry="1" />
        </listOfProducts>
      </reaction>
      <reaction fast="false" id="R_NMB0944_2" name="NMB0944_2" reversible="true" fbc:lowerFluxBound="cobra_default_lb" fbc:upperFluxBound="cobra_default_ub">
        <listOfReactants>
          <speciesReference constant="true" species="M_5MTHPGLU" stoichiometry="1" />
          <speciesReference constant="true" species="M_HCYS" stoichiometry="1" />
        </listOfReactants>
        <listOfProducts>
          <speciesReference constant="true" species="M_THPGLU" stoichiometry="1" />
          <speciesReference constant="true" species="M_MET" stoichiometry="1" />
        </listOfProducts>
      </reaction>
      <reaction fast="false" id="R_NMB0560" name="NMB0560" reversible="true" fbc:lowerFluxBound="cobra_default_lb" fbc:upperFluxBound="cobra_default_ub">
        <listOfReactants>
          <speciesReference constant="true" species="M_SER" stoichiometry="1" />
          <speciesReference constant="true" species="M_ACCOA" stoichiometry="1" />
        </listOfReactants>
        <listOfProducts>
          <speciesReference constant="true" species="M_ACSER" stoichiometry="1" />
          <speciesReference constant="true" species="M_COA" stoichiometry="1" />
        </listOfProducts>
      </reaction>
      <reaction fast="false" id="R_NMB0763" name="NMB0763" reversible="true" fbc:lowerFluxBound="cobra_default_lb" fbc:upperFluxBound="cobra_default_ub">
        <listOfReactants>
          <speciesReference constant="true" species="M_H2S" stoichiometry="1" />
          <speciesReference constant="true" species="M_ACSER" stoichiometry="1" />
        </listOfReactants>
        <listOfProducts>
          <speciesReference constant="true" species="M_ACE" stoichiometry="1" />
          <speciesReference constant="true" species="M_H" stoichiometry="1" />
          <speciesReference constant="true" species="M_CYS" stoichiometry="1" />
        </listOfProducts>
      </reaction>
      <reaction fast="false" id="R_NMB1153_1" name="NMB1153_1" reversible="true" fbc:lowerFluxBound="cobra_default_lb" fbc:upperFluxBound="cobra_default_ub">
        <listOfReactants>
          <speciesReference constant="true" species="M_ATP" stoichiometry="1" />
          <speciesReference constant="true" species="M_SO4" stoichiometry="1" />
          <speciesReference constant="true" species="M_H" stoichiometry="4" />
        </listOfReactants>
        <listOfProducts>
          <speciesReference constant="true" species="M_PPi" stoichiometry="1" />
          <speciesReference constant="true" species="M_APS" stoichiometry="1" />
        </listOfProducts>
      </reaction>
      <reaction fast="false" id="R_NMB1153_2" name="NMB1153_2" reversible="true" fbc:lowerFluxBound="cobra_default_lb" fbc:upperFluxBound="cobra_default_ub">
        <listOfReactants>
          <speciesReference constant="true" species="M_ATP" stoichiometry="1" />
          <speciesReference constant="true" species="M_H" stoichiometry="1" />
          <speciesReference constant="true" species="M_APS" stoichiometry="1" />
        </listOfReactants>
        <listOfProducts>
          <speciesReference constant="true" species="M_ADP" stoichiometry="1" />
          <speciesReference constant="true" species="M_PAPS" stoichiometry="1" />
        </listOfProducts>
      </reaction>
      <reaction fast="false" id="R_NMB1155" name="NMB1155" reversible="true" fbc:lowerFluxBound="cobra_default_lb" fbc:upperFluxBound="cobra_default_ub">
        <listOfReactants>
          <speciesReference constant="true" species="M_RTR" stoichiometry="1" />
          <speciesReference constant="true" species="M_PAPS" stoichiometry="1" />
        </listOfReactants>
        <listOfProducts>
          <speciesReference constant="true" species="M_SO3" stoichiometry="1" />
          <speciesReference constant="true" species="M_H" stoichiometry="2" />
          <speciesReference constant="true" species="M_OTR" stoichiometry="1" />
          <speciesReference constant="true" species="M_PAP" stoichiometry="1" />
        </listOfProducts>
      </reaction>
      <reaction fast="false" id="R_phosphoadenylate3Nucleotidase" name="phosphoadenylate3Nucleotidase" reversible="true" fbc:lowerFluxBound="cobra_default_lb" fbc:upperFluxBound="cobra_default_ub">
        <listOfReactants>
          <speciesReference constant="true" species="M_H2O" stoichiometry="1" />
          <speciesReference constant="true" species="M_PAP" stoichiometry="1" />
        </listOfReactants>
        <listOfProducts>
          <speciesReference constant="true" species="M_H" stoichiometry="4" />
          <speciesReference constant="true" species="M_Pi" stoichiometry="1" />
          <speciesReference constant="true" species="M_AMP" stoichiometry="1" />
        </listOfProducts>
      </reaction>
      <reaction fast="false" id="R_52" name="52" reversible="false" fbc:lowerFluxBound="cobra_0_bound" fbc:upperFluxBound="cobra_default_ub">
        <listOfReactants>
          <speciesReference constant="true" species="M_THS" stoichiometry="1" />
          <speciesReference constant="true" species="M_O2" stoichiometry="1" />
          <speciesReference constant="true" species="M_H2O" stoichiometry="1" />
        </listOfReactants>
        <listOfProducts>
          <speciesReference constant="true" species="M_H" stoichiometry="2" />
          <speciesReference constant="true" species="M_SO3" stoichiometry="2" />
        </listOfProducts>
      </reaction>
      <reaction fast="false" id="R_NMB1190" name="NMB1190" reversible="true" fbc:lowerFluxBound="cobra_default_lb" fbc:upperFluxBound="cobra_default_ub">
        <listOfReactants>
          <speciesReference constant="true" species="M_NADPH" stoichiometry="3" />
          <speciesReference constant="true" species="M_H" stoichiometry="5" />
          <speciesReference constant="true" species="M_SO3" stoichiometry="1" />
        </listOfReactants>
        <listOfProducts>
          <speciesReference constant="true" species="M_H2S" stoichiometry="1" />
          <speciesReference constant="true" species="M_NADP" stoichiometry="3" />
          <speciesReference constant="true" species="M_H2O" stoichiometry="3" />
        </listOfProducts>
      </reaction>
      <reaction fast="false" id="R_NMB0211" name="NMB0211" reversible="false" fbc:lowerFluxBound="cobra_0_bound" fbc:upperFluxBound="cobra_default_ub">
        <listOfReactants>
          <speciesReference constant="true" species="M_SER" stoichiometry="1" />
        </listOfReactants>
        <listOfProducts>
          <speciesReference constant="true" species="M_NH3" stoichiometry="1" />
          <speciesReference constant="true" species="M_PYR" stoichiometry="1" />
        </listOfProducts>
      </reaction>
      <reaction fast="false" id="R_serA" name="serA" reversible="true" fbc:lowerFluxBound="cobra_default_lb" fbc:upperFluxBound="cobra_default_ub">
        <listOfReactants>
          <speciesReference constant="true" species="M_NAD" stoichiometry="1" />
          <speciesReference constant="true" species="M_3PG" stoichiometry="1" />
        </listOfReactants>
        <listOfProducts>
          <speciesReference constant="true" species="M_NADH" stoichiometry="1" />
          <speciesReference constant="true" species="M_H" stoichiometry="1" />
          <speciesReference constant="true" species="M_3POPYR" stoichiometry="1" />
        </listOfProducts>
      </reaction>
      <reaction fast="false" id="R_NMB1640" name="NMB1640" reversible="true" fbc:lowerFluxBound="cobra_default_lb" fbc:upperFluxBound="cobra_default_ub">
        <listOfReactants>
          <speciesReference constant="true" species="M_GLU" stoichiometry="1" />
          <speciesReference constant="true" species="M_3POPYR" stoichiometry="1" />
        </listOfReactants>
        <listOfProducts>
          <speciesReference constant="true" species="M_AKG" stoichiometry="1" />
          <speciesReference constant="true" species="M_H" stoichiometry="1" />
          <speciesReference constant="true" species="M_OPSER" stoichiometry="1" />
        </listOfProducts>
      </reaction>
      <reaction fast="false" id="R_NMB0981" name="NMB0981" reversible="true" fbc:lowerFluxBound="cobra_default_lb" fbc:upperFluxBound="cobra_default_ub">
        <listOfReactants>
          <speciesReference constant="true" species="M_H2O" stoichiometry="1" />
          <speciesReference constant="true" species="M_OPSER" stoichiometry="1" />
        </listOfReactants>
        <listOfProducts>
          <speciesReference constant="true" species="M_SER" stoichiometry="1" />
          <speciesReference constant="true" species="M_H" stoichiometry="1" />
          <speciesReference constant="true" species="M_Pi" stoichiometry="1" />
        </listOfProducts>
      </reaction>
      <reaction fast="false" id="R_NMB1268" name="NMB1268" reversible="true" fbc:lowerFluxBound="cobra_default_lb" fbc:upperFluxBound="cobra_default_ub">
        <listOfReactants>
          <speciesReference constant="true" species="M_ADP" stoichiometry="1" />
          <speciesReference constant="true" species="M_3PG" stoichiometry="1" />
          <speciesReference constant="true" species="M_H" stoichiometry="1" />
        </listOfReactants>
        <listOfProducts>
          <speciesReference constant="true" species="M_ATP" stoichiometry="1" />
          <speciesReference constant="true" species="M_GAT" stoichiometry="1" />
        </listOfProducts>
      </reaction>
      <reaction fast="false" id="R_NMB0029_1" name="NMB0029_1" reversible="true" fbc:lowerFluxBound="cobra_default_lb" fbc:upperFluxBound="cobra_default_ub">
        <listOfReactants>
          <speciesReference constant="true" species="M_NAD" stoichiometry="1" />
          <speciesReference constant="true" species="M_GAT" stoichiometry="1" />
        </listOfReactants>
        <listOfProducts>
          <speciesReference constant="true" species="M_NADH" stoichiometry="1" />
          <speciesReference constant="true" species="M_H" stoichiometry="1" />
          <speciesReference constant="true" species="M_HOPYR" stoichiometry="1" />
        </listOfProducts>
      </reaction>
      <reaction fast="false" id="R_hydroxypyruvateLAlanineTransaminase" name="hydroxypyruvateLAlanineTransaminase" reversible="true" fbc:lowerFluxBound="cobra_default_lb" fbc:upperFluxBound="cobra_default_ub">
        <listOfReactants>
          <speciesReference constant="true" species="M_ALA" stoichiometry="1" />
          <speciesReference constant="true" species="M_HOPYR" stoichiometry="1" />
        </listOfReactants>
        <listOfProducts>
          <speciesReference constant="true" species="M_SER" stoichiometry="1" />
          <speciesReference constant="true" species="M_H" stoichiometry="1" />
          <speciesReference constant="true" species="M_PYR" stoichiometry="1" />
        </listOfProducts>
      </reaction>
      <reaction fast="false" id="R_NMB1055" name="NMB1055" reversible="true" fbc:lowerFluxBound="cobra_default_lb" fbc:upperFluxBound="cobra_default_ub">
        <listOfReactants>
          <speciesReference constant="true" species="M_SER" stoichiometry="1" />
          <speciesReference constant="true" species="M_THF" stoichiometry="1" />
        </listOfReactants>
        <listOfProducts>
          <speciesReference constant="true" species="M_METHF" stoichiometry="1" />
          <speciesReference constant="true" species="M_H2O" stoichiometry="1" />
          <speciesReference constant="true" species="M_GLY" stoichiometry="1" />
        </listOfProducts>
      </reaction>
      <reaction fast="false" id="R_NMB1576" name="NMB1576" reversible="true" fbc:lowerFluxBound="cobra_default_lb" fbc:upperFluxBound="cobra_default_ub">
        <listOfReactants>
          <speciesReference constant="true" species="M_H" stoichiometry="1" />
          <speciesReference constant="true" species="M_PYR" stoichiometry="2" />
        </listOfReactants>
        <listOfProducts>
          <speciesReference constant="true" species="M_ACOLAC" stoichiometry="1" />
          <speciesReference constant="true" species="M_CO2" stoichiometry="1" />
        </listOfProducts>
      </reaction>
      <reaction fast="false" id="R_NMB1574_2" name="NMB1574_2" reversible="true" fbc:lowerFluxBound="cobra_default_lb" fbc:upperFluxBound="cobra_default_ub">
        <listOfReactants>
          <speciesReference constant="true" species="M_NADPH" stoichiometry="1" />
          <speciesReference constant="true" species="M_H" stoichiometry="1" />
          <speciesReference constant="true" species="M_ACOLAC" stoichiometry="1" />
        </listOfReactants>
        <listOfProducts>
          <speciesReference constant="true" species="M_NADP" stoichiometry="1" />
          <speciesReference constant="true" species="M_DHMBUT" stoichiometry="1" />
        </listOfProducts>
      </reaction>
      <reaction fast="false" id="R_NMB1150_2" name="NMB1150_2" reversible="true" fbc:lowerFluxBound="cobra_default_lb" fbc:upperFluxBound="cobra_default_ub">
        <listOfReactants>
          <speciesReference constant="true" species="M_DHMBUT" stoichiometry="1" />
        </listOfReactants>
        <listOfProducts>
          <speciesReference constant="true" species="M_IVA" stoichiometry="1" />
          <speciesReference constant="true" species="M_H2O" stoichiometry="1" />
        </listOfProducts>
      </reaction>
      <reaction fast="false" id="R_NMB0337_2" name="NMB0337_2" reversible="true" fbc:lowerFluxBound="cobra_default_lb" fbc:upperFluxBound="cobra_default_ub">
        <listOfReactants>
          <speciesReference constant="true" species="M_IVA" stoichiometry="1" />
          <speciesReference constant="true" species="M_GLU" stoichiometry="1" />
        </listOfReactants>
        <listOfProducts>
          <speciesReference constant="true" species="M_VAL" stoichiometry="1" />
          <speciesReference constant="true" species="M_AKG" stoichiometry="1" />
          <speciesReference constant="true" species="M_H" stoichiometry="1" />
        </listOfProducts>
      </reaction>
      <reaction fast="false" id="R_NMB1070" name="NMB1070" reversible="false" fbc:lowerFluxBound="cobra_0_bound" fbc:upperFluxBound="cobra_default_ub">
        <listOfReactants>
          <speciesReference constant="true" species="M_ACCOA" stoichiometry="1" />
          <speciesReference constant="true" species="M_IVA" stoichiometry="1" />
          <speciesReference constant="true" species="M_H2O" stoichiometry="1" />
        </listOfReactants>
        <listOfProducts>
          <speciesReference constant="true" species="M_2IPMAL" stoichiometry="1" />
          <speciesReference constant="true" species="M_H" stoichiometry="1" />
          <speciesReference constant="true" species="M_COA" stoichiometry="1" />
        </listOfProducts>
      </reaction>
      <reaction fast="false" id="R_NMB1034" name="NMB1034" reversible="true" fbc:lowerFluxBound="cobra_default_lb" fbc:upperFluxBound="cobra_default_ub">
        <listOfReactants>
          <speciesReference constant="true" species="M_2IPMAL" stoichiometry="1" />
        </listOfReactants>
        <listOfProducts>
          <speciesReference constant="true" species="M_IPMALEA" stoichiometry="1" />
          <speciesReference constant="true" species="M_H2O" stoichiometry="1" />
        </listOfProducts>
      </reaction>
      <reaction fast="false" id="R_NMB1036" name="NMB1036" reversible="true" fbc:lowerFluxBound="cobra_default_lb" fbc:upperFluxBound="cobra_default_ub">
        <listOfReactants>
          <speciesReference constant="true" species="M_IPMALEA" stoichiometry="1" />
          <speciesReference constant="true" species="M_H2O" stoichiometry="1" />
        </listOfReactants>
        <listOfProducts>
          <speciesReference constant="true" species="M_3IPMAL" stoichiometry="1" />
        </listOfProducts>
      </reaction>
      <reaction fast="false" id="R_NMB1031" name="NMB1031" reversible="true" fbc:lowerFluxBound="cobra_default_lb" fbc:upperFluxBound="cobra_default_ub">
        <listOfReactants>
          <speciesReference constant="true" species="M_NAD" stoichiometry="1" />
          <speciesReference constant="true" species="M_3IPMAL" stoichiometry="1" />
        </listOfReactants>
        <listOfProducts>
          <speciesReference constant="true" species="M_NADH" stoichiometry="1" />
          <speciesReference constant="true" species="M_CO2" stoichiometry="1" />
          <speciesReference constant="true" species="M_MOPA" stoichiometry="1" />
        </listOfProducts>
      </reaction>
      <reaction fast="false" id="R_NMB0337_3" name="NMB0337_3" reversible="true" fbc:lowerFluxBound="cobra_default_lb" fbc:upperFluxBound="cobra_default_ub">
        <listOfReactants>
          <speciesReference constant="true" species="M_GLU" stoichiometry="1" />
          <speciesReference constant="true" species="M_MOPA" stoichiometry="1" />
        </listOfReactants>
        <listOfProducts>
          <speciesReference constant="true" species="M_AKG" stoichiometry="1" />
          <speciesReference constant="true" species="M_H" stoichiometry="1" />
          <speciesReference constant="true" species="M_LEU" stoichiometry="1" />
        </listOfProducts>
      </reaction>
      <reaction fast="false" id="R_NMB1823" name="NMB1823" reversible="true" fbc:lowerFluxBound="cobra_default_lb" fbc:upperFluxBound="cobra_default_ub">
        <listOfReactants>
          <speciesReference constant="true" species="M_VAL" stoichiometry="1" />
          <speciesReference constant="true" species="M_PYR" stoichiometry="1" />
        </listOfReactants>
        <listOfProducts>
          <speciesReference constant="true" species="M_ALA" stoichiometry="1" />
          <speciesReference constant="true" species="M_IVA" stoichiometry="1" />
        </listOfProducts>
      </reaction>
      <reaction fast="false" id="R_NMB1651" name="NMB1651" reversible="true" fbc:lowerFluxBound="cobra_default_lb" fbc:upperFluxBound="cobra_default_ub">
        <listOfReactants>
          <speciesReference constant="true" species="M_ALA" stoichiometry="1" />
        </listOfReactants>
        <listOfProducts>
          <speciesReference constant="true" species="M_DALA" stoichiometry="1" />
        </listOfProducts>
      </reaction>
      <reaction fast="false" id="R_NMB0875" name="NMB0875" reversible="true" fbc:lowerFluxBound="cobra_default_lb" fbc:upperFluxBound="cobra_default_ub">
        <listOfReactants>
          <speciesReference constant="true" species="M_ATP" stoichiometry="1" />
          <speciesReference constant="true" species="M_R5P" stoichiometry="1" />
        </listOfReactants>
        <listOfProducts>
          <speciesReference constant="true" species="M_H" stoichiometry="1" />
          <speciesReference constant="true" species="M_PRPP" stoichiometry="1" />
          <speciesReference constant="true" species="M_AMP" stoichiometry="1" />
        </listOfProducts>
      </reaction>
      <reaction fast="false" id="R_NMB1579" name="NMB1579" reversible="true" fbc:lowerFluxBound="cobra_default_lb" fbc:upperFluxBound="cobra_default_ub">
        <listOfReactants>
          <speciesReference constant="true" species="M_ATP" stoichiometry="1" />
          <speciesReference constant="true" species="M_H" stoichiometry="1" />
          <speciesReference constant="true" species="M_PRPP" stoichiometry="1" />
        </listOfReactants>
        <listOfProducts>
          <speciesReference constant="true" species="M_PRIBATP" stoichiometry="1" />
          <speciesReference constant="true" species="M_PPi" stoichiometry="1" />
        </listOfProducts>
      </reaction>
      <reaction fast="false" id="R_NMB0603" name="NMB0603" reversible="false" fbc:lowerFluxBound="cobra_0_bound" fbc:upperFluxBound="cobra_default_ub">
        <listOfReactants>
          <speciesReference constant="true" species="M_PRIBATP" stoichiometry="1" />
          <speciesReference constant="true" species="M_H2O" stoichiometry="1" />
        </listOfReactants>
        <listOfProducts>
          <speciesReference constant="true" species="M_PRIBAMP" stoichiometry="1" />
          <speciesReference constant="true" species="M_PPi" stoichiometry="1" />
        </listOfProducts>
      </reaction>
      <reaction fast="false" id="R_NMB0627" name="NMB0627" reversible="false" fbc:lowerFluxBound="cobra_0_bound" fbc:upperFluxBound="cobra_default_ub">
        <listOfReactants>
          <speciesReference constant="true" species="M_PRIBAMP" stoichiometry="1" />
          <speciesReference constant="true" species="M_H2O" stoichiometry="1" />
        </listOfReactants>
        <listOfProducts>
          <speciesReference constant="true" species="M_PRIBFAICARP" stoichiometry="1" />
        </listOfProducts>
      </reaction>
      <reaction fast="false" id="R_NMB0629" name="NMB0629" reversible="false" fbc:lowerFluxBound="cobra_0_bound" fbc:upperFluxBound="cobra_default_ub">
        <listOfReactants>
          <speciesReference constant="true" species="M_H" stoichiometry="1" />
          <speciesReference constant="true" species="M_PRIBFAICARP" stoichiometry="1" />
        </listOfReactants>
        <listOfProducts>
          <speciesReference constant="true" species="M_PRIBUFAICARP" stoichiometry="1" />
        </listOfProducts>
      </reaction>
      <reaction fast="false" id="R_NMB0626" name="NMB0626" reversible="false" fbc:lowerFluxBound="cobra_0_bound" fbc:upperFluxBound="cobra_default_ub">
        <listOfReactants>
          <speciesReference constant="true" species="M_PRIBUFAICARP" stoichiometry="1" />
          <speciesReference constant="true" species="M_GLN" stoichiometry="1" />
        </listOfReactants>
        <listOfProducts>
          <speciesReference constant="true" species="M_IGLRP" stoichiometry="1" />
          <speciesReference constant="true" species="M_H" stoichiometry="1" />
          <speciesReference constant="true" species="M_GLU" stoichiometry="1" />
          <speciesReference constant="true" species="M_AICAR" stoichiometry="1" />
        </listOfProducts>
      </reaction>
      <reaction fast="false" id="R_NMB1583" name="NMB1583" reversible="false" fbc:lowerFluxBound="cobra_0_bound" fbc:upperFluxBound="cobra_default_ub">
        <listOfReactants>
          <speciesReference constant="true" species="M_IGLRP" stoichiometry="1" />
        </listOfReactants>
        <listOfProducts>
          <speciesReference constant="true" species="M_IAOLP" stoichiometry="1" />
          <speciesReference constant="true" species="M_H2O" stoichiometry="1" />
        </listOfProducts>
      </reaction>
      <reaction fast="false" id="R_NMB1582" name="NMB1582" reversible="true" fbc:lowerFluxBound="cobra_default_lb" fbc:upperFluxBound="cobra_default_ub">
        <listOfReactants>
          <speciesReference constant="true" species="M_IAOLP" stoichiometry="1" />
          <speciesReference constant="true" species="M_GLU" stoichiometry="1" />
        </listOfReactants>
        <listOfProducts>
          <speciesReference constant="true" species="M_HISOLP" stoichiometry="1" />
          <speciesReference constant="true" species="M_AKG" stoichiometry="1" />
          <speciesReference constant="true" species="M_H" stoichiometry="1" />
        </listOfProducts>
      </reaction>
      <reaction fast="false" id="R_NMB2033" name="NMB2033" reversible="false" fbc:lowerFluxBound="cobra_0_bound" fbc:upperFluxBound="cobra_default_ub">
        <listOfReactants>
          <speciesReference constant="true" species="M_HISOLP" stoichiometry="1" />
          <speciesReference constant="true" species="M_H" stoichiometry="1" />
          <speciesReference constant="true" species="M_H2O" stoichiometry="1" />
        </listOfReactants>
        <listOfProducts>
          <speciesReference constant="true" species="M_Pi" stoichiometry="1" />
          <speciesReference constant="true" species="M_HISOL" stoichiometry="1" />
        </listOfProducts>
      </reaction>
      <reaction fast="false" id="R_NMB1581_1" name="NMB1581_1" reversible="true" fbc:lowerFluxBound="cobra_default_lb" fbc:upperFluxBound="cobra_default_ub">
        <listOfReactants>
          <speciesReference constant="true" species="M_NAD" stoichiometry="1" />
          <speciesReference constant="true" species="M_HISOL" stoichiometry="1" />
        </listOfReactants>
        <listOfProducts>
          <speciesReference constant="true" species="M_HISAL" stoichiometry="1" />
          <speciesReference constant="true" species="M_NADH" stoichiometry="1" />
          <speciesReference constant="true" species="M_H" stoichiometry="1" />
        </listOfProducts>
      </reaction>
      <reaction fast="false" id="R_NMB1581_2" name="NMB1581_2" reversible="true" fbc:lowerFluxBound="cobra_default_lb" fbc:upperFluxBound="cobra_default_ub">
        <listOfReactants>
          <speciesReference constant="true" species="M_NAD" stoichiometry="2" />
          <speciesReference constant="true" species="M_HISAL" stoichiometry="1" />
          <speciesReference constant="true" species="M_H2O" stoichiometry="1" />
        </listOfReactants>
        <listOfProducts>
          <speciesReference constant="true" species="M_NADH" stoichiometry="2" />
          <speciesReference constant="true" species="M_H" stoichiometry="2" />
          <speciesReference constant="true" species="M_HIS" stoichiometry="1" />
        </listOfProducts>
      </reaction>
      <reaction fast="false" id="R_NMB0307" name="NMB0307" reversible="true" fbc:lowerFluxBound="cobra_default_lb" fbc:upperFluxBound="cobra_default_ub">
        <listOfReactants>
          <speciesReference constant="true" species="M_H2O" stoichiometry="1" />
          <speciesReference constant="true" species="M_PEP" stoichiometry="1" />
          <speciesReference constant="true" species="M_H" stoichiometry="1" />
          <speciesReference constant="true" species="M_E4P" stoichiometry="1" />
        </listOfReactants>
        <listOfProducts>
          <speciesReference constant="true" species="M_DHDOAH7P" stoichiometry="1" />
          <speciesReference constant="true" species="M_Pi" stoichiometry="1" />
        </listOfProducts>
      </reaction>
      <reaction fast="false" id="R_NMB1814" name="NMB1814" reversible="true" fbc:lowerFluxBound="cobra_default_lb" fbc:upperFluxBound="cobra_default_ub">
        <listOfReactants>
          <speciesReference constant="true" species="M_DHDOAH7P" stoichiometry="1" />
        </listOfReactants>
        <listOfProducts>
          <speciesReference constant="true" species="M_DHQA" stoichiometry="1" />
          <speciesReference constant="true" species="M_H" stoichiometry="1" />
          <speciesReference constant="true" species="M_Pi" stoichiometry="1" />
        </listOfProducts>
      </reaction>
      <reaction fast="false" id="R_NMB1446" name="NMB1446" reversible="true" fbc:lowerFluxBound="cobra_default_lb" fbc:upperFluxBound="cobra_default_ub">
        <listOfReactants>
          <speciesReference constant="true" species="M_DHQA" stoichiometry="1" />
        </listOfReactants>
        <listOfProducts>
          <speciesReference constant="true" species="M_DHSKMA" stoichiometry="1" />
          <speciesReference constant="true" species="M_H2O" stoichiometry="1" />
        </listOfProducts>
      </reaction>
      <reaction fast="false" id="R_NMB0358" name="NMB0358" reversible="true" fbc:lowerFluxBound="cobra_default_lb" fbc:upperFluxBound="cobra_default_ub">
        <listOfReactants>
          <speciesReference constant="true" species="M_NADPH" stoichiometry="1" />
          <speciesReference constant="true" species="M_H" stoichiometry="1" />
          <speciesReference constant="true" species="M_DHSKMA" stoichiometry="1" />
        </listOfReactants>
        <listOfProducts>
          <speciesReference constant="true" species="M_NADP" stoichiometry="1" />
          <speciesReference constant="true" species="M_SKMA" stoichiometry="1" />
        </listOfProducts>
      </reaction>
      <reaction fast="false" id="R_NMB1813" name="NMB1813" reversible="false" fbc:lowerFluxBound="cobra_0_bound" fbc:upperFluxBound="cobra_default_ub">
        <listOfReactants>
          <speciesReference constant="true" species="M_ATP" stoichiometry="1" />
          <speciesReference constant="true" species="M_SKMA" stoichiometry="1" />
        </listOfReactants>
        <listOfProducts>
          <speciesReference constant="true" species="M_ADP" stoichiometry="1" />
          <speciesReference constant="true" species="M_SH3P" stoichiometry="1" />
        </listOfProducts>
      </reaction>
      <reaction fast="false" id="R_NMB1432" name="NMB1432" reversible="true" fbc:lowerFluxBound="cobra_default_lb" fbc:upperFluxBound="cobra_default_ub">
        <listOfReactants>
          <speciesReference constant="true" species="M_PEP" stoichiometry="1" />
          <speciesReference constant="true" species="M_SH3P" stoichiometry="1" />
        </listOfReactants>
        <listOfProducts>
          <speciesReference constant="true" species="M_H" stoichiometry="1" />
          <speciesReference constant="true" species="M_Pi" stoichiometry="1" />
          <speciesReference constant="true" species="M_CV3SKMA" stoichiometry="1" />
        </listOfProducts>
      </reaction>
      <reaction fast="false" id="R_NMB1680" name="NMB1680" reversible="false" fbc:lowerFluxBound="cobra_0_bound" fbc:upperFluxBound="cobra_default_ub">
        <listOfReactants>
          <speciesReference constant="true" species="M_CV3SKMA" stoichiometry="1" />
        </listOfReactants>
        <listOfProducts>
          <speciesReference constant="true" species="M_CHOR" stoichiometry="1" />
          <speciesReference constant="true" species="M_Pi" stoichiometry="1" />
        </listOfProducts>
      </reaction>
      <reaction fast="false" id="R_NMB0446_1" name="NMB0446_1" reversible="true" fbc:lowerFluxBound="cobra_default_lb" fbc:upperFluxBound="cobra_default_ub">
        <listOfReactants>
          <speciesReference constant="true" species="M_CHOR" stoichiometry="1" />
        </listOfReactants>
        <listOfProducts>
          <speciesReference constant="true" species="M_PRE" stoichiometry="1" />
        </listOfProducts>
      </reaction>
      <reaction fast="false" id="R_NMB0446_2" name="NMB0446_2" reversible="false" fbc:lowerFluxBound="cobra_0_bound" fbc:upperFluxBound="cobra_default_ub">
        <listOfReactants>
          <speciesReference constant="true" species="M_H" stoichiometry="1" />
          <speciesReference constant="true" species="M_PRE" stoichiometry="1" />
        </listOfReactants>
        <listOfProducts>
          <speciesReference constant="true" species="M_H2O" stoichiometry="1" />
          <speciesReference constant="true" species="M_CO2" stoichiometry="1" />
          <speciesReference constant="true" species="M_PHEPYR" stoichiometry="1" />
        </listOfProducts>
      </reaction>
      <reaction fast="false" id="R_NMB1678_1" name="NMB1678_1" reversible="true" fbc:lowerFluxBound="cobra_default_lb" fbc:upperFluxBound="cobra_default_ub">
        <listOfReactants>
          <speciesReference constant="true" species="M_GLU" stoichiometry="1" />
          <speciesReference constant="true" species="M_PHEPYR" stoichiometry="1" />
        </listOfReactants>
        <listOfProducts>
          <speciesReference constant="true" species="M_PHE" stoichiometry="1" />
          <speciesReference constant="true" species="M_AKG" stoichiometry="1" />
          <speciesReference constant="true" species="M_H" stoichiometry="1" />
        </listOfProducts>
      </reaction>
      <reaction fast="false" id="R_NMB0440" name="NMB0440" reversible="false" fbc:lowerFluxBound="cobra_0_bound" fbc:upperFluxBound="cobra_default_ub">
        <listOfReactants>
          <speciesReference constant="true" species="M_NAD" stoichiometry="1" />
          <speciesReference constant="true" species="M_PRE" stoichiometry="1" />
        </listOfReactants>
        <listOfProducts>
          <speciesReference constant="true" species="M_NADH" stoichiometry="1" />
          <speciesReference constant="true" species="M_CO2" stoichiometry="1" />
          <speciesReference constant="true" species="M_HPHEPYR" stoichiometry="1" />
        </listOfProducts>
      </reaction>
      <reaction fast="false" id="R_NMB1678_2" name="NMB1678_2" reversible="true" fbc:lowerFluxBound="cobra_default_lb" fbc:upperFluxBound="cobra_default_ub">
        <listOfReactants>
          <speciesReference constant="true" species="M_GLU" stoichiometry="1" />
          <speciesReference constant="true" species="M_HPHEPYR" stoichiometry="1" />
        </listOfReactants>
        <listOfProducts>
          <speciesReference constant="true" species="M_TYR" stoichiometry="1" />
          <speciesReference constant="true" species="M_AKG" stoichiometry="1" />
          <speciesReference constant="true" species="M_H" stoichiometry="1" />
        </listOfProducts>
      </reaction>
      <reaction fast="false" id="R_NMB1021_1" name="NMB1021_1" reversible="true" fbc:lowerFluxBound="cobra_default_lb" fbc:upperFluxBound="cobra_default_ub">
        <listOfReactants>
          <speciesReference constant="true" species="M_CHOR" stoichiometry="1" />
          <speciesReference constant="true" species="M_GLN" stoichiometry="1" />
          <speciesReference constant="true" species="M_H" stoichiometry="1" />
        </listOfReactants>
        <listOfProducts>
          <speciesReference constant="true" species="M_GLU" stoichiometry="1" />
          <speciesReference constant="true" species="M_PYR" stoichiometry="1" />
          <speciesReference constant="true" species="M_ANT" stoichiometry="1" />
        </listOfProducts>
      </reaction>
      <reaction fast="false" id="R_NMB1021_2" name="NMB1021_2" reversible="true" fbc:lowerFluxBound="cobra_default_lb" fbc:upperFluxBound="cobra_default_ub">
        <listOfReactants>
          <speciesReference constant="true" species="M_NH3" stoichiometry="1" />
          <speciesReference constant="true" species="M_CHOR" stoichiometry="1" />
          <speciesReference constant="true" species="M_H" stoichiometry="1" />
        </listOfReactants>
        <listOfProducts>
          <speciesReference constant="true" species="M_H2O" stoichiometry="1" />
          <speciesReference constant="true" species="M_PYR" stoichiometry="1" />
          <speciesReference constant="true" species="M_ANT" stoichiometry="1" />
        </listOfProducts>
      </reaction>
      <reaction fast="false" id="R_NMB0967" name="NMB0967" reversible="true" fbc:lowerFluxBound="cobra_default_lb" fbc:upperFluxBound="cobra_default_ub">
        <listOfReactants>
          <speciesReference constant="true" species="M_PRPP" stoichiometry="1" />
          <speciesReference constant="true" species="M_ANT" stoichiometry="1" />
        </listOfReactants>
        <listOfProducts>
          <speciesReference constant="true" species="M_PRIBANT" stoichiometry="1" />
          <speciesReference constant="true" species="M_PPi" stoichiometry="1" />
        </listOfProducts>
      </reaction>
      <reaction fast="false" id="R_NMB0688" name="NMB0688" reversible="false" fbc:lowerFluxBound="cobra_0_bound" fbc:upperFluxBound="cobra_default_ub">
        <listOfReactants>
          <speciesReference constant="true" species="M_PRIBANT" stoichiometry="1" />
        </listOfReactants>
        <listOfProducts>
          <speciesReference constant="true" species="M_PHEARIBU5P" stoichiometry="1" />
        </listOfProducts>
      </reaction>
      <reaction fast="false" id="R_NMB0275" name="NMB0275" reversible="false" fbc:lowerFluxBound="cobra_0_bound" fbc:upperFluxBound="cobra_default_ub">
        <listOfReactants>
          <speciesReference constant="true" species="M_PHEARIBU5P" stoichiometry="1" />
          <speciesReference constant="true" species="M_H" stoichiometry="1" />
        </listOfReactants>
        <listOfProducts>
          <speciesReference constant="true" species="M_INDOGLRP" stoichiometry="1" />
          <speciesReference constant="true" species="M_H2O" stoichiometry="1" />
          <speciesReference constant="true" species="M_CO2" stoichiometry="1" />
        </listOfProducts>
      </reaction>
      <reaction fast="false" id="R_NMB0678_1" name="NMB0678_1" reversible="true" fbc:lowerFluxBound="cobra_default_lb" fbc:upperFluxBound="cobra_default_ub">
        <listOfReactants>
          <speciesReference constant="true" species="M_INDOGLRP" stoichiometry="1" />
        </listOfReactants>
        <listOfProducts>
          <speciesReference constant="true" species="M_INDO" stoichiometry="1" />
          <speciesReference constant="true" species="M_GAP" stoichiometry="1" />
        </listOfProducts>
      </reaction>
      <reaction fast="false" id="R_NMB0678_2" name="NMB0678_2" reversible="true" fbc:lowerFluxBound="cobra_default_lb" fbc:upperFluxBound="cobra_default_ub">
        <listOfReactants>
          <speciesReference constant="true" species="M_INDO" stoichiometry="1" />
          <speciesReference constant="true" species="M_SER" stoichiometry="1" />
        </listOfReactants>
        <listOfProducts>
          <speciesReference constant="true" species="M_H2O" stoichiometry="1" />
          <speciesReference constant="true" species="M_TRP" stoichiometry="1" />
        </listOfProducts>
      </reaction>
      <reaction fast="false" id="R_NMB0678_3" name="NMB0678_3" reversible="false" fbc:lowerFluxBound="cobra_0_bound" fbc:upperFluxBound="cobra_default_ub">
        <listOfReactants>
          <speciesReference constant="true" species="M_SER" stoichiometry="1" />
          <speciesReference constant="true" species="M_INDOGLRP" stoichiometry="1" />
        </listOfReactants>
        <listOfProducts>
          <speciesReference constant="true" species="M_GAP" stoichiometry="1" />
          <speciesReference constant="true" species="M_H2O" stoichiometry="1" />
          <speciesReference constant="true" species="M_TRP" stoichiometry="1" />
        </listOfProducts>
      </reaction>
      <reaction fast="false" id="R_NMB0790" name="NMB0790" reversible="true" fbc:lowerFluxBound="cobra_default_lb" fbc:upperFluxBound="cobra_default_ub">
        <listOfReactants>
          <speciesReference constant="true" species="M_G6P" stoichiometry="1" />
        </listOfReactants>
        <listOfProducts>
          <speciesReference constant="true" species="M_G1P" stoichiometry="1" />
        </listOfProducts>
      </reaction>
      <reaction fast="false" id="R_NMB0468" name="NMB0468" reversible="true" fbc:lowerFluxBound="cobra_default_lb" fbc:upperFluxBound="cobra_default_ub">
        <listOfReactants>
          <speciesReference constant="true" species="M_ARG" stoichiometry="1" />
        </listOfReactants>
        <listOfProducts>
          <speciesReference constant="true" species="M_AGM" stoichiometry="1" />
          <speciesReference constant="true" species="M_CO2" stoichiometry="1" />
        </listOfProducts>
      </reaction>
      <reaction fast="false" id="R_NMB0469" name="NMB0469" reversible="true" fbc:lowerFluxBound="cobra_default_lb" fbc:upperFluxBound="cobra_default_ub">
        <listOfReactants>
          <speciesReference constant="true" species="M_AGM" stoichiometry="1" />
          <speciesReference constant="true" species="M_H2O" stoichiometry="1" />
        </listOfReactants>
        <listOfProducts>
          <speciesReference constant="true" species="M_UREA" stoichiometry="1" />
          <speciesReference constant="true" species="M_PUT" stoichiometry="1" />
        </listOfProducts>
      </reaction>
      <reaction fast="false" id="R_NMB1976_2" name="NMB1976_2" reversible="true" fbc:lowerFluxBound="cobra_default_lb" fbc:upperFluxBound="cobra_default_ub">
        <listOfReactants>
          <speciesReference constant="true" species="M_ORN" stoichiometry="1" />
        </listOfReactants>
        <listOfProducts>
          <speciesReference constant="true" species="M_CO2" stoichiometry="1" />
          <speciesReference constant="true" species="M_PUT" stoichiometry="1" />
        </listOfProducts>
      </reaction>
      <reaction fast="false" id="R_NMB0241" name="NMB0241" reversible="true" fbc:lowerFluxBound="cobra_default_lb" fbc:upperFluxBound="cobra_default_ub">
        <listOfReactants>
          <speciesReference constant="true" species="M_NADH" stoichiometry="1" />
          <speciesReference constant="true" species="M_UQONE" stoichiometry="1" />
        </listOfReactants>
        <listOfProducts>
          <speciesReference constant="true" species="M_NAD" stoichiometry="1" />
          <speciesReference constant="true" species="M_UQOL" stoichiometry="1" />
        </listOfProducts>
      </reaction>
      <reaction fast="false" id="R_NMB2051" name="NMB2051" reversible="false" fbc:lowerFluxBound="cobra_0_bound" fbc:upperFluxBound="cobra_default_ub">
        <listOfReactants>
          <speciesReference constant="true" species="M_UQOL" stoichiometry="1" />
          <speciesReference constant="true" species="M_FIC" stoichiometry="2" />
        </listOfReactants>
        <listOfProducts>
          <speciesReference constant="true" species="M_FOC" stoichiometry="2" />
          <speciesReference constant="true" species="M_UQONE" stoichiometry="1" />
        </listOfProducts>
      </reaction>
      <reaction fast="false" id="R_NMB1723" name="NMB1723" reversible="false" fbc:lowerFluxBound="cobra_0_bound" fbc:upperFluxBound="cobra_default_ub">
        <listOfReactants>
          <speciesReference constant="true" species="M_FOC" stoichiometry="4" />
          <speciesReference constant="true" species="M_O2" stoichiometry="1" />
          <speciesReference constant="true" species="M_H" stoichiometry="4" />
        </listOfReactants>
        <listOfProducts>
          <speciesReference constant="true" species="M_H2O" stoichiometry="2" />
          <speciesReference constant="true" species="M_FIC" stoichiometry="4" />
        </listOfProducts>
      </reaction>
      <reaction fast="false" id="R_NMB1933" name="NMB1933" reversible="false" fbc:lowerFluxBound="cobra_0_bound" fbc:upperFluxBound="cobra_default_ub">
        <listOfReactants>
          <speciesReference constant="true" species="M_ATP" stoichiometry="1" />
          <speciesReference constant="true" species="M_H2O" stoichiometry="1" />
        </listOfReactants>
        <listOfProducts>
          <speciesReference constant="true" species="M_ADP" stoichiometry="1" />
          <speciesReference constant="true" species="M_H" stoichiometry="1" />
          <speciesReference constant="true" species="M_Pi" stoichiometry="1" />
        </listOfProducts>
      </reaction>
      <reaction fast="false" id="R_NMB0641" name="NMB0641" reversible="false" fbc:lowerFluxBound="cobra_0_bound" fbc:upperFluxBound="cobra_default_ub">
        <listOfReactants>
          <speciesReference constant="true" species="M_H2O" stoichiometry="1" />
          <speciesReference constant="true" species="M_PPi" stoichiometry="1" />
        </listOfReactants>
        <listOfProducts>
          <speciesReference constant="true" species="M_H" stoichiometry="2" />
          <speciesReference constant="true" species="M_Pi" stoichiometry="2" />
        </listOfProducts>
      </reaction>
      <reaction fast="false" id="R_NMB1900" name="NMB1900" reversible="true" fbc:lowerFluxBound="cobra_default_lb" fbc:upperFluxBound="cobra_default_ub">
        <listOfReactants>
          <speciesReference constant="true" species="M_ATP" stoichiometry="1" />
          <speciesReference constant="true" species="M_PPi" stoichiometry="1" />
        </listOfReactants>
        <listOfProducts>
          <speciesReference constant="true" species="M_ADP" stoichiometry="1" />
          <speciesReference constant="true" species="M_PPPi" stoichiometry="1" />
        </listOfProducts>
      </reaction>
      <reaction fast="false" id="R_LUMP26" name="LUMP26" reversible="false" fbc:lowerFluxBound="cobra_0_bound" fbc:upperFluxBound="cobra_default_ub">
        <listOfReactants>
          <speciesReference constant="true" species="M_ADP" stoichiometry="4" />
          <speciesReference constant="true" species="M_NADH" stoichiometry="2" />
          <speciesReference constant="true" species="M_H" stoichiometry="6" />
          <speciesReference constant="true" species="M_O2" stoichiometry="1" />
          <speciesReference constant="true" species="M_Pi" stoichiometry="4" />
        </listOfReactants>
        <listOfProducts>
          <speciesReference constant="true" species="M_NAD" stoichiometry="2" />
          <speciesReference constant="true" species="M_ATP" stoichiometry="4" />
          <speciesReference constant="true" species="M_H2O" stoichiometry="6" />
        </listOfProducts>
      </reaction>
      <reaction fast="false" id="R_LUMP27" name="LUMP27" reversible="false" fbc:lowerFluxBound="cobra_0_bound" fbc:upperFluxBound="cobra_default_ub">
        <listOfReactants>
          <speciesReference constant="true" species="M_FADH2" stoichiometry="2" />
          <speciesReference constant="true" species="M_ADP" stoichiometry="2" />
          <speciesReference constant="true" species="M_H" stoichiometry="2" />
          <speciesReference constant="true" species="M_O2" stoichiometry="1" />
          <speciesReference constant="true" species="M_Pi" stoichiometry="2" />
        </listOfReactants>
        <listOfProducts>
          <speciesReference constant="true" species="M_FAD" stoichiometry="2" />
          <speciesReference constant="true" species="M_ATP" stoichiometry="2" />
          <speciesReference constant="true" species="M_H2O" stoichiometry="4" />
        </listOfProducts>
      </reaction>
      <reaction fast="false" id="R_NMB1623_1" name="NMB1623_1" reversible="false" fbc:lowerFluxBound="cobra_0_bound" fbc:upperFluxBound="cobra_default_ub">
        <listOfReactants>
          <speciesReference constant="true" species="M_NO2" stoichiometry="1" />
          <speciesReference constant="true" species="M_FOC" stoichiometry="1" />
          <speciesReference constant="true" species="M_H" stoichiometry="2" />
        </listOfReactants>
        <listOfProducts>
          <speciesReference constant="true" species="M_NO" stoichiometry="1" />
          <speciesReference constant="true" species="M_H2O" stoichiometry="1" />
          <speciesReference constant="true" species="M_FIC" stoichiometry="1" />
        </listOfProducts>
      </reaction>
      <reaction fast="false" id="R_NMB1622" name="NMB1622" reversible="true" fbc:lowerFluxBound="cobra_default_lb" fbc:upperFluxBound="cobra_default_ub">
        <listOfReactants>
          <speciesReference constant="true" species="M_NO" stoichiometry="2" />
          <speciesReference constant="true" species="M_H" stoichiometry="1" />
          <speciesReference constant="true" species="M_NADH" stoichiometry="1" />
        </listOfReactants>
        <listOfProducts>
          <speciesReference constant="true" species="M_NAD" stoichiometry="1" />
          <speciesReference constant="true" species="M_N2O" stoichiometry="1" />
          <speciesReference constant="true" species="M_H2O" stoichiometry="1" />
        </listOfProducts>
      </reaction>
      <reaction fast="false" id="R_NMB0980" name="NMB0980" reversible="true" fbc:lowerFluxBound="cobra_default_lb" fbc:upperFluxBound="cobra_default_ub">
        <listOfReactants>
          <speciesReference constant="true" species="M_NAD" stoichiometry="1" />
          <speciesReference constant="true" species="M_NADPH" stoichiometry="1" />
        </listOfReactants>
        <listOfProducts>
          <speciesReference constant="true" species="M_NADP" stoichiometry="1" />
          <speciesReference constant="true" species="M_NADH" stoichiometry="1" />
        </listOfProducts>
      </reaction>
      <reaction fast="false" id="R_NMB0690" name="NMB0690" reversible="false" fbc:lowerFluxBound="cobra_0_bound" fbc:upperFluxBound="cobra_default_ub">
        <listOfReactants>
          <speciesReference constant="true" species="M_GLN" stoichiometry="1" />
          <speciesReference constant="true" species="M_PRPP" stoichiometry="1" />
          <speciesReference constant="true" species="M_H" stoichiometry="2" />
          <speciesReference constant="true" species="M_H2O" stoichiometry="1" />
        </listOfReactants>
        <listOfProducts>
          <speciesReference constant="true" species="M_PRA" stoichiometry="1" />
          <speciesReference constant="true" species="M_GLU" stoichiometry="1" />
          <speciesReference constant="true" species="M_PPi" stoichiometry="1" />
        </listOfProducts>
      </reaction>
      <reaction fast="false" id="R_NMB2151" name="NMB2151" reversible="true" fbc:lowerFluxBound="cobra_default_lb" fbc:upperFluxBound="cobra_default_ub">
        <listOfReactants>
          <speciesReference constant="true" species="M_ATP" stoichiometry="1" />
          <speciesReference constant="true" species="M_PRA" stoichiometry="1" />
          <speciesReference constant="true" species="M_GLY" stoichiometry="1" />
        </listOfReactants>
        <listOfProducts>
          <speciesReference constant="true" species="M_ADP" stoichiometry="1" />
          <speciesReference constant="true" species="M_GAR" stoichiometry="1" />
          <speciesReference constant="true" species="M_Pi" stoichiometry="1" />
        </listOfProducts>
      </reaction>
      <reaction fast="false" id="R_NMB1566" name="NMB1566" reversible="true" fbc:lowerFluxBound="cobra_default_lb" fbc:upperFluxBound="cobra_default_ub">
        <listOfReactants>
          <speciesReference constant="true" species="M_GAR" stoichiometry="1" />
          <speciesReference constant="true" species="M_FTHF" stoichiometry="1" />
        </listOfReactants>
        <listOfProducts>
          <speciesReference constant="true" species="M_H" stoichiometry="1" />
          <speciesReference constant="true" species="M_FGAR" stoichiometry="1" />
          <speciesReference constant="true" species="M_THF" stoichiometry="1" />
        </listOfProducts>
      </reaction>
      <reaction fast="false" id="R_NMB1996" name="NMB1996" reversible="false" fbc:lowerFluxBound="cobra_0_bound" fbc:upperFluxBound="cobra_default_ub">
        <listOfReactants>
          <speciesReference constant="true" species="M_ATP" stoichiometry="1" />
          <speciesReference constant="true" species="M_GLN" stoichiometry="1" />
          <speciesReference constant="true" species="M_H2O" stoichiometry="1" />
          <speciesReference constant="true" species="M_FGAR" stoichiometry="1" />
        </listOfReactants>
        <listOfProducts>
          <speciesReference constant="true" species="M_ADP" stoichiometry="1" />
          <speciesReference constant="true" species="M_FGAM" stoichiometry="1" />
          <speciesReference constant="true" species="M_H" stoichiometry="1" />
          <speciesReference constant="true" species="M_GLU" stoichiometry="1" />
          <speciesReference constant="true" species="M_Pi" stoichiometry="1" />
        </listOfProducts>
      </reaction>
      <reaction fast="false" id="R_NMB1252" name="NMB1252" reversible="false" fbc:lowerFluxBound="cobra_0_bound" fbc:upperFluxBound="cobra_default_ub">
        <listOfReactants>
          <speciesReference constant="true" species="M_ATP" stoichiometry="1" />
          <speciesReference constant="true" species="M_FGAM" stoichiometry="1" />
        </listOfReactants>
        <listOfProducts>
          <speciesReference constant="true" species="M_ADP" stoichiometry="1" />
          <speciesReference constant="true" species="M_AIR" stoichiometry="1" />
          <speciesReference constant="true" species="M_Pi" stoichiometry="1" />
        </listOfProducts>
      </reaction>
      <reaction fast="false" id="R_NMB1019" name="NMB1019" reversible="true" fbc:lowerFluxBound="cobra_default_lb" fbc:upperFluxBound="cobra_default_ub">
        <listOfReactants>
          <speciesReference constant="true" species="M_AIR" stoichiometry="1" />
          <speciesReference constant="true" species="M_CO2" stoichiometry="1" />
        </listOfReactants>
        <listOfProducts>
          <speciesReference constant="true" species="M_H" stoichiometry="1" />
          <speciesReference constant="true" species="M_CAIR" stoichiometry="1" />
        </listOfProducts>
      </reaction>
      <reaction fast="false" id="R_NMB0757" name="NMB0757" reversible="true" fbc:lowerFluxBound="cobra_default_lb" fbc:upperFluxBound="cobra_default_ub">
        <listOfReactants>
          <speciesReference constant="true" species="M_ATP" stoichiometry="1" />
          <speciesReference constant="true" species="M_ASP" stoichiometry="1" />
          <speciesReference constant="true" species="M_CAIR" stoichiometry="1" />
        </listOfReactants>
        <listOfProducts>
          <speciesReference constant="true" species="M_ADP" stoichiometry="1" />
          <speciesReference constant="true" species="M_SCAIR" stoichiometry="1" />
          <speciesReference constant="true" species="M_H" stoichiometry="1" />
          <speciesReference constant="true" species="M_Pi" stoichiometry="1" />
        </listOfProducts>
      </reaction>
      <reaction fast="false" id="R_NMB0284_1" name="NMB0284_1" reversible="true" fbc:lowerFluxBound="cobra_default_lb" fbc:upperFluxBound="cobra_default_ub">
        <listOfReactants>
          <speciesReference constant="true" species="M_SCAIR" stoichiometry="1" />
        </listOfReactants>
        <listOfProducts>
          <speciesReference constant="true" species="M_H" stoichiometry="1" />
          <speciesReference constant="true" species="M_FUM" stoichiometry="1" />
          <speciesReference constant="true" species="M_AICAR" stoichiometry="1" />
        </listOfProducts>
      </reaction>
      <reaction fast="false" id="R_NMB0983_1" name="NMB0983_1" reversible="true" fbc:lowerFluxBound="cobra_default_lb" fbc:upperFluxBound="cobra_default_ub">
        <listOfReactants>
          <speciesReference constant="true" species="M_FTHF" stoichiometry="1" />
          <speciesReference constant="true" species="M_AICAR" stoichiometry="1" />
        </listOfReactants>
        <listOfProducts>
          <speciesReference constant="true" species="M_FAICAR" stoichiometry="1" />
          <speciesReference constant="true" species="M_THF" stoichiometry="1" />
        </listOfProducts>
      </reaction>
      <reaction fast="false" id="R_NMB0983_2" name="NMB0983_2" reversible="true" fbc:lowerFluxBound="cobra_default_lb" fbc:upperFluxBound="cobra_default_ub">
        <listOfReactants>
          <speciesReference constant="true" species="M_FAICAR" stoichiometry="1" />
        </listOfReactants>
        <listOfProducts>
          <speciesReference constant="true" species="M_H2O" stoichiometry="1" />
          <speciesReference constant="true" species="M_IMP" stoichiometry="1" />
        </listOfProducts>
      </reaction>
      <reaction fast="false" id="R_NMB0815" name="NMB0815" reversible="true" fbc:lowerFluxBound="cobra_default_lb" fbc:upperFluxBound="cobra_default_ub">
        <listOfReactants>
          <speciesReference constant="true" species="M_ASP" stoichiometry="1" />
          <speciesReference constant="true" species="M_GTP" stoichiometry="1" />
          <speciesReference constant="true" species="M_IMP" stoichiometry="1" />
        </listOfReactants>
        <listOfProducts>
          <speciesReference constant="true" species="M_ASUC" stoichiometry="1" />
          <speciesReference constant="true" species="M_H" stoichiometry="2" />
          <speciesReference constant="true" species="M_Pi" stoichiometry="1" />
          <speciesReference constant="true" species="M_GDP" stoichiometry="1" />
        </listOfProducts>
      </reaction>
      <reaction fast="false" id="R_NMB0284_2" name="NMB0284_2" reversible="true" fbc:lowerFluxBound="cobra_default_lb" fbc:upperFluxBound="cobra_default_ub">
        <listOfReactants>
          <speciesReference constant="true" species="M_ASUC" stoichiometry="1" />
        </listOfReactants>
        <listOfProducts>
          <speciesReference constant="true" species="M_FUM" stoichiometry="1" />
          <speciesReference constant="true" species="M_AMP" stoichiometry="1" />
        </listOfProducts>
      </reaction>
      <reaction fast="false" id="R_NMB0823" name="NMB0823" reversible="true" fbc:lowerFluxBound="cobra_default_lb" fbc:upperFluxBound="cobra_default_ub">
        <listOfReactants>
          <speciesReference constant="true" species="M_ATP" stoichiometry="1" />
          <speciesReference constant="true" species="M_AMP" stoichiometry="1" />
        </listOfReactants>
        <listOfProducts>
          <speciesReference constant="true" species="M_ADP" stoichiometry="2" />
        </listOfProducts>
      </reaction>
      <reaction fast="false" id="R_NMB1288_1" name="NMB1288_1" reversible="true" fbc:lowerFluxBound="cobra_default_lb" fbc:upperFluxBound="cobra_default_ub">
        <listOfReactants>
          <speciesReference constant="true" species="M_ADP" stoichiometry="1" />
          <speciesReference constant="true" species="M_RTR" stoichiometry="1" />
          <speciesReference constant="true" species="M_H" stoichiometry="1" />
        </listOfReactants>
        <listOfProducts>
          <speciesReference constant="true" species="M_OTR" stoichiometry="1" />
          <speciesReference constant="true" species="M_H2O" stoichiometry="1" />
          <speciesReference constant="true" species="M_dADP" stoichiometry="1" />
        </listOfProducts>
      </reaction>
      <reaction fast="false" id="R_NMB1307_1" name="NMB1307_1" reversible="true" fbc:lowerFluxBound="cobra_default_lb" fbc:upperFluxBound="cobra_default_ub">
        <listOfReactants>
          <speciesReference constant="true" species="M_ATP" stoichiometry="1" />
          <speciesReference constant="true" species="M_dADP" stoichiometry="1" />
        </listOfReactants>
        <listOfProducts>
          <speciesReference constant="true" species="M_ADP" stoichiometry="1" />
          <speciesReference constant="true" species="M_H" stoichiometry="1" />
          <speciesReference constant="true" species="M_dATP" stoichiometry="1" />
        </listOfProducts>
      </reaction>
      <reaction fast="false" id="R_NMB1201" name="NMB1201" reversible="true" fbc:lowerFluxBound="cobra_default_lb" fbc:upperFluxBound="cobra_default_ub">
        <listOfReactants>
          <speciesReference constant="true" species="M_NAD" stoichiometry="1" />
          <speciesReference constant="true" species="M_H2O" stoichiometry="1" />
          <speciesReference constant="true" species="M_IMP" stoichiometry="1" />
        </listOfReactants>
        <listOfProducts>
          <speciesReference constant="true" species="M_NADH" stoichiometry="1" />
          <speciesReference constant="true" species="M_XMP" stoichiometry="1" />
          <speciesReference constant="true" species="M_H" stoichiometry="1" />
        </listOfProducts>
      </reaction>
      <reaction fast="false" id="R_NMB1920" name="NMB1920" reversible="true" fbc:lowerFluxBound="cobra_default_lb" fbc:upperFluxBound="cobra_default_ub">
        <listOfReactants>
          <speciesReference constant="true" species="M_GLN" stoichiometry="1" />
          <speciesReference constant="true" species="M_ATP" stoichiometry="1" />
          <speciesReference constant="true" species="M_XMP" stoichiometry="1" />
          <speciesReference constant="true" species="M_H2O" stoichiometry="1" />
        </listOfReactants>
        <listOfProducts>
          <speciesReference constant="true" species="M_GLU" stoichiometry="1" />
          <speciesReference constant="true" species="M_PPi" stoichiometry="1" />
          <speciesReference constant="true" species="M_GMP" stoichiometry="1" />
          <speciesReference constant="true" species="M_AMP" stoichiometry="1" />
        </listOfProducts>
      </reaction>
      <reaction fast="false" id="R_NMB1661" name="NMB1661" reversible="true" fbc:lowerFluxBound="cobra_default_lb" fbc:upperFluxBound="cobra_default_ub">
        <listOfReactants>
          <speciesReference constant="true" species="M_ATP" stoichiometry="1" />
          <speciesReference constant="true" species="M_GMP" stoichiometry="1" />
        </listOfReactants>
        <listOfProducts>
          <speciesReference constant="true" species="M_ADP" stoichiometry="1" />
          <speciesReference constant="true" species="M_GDP" stoichiometry="1" />
        </listOfProducts>
      </reaction>
      <reaction fast="false" id="R_NMB1307_2" name="NMB1307_2" reversible="true" fbc:lowerFluxBound="cobra_default_lb" fbc:upperFluxBound="cobra_default_ub">
        <listOfReactants>
          <speciesReference constant="true" species="M_ATP" stoichiometry="1" />
          <speciesReference constant="true" species="M_GDP" stoichiometry="1" />
        </listOfReactants>
        <listOfProducts>
          <speciesReference constant="true" species="M_ADP" stoichiometry="1" />
          <speciesReference constant="true" species="M_GTP" stoichiometry="1" />
        </listOfProducts>
      </reaction>
      <reaction fast="false" id="R_NMB1288_2" name="NMB1288_2" reversible="false" fbc:lowerFluxBound="cobra_0_bound" fbc:upperFluxBound="cobra_default_ub">
        <listOfReactants>
          <speciesReference constant="true" species="M_RTR" stoichiometry="1" />
          <speciesReference constant="true" species="M_H" stoichiometry="1" />
          <speciesReference constant="true" species="M_GDP" stoichiometry="1" />
        </listOfReactants>
        <listOfProducts>
          <speciesReference constant="true" species="M_dGDP" stoichiometry="1" />
          <speciesReference constant="true" species="M_H2O" stoichiometry="1" />
          <speciesReference constant="true" species="M_OTR" stoichiometry="1" />
        </listOfProducts>
      </reaction>
      <reaction fast="false" id="R_NMB1307_3" name="NMB1307_3" reversible="false" fbc:lowerFluxBound="cobra_0_bound" fbc:upperFluxBound="cobra_default_ub">
        <listOfReactants>
          <speciesReference constant="true" species="M_ATP" stoichiometry="1" />
          <speciesReference constant="true" species="M_dGDP" stoichiometry="1" />
        </listOfReactants>
        <listOfProducts>
          <speciesReference constant="true" species="M_ADP" stoichiometry="1" />
          <speciesReference constant="true" species="M_dGTP" stoichiometry="1" />
          <speciesReference constant="true" species="M_H" stoichiometry="1" />
        </listOfProducts>
      </reaction>
      <reaction fast="false" id="R_NMB0106" name="NMB0106" reversible="true" fbc:lowerFluxBound="cobra_default_lb" fbc:upperFluxBound="cobra_default_ub">
        <listOfReactants>
          <speciesReference constant="true" species="M_CARBP" stoichiometry="1" />
          <speciesReference constant="true" species="M_ASP" stoichiometry="1" />
        </listOfReactants>
        <listOfProducts>
          <speciesReference constant="true" species="M_Pi" stoichiometry="1" />
          <speciesReference constant="true" species="M_CARBASP" stoichiometry="1" />
        </listOfProducts>
      </reaction>
      <reaction fast="false" id="R_NMB0682" name="NMB0682" reversible="true" fbc:lowerFluxBound="cobra_default_lb" fbc:upperFluxBound="cobra_default_ub">
        <listOfReactants>
          <speciesReference constant="true" species="M_CARBASP" stoichiometry="1" />
        </listOfReactants>
        <listOfProducts>
          <speciesReference constant="true" species="M_HOA" stoichiometry="1" />
          <speciesReference constant="true" species="M_H2O" stoichiometry="1" />
        </listOfProducts>
      </reaction>
      <reaction fast="false" id="R_NMB0221" name="NMB0221" reversible="true" fbc:lowerFluxBound="cobra_default_lb" fbc:upperFluxBound="cobra_default_ub">
        <listOfReactants>
          <speciesReference constant="true" species="M_HOA" stoichiometry="1" />
          <speciesReference constant="true" species="M_O2" stoichiometry="1" />
        </listOfReactants>
        <listOfProducts>
          <speciesReference constant="true" species="M_OA" stoichiometry="1" />
          <speciesReference constant="true" species="M_H2O2" stoichiometry="1" />
        </listOfProducts>
      </reaction>
      <reaction fast="false" id="R_NMB1874" name="NMB1874" reversible="true" fbc:lowerFluxBound="cobra_default_lb" fbc:upperFluxBound="cobra_default_ub">
        <listOfReactants>
          <speciesReference constant="true" species="M_OA" stoichiometry="1" />
          <speciesReference constant="true" species="M_H" stoichiometry="1" />
          <speciesReference constant="true" species="M_PRPP" stoichiometry="1" />
        </listOfReactants>
        <listOfProducts>
          <speciesReference constant="true" species="M_OIP" stoichiometry="1" />
          <speciesReference constant="true" species="M_PPi" stoichiometry="1" />
        </listOfProducts>
      </reaction>
      <reaction fast="false" id="R_NMB0824" name="NMB0824" reversible="true" fbc:lowerFluxBound="cobra_default_lb" fbc:upperFluxBound="cobra_default_ub">
        <listOfReactants>
          <speciesReference constant="true" species="M_OIP" stoichiometry="1" />
        </listOfReactants>
        <listOfProducts>
          <speciesReference constant="true" species="M_UMP" stoichiometry="1" />
          <speciesReference constant="true" species="M_CO2" stoichiometry="1" />
        </listOfProducts>
      </reaction>
      <reaction fast="false" id="R_NMB1300_1" name="NMB1300_1" reversible="true" fbc:lowerFluxBound="cobra_default_lb" fbc:upperFluxBound="cobra_default_ub">
        <listOfReactants>
          <speciesReference constant="true" species="M_ATP" stoichiometry="1" />
          <speciesReference constant="true" species="M_UMP" stoichiometry="1" />
        </listOfReactants>
        <listOfProducts>
          <speciesReference constant="true" species="M_ADP" stoichiometry="1" />
          <speciesReference constant="true" species="M_UDP" stoichiometry="1" />
        </listOfProducts>
      </reaction>
      <reaction fast="false" id="R_NMB1288_3" name="NMB1288_3" reversible="true" fbc:lowerFluxBound="cobra_default_lb" fbc:upperFluxBound="cobra_default_ub">
        <listOfReactants>
          <speciesReference constant="true" species="M_RTR" stoichiometry="1" />
          <speciesReference constant="true" species="M_UDP" stoichiometry="1" />
        </listOfReactants>
        <listOfProducts>
          <speciesReference constant="true" species="M_H2O" stoichiometry="1" />
          <speciesReference constant="true" species="M_dUDP" stoichiometry="1" />
          <speciesReference constant="true" species="M_OTR" stoichiometry="1" />
        </listOfProducts>
      </reaction>
      <reaction fast="false" id="R_NMB1307_4" name="NMB1307_4" reversible="true" fbc:lowerFluxBound="cobra_default_lb" fbc:upperFluxBound="cobra_default_ub">
        <listOfReactants>
          <speciesReference constant="true" species="M_ATP" stoichiometry="1" />
          <speciesReference constant="true" species="M_dUDP" stoichiometry="1" />
        </listOfReactants>
        <listOfProducts>
          <speciesReference constant="true" species="M_ADP" stoichiometry="1" />
          <speciesReference constant="true" species="M_dUTP" stoichiometry="1" />
        </listOfProducts>
      </reaction>
      <reaction fast="false" id="R_NMB0849" name="NMB0849" reversible="false" fbc:lowerFluxBound="cobra_0_bound" fbc:upperFluxBound="cobra_default_ub">
        <listOfReactants>
          <speciesReference constant="true" species="M_H2O" stoichiometry="1" />
          <speciesReference constant="true" species="M_dCTP" stoichiometry="1" />
        </listOfReactants>
        <listOfProducts>
          <speciesReference constant="true" species="M_NH3" stoichiometry="1" />
          <speciesReference constant="true" species="M_dUTP" stoichiometry="1" />
        </listOfProducts>
      </reaction>
      <reaction fast="false" id="R_NMB1307_5" name="NMB1307_5" reversible="true" fbc:lowerFluxBound="cobra_default_lb" fbc:upperFluxBound="cobra_default_ub">
        <listOfReactants>
          <speciesReference constant="true" species="M_ATP" stoichiometry="1" />
          <speciesReference constant="true" species="M_UDP" stoichiometry="1" />
        </listOfReactants>
        <listOfProducts>
          <speciesReference constant="true" species="M_ADP" stoichiometry="1" />
          <speciesReference constant="true" species="M_UTP" stoichiometry="1" />
        </listOfProducts>
      </reaction>
      <reaction fast="false" id="R_NMB1554" name="NMB1554" reversible="false" fbc:lowerFluxBound="cobra_0_bound" fbc:upperFluxBound="cobra_default_ub">
        <listOfReactants>
          <speciesReference constant="true" species="M_ATP" stoichiometry="1" />
          <speciesReference constant="true" species="M_UTP" stoichiometry="1" />
          <speciesReference constant="true" species="M_GLN" stoichiometry="1" />
          <speciesReference constant="true" species="M_H2O" stoichiometry="1" />
        </listOfReactants>
        <listOfProducts>
          <speciesReference constant="true" species="M_ADP" stoichiometry="1" />
          <speciesReference constant="true" species="M_CTP" stoichiometry="1" />
          <speciesReference constant="true" species="M_H" stoichiometry="1" />
          <speciesReference constant="true" species="M_GLU" stoichiometry="1" />
          <speciesReference constant="true" species="M_Pi" stoichiometry="1" />
        </listOfProducts>
      </reaction>
      <reaction fast="false" id="R_NMB1307_6" name="NMB1307_6" reversible="true" fbc:lowerFluxBound="cobra_default_lb" fbc:upperFluxBound="cobra_default_ub">
        <listOfReactants>
          <speciesReference constant="true" species="M_ADP" stoichiometry="1" />
          <speciesReference constant="true" species="M_CTP" stoichiometry="1" />
        </listOfReactants>
        <listOfProducts>
          <speciesReference constant="true" species="M_ATP" stoichiometry="1" />
          <speciesReference constant="true" species="M_CDP" stoichiometry="1" />
        </listOfProducts>
      </reaction>
      <reaction fast="false" id="R_NMB1288_4" name="NMB1288_4" reversible="true" fbc:lowerFluxBound="cobra_default_lb" fbc:upperFluxBound="cobra_default_ub">
        <listOfReactants>
          <speciesReference constant="true" species="M_RTR" stoichiometry="1" />
          <speciesReference constant="true" species="M_CDP" stoichiometry="1" />
          <speciesReference constant="true" species="M_H" stoichiometry="1" />
        </listOfReactants>
        <listOfProducts>
          <speciesReference constant="true" species="M_OTR" stoichiometry="1" />
          <speciesReference constant="true" species="M_H2O" stoichiometry="1" />
          <speciesReference constant="true" species="M_dCDP" stoichiometry="1" />
        </listOfProducts>
      </reaction>
      <reaction fast="false" id="R_NMB1307_7" name="NMB1307_7" reversible="true" fbc:lowerFluxBound="cobra_default_lb" fbc:upperFluxBound="cobra_default_ub">
        <listOfReactants>
          <speciesReference constant="true" species="M_ATP" stoichiometry="1" />
          <speciesReference constant="true" species="M_dCDP" stoichiometry="1" />
        </listOfReactants>
        <listOfProducts>
          <speciesReference constant="true" species="M_ADP" stoichiometry="1" />
          <speciesReference constant="true" species="M_H" stoichiometry="1" />
          <speciesReference constant="true" species="M_dCTP" stoichiometry="1" />
        </listOfProducts>
      </reaction>
      <reaction fast="false" id="R_NMB1307_8" name="NMB1307_8" reversible="true" fbc:lowerFluxBound="cobra_default_lb" fbc:upperFluxBound="cobra_default_ub">
        <listOfReactants>
          <speciesReference constant="true" species="M_ADP" stoichiometry="1" />
          <speciesReference constant="true" species="M_dUTP" stoichiometry="1" />
        </listOfReactants>
        <listOfProducts>
          <speciesReference constant="true" species="M_ATP" stoichiometry="1" />
          <speciesReference constant="true" species="M_dUDP" stoichiometry="1" />
        </listOfProducts>
      </reaction>
      <reaction fast="false" id="R_NMB0893" name="NMB0893" reversible="true" fbc:lowerFluxBound="cobra_default_lb" fbc:upperFluxBound="cobra_default_ub">
        <listOfReactants>
          <speciesReference constant="true" species="M_dUTP" stoichiometry="1" />
          <speciesReference constant="true" species="M_H2O" stoichiometry="1" />
        </listOfReactants>
        <listOfProducts>
          <speciesReference constant="true" species="M_PPi" stoichiometry="1" />
          <speciesReference constant="true" species="M_dUMP" stoichiometry="1" />
        </listOfProducts>
      </reaction>
      <reaction fast="false" id="R_NMB1709" name="NMB1709" reversible="true" fbc:lowerFluxBound="cobra_default_lb" fbc:upperFluxBound="cobra_default_ub">
        <listOfReactants>
          <speciesReference constant="true" species="M_H" stoichiometry="1" />
          <speciesReference constant="true" species="M_dUMP" stoichiometry="1" />
          <speciesReference constant="true" species="M_METHF" stoichiometry="1" />
        </listOfReactants>
        <listOfProducts>
          <speciesReference constant="true" species="M_dTMP" stoichiometry="1" />
          <speciesReference constant="true" species="M_DHF" stoichiometry="1" />
        </listOfProducts>
      </reaction>
      <reaction fast="false" id="R_NMB0670" name="NMB0670" reversible="true" fbc:lowerFluxBound="cobra_default_lb" fbc:upperFluxBound="cobra_default_ub">
        <listOfReactants>
          <speciesReference constant="true" species="M_ATP" stoichiometry="1" />
          <speciesReference constant="true" species="M_dTMP" stoichiometry="1" />
          <speciesReference constant="true" species="M_H" stoichiometry="1" />
        </listOfReactants>
        <listOfProducts>
          <speciesReference constant="true" species="M_ADP" stoichiometry="1" />
          <speciesReference constant="true" species="M_dTDP" stoichiometry="1" />
        </listOfProducts>
      </reaction>
      <reaction fast="false" id="R_NMB1307_9" name="NMB1307_9" reversible="true" fbc:lowerFluxBound="cobra_default_lb" fbc:upperFluxBound="cobra_default_ub">
        <listOfReactants>
          <speciesReference constant="true" species="M_ATP" stoichiometry="1" />
          <speciesReference constant="true" species="M_dTDP" stoichiometry="1" />
        </listOfReactants>
        <listOfProducts>
          <speciesReference constant="true" species="M_ADP" stoichiometry="1" />
          <speciesReference constant="true" species="M_dTTP" stoichiometry="1" />
          <speciesReference constant="true" species="M_H" stoichiometry="1" />
        </listOfProducts>
      </reaction>
      <reaction fast="false" id="R_NMB0062" name="NMB0062" reversible="true" fbc:lowerFluxBound="cobra_default_lb" fbc:upperFluxBound="cobra_default_ub">
        <listOfReactants>
          <speciesReference constant="true" species="M_G1P" stoichiometry="1" />
          <speciesReference constant="true" species="M_dTTP" stoichiometry="1" />
          <speciesReference constant="true" species="M_H" stoichiometry="2" />
        </listOfReactants>
        <listOfProducts>
          <speciesReference constant="true" species="M_PPi" stoichiometry="1" />
          <speciesReference constant="true" species="M_dTDPGLC" stoichiometry="1" />
        </listOfProducts>
      </reaction>
      <reaction fast="false" id="R_NMB0063" name="NMB0063" reversible="false" fbc:lowerFluxBound="cobra_0_bound" fbc:upperFluxBound="cobra_default_ub">
        <listOfReactants>
          <speciesReference constant="true" species="M_dTDPGLC" stoichiometry="1" />
        </listOfReactants>
        <listOfProducts>
          <speciesReference constant="true" species="M_dTDP__4__dehydro__6__deoxy__D__GLC" stoichiometry="1" />
          <speciesReference constant="true" species="M_H2O" stoichiometry="1" />
        </listOfProducts>
      </reaction>
      <reaction fast="false" id="R_NMB1623_2" name="NMB1623_2" reversible="true" fbc:lowerFluxBound="cobra_default_lb" fbc:upperFluxBound="cobra_default_ub">
        <listOfReactants>
          <speciesReference constant="true" species="M_dTDP__4__dehydro__6__deoxy__D__GLC" stoichiometry="1" />
        </listOfReactants>
        <listOfProducts>
          <speciesReference constant="true" species="M_dTDP__4__dehydro__6__deoxy__L__MAN" stoichiometry="1" />
        </listOfProducts>
      </reaction>
      <reaction fast="false" id="R_NMB0756" name="NMB0756" reversible="true" fbc:lowerFluxBound="cobra_default_lb" fbc:upperFluxBound="cobra_default_ub">
        <listOfReactants>
          <speciesReference constant="true" species="M_dTDP__4__dehydro__6__deoxy__L__MAN" stoichiometry="1" />
          <speciesReference constant="true" species="M_H" stoichiometry="1" />
          <speciesReference constant="true" species="M_NADPH" stoichiometry="1" />
        </listOfReactants>
        <listOfProducts>
          <speciesReference constant="true" species="M_dTDP__6__deoxy__L__RHAM" stoichiometry="1" />
          <speciesReference constant="true" species="M_NADP" stoichiometry="1" />
        </listOfProducts>
      </reaction>
      <reaction fast="false" id="R_NMB1307_10" name="NMB1307_10" reversible="true" fbc:lowerFluxBound="cobra_default_lb" fbc:upperFluxBound="cobra_default_ub" />
      <reaction fast="false" id="R_NMB1300_2" name="NMB1300_2" reversible="true" fbc:lowerFluxBound="cobra_default_lb" fbc:upperFluxBound="cobra_default_ub">
        <listOfReactants>
          <speciesReference constant="true" species="M_ATP" stoichiometry="1" />
          <speciesReference constant="true" species="M_CMP" stoichiometry="1" />
        </listOfReactants>
        <listOfProducts>
          <speciesReference constant="true" species="M_ADP" stoichiometry="1" />
          <speciesReference constant="true" species="M_CDP" stoichiometry="1" />
        </listOfProducts>
      </reaction>
      <reaction fast="false" id="R_NMB1300_3" name="NMB1300_3" reversible="true" fbc:lowerFluxBound="cobra_default_lb" fbc:upperFluxBound="cobra_default_ub">
        <listOfReactants>
          <speciesReference constant="true" species="M_ATP" stoichiometry="1" />
          <speciesReference constant="true" species="M_dCMP" stoichiometry="1" />
        </listOfReactants>
        <listOfProducts>
          <speciesReference constant="true" species="M_ADP" stoichiometry="1" />
          <speciesReference constant="true" species="M_dCDP" stoichiometry="1" />
        </listOfProducts>
      </reaction>
      <reaction fast="false" id="R_NMB1662" name="NMB1662" reversible="true" fbc:lowerFluxBound="cobra_default_lb" fbc:upperFluxBound="cobra_default_ub">
        <listOfReactants>
          <speciesReference constant="true" species="M_PPi" stoichiometry="1" />
          <speciesReference constant="true" species="M_AMP" stoichiometry="1" />
        </listOfReactants>
        <listOfProducts>
          <speciesReference constant="true" species="M_PRPP" stoichiometry="1" />
          <speciesReference constant="true" species="M_ADE" stoichiometry="1" />
        </listOfProducts>
      </reaction>
      <reaction fast="false" id="R_NMB2047_1" name="NMB2047_1" reversible="true" fbc:lowerFluxBound="cobra_default_lb" fbc:upperFluxBound="cobra_default_ub">
        <listOfReactants>
          <speciesReference constant="true" species="M_PPi" stoichiometry="1" />
          <speciesReference constant="true" species="M_IMP" stoichiometry="1" />
        </listOfReactants>
        <listOfProducts>
          <speciesReference constant="true" species="M_PRPP" stoichiometry="1" />
          <speciesReference constant="true" species="M_ADE" stoichiometry="1" />
        </listOfProducts>
      </reaction>
      <reaction fast="false" id="R_NMB2047_2" name="NMB2047_2" reversible="true" fbc:lowerFluxBound="cobra_default_lb" fbc:upperFluxBound="cobra_default_ub">
        <listOfReactants>
          <speciesReference constant="true" species="M_PPi" stoichiometry="1" />
          <speciesReference constant="true" species="M_IMP" stoichiometry="1" />
        </listOfReactants>
        <listOfProducts>
          <speciesReference constant="true" species="M_HXAN" stoichiometry="1" />
          <speciesReference constant="true" species="M_PRPP" stoichiometry="1" />
        </listOfProducts>
      </reaction>
      <reaction fast="false" id="R_NMB2047_3" name="NMB2047_3" reversible="true" fbc:lowerFluxBound="cobra_default_lb" fbc:upperFluxBound="cobra_default_ub">
        <listOfReactants>
          <speciesReference constant="true" species="M_XMP" stoichiometry="1" />
          <speciesReference constant="true" species="M_PPi" stoichiometry="1" />
        </listOfReactants>
        <listOfProducts>
          <speciesReference constant="true" species="M_XAN" stoichiometry="1" />
          <speciesReference constant="true" species="M_PRPP" stoichiometry="1" />
        </listOfProducts>
      </reaction>
      <reaction fast="false" id="R_NMB2047_4" name="NMB2047_4" reversible="true" fbc:lowerFluxBound="cobra_default_lb" fbc:upperFluxBound="cobra_default_ub">
        <listOfReactants>
          <speciesReference constant="true" species="M_PPi" stoichiometry="1" />
          <speciesReference constant="true" species="M_IMP" stoichiometry="1" />
        </listOfReactants>
        <listOfProducts>
          <speciesReference constant="true" species="M_PRPP" stoichiometry="1" />
          <speciesReference constant="true" species="M_GUA" stoichiometry="1" />
        </listOfProducts>
      </reaction>
      <reaction fast="false" id="R_NMB1735" name="NMB1735" reversible="true" fbc:lowerFluxBound="cobra_default_lb" fbc:upperFluxBound="cobra_default_ub">
        <listOfReactants>
          <speciesReference constant="true" species="M_ATP" stoichiometry="1" />
          <speciesReference constant="true" species="M_GTP" stoichiometry="1" />
        </listOfReactants>
        <listOfProducts>
          <speciesReference constant="true" species="M_AMP" stoichiometry="1" />
          <speciesReference constant="true" species="M_pppGpp" stoichiometry="1" />
        </listOfProducts>
      </reaction>
      <reaction fast="false" id="R_gppA" name="gppA" reversible="true" fbc:lowerFluxBound="cobra_default_lb" fbc:upperFluxBound="cobra_default_ub">
        <listOfReactants>
          <speciesReference constant="true" species="M_H2O" stoichiometry="1" />
          <speciesReference constant="true" species="M_pppGpp" stoichiometry="1" />
        </listOfReactants>
        <listOfProducts>
          <speciesReference constant="true" species="M_ppGpp" stoichiometry="1" />
          <speciesReference constant="true" species="M_Pi" stoichiometry="1" />
        </listOfProducts>
      </reaction>
      <reaction fast="false" id="R_NMB1659" name="NMB1659" reversible="false" fbc:lowerFluxBound="cobra_0_bound" fbc:upperFluxBound="cobra_default_ub">
        <listOfReactants>
          <speciesReference constant="true" species="M_ppGpp" stoichiometry="1" />
          <speciesReference constant="true" species="M_H2O" stoichiometry="1" />
        </listOfReactants>
        <listOfProducts>
          <speciesReference constant="true" species="M_PPi" stoichiometry="1" />
          <speciesReference constant="true" species="M_GDP" stoichiometry="1" />
        </listOfProducts>
      </reaction>
      <reaction fast="false" id="R_NMB0774" name="NMB0774" reversible="true" fbc:lowerFluxBound="cobra_default_lb" fbc:upperFluxBound="cobra_default_ub">
        <listOfReactants>
          <speciesReference constant="true" species="M_UMP" stoichiometry="1" />
          <speciesReference constant="true" species="M_PPi" stoichiometry="1" />
        </listOfReactants>
        <listOfProducts>
          <speciesReference constant="true" species="M_H" stoichiometry="1" />
          <speciesReference constant="true" species="M_PRPP" stoichiometry="1" />
          <speciesReference constant="true" species="M_URA" stoichiometry="1" />
        </listOfProducts>
      </reaction>
      <reaction fast="false" id="R_NMB0679" name="NMB0679" reversible="true" fbc:lowerFluxBound="cobra_default_lb" fbc:upperFluxBound="cobra_default_ub">
        <listOfReactants>
          <speciesReference constant="true" species="M_ATP" stoichiometry="1" />
          <speciesReference constant="true" species="M_H2O" stoichiometry="1" />
          <speciesReference constant="true" species="M_ACCOA" stoichiometry="1" />
          <speciesReference constant="true" species="M_CO2" stoichiometry="1" />
        </listOfReactants>
        <listOfProducts>
          <speciesReference constant="true" species="M_ADP" stoichiometry="1" />
          <speciesReference constant="true" species="M_H" stoichiometry="1" />
          <speciesReference constant="true" species="M_MALCOA" stoichiometry="1" />
          <speciesReference constant="true" species="M_Pi" stoichiometry="1" />
        </listOfProducts>
      </reaction>
      <reaction fast="false" id="R_NMB1918" name="NMB1918" reversible="true" fbc:lowerFluxBound="cobra_default_lb" fbc:upperFluxBound="cobra_default_ub">
        <listOfReactants>
          <speciesReference constant="true" species="M_ACP" stoichiometry="1" />
          <speciesReference constant="true" species="M_MALCOA" stoichiometry="1" />
        </listOfReactants>
        <listOfProducts>
          <speciesReference constant="true" species="M_H" stoichiometry="1" />
          <speciesReference constant="true" species="M_COA" stoichiometry="1" />
          <speciesReference constant="true" species="M_MALACP" stoichiometry="1" />
        </listOfProducts>
      </reaction>
      <reaction fast="false" id="R_NMB0219" name="NMB0219" reversible="true" fbc:lowerFluxBound="cobra_default_lb" fbc:upperFluxBound="cobra_default_ub">
        <listOfReactants>
          <speciesReference constant="true" species="M_ACCOA" stoichiometry="1" />
          <speciesReference constant="true" species="M_ACP" stoichiometry="1" />
        </listOfReactants>
        <listOfProducts>
          <speciesReference constant="true" species="M_COA" stoichiometry="1" />
          <speciesReference constant="true" species="M_ACACP" stoichiometry="1" />
        </listOfProducts>
      </reaction>
      <reaction fast="false" id="R_NMB1916" name="NMB1916" reversible="false" fbc:lowerFluxBound="cobra_0_bound" fbc:upperFluxBound="cobra_default_ub">
        <listOfReactants>
          <speciesReference constant="true" species="M_MALACP" stoichiometry="1" />
          <speciesReference constant="true" species="M_ACACP" stoichiometry="1" />
        </listOfReactants>
        <listOfProducts>
          <speciesReference constant="true" species="M_CO2" stoichiometry="1" />
          <speciesReference constant="true" species="M_ACP" stoichiometry="1" />
          <speciesReference constant="true" species="M_ACOACACP" stoichiometry="1" />
        </listOfProducts>
      </reaction>
      <reaction fast="false" id="R_LUMP41" name="LUMP41" reversible="false" fbc:lowerFluxBound="cobra_0_bound" fbc:upperFluxBound="cobra_default_ub">
        <listOfReactants>
          <speciesReference constant="true" species="M_NADH" stoichiometry="4" />
          <speciesReference constant="true" species="M_NADPH" stoichiometry="5" />
          <speciesReference constant="true" species="M_H" stoichiometry="14" />
          <speciesReference constant="true" species="M_MALACP" stoichiometry="5" />
          <speciesReference constant="true" species="M_ACACP" stoichiometry="1" />
        </listOfReactants>
        <listOfProducts>
          <speciesReference constant="true" species="M_NADP" stoichiometry="5" />
          <speciesReference constant="true" species="M_ACP" stoichiometry="5" />
          <speciesReference constant="true" species="M_C12_COLON_0__3OHACP" stoichiometry="1" />
          <speciesReference constant="true" species="M_NAD" stoichiometry="4" />
          <speciesReference constant="true" species="M_H2O" stoichiometry="4" />
          <speciesReference constant="true" species="M_CO2" stoichiometry="5" />
        </listOfProducts>
      </reaction>
      <reaction fast="false" id="R_LUMP42" name="LUMP42" reversible="false" fbc:lowerFluxBound="cobra_0_bound" fbc:upperFluxBound="cobra_default_ub">
        <listOfReactants>
          <speciesReference constant="true" species="M_NADH" stoichiometry="5" />
          <speciesReference constant="true" species="M_NADPH" stoichiometry="5" />
          <speciesReference constant="true" species="M_H" stoichiometry="15" />
          <speciesReference constant="true" species="M_MALACP" stoichiometry="5" />
          <speciesReference constant="true" species="M_ACACP" stoichiometry="1" />
        </listOfReactants>
        <listOfProducts>
          <speciesReference constant="true" species="M_NADP" stoichiometry="5" />
          <speciesReference constant="true" species="M_C12_COLON_0ACP" stoichiometry="1" />
          <speciesReference constant="true" species="M_ACP" stoichiometry="5" />
          <speciesReference constant="true" species="M_NAD" stoichiometry="5" />
          <speciesReference constant="true" species="M_H2O" stoichiometry="5" />
          <speciesReference constant="true" species="M_CO2" stoichiometry="5" />
        </listOfProducts>
      </reaction>
      <reaction fast="false" id="R_LUMP43" name="LUMP43" reversible="false" fbc:lowerFluxBound="cobra_0_bound" fbc:upperFluxBound="cobra_default_ub">
        <listOfReactants>
          <speciesReference constant="true" species="M_NADH" stoichiometry="5" />
          <speciesReference constant="true" species="M_NADPH" stoichiometry="6" />
          <speciesReference constant="true" species="M_H" stoichiometry="17" />
          <speciesReference constant="true" species="M_MALACP" stoichiometry="6" />
          <speciesReference constant="true" species="M_ACACP" stoichiometry="1" />
        </listOfReactants>
        <listOfProducts>
          <speciesReference constant="true" species="M_NADP" stoichiometry="6" />
          <speciesReference constant="true" species="M_C14_COLON_0__3OHACP" stoichiometry="1" />
          <speciesReference constant="true" species="M_ACP" stoichiometry="6" />
          <speciesReference constant="true" species="M_NAD" stoichiometry="5" />
          <speciesReference constant="true" species="M_H2O" stoichiometry="5" />
          <speciesReference constant="true" species="M_CO2" stoichiometry="6" />
        </listOfProducts>
      </reaction>
      <reaction fast="false" id="R_LUMP44" name="LUMP44" reversible="false" fbc:lowerFluxBound="cobra_0_bound" fbc:upperFluxBound="cobra_default_ub">
        <listOfReactants>
          <speciesReference constant="true" species="M_NADH" stoichiometry="6" />
          <speciesReference constant="true" species="M_NADPH" stoichiometry="6" />
          <speciesReference constant="true" species="M_H" stoichiometry="18" />
          <speciesReference constant="true" species="M_MALACP" stoichiometry="6" />
          <speciesReference constant="true" species="M_ACACP" stoichiometry="1" />
        </listOfReactants>
        <listOfProducts>
          <speciesReference constant="true" species="M_NADP" stoichiometry="6" />
          <speciesReference constant="true" species="M_ACP" stoichiometry="6" />
          <speciesReference constant="true" species="M_NAD" stoichiometry="6" />
          <speciesReference constant="true" species="M_C14_COLON_0ACP" stoichiometry="1" />
          <speciesReference constant="true" species="M_H2O" stoichiometry="6" />
          <speciesReference constant="true" species="M_CO2" stoichiometry="6" />
        </listOfProducts>
      </reaction>
      <reaction fast="false" id="R_LUMP45" name="LUMP45" reversible="false" fbc:lowerFluxBound="cobra_0_bound" fbc:upperFluxBound="cobra_default_ub">
        <listOfReactants>
          <speciesReference constant="true" species="M_NADH" stoichiometry="7" />
          <speciesReference constant="true" species="M_NADPH" stoichiometry="7" />
          <speciesReference constant="true" species="M_H" stoichiometry="21" />
          <speciesReference constant="true" species="M_MALACP" stoichiometry="7" />
          <speciesReference constant="true" species="M_ACACP" stoichiometry="1" />
        </listOfReactants>
        <listOfProducts>
          <speciesReference constant="true" species="M_NADP" stoichiometry="7" />
          <speciesReference constant="true" species="M_ACP" stoichiometry="7" />
          <speciesReference constant="true" species="M_C16_COLON_0ACP" stoichiometry="1" />
          <speciesReference constant="true" species="M_NAD" stoichiometry="7" />
          <speciesReference constant="true" species="M_H2O" stoichiometry="7" />
          <speciesReference constant="true" species="M_CO2" stoichiometry="7" />
        </listOfProducts>
      </reaction>
      <reaction fast="false" id="R_LUMP46" name="LUMP46" reversible="false" fbc:lowerFluxBound="cobra_0_bound" fbc:upperFluxBound="cobra_default_ub">
        <listOfReactants>
          <speciesReference constant="true" species="M_NADH" stoichiometry="8" />
          <speciesReference constant="true" species="M_NADPH" stoichiometry="8" />
          <speciesReference constant="true" species="M_H" stoichiometry="23" />
          <speciesReference constant="true" species="M_MALACP" stoichiometry="8" />
          <speciesReference constant="true" species="M_ACACP" stoichiometry="1" />
        </listOfReactants>
        <listOfProducts>
          <speciesReference constant="true" species="M_NADP" stoichiometry="8" />
          <speciesReference constant="true" species="M_C18_COLON_0ACP" stoichiometry="1" />
          <speciesReference constant="true" species="M_ACP" stoichiometry="8" />
          <speciesReference constant="true" species="M_NAD" stoichiometry="8" />
          <speciesReference constant="true" species="M_H2O" stoichiometry="8" />
          <speciesReference constant="true" species="M_CO2" stoichiometry="8" />
        </listOfProducts>
      </reaction>
      <reaction fast="false" id="R_LUMP47" name="LUMP47" reversible="false" fbc:lowerFluxBound="cobra_0_bound" fbc:upperFluxBound="cobra_default_ub">
        <listOfReactants>
          <speciesReference constant="true" species="M_NADH" stoichiometry="6" />
          <speciesReference constant="true" species="M_NADPH" stoichiometry="7" />
          <speciesReference constant="true" species="M_H" stoichiometry="20" />
          <speciesReference constant="true" species="M_MALACP" stoichiometry="7" />
          <speciesReference constant="true" species="M_ACACP" stoichiometry="1" />
        </listOfReactants>
        <listOfProducts>
          <speciesReference constant="true" species="M_NADP" stoichiometry="7" />
          <speciesReference constant="true" species="M_C16_COLON_1ACP" stoichiometry="1" />
          <speciesReference constant="true" species="M_ACP" stoichiometry="7" />
          <speciesReference constant="true" species="M_NAD" stoichiometry="6" />
          <speciesReference constant="true" species="M_H2O" stoichiometry="7" />
          <speciesReference constant="true" species="M_CO2" stoichiometry="7" />
        </listOfProducts>
      </reaction>
      <reaction fast="false" id="R_LUMP48" name="LUMP48" reversible="false" fbc:lowerFluxBound="cobra_0_bound" fbc:upperFluxBound="cobra_default_ub">
        <listOfReactants>
          <speciesReference constant="true" species="M_NADH" stoichiometry="7" />
          <speciesReference constant="true" species="M_NADPH" stoichiometry="8" />
          <speciesReference constant="true" species="M_H" stoichiometry="23" />
          <speciesReference constant="true" species="M_MALACP" stoichiometry="8" />
          <speciesReference constant="true" species="M_ACACP" stoichiometry="1" />
        </listOfReactants>
        <listOfProducts>
          <speciesReference constant="true" species="M_NADP" stoichiometry="8" />
          <speciesReference constant="true" species="M_C18_COLON_0ACP" stoichiometry="1" />
          <speciesReference constant="true" species="M_ACP" stoichiometry="8" />
          <speciesReference constant="true" species="M_NAD" stoichiometry="7" />
          <speciesReference constant="true" species="M_H2O" stoichiometry="8" />
          <speciesReference constant="true" species="M_CO2" stoichiometry="8" />
        </listOfProducts>
      </reaction>
      <reaction fast="false" id="R_LUMP49" name="LUMP49" reversible="false" fbc:lowerFluxBound="cobra_0_bound" fbc:upperFluxBound="cobra_default_ub">
        <listOfReactants>
          <speciesReference constant="true" species="M_NADH" stoichiometry="6" />
          <speciesReference constant="true" species="M_NADPH" stoichiometry="8" />
          <speciesReference constant="true" species="M_H" stoichiometry="22" />
          <speciesReference constant="true" species="M_MALACP" stoichiometry="8" />
          <speciesReference constant="true" species="M_ACACP" stoichiometry="1" />
        </listOfReactants>
        <listOfProducts>
          <speciesReference constant="true" species="M_NADP" stoichiometry="8" />
          <speciesReference constant="true" species="M_C18_COLON_0ACP" stoichiometry="1" />
          <speciesReference constant="true" species="M_ACP" stoichiometry="8" />
          <speciesReference constant="true" species="M_NAD" stoichiometry="6" />
          <speciesReference constant="true" species="M_H2O" stoichiometry="8" />
          <speciesReference constant="true" species="M_CO2" stoichiometry="8" />
        </listOfProducts>
      </reaction>
      <reaction fast="false" id="R_NMB2060" name="NMB2060" reversible="true" fbc:lowerFluxBound="cobra_default_lb" fbc:upperFluxBound="cobra_default_ub">
        <listOfReactants>
          <speciesReference constant="true" species="M_NADH" stoichiometry="1" />
          <speciesReference constant="true" species="M_H" stoichiometry="1" />
          <speciesReference constant="true" species="M_GLP" stoichiometry="1" />
        </listOfReactants>
        <listOfProducts>
          <speciesReference constant="true" species="M_NAD" stoichiometry="1" />
          <speciesReference constant="true" species="M_GL3P" stoichiometry="1" />
        </listOfProducts>
      </reaction>
      <reaction fast="false" id="R_LUMP50" name="LUMP50" reversible="false" fbc:lowerFluxBound="cobra_0_bound" fbc:upperFluxBound="cobra_default_ub">
        <listOfReactants>
          <speciesReference constant="true" species="M_GL3P" stoichiometry="1" />
          <speciesReference constant="true" species="M_C16_COLON_1ACP" stoichiometry="0.64139" />
          <speciesReference constant="true" species="M_C18_COLON_0ACP" stoichiometry="0.0286" />
          <speciesReference constant="true" species="M_C12_COLON_0ACP" stoichiometry="0.01908" />
          <speciesReference constant="true" species="M_C16_COLON_0ACP" stoichiometry="0.97834" />
          <speciesReference constant="true" species="M_C18_COLON_1ACP" stoichiometry="0.25498" />
          <speciesReference constant="true" species="M_C14_COLON_0ACP" stoichiometry="0.07762" />
        </listOfReactants>
        <listOfProducts>
          <speciesReference constant="true" species="M_ACP" stoichiometry="2" />
          <speciesReference constant="true" species="M_PA" stoichiometry="1" />
        </listOfProducts>
      </reaction>
      <reaction fast="false" id="R_NMB0185" name="NMB0185" reversible="true" fbc:lowerFluxBound="cobra_default_lb" fbc:upperFluxBound="cobra_default_ub">
        <listOfReactants>
          <speciesReference constant="true" species="M_CTP" stoichiometry="1" />
          <speciesReference constant="true" species="M_PA" stoichiometry="1" />
        </listOfReactants>
        <listOfProducts>
          <speciesReference constant="true" species="M_CDPDG" stoichiometry="1" />
          <speciesReference constant="true" species="M_PPi" stoichiometry="1" />
        </listOfProducts>
      </reaction>
      <reaction fast="false" id="R_NMB1318" name="NMB1318" reversible="true" fbc:lowerFluxBound="cobra_default_lb" fbc:upperFluxBound="cobra_default_ub">
        <listOfReactants>
          <speciesReference constant="true" species="M_SER" stoichiometry="1" />
          <speciesReference constant="true" species="M_CDPDG" stoichiometry="1" />
        </listOfReactants>
        <listOfProducts>
          <speciesReference constant="true" species="M_CMP" stoichiometry="1" />
          <speciesReference constant="true" species="M_PS" stoichiometry="1" />
        </listOfProducts>
      </reaction>
      <reaction fast="false" id="R_NMB0963" name="NMB0963" reversible="false" fbc:lowerFluxBound="cobra_0_bound" fbc:upperFluxBound="cobra_default_ub">
        <listOfReactants>
          <speciesReference constant="true" species="M_PS" stoichiometry="1" />
        </listOfReactants>
        <listOfProducts>
          <speciesReference constant="true" species="M_PE" stoichiometry="1" />
          <speciesReference constant="true" species="M_CO2" stoichiometry="1" />
        </listOfProducts>
      </reaction>
      <reaction fast="false" id="R_NMB1588" name="NMB1588" reversible="true" fbc:lowerFluxBound="cobra_default_lb" fbc:upperFluxBound="cobra_default_ub">
        <listOfReactants>
          <speciesReference constant="true" species="M_CDPDG" stoichiometry="1" />
          <speciesReference constant="true" species="M_GL3P" stoichiometry="1" />
        </listOfReactants>
        <listOfProducts>
          <speciesReference constant="true" species="M_PGP" stoichiometry="1" />
          <speciesReference constant="true" species="M_CMP" stoichiometry="1" />
        </listOfProducts>
      </reaction>
      <reaction fast="false" id="R_NMB0386" name="NMB0386" reversible="true" fbc:lowerFluxBound="cobra_default_lb" fbc:upperFluxBound="cobra_default_ub">
        <listOfReactants>
          <speciesReference constant="true" species="M_PGP" stoichiometry="1" />
          <speciesReference constant="true" species="M_H2O" stoichiometry="1" />
        </listOfReactants>
        <listOfProducts>
          <speciesReference constant="true" species="M_PG" stoichiometry="1" />
          <speciesReference constant="true" species="M_Pi" stoichiometry="1" />
        </listOfProducts>
      </reaction>
      <reaction fast="false" id="R_NMB0464" name="NMB0464" reversible="false" fbc:lowerFluxBound="cobra_0_bound" fbc:upperFluxBound="cobra_default_ub">
        <listOfReactants>
          <speciesReference constant="true" species="M_PE" stoichiometry="1" />
          <speciesReference constant="true" species="M_H2O" stoichiometry="1" />
        </listOfReactants>
        <listOfProducts>
          <speciesReference constant="true" species="M_R__ACP" stoichiometry="1" />
          <speciesReference constant="true" species="M_LPE" stoichiometry="1" />
        </listOfProducts>
      </reaction>
      <reaction fast="false" id="R_cardiolipinSynthase" name="cardiolipinSynthase" reversible="false" fbc:lowerFluxBound="cobra_0_bound" fbc:upperFluxBound="cobra_default_ub">
        <listOfReactants>
          <speciesReference constant="true" species="M_CDPDG" stoichiometry="1" />
          <speciesReference constant="true" species="M_PG" stoichiometry="1" />
        </listOfReactants>
        <listOfProducts>
          <speciesReference constant="true" species="M_CL" stoichiometry="1" />
          <speciesReference constant="true" species="M_CMP" stoichiometry="1" />
        </listOfProducts>
      </reaction>
      <reaction fast="false" id="R_NMB0031" name="NMB0031" reversible="false" fbc:lowerFluxBound="cobra_0_bound" fbc:upperFluxBound="cobra_default_ub">
        <listOfReactants>
          <speciesReference constant="true" species="M_GLN" stoichiometry="1" />
          <speciesReference constant="true" species="M_F6P" stoichiometry="1" />
        </listOfReactants>
        <listOfProducts>
          <speciesReference constant="true" species="M_GA6P" stoichiometry="1" />
          <speciesReference constant="true" species="M_GLU" stoichiometry="1" />
        </listOfProducts>
      </reaction>
      <reaction fast="false" id="R_NMB1690" name="NMB1690" reversible="true" fbc:lowerFluxBound="cobra_default_lb" fbc:upperFluxBound="cobra_default_ub">
        <listOfReactants>
          <speciesReference constant="true" species="M_GA6P" stoichiometry="1" />
        </listOfReactants>
        <listOfProducts>
          <speciesReference constant="true" species="M_GA1P" stoichiometry="1" />
        </listOfProducts>
      </reaction>
      <reaction fast="false" id="R_NMB1801" name="NMB1801" reversible="true" fbc:lowerFluxBound="cobra_default_lb" fbc:upperFluxBound="cobra_default_ub">
        <listOfReactants>
          <speciesReference constant="true" species="M_GA1P" stoichiometry="1" />
          <speciesReference constant="true" species="M_ACCOA" stoichiometry="1" />
        </listOfReactants>
        <listOfProducts>
          <speciesReference constant="true" species="M_COA" stoichiometry="1" />
          <speciesReference constant="true" species="M_ACGA1P" stoichiometry="1" />
        </listOfProducts>
      </reaction>
      <reaction fast="false" id="R_NMB0038" name="NMB0038" reversible="true" fbc:lowerFluxBound="cobra_default_lb" fbc:upperFluxBound="cobra_default_ub">
        <listOfReactants>
          <speciesReference constant="true" species="M_UTP" stoichiometry="1" />
          <speciesReference constant="true" species="M_ACGA1P" stoichiometry="1" />
        </listOfReactants>
        <listOfProducts>
          <speciesReference constant="true" species="M_PPi" stoichiometry="1" />
          <speciesReference constant="true" species="M_UDPNAG" stoichiometry="1" />
        </listOfProducts>
      </reaction>
      <reaction fast="false" id="R_NMB0011" name="NMB0011" reversible="true" fbc:lowerFluxBound="cobra_default_lb" fbc:upperFluxBound="cobra_default_ub">
        <listOfReactants>
          <speciesReference constant="true" species="M_PEP" stoichiometry="1" />
          <speciesReference constant="true" species="M_H" stoichiometry="5" />
          <speciesReference constant="true" species="M_UDPNAG" stoichiometry="1" />
        </listOfReactants>
        <listOfProducts>
          <speciesReference constant="true" species="M_UDPNAGEP" stoichiometry="1" />
          <speciesReference constant="true" species="M_Pi" stoichiometry="1" />
        </listOfProducts>
      </reaction>
      <reaction fast="false" id="R_NMB0811" name="NMB0811" reversible="true" fbc:lowerFluxBound="cobra_default_lb" fbc:upperFluxBound="cobra_default_ub">
        <listOfReactants>
          <speciesReference constant="true" species="M_NADPH" stoichiometry="1" />
          <speciesReference constant="true" species="M_H" stoichiometry="1" />
          <speciesReference constant="true" species="M_UDPNAGEP" stoichiometry="1" />
        </listOfReactants>
        <listOfProducts>
          <speciesReference constant="true" species="M_NADP" stoichiometry="1" />
          <speciesReference constant="true" species="M_UDPNAM" stoichiometry="1" />
        </listOfProducts>
      </reaction>
      <reaction fast="false" id="R_NMB0423" name="NMB0423" reversible="false" fbc:lowerFluxBound="cobra_0_bound" fbc:upperFluxBound="cobra_default_ub">
        <listOfReactants>
          <speciesReference constant="true" species="M_ATP" stoichiometry="1" />
          <speciesReference constant="true" species="M_ALA" stoichiometry="1" />
          <speciesReference constant="true" species="M_UDPNAM" stoichiometry="1" />
        </listOfReactants>
        <listOfProducts>
          <speciesReference constant="true" species="M_ADP" stoichiometry="1" />
          <speciesReference constant="true" species="M_Pi" stoichiometry="1" />
          <speciesReference constant="true" species="M_UDPNAMA" stoichiometry="1" />
        </listOfProducts>
      </reaction>
      <reaction fast="false" id="R_NMB0420" name="NMB0420" reversible="true" fbc:lowerFluxBound="cobra_default_lb" fbc:upperFluxBound="cobra_default_ub">
        <listOfReactants>
          <speciesReference constant="true" species="M_ATP" stoichiometry="1" />
          <speciesReference constant="true" species="M_DGLU" stoichiometry="1" />
          <speciesReference constant="true" species="M_UDPNAMA" stoichiometry="1" />
        </listOfReactants>
        <listOfProducts>
          <speciesReference constant="true" species="M_ADP" stoichiometry="1" />
          <speciesReference constant="true" species="M_UDPNAMAG" stoichiometry="1" />
          <speciesReference constant="true" species="M_Pi" stoichiometry="1" />
        </listOfProducts>
      </reaction>
      <reaction fast="false" id="R_NMB0414" name="NMB0414" reversible="false" fbc:lowerFluxBound="cobra_0_bound" fbc:upperFluxBound="cobra_default_ub">
        <listOfReactants>
          <speciesReference constant="true" species="M_ATP" stoichiometry="1" />
          <speciesReference constant="true" species="M_UDPNAMAG" stoichiometry="1" />
          <speciesReference constant="true" species="M_mDAP" stoichiometry="1" />
        </listOfReactants>
        <listOfProducts>
          <speciesReference constant="true" species="M_ADP" stoichiometry="1" />
          <speciesReference constant="true" species="M_H" stoichiometry="1" />
          <speciesReference constant="true" species="M_UDPNAMAyGP" stoichiometry="1" />
          <speciesReference constant="true" species="M_Pi" stoichiometry="1" />
        </listOfProducts>
      </reaction>
      <reaction fast="false" id="R_NMB0416" name="NMB0416" reversible="false" fbc:lowerFluxBound="cobra_0_bound" fbc:upperFluxBound="cobra_default_ub">
        <listOfReactants>
          <speciesReference constant="true" species="M_ATP" stoichiometry="1" />
          <speciesReference constant="true" species="M_ALAALA" stoichiometry="1" />
          <speciesReference constant="true" species="M_UDPNAMAyGP" stoichiometry="1" />
        </listOfReactants>
        <listOfProducts>
          <speciesReference constant="true" species="M_ADP" stoichiometry="1" />
          <speciesReference constant="true" species="M_UDPNAMAGcLAAla" stoichiometry="1" />
          <speciesReference constant="true" species="M_H" stoichiometry="1" />
          <speciesReference constant="true" species="M_Pi" stoichiometry="1" />
        </listOfProducts>
      </reaction>
      <reaction fast="false" id="R_NMB0418" name="NMB0418" reversible="false" fbc:lowerFluxBound="cobra_0_bound" fbc:upperFluxBound="cobra_default_ub">
        <listOfReactants>
          <speciesReference constant="true" species="M_UDPNAMAGcLAAla" stoichiometry="1" />
          <speciesReference constant="true" species="M_UNDP" stoichiometry="1" />
        </listOfReactants>
        <listOfProducts>
          <speciesReference constant="true" species="M_UND__PP__NAMAGPAALA" stoichiometry="1" />
          <speciesReference constant="true" species="M_H" stoichiometry="2" />
          <speciesReference constant="true" species="M_UMP" stoichiometry="1" />
        </listOfProducts>
      </reaction>
      <reaction fast="false" id="R_NMB0422" name="NMB0422" reversible="false" fbc:lowerFluxBound="cobra_0_bound" fbc:upperFluxBound="cobra_default_ub">
        <listOfReactants>
          <speciesReference constant="true" species="M_UND__PP__NAMAGPAALA" stoichiometry="1" />
          <speciesReference constant="true" species="M_H" stoichiometry="1" />
          <speciesReference constant="true" species="M_UDPNAG" stoichiometry="1" />
        </listOfReactants>
        <listOfProducts>
          <speciesReference constant="true" species="M_UND__PP__NAMNAGAGPAALA" stoichiometry="1" />
          <speciesReference constant="true" species="M_UDP" stoichiometry="1" />
        </listOfProducts>
      </reaction>
      <reaction fast="false" id="R_NMB0359_2" name="NMB0359_2" reversible="false" fbc:lowerFluxBound="cobra_0_bound" fbc:upperFluxBound="cobra_default_ub">
        <listOfReactants>
          <speciesReference constant="true" species="M_UND__PP__NAMNAGAGPAALA" stoichiometry="1" />
          <speciesReference constant="true" species="M_NH3" stoichiometry="1" />
          <speciesReference constant="true" species="M_ATP" stoichiometry="1" />
        </listOfReactants>
        <listOfProducts>
          <speciesReference constant="true" species="M_ADP" stoichiometry="1" />
          <speciesReference constant="true" species="M_H" stoichiometry="2" />
          <speciesReference constant="true" species="M_UND__PP__NAMNAGAGnPAALA" stoichiometry="1" />
          <speciesReference constant="true" species="M_Pi" stoichiometry="1" />
        </listOfProducts>
      </reaction>
      <reaction fast="false" id="R_NAMNAGAGnPAALA" name="NAMNAGAGnPAALA" reversible="false" fbc:lowerFluxBound="cobra_0_bound" fbc:upperFluxBound="cobra_default_ub">
        <listOfReactants>
          <speciesReference constant="true" species="M_UND__PP__NAMNAGAGnPAALA" stoichiometry="1" />
        </listOfReactants>
        <listOfProducts>
          <speciesReference constant="true" species="M_UNDP__PP" stoichiometry="1" />
          <speciesReference constant="true" species="M_NAMNAGAGnPAALA" stoichiometry="1" />
        </listOfProducts>
      </reaction>
      <reaction fast="false" id="R_OACNAMNAGAGnPAALA" name="OACNAMNAGAGnPAALA" reversible="false" fbc:lowerFluxBound="cobra_0_bound" fbc:upperFluxBound="cobra_default_ub">
        <listOfReactants>
          <speciesReference constant="true" species="M_ACCOA" stoichiometry="0.36" />
          <speciesReference constant="true" species="M_NAMNAGAGnPAALA" stoichiometry="0.36" />
        </listOfReactants>
        <listOfProducts>
          <speciesReference constant="true" species="M_OAC__NAMNAGAGnPAALA" stoichiometry="0.36" />
          <speciesReference constant="true" species="M_COA" stoichiometry="0.36" />
        </listOfProducts>
      </reaction>
      <reaction fast="false" id="R_PEPTIDOm" name="PEPTIDOm" reversible="false" fbc:lowerFluxBound="cobra_0_bound" fbc:upperFluxBound="cobra_default_ub">
        <listOfReactants>
          <speciesReference constant="true" species="M_OAC__NAMNAGAGnPAALA" stoichiometry="0.36" />
          <speciesReference constant="true" species="M_NAMNAGAGnPAALA" stoichiometry="0.64" />
        </listOfReactants>
        <listOfProducts>
          <speciesReference constant="true" species="M_PEPTIDOm" stoichiometry="1" />
        </listOfProducts>
      </reaction>
      <reaction fast="false" id="R_NMB0408" name="NMB0408" reversible="false" fbc:lowerFluxBound="cobra_0_bound" fbc:upperFluxBound="cobra_default_ub">
        <listOfReactants>
          <speciesReference constant="true" species="M_H2O" stoichiometry="1" />
          <speciesReference constant="true" species="M_UNDP__PP" stoichiometry="1" />
        </listOfReactants>
        <listOfProducts>
          <speciesReference constant="true" species="M_UNDP" stoichiometry="1" />
          <speciesReference constant="true" species="M_H" stoichiometry="2" />
          <speciesReference constant="true" species="M_Pi" stoichiometry="1" />
        </listOfProducts>
      </reaction>
      <reaction fast="false" id="R_NMB0424" name="NMB0424" reversible="false" fbc:lowerFluxBound="cobra_0_bound" fbc:upperFluxBound="cobra_default_ub">
        <listOfReactants>
          <speciesReference constant="true" species="M_ATP" stoichiometry="1" />
          <speciesReference constant="true" species="M_DALA" stoichiometry="2" />
        </listOfReactants>
        <listOfProducts>
          <speciesReference constant="true" species="M_ADP" stoichiometry="1" />
          <speciesReference constant="true" species="M_ALAALA" stoichiometry="1" />
          <speciesReference constant="true" species="M_H" stoichiometry="1" />
          <speciesReference constant="true" species="M_Pi" stoichiometry="1" />
        </listOfProducts>
      </reaction>
      <reaction fast="false" id="R_NMB1307_11" name="NMB1307_11" reversible="false" fbc:lowerFluxBound="cobra_0_bound" fbc:upperFluxBound="cobra_default_ub">
        <listOfReactants>
          <speciesReference constant="true" species="M_ATP" stoichiometry="2" />
          <speciesReference constant="true" species="M_UDP" stoichiometry="2" />
        </listOfReactants>
        <listOfProducts>
          <speciesReference constant="true" species="M_ADP" stoichiometry="2" />
          <speciesReference constant="true" species="M_UTP" stoichiometry="2" />
        </listOfProducts>
      </reaction>
      <reaction fast="false" id="R_DalanineTransaminase" name="DalanineTransaminase" reversible="false" fbc:lowerFluxBound="cobra_0_bound" fbc:upperFluxBound="cobra_default_ub">
        <listOfReactants>
          <speciesReference constant="true" species="M_PEPTIDOm" stoichiometry="2" />
        </listOfReactants>
        <listOfProducts>
          <speciesReference constant="true" species="M_PEPTIDOc" stoichiometry="1" />
          <speciesReference constant="true" species="M_DALA" stoichiometry="1" />
        </listOfProducts>
      </reaction>
      <reaction fast="false" id="R_peptidoglycanCrosslinking" name="peptidoglycanCrosslinking" reversible="false" fbc:lowerFluxBound="cobra_0_bound" fbc:upperFluxBound="cobra_default_ub">
        <listOfReactants>
          <speciesReference constant="true" species="M_PEPTIDOc" stoichiometry="0.4" />
          <speciesReference constant="true" species="M_PEPTIDOm" stoichiometry="0.6" />
        </listOfReactants>
        <listOfProducts>
          <speciesReference constant="true" species="M_PEPTIDO" stoichiometry="1" />
        </listOfProducts>
      </reaction>
      <reaction fast="false" id="R_NMB0178" name="NMB0178" reversible="true" fbc:lowerFluxBound="cobra_default_lb" fbc:upperFluxBound="cobra_default_ub">
        <listOfReactants>
          <speciesReference constant="true" species="M_C12_COLON_0__3OHACP" stoichiometry="1" />
          <speciesReference constant="true" species="M_UDPNAG" stoichiometry="1" />
        </listOfReactants>
        <listOfProducts>
          <speciesReference constant="true" species="M_ACP" stoichiometry="1" />
          <speciesReference constant="true" species="M_UDP__3__O___LPAREN_C12_COLON_O__3OH_RPAREN___NAG" stoichiometry="1" />
        </listOfProducts>
      </reaction>
      <reaction fast="false" id="R_NMB0017" name="NMB0017" reversible="false" fbc:lowerFluxBound="cobra_0_bound" fbc:upperFluxBound="cobra_default_ub">
        <listOfReactants>
          <speciesReference constant="true" species="M_H2O" stoichiometry="1" />
          <speciesReference constant="true" species="M_UDP__3__O___LPAREN_C12_COLON_O__3OH_RPAREN___NAG" stoichiometry="1" />
        </listOfReactants>
        <listOfProducts>
          <speciesReference constant="true" species="M_ACE" stoichiometry="1" />
          <speciesReference constant="true" species="M_UDP__3__O___LPAREN_C12_COLON_O__3OH_RPAREN___D__GA" stoichiometry="1" />
        </listOfProducts>
      </reaction>
      <reaction fast="false" id="R_NMB0180" name="NMB0180" reversible="false" fbc:lowerFluxBound="cobra_0_bound" fbc:upperFluxBound="cobra_default_ub">
        <listOfReactants>
          <speciesReference constant="true" species="M_C14_COLON_0__3OHACP" stoichiometry="1" />
          <speciesReference constant="true" species="M_UDP__3__O___LPAREN_C12_COLON_O__3OH_RPAREN___D__GA" stoichiometry="1" />
        </listOfReactants>
        <listOfProducts>
          <speciesReference constant="true" species="M_UDP__3__O___LPAREN_C12_COLON_O__3OH_RPAREN___2__N___LPAREN_C14_COLON_O__3OH_RPAREN___D__GA" stoichiometry="1" />
          <speciesReference constant="true" species="M_ACP" stoichiometry="1" />
        </listOfProducts>
      </reaction>
      <reaction fast="false" id="R_NMB0544" name="NMB0544" reversible="false" fbc:lowerFluxBound="cobra_0_bound" fbc:upperFluxBound="cobra_default_ub">
        <listOfReactants>
          <speciesReference constant="true" species="M_UDP__3__O___LPAREN_C12_COLON_O__3OH_RPAREN___2__N___LPAREN_C14_COLON_O__3OH_RPAREN___D__GA" stoichiometry="1" />
          <speciesReference constant="true" species="M_H2O" stoichiometry="1" />
        </listOfReactants>
        <listOfProducts>
          <speciesReference constant="true" species="M_H" stoichiometry="1" />
          <speciesReference constant="true" species="M_LIPID__X" stoichiometry="1" />
          <speciesReference constant="true" species="M_UMP" stoichiometry="1" />
        </listOfProducts>
      </reaction>
      <reaction fast="false" id="R_NMB0199" name="NMB0199" reversible="false" fbc:lowerFluxBound="cobra_0_bound" fbc:upperFluxBound="cobra_default_ub">
        <listOfReactants>
          <speciesReference constant="true" species="M_UDP__3__O___LPAREN_C12_COLON_O__3OH_RPAREN___2__N___LPAREN_C14_COLON_O__3OH_RPAREN___D__GA" stoichiometry="1" />
          <speciesReference constant="true" species="M_LIPID__X" stoichiometry="1" />
        </listOfReactants>
        <listOfProducts>
          <speciesReference constant="true" species="M_LIPID__A__DS" stoichiometry="1" />
          <speciesReference constant="true" species="M_UDP" stoichiometry="1" />
        </listOfProducts>
      </reaction>
      <reaction fast="false" id="R_NMB0672" name="NMB0672" reversible="false" fbc:lowerFluxBound="cobra_0_bound" fbc:upperFluxBound="cobra_default_ub">
        <listOfReactants>
          <speciesReference constant="true" species="M_LIPID__A__DS" stoichiometry="1" />
          <speciesReference constant="true" species="M_ATP" stoichiometry="1" />
        </listOfReactants>
        <listOfProducts>
          <speciesReference constant="true" species="M_ADP" stoichiometry="1" />
          <speciesReference constant="true" species="M_H" stoichiometry="1" />
          <speciesReference constant="true" species="M_Lipid__IV___LPAREN_A_RPAREN_" stoichiometry="1" />
        </listOfProducts>
      </reaction>
      <reaction fast="false" id="R_NMB0352" name="NMB0352" reversible="false" fbc:lowerFluxBound="cobra_0_bound" fbc:upperFluxBound="cobra_default_ub">
        <listOfReactants>
          <speciesReference constant="true" species="M_RU5P" stoichiometry="1" />
          <speciesReference constant="true" species="M_H" stoichiometry="2" />
        </listOfReactants>
        <listOfProducts>
          <speciesReference constant="true" species="M_A5P" stoichiometry="1" />
        </listOfProducts>
      </reaction>
      <reaction fast="false" id="R_NMB1283" name="NMB1283" reversible="true" fbc:lowerFluxBound="cobra_default_lb" fbc:upperFluxBound="cobra_default_ub">
        <listOfReactants>
          <speciesReference constant="true" species="M_PEP" stoichiometry="1" />
          <speciesReference constant="true" species="M_H" stoichiometry="1" />
          <speciesReference constant="true" species="M_H2O" stoichiometry="1" />
          <speciesReference constant="true" species="M_A5P" stoichiometry="1" />
        </listOfReactants>
        <listOfProducts>
          <speciesReference constant="true" species="M_MANOSAP" stoichiometry="1" />
          <speciesReference constant="true" species="M_Pi" stoichiometry="1" />
        </listOfProducts>
      </reaction>
      <reaction fast="false" id="R_NMB0353" name="NMB0353" reversible="true" fbc:lowerFluxBound="cobra_default_lb" fbc:upperFluxBound="cobra_default_ub">
        <listOfReactants>
          <speciesReference constant="true" species="M_H2O" stoichiometry="1" />
          <speciesReference constant="true" species="M_MANOSAP" stoichiometry="1" />
        </listOfReactants>
        <listOfProducts>
          <speciesReference constant="true" species="M_H" stoichiometry="2" />
          <speciesReference constant="true" species="M_Pi" stoichiometry="1" />
          <speciesReference constant="true" species="M_MANOSA" stoichiometry="1" />
        </listOfProducts>
      </reaction>
      <reaction fast="false" id="R_NMB0675" name="NMB0675" reversible="true" fbc:lowerFluxBound="cobra_default_lb" fbc:upperFluxBound="cobra_default_ub">
        <listOfReactants>
          <speciesReference constant="true" species="M_CTP" stoichiometry="1" />
          <speciesReference constant="true" species="M_H" stoichiometry="2" />
          <speciesReference constant="true" species="M_MANOSA" stoichiometry="1" />
        </listOfReactants>
        <listOfProducts>
          <speciesReference constant="true" species="M_PPi" stoichiometry="1" />
          <speciesReference constant="true" species="M_CMPKDO" stoichiometry="1" />
        </listOfProducts>
      </reaction>
      <reaction fast="false" id="R_NMB0014_1" name="NMB0014_1" reversible="true" fbc:lowerFluxBound="cobra_default_lb" fbc:upperFluxBound="cobra_default_ub">
        <listOfReactants>
          <speciesReference constant="true" species="M_CMPKDO" stoichiometry="1" />
          <speciesReference constant="true" species="M_Lipid__IV___LPAREN_A_RPAREN_" stoichiometry="1" />
        </listOfReactants>
        <listOfProducts>
          <speciesReference constant="true" species="M_KDO__LIPID__IV___LPAREN_A_RPAREN_" stoichiometry="1" />
          <speciesReference constant="true" species="M_CMP" stoichiometry="1" />
        </listOfProducts>
      </reaction>
      <reaction fast="false" id="R_NMB0014_2" name="NMB0014_2" reversible="true" fbc:lowerFluxBound="cobra_default_lb" fbc:upperFluxBound="cobra_default_ub">
        <listOfReactants>
          <speciesReference constant="true" species="M_KDO__LIPID__IV___LPAREN_A_RPAREN_" stoichiometry="1" />
          <speciesReference constant="true" species="M_CMPKDO" stoichiometry="1" />
        </listOfReactants>
        <listOfProducts>
          <speciesReference constant="true" species="M_KDO2__LIPID__IV___LPAREN_A_RPAREN_" stoichiometry="1" />
          <speciesReference constant="true" species="M_CMP" stoichiometry="1" />
        </listOfProducts>
      </reaction>
      <reaction fast="false" id="R_NMB1418_1" name="NMB1418_1" reversible="true" fbc:lowerFluxBound="cobra_default_lb" fbc:upperFluxBound="cobra_default_ub">
        <listOfReactants>
          <speciesReference constant="true" species="M_KDO2__LIPID__IV___LPAREN_A_RPAREN_" stoichiometry="1" />
          <speciesReference constant="true" species="M_C12_COLON_0ACP" stoichiometry="1" />
        </listOfReactants>
        <listOfProducts>
          <speciesReference constant="true" species="M_ACP" stoichiometry="1" />
          <speciesReference constant="true" species="M_KDO2___LPAREN_C12_COLON_O_RPAREN___LIPID__IV_LPAREN_A_RPAREN_" stoichiometry="1" />
        </listOfProducts>
      </reaction>
      <reaction fast="false" id="R_NMB1418_2" name="NMB1418_2" reversible="true" fbc:lowerFluxBound="cobra_default_lb" fbc:upperFluxBound="cobra_default_ub">
        <listOfReactants>
          <speciesReference constant="true" species="M_C12_COLON_0ACP" stoichiometry="1" />
          <speciesReference constant="true" species="M_KDO2___LPAREN_C12_COLON_O_RPAREN___LIPID__IV_LPAREN_A_RPAREN_" stoichiometry="1" />
        </listOfReactants>
        <listOfProducts>
          <speciesReference constant="true" species="M_KDO2__LIPID__A" stoichiometry="1" />
          <speciesReference constant="true" species="M_ACP" stoichiometry="1" />
        </listOfProducts>
      </reaction>
      <reaction fast="false" id="R_NMB0064" name="NMB0064" reversible="true" fbc:lowerFluxBound="cobra_default_lb" fbc:upperFluxBound="cobra_default_ub">
        <listOfReactants>
          <speciesReference constant="true" species="M_UDPGLC" stoichiometry="1" />
        </listOfReactants>
        <listOfProducts>
          <speciesReference constant="true" species="M_UDPGAL" stoichiometry="1" />
        </listOfProducts>
      </reaction>
      <reaction fast="false" id="R_NMB2090" name="NMB2090" reversible="true" fbc:lowerFluxBound="cobra_default_lb" fbc:upperFluxBound="cobra_default_ub">
        <listOfReactants>
          <speciesReference constant="true" species="M_S7P" stoichiometry="1" />
        </listOfReactants>
        <listOfProducts>
          <speciesReference constant="true" species="M_MANHEP7P" stoichiometry="1" />
        </listOfProducts>
      </reaction>
      <reaction fast="false" id="R_NMB0825_1" name="NMB0825_1" reversible="true" fbc:lowerFluxBound="cobra_default_lb" fbc:upperFluxBound="cobra_default_ub">
        <listOfReactants>
          <speciesReference constant="true" species="M_ATP" stoichiometry="1" />
          <speciesReference constant="true" species="M_MANHEP7P" stoichiometry="1" />
        </listOfReactants>
        <listOfProducts>
          <speciesReference constant="true" species="M_ADP" stoichiometry="1" />
          <speciesReference constant="true" species="M_MANHEP17PP" stoichiometry="1" />
        </listOfProducts>
      </reaction>
      <reaction fast="false" id="R_MANHEP17PPphosphohydrolase" name="MANHEP17PPphosphohydrolase" reversible="true" fbc:lowerFluxBound="cobra_default_lb" fbc:upperFluxBound="cobra_default_ub">
        <listOfReactants>
          <speciesReference constant="true" species="M_ADP" stoichiometry="1" />
          <speciesReference constant="true" species="M_MANHEP17PP" stoichiometry="1" />
        </listOfReactants>
        <listOfProducts>
          <speciesReference constant="true" species="M_ATP" stoichiometry="1" />
          <speciesReference constant="true" species="M_MANHEP1P" stoichiometry="1" />
        </listOfProducts>
      </reaction>
      <reaction fast="false" id="R_NMB0825_2" name="NMB0825_2" reversible="true" fbc:lowerFluxBound="cobra_default_lb" fbc:upperFluxBound="cobra_default_ub">
        <listOfReactants>
          <speciesReference constant="true" species="M_ATP" stoichiometry="1" />
          <speciesReference constant="true" species="M_MANHEP1P" stoichiometry="1" />
          <speciesReference constant="true" species="M_H" stoichiometry="1" />
        </listOfReactants>
        <listOfProducts>
          <speciesReference constant="true" species="M_ADPDHEP" stoichiometry="1" />
          <speciesReference constant="true" species="M_PPi" stoichiometry="1" />
        </listOfProducts>
      </reaction>
      <reaction fast="false" id="R_NMB0828" name="NMB0828" reversible="false" fbc:lowerFluxBound="cobra_0_bound" fbc:upperFluxBound="cobra_default_ub">
        <listOfReactants>
          <speciesReference constant="true" species="M_ADPDHEP" stoichiometry="1" />
        </listOfReactants>
        <listOfProducts>
          <speciesReference constant="true" species="M_ADPHEP" stoichiometry="1" />
        </listOfProducts>
      </reaction>
      <reaction fast="false" id="R_ethanolamineAmmoniaLyase" name="ethanolamineAmmoniaLyase" reversible="false" fbc:lowerFluxBound="cobra_0_bound" fbc:upperFluxBound="cobra_default_ub">
        <listOfReactants>
          <speciesReference constant="true" species="M_NH3" stoichiometry="1" />
          <speciesReference constant="true" species="M_ACA" stoichiometry="1" />
        </listOfReactants>
        <listOfProducts>
          <speciesReference constant="true" species="M_ETHA" stoichiometry="1" />
        </listOfProducts>
      </reaction>
      <reaction fast="false" id="R_ATPethanolamineOphosphotransferase" name="ATPethanolamineOphosphotransferase" reversible="false" fbc:lowerFluxBound="cobra_0_bound" fbc:upperFluxBound="cobra_default_ub">
        <listOfReactants>
          <speciesReference constant="true" species="M_ATP" stoichiometry="1" />
          <speciesReference constant="true" species="M_H" stoichiometry="1" />
          <speciesReference constant="true" species="M_ETHA" stoichiometry="1" />
        </listOfReactants>
        <listOfProducts>
          <speciesReference constant="true" species="M_ADP" stoichiometry="1" />
          <speciesReference constant="true" species="M_ETHAP" stoichiometry="1" />
        </listOfProducts>
      </reaction>
      <reaction fast="false" id="R_NMB0638" name="NMB0638" reversible="false" fbc:lowerFluxBound="cobra_0_bound" fbc:upperFluxBound="cobra_default_ub">
        <listOfReactants>
          <speciesReference constant="true" species="M_G1P" stoichiometry="1" />
          <speciesReference constant="true" species="M_UTP" stoichiometry="1" />
        </listOfReactants>
        <listOfProducts>
          <speciesReference constant="true" species="M_UDPGLC" stoichiometry="1" />
          <speciesReference constant="true" species="M_PPi" stoichiometry="1" />
        </listOfProducts>
      </reaction>
      <reaction fast="false" id="R_UDPNacetylglucosamine2epimerase" name="UDPNacetylglucosamine2epimerase" reversible="true" fbc:lowerFluxBound="cobra_default_lb" fbc:upperFluxBound="cobra_default_ub">
        <listOfReactants>
          <speciesReference constant="true" species="M_H2O" stoichiometry="1" />
          <speciesReference constant="true" species="M_UDPNAG" stoichiometry="1" />
        </listOfReactants>
        <listOfProducts>
          <speciesReference constant="true" species="M_N__Ac__D__Mannosamine" stoichiometry="1" />
          <speciesReference constant="true" species="M_UDP" stoichiometry="1" />
        </listOfProducts>
      </reaction>
      <reaction fast="false" id="R_NMB0068" name="NMB0068" reversible="true" fbc:lowerFluxBound="cobra_default_lb" fbc:upperFluxBound="cobra_default_ub">
        <listOfReactants>
          <speciesReference constant="true" species="M_PEP" stoichiometry="1" />
          <speciesReference constant="true" species="M_N__Ac__D__Mannosamine" stoichiometry="1" />
          <speciesReference constant="true" species="M_H2O" stoichiometry="1" />
        </listOfReactants>
        <listOfProducts>
          <speciesReference constant="true" species="M_Pi" stoichiometry="1" />
          <speciesReference constant="true" species="M_N__Acneuraminate" stoichiometry="1" />
        </listOfProducts>
      </reaction>
      <reaction fast="false" id="R_NMB0069" name="NMB0069" reversible="true" fbc:lowerFluxBound="cobra_default_lb" fbc:upperFluxBound="cobra_default_ub">
        <listOfReactants>
          <speciesReference constant="true" species="M_CTP" stoichiometry="1" />
          <speciesReference constant="true" species="M_N__Acneuraminate" stoichiometry="1" />
        </listOfReactants>
        <listOfProducts>
          <speciesReference constant="true" species="M_PPi" stoichiometry="1" />
          <speciesReference constant="true" species="M_CMP__N__Acneuraminate" stoichiometry="1" />
        </listOfProducts>
      </reaction>
      <reaction fast="false" id="R_NMB1037" name="NMB1037" reversible="true" fbc:lowerFluxBound="cobra_default_lb" fbc:upperFluxBound="cobra_default_ub">
        <listOfReactants>
          <speciesReference constant="true" species="M_ATP" stoichiometry="1" />
          <speciesReference constant="true" species="M_H" stoichiometry="1" />
          <speciesReference constant="true" species="M_GLU" stoichiometry="1" />
          <speciesReference constant="true" species="M_CYS" stoichiometry="1" />
        </listOfReactants>
        <listOfProducts>
          <speciesReference constant="true" species="M_ADP" stoichiometry="1" />
          <speciesReference constant="true" species="M_Pi" stoichiometry="1" />
          <speciesReference constant="true" species="M_GLUCYS" stoichiometry="1" />
        </listOfProducts>
      </reaction>
      <reaction fast="false" id="R_NMB1559" name="NMB1559" reversible="true" fbc:lowerFluxBound="cobra_default_lb" fbc:upperFluxBound="cobra_default_ub">
        <listOfReactants>
          <speciesReference constant="true" species="M_ATP" stoichiometry="1" />
          <speciesReference constant="true" species="M_GLUCYS" stoichiometry="1" />
          <speciesReference constant="true" species="M_GLY" stoichiometry="1" />
        </listOfReactants>
        <listOfProducts>
          <speciesReference constant="true" species="M_ADP" stoichiometry="1" />
          <speciesReference constant="true" species="M_Pi" stoichiometry="1" />
          <speciesReference constant="true" species="M_GSH" stoichiometry="1" />
        </listOfProducts>
      </reaction>
      <reaction fast="false" id="R_NMB1057" name="NMB1057" reversible="true" fbc:lowerFluxBound="cobra_default_lb" fbc:upperFluxBound="cobra_default_ub">
        <listOfReactants>
          <speciesReference constant="true" species="M_H2O" stoichiometry="1" />
          <speciesReference constant="true" species="M_GSH" stoichiometry="1" />
        </listOfReactants>
        <listOfProducts>
          <speciesReference constant="true" species="M_CYSGLY" stoichiometry="1" />
          <speciesReference constant="true" species="M_GLU" stoichiometry="1" />
        </listOfProducts>
      </reaction>
      <reaction fast="false" id="R_NMB1416" name="NMB1416" reversible="true" fbc:lowerFluxBound="cobra_default_lb" fbc:upperFluxBound="cobra_default_ub">
        <listOfReactants>
          <speciesReference constant="true" species="M_CYSGLY" stoichiometry="1" />
          <speciesReference constant="true" species="M_H2O" stoichiometry="1" />
        </listOfReactants>
        <listOfProducts>
          <speciesReference constant="true" species="M_H" stoichiometry="2" />
          <speciesReference constant="true" species="M_CYS" stoichiometry="1" />
          <speciesReference constant="true" species="M_GLY" stoichiometry="1" />
        </listOfProducts>
      </reaction>
      <reaction fast="false" id="R_NMB1621" name="NMB1621" reversible="false" fbc:lowerFluxBound="cobra_0_bound" fbc:upperFluxBound="cobra_default_ub">
        <listOfReactants>
          <speciesReference constant="true" species="M_GSH" stoichiometry="2" />
          <speciesReference constant="true" species="M_H2O2" stoichiometry="1" />
        </listOfReactants>
        <listOfProducts>
          <speciesReference constant="true" species="M_GSSG" stoichiometry="1" />
          <speciesReference constant="true" species="M_H2O" stoichiometry="2" />
        </listOfProducts>
      </reaction>
      <reaction fast="false" id="R_6carboxyhexanoateCoAligasePimelylCoAsynthetase" name="6carboxyhexanoateCoAligasePimelylCoAsynthetase" reversible="true" fbc:lowerFluxBound="cobra_default_lb" fbc:upperFluxBound="cobra_default_ub">
        <listOfReactants>
          <speciesReference constant="true" species="M_ATP" stoichiometry="1" />
          <speciesReference constant="true" species="M_H" stoichiometry="3" />
          <speciesReference constant="true" species="M_6__Carboxyhexanoate" stoichiometry="1" />
          <speciesReference constant="true" species="M_COA" stoichiometry="1" />
        </listOfReactants>
        <listOfProducts>
          <speciesReference constant="true" species="M_6__Carboxyhexanoyl__COA" stoichiometry="1" />
          <speciesReference constant="true" species="M_PPi" stoichiometry="1" />
          <speciesReference constant="true" species="M_AMP" stoichiometry="1" />
        </listOfProducts>
      </reaction>
      <reaction fast="false" id="R_NMB0472" name="NMB0472" reversible="false" fbc:lowerFluxBound="cobra_0_bound" fbc:upperFluxBound="cobra_default_ub">
        <listOfReactants>
          <speciesReference constant="true" species="M_ALA" stoichiometry="1" />
          <speciesReference constant="true" species="M_6__Carboxyhexanoyl__COA" stoichiometry="1" />
        </listOfReactants>
        <listOfProducts>
          <speciesReference constant="true" species="M_H" stoichiometry="1" />
          <speciesReference constant="true" species="M_CO2" stoichiometry="1" />
          <speciesReference constant="true" species="M_COA" stoichiometry="1" />
          <speciesReference constant="true" species="M_8__Amino__7__oxononanoate" stoichiometry="1" />
        </listOfProducts>
      </reaction>
      <reaction fast="false" id="R_NMB0732" name="NMB0732" reversible="false" fbc:lowerFluxBound="cobra_0_bound" fbc:upperFluxBound="cobra_default_ub">
        <listOfReactants>
          <speciesReference constant="true" species="M_H" stoichiometry="1" />
          <speciesReference constant="true" species="M_8__Amino__7__oxononanoate" stoichiometry="1" />
          <speciesReference constant="true" species="M_S__Adenosyl__L__MET" stoichiometry="1" />
        </listOfReactants>
        <listOfProducts>
          <speciesReference constant="true" species="M_S__Adenosyl__4__methylthio__2__oxobutanoate" stoichiometry="1" />
          <speciesReference constant="true" species="M_7_COMMA_8__Diaminononanoate" stoichiometry="1" />
        </listOfProducts>
      </reaction>
      <reaction fast="false" id="R_NMB0733" name="NMB0733" reversible="false" fbc:lowerFluxBound="cobra_0_bound" fbc:upperFluxBound="cobra_default_ub">
        <listOfReactants>
          <speciesReference constant="true" species="M_ATP" stoichiometry="1" />
          <speciesReference constant="true" species="M_7_COMMA_8__Diaminononanoate" stoichiometry="1" />
          <speciesReference constant="true" species="M_CO2" stoichiometry="1" />
        </listOfReactants>
        <listOfProducts>
          <speciesReference constant="true" species="M_ADP" stoichiometry="1" />
          <speciesReference constant="true" species="M_Dethiobiotin" stoichiometry="1" />
          <speciesReference constant="true" species="M_H" stoichiometry="2" />
          <speciesReference constant="true" species="M_Pi" stoichiometry="1" />
        </listOfProducts>
      </reaction>
      <reaction fast="false" id="R_NMB1146" name="NMB1146" reversible="false" fbc:lowerFluxBound="cobra_0_bound" fbc:upperFluxBound="cobra_default_ub">
        <listOfReactants>
          <speciesReference constant="true" species="M_Dethiobiotin" stoichiometry="1" />
          <speciesReference constant="true" species="M_S" stoichiometry="1" />
        </listOfReactants>
        <listOfProducts>
          <speciesReference constant="true" species="M_H" stoichiometry="2" />
          <speciesReference constant="true" species="M_Biotin" stoichiometry="1" />
        </listOfProducts>
      </reaction>
      <reaction fast="false" id="R_NMB1324" name="NMB1324" reversible="true" fbc:lowerFluxBound="cobra_default_lb" fbc:upperFluxBound="cobra_default_ub">
        <listOfReactants>
          <speciesReference constant="true" species="M_NADPH" stoichiometry="1" />
          <speciesReference constant="true" species="M_H" stoichiometry="1" />
          <speciesReference constant="true" species="M_OTR" stoichiometry="1" />
        </listOfReactants>
        <listOfProducts>
          <speciesReference constant="true" species="M_RTR" stoichiometry="1" />
          <speciesReference constant="true" species="M_NADP" stoichiometry="1" />
        </listOfProducts>
      </reaction>
      <reaction fast="false" id="R_NMB1616_1" name="NMB1616_1" reversible="true" fbc:lowerFluxBound="cobra_default_lb" fbc:upperFluxBound="cobra_default_ub">
        <listOfReactants>
          <speciesReference constant="true" species="M_ATP" stoichiometry="1" />
          <speciesReference constant="true" species="M_4__Amino__5__hydroxymethyl__2__methylpyrimidine" stoichiometry="1" />
        </listOfReactants>
        <listOfProducts>
          <speciesReference constant="true" species="M_ADP" stoichiometry="1" />
          <speciesReference constant="true" species="M_4__Amino__2__methyl__5__PmethylPyrimidine" stoichiometry="1" />
        </listOfProducts>
      </reaction>
      <reaction fast="false" id="R_NMB1616_2" name="NMB1616_2" reversible="true" fbc:lowerFluxBound="cobra_default_lb" fbc:upperFluxBound="cobra_default_ub">
        <listOfReactants>
          <speciesReference constant="true" species="M_ATP" stoichiometry="1" />
          <speciesReference constant="true" species="M_4__Amino__2__methyl__5__PmethylPyrimidine" stoichiometry="1" />
        </listOfReactants>
        <listOfProducts>
          <speciesReference constant="true" species="M_ADP" stoichiometry="1" />
          <speciesReference constant="true" species="M_2__Methyl__4__amino__5__hydroxymethylPyrimidine__diP" stoichiometry="1" />
        </listOfProducts>
      </reaction>
      <reaction fast="false" id="R_NMB2069" name="NMB2069" reversible="true" fbc:lowerFluxBound="cobra_default_lb" fbc:upperFluxBound="cobra_default_ub">
        <listOfReactants>
          <speciesReference constant="true" species="M_4__Methyl__5___LPAREN_2__Pethyl_RPAREN___thiazole" stoichiometry="1" />
          <speciesReference constant="true" species="M_2__Methyl__4__amino__5__hydroxymethylPyrimidine__diP" stoichiometry="1" />
        </listOfReactants>
        <listOfProducts>
          <speciesReference constant="true" species="M_ThP" stoichiometry="1" />
          <speciesReference constant="true" species="M_PPi" stoichiometry="1" />
        </listOfProducts>
      </reaction>
      <reaction fast="false" id="R_NMB0385" name="NMB0385" reversible="false" fbc:lowerFluxBound="cobra_0_bound" fbc:upperFluxBound="cobra_default_ub">
        <listOfReactants>
          <speciesReference constant="true" species="M_ATP" stoichiometry="1" />
          <speciesReference constant="true" species="M_ThP" stoichiometry="1" />
        </listOfReactants>
        <listOfProducts>
          <speciesReference constant="true" species="M_ADP" stoichiometry="1" />
          <speciesReference constant="true" species="M_ThPP" stoichiometry="1" />
        </listOfProducts>
      </reaction>
      <reaction fast="false" id="R_NMB1867" name="NMB1867" reversible="true" fbc:lowerFluxBound="cobra_default_lb" fbc:upperFluxBound="cobra_default_ub">
        <listOfReactants>
          <speciesReference constant="true" species="M_GAP" stoichiometry="1" />
          <speciesReference constant="true" species="M_PYR" stoichiometry="1" />
        </listOfReactants>
        <listOfProducts>
          <speciesReference constant="true" species="M_DXYL5P" stoichiometry="1" />
          <speciesReference constant="true" species="M_CO2" stoichiometry="1" />
        </listOfProducts>
      </reaction>
      <reaction fast="false" id="R_thiamineKinase" name="thiamineKinase" reversible="false" fbc:lowerFluxBound="cobra_0_bound" fbc:upperFluxBound="cobra_default_ub">
        <listOfReactants>
          <speciesReference constant="true" species="M_ATP" stoichiometry="1" />
          <speciesReference constant="true" species="M_Th" stoichiometry="1" />
        </listOfReactants>
        <listOfProducts>
          <speciesReference constant="true" species="M_ADP" stoichiometry="1" />
          <speciesReference constant="true" species="M_ThP" stoichiometry="1" />
        </listOfProducts>
      </reaction>
      <reaction fast="false" id="R_NMB0870" name="NMB0870" reversible="true" fbc:lowerFluxBound="cobra_default_lb" fbc:upperFluxBound="cobra_default_ub">
        <listOfReactants>
          <speciesReference constant="true" species="M_IVA" stoichiometry="1" />
          <speciesReference constant="true" species="M_H2O" stoichiometry="1" />
          <speciesReference constant="true" species="M_METHF" stoichiometry="1" />
        </listOfReactants>
        <listOfProducts>
          <speciesReference constant="true" species="M_2HPAN" stoichiometry="1" />
          <speciesReference constant="true" species="M_THF" stoichiometry="1" />
        </listOfProducts>
      </reaction>
      <reaction fast="false" id="R_2dehydropantoate2reductase" name="2dehydropantoate2reductase" reversible="false" fbc:lowerFluxBound="cobra_0_bound" fbc:upperFluxBound="cobra_default_ub">
        <listOfReactants>
          <speciesReference constant="true" species="M_NADPH" stoichiometry="1" />
          <speciesReference constant="true" species="M_H" stoichiometry="1" />
          <speciesReference constant="true" species="M_2HPAN" stoichiometry="1" />
        </listOfReactants>
        <listOfProducts>
          <speciesReference constant="true" species="M_PAN" stoichiometry="1" />
          <speciesReference constant="true" species="M_NADP" stoichiometry="1" />
        </listOfProducts>
      </reaction>
      <reaction fast="false" id="R_NMB1282" name="NMB1282" reversible="false" fbc:lowerFluxBound="cobra_0_bound" fbc:upperFluxBound="cobra_default_ub">
        <listOfReactants>
          <speciesReference constant="true" species="M_ASP" stoichiometry="1" />
        </listOfReactants>
        <listOfProducts>
          <speciesReference constant="true" species="M_beta_ALA" stoichiometry="1" />
          <speciesReference constant="true" species="M_CO2" stoichiometry="1" />
        </listOfProducts>
      </reaction>
      <reaction fast="false" id="R_NMB0871" name="NMB0871" reversible="true" fbc:lowerFluxBound="cobra_default_lb" fbc:upperFluxBound="cobra_default_ub">
        <listOfReactants>
          <speciesReference constant="true" species="M_PAN" stoichiometry="1" />
          <speciesReference constant="true" species="M_ATP" stoichiometry="1" />
          <speciesReference constant="true" species="M_H" stoichiometry="1" />
          <speciesReference constant="true" species="M_beta_ALA" stoichiometry="1" />
        </listOfReactants>
        <listOfProducts>
          <speciesReference constant="true" species="M_PPi" stoichiometry="1" />
          <speciesReference constant="true" species="M_PANT" stoichiometry="1" />
          <speciesReference constant="true" species="M_AMP" stoichiometry="1" />
        </listOfProducts>
      </reaction>
      <reaction fast="false" id="R_pantothenateKinase" name="pantothenateKinase" reversible="true" fbc:lowerFluxBound="cobra_default_lb" fbc:upperFluxBound="cobra_default_ub">
        <listOfReactants>
          <speciesReference constant="true" species="M_ATP" stoichiometry="1" />
          <speciesReference constant="true" species="M_PANT" stoichiometry="1" />
        </listOfReactants>
        <listOfProducts>
          <speciesReference constant="true" species="M_ADP" stoichiometry="1" />
          <speciesReference constant="true" species="M_H" stoichiometry="1" />
          <speciesReference constant="true" species="M_4PPANT" stoichiometry="1" />
        </listOfProducts>
      </reaction>
      <reaction fast="false" id="R_NMB1658_1" name="NMB1658_1" reversible="true" fbc:lowerFluxBound="cobra_default_lb" fbc:upperFluxBound="cobra_default_ub">
        <listOfReactants>
          <speciesReference constant="true" species="M_ATP" stoichiometry="1" />
          <speciesReference constant="true" species="M_CYS" stoichiometry="1" />
          <speciesReference constant="true" species="M_4PPANT" stoichiometry="1" />
        </listOfReactants>
        <listOfProducts>
          <speciesReference constant="true" species="M_ADP" stoichiometry="1" />
          <speciesReference constant="true" species="M_4PPANT__CYS" stoichiometry="1" />
          <speciesReference constant="true" species="M_Pi" stoichiometry="1" />
        </listOfProducts>
      </reaction>
      <reaction fast="false" id="R_NMB1658_2" name="NMB1658_2" reversible="true" fbc:lowerFluxBound="cobra_default_lb" fbc:upperFluxBound="cobra_default_ub">
        <listOfReactants>
          <speciesReference constant="true" species="M_H" stoichiometry="1" />
          <speciesReference constant="true" species="M_4PPANT__CYS" stoichiometry="1" />
        </listOfReactants>
        <listOfProducts>
          <speciesReference constant="true" species="M_CO2" stoichiometry="1" />
          <speciesReference constant="true" species="M_PANT4P" stoichiometry="1" />
        </listOfProducts>
      </reaction>
      <reaction fast="false" id="R_NMB2019" name="NMB2019" reversible="false" fbc:lowerFluxBound="cobra_0_bound" fbc:upperFluxBound="cobra_default_ub">
        <listOfReactants>
          <speciesReference constant="true" species="M_ATP" stoichiometry="1" />
          <speciesReference constant="true" species="M_H" stoichiometry="2" />
          <speciesReference constant="true" species="M_PANT4P" stoichiometry="1" />
        </listOfReactants>
        <listOfProducts>
          <speciesReference constant="true" species="M_PPi" stoichiometry="1" />
          <speciesReference constant="true" species="M_PPCOA" stoichiometry="1" />
        </listOfProducts>
      </reaction>
      <reaction fast="false" id="R_coaE" name="coaE" reversible="false" fbc:lowerFluxBound="cobra_0_bound" fbc:upperFluxBound="cobra_default_ub">
        <listOfReactants>
          <speciesReference constant="true" species="M_ATP" stoichiometry="1" />
          <speciesReference constant="true" species="M_PPCOA" stoichiometry="1" />
        </listOfReactants>
        <listOfProducts>
          <speciesReference constant="true" species="M_ADP" stoichiometry="1" />
          <speciesReference constant="true" species="M_H" stoichiometry="1" />
          <speciesReference constant="true" species="M_COA" stoichiometry="1" />
        </listOfProducts>
      </reaction>
      <reaction fast="false" id="R_NMB0452" name="NMB0452" reversible="true" fbc:lowerFluxBound="cobra_default_lb" fbc:upperFluxBound="cobra_default_ub">
        <listOfReactants>
          <speciesReference constant="true" species="M_Apo__ACP" stoichiometry="1" />
          <speciesReference constant="true" species="M_COA" stoichiometry="1" />
        </listOfReactants>
        <listOfProducts>
          <speciesReference constant="true" species="M_ACP" stoichiometry="1" />
          <speciesReference constant="true" species="M_PAP" stoichiometry="1" />
        </listOfProducts>
      </reaction>
      <reaction fast="false" id="R_acpD" name="acpD" reversible="true" fbc:lowerFluxBound="cobra_default_lb" fbc:upperFluxBound="cobra_default_ub">
        <listOfReactants>
          <speciesReference constant="true" species="M_H2O" stoichiometry="1" />
          <speciesReference constant="true" species="M_ACP" stoichiometry="1" />
        </listOfReactants>
        <listOfProducts>
          <speciesReference constant="true" species="M_Apo__ACP" stoichiometry="1" />
          <speciesReference constant="true" species="M_PANT4P" stoichiometry="1" />
        </listOfProducts>
      </reaction>
      <reaction fast="false" id="R_NMB1254" name="NMB1254" reversible="false" fbc:lowerFluxBound="cobra_0_bound" fbc:upperFluxBound="cobra_default_ub">
        <listOfReactants>
          <speciesReference constant="true" species="M_H2O" stoichiometry="3" />
          <speciesReference constant="true" species="M_GTP" stoichiometry="1" />
        </listOfReactants>
        <listOfProducts>
          <speciesReference constant="true" species="M_2_COMMA_5__Diamino__6__hydroxy__4___LPAREN_5__phosphoribosylamino_RPAREN___pyrimidine" stoichiometry="1" />
          <speciesReference constant="true" species="M_FORM" stoichiometry="1" />
          <speciesReference constant="true" species="M_PPi" stoichiometry="1" />
        </listOfProducts>
      </reaction>
      <reaction fast="false" id="R_NMB1817_1" name="NMB1817_1" reversible="true" fbc:lowerFluxBound="cobra_default_lb" fbc:upperFluxBound="cobra_default_ub">
        <listOfReactants>
          <speciesReference constant="true" species="M_2_COMMA_5__Diamino__6__hydroxy__4___LPAREN_5__phosphoribosylamino_RPAREN___pyrimidine" stoichiometry="1" />
          <speciesReference constant="true" species="M_H2O" stoichiometry="1" />
        </listOfReactants>
        <listOfProducts>
          <speciesReference constant="true" species="M_NH3" stoichiometry="1" />
          <speciesReference constant="true" species="M_5__Amino__6___LPAREN_5__PRamino_RPAREN_uracil" stoichiometry="1" />
        </listOfProducts>
      </reaction>
      <reaction fast="false" id="R_NMB1817_2" name="NMB1817_2" reversible="true" fbc:lowerFluxBound="cobra_default_lb" fbc:upperFluxBound="cobra_default_ub">
        <listOfReactants>
          <speciesReference constant="true" species="M_5__Amino__6___LPAREN_5__PRamino_RPAREN_uracil" stoichiometry="1" />
          <speciesReference constant="true" species="M_NADPH" stoichiometry="1" />
          <speciesReference constant="true" species="M_H" stoichiometry="1" />
        </listOfReactants>
        <listOfProducts>
          <speciesReference constant="true" species="M_5__Amino__6___LPAREN_5__Pribitylamino_RPAREN_uracil" stoichiometry="1" />
          <speciesReference constant="true" species="M_NADP" stoichiometry="1" />
        </listOfProducts>
      </reaction>
      <reaction fast="false" id="R_NMB0684" name="NMB0684" reversible="true" fbc:lowerFluxBound="cobra_default_lb" fbc:upperFluxBound="cobra_default_ub">
        <listOfReactants>
          <speciesReference constant="true" species="M_5__Amino__6___LPAREN_5__Pribitylamino_RPAREN_uracil" stoichiometry="1" />
          <speciesReference constant="true" species="M_H2O" stoichiometry="1" />
        </listOfReactants>
        <listOfProducts>
          <speciesReference constant="true" species="M_Pi" stoichiometry="1" />
          <speciesReference constant="true" species="M_5__amino__6__ribitylamino__2_COMMA_4_LPAREN_1H_COMMA_3H_RPAREN___pyrimidinedione" stoichiometry="1" />
        </listOfProducts>
      </reaction>
      <reaction fast="false" id="R_DB4P" name="DB4P" reversible="false" fbc:lowerFluxBound="cobra_0_bound" fbc:upperFluxBound="cobra_default_ub">
        <listOfReactants>
          <speciesReference constant="true" species="M_RU5P" stoichiometry="1" />
        </listOfReactants>
        <listOfProducts>
          <speciesReference constant="true" species="M_FORM" stoichiometry="1" />
          <speciesReference constant="true" species="M_DB4P" stoichiometry="1" />
        </listOfProducts>
      </reaction>
      <reaction fast="false" id="R_NMB1247_1" name="NMB1247_1" reversible="true" fbc:lowerFluxBound="cobra_default_lb" fbc:upperFluxBound="cobra_default_ub">
        <listOfReactants>
          <speciesReference constant="true" species="M_DB4P" stoichiometry="1" />
          <speciesReference constant="true" species="M_5__amino__6__ribitylamino__2_COMMA_4_LPAREN_1H_COMMA_3H_RPAREN___pyrimidinedione" stoichiometry="1" />
        </listOfReactants>
        <listOfProducts>
          <speciesReference constant="true" species="M_H" stoichiometry="5" />
          <speciesReference constant="true" species="M_O2" stoichiometry="1" />
          <speciesReference constant="true" species="M_Pi" stoichiometry="1" />
          <speciesReference constant="true" species="M_6_COMMA_7__dimethyl__8___LPAREN_1__D__ribityl_RPAREN_lumazine" stoichiometry="1" />
        </listOfProducts>
      </reaction>
      <reaction fast="false" id="R_NMB1247_2" name="NMB1247_2" reversible="true" fbc:lowerFluxBound="cobra_default_lb" fbc:upperFluxBound="cobra_default_ub">
        <listOfReactants>
          <speciesReference constant="true" species="M_6_COMMA_7__Dimethyl__8___LPAREN_1__D__ribityl_RPAREN_lumazine" stoichiometry="2" />
        </listOfReactants>
        <listOfProducts>
          <speciesReference constant="true" species="M_4___LPAREN_1__D__Ribitylamino_RPAREN___5__amino__2_COMMA_6__dihydroxypyrimidine" stoichiometry="1" />
          <speciesReference constant="true" species="M_Riboflavin" stoichiometry="1" />
        </listOfProducts>
      </reaction>
      <reaction fast="false" id="R_NMB1834" name="NMB1834" reversible="true" fbc:lowerFluxBound="cobra_default_lb" fbc:upperFluxBound="cobra_default_ub">
        <listOfReactants>
          <speciesReference constant="true" species="M_ATP" stoichiometry="1" />
          <speciesReference constant="true" species="M_H" stoichiometry="1" />
          <speciesReference constant="true" species="M_Riboflavin" stoichiometry="1" />
        </listOfReactants>
        <listOfProducts>
          <speciesReference constant="true" species="M_ADP" stoichiometry="1" />
          <speciesReference constant="true" species="M_FMN" stoichiometry="1" />
        </listOfProducts>
      </reaction>
      <reaction fast="false" id="R_NMB1623_4" name="NMB1623_4" reversible="true" fbc:lowerFluxBound="cobra_default_lb" fbc:upperFluxBound="cobra_default_ub">
        <listOfReactants>
          <speciesReference constant="true" species="M_ATP" stoichiometry="1" />
          <speciesReference constant="true" species="M_H" stoichiometry="3" />
          <speciesReference constant="true" species="M_FMN" stoichiometry="1" />
        </listOfReactants>
        <listOfProducts>
          <speciesReference constant="true" species="M_FAD" stoichiometry="1" />
          <speciesReference constant="true" species="M_PPi" stoichiometry="1" />
        </listOfProducts>
      </reaction>
      <reaction fast="false" id="R_NMB0392_2" name="NMB0392_2" reversible="true" fbc:lowerFluxBound="cobra_default_lb" fbc:upperFluxBound="cobra_default_ub">
        <listOfReactants>
          <speciesReference constant="true" species="M_O2" stoichiometry="1" />
          <speciesReference constant="true" species="M_ASP" stoichiometry="1" />
        </listOfReactants>
        <listOfProducts>
          <speciesReference constant="true" species="M_IMASP" stoichiometry="1" />
          <speciesReference constant="true" species="M_H2O2" stoichiometry="1" />
        </listOfProducts>
      </reaction>
      <reaction fast="false" id="R_NMB0394" name="NMB0394" reversible="true" fbc:lowerFluxBound="cobra_default_lb" fbc:upperFluxBound="cobra_default_ub">
        <listOfReactants>
          <speciesReference constant="true" species="M_IMASP" stoichiometry="1" />
          <speciesReference constant="true" species="M_GLP" stoichiometry="1" />
        </listOfReactants>
        <listOfProducts>
          <speciesReference constant="true" species="M_H" stoichiometry="1" />
          <speciesReference constant="true" species="M_H2O" stoichiometry="2" />
          <speciesReference constant="true" species="M_Pi" stoichiometry="1" />
          <speciesReference constant="true" species="M_QUINO" stoichiometry="1" />
        </listOfProducts>
      </reaction>
      <reaction fast="false" id="R_NMB0396" name="NMB0396" reversible="true" fbc:lowerFluxBound="cobra_default_lb" fbc:upperFluxBound="cobra_default_ub">
        <listOfReactants>
          <speciesReference constant="true" species="M_H" stoichiometry="3" />
          <speciesReference constant="true" species="M_PRPP" stoichiometry="1" />
          <speciesReference constant="true" species="M_QUINO" stoichiometry="1" />
        </listOfReactants>
        <listOfProducts>
          <speciesReference constant="true" species="M_PPi" stoichiometry="1" />
          <speciesReference constant="true" species="M_CO2" stoichiometry="1" />
          <speciesReference constant="true" species="M_NIC__RIBNUC" stoichiometry="1" />
        </listOfProducts>
      </reaction>
      <reaction fast="false" id="R_NMB2024" name="NMB2024" reversible="true" fbc:lowerFluxBound="cobra_default_lb" fbc:upperFluxBound="cobra_default_ub">
        <listOfReactants>
          <speciesReference constant="true" species="M_ATP" stoichiometry="1" />
          <speciesReference constant="true" species="M_H" stoichiometry="3" />
          <speciesReference constant="true" species="M_NIC__RIBNUC" stoichiometry="1" />
        </listOfReactants>
        <listOfProducts>
          <speciesReference constant="true" species="M_A__NAD" stoichiometry="1" />
          <speciesReference constant="true" species="M_PPi" stoichiometry="1" />
        </listOfProducts>
      </reaction>
      <reaction fast="false" id="R_NMB1364" name="NMB1364" reversible="true" fbc:lowerFluxBound="cobra_default_lb" fbc:upperFluxBound="cobra_default_ub">
        <listOfReactants>
          <speciesReference constant="true" species="M_A__NAD" stoichiometry="1" />
          <speciesReference constant="true" species="M_GLN" stoichiometry="1" />
          <speciesReference constant="true" species="M_H2O" stoichiometry="1" />
          <speciesReference constant="true" species="M_ATP" stoichiometry="1" />
        </listOfReactants>
        <listOfProducts>
          <speciesReference constant="true" species="M_NAD" stoichiometry="1" />
          <speciesReference constant="true" species="M_GLU" stoichiometry="1" />
          <speciesReference constant="true" species="M_PPi" stoichiometry="1" />
          <speciesReference constant="true" species="M_AMP" stoichiometry="1" />
        </listOfProducts>
      </reaction>
      <reaction fast="false" id="R_NMB1505" name="NMB1505" reversible="true" fbc:lowerFluxBound="cobra_default_lb" fbc:upperFluxBound="cobra_default_ub">
        <listOfReactants>
          <speciesReference constant="true" species="M_PRPP" stoichiometry="1" />
          <speciesReference constant="true" species="M_NIC" stoichiometry="1" />
        </listOfReactants>
        <listOfProducts>
          <speciesReference constant="true" species="M_PPi" stoichiometry="1" />
          <speciesReference constant="true" species="M_NIC__RIBNUC" stoichiometry="1" />
        </listOfProducts>
      </reaction>
      <reaction fast="false" id="R_NMB2157" name="NMB2157" reversible="true" fbc:lowerFluxBound="cobra_default_lb" fbc:upperFluxBound="cobra_default_ub">
        <listOfReactants>
          <speciesReference constant="true" species="M_H2O" stoichiometry="1" />
          <speciesReference constant="true" species="M_NICAM" stoichiometry="1" />
        </listOfReactants>
        <listOfProducts>
          <speciesReference constant="true" species="M_NH3" stoichiometry="1" />
          <speciesReference constant="true" species="M_NIC" stoichiometry="1" />
        </listOfProducts>
      </reaction>
      <reaction fast="false" id="R_NMB0807" name="NMB0807" reversible="true" fbc:lowerFluxBound="cobra_default_lb" fbc:upperFluxBound="cobra_default_ub">
        <listOfReactants>
          <speciesReference constant="true" species="M_ATP" stoichiometry="1" />
          <speciesReference constant="true" species="M_NAD" stoichiometry="1" />
        </listOfReactants>
        <listOfProducts>
          <speciesReference constant="true" species="M_ADP" stoichiometry="1" />
          <speciesReference constant="true" species="M_NADP" stoichiometry="1" />
        </listOfProducts>
      </reaction>
      <reaction fast="false" id="R_NMB1839_1" name="NMB1839_1" reversible="false" fbc:lowerFluxBound="cobra_0_bound" fbc:upperFluxBound="cobra_default_ub">
        <listOfReactants>
          <speciesReference constant="true" species="M_ATP" stoichiometry="1" />
          <speciesReference constant="true" species="M_FORM" stoichiometry="1" />
          <speciesReference constant="true" species="M_THF" stoichiometry="1" />
        </listOfReactants>
        <listOfProducts>
          <speciesReference constant="true" species="M_ADP" stoichiometry="1" />
          <speciesReference constant="true" species="M_Pi" stoichiometry="1" />
          <speciesReference constant="true" species="M_FTHF" stoichiometry="1" />
        </listOfProducts>
      </reaction>
      <reaction fast="false" id="R_NMB1839_2" name="NMB1839_2" reversible="true" fbc:lowerFluxBound="cobra_default_lb" fbc:upperFluxBound="cobra_default_ub">
        <listOfReactants>
          <speciesReference constant="true" species="M_H" stoichiometry="1" />
          <speciesReference constant="true" species="M_FTHF" stoichiometry="1" />
        </listOfReactants>
        <listOfProducts>
          <speciesReference constant="true" species="M_H2O" stoichiometry="1" />
          <speciesReference constant="true" species="M_MEYTHF" stoichiometry="1" />
        </listOfProducts>
      </reaction>
      <reaction fast="false" id="R_NMB1839_3" name="NMB1839_3" reversible="true" fbc:lowerFluxBound="cobra_default_lb" fbc:upperFluxBound="cobra_default_ub">
        <listOfReactants>
          <speciesReference constant="true" species="M_NADPH" stoichiometry="1" />
          <speciesReference constant="true" species="M_MEYTHF" stoichiometry="1" />
        </listOfReactants>
        <listOfProducts>
          <speciesReference constant="true" species="M_NADP" stoichiometry="1" />
          <speciesReference constant="true" species="M_METHF" stoichiometry="1" />
        </listOfProducts>
      </reaction>
      <reaction fast="false" id="R_NMB0308" name="NMB0308" reversible="true" fbc:lowerFluxBound="cobra_default_lb" fbc:upperFluxBound="cobra_default_ub">
        <listOfReactants>
          <speciesReference constant="true" species="M_NADPH" stoichiometry="1" />
          <speciesReference constant="true" species="M_DHF" stoichiometry="1" />
        </listOfReactants>
        <listOfProducts>
          <speciesReference constant="true" species="M_NADP" stoichiometry="1" />
          <speciesReference constant="true" species="M_THF" stoichiometry="1" />
        </listOfProducts>
      </reaction>
      <reaction fast="false" id="R_NMB0943_1" name="NMB0943_1" reversible="true" fbc:lowerFluxBound="cobra_default_lb" fbc:upperFluxBound="cobra_default_ub">
        <listOfReactants>
          <speciesReference constant="true" species="M_NADH" stoichiometry="1" />
          <speciesReference constant="true" species="M_H" stoichiometry="1" />
          <speciesReference constant="true" species="M_METHF" stoichiometry="1" />
        </listOfReactants>
        <listOfProducts>
          <speciesReference constant="true" species="M_NAD" stoichiometry="1" />
          <speciesReference constant="true" species="M_5MTHF" stoichiometry="1" />
        </listOfProducts>
      </reaction>
      <reaction fast="false" id="R_NMB0943_2" name="NMB0943_2" reversible="true" fbc:lowerFluxBound="cobra_default_lb" fbc:upperFluxBound="cobra_default_ub">
        <listOfReactants>
          <speciesReference constant="true" species="M_NADPH" stoichiometry="1" />
          <speciesReference constant="true" species="M_H" stoichiometry="1" />
          <speciesReference constant="true" species="M_METHF" stoichiometry="1" />
        </listOfReactants>
        <listOfProducts>
          <speciesReference constant="true" species="M_NADP" stoichiometry="1" />
          <speciesReference constant="true" species="M_5MTHF" stoichiometry="1" />
        </listOfProducts>
      </reaction>
      <reaction fast="false" id="R_NMB0574_1" name="NMB0574_1" reversible="true" fbc:lowerFluxBound="cobra_default_lb" fbc:upperFluxBound="cobra_default_ub">
        <listOfReactants>
          <speciesReference constant="true" species="M_S__Aminomethyldihydrolipoylprotein" stoichiometry="1" />
          <speciesReference constant="true" species="M_THF" stoichiometry="1" />
        </listOfReactants>
        <listOfProducts>
          <speciesReference constant="true" species="M_NH3" stoichiometry="1" />
          <speciesReference constant="true" species="M_METHF" stoichiometry="1" />
          <speciesReference constant="true" species="M_Dihydrolipoylprotein" stoichiometry="1" />
        </listOfProducts>
      </reaction>
      <reaction fast="false" id="R_NMB0574_2" name="NMB0574_2" reversible="false" fbc:lowerFluxBound="cobra_0_bound" fbc:upperFluxBound="cobra_default_ub">
        <listOfReactants>
          <speciesReference constant="true" species="M_Lipoylprotein" stoichiometry="1" />
          <speciesReference constant="true" species="M_GLY" stoichiometry="1" />
        </listOfReactants>
        <listOfProducts>
          <speciesReference constant="true" species="M_S__Aminomethyldihydrolipoylprotein" stoichiometry="1" />
          <speciesReference constant="true" species="M_CO2" stoichiometry="1" />
        </listOfProducts>
      </reaction>
      <reaction fast="false" id="R_NMB0574_3" name="NMB0574_3" reversible="true" fbc:lowerFluxBound="cobra_default_lb" fbc:upperFluxBound="cobra_default_ub">
        <listOfReactants>
          <speciesReference constant="true" species="M_NADP" stoichiometry="1" />
          <speciesReference constant="true" species="M_Dihydrolipoylprotein" stoichiometry="1" />
        </listOfReactants>
        <listOfProducts>
          <speciesReference constant="true" species="M_NADPH" stoichiometry="1" />
          <speciesReference constant="true" species="M_Lipoylprotein" stoichiometry="1" />
        </listOfProducts>
      </reaction>
      <reaction fast="false" id="R_folE" name="folE" reversible="true" fbc:lowerFluxBound="cobra_default_lb" fbc:upperFluxBound="cobra_default_ub">
        <listOfReactants>
          <speciesReference constant="true" species="M_H2O" stoichiometry="1" />
          <speciesReference constant="true" species="M_GTP" stoichiometry="1" />
        </listOfReactants>
        <listOfProducts>
          <speciesReference constant="true" species="M_FORM" stoichiometry="1" />
          <speciesReference constant="true" species="M_AHDT" stoichiometry="1" />
        </listOfProducts>
      </reaction>
      <reaction fast="false" id="R_AHDTphosphohydrolase" name="AHDTphosphohydrolase" reversible="true" fbc:lowerFluxBound="cobra_default_lb" fbc:upperFluxBound="cobra_default_ub">
        <listOfReactants>
          <speciesReference constant="true" species="M_H2O" stoichiometry="1" />
          <speciesReference constant="true" species="M_AHDT" stoichiometry="1" />
        </listOfReactants>
        <listOfProducts>
          <speciesReference constant="true" species="M_PPi" stoichiometry="1" />
          <speciesReference constant="true" species="M_DHPMP" stoichiometry="1" />
        </listOfProducts>
      </reaction>
      <reaction fast="false" id="R_DHPMPhydrolase" name="DHPMPhydrolase" reversible="true" fbc:lowerFluxBound="cobra_default_lb" fbc:upperFluxBound="cobra_default_ub">
        <listOfReactants>
          <speciesReference constant="true" species="M_DHPMP" stoichiometry="1" />
          <speciesReference constant="true" species="M_H2O" stoichiometry="1" />
        </listOfReactants>
        <listOfProducts>
          <speciesReference constant="true" species="M_DHNPT" stoichiometry="1" />
          <speciesReference constant="true" species="M_Pi" stoichiometry="1" />
        </listOfProducts>
      </reaction>
      <reaction fast="false" id="R_NMB1063" name="NMB1063" reversible="false" fbc:lowerFluxBound="cobra_0_bound" fbc:upperFluxBound="cobra_default_ub">
        <listOfReactants>
          <speciesReference constant="true" species="M_DHNPT" stoichiometry="1" />
        </listOfReactants>
        <listOfProducts>
          <speciesReference constant="true" species="M_GCALD" stoichiometry="1" />
          <speciesReference constant="true" species="M_6HMHPT" stoichiometry="1" />
        </listOfProducts>
      </reaction>
      <reaction fast="false" id="R_NMB0745" name="NMB0745" reversible="false" fbc:lowerFluxBound="cobra_0_bound" fbc:upperFluxBound="cobra_default_ub">
        <listOfReactants>
          <speciesReference constant="true" species="M_ATP" stoichiometry="1" />
          <speciesReference constant="true" species="M_6HMHPT" stoichiometry="1" />
        </listOfReactants>
        <listOfProducts>
          <speciesReference constant="true" species="M_2AHHMD" stoichiometry="1" />
          <speciesReference constant="true" species="M_AMP" stoichiometry="1" />
        </listOfProducts>
      </reaction>
      <reaction fast="false" id="R_NMB1970_1" name="NMB1970_1" reversible="true" fbc:lowerFluxBound="cobra_default_lb" fbc:upperFluxBound="cobra_default_ub">
        <listOfReactants>
          <speciesReference constant="true" species="M_CHOR" stoichiometry="1" />
          <speciesReference constant="true" species="M_GLN" stoichiometry="1" />
        </listOfReactants>
        <listOfProducts>
          <speciesReference constant="true" species="M_ADC" stoichiometry="1" />
          <speciesReference constant="true" species="M_GLU" stoichiometry="1" />
        </listOfProducts>
      </reaction>
      <reaction fast="false" id="R_NMB1970_2" name="NMB1970_2" reversible="true" fbc:lowerFluxBound="cobra_default_lb" fbc:upperFluxBound="cobra_default_ub">
        <listOfReactants>
          <speciesReference constant="true" species="M_ADC" stoichiometry="1" />
        </listOfReactants>
        <listOfProducts>
          <speciesReference constant="true" species="M_4ABZ" stoichiometry="1" />
          <speciesReference constant="true" species="M_PYR" stoichiometry="1" />
        </listOfProducts>
      </reaction>
      <reaction fast="false" id="R_NMB1691" name="NMB1691" reversible="false" fbc:lowerFluxBound="cobra_0_bound" fbc:upperFluxBound="cobra_default_ub">
        <listOfReactants>
          <speciesReference constant="true" species="M_4ABZ" stoichiometry="1" />
          <speciesReference constant="true" species="M_2AHHMD" stoichiometry="1" />
        </listOfReactants>
        <listOfProducts>
          <speciesReference constant="true" species="M_Dihydropteroate" stoichiometry="1" />
          <speciesReference constant="true" species="M_PPi" stoichiometry="1" />
        </listOfProducts>
      </reaction>
      <reaction fast="false" id="R_NMB1623_3" name="NMB1623_3" reversible="true" fbc:lowerFluxBound="cobra_default_lb" fbc:upperFluxBound="cobra_default_ub">
        <listOfReactants>
          <speciesReference constant="true" species="M_Dihydropteroate" stoichiometry="1" />
          <speciesReference constant="true" species="M_ATP" stoichiometry="1" />
          <speciesReference constant="true" species="M_GLU" stoichiometry="1" />
        </listOfReactants>
        <listOfProducts>
          <speciesReference constant="true" species="M_ADP" stoichiometry="1" />
          <speciesReference constant="true" species="M_Pi" stoichiometry="1" />
          <speciesReference constant="true" species="M_DHF" stoichiometry="1" />
        </listOfProducts>
      </reaction>
      <reaction fast="false" id="R_NMB0734" name="NMB0734" reversible="true" fbc:lowerFluxBound="cobra_default_lb" fbc:upperFluxBound="cobra_default_ub">
        <listOfReactants>
          <speciesReference constant="true" species="M_CHOR" stoichiometry="1" />
        </listOfReactants>
        <listOfProducts>
          <speciesReference constant="true" species="M_PYR" stoichiometry="1" />
          <speciesReference constant="true" species="M_4__Hydroxybenzoate" stoichiometry="1" />
        </listOfProducts>
      </reaction>
      <reaction fast="false" id="R_NMB0735" name="NMB0735" reversible="true" fbc:lowerFluxBound="cobra_default_lb" fbc:upperFluxBound="cobra_default_ub">
        <listOfReactants>
          <speciesReference constant="true" species="M_all__trans__Octaprenyl__diP" stoichiometry="1" />
          <speciesReference constant="true" species="M_4__Hydroxybenzoate" stoichiometry="1" />
        </listOfReactants>
        <listOfProducts>
          <speciesReference constant="true" species="M_3__Octaprenyl__4__hydroxybenzoate" stoichiometry="1" />
          <speciesReference constant="true" species="M_PPi" stoichiometry="1" />
        </listOfProducts>
      </reaction>
      <reaction fast="false" id="R_NMB1945" name="NMB1945" reversible="false" fbc:lowerFluxBound="cobra_0_bound" fbc:upperFluxBound="cobra_default_ub">
        <listOfReactants>
          <speciesReference constant="true" species="M_3__Octaprenyl__4__hydroxybenzoate" stoichiometry="1" />
        </listOfReactants>
        <listOfProducts>
          <speciesReference constant="true" species="M_CO2" stoichiometry="1" />
          <speciesReference constant="true" species="M_2__Octaprenylphenol" stoichiometry="1" />
        </listOfProducts>
      </reaction>
      <reaction fast="false" id="R_NMB0559" name="NMB0559" reversible="false" fbc:lowerFluxBound="cobra_0_bound" fbc:upperFluxBound="cobra_default_ub">
        <listOfReactants>
          <speciesReference constant="true" species="M_O2" stoichiometry="1" />
          <speciesReference constant="true" species="M_2__Octaprenylphenol" stoichiometry="2" />
        </listOfReactants>
        <listOfProducts>
          <speciesReference constant="true" species="M_2__octaprenyl__6__hydroxyphenol" stoichiometry="2" />
        </listOfProducts>
      </reaction>
      <reaction fast="false" id="R_NMB2030_1" name="NMB2030_1" reversible="true" fbc:lowerFluxBound="cobra_default_lb" fbc:upperFluxBound="cobra_default_ub">
        <listOfReactants>
          <speciesReference constant="true" species="M_S__Adenosyl__L__MET" stoichiometry="1" />
          <speciesReference constant="true" species="M_2__Octaprenyl__6__hydroxyphenol" stoichiometry="1" />
        </listOfReactants>
        <listOfProducts>
          <speciesReference constant="true" species="M_2__Octaprenyl__6__methoxyphenol" stoichiometry="2" />
          <speciesReference constant="true" species="M_S__Adenosyl__L__Hcys" stoichiometry="1" />
        </listOfProducts>
      </reaction>
      <reaction fast="false" id="R_ubiH" name="ubiH" reversible="false" fbc:lowerFluxBound="cobra_0_bound" fbc:upperFluxBound="cobra_default_ub">
        <listOfReactants>
          <speciesReference constant="true" species="M_2__Octaprenyl__6__methoxyphenol" stoichiometry="2" />
          <speciesReference constant="true" species="M_O2" stoichiometry="2" />
        </listOfReactants>
        <listOfProducts>
          <speciesReference constant="true" species="M_2__Octaprenyl__6__methoxy__1_COMMA_4__benzoQUIN" stoichiometry="2" />
          <speciesReference constant="true" species="M_H2O" stoichiometry="2" />
        </listOfProducts>
      </reaction>
      <reaction fast="false" id="R_NMB0743" name="NMB0743" reversible="true" fbc:lowerFluxBound="cobra_default_lb" fbc:upperFluxBound="cobra_default_ub">
        <listOfReactants>
          <speciesReference constant="true" species="M_2__Octaprenyl__6__methoxy__1_COMMA_4__benzoQUIN" stoichiometry="1" />
          <speciesReference constant="true" species="M_S__Adenosyl__L__MET" stoichiometry="1" />
        </listOfReactants>
        <listOfProducts>
          <speciesReference constant="true" species="M_S__Adenosyl__L__Hcys" stoichiometry="1" />
          <speciesReference constant="true" species="M_2__Octaprenyl__3__methyl__6__methoxy__1_COMMA_4__benzoQUIN" stoichiometry="1" />
        </listOfProducts>
      </reaction>
      <reaction fast="false" id="R_ubiF" name="ubiF" reversible="false" fbc:lowerFluxBound="cobra_0_bound" fbc:upperFluxBound="cobra_default_ub">
        <listOfReactants>
          <speciesReference constant="true" species="M_O2" stoichiometry="2" />
          <speciesReference constant="true" species="M_2__Octaprenyl__3__methyl__6__methoxy__1_COMMA_4__benzoQUIN" stoichiometry="2" />
        </listOfReactants>
        <listOfProducts>
          <speciesReference constant="true" species="M_H2O" stoichiometry="2" />
          <speciesReference constant="true" species="M_2__Octaprenyl__3__methyl__5__hydroxy__6__methoxy__1_COMMA_4__benzoQUIN" stoichiometry="2" />
        </listOfProducts>
      </reaction>
      <reaction fast="false" id="R_NMB2030_2" name="NMB2030_2" reversible="true" fbc:lowerFluxBound="cobra_default_lb" fbc:upperFluxBound="cobra_default_ub">
        <listOfReactants>
          <speciesReference constant="true" species="M_2__Octaprenyl__3__methyl__5__hydroxy__6__methoxy__1_COMMA_4__benzoQUIN" stoichiometry="1" />
          <speciesReference constant="true" species="M_S__Adenosyl__L__MET" stoichiometry="1" />
        </listOfReactants>
        <listOfProducts>
          <speciesReference constant="true" species="M_UQONE" stoichiometry="1" />
          <speciesReference constant="true" species="M_S__Adenosyl__L__Hcys" stoichiometry="1" />
        </listOfProducts>
      </reaction>
      <reaction fast="false" id="R_NMB0003" name="NMB0003" reversible="true" fbc:lowerFluxBound="cobra_default_lb" fbc:upperFluxBound="cobra_default_ub">
        <listOfReactants>
          <speciesReference constant="true" species="M_TRNAGLU" stoichiometry="1" />
          <speciesReference constant="true" species="M_ATP" stoichiometry="1" />
          <speciesReference constant="true" species="M_GLU" stoichiometry="1" />
        </listOfReactants>
        <listOfProducts>
          <speciesReference constant="true" species="M_GLUTRNA" stoichiometry="1" />
          <speciesReference constant="true" species="M_PPi" stoichiometry="1" />
          <speciesReference constant="true" species="M_AMP" stoichiometry="1" />
        </listOfProducts>
      </reaction>
      <reaction fast="false" id="R_NMB0576" name="NMB0576" reversible="true" fbc:lowerFluxBound="cobra_default_lb" fbc:upperFluxBound="cobra_default_ub">
        <listOfReactants>
          <speciesReference constant="true" species="M_GLUTRNA" stoichiometry="1" />
          <speciesReference constant="true" species="M_H" stoichiometry="1" />
          <speciesReference constant="true" species="M_NADPH" stoichiometry="1" />
        </listOfReactants>
        <listOfProducts>
          <speciesReference constant="true" species="M_TRNAGLU" stoichiometry="1" />
          <speciesReference constant="true" species="M_NADP" stoichiometry="1" />
          <speciesReference constant="true" species="M_GLU1SA" stoichiometry="1" />
        </listOfProducts>
      </reaction>
      <reaction fast="false" id="R_NMB1864" name="NMB1864" reversible="true" fbc:lowerFluxBound="cobra_default_lb" fbc:upperFluxBound="cobra_default_ub">
        <listOfReactants>
          <speciesReference constant="true" species="M_GLU1SA" stoichiometry="1" />
        </listOfReactants>
        <listOfProducts>
          <speciesReference constant="true" species="M_5__Aminolevulinate" stoichiometry="1" />
        </listOfProducts>
      </reaction>
      <reaction fast="false" id="R_NMB0801" name="NMB0801" reversible="true" fbc:lowerFluxBound="cobra_default_lb" fbc:upperFluxBound="cobra_default_ub">
        <listOfReactants>
          <speciesReference constant="true" species="M_5__Aminolevulinate" stoichiometry="2" />
        </listOfReactants>
        <listOfProducts>
          <speciesReference constant="true" species="M_Porphobilinogen" stoichiometry="1" />
          <speciesReference constant="true" species="M_H2O" stoichiometry="2" />
        </listOfProducts>
      </reaction>
      <reaction fast="false" id="R_NMB0539" name="NMB0539" reversible="true" fbc:lowerFluxBound="cobra_default_lb" fbc:upperFluxBound="cobra_default_ub">
        <listOfReactants>
          <speciesReference constant="true" species="M_Porphobilinogen" stoichiometry="4" />
          <speciesReference constant="true" species="M_H2O" stoichiometry="1" />
        </listOfReactants>
        <listOfProducts>
          <speciesReference constant="true" species="M_NH3" stoichiometry="4" />
          <speciesReference constant="true" species="M_Hydroxymethylbilane" stoichiometry="1" />
        </listOfProducts>
      </reaction>
      <reaction fast="false" id="R_NMB0777" name="NMB0777" reversible="true" fbc:lowerFluxBound="cobra_default_lb" fbc:upperFluxBound="cobra_default_ub">
        <listOfReactants>
          <speciesReference constant="true" species="M_Hydroxymethylbilane" stoichiometry="1" />
        </listOfReactants>
        <listOfProducts>
          <speciesReference constant="true" species="M_H2O" stoichiometry="1" />
          <speciesReference constant="true" species="M_Uroporphyrinogen__III" stoichiometry="1" />
        </listOfProducts>
      </reaction>
      <reaction fast="false" id="R_NMB0778" name="NMB0778" reversible="true" fbc:lowerFluxBound="cobra_default_lb" fbc:upperFluxBound="cobra_default_ub">
        <listOfReactants>
          <speciesReference constant="true" species="M_S__Adenosyl__L__MET" stoichiometry="2" />
          <speciesReference constant="true" species="M_Uroporphyrinogen__III" stoichiometry="1" />
        </listOfReactants>
        <listOfProducts>
          <speciesReference constant="true" species="M_Precorrin__2" stoichiometry="1" />
          <speciesReference constant="true" species="M_S__Adenosyl__L__HCys" stoichiometry="2" />
        </listOfProducts>
      </reaction>
      <reaction fast="false" id="R_NMB1194" name="NMB1194" reversible="true" fbc:lowerFluxBound="cobra_default_lb" fbc:upperFluxBound="cobra_default_ub">
        <listOfReactants>
          <speciesReference constant="true" species="M_NAD" stoichiometry="1" />
          <speciesReference constant="true" species="M_Precorrin__2" stoichiometry="1" />
        </listOfReactants>
        <listOfProducts>
          <speciesReference constant="true" species="M_Sirohydrochlorin" stoichiometry="1" />
          <speciesReference constant="true" species="M_NADH" stoichiometry="1" />
          <speciesReference constant="true" species="M_H" stoichiometry="1" />
        </listOfProducts>
      </reaction>
      <reaction fast="false" id="R_NMB1156" name="NMB1156" reversible="true" fbc:lowerFluxBound="cobra_default_lb" fbc:upperFluxBound="cobra_default_ub">
        <listOfReactants>
          <speciesReference constant="true" species="M_Sirohydrochlorin" stoichiometry="1" />
          <speciesReference constant="true" species="M_Fe2" stoichiometry="1" />
        </listOfReactants>
        <listOfProducts>
          <speciesReference constant="true" species="M_H" stoichiometry="2" />
          <speciesReference constant="true" species="M_Siroheme" stoichiometry="1" />
        </listOfProducts>
      </reaction>
      <reaction fast="false" id="R_NMB0781" name="NMB0781" reversible="true" fbc:lowerFluxBound="cobra_default_lb" fbc:upperFluxBound="cobra_default_ub">
        <listOfReactants>
          <speciesReference constant="true" species="M_Uroporphyrinogen__III" stoichiometry="1" />
        </listOfReactants>
        <listOfProducts>
          <speciesReference constant="true" species="M_Coproporphyrinogen__III" stoichiometry="1" />
          <speciesReference constant="true" species="M_CO2" stoichiometry="4" />
        </listOfProducts>
      </reaction>
      <reaction fast="false" id="R_NMB0379" name="NMB0379" reversible="true" fbc:lowerFluxBound="cobra_default_lb" fbc:upperFluxBound="cobra_default_ub">
        <listOfReactants>
          <speciesReference constant="true" species="M_Coproporphyrinogen__III" stoichiometry="1" />
          <speciesReference constant="true" species="M_S__Adenosyl__L__MET" stoichiometry="2" />
        </listOfReactants>
        <listOfProducts>
          <speciesReference constant="true" species="M_5__Deoxyadenosine" stoichiometry="2" />
          <speciesReference constant="true" species="M_Protoporphyrinogen__IX" stoichiometry="1" />
          <speciesReference constant="true" species="M_CO2" stoichiometry="2" />
          <speciesReference constant="true" species="M_MET" stoichiometry="2" />
        </listOfProducts>
      </reaction>
      <reaction fast="false" id="R_hemG" name="hemG" reversible="true" fbc:lowerFluxBound="cobra_default_lb" fbc:upperFluxBound="cobra_default_ub">
        <listOfReactants>
          <speciesReference constant="true" species="M_Protoporphyrinogen__IX" stoichiometry="2" />
          <speciesReference constant="true" species="M_O2" stoichiometry="3" />
        </listOfReactants>
        <listOfProducts>
          <speciesReference constant="true" species="M_H2O" stoichiometry="6" />
          <speciesReference constant="true" species="M_Protoporphyrin" stoichiometry="2" />
        </listOfProducts>
      </reaction>
      <reaction fast="false" id="R_NMB0718" name="NMB0718" reversible="true" fbc:lowerFluxBound="cobra_default_lb" fbc:upperFluxBound="cobra_default_ub">
        <listOfReactants>
          <speciesReference constant="true" species="M_Fe2" stoichiometry="1" />
          <speciesReference constant="true" species="M_Protoporphyrin" stoichiometry="1" />
        </listOfReactants>
        <listOfProducts>
          <speciesReference constant="true" species="M_H" stoichiometry="2" />
          <speciesReference constant="true" species="M_PHEME" stoichiometry="1" />
        </listOfProducts>
      </reaction>
      <reaction fast="false" id="R_4PDerythronate" name="4PDerythronate" reversible="true" fbc:lowerFluxBound="cobra_default_lb" fbc:upperFluxBound="cobra_default_ub">
        <listOfReactants>
          <speciesReference constant="true" species="M_NAD" stoichiometry="1" />
          <speciesReference constant="true" species="M_E4P" stoichiometry="1" />
          <speciesReference constant="true" species="M_H2O" stoichiometry="1" />
        </listOfReactants>
        <listOfProducts>
          <speciesReference constant="true" species="M_NADH" stoichiometry="1" />
          <speciesReference constant="true" species="M_H" stoichiometry="1" />
          <speciesReference constant="true" species="M_4__P__D__erythronate" stoichiometry="1" />
        </listOfProducts>
      </reaction>
      <reaction fast="false" id="R_OHPB" name="OHPB" reversible="true" fbc:lowerFluxBound="cobra_default_lb" fbc:upperFluxBound="cobra_default_ub">
        <listOfReactants>
          <speciesReference constant="true" species="M_NAD" stoichiometry="1" />
          <speciesReference constant="true" species="M_4__P__D__erythronate" stoichiometry="1" />
        </listOfReactants>
        <listOfProducts>
          <speciesReference constant="true" species="M_OHPB" stoichiometry="1" />
          <speciesReference constant="true" species="M_NADH" stoichiometry="1" />
        </listOfProducts>
      </reaction>
      <reaction fast="false" id="R_PHTHR" name="PHTHR" reversible="true" fbc:lowerFluxBound="cobra_default_lb" fbc:upperFluxBound="cobra_default_ub">
        <listOfReactants>
          <speciesReference constant="true" species="M_OHPB" stoichiometry="1" />
          <speciesReference constant="true" species="M_GLU" stoichiometry="1" />
        </listOfReactants>
        <listOfProducts>
          <speciesReference constant="true" species="M_PHTHR" stoichiometry="1" />
          <speciesReference constant="true" species="M_AKG" stoichiometry="1" />
        </listOfProducts>
      </reaction>
      <reaction fast="false" id="R_NMB0195" name="NMB0195" reversible="true" fbc:lowerFluxBound="cobra_default_lb" fbc:upperFluxBound="cobra_default_ub">
        <listOfReactants>
          <speciesReference constant="true" species="M_NAD" stoichiometry="1" />
          <speciesReference constant="true" species="M_PHTHR" stoichiometry="1" />
        </listOfReactants>
        <listOfProducts>
          <speciesReference constant="true" species="M_NADH" stoichiometry="1" />
          <speciesReference constant="true" species="M_CO2" stoichiometry="1" />
          <speciesReference constant="true" species="M_1__amino__propan__2__one__3__phosphate" stoichiometry="1" />
        </listOfProducts>
      </reaction>
      <reaction fast="false" id="R_NMB0448" name="NMB0448" reversible="true" fbc:lowerFluxBound="cobra_default_lb" fbc:upperFluxBound="cobra_default_ub">
        <listOfReactants>
          <speciesReference constant="true" species="M_DXYL5P" stoichiometry="1" />
          <speciesReference constant="true" species="M_1__amino__propan__2__one__3__phosphate" stoichiometry="1" />
        </listOfReactants>
        <listOfProducts>
          <speciesReference constant="true" species="M_H2O" stoichiometry="2" />
          <speciesReference constant="true" species="M_PDX5P" stoichiometry="1" />
          <speciesReference constant="true" species="M_Pi" stoichiometry="1" />
        </listOfProducts>
      </reaction>
      <reaction fast="false" id="R_PYROX5P" name="PYROX5P" reversible="true" fbc:lowerFluxBound="cobra_default_lb" fbc:upperFluxBound="cobra_default_ub">
        <listOfReactants>
          <speciesReference constant="true" species="M_O2" stoichiometry="1" />
          <speciesReference constant="true" species="M_PDX5P" stoichiometry="1" />
        </listOfReactants>
        <listOfProducts>
          <speciesReference constant="true" species="M_PYROX5P" stoichiometry="1" />
          <speciesReference constant="true" species="M_H2O2" stoichiometry="1" />
        </listOfProducts>
      </reaction>
      <reaction fast="false" id="R_NMB1360" name="NMB1360" reversible="true" fbc:lowerFluxBound="cobra_default_lb" fbc:upperFluxBound="cobra_default_ub">
        <listOfReactants>
          <speciesReference constant="true" species="M_NH3" stoichiometry="1" />
          <speciesReference constant="true" species="M_PYROX5P" stoichiometry="1" />
          <speciesReference constant="true" species="M_H2O2" stoichiometry="1" />
        </listOfReactants>
        <listOfProducts>
          <speciesReference constant="true" species="M_Pyridoxamine__P" stoichiometry="1" />
          <speciesReference constant="true" species="M_O2" stoichiometry="1" />
          <speciesReference constant="true" species="M_H2O" stoichiometry="1" />
        </listOfProducts>
      </reaction>
      <reaction fast="false" id="R_NMB0390" name="NMB0390" reversible="false" fbc:lowerFluxBound="cobra_0_bound" fbc:upperFluxBound="cobra_default_ub">
        <listOfReactants>
          <speciesReference constant="true" species="M_MALT" stoichiometry="1" />
          <speciesReference constant="true" species="M_Pi" stoichiometry="1" />
        </listOfReactants>
        <listOfProducts>
          <speciesReference constant="true" species="M_G1P" stoichiometry="1" />
          <speciesReference constant="true" species="M_GLC" stoichiometry="1" />
        </listOfProducts>
      </reaction>
      <reaction fast="false" id="R_mgsA" name="mgsA" reversible="false" fbc:lowerFluxBound="cobra_0_bound" fbc:upperFluxBound="cobra_default_ub">
        <listOfReactants>
          <speciesReference constant="true" species="M_GLP" stoichiometry="1" />
        </listOfReactants>
        <listOfProducts>
          <speciesReference constant="true" species="M_MEGLYO" stoichiometry="1" />
          <speciesReference constant="true" species="M_Pi" stoichiometry="1" />
        </listOfProducts>
      </reaction>
      <reaction fast="false" id="R_methylglyoxalReductase" name="methylglyoxalReductase" reversible="true" fbc:lowerFluxBound="cobra_default_lb" fbc:upperFluxBound="cobra_default_ub">
        <listOfReactants>
          <speciesReference constant="true" species="M_MEGLYO" stoichiometry="1" />
          <speciesReference constant="true" species="M_NADPH" stoichiometry="1" />
          <speciesReference constant="true" species="M_H" stoichiometry="1" />
        </listOfReactants>
        <listOfProducts>
          <speciesReference constant="true" species="M_NADP" stoichiometry="1" />
          <speciesReference constant="true" species="M_LACA" stoichiometry="1" />
        </listOfProducts>
      </reaction>
      <reaction fast="false" id="R_NMB1968" name="NMB1968" reversible="true" fbc:lowerFluxBound="cobra_default_lb" fbc:upperFluxBound="cobra_default_ub">
        <listOfReactants>
          <speciesReference constant="true" species="M_NAD" stoichiometry="1" />
          <speciesReference constant="true" species="M_LACA" stoichiometry="1" />
          <speciesReference constant="true" species="M_H2O" stoichiometry="1" />
        </listOfReactants>
        <listOfProducts>
          <speciesReference constant="true" species="M_NADH" stoichiometry="1" />
          <speciesReference constant="true" species="M_H" stoichiometry="2" />
          <speciesReference constant="true" species="M_LLAC" stoichiometry="1" />
        </listOfProducts>
      </reaction>
      <reaction fast="false" id="R_NMB0340" name="NMB0340" reversible="true" fbc:lowerFluxBound="cobra_default_lb" fbc:upperFluxBound="cobra_default_ub">
        <listOfReactants>
          <speciesReference constant="true" species="M_MEGLYO" stoichiometry="1" />
          <speciesReference constant="true" species="M_GSH" stoichiometry="1" />
        </listOfReactants>
        <listOfProducts>
          <speciesReference constant="true" species="M_DLACGSH" stoichiometry="1" />
        </listOfProducts>
      </reaction>
      <reaction fast="false" id="R_NMB1997" name="NMB1997" reversible="true" fbc:lowerFluxBound="cobra_default_lb" fbc:upperFluxBound="cobra_default_ub">
        <listOfReactants>
          <speciesReference constant="true" species="M_DLACGSH" stoichiometry="1" />
          <speciesReference constant="true" species="M_H2O" stoichiometry="1" />
        </listOfReactants>
        <listOfProducts>
          <speciesReference constant="true" species="M_H" stoichiometry="1" />
          <speciesReference constant="true" species="M_DLAC" stoichiometry="1" />
          <speciesReference constant="true" species="M_GSH" stoichiometry="1" />
        </listOfProducts>
      </reaction>
      <reaction fast="false" id="R_NMB0546_1" name="NMB0546_1" reversible="true" fbc:lowerFluxBound="cobra_default_lb" fbc:upperFluxBound="cobra_default_ub">
        <listOfReactants>
          <speciesReference constant="true" species="M_NADH" stoichiometry="1" />
          <speciesReference constant="true" species="M_H" stoichiometry="1" />
          <speciesReference constant="true" species="M_ACA" stoichiometry="1" />
        </listOfReactants>
        <listOfProducts>
          <speciesReference constant="true" species="M_NAD" stoichiometry="1" />
          <speciesReference constant="true" species="M_ETH" stoichiometry="1" />
        </listOfProducts>
      </reaction>
      <reaction fast="false" id="R_122" name="122" reversible="true" fbc:lowerFluxBound="cobra_default_lb" fbc:upperFluxBound="cobra_default_ub">
        <listOfReactants>
          <speciesReference constant="true" species="M_ACE" stoichiometry="1" />
          <speciesReference constant="true" species="M_NADH" stoichiometry="1" />
          <speciesReference constant="true" species="M_H" stoichiometry="2" />
        </listOfReactants>
        <listOfProducts>
          <speciesReference constant="true" species="M_NAD" stoichiometry="1" />
          <speciesReference constant="true" species="M_ACA" stoichiometry="1" />
          <speciesReference constant="true" species="M_H2O" stoichiometry="1" />
        </listOfProducts>
      </reaction>
      <reaction fast="false" id="R_acetaldehydeDehydrogenase" name="acetaldehydeDehydrogenase" reversible="true" fbc:lowerFluxBound="cobra_default_lb" fbc:upperFluxBound="cobra_default_ub">
        <listOfReactants>
          <speciesReference constant="true" species="M_NADH" stoichiometry="1" />
          <speciesReference constant="true" species="M_H" stoichiometry="1" />
          <speciesReference constant="true" species="M_ACCOA" stoichiometry="1" />
        </listOfReactants>
        <listOfProducts>
          <speciesReference constant="true" species="M_NAD" stoichiometry="1" />
          <speciesReference constant="true" species="M_ACA" stoichiometry="1" />
          <speciesReference constant="true" species="M_COA" stoichiometry="1" />
        </listOfProducts>
      </reaction>
      <reaction fast="false" id="R_pyruvateDehydrogenase_cytochrome" name="pyruvateDehydrogenase_cytochrome" reversible="true" fbc:lowerFluxBound="cobra_default_lb" fbc:upperFluxBound="cobra_default_ub">
        <listOfReactants>
          <speciesReference constant="true" species="M_PYR" stoichiometry="1" />
          <speciesReference constant="true" species="M_H2O" stoichiometry="1" />
          <speciesReference constant="true" species="M_UQONE" stoichiometry="1" />
        </listOfReactants>
        <listOfProducts>
          <speciesReference constant="true" species="M_ACE" stoichiometry="1" />
          <speciesReference constant="true" species="M_CO2" stoichiometry="1" />
          <speciesReference constant="true" species="M_UQOL" stoichiometry="1" />
        </listOfProducts>
      </reaction>
      <reaction fast="false" id="R_pyruvateDecarboxylase_anaerobic" name="pyruvateDecarboxylase_anaerobic" reversible="false" fbc:lowerFluxBound="cobra_0_bound" fbc:upperFluxBound="cobra_default_ub">
        <listOfReactants>
          <speciesReference constant="true" species="M_H" stoichiometry="1" />
          <speciesReference constant="true" species="M_PYR" stoichiometry="1" />
        </listOfReactants>
        <listOfProducts>
          <speciesReference constant="true" species="M_ACA" stoichiometry="1" />
          <speciesReference constant="true" species="M_CO2" stoichiometry="1" />
        </listOfProducts>
      </reaction>
      <reaction fast="false" id="R_NMB0884" name="NMB0884" reversible="true" fbc:lowerFluxBound="cobra_default_lb" fbc:upperFluxBound="cobra_default_ub">
        <listOfReactants>
          <speciesReference constant="true" species="M_O2S" stoichiometry="2" />
          <speciesReference constant="true" species="M_H" stoichiometry="2" />
        </listOfReactants>
        <listOfProducts>
          <speciesReference constant="true" species="M_O2" stoichiometry="1" />
          <speciesReference constant="true" species="M_H2O2" stoichiometry="1" />
        </listOfProducts>
      </reaction>
      <reaction fast="false" id="R_NMB0216" name="NMB0216" reversible="true" fbc:lowerFluxBound="cobra_default_lb" fbc:upperFluxBound="cobra_default_ub">
        <listOfReactants>
          <speciesReference constant="true" species="M_H2O2" stoichiometry="2" />
        </listOfReactants>
        <listOfProducts>
          <speciesReference constant="true" species="M_O2" stoichiometry="1" />
          <speciesReference constant="true" species="M_H2O" stoichiometry="2" />
        </listOfProducts>
      </reaction>
      <reaction fast="false" id="R_NMB0546_2" name="NMB0546_2" reversible="true" fbc:lowerFluxBound="cobra_default_lb" fbc:upperFluxBound="cobra_default_ub">
        <listOfReactants>
          <speciesReference constant="true" species="M_NAD" stoichiometry="1" />
          <speciesReference constant="true" species="M_GLR" stoichiometry="1" />
        </listOfReactants>
        <listOfProducts>
          <speciesReference constant="true" species="M_GA" stoichiometry="1" />
          <speciesReference constant="true" species="M_NADH" stoichiometry="1" />
          <speciesReference constant="true" species="M_H" stoichiometry="1" />
        </listOfProducts>
      </reaction>
      <reaction fast="false" id="R_NMB1353" name="NMB1353" reversible="true" fbc:lowerFluxBound="cobra_default_lb" fbc:upperFluxBound="cobra_default_ub">
        <listOfReactants>
          <speciesReference constant="true" species="M_GA" stoichiometry="1" />
          <speciesReference constant="true" species="M_NADP" stoichiometry="1" />
        </listOfReactants>
        <listOfProducts>
          <speciesReference constant="true" species="M_NADPH" stoichiometry="1" />
          <speciesReference constant="true" species="M_H" stoichiometry="1" />
          <speciesReference constant="true" species="M_GAT" stoichiometry="1" />
        </listOfProducts>
      </reaction>
      <reaction fast="false" id="R_NMB0029_2" name="NMB0029_2" reversible="true" fbc:lowerFluxBound="cobra_default_lb" fbc:upperFluxBound="cobra_default_ub">
        <listOfReactants>
          <speciesReference constant="true" species="M_NAD" stoichiometry="1" />
          <speciesReference constant="true" species="M_GLYCLT" stoichiometry="1" />
        </listOfReactants>
        <listOfProducts>
          <speciesReference constant="true" species="M_NADH" stoichiometry="1" />
          <speciesReference constant="true" species="M_H" stoichiometry="2" />
          <speciesReference constant="true" species="M_GLYO" stoichiometry="1" />
        </listOfProducts>
      </reaction>
      <reaction fast="false" id="R_LUMP66" name="LUMP66" reversible="false" fbc:lowerFluxBound="cobra_0_bound" fbc:upperFluxBound="cobra_default_ub">
        <listOfReactants>
          <speciesReference constant="true" species="M_dGTP" stoichiometry="0.25764" />
          <speciesReference constant="true" species="M_dATP" stoichiometry="0.24236" />
          <speciesReference constant="true" species="M_dCTP" stoichiometry="0.25764" />
          <speciesReference constant="true" species="M_ATP" stoichiometry="1.372" />
          <speciesReference constant="true" species="M_dTTP" stoichiometry="0.24236" />
          <speciesReference constant="true" species="M_H2O" stoichiometry="2.372" />
        </listOfReactants>
        <listOfProducts>
          <speciesReference constant="true" species="M_ADP" stoichiometry="1.372" />
          <speciesReference constant="true" species="M_DNA" stoichiometry="1" />
          <speciesReference constant="true" species="M_H" stoichiometry="1.372" />
          <speciesReference constant="true" species="M_PPi" stoichiometry="1" />
          <speciesReference constant="true" species="M_Pi" stoichiometry="1.372" />
        </listOfProducts>
      </reaction>
      <reaction fast="false" id="R_LUMP67" name="LUMP67" reversible="false" fbc:lowerFluxBound="cobra_0_bound" fbc:upperFluxBound="cobra_default_ub">
        <listOfReactants>
          <speciesReference constant="true" species="M_ATP" stoichiometry="0.642042" />
          <speciesReference constant="true" species="M_H2O" stoichiometry="1.4" />
          <speciesReference constant="true" species="M_CTP" stoichiometry="0.25557" />
          <speciesReference constant="true" species="M_UTP" stoichiometry="0.24268" />
          <speciesReference constant="true" species="M_GTP" stoichiometry="0.25971" />
        </listOfReactants>
        <listOfProducts>
          <speciesReference constant="true" species="M_ADP" stoichiometry="0.4" />
          <speciesReference constant="true" species="M_RNA" stoichiometry="1" />
          <speciesReference constant="true" species="M_H" stoichiometry="0.4" />
          <speciesReference constant="true" species="M_PPi" stoichiometry="1" />
          <speciesReference constant="true" species="M_Pi" stoichiometry="0.4" />
        </listOfProducts>
      </reaction>
      <reaction fast="false" id="R_NMB1560" name="NMB1560" reversible="true" fbc:lowerFluxBound="cobra_default_lb" fbc:upperFluxBound="cobra_default_ub">
        <listOfReactants>
          <speciesReference constant="true" species="M_GLN" stoichiometry="1" />
          <speciesReference constant="true" species="M_ATP" stoichiometry="1" />
          <speciesReference constant="true" species="M_tRNAgln" stoichiometry="1" />
        </listOfReactants>
        <listOfProducts>
          <speciesReference constant="true" species="M_PPi" stoichiometry="1" />
          <speciesReference constant="true" species="M_GLNTRNA" stoichiometry="1" />
          <speciesReference constant="true" species="M_AMP" stoichiometry="1" />
        </listOfProducts>
      </reaction>
      <reaction fast="false" id="R_NMB1339" name="NMB1339" reversible="true" fbc:lowerFluxBound="cobra_default_lb" fbc:upperFluxBound="cobra_default_ub">
        <listOfReactants>
          <speciesReference constant="true" species="M_ATP" stoichiometry="1" />
          <speciesReference constant="true" species="M_tRNApro" stoichiometry="1" />
          <speciesReference constant="true" species="M_PRO" stoichiometry="1" />
        </listOfReactants>
        <listOfProducts>
          <speciesReference constant="true" species="M_PROTRNA" stoichiometry="1" />
          <speciesReference constant="true" species="M_PPi" stoichiometry="1" />
          <speciesReference constant="true" species="M_AMP" stoichiometry="1" />
        </listOfProducts>
      </reaction>
      <reaction fast="false" id="R_NMB0466" name="NMB0466" reversible="true" fbc:lowerFluxBound="cobra_default_lb" fbc:upperFluxBound="cobra_default_ub">
        <listOfReactants>
          <speciesReference constant="true" species="M_ATP" stoichiometry="1" />
          <speciesReference constant="true" species="M_tRNAasp" stoichiometry="1" />
          <speciesReference constant="true" species="M_ASP" stoichiometry="1" />
        </listOfReactants>
        <listOfProducts>
          <speciesReference constant="true" species="M_ASPTRNA" stoichiometry="1" />
          <speciesReference constant="true" species="M_PPi" stoichiometry="1" />
          <speciesReference constant="true" species="M_AMP" stoichiometry="1" />
        </listOfProducts>
      </reaction>
      <reaction fast="false" id="R_NMB1425_1" name="NMB1425_1" reversible="true" fbc:lowerFluxBound="cobra_default_lb" fbc:upperFluxBound="cobra_default_ub">
        <listOfReactants>
          <speciesReference constant="true" species="M_ATP" stoichiometry="1" />
          <speciesReference constant="true" species="M_ASN" stoichiometry="1" />
          <speciesReference constant="true" species="M_tRNAasn" stoichiometry="1" />
        </listOfReactants>
        <listOfProducts>
          <speciesReference constant="true" species="M_ASNTRNA" stoichiometry="1" />
          <speciesReference constant="true" species="M_PPi" stoichiometry="1" />
          <speciesReference constant="true" species="M_AMP" stoichiometry="1" />
        </listOfProducts>
      </reaction>
      <reaction fast="false" id="R_NMB1506" name="NMB1506" reversible="true" fbc:lowerFluxBound="cobra_default_lb" fbc:upperFluxBound="cobra_default_ub">
        <listOfReactants>
          <speciesReference constant="true" species="M_ATP" stoichiometry="1" />
          <speciesReference constant="true" species="M_ARG" stoichiometry="1" />
          <speciesReference constant="true" species="M_tRNAarg" stoichiometry="1" />
        </listOfReactants>
        <listOfProducts>
          <speciesReference constant="true" species="M_ARGTRNA" stoichiometry="1" />
          <speciesReference constant="true" species="M_PPi" stoichiometry="1" />
          <speciesReference constant="true" species="M_AMP" stoichiometry="1" />
        </listOfProducts>
      </reaction>
      <reaction fast="false" id="R_NMB0720" name="NMB0720" reversible="true" fbc:lowerFluxBound="cobra_default_lb" fbc:upperFluxBound="cobra_default_ub">
        <listOfReactants>
          <speciesReference constant="true" species="M_tRNAthr" stoichiometry="1" />
          <speciesReference constant="true" species="M_ATP" stoichiometry="1" />
          <speciesReference constant="true" species="M_THR" stoichiometry="1" />
        </listOfReactants>
        <listOfProducts>
          <speciesReference constant="true" species="M_THRTRNA" stoichiometry="1" />
          <speciesReference constant="true" species="M_PPi" stoichiometry="1" />
          <speciesReference constant="true" species="M_AMP" stoichiometry="1" />
        </listOfProducts>
      </reaction>
      <reaction fast="false" id="R_NMB1425_2" name="NMB1425_2" reversible="true" fbc:lowerFluxBound="cobra_default_lb" fbc:upperFluxBound="cobra_default_ub">
        <listOfReactants>
          <speciesReference constant="true" species="M_ATP" stoichiometry="1" />
          <speciesReference constant="true" species="M_LYS" stoichiometry="1" />
          <speciesReference constant="true" species="M_tRNAlys" stoichiometry="1" />
        </listOfReactants>
        <listOfProducts>
          <speciesReference constant="true" species="M_LYSTRNA" stoichiometry="1" />
          <speciesReference constant="true" species="M_PPi" stoichiometry="1" />
          <speciesReference constant="true" species="M_AMP" stoichiometry="1" />
        </listOfProducts>
      </reaction>
      <reaction fast="false" id="R_NMB1833" name="NMB1833" reversible="true" fbc:lowerFluxBound="cobra_default_lb" fbc:upperFluxBound="cobra_default_ub">
        <listOfReactants>
          <speciesReference constant="true" species="M_ATP" stoichiometry="1" />
          <speciesReference constant="true" species="M_ILE" stoichiometry="1" />
          <speciesReference constant="true" species="M_tRNAile" stoichiometry="1" />
        </listOfReactants>
        <listOfProducts>
          <speciesReference constant="true" species="M_PPi" stoichiometry="1" />
          <speciesReference constant="true" species="M_ILETRNA" stoichiometry="1" />
          <speciesReference constant="true" species="M_AMP" stoichiometry="1" />
        </listOfProducts>
      </reaction>
      <reaction fast="false" id="R_NMB0030" name="NMB0030" reversible="true" fbc:lowerFluxBound="cobra_default_lb" fbc:upperFluxBound="cobra_default_ub">
        <listOfReactants>
          <speciesReference constant="true" species="M_ATP" stoichiometry="1" />
          <speciesReference constant="true" species="M_tRNAmet" stoichiometry="1" />
          <speciesReference constant="true" species="M_MET" stoichiometry="1" />
        </listOfReactants>
        <listOfProducts>
          <speciesReference constant="true" species="M_PPi" stoichiometry="1" />
          <speciesReference constant="true" species="M_METTRNA" stoichiometry="1" />
          <speciesReference constant="true" species="M_AMP" stoichiometry="1" />
        </listOfProducts>
      </reaction>
      <reaction fast="false" id="R_NMB1684" name="NMB1684" reversible="true" fbc:lowerFluxBound="cobra_default_lb" fbc:upperFluxBound="cobra_default_ub">
        <listOfReactants>
          <speciesReference constant="true" species="M_TRNASER" stoichiometry="1" />
          <speciesReference constant="true" species="M_ATP" stoichiometry="1" />
          <speciesReference constant="true" species="M_SER" stoichiometry="1" />
        </listOfReactants>
        <listOfProducts>
          <speciesReference constant="true" species="M_SERTRNA_SEC" stoichiometry="1" />
          <speciesReference constant="true" species="M_PPi" stoichiometry="1" />
          <speciesReference constant="true" species="M_AMP" stoichiometry="1" />
        </listOfProducts>
      </reaction>
      <reaction fast="false" id="R_NMB2083" name="NMB2083" reversible="true" fbc:lowerFluxBound="cobra_default_lb" fbc:upperFluxBound="cobra_default_ub">
        <listOfReactants>
          <speciesReference constant="true" species="M_ATP" stoichiometry="1" />
          <speciesReference constant="true" species="M_tRNAcys" stoichiometry="1" />
          <speciesReference constant="true" species="M_CYS" stoichiometry="1" />
        </listOfReactants>
        <listOfProducts>
          <speciesReference constant="true" species="M_CYSTRNA" stoichiometry="1" />
          <speciesReference constant="true" species="M_PPi" stoichiometry="1" />
          <speciesReference constant="true" species="M_AMP" stoichiometry="1" />
        </listOfProducts>
      </reaction>
      <reaction fast="false" id="R_NMB1930" name="NMB1930" reversible="true" fbc:lowerFluxBound="cobra_default_lb" fbc:upperFluxBound="cobra_default_ub">
        <listOfReactants>
          <speciesReference constant="true" species="M_ATP" stoichiometry="1" />
          <speciesReference constant="true" species="M_tRNAgly" stoichiometry="1" />
          <speciesReference constant="true" species="M_GLY" stoichiometry="1" />
        </listOfReactants>
        <listOfProducts>
          <speciesReference constant="true" species="M_PPi" stoichiometry="1" />
          <speciesReference constant="true" species="M_GLYTRNA" stoichiometry="1" />
          <speciesReference constant="true" species="M_AMP" stoichiometry="1" />
        </listOfProducts>
      </reaction>
      <reaction fast="false" id="R_NMB0174" name="NMB0174" reversible="true" fbc:lowerFluxBound="cobra_default_lb" fbc:upperFluxBound="cobra_default_ub">
        <listOfReactants>
          <speciesReference constant="true" species="M_VAL" stoichiometry="1" />
          <speciesReference constant="true" species="M_ATP" stoichiometry="1" />
          <speciesReference constant="true" species="M_tRNAval" stoichiometry="1" />
        </listOfReactants>
        <listOfProducts>
          <speciesReference constant="true" species="M_PPi" stoichiometry="1" />
          <speciesReference constant="true" species="M_VALTRNA" stoichiometry="1" />
          <speciesReference constant="true" species="M_AMP" stoichiometry="1" />
        </listOfProducts>
      </reaction>
      <reaction fast="false" id="R_NMB1897" name="NMB1897" reversible="true" fbc:lowerFluxBound="cobra_default_lb" fbc:upperFluxBound="cobra_default_ub">
        <listOfReactants>
          <speciesReference constant="true" species="M_tRNAleu" stoichiometry="1" />
          <speciesReference constant="true" species="M_ATP" stoichiometry="1" />
          <speciesReference constant="true" species="M_LEU" stoichiometry="1" />
        </listOfReactants>
        <listOfProducts>
          <speciesReference constant="true" species="M_LEUTRNA" stoichiometry="1" />
          <speciesReference constant="true" species="M_PPi" stoichiometry="1" />
          <speciesReference constant="true" species="M_AMP" stoichiometry="1" />
        </listOfProducts>
      </reaction>
      <reaction fast="false" id="R_NMB1595" name="NMB1595" reversible="true" fbc:lowerFluxBound="cobra_default_lb" fbc:upperFluxBound="cobra_default_ub">
        <listOfReactants>
          <speciesReference constant="true" species="M_ATP" stoichiometry="1" />
          <speciesReference constant="true" species="M_ALA" stoichiometry="1" />
          <speciesReference constant="true" species="M_tRNAala" stoichiometry="1" />
        </listOfReactants>
        <listOfProducts>
          <speciesReference constant="true" species="M_ALATRNA" stoichiometry="1" />
          <speciesReference constant="true" species="M_PPi" stoichiometry="1" />
          <speciesReference constant="true" species="M_AMP" stoichiometry="1" />
        </listOfProducts>
      </reaction>
      <reaction fast="false" id="R_NMB0814" name="NMB0814" reversible="true" fbc:lowerFluxBound="cobra_default_lb" fbc:upperFluxBound="cobra_default_ub">
        <listOfReactants>
          <speciesReference constant="true" species="M_ATP" stoichiometry="1" />
          <speciesReference constant="true" species="M_HIS" stoichiometry="1" />
          <speciesReference constant="true" species="M_tRNAhis" stoichiometry="1" />
        </listOfReactants>
        <listOfProducts>
          <speciesReference constant="true" species="M_PPi" stoichiometry="1" />
          <speciesReference constant="true" species="M_HISTRNA" stoichiometry="1" />
          <speciesReference constant="true" species="M_AMP" stoichiometry="1" />
        </listOfProducts>
      </reaction>
      <reaction fast="false" id="R_NMB0724" name="NMB0724" reversible="true" fbc:lowerFluxBound="cobra_default_lb" fbc:upperFluxBound="cobra_default_ub">
        <listOfReactants>
          <speciesReference constant="true" species="M_ATP" stoichiometry="1" />
          <speciesReference constant="true" species="M_PHE" stoichiometry="1" />
          <speciesReference constant="true" species="M_tRNAphe" stoichiometry="1" />
        </listOfReactants>
        <listOfProducts>
          <speciesReference constant="true" species="M_PPi" stoichiometry="1" />
          <speciesReference constant="true" species="M_PHETRNA" stoichiometry="1" />
          <speciesReference constant="true" species="M_AMP" stoichiometry="1" />
        </listOfProducts>
      </reaction>
      <reaction fast="false" id="R_NMB1835" name="NMB1835" reversible="true" fbc:lowerFluxBound="cobra_default_lb" fbc:upperFluxBound="cobra_default_ub">
        <listOfReactants>
          <speciesReference constant="true" species="M_TYR" stoichiometry="1" />
          <speciesReference constant="true" species="M_ATP" stoichiometry="1" />
          <speciesReference constant="true" species="M_tRNAtyr" stoichiometry="1" />
        </listOfReactants>
        <listOfProducts>
          <speciesReference constant="true" species="M_PPi" stoichiometry="1" />
          <speciesReference constant="true" species="M_TYRTRNA" stoichiometry="1" />
          <speciesReference constant="true" species="M_AMP" stoichiometry="1" />
        </listOfProducts>
      </reaction>
      <reaction fast="false" id="R_NMB1471" name="NMB1471" reversible="true" fbc:lowerFluxBound="cobra_default_lb" fbc:upperFluxBound="cobra_default_ub">
        <listOfReactants>
          <speciesReference constant="true" species="M_tRNAtrp" stoichiometry="1" />
          <speciesReference constant="true" species="M_ATP" stoichiometry="1" />
          <speciesReference constant="true" species="M_TRP" stoichiometry="1" />
        </listOfReactants>
        <listOfProducts>
          <speciesReference constant="true" species="M_PPi" stoichiometry="1" />
          <speciesReference constant="true" species="M_TRPTRNA" stoichiometry="1" />
          <speciesReference constant="true" species="M_AMP" stoichiometry="1" />
        </listOfProducts>
      </reaction>
      <reaction fast="false" id="R_NMB1358" name="NMB1358" reversible="true" fbc:lowerFluxBound="cobra_default_lb" fbc:upperFluxBound="cobra_default_ub">
        <listOfReactants>
          <speciesReference constant="true" species="M_GLN" stoichiometry="1" />
          <speciesReference constant="true" species="M_ATP" stoichiometry="1" />
          <speciesReference constant="true" species="M_GLUTRNA_GLN" stoichiometry="1" />
        </listOfReactants>
        <listOfProducts>
          <speciesReference constant="true" species="M_ADP" stoichiometry="1" />
          <speciesReference constant="true" species="M_GLU" stoichiometry="1" />
          <speciesReference constant="true" species="M_GLNTRNA" stoichiometry="1" />
          <speciesReference constant="true" species="M_Pi" stoichiometry="1" />
        </listOfProducts>
      </reaction>
      <reaction fast="false" id="R_NMB0111" name="NMB0111" reversible="true" fbc:lowerFluxBound="cobra_default_lb" fbc:upperFluxBound="cobra_default_ub">
        <listOfReactants>
          <speciesReference constant="true" species="M_H2O" stoichiometry="1" />
          <speciesReference constant="true" species="M_FTHF" stoichiometry="1" />
          <speciesReference constant="true" species="M_METTRNA" stoichiometry="1" />
        </listOfReactants>
        <listOfProducts>
          <speciesReference constant="true" species="M_tRNAfmet" stoichiometry="1" />
          <speciesReference constant="true" species="M_THF" stoichiometry="1" />
        </listOfProducts>
      </reaction>
      <reaction fast="false" id="R_LUMP68" name="LUMP68" reversible="false" fbc:lowerFluxBound="cobra_0_bound" fbc:upperFluxBound="cobra_default_ub">
        <listOfReactants>
          <speciesReference constant="true" species="M_GLN" stoichiometry="0.048" />
          <speciesReference constant="true" species="M_LYS" stoichiometry="0.054" />
          <speciesReference constant="true" species="M_ASP" stoichiometry="0.051" />
          <speciesReference constant="true" species="M_GLU" stoichiometry="0.076" />
          <speciesReference constant="true" species="M_CYS" stoichiometry="0.009" />
          <speciesReference constant="true" species="M_GLY" stoichiometry="0.093" />
          <speciesReference constant="true" species="M_THR" stoichiometry="0.047" />
          <speciesReference constant="true" species="M_PRO" stoichiometry="0.035" />
          <speciesReference constant="true" species="M_ARG" stoichiometry="0.051" />
          <speciesReference constant="true" species="M_H2O" stoichiometry="3.306" />
          <speciesReference constant="true" species="M_SER" stoichiometry="0.044" />
          <speciesReference constant="true" species="M_ILE" stoichiometry="0.048" />
          <speciesReference constant="true" species="M_TYR" stoichiometry="0.019" />
          <speciesReference constant="true" species="M_ATP" stoichiometry="4.306" />
          <speciesReference constant="true" species="M_PHE" stoichiometry="0.033" />
          <speciesReference constant="true" species="M_ALA" stoichiometry="0.149" />
          <speciesReference constant="true" species="M_TRP" stoichiometry="0.012" />
          <speciesReference constant="true" species="M_LEU" stoichiometry="0.076" />
          <speciesReference constant="true" species="M_HIS" stoichiometry="0.018" />
          <speciesReference constant="true" species="M_MET" stoichiometry="0.026" />
          <speciesReference constant="true" species="M_ASN" stoichiometry="0.04" />
          <speciesReference constant="true" species="M_VAL" stoichiometry="0.072" />
        </listOfReactants>
        <listOfProducts>
          <speciesReference constant="true" species="M_ADP" stoichiometry="4.306" />
          <speciesReference constant="true" species="M_PROT" stoichiometry="1" />
          <speciesReference constant="true" species="M_H" stoichiometry="3.551" />
          <speciesReference constant="true" species="M_Pi" stoichiometry="4.306" />
        </listOfProducts>
      </reaction>
      <reaction fast="false" id="R_LUMP69" name="LUMP69" reversible="false" fbc:lowerFluxBound="cobra_0_bound" fbc:upperFluxBound="cobra_default_ub">
        <listOfReactants>
          <speciesReference constant="true" species="M_PE" stoichiometry="0.71561" />
          <speciesReference constant="true" species="M_PG" stoichiometry="0.17525" />
          <speciesReference constant="true" species="M_PA" stoichiometry="0.10913" />
        </listOfReactants>
        <listOfProducts>
          <speciesReference constant="true" species="M_LIPID" stoichiometry="1" />
        </listOfProducts>
      </reaction>
      <reaction fast="false" id="R_LUMP70" name="LUMP70" reversible="false" fbc:lowerFluxBound="cobra_0_bound" fbc:upperFluxBound="cobra_default_ub">
        <listOfReactants>
          <speciesReference constant="true" species="M_ATP" stoichiometry="13.27" />
          <speciesReference constant="true" species="M_LPS" stoichiometry="0.00305" />
          <speciesReference constant="true" species="M_RNA" stoichiometry="0.0406" />
          <speciesReference constant="true" species="M_PROT" stoichiometry="0.9251" />
          <speciesReference constant="true" species="M_PEPTIDO" stoichiometry="0.00297" />
          <speciesReference constant="true" species="M_DNA" stoichiometry="0.00249" />
          <speciesReference constant="true" species="M_H2O" stoichiometry="13.27" />
          <speciesReference constant="true" species="M_LIPID" stoichiometry="0.0258" />
        </listOfReactants>
        <listOfProducts>
          <speciesReference constant="true" species="M_ADP" stoichiometry="13.27" />
          <speciesReference constant="true" species="M_H" stoichiometry="13.27" />
          <speciesReference constant="true" species="M_Pi" stoichiometry="13.27" />
          <speciesReference constant="true" species="M_BIOMASS" stoichiometry="1" />
        </listOfProducts>
      </reaction>
      <reaction fast="false" id="R_NMB0535" name="NMB0535" reversible="false" fbc:lowerFluxBound="cobra_0_bound" fbc:upperFluxBound="cobra_default_ub">
        <listOfReactants>
          <speciesReference constant="true" species="M_H_ext" stoichiometry="1" />
          <speciesReference constant="true" species="M_GLC_ext" stoichiometry="1" />
        </listOfReactants>
        <listOfProducts>
          <speciesReference constant="true" species="M_H" stoichiometry="1" />
          <speciesReference constant="true" species="M_GLC" stoichiometry="1" />
        </listOfProducts>
      </reaction>
      <reaction fast="false" id="R_130" name="130" reversible="false" fbc:lowerFluxBound="cobra_0_bound" fbc:upperFluxBound="cobra_default_ub">
        <listOfReactants>
          <speciesReference constant="true" species="M_CO2" stoichiometry="1" />
        </listOfReactants>
        <listOfProducts>
          <speciesReference constant="true" species="M_CO2_ext" stoichiometry="1" />
        </listOfProducts>
      </reaction>
      <reaction fast="false" id="R_131" name="131" reversible="true" fbc:lowerFluxBound="cobra_default_lb" fbc:upperFluxBound="cobra_default_ub">
        <listOfReactants>
          <speciesReference constant="true" species="M_H" stoichiometry="1" />
        </listOfReactants>
        <listOfProducts>
          <speciesReference constant="true" species="M_H_ext" stoichiometry="1" />
        </listOfProducts>
      </reaction>
      <reaction fast="false" id="R_NMB0615" name="NMB0615" reversible="false" fbc:lowerFluxBound="cobra_0_bound" fbc:upperFluxBound="cobra_default_ub">
        <listOfReactants>
          <speciesReference constant="true" species="M_NH3_ext" stoichiometry="1" />
        </listOfReactants>
        <listOfProducts>
          <speciesReference constant="true" species="M_NH3" stoichiometry="1" />
        </listOfProducts>
      </reaction>
      <reaction fast="false" id="R_133" name="133" reversible="false" fbc:lowerFluxBound="cobra_0_bound" fbc:upperFluxBound="cobra_default_ub">
        <listOfReactants>
          <speciesReference constant="true" species="M_O2_ext" stoichiometry="1" />
        </listOfReactants>
        <listOfProducts>
          <speciesReference constant="true" species="M_O2" stoichiometry="1" />
        </listOfProducts>
      </reaction>
      <reaction fast="false" id="R_NMB0378" name="NMB0378" reversible="false" fbc:lowerFluxBound="cobra_0_bound" fbc:upperFluxBound="cobra_default_ub">
        <listOfReactants>
          <speciesReference constant="true" species="M_H_ext" stoichiometry="1" />
          <speciesReference constant="true" species="M_Pi_ext" stoichiometry="1" />
        </listOfReactants>
        <listOfProducts>
          <speciesReference constant="true" species="M_H" stoichiometry="1" />
          <speciesReference constant="true" species="M_Pi" stoichiometry="1" />
        </listOfProducts>
      </reaction>
      <reaction fast="false" id="R_NMB0879_1" name="NMB0879_1" reversible="false" fbc:lowerFluxBound="cobra_0_bound" fbc:upperFluxBound="cobra_default_ub">
        <listOfReactants>
          <speciesReference constant="true" species="M_ATP" stoichiometry="1" />
          <speciesReference constant="true" species="M_H2O" stoichiometry="1" />
          <speciesReference constant="true" species="M_THS_ext" stoichiometry="1" />
        </listOfReactants>
        <listOfProducts>
          <speciesReference constant="true" species="M_ADP" stoichiometry="1" />
          <speciesReference constant="true" species="M_THS" stoichiometry="1" />
          <speciesReference constant="true" species="M_H" stoichiometry="1" />
          <speciesReference constant="true" species="M_Pi" stoichiometry="1" />
        </listOfProducts>
      </reaction>
      <reaction fast="false" id="R_NMB0879_2" name="NMB0879_2" reversible="false" fbc:lowerFluxBound="cobra_0_bound" fbc:upperFluxBound="cobra_default_ub">
        <listOfReactants>
          <speciesReference constant="true" species="M_ATP" stoichiometry="1" />
          <speciesReference constant="true" species="M_H_ext" stoichiometry="2" />
          <speciesReference constant="true" species="M_H2O" stoichiometry="1" />
          <speciesReference constant="true" species="M_SO4" stoichiometry="1" />
        </listOfReactants>
        <listOfProducts>
          <speciesReference constant="true" species="M_ADP" stoichiometry="1" />
          <speciesReference constant="true" species="M_H" stoichiometry="2" />
          <speciesReference constant="true" species="M_Pi" stoichiometry="1" />
          <speciesReference constant="true" species="M_SO4_ext" stoichiometry="1" />
        </listOfProducts>
      </reaction>
      <reaction fast="false" id="R_137" name="137" reversible="false" fbc:lowerFluxBound="cobra_0_bound" fbc:upperFluxBound="cobra_default_ub">
        <listOfReactants>
          <speciesReference constant="true" species="M_H2S" stoichiometry="1" />
        </listOfReactants>
        <listOfProducts>
          <speciesReference constant="true" species="M_H_ext" stoichiometry="1" />
          <speciesReference constant="true" species="M_HS___ext" stoichiometry="1" />
        </listOfProducts>
      </reaction>
      <reaction fast="false" id="R_138" name="138" reversible="false" fbc:lowerFluxBound="cobra_0_bound" fbc:upperFluxBound="cobra_default_ub">
        <listOfReactants>
          <speciesReference constant="true" species="M_H_ext" stoichiometry="1" />
          <speciesReference constant="true" species="M_GLU_ext" stoichiometry="1" />
        </listOfReactants>
        <listOfProducts>
          <speciesReference constant="true" species="M_H" stoichiometry="1" />
          <speciesReference constant="true" species="M_GLU" stoichiometry="1" />
        </listOfProducts>
      </reaction>
      <reaction fast="false" id="R_139" name="139" reversible="false" fbc:lowerFluxBound="cobra_0_bound" fbc:upperFluxBound="cobra_default_ub">
        <listOfReactants>
          <speciesReference constant="true" species="M_GLN_ext" stoichiometry="1" />
          <speciesReference constant="true" species="M_H_ext" stoichiometry="1" />
        </listOfReactants>
        <listOfProducts>
          <speciesReference constant="true" species="M_GLN" stoichiometry="1" />
          <speciesReference constant="true" species="M_H" stoichiometry="1" />
        </listOfProducts>
      </reaction>
      <reaction fast="false" id="R_140" name="140" reversible="false" fbc:lowerFluxBound="cobra_0_bound" fbc:upperFluxBound="cobra_default_ub">
        <listOfReactants>
          <speciesReference constant="true" species="M_H_ext" stoichiometry="1" />
          <speciesReference constant="true" species="M_PRO_ext" stoichiometry="1" />
        </listOfReactants>
        <listOfProducts>
          <speciesReference constant="true" species="M_H" stoichiometry="1" />
          <speciesReference constant="true" species="M_PRO" stoichiometry="1" />
        </listOfProducts>
      </reaction>
      <reaction fast="false" id="R_141" name="141" reversible="false" fbc:lowerFluxBound="cobra_0_bound" fbc:upperFluxBound="cobra_default_ub">
        <listOfReactants>
          <speciesReference constant="true" species="M_H_ext" stoichiometry="1" />
          <speciesReference constant="true" species="M_ASP_ext" stoichiometry="1" />
        </listOfReactants>
        <listOfProducts>
          <speciesReference constant="true" species="M_H" stoichiometry="1" />
          <speciesReference constant="true" species="M_ASP" stoichiometry="1" />
        </listOfProducts>
      </reaction>
      <reaction fast="false" id="R_142" name="142" reversible="false" fbc:lowerFluxBound="cobra_0_bound" fbc:upperFluxBound="cobra_default_ub">
        <listOfReactants>
          <speciesReference constant="true" species="M_H_ext" stoichiometry="1" />
          <speciesReference constant="true" species="M_ASN_ext" stoichiometry="1" />
        </listOfReactants>
        <listOfProducts>
          <speciesReference constant="true" species="M_H" stoichiometry="1" />
          <speciesReference constant="true" species="M_ASN" stoichiometry="1" />
        </listOfProducts>
      </reaction>
      <reaction fast="false" id="R_143" name="143" reversible="false" fbc:lowerFluxBound="cobra_0_bound" fbc:upperFluxBound="cobra_default_ub">
        <listOfReactants>
          <speciesReference constant="true" species="M_ARG_ext" stoichiometry="1" />
          <speciesReference constant="true" species="M_H_ext" stoichiometry="1" />
        </listOfReactants>
        <listOfProducts>
          <speciesReference constant="true" species="M_ARG" stoichiometry="1" />
          <speciesReference constant="true" species="M_H" stoichiometry="1" />
        </listOfProducts>
      </reaction>
      <reaction fast="false" id="R_144" name="144" reversible="false" fbc:lowerFluxBound="cobra_0_bound" fbc:upperFluxBound="cobra_default_ub">
        <listOfReactants>
          <speciesReference constant="true" species="M_H_ext" stoichiometry="1" />
          <speciesReference constant="true" species="M_THR_ext" stoichiometry="1" />
        </listOfReactants>
        <listOfProducts>
          <speciesReference constant="true" species="M_THR" stoichiometry="1" />
          <speciesReference constant="true" species="M_H" stoichiometry="1" />
        </listOfProducts>
      </reaction>
      <reaction fast="false" id="R_145" name="145" reversible="false" fbc:lowerFluxBound="cobra_0_bound" fbc:upperFluxBound="cobra_default_ub">
        <listOfReactants>
          <speciesReference constant="true" species="M_LYS_ext" stoichiometry="1" />
          <speciesReference constant="true" species="M_H_ext" stoichiometry="1" />
        </listOfReactants>
        <listOfProducts>
          <speciesReference constant="true" species="M_LYS" stoichiometry="1" />
          <speciesReference constant="true" species="M_H" stoichiometry="1" />
        </listOfProducts>
      </reaction>
      <reaction fast="false" id="R_146" name="146" reversible="false" fbc:lowerFluxBound="cobra_0_bound" fbc:upperFluxBound="cobra_default_ub">
        <listOfReactants>
          <speciesReference constant="true" species="M_H_ext" stoichiometry="1" />
          <speciesReference constant="true" species="M_ILE_ext" stoichiometry="1" />
        </listOfReactants>
        <listOfProducts>
          <speciesReference constant="true" species="M_H" stoichiometry="1" />
          <speciesReference constant="true" species="M_ILE" stoichiometry="1" />
        </listOfProducts>
      </reaction>
      <reaction fast="false" id="R_147" name="147" reversible="false" fbc:lowerFluxBound="cobra_0_bound" fbc:upperFluxBound="cobra_default_ub">
        <listOfReactants>
          <speciesReference constant="true" species="M_MET_ext" stoichiometry="1" />
          <speciesReference constant="true" species="M_H_ext" stoichiometry="1" />
        </listOfReactants>
        <listOfProducts>
          <speciesReference constant="true" species="M_H" stoichiometry="1" />
          <speciesReference constant="true" species="M_MET" stoichiometry="1" />
        </listOfProducts>
      </reaction>
      <reaction fast="false" id="R_148" name="148" reversible="false" fbc:lowerFluxBound="cobra_0_bound" fbc:upperFluxBound="cobra_default_ub">
        <listOfReactants>
          <speciesReference constant="true" species="M_H_ext" stoichiometry="1" />
          <speciesReference constant="true" species="M_SER_ext" stoichiometry="1" />
        </listOfReactants>
        <listOfProducts>
          <speciesReference constant="true" species="M_SER" stoichiometry="1" />
          <speciesReference constant="true" species="M_H" stoichiometry="1" />
        </listOfProducts>
      </reaction>
      <reaction fast="false" id="R_149" name="149" reversible="false" fbc:lowerFluxBound="cobra_0_bound" fbc:upperFluxBound="cobra_default_ub">
        <listOfReactants>
          <speciesReference constant="true" species="M_CYS_ext" stoichiometry="1" />
          <speciesReference constant="true" species="M_H_ext" stoichiometry="1" />
        </listOfReactants>
        <listOfProducts>
          <speciesReference constant="true" species="M_H" stoichiometry="1" />
          <speciesReference constant="true" species="M_CYS" stoichiometry="1" />
        </listOfProducts>
      </reaction>
      <reaction fast="false" id="R_150" name="150" reversible="false" fbc:lowerFluxBound="cobra_0_bound" fbc:upperFluxBound="cobra_default_ub">
        <listOfReactants>
          <speciesReference constant="true" species="M_GLY_ext" stoichiometry="1" />
          <speciesReference constant="true" species="M_H_ext" stoichiometry="1" />
        </listOfReactants>
        <listOfProducts>
          <speciesReference constant="true" species="M_H" stoichiometry="1" />
          <speciesReference constant="true" species="M_GLY" stoichiometry="1" />
        </listOfProducts>
      </reaction>
      <reaction fast="false" id="R_151" name="151" reversible="false" fbc:lowerFluxBound="cobra_0_bound" fbc:upperFluxBound="cobra_default_ub">
        <listOfReactants>
          <speciesReference constant="true" species="M_VAL_ext" stoichiometry="1" />
          <speciesReference constant="true" species="M_H_ext" stoichiometry="1" />
        </listOfReactants>
        <listOfProducts>
          <speciesReference constant="true" species="M_VAL" stoichiometry="1" />
          <speciesReference constant="true" species="M_H" stoichiometry="1" />
        </listOfProducts>
      </reaction>
      <reaction fast="false" id="R_152" name="152" reversible="false" fbc:lowerFluxBound="cobra_0_bound" fbc:upperFluxBound="cobra_default_ub">
        <listOfReactants>
          <speciesReference constant="true" species="M_H_ext" stoichiometry="1" />
          <speciesReference constant="true" species="M_LEU_ext" stoichiometry="1" />
        </listOfReactants>
        <listOfProducts>
          <speciesReference constant="true" species="M_H" stoichiometry="1" />
          <speciesReference constant="true" species="M_LEU" stoichiometry="1" />
        </listOfProducts>
      </reaction>
      <reaction fast="false" id="R_153" name="153" reversible="false" fbc:lowerFluxBound="cobra_0_bound" fbc:upperFluxBound="cobra_default_ub">
        <listOfReactants>
          <speciesReference constant="true" species="M_ALA_ext" stoichiometry="1" />
          <speciesReference constant="true" species="M_H_ext" stoichiometry="1" />
        </listOfReactants>
        <listOfProducts>
          <speciesReference constant="true" species="M_ALA" stoichiometry="1" />
          <speciesReference constant="true" species="M_H" stoichiometry="1" />
        </listOfProducts>
      </reaction>
      <reaction fast="false" id="R_154" name="154" reversible="false" fbc:lowerFluxBound="cobra_0_bound" fbc:upperFluxBound="cobra_default_ub">
        <listOfReactants>
          <speciesReference constant="true" species="M_H_ext" stoichiometry="1" />
          <speciesReference constant="true" species="M_HIS_ext" stoichiometry="1" />
        </listOfReactants>
        <listOfProducts>
          <speciesReference constant="true" species="M_H" stoichiometry="1" />
          <speciesReference constant="true" species="M_HIS" stoichiometry="1" />
        </listOfProducts>
      </reaction>
      <reaction fast="false" id="R_155" name="155" reversible="false" fbc:lowerFluxBound="cobra_0_bound" fbc:upperFluxBound="cobra_default_ub">
        <listOfReactants>
          <speciesReference constant="true" species="M_PHE_ext" stoichiometry="1" />
          <speciesReference constant="true" species="M_H_ext" stoichiometry="1" />
        </listOfReactants>
        <listOfProducts>
          <speciesReference constant="true" species="M_PHE" stoichiometry="1" />
          <speciesReference constant="true" species="M_H" stoichiometry="1" />
        </listOfProducts>
      </reaction>
      <reaction fast="false" id="R_156" name="156" reversible="false" fbc:lowerFluxBound="cobra_0_bound" fbc:upperFluxBound="cobra_default_ub">
        <listOfReactants>
          <speciesReference constant="true" species="M_TYR_ext" stoichiometry="1" />
          <speciesReference constant="true" species="M_H_ext" stoichiometry="1" />
        </listOfReactants>
        <listOfProducts>
          <speciesReference constant="true" species="M_TYR" stoichiometry="1" />
          <speciesReference constant="true" species="M_H" stoichiometry="1" />
        </listOfProducts>
      </reaction>
      <reaction fast="false" id="R_157" name="157" reversible="false" fbc:lowerFluxBound="cobra_0_bound" fbc:upperFluxBound="cobra_default_ub">
        <listOfReactants>
          <speciesReference constant="true" species="M_TRP_ext" stoichiometry="1" />
          <speciesReference constant="true" species="M_H_ext" stoichiometry="1" />
        </listOfReactants>
        <listOfProducts>
          <speciesReference constant="true" species="M_H" stoichiometry="1" />
          <speciesReference constant="true" species="M_TRP" stoichiometry="1" />
        </listOfProducts>
      </reaction>
      <reaction fast="false" id="R_NMB0085" name="NMB0085" reversible="false" fbc:lowerFluxBound="cobra_0_bound" fbc:upperFluxBound="cobra_default_ub">
        <listOfReactants>
          <speciesReference constant="true" species="M_ATP" stoichiometry="1" />
          <speciesReference constant="true" species="M_H2O" stoichiometry="1" />
          <speciesReference constant="true" species="M_GLU_ext" stoichiometry="1" />
        </listOfReactants>
        <listOfProducts>
          <speciesReference constant="true" species="M_ADP" stoichiometry="1" />
          <speciesReference constant="true" species="M_H" stoichiometry="1" />
          <speciesReference constant="true" species="M_GLU" stoichiometry="1" />
          <speciesReference constant="true" species="M_Pi" stoichiometry="1" />
        </listOfProducts>
      </reaction>
      <reaction fast="false" id="R_NMB0402" name="NMB0402" reversible="false" fbc:lowerFluxBound="cobra_0_bound" fbc:upperFluxBound="cobra_default_ub">
        <listOfReactants>
          <speciesReference constant="true" species="M_ATP" stoichiometry="1" />
          <speciesReference constant="true" species="M_PRO_ext" stoichiometry="1" />
          <speciesReference constant="true" species="M_H2O" stoichiometry="1" />
        </listOfReactants>
        <listOfProducts>
          <speciesReference constant="true" species="M_ADP" stoichiometry="1" />
          <speciesReference constant="true" species="M_H" stoichiometry="1" />
          <speciesReference constant="true" species="M_PRO" stoichiometry="1" />
          <speciesReference constant="true" species="M_Pi" stoichiometry="1" />
        </listOfProducts>
      </reaction>
      <reaction fast="false" id="R_NMB0177" name="NMB0177" reversible="false" fbc:lowerFluxBound="cobra_0_bound" fbc:upperFluxBound="cobra_default_ub">
        <listOfReactants>
          <speciesReference constant="true" species="M_ATP" stoichiometry="1" />
          <speciesReference constant="true" species="M_ALA_ext" stoichiometry="1" />
          <speciesReference constant="true" species="M_H2O" stoichiometry="1" />
        </listOfReactants>
        <listOfProducts>
          <speciesReference constant="true" species="M_ADP" stoichiometry="1" />
          <speciesReference constant="true" species="M_ALA" stoichiometry="1" />
          <speciesReference constant="true" species="M_H" stoichiometry="1" />
          <speciesReference constant="true" species="M_Pi" stoichiometry="1" />
        </listOfProducts>
      </reaction>
      <reaction fast="false" id="R_NMB2031" name="NMB2031" reversible="false" fbc:lowerFluxBound="cobra_0_bound" fbc:upperFluxBound="cobra_default_ub">
        <listOfReactants>
          <speciesReference constant="true" species="M_ATP" stoichiometry="1" />
          <speciesReference constant="true" species="M_TRP_ext" stoichiometry="1" />
          <speciesReference constant="true" species="M_H2O" stoichiometry="1" />
        </listOfReactants>
        <listOfProducts>
          <speciesReference constant="true" species="M_ADP" stoichiometry="1" />
          <speciesReference constant="true" species="M_H" stoichiometry="1" />
          <speciesReference constant="true" species="M_Pi" stoichiometry="1" />
          <speciesReference constant="true" species="M_TRP" stoichiometry="1" />
        </listOfProducts>
      </reaction>
      <reaction fast="false" id="R_NMB0543" name="NMB0543" reversible="false" fbc:lowerFluxBound="cobra_0_bound" fbc:upperFluxBound="cobra_default_ub">
        <listOfReactants>
          <speciesReference constant="true" species="M_LAC_ext" stoichiometry="1" />
          <speciesReference constant="true" species="M_H_ext" stoichiometry="1" />
        </listOfReactants>
        <listOfProducts>
          <speciesReference constant="true" species="M_LAC" stoichiometry="1" />
          <speciesReference constant="true" species="M_H" stoichiometry="1" />
        </listOfProducts>
      </reaction>
      <reaction fast="false" id="R_159" name="159" reversible="false" fbc:lowerFluxBound="cobra_0_bound" fbc:upperFluxBound="cobra_default_ub">
        <listOfReactants>
          <speciesReference constant="true" species="M_ETH" stoichiometry="1" />
        </listOfReactants>
        <listOfProducts>
          <speciesReference constant="true" species="M_ETH_ext" stoichiometry="1" />
        </listOfProducts>
      </reaction>
      <reaction fast="false" id="R_NMB2133" name="NMB2133" reversible="false" fbc:lowerFluxBound="cobra_0_bound" fbc:upperFluxBound="cobra_default_ub">
        <listOfReactants>
          <speciesReference constant="true" species="M_ACE" stoichiometry="1" />
          <speciesReference constant="true" species="M_H" stoichiometry="1" />
        </listOfReactants>
        <listOfProducts>
          <speciesReference constant="true" species="M_ACE_ext" stoichiometry="1" />
          <speciesReference constant="true" species="M_H_ext" stoichiometry="1" />
        </listOfProducts>
      </reaction>
      <reaction fast="false" id="R_161" name="161" reversible="false" fbc:lowerFluxBound="cobra_0_bound" fbc:upperFluxBound="cobra_default_ub">
        <listOfReactants>
          <speciesReference constant="true" species="M_PROT" stoichiometry="1" />
        </listOfReactants>
        <listOfProducts>
          <speciesReference constant="true" species="M_PROT_ext" stoichiometry="1" />
        </listOfProducts>
      </reaction>
      <reaction fast="false" id="R_Ex_ACE_ext" name="Ex_ACE_ext" reversible="true" fbc:lowerFluxBound="R_Ex_ACE_ext_lower_bound" fbc:upperFluxBound="R_Ex_ACE_ext_upper_bound">
        <listOfReactants>
          <speciesReference constant="true" species="M_ACE_ext" stoichiometry="1" />
        </listOfReactants>
      </reaction>
      <reaction fast="false" id="R_Ex_ALA_ext" name="Ex_ALA_ext" reversible="true" fbc:lowerFluxBound="R_Ex_ALA_ext_lower_bound" fbc:upperFluxBound="R_Ex_ALA_ext_upper_bound">
        <listOfReactants>
          <speciesReference constant="true" species="M_ALA_ext" stoichiometry="1" />
        </listOfReactants>
      </reaction>
      <reaction fast="false" id="R_Ex_ARG_ext" name="Ex_ARG_ext" reversible="true" fbc:lowerFluxBound="R_Ex_ARG_ext_lower_bound" fbc:upperFluxBound="R_Ex_ARG_ext_upper_bound">
        <listOfReactants>
          <speciesReference constant="true" species="M_ARG_ext" stoichiometry="1" />
        </listOfReactants>
      </reaction>
      <reaction fast="false" id="R_Ex_ASN_ext" name="Ex_ASN_ext" reversible="true" fbc:lowerFluxBound="R_Ex_ASN_ext_lower_bound" fbc:upperFluxBound="R_Ex_ASN_ext_upper_bound">
        <listOfReactants>
          <speciesReference constant="true" species="M_ASN_ext" stoichiometry="1" />
        </listOfReactants>
      </reaction>
      <reaction fast="false" id="R_Ex_ASP_ext" name="Ex_ASP_ext" reversible="true" fbc:lowerFluxBound="R_Ex_ASP_ext_lower_bound" fbc:upperFluxBound="R_Ex_ASP_ext_upper_bound">
        <listOfReactants>
          <speciesReference constant="true" species="M_ASP_ext" stoichiometry="1" />
        </listOfReactants>
      </reaction>
      <reaction fast="false" id="R_Ex_CO2_ext" name="Ex_CO2_ext" reversible="true" fbc:lowerFluxBound="R_Ex_CO2_ext_lower_bound" fbc:upperFluxBound="R_Ex_CO2_ext_upper_bound">
        <listOfReactants>
          <speciesReference constant="true" species="M_CO2_ext" stoichiometry="1" />
        </listOfReactants>
      </reaction>
      <reaction fast="false" id="R_Ex_CYS_ext" name="Ex_CYS_ext" reversible="true" fbc:lowerFluxBound="R_Ex_CYS_ext_lower_bound" fbc:upperFluxBound="R_Ex_CYS_ext_upper_bound">
        <listOfReactants>
          <speciesReference constant="true" species="M_CYS_ext" stoichiometry="1" />
        </listOfReactants>
      </reaction>
[truncated: 79,334 more chars]
