# Supplementary material for: Do genome-scale models need exact solvers or clearer standards?
Source: Mol Syst Biol. 2015 Oct 14;11(10):831. doi: 10.15252/msb.20156157 (PMC4631202; doi:10.15252/msb.20156157)
Supplement: Supplementary file 2 — Dataset EV1 [file msb0011-0831-sd2.zip › m_model_collection-master/sbml3/iIB711.xml]

<?xml version='1.0' encoding='UTF-8'?>
<sbml xmlns:fbc="http://www.sbml.org/sbml/level3/version1/fbc/version2" level="3" sboTerm="SBO:0000624" version="1" xmlns="http://www.sbml.org/sbml/level3/version1/core" fbc:required="false">
  <model id="iIB711" fbc:strict="true">
    <listOfUnitDefinitions>
      <unitDefinition id="mmol_per_gDW_per_hr">
        <listOfUnits>
          <unit exponent="1" kind="mole" multiplier="1" scale="-3" />
          <unit exponent="-1" kind="gram" multiplier="1" scale="0" />
          <unit exponent="-1" kind="second" multiplier="3600" scale="0" />
        </listOfUnits>
      </unitDefinition>
    </listOfUnitDefinitions>
    <fbc:listOfObjectives fbc:activeObjective="obj">
      <fbc:objective fbc:id="obj" fbc:type="maximize">
        <fbc:listOfFluxObjectives>
          <fbc:fluxObjective fbc:coefficient="1" fbc:reaction="R_r0793" />
        </fbc:listOfFluxObjectives>
      </fbc:objective>
    </fbc:listOfObjectives>
    <listOfParameters>
      <parameter constant="true" id="cobra_default_lb" sboTerm="SBO:0000626" units="mmol_per_gDW_per_hr" value="-1000" />
      <parameter constant="true" id="cobra_default_ub" sboTerm="SBO:0000626" units="mmol_per_gDW_per_hr" value="1000" />
      <parameter constant="true" id="cobra_0_bound" sboTerm="SBO:0000626" units="mmol_per_gDW_per_hr" value="0" />
    </listOfParameters>
    <listOfCompartments>
      <compartment constant="true" id="c" name="Cytosol" />
      <compartment constant="true" id="b" name="Boundary" />
    </listOfCompartments>
    <listOfSpecies>
      <species boundaryCondition="false" compartment="c" constant="false" hasOnlySubstanceUnits="false" id="M_13PDG" name="13PDG_" fbc:charge="0" />
      <species boundaryCondition="false" compartment="c" constant="false" hasOnlySubstanceUnits="false" id="M_2A3KB" name="2A3KB_" fbc:charge="0" />
      <species boundaryCondition="false" compartment="c" constant="false" hasOnlySubstanceUnits="false" id="M_2MBECOA" name="2MBECOA_" fbc:charge="0" />
      <species boundaryCondition="false" compartment="c" constant="false" hasOnlySubstanceUnits="false" id="M_2MBUTCOA" name="2MBUTCOA_" fbc:charge="0" />
      <species boundaryCondition="false" compartment="c" constant="false" hasOnlySubstanceUnits="false" id="M_2MBUTLIPO" name="2MBUTLIPO_" fbc:charge="0" />
      <species boundaryCondition="false" compartment="c" constant="false" hasOnlySubstanceUnits="false" id="M_2PCDPMDE" name="2PCDPMDE_" fbc:charge="0" />
      <species boundaryCondition="false" compartment="c" constant="false" hasOnlySubstanceUnits="false" id="M_2PG" name="2PG_" fbc:charge="0" />
      <species boundaryCondition="false" compartment="c" constant="false" hasOnlySubstanceUnits="false" id="M_3DDAH7P" name="3DDAH7P_" fbc:charge="0" />
      <species boundaryCondition="false" compartment="c" constant="false" hasOnlySubstanceUnits="false" id="M_3MBECOA" name="3MBECOA_" fbc:charge="0" />
      <species boundaryCondition="false" compartment="c" constant="false" hasOnlySubstanceUnits="false" id="M_3MBUTCOA" name="3MBUTCOA_" fbc:charge="0" />
      <species boundaryCondition="false" compartment="c" constant="false" hasOnlySubstanceUnits="false" id="M_3MBUTLIPO" name="3MBUTLIPO_" fbc:charge="0" />
      <species boundaryCondition="false" compartment="c" constant="false" hasOnlySubstanceUnits="false" id="M_3PG" name="3PG_" fbc:charge="0" />
      <species boundaryCondition="false" compartment="c" constant="false" hasOnlySubstanceUnits="false" id="M_3PSER" name="3PSER_" fbc:charge="0" />
      <species boundaryCondition="false" compartment="c" constant="false" hasOnlySubstanceUnits="false" id="M_3PSME" name="3PSME_" fbc:charge="0" />
      <species boundaryCondition="false" compartment="c" constant="false" hasOnlySubstanceUnits="false" id="M_4HPP" name="4HPP_" fbc:charge="0" />
      <species boundaryCondition="false" compartment="c" constant="false" hasOnlySubstanceUnits="false" id="M_4PPNCYS" name="4PPNCYS_" fbc:charge="0" />
      <species boundaryCondition="false" compartment="c" constant="false" hasOnlySubstanceUnits="false" id="M_4PPNTE" name="4PPNTE_" fbc:charge="0" />
      <species boundaryCondition="false" compartment="c" constant="false" hasOnlySubstanceUnits="false" id="M_4PPNTO" name="4PPNTO_" fbc:charge="0" />
      <species boundaryCondition="false" compartment="c" constant="false" hasOnlySubstanceUnits="false" id="M_5MTA" name="5MTA_" fbc:charge="0" />
      <species boundaryCondition="false" compartment="c" constant="false" hasOnlySubstanceUnits="false" id="M_A6RP" name="A6RP_" fbc:charge="0" />
      <species boundaryCondition="false" compartment="c" constant="false" hasOnlySubstanceUnits="false" id="M_A6RP5P" name="A6RP5P_" fbc:charge="0" />
      <species boundaryCondition="false" compartment="c" constant="false" hasOnlySubstanceUnits="false" id="M_A6RP5P2" name="A6RP5P2_" fbc:charge="0" />
      <species boundaryCondition="false" compartment="c" constant="false" hasOnlySubstanceUnits="false" id="M_AACCOA" name="AACCOA_" fbc:charge="0" />
      <species boundaryCondition="false" compartment="c" constant="false" hasOnlySubstanceUnits="false" id="M_ABUT" name="ABUT_" fbc:charge="0" />
      <species boundaryCondition="false" compartment="c" constant="false" hasOnlySubstanceUnits="false" id="M_AC" name="AC_" fbc:charge="0" />
      <species boundaryCondition="false" compartment="c" constant="false" hasOnlySubstanceUnits="false" id="M_ACACP" name="ACACP_" fbc:charge="0" />
      <species boundaryCondition="false" compartment="c" constant="false" hasOnlySubstanceUnits="false" id="M_ACAL" name="ACAL_" fbc:charge="0" />
      <species boundaryCondition="false" compartment="c" constant="false" hasOnlySubstanceUnits="false" id="M_ACCOA" name="ACCOA_" fbc:charge="0" />
      <species boundaryCondition="false" compartment="c" constant="false" hasOnlySubstanceUnits="false" id="M_ACETYLP" name="ACETYLP_" fbc:charge="0" />
      <species boundaryCondition="false" compartment="c" constant="false" hasOnlySubstanceUnits="false" id="M_ACLAC" name="ACLAC_" fbc:charge="0" />
      <species boundaryCondition="false" compartment="c" constant="false" hasOnlySubstanceUnits="false" id="M_ACP" name="ACP_" fbc:charge="0" />
      <species boundaryCondition="false" compartment="c" constant="false" hasOnlySubstanceUnits="false" id="M_ACRCOA" name="ACRCOA_" fbc:charge="0" />
      <species boundaryCondition="false" compartment="c" constant="false" hasOnlySubstanceUnits="false" id="M_ACT" name="ACT_" fbc:charge="0" />
      <species boundaryCondition="false" compartment="c" constant="false" hasOnlySubstanceUnits="false" id="M_ACTAC" name="ACTAC_" fbc:charge="0" />
      <species boundaryCondition="false" compartment="c" constant="false" hasOnlySubstanceUnits="false" id="M_AD" name="AD_" fbc:charge="0" />
      <species boundaryCondition="false" compartment="c" constant="false" hasOnlySubstanceUnits="false" id="M_ADCHOR" name="ADCHOR_" fbc:charge="0" />
      <species boundaryCondition="false" compartment="c" constant="false" hasOnlySubstanceUnits="false" id="M_ADHAP" name="ADHAP_" fbc:charge="0" />
      <species boundaryCondition="false" compartment="c" constant="false" hasOnlySubstanceUnits="false" id="M_ADLIPO" name="ADLIPO_" fbc:charge="0" />
      <species boundaryCondition="false" compartment="c" constant="false" hasOnlySubstanceUnits="false" id="M_ADN" name="ADN_" fbc:charge="0" />
      <species boundaryCondition="false" compartment="c" constant="false" hasOnlySubstanceUnits="false" id="M_ADP" name="ADP_" fbc:charge="0" />
      <species boundaryCondition="false" compartment="c" constant="false" hasOnlySubstanceUnits="false" id="M_AGL3P" name="AGL3P_" fbc:charge="0" />
      <species boundaryCondition="false" compartment="c" constant="false" hasOnlySubstanceUnits="false" id="M_AHHMD" name="AHHMD_" fbc:charge="0" />
      <species boundaryCondition="false" compartment="c" constant="false" hasOnlySubstanceUnits="false" id="M_AHHMP" name="AHHMP_" fbc:charge="0" />
      <species boundaryCondition="false" compartment="c" constant="false" hasOnlySubstanceUnits="false" id="M_AHTD" name="AHTD_" fbc:charge="0" />
      <species boundaryCondition="false" compartment="c" constant="false" hasOnlySubstanceUnits="false" id="M_AICAR" name="AICAR_" fbc:charge="0" />
      <species boundaryCondition="false" compartment="c" constant="false" hasOnlySubstanceUnits="false" id="M_AIR" name="AIR_" fbc:charge="0" />
      <species boundaryCondition="false" compartment="c" constant="false" hasOnlySubstanceUnits="false" id="M_AKG" name="AKG_" fbc:charge="0" />
      <species boundaryCondition="false" compartment="c" constant="false" hasOnlySubstanceUnits="false" id="M_AKP" name="AKP_" fbc:charge="0" />
      <species boundaryCondition="false" compartment="c" constant="false" hasOnlySubstanceUnits="false" id="M_ALA" name="ALA_" fbc:charge="0" />
      <species boundaryCondition="false" compartment="c" constant="false" hasOnlySubstanceUnits="false" id="M_ALAALA" name="ALAALA_" fbc:charge="0" />
      <species boundaryCondition="false" compartment="c" constant="false" hasOnlySubstanceUnits="false" id="M_ALALAC" name="ALALAC_" fbc:charge="0" />
      <species boundaryCondition="false" compartment="c" constant="false" hasOnlySubstanceUnits="false" id="M_AMINOACETONE" name="AMINOACETONE_" fbc:charge="0" />
      <species boundaryCondition="false" compartment="c" constant="false" hasOnlySubstanceUnits="false" id="M_AMINOVAL" name="AMINOVAL_" fbc:charge="0" />
      <species boundaryCondition="false" compartment="c" constant="false" hasOnlySubstanceUnits="false" id="M_AMP" name="AMP_" fbc:charge="0" />
      <species boundaryCondition="false" compartment="c" constant="false" hasOnlySubstanceUnits="false" id="M_AN" name="AN_" fbc:charge="0" />
      <species boundaryCondition="false" compartment="c" constant="false" hasOnlySubstanceUnits="false" id="M_APS" name="APS_" fbc:charge="0" />
      <species boundaryCondition="false" compartment="c" constant="false" hasOnlySubstanceUnits="false" id="M_ARABITOL" name="ARABITOL_" fbc:charge="0" />
      <species boundaryCondition="false" compartment="c" constant="false" hasOnlySubstanceUnits="false" id="M_ARG" name="ARG_" fbc:charge="0" />
      <species boundaryCondition="false" compartment="c" constant="false" hasOnlySubstanceUnits="false" id="M_ARGSUCC" name="ARGSUCC_" fbc:charge="0" />
      <species boundaryCondition="false" compartment="c" constant="false" hasOnlySubstanceUnits="false" id="M_ASER" name="ASER_" fbc:charge="0" />
      <species boundaryCondition="false" compartment="c" constant="false" hasOnlySubstanceUnits="false" id="M_ASN" name="ASN_" fbc:charge="0" />
      <species boundaryCondition="false" compartment="c" constant="false" hasOnlySubstanceUnits="false" id="M_ASP" name="ASP_" fbc:charge="0" />
      <species boundaryCondition="false" compartment="c" constant="false" hasOnlySubstanceUnits="false" id="M_ASPSA" name="ASPSA_" fbc:charge="0" />
      <species boundaryCondition="false" compartment="c" constant="false" hasOnlySubstanceUnits="false" id="M_ASUC" name="ASUC_" fbc:charge="0" />
      <species boundaryCondition="false" compartment="c" constant="false" hasOnlySubstanceUnits="false" id="M_ATN" name="ATN_" fbc:charge="0" />
      <species boundaryCondition="false" compartment="c" constant="false" hasOnlySubstanceUnits="false" id="M_ATP" name="ATP_" fbc:charge="0" />
      <species boundaryCondition="false" compartment="c" constant="false" hasOnlySubstanceUnits="false" id="M_ATT" name="ATT_" fbc:charge="0" />
      <species boundaryCondition="false" compartment="c" constant="false" hasOnlySubstanceUnits="false" id="M_bALA" name="bALA_" fbc:charge="0" />
      <species boundaryCondition="false" compartment="c" constant="false" hasOnlySubstanceUnits="false" id="M_BASP" name="BASP_" fbc:charge="0" />
      <species boundaryCondition="false" compartment="c" constant="false" hasOnlySubstanceUnits="false" id="M_bDG6P" name="bDG6P_" fbc:charge="0" />
      <species boundaryCondition="false" compartment="c" constant="false" hasOnlySubstanceUnits="false" id="M_bDGLC" name="bDGLC_" fbc:charge="0" />
      <species boundaryCondition="false" compartment="c" constant="false" hasOnlySubstanceUnits="false" id="M_C040COA" name="C040COA_" fbc:charge="0" />
      <species boundaryCondition="false" compartment="c" constant="false" hasOnlySubstanceUnits="false" id="M_C060ACP" name="C060ACP_" fbc:charge="0" />
      <species boundaryCondition="false" compartment="c" constant="false" hasOnlySubstanceUnits="false" id="M_C060COA" name="C060COA_" fbc:charge="0" />
      <species boundaryCondition="false" compartment="c" constant="false" hasOnlySubstanceUnits="false" id="M_C080COA" name="C080COA_" fbc:charge="0" />
      <species boundaryCondition="false" compartment="c" constant="false" hasOnlySubstanceUnits="false" id="M_C100ACP" name="C100ACP_" fbc:charge="0" />
      <species boundaryCondition="false" compartment="c" constant="false" hasOnlySubstanceUnits="false" id="M_C120ACP" name="C120ACP_" fbc:charge="0" />
      <species boundaryCondition="false" compartment="c" constant="false" hasOnlySubstanceUnits="false" id="M_C140ACP" name="C140ACP_" fbc:charge="0" />
      <species boundaryCondition="false" compartment="c" constant="false" hasOnlySubstanceUnits="false" id="M_C141ACP" name="C141ACP_" fbc:charge="0" />
      <species boundaryCondition="false" compartment="c" constant="false" hasOnlySubstanceUnits="false" id="M_C150ACP" name="C150ACP_" fbc:charge="0" />
      <species boundaryCondition="false" compartment="c" constant="false" hasOnlySubstanceUnits="false" id="M_C160ACP" name="C160ACP_" fbc:charge="0" />
      <species boundaryCondition="false" compartment="c" constant="false" hasOnlySubstanceUnits="false" id="M_C161ACP" name="C161ACP_" fbc:charge="0" />
      <species boundaryCondition="false" compartment="c" constant="false" hasOnlySubstanceUnits="false" id="M_C16H14O6_1" name="C16H14O6_1_" fbc:charge="0" />
      <species boundaryCondition="false" compartment="c" constant="false" hasOnlySubstanceUnits="false" id="M_C16H14O6_2" name="C16H14O6_2_" fbc:charge="0" />
      <species boundaryCondition="false" compartment="c" constant="false" hasOnlySubstanceUnits="false" id="M_C16H16O5" name="C16H16O5_" fbc:charge="0" />
      <species boundaryCondition="false" compartment="c" constant="false" hasOnlySubstanceUnits="false" id="M_C16H16O7" name="C16H16O7_" fbc:charge="0" />
      <species boundaryCondition="false" compartment="c" constant="false" hasOnlySubstanceUnits="false" id="M_C16H17O8" name="C16H17O8_" fbc:charge="0" />
      <species boundaryCondition="false" compartment="c" constant="false" hasOnlySubstanceUnits="false" id="M_C16H20O9" name="C16H20O9_" fbc:charge="0" />
      <species boundaryCondition="false" compartment="c" constant="false" hasOnlySubstanceUnits="false" id="M_C170ACP" name="C170ACP_" fbc:charge="0" />
      <species boundaryCondition="false" compartment="c" constant="false" hasOnlySubstanceUnits="false" id="M_C180ACP" name="C180ACP_" fbc:charge="0" />
      <species boundaryCondition="false" compartment="c" constant="false" hasOnlySubstanceUnits="false" id="M_C181ACP" name="C181ACP_" fbc:charge="0" />
      <species boundaryCondition="false" compartment="c" constant="false" hasOnlySubstanceUnits="false" id="M_C182ACP" name="C182ACP_" fbc:charge="0" />
      <species boundaryCondition="false" compartment="c" constant="false" hasOnlySubstanceUnits="false" id="M_C32H26O12" name="C32H26O12_" fbc:charge="0" />
      <species boundaryCondition="false" compartment="c" constant="false" hasOnlySubstanceUnits="false" id="M_CAASP" name="CAASP_" fbc:charge="0" />
      <species boundaryCondition="false" compartment="c" constant="false" hasOnlySubstanceUnits="false" id="M_CADA" name="CADA_" fbc:charge="0" />
      <species boundaryCondition="false" compartment="c" constant="false" hasOnlySubstanceUnits="false" id="M_CAGLU" name="CAGLU_" fbc:charge="0" />
      <species boundaryCondition="false" compartment="c" constant="false" hasOnlySubstanceUnits="false" id="M_CAIR" name="CAIR_" fbc:charge="0" />
      <species boundaryCondition="false" compartment="c" constant="false" hasOnlySubstanceUnits="false" id="M_cAMP" name="cAMP_" fbc:charge="0" />
      <species boundaryCondition="false" compartment="c" constant="false" hasOnlySubstanceUnits="false" id="M_CAP" name="CAP_" fbc:charge="0" />
      <species boundaryCondition="false" compartment="c" constant="false" hasOnlySubstanceUnits="false" id="M_CARBOHYDRATE" name="CARBOHYDRATE_" fbc:charge="0" />
      <species boundaryCondition="false" compartment="c" constant="false" hasOnlySubstanceUnits="false" id="M_CBHCAP" name="CBHCAP_" fbc:charge="0" />
      <species boundaryCondition="false" compartment="c" constant="false" hasOnlySubstanceUnits="false" id="M_CDA" name="CDA_" fbc:charge="0" />
      <species boundaryCondition="false" compartment="c" constant="false" hasOnlySubstanceUnits="false" id="M_CDA_int1" name="CDA_int1_" fbc:charge="0" />
      <species boundaryCondition="false" compartment="c" constant="false" hasOnlySubstanceUnits="false" id="M_CDA_int2" name="CDA_int2_" fbc:charge="0" />
      <species boundaryCondition="false" compartment="c" constant="false" hasOnlySubstanceUnits="false" id="M_CDA_int3" name="CDA_int3_" fbc:charge="0" />
      <species boundaryCondition="false" compartment="c" constant="false" hasOnlySubstanceUnits="false" id="M_CDP" name="CDP_" fbc:charge="0" />
      <species boundaryCondition="false" compartment="c" constant="false" hasOnlySubstanceUnits="false" id="M_CDPDG" name="CDPDG_" fbc:charge="0" />
      <species boundaryCondition="false" compartment="c" constant="false" hasOnlySubstanceUnits="false" id="M_CDPGL" name="CDPGL_" fbc:charge="0" />
      <species boundaryCondition="false" compartment="c" constant="false" hasOnlySubstanceUnits="false" id="M_CDPMDE" name="CDPMDE_" fbc:charge="0" />
      <species boundaryCondition="false" compartment="c" constant="false" hasOnlySubstanceUnits="false" id="M_CELB" name="CELB_" fbc:charge="0" />
      <species boundaryCondition="false" compartment="c" constant="false" hasOnlySubstanceUnits="false" id="M_cGMP" name="cGMP_" fbc:charge="0" />
      <species boundaryCondition="false" compartment="c" constant="false" hasOnlySubstanceUnits="false" id="M_CHOR" name="CHOR_" fbc:charge="0" />
      <species boundaryCondition="false" compartment="c" constant="false" hasOnlySubstanceUnits="false" id="M_CIT" name="CIT_" fbc:charge="0" />
      <species boundaryCondition="false" compartment="c" constant="false" hasOnlySubstanceUnits="false" id="M_CITR" name="CITR_" fbc:charge="0" />
      <species boundaryCondition="false" compartment="c" constant="false" hasOnlySubstanceUnits="false" id="M_CL" name="CL_" fbc:charge="0" />
      <species boundaryCondition="false" compartment="c" constant="false" hasOnlySubstanceUnits="false" id="M_CMP" name="CMP_" fbc:charge="0" />
      <species boundaryCondition="false" compartment="c" constant="false" hasOnlySubstanceUnits="false" id="M_CO2" name="CO2_" fbc:charge="0" />
      <species boundaryCondition="false" compartment="c" constant="false" hasOnlySubstanceUnits="false" id="M_COA" name="COA_" fbc:charge="0" />
      <species boundaryCondition="false" compartment="c" constant="false" hasOnlySubstanceUnits="false" id="M_CPAD5P" name="CPAD5P_" fbc:charge="0" />
      <species boundaryCondition="false" compartment="c" constant="false" hasOnlySubstanceUnits="false" id="M_CROTONOYLCOA" name="CROTONOYLCOA_" fbc:charge="0" />
      <species boundaryCondition="false" compartment="c" constant="false" hasOnlySubstanceUnits="false" id="M_CTP" name="CTP_" fbc:charge="0" />
      <species boundaryCondition="false" compartment="c" constant="false" hasOnlySubstanceUnits="false" id="M_CYS" name="CYS_" fbc:charge="0" />
      <species boundaryCondition="false" compartment="c" constant="false" hasOnlySubstanceUnits="false" id="M_CYTD" name="CYTD_" fbc:charge="0" />
      <species boundaryCondition="false" compartment="c" constant="false" hasOnlySubstanceUnits="false" id="M_CYTS" name="CYTS_" fbc:charge="0" />
      <species boundaryCondition="false" compartment="c" constant="false" hasOnlySubstanceUnits="false" id="M_D6PGC" name="D6PGC_" fbc:charge="0" />
      <species boundaryCondition="false" compartment="c" constant="false" hasOnlySubstanceUnits="false" id="M_D6PGL" name="D6PGL_" fbc:charge="0" />
      <species boundaryCondition="false" compartment="c" constant="false" hasOnlySubstanceUnits="false" id="M_D6RP5P" name="D6RP5P_" fbc:charge="0" />
      <species boundaryCondition="false" compartment="c" constant="false" hasOnlySubstanceUnits="false" id="M_D8RL" name="D8RL_" fbc:charge="0" />
      <species boundaryCondition="false" compartment="c" constant="false" hasOnlySubstanceUnits="false" id="M_DA" name="DA_" fbc:charge="0" />
      <species boundaryCondition="false" compartment="c" constant="false" hasOnlySubstanceUnits="false" id="M_DADP" name="DADP_" fbc:charge="0" />
      <species boundaryCondition="false" compartment="c" constant="false" hasOnlySubstanceUnits="false" id="M_DALA" name="DALA_" fbc:charge="0" />
      <species boundaryCondition="false" compartment="c" constant="false" hasOnlySubstanceUnits="false" id="M_DAPIM" name="DAPIM_" fbc:charge="0" />
      <species boundaryCondition="false" compartment="c" constant="false" hasOnlySubstanceUnits="false" id="M_DARABINOSE" name="DARABINOSE_" fbc:charge="0" />
      <species boundaryCondition="false" compartment="c" constant="false" hasOnlySubstanceUnits="false" id="M_DARABITOL" name="DARABITOL_" fbc:charge="0" />
      <species boundaryCondition="false" compartment="c" constant="false" hasOnlySubstanceUnits="false" id="M_DATP" name="DATP_" fbc:charge="0" />
      <species boundaryCondition="false" compartment="c" constant="false" hasOnlySubstanceUnits="false" id="M_DB4P" name="DB4P_" fbc:charge="0" />
      <species boundaryCondition="false" compartment="c" constant="false" hasOnlySubstanceUnits="false" id="M_DC" name="DC_" fbc:charge="0" />
      <species boundaryCondition="false" compartment="c" constant="false" hasOnlySubstanceUnits="false" id="M_DCDP" name="DCDP_" fbc:charge="0" />
      <species boundaryCondition="false" compartment="c" constant="false" hasOnlySubstanceUnits="false" id="M_DCMP" name="DCMP_" fbc:charge="0" />
      <species boundaryCondition="false" compartment="c" constant="false" hasOnlySubstanceUnits="false" id="M_DCTP" name="DCTP_" fbc:charge="0" />
      <species boundaryCondition="false" compartment="c" constant="false" hasOnlySubstanceUnits="false" id="M_DG" name="DG_" fbc:charge="0" />
      <species boundaryCondition="false" compartment="c" constant="false" hasOnlySubstanceUnits="false" id="M_DGDP" name="DGDP_" fbc:charge="0" />
      <species boundaryCondition="false" compartment="c" constant="false" hasOnlySubstanceUnits="false" id="M_DGLUTAMATE" name="DGLUTAMATE_" fbc:charge="0" />
      <species boundaryCondition="false" compartment="c" constant="false" hasOnlySubstanceUnits="false" id="M_DGLYCERATE" name="DGLYCERATE_" fbc:charge="0" />
      <species boundaryCondition="false" compartment="c" constant="false" hasOnlySubstanceUnits="false" id="M_DGMP" name="DGMP_" fbc:charge="0" />
      <species boundaryCondition="false" compartment="c" constant="false" hasOnlySubstanceUnits="false" id="M_DGTP" name="DGTP_" fbc:charge="0" />
      <species boundaryCondition="false" compartment="c" constant="false" hasOnlySubstanceUnits="false" id="M_DHAP" name="DHAP_" fbc:charge="0" />
      <species boundaryCondition="false" compartment="c" constant="false" hasOnlySubstanceUnits="false" id="M_DHF" name="DHF_" fbc:charge="0" />
      <species boundaryCondition="false" compartment="c" constant="false" hasOnlySubstanceUnits="false" id="M_DHLIPOYLPROTEIN" name="DHLIPOYLPROTEIN_" fbc:charge="0" />
      <species boundaryCondition="false" compartment="c" constant="false" hasOnlySubstanceUnits="false" id="M_DHMVA" name="DHMVA_" fbc:charge="0" />
      <species boundaryCondition="false" compartment="c" constant="false" hasOnlySubstanceUnits="false" id="M_DHN" name="DHN_" fbc:charge="0" />
      <species boundaryCondition="false" compartment="c" constant="false" hasOnlySubstanceUnits="false" id="M_DHP" name="DHP_" fbc:charge="0" />
      <species boundaryCondition="false" compartment="c" constant="false" hasOnlySubstanceUnits="false" id="M_DHPT" name="DHPT_" fbc:charge="0" />
      <species boundaryCondition="false" compartment="c" constant="false" hasOnlySubstanceUnits="false" id="M_DHSK" name="DHSK_" fbc:charge="0" />
      <species boundaryCondition="false" compartment="c" constant="false" hasOnlySubstanceUnits="false" id="M_DIHYDRODIPICOLINATE" name="DIHYDRODIPICOLINATE_" fbc:charge="0" />
      <species boundaryCondition="false" compartment="c" constant="false" hasOnlySubstanceUnits="false" id="M_DIHYDROXYMETHYLPENTANOATE" name="DIHYDROXYMETHYLPENTANOATE_" fbc:charge="0" />
      <species boundaryCondition="false" compartment="c" constant="false" hasOnlySubstanceUnits="false" id="M_DIMGP" name="DIMGP_" fbc:charge="0" />
      <species boundaryCondition="false" compartment="c" constant="false" hasOnlySubstanceUnits="false" id="M_DIN" name="DIN_" fbc:charge="0" />
      <species boundaryCondition="false" compartment="c" constant="false" hasOnlySubstanceUnits="false" id="M_DLIPO" name="DLIPO_" fbc:charge="0" />
      <species boundaryCondition="false" compartment="c" constant="false" hasOnlySubstanceUnits="false" id="M_DLYXOSE" name="DLYXOSE_" fbc:charge="0" />
      <species boundaryCondition="false" compartment="c" constant="false" hasOnlySubstanceUnits="false" id="M_DMK" name="DMK_" fbc:charge="0" />
      <species boundaryCondition="false" compartment="c" constant="false" hasOnlySubstanceUnits="false" id="M_DMPP" name="DMPP_" fbc:charge="0" />
      <species boundaryCondition="false" compartment="c" constant="false" hasOnlySubstanceUnits="false" id="M_DNA" name="DNA_" fbc:charge="0" />
      <species boundaryCondition="false" compartment="c" constant="false" hasOnlySubstanceUnits="false" id="M_DOROA" name="DOROA_" fbc:charge="0" />
      <species boundaryCondition="false" compartment="c" constant="false" hasOnlySubstanceUnits="false" id="M_DPCOA" name="DPCOA_" fbc:charge="0" />
      <species boundaryCondition="false" compartment="c" constant="false" hasOnlySubstanceUnits="false" id="M_DQT" name="DQT_" fbc:charge="0" />
      <species boundaryCondition="false" compartment="c" constant="false" hasOnlySubstanceUnits="false" id="M_DR1P" name="DR1P_" fbc:charge="0" />
      <species boundaryCondition="false" compartment="c" constant="false" hasOnlySubstanceUnits="false" id="M_DR5P" name="DR5P_" fbc:charge="0" />
      <species boundaryCondition="false" compartment="c" constant="false" hasOnlySubstanceUnits="false" id="M_DRIB" name="DRIB_" fbc:charge="0" />
      <species boundaryCondition="false" compartment="c" constant="false" hasOnlySubstanceUnits="false" id="M_DSER" name="DSER_" fbc:charge="0" />
      <species boundaryCondition="false" compartment="c" constant="false" hasOnlySubstanceUnits="false" id="M_DT" name="DT_" fbc:charge="0" />
      <species boundaryCondition="false" compartment="c" constant="false" hasOnlySubstanceUnits="false" id="M_DTDP" name="DTDP_" fbc:charge="0" />
      <species boundaryCondition="false" compartment="c" constant="false" hasOnlySubstanceUnits="false" id="M_DTMP" name="DTMP_" fbc:charge="0" />
      <species boundaryCondition="false" compartment="c" constant="false" hasOnlySubstanceUnits="false" id="M_DTTP" name="DTTP_" fbc:charge="0" />
      <species boundaryCondition="false" compartment="c" constant="false" hasOnlySubstanceUnits="false" id="M_DU" name="DU_" fbc:charge="0" />
      <species boundaryCondition="false" compartment="c" constant="false" hasOnlySubstanceUnits="false" id="M_DUDP" name="DUDP_" fbc:charge="0" />
      <species boundaryCondition="false" compartment="c" constant="false" hasOnlySubstanceUnits="false" id="M_DUMP" name="DUMP_" fbc:charge="0" />
      <species boundaryCondition="false" compartment="c" constant="false" hasOnlySubstanceUnits="false" id="M_DUTP" name="DUTP_" fbc:charge="0" />
      <species boundaryCondition="false" compartment="c" constant="false" hasOnlySubstanceUnits="false" id="M_DX5P" name="DX5P_" fbc:charge="0" />
      <species boundaryCondition="false" compartment="c" constant="false" hasOnlySubstanceUnits="false" id="M_DXYLULOSE" name="DXYLULOSE_" fbc:charge="0" />
      <species boundaryCondition="false" compartment="c" constant="false" hasOnlySubstanceUnits="false" id="M_E4P" name="E4P_" fbc:charge="0" />
      <species boundaryCondition="false" compartment="c" constant="false" hasOnlySubstanceUnits="false" id="M_EPM" name="EPM_" fbc:charge="0" />
      <species boundaryCondition="false" compartment="c" constant="false" hasOnlySubstanceUnits="false" id="M_EPOXY" name="EPOXY_" fbc:charge="0" />
      <species boundaryCondition="false" compartment="c" constant="false" hasOnlySubstanceUnits="false" id="M_ETH" name="ETH_" fbc:charge="0" />
      <species boundaryCondition="false" compartment="c" constant="false" hasOnlySubstanceUnits="false" id="M_F1P" name="F1P_" fbc:charge="0" />
      <species boundaryCondition="false" compartment="c" constant="false" hasOnlySubstanceUnits="false" id="M_F6P" name="F6P_" fbc:charge="0" />
      <species boundaryCondition="false" compartment="c" constant="false" hasOnlySubstanceUnits="false" id="M_FAD" name="FAD_" fbc:charge="0" />
      <species boundaryCondition="false" compartment="c" constant="false" hasOnlySubstanceUnits="false" id="M_FADH2" name="FADH2_" fbc:charge="0" />
      <species boundaryCondition="false" compartment="c" constant="false" hasOnlySubstanceUnits="false" id="M_FALD" name="FALD_" fbc:charge="0" />
      <species boundaryCondition="false" compartment="c" constant="false" hasOnlySubstanceUnits="false" id="M_FAN" name="FAN_" fbc:charge="0" />
      <species boundaryCondition="false" compartment="c" constant="false" hasOnlySubstanceUnits="false" id="M_FDP" name="FDP_" fbc:charge="0" />
      <species boundaryCondition="false" compartment="c" constant="false" hasOnlySubstanceUnits="false" id="M_FERI" name="FERI_" fbc:charge="0" />
      <species boundaryCondition="false" compartment="c" constant="false" hasOnlySubstanceUnits="false" id="M_FERO" name="FERO_" fbc:charge="0" />
      <species boundaryCondition="false" compartment="c" constant="false" hasOnlySubstanceUnits="false" id="M_FGAM" name="FGAM_" fbc:charge="0" />
      <species boundaryCondition="false" compartment="c" constant="false" hasOnlySubstanceUnits="false" id="M_FGAR" name="FGAR_" fbc:charge="0" />
      <species boundaryCondition="false" compartment="c" constant="false" hasOnlySubstanceUnits="false" id="M_FKYN" name="FKYN_" fbc:charge="0" />
      <species boundaryCondition="false" compartment="c" constant="false" hasOnlySubstanceUnits="false" id="M_FMN" name="FMN_" fbc:charge="0" />
      <species boundaryCondition="false" compartment="c" constant="false" hasOnlySubstanceUnits="false" id="M_FOR" name="FOR_" fbc:charge="0" />
      <species boundaryCondition="false" compartment="c" constant="false" hasOnlySubstanceUnits="false" id="M_FORGLU" name="FORGLU_" fbc:charge="0" />
      <species boundaryCondition="false" compartment="c" constant="false" hasOnlySubstanceUnits="false" id="M_FORMAMIDE" name="FORMAMIDE_" fbc:charge="0" />
      <species boundaryCondition="false" compartment="c" constant="false" hasOnlySubstanceUnits="false" id="M_FPP" name="FPP_" fbc:charge="0" />
      <species boundaryCondition="false" compartment="c" constant="false" hasOnlySubstanceUnits="false" id="M_FRU" name="FRU_" fbc:charge="0" />
      <species boundaryCondition="false" compartment="c" constant="false" hasOnlySubstanceUnits="false" id="M_FTHF" name="FTHF_" fbc:charge="0" />
      <species boundaryCondition="false" compartment="c" constant="false" hasOnlySubstanceUnits="false" id="M_FUACAC" name="FUACAC_" fbc:charge="0" />
      <species boundaryCondition="false" compartment="c" constant="false" hasOnlySubstanceUnits="false" id="M_FUM" name="FUM_" fbc:charge="0" />
      <species boundaryCondition="false" compartment="c" constant="false" hasOnlySubstanceUnits="false" id="M_G15L" name="G15L_" fbc:charge="0" />
      <species boundaryCondition="false" compartment="c" constant="false" hasOnlySubstanceUnits="false" id="M_G1P" name="G1P_" fbc:charge="0" />
      <species boundaryCondition="false" compartment="c" constant="false" hasOnlySubstanceUnits="false" id="M_G3P" name="G3P_" fbc:charge="0" />
      <species boundaryCondition="false" compartment="c" constant="false" hasOnlySubstanceUnits="false" id="M_G6P" name="G6P_" fbc:charge="0" />
      <species boundaryCondition="false" compartment="c" constant="false" hasOnlySubstanceUnits="false" id="M_GA1P" name="GA1P_" fbc:charge="0" />
      <species boundaryCondition="false" compartment="c" constant="false" hasOnlySubstanceUnits="false" id="M_GA6P" name="GA6P_" fbc:charge="0" />
      <species boundaryCondition="false" compartment="c" constant="false" hasOnlySubstanceUnits="false" id="M_GABA" name="GABA_" fbc:charge="0" />
      <species boundaryCondition="false" compartment="c" constant="false" hasOnlySubstanceUnits="false" id="M_GAL1P" name="GAL1P_" fbc:charge="0" />
      <species boundaryCondition="false" compartment="c" constant="false" hasOnlySubstanceUnits="false" id="M_GALACTINOL" name="GALACTINOL_" fbc:charge="0" />
      <species boundaryCondition="false" compartment="c" constant="false" hasOnlySubstanceUnits="false" id="M_GAR" name="GAR_" fbc:charge="0" />
      <species boundaryCondition="false" compartment="c" constant="false" hasOnlySubstanceUnits="false" id="M_GDP" name="GDP_" fbc:charge="0" />
      <species boundaryCondition="false" compartment="c" constant="false" hasOnlySubstanceUnits="false" id="M_GDPMAN" name="GDPMAN_" fbc:charge="0" />
      <species boundaryCondition="false" compartment="c" constant="false" hasOnlySubstanceUnits="false" id="M_GGL" name="GGL_" fbc:charge="0" />
      <species boundaryCondition="false" compartment="c" constant="false" hasOnlySubstanceUnits="false" id="M_GGPP" name="GGPP_" fbc:charge="0" />
      <species boundaryCondition="false" compartment="c" constant="false" hasOnlySubstanceUnits="false" id="M_GL" name="GL_" fbc:charge="0" />
      <species boundaryCondition="false" compartment="c" constant="false" hasOnlySubstanceUnits="false" id="M_GL3P" name="GL3P_" fbc:charge="0" />
      <species boundaryCondition="false" compartment="c" constant="false" hasOnlySubstanceUnits="false" id="M_GLAC" name="GLAC_" fbc:charge="0" />
      <species boundaryCondition="false" compartment="c" constant="false" hasOnlySubstanceUnits="false" id="M_GLAL" name="GLAL_" fbc:charge="0" />
      <species boundaryCondition="false" compartment="c" constant="false" hasOnlySubstanceUnits="false" id="M_GLC" name="GLC_" fbc:charge="0" />
      <species boundaryCondition="false" compartment="c" constant="false" hasOnlySubstanceUnits="false" id="M_GLN" name="GLN_" fbc:charge="0" />
      <species boundaryCondition="false" compartment="c" constant="false" hasOnlySubstanceUnits="false" id="M_GLU" name="GLU_" fbc:charge="0" />
      <species boundaryCondition="false" compartment="c" constant="false" hasOnlySubstanceUnits="false" id="M_GLUC" name="GLUC_" fbc:charge="0" />
      <species boundaryCondition="false" compartment="c" constant="false" hasOnlySubstanceUnits="false" id="M_GLUGSAL" name="GLUGSAL_" fbc:charge="0" />
      <species boundaryCondition="false" compartment="c" constant="false" hasOnlySubstanceUnits="false" id="M_GLUP" name="GLUP_" fbc:charge="0" />
      <species boundaryCondition="false" compartment="c" constant="false" hasOnlySubstanceUnits="false" id="M_GLUT" name="GLUT_" fbc:charge="0" />
      <species boundaryCondition="false" compartment="c" constant="false" hasOnlySubstanceUnits="false" id="M_GLUTCOA" name="GLUTCOA_" fbc:charge="0" />
      <species boundaryCondition="false" compartment="c" constant="false" hasOnlySubstanceUnits="false" id="M_GLUTSEMI" name="GLUTSEMI_" fbc:charge="0" />
      <species boundaryCondition="false" compartment="c" constant="false" hasOnlySubstanceUnits="false" id="M_GLX" name="GLX_" fbc:charge="0" />
      <species boundaryCondition="false" compartment="c" constant="false" hasOnlySubstanceUnits="false" id="M_GLY" name="GLY_" fbc:charge="0" />
      <species boundaryCondition="false" compartment="c" constant="false" hasOnlySubstanceUnits="false" id="M_GLYCOLATE" name="GLYCOLATE_" fbc:charge="0" />
      <species boundaryCondition="false" compartment="c" constant="false" hasOnlySubstanceUnits="false" id="M_GLYN" name="GLYN_" fbc:charge="0" />
      <species boundaryCondition="false" compartment="c" constant="false" hasOnlySubstanceUnits="false" id="M_GMP" name="GMP_" fbc:charge="0" />
      <species boundaryCondition="false" compartment="c" constant="false" hasOnlySubstanceUnits="false" id="M_GN" name="GN_" fbc:charge="0" />
      <species boundaryCondition="false" compartment="c" constant="false" hasOnlySubstanceUnits="false" id="M_GPP" name="GPP_" fbc:charge="0" />
      <species boundaryCondition="false" compartment="c" constant="false" hasOnlySubstanceUnits="false" id="M_GSN" name="GSN_" fbc:charge="0" />
      <species boundaryCondition="false" compartment="c" constant="false" hasOnlySubstanceUnits="false" id="M_GTP" name="GTP_" fbc:charge="0" />
      <species boundaryCondition="false" compartment="c" constant="false" hasOnlySubstanceUnits="false" id="M_H" name="H_" fbc:charge="0" />
      <species boundaryCondition="false" compartment="c" constant="false" hasOnlySubstanceUnits="false" id="M_H2O2" name="H2O2_" fbc:charge="0" />
      <species boundaryCondition="false" compartment="c" constant="false" hasOnlySubstanceUnits="false" id="M_H2S" name="H2S_" fbc:charge="0" />
      <species boundaryCondition="false" compartment="c" constant="false" hasOnlySubstanceUnits="false" id="M_H2SO3" name="H2SO3_" fbc:charge="0" />
      <species boundaryCondition="false" compartment="c" constant="false" hasOnlySubstanceUnits="false" id="M_H5P3O10" name="H5P3O10_" fbc:charge="0" />
      <species boundaryCondition="false" compartment="c" constant="false" hasOnlySubstanceUnits="false" id="M_HCYS" name="HCYS_" fbc:charge="0" />
      <species boundaryCondition="false" compartment="c" constant="false" hasOnlySubstanceUnits="false" id="M_HEPPP" name="HEPPP_" fbc:charge="0" />
      <species boundaryCondition="false" compartment="c" constant="false" hasOnlySubstanceUnits="false" id="M_HIBUT" name="HIBUT_" fbc:charge="0" />
      <species boundaryCondition="false" compartment="c" constant="false" hasOnlySubstanceUnits="false" id="M_HIBUTCOA" name="HIBUTCOA_" fbc:charge="0" />
      <species boundaryCondition="false" compartment="c" constant="false" hasOnlySubstanceUnits="false" id="M_HIS" name="HIS_" fbc:charge="0" />
      <species boundaryCondition="false" compartment="c" constant="false" hasOnlySubstanceUnits="false" id="M_HISOL" name="HISOL_" fbc:charge="0" />
      <species boundaryCondition="false" compartment="c" constant="false" hasOnlySubstanceUnits="false" id="M_HISOLP" name="HISOLP_" fbc:charge="0" />
      <species boundaryCondition="false" compartment="c" constant="false" hasOnlySubstanceUnits="false" id="M_HMB4PP" name="HMB4PP_" fbc:charge="0" />
      <species boundaryCondition="false" compartment="c" constant="false" hasOnlySubstanceUnits="false" id="M_HMBUTCOA" name="HMBUTCOA_" fbc:charge="0" />
      <species boundaryCondition="false" compartment="c" constant="false" hasOnlySubstanceUnits="false" id="M_HMGLUTCOA" name="HMGLUTCOA_" fbc:charge="0" />
      <species boundaryCondition="false" compartment="c" constant="false" hasOnlySubstanceUnits="false" id="M_HMP" name="HMP_" fbc:charge="0" />
      <species boundaryCondition="false" compartment="c" constant="false" hasOnlySubstanceUnits="false" id="M_HOMOGEN" name="HOMOGEN_" fbc:charge="0" />
      <species boundaryCondition="false" compartment="c" constant="false" hasOnlySubstanceUnits="false" id="M_HPCOA" name="HPCOA_" fbc:charge="0" />
      <species boundaryCondition="false" compartment="c" constant="false" hasOnlySubstanceUnits="false" id="M_HPPP" name="HPPP_" fbc:charge="0" />
      <species boundaryCondition="false" compartment="c" constant="false" hasOnlySubstanceUnits="false" id="M_HSER" name="HSER_" fbc:charge="0" />
      <species boundaryCondition="false" compartment="c" constant="false" hasOnlySubstanceUnits="false" id="M_HYDANTPR" name="HYDANTPR_" fbc:charge="0" />
      <species boundaryCondition="false" compartment="c" constant="false" hasOnlySubstanceUnits="false" id="M_HYDROXYAKG" name="HYDROXYAKG_" fbc:charge="0" />
      <species boundaryCondition="false" compartment="c" constant="false" hasOnlySubstanceUnits="false" id="M_HYDROXYASN" name="HYDROXYASN_" fbc:charge="0" />
      <species boundaryCondition="false" compartment="c" constant="false" hasOnlySubstanceUnits="false" id="M_HYDROXYPYRUVATE" name="HYDROXYPYRUVATE_" fbc:charge="0" />
      <species boundaryCondition="false" compartment="c" constant="false" hasOnlySubstanceUnits="false" id="M_HYXN" name="HYXN_" fbc:charge="0" />
      <species boundaryCondition="false" compartment="c" constant="false" hasOnlySubstanceUnits="false" id="M_IBUTCOA" name="IBUTCOA_" fbc:charge="0" />
      <species boundaryCondition="false" compartment="c" constant="false" hasOnlySubstanceUnits="false" id="M_IBUTLIPO" name="IBUTLIPO_" fbc:charge="0" />
      <species boundaryCondition="false" compartment="c" constant="false" hasOnlySubstanceUnits="false" id="M_ICHOR" name="ICHOR_" fbc:charge="0" />
      <species boundaryCondition="false" compartment="c" constant="false" hasOnlySubstanceUnits="false" id="M_ICIT" name="ICIT_" fbc:charge="0" />
      <species boundaryCondition="false" compartment="c" constant="false" hasOnlySubstanceUnits="false" id="M_IDP" name="IDP_" fbc:charge="0" />
      <species boundaryCondition="false" compartment="c" constant="false" hasOnlySubstanceUnits="false" id="M_IGP" name="IGP_" fbc:charge="0" />
      <species boundaryCondition="false" compartment="c" constant="false" hasOnlySubstanceUnits="false" id="M_ILE" name="ILE_" fbc:charge="0" />
      <species boundaryCondition="false" compartment="c" constant="false" hasOnlySubstanceUnits="false" id="M_IMACP" name="IMACP_" fbc:charge="0" />
      <species boundaryCondition="false" compartment="c" constant="false" hasOnlySubstanceUnits="false" id="M_IMP" name="IMP_" fbc:charge="0" />
      <species boundaryCondition="false" compartment="c" constant="false" hasOnlySubstanceUnits="false" id="M_INS" name="INS_" fbc:charge="0" />
      <species boundaryCondition="false" compartment="c" constant="false" hasOnlySubstanceUnits="false" id="M_IPP" name="IPP_" fbc:charge="0" />
      <species boundaryCondition="false" compartment="c" constant="false" hasOnlySubstanceUnits="false" id="M_IPPMAL" name="IPPMAL_" fbc:charge="0" />
      <species boundaryCondition="false" compartment="c" constant="false" hasOnlySubstanceUnits="false" id="M_ISUCC" name="ISUCC_" fbc:charge="0" />
      <species boundaryCondition="false" compartment="c" constant="false" hasOnlySubstanceUnits="false" id="M_ITP" name="ITP_" fbc:charge="0" />
      <species boundaryCondition="false" compartment="c" constant="false" hasOnlySubstanceUnits="false" id="M_KDG" name="KDG_" fbc:charge="0" />
      <species boundaryCondition="false" compartment="c" constant="false" hasOnlySubstanceUnits="false" id="M_KDPG" name="KDPG_" fbc:charge="0" />
      <species boundaryCondition="false" compartment="c" constant="false" hasOnlySubstanceUnits="false" id="M_KYN" name="KYN_" fbc:charge="0" />
      <species boundaryCondition="false" compartment="c" constant="false" hasOnlySubstanceUnits="false" id="M_LAC" name="LAC_" fbc:charge="0" />
      <species boundaryCondition="false" compartment="c" constant="false" hasOnlySubstanceUnits="false" id="M_LACTAL" name="LACTAL_" fbc:charge="0" />
      <species boundaryCondition="false" compartment="c" constant="false" hasOnlySubstanceUnits="false" id="M_LACTOSE" name="LACTOSE_" fbc:charge="0" />
      <species boundaryCondition="false" compartment="c" constant="false" hasOnlySubstanceUnits="false" id="M_LARABINOSE" name="LARABINOSE_" fbc:charge="0" />
      <species boundaryCondition="false" compartment="c" constant="false" hasOnlySubstanceUnits="false" id="M_LEU" name="LEU_" fbc:charge="0" />
      <species boundaryCondition="false" compartment="c" constant="false" hasOnlySubstanceUnits="false" id="M_LIPO" name="LIPO_" fbc:charge="0" />
      <species boundaryCondition="false" compartment="c" constant="false" hasOnlySubstanceUnits="false" id="M_LIPOYLPROTEIN" name="LIPOYLPROTEIN_" fbc:charge="0" />
      <species boundaryCondition="false" compartment="c" constant="false" hasOnlySubstanceUnits="false" id="M_LLAC" name="LLAC_" fbc:charge="0" />
      <species boundaryCondition="false" compartment="c" constant="false" hasOnlySubstanceUnits="false" id="M_LLCT" name="LLCT_" fbc:charge="0" />
      <species boundaryCondition="false" compartment="c" constant="false" hasOnlySubstanceUnits="false" id="M_LLYXOSE" name="LLYXOSE_" fbc:charge="0" />
      <species boundaryCondition="false" compartment="c" constant="false" hasOnlySubstanceUnits="false" id="M_LRIBULOSE" name="LRIBULOSE_" fbc:charge="0" />
      <species boundaryCondition="false" compartment="c" constant="false" hasOnlySubstanceUnits="false" id="M_LRIBULOSE5P" name="LRIBULOSE5P_" fbc:charge="0" />
      <species boundaryCondition="false" compartment="c" constant="false" hasOnlySubstanceUnits="false" id="M_LXYLULOSE" name="LXYLULOSE_" fbc:charge="0" />
      <species boundaryCondition="false" compartment="c" constant="false" hasOnlySubstanceUnits="false" id="M_LXYLULOSE1P" name="LXYLULOSE1P_" fbc:charge="0" />
      <species boundaryCondition="false" compartment="c" constant="false" hasOnlySubstanceUnits="false" id="M_LXYLULOSE5P" name="LXYLULOSE5P_" fbc:charge="0" />
      <species boundaryCondition="false" compartment="c" constant="false" hasOnlySubstanceUnits="false" id="M_LYS" name="LYS_" fbc:charge="0" />
      <species boundaryCondition="false" compartment="c" constant="false" hasOnlySubstanceUnits="false" id="M_MAACCOA" name="MAACCOA_" fbc:charge="0" />
      <species boundaryCondition="false" compartment="c" constant="false" hasOnlySubstanceUnits="false" id="M_MACAC" name="MACAC_" fbc:charge="0" />
      <species boundaryCondition="false" compartment="c" constant="false" hasOnlySubstanceUnits="false" id="M_MACRCOA" name="MACRCOA_" fbc:charge="0" />
      <species boundaryCondition="false" compartment="c" constant="false" hasOnlySubstanceUnits="false" id="M_MAL" name="MAL_" fbc:charge="0" />
      <species boundaryCondition="false" compartment="c" constant="false" hasOnlySubstanceUnits="false" id="M_MALACP" name="MALACP_" fbc:charge="0" />
      <species boundaryCondition="false" compartment="c" constant="false" hasOnlySubstanceUnits="false" id="M_MALCOA" name="MALCOA_" fbc:charge="0" />
      <species boundaryCondition="false" compartment="c" constant="false" hasOnlySubstanceUnits="false" id="M_MALONATES" name="MALONATES_" fbc:charge="0" />
      <species boundaryCondition="false" compartment="c" constant="false" hasOnlySubstanceUnits="false" id="M_MAN" name="MAN_" fbc:charge="0" />
      <species boundaryCondition="false" compartment="c" constant="false" hasOnlySubstanceUnits="false" id="M_MAN1P" name="MAN1P_" fbc:charge="0" />
      <species boundaryCondition="false" compartment="c" constant="false" hasOnlySubstanceUnits="false" id="M_MAN6P" name="MAN6P_" fbc:charge="0" />
      <species boundaryCondition="false" compartment="c" constant="false" hasOnlySubstanceUnits="false" id="M_MDAPIM" name="MDAPIM_" fbc:charge="0" />
      <species boundaryCondition="false" compartment="c" constant="false" hasOnlySubstanceUnits="false" id="M_MDE4P" name="MDE4P_" fbc:charge="0" />
      <species boundaryCondition="false" compartment="c" constant="false" hasOnlySubstanceUnits="false" id="M_MDECPP" name="MDECPP_" fbc:charge="0" />
      <species boundaryCondition="false" compartment="c" constant="false" hasOnlySubstanceUnits="false" id="M_MELI" name="MELI_" fbc:charge="0" />
      <species boundaryCondition="false" compartment="c" constant="false" hasOnlySubstanceUnits="false" id="M_MELT" name="MELT_" fbc:charge="0" />
      <species boundaryCondition="false" compartment="c" constant="false" hasOnlySubstanceUnits="false" id="M_MET" name="MET_" fbc:charge="0" />
      <species boundaryCondition="false" compartment="c" constant="false" hasOnlySubstanceUnits="false" id="M_METHANOL" name="METHANOL_" fbc:charge="0" />
      <species boundaryCondition="false" compartment="c" constant="false" hasOnlySubstanceUnits="false" id="M_METHF" name="METHF_" fbc:charge="0" />
      <species boundaryCondition="false" compartment="c" constant="false" hasOnlySubstanceUnits="false" id="M_METHYLMALONATE" name="METHYLMALONATE_" fbc:charge="0" />
      <species boundaryCondition="false" compartment="c" constant="false" hasOnlySubstanceUnits="false" id="M_METHYLMALONATES" name="METHYLMALONATES_" fbc:charge="0" />
      <species boundaryCondition="false" compartment="c" constant="false" hasOnlySubstanceUnits="false" id="M_METTHF" name="METTHF_" fbc:charge="0" />
      <species boundaryCondition="false" compartment="c" constant="false" hasOnlySubstanceUnits="false" id="M_MGLUTCOA" name="MGLUTCOA_" fbc:charge="0" />
      <species boundaryCondition="false" compartment="c" constant="false" hasOnlySubstanceUnits="false" id="M_MI" name="MI_" fbc:charge="0" />
      <species boundaryCondition="false" compartment="c" constant="false" hasOnlySubstanceUnits="false" id="M_MK" name="MK_" fbc:charge="0" />
      <species boundaryCondition="false" compartment="c" constant="false" hasOnlySubstanceUnits="false" id="M_MKH2" name="MKH2_" fbc:charge="0" />
      <species boundaryCondition="false" compartment="c" constant="false" hasOnlySubstanceUnits="false" id="M_MLT" name="MLT_" fbc:charge="0" />
      <species boundaryCondition="false" compartment="c" constant="false" hasOnlySubstanceUnits="false" id="M_MNT1P" name="MNT1P_" fbc:charge="0" />
      <species boundaryCondition="false" compartment="c" constant="false" hasOnlySubstanceUnits="false" id="M_MOP" name="MOP_" fbc:charge="0" />
      <species boundaryCondition="false" compartment="c" constant="false" hasOnlySubstanceUnits="false" id="M_MTHF" name="MTHF_" fbc:charge="0" />
      <species boundaryCondition="false" compartment="c" constant="false" hasOnlySubstanceUnits="false" id="M_MTHPTGLU" name="MTHPTGLU_" fbc:charge="0" />
      <species boundaryCondition="false" compartment="c" constant="false" hasOnlySubstanceUnits="false" id="M_n_1POLYP" name="(n-1)POLYP_" fbc:charge="0" />
      <species boundaryCondition="false" compartment="c" constant="false" hasOnlySubstanceUnits="false" id="M_Na" name="Na_" fbc:charge="0" />
      <species boundaryCondition="false" compartment="c" constant="false" hasOnlySubstanceUnits="false" id="M_NAAD" name="NAAD_" fbc:charge="0" />
      <species boundaryCondition="false" compartment="c" constant="false" hasOnlySubstanceUnits="false" id="M_NAC" name="NAC_" fbc:charge="0" />
      <species boundaryCondition="false" compartment="c" constant="false" hasOnlySubstanceUnits="false" id="M_NACD" name="NACD_" fbc:charge="0" />
      <species boundaryCondition="false" compartment="c" constant="false" hasOnlySubstanceUnits="false" id="M_NACN" name="NACN_" fbc:charge="0" />
      <species boundaryCondition="false" compartment="c" constant="false" hasOnlySubstanceUnits="false" id="M_NAD" name="NAD_" fbc:charge="0" />
      <species boundaryCondition="false" compartment="c" constant="false" hasOnlySubstanceUnits="false" id="M_NADH" name="NADH_" fbc:charge="0" />
      <species boundaryCondition="false" compartment="c" constant="false" hasOnlySubstanceUnits="false" id="M_NADP" name="NADP_" fbc:charge="0" />
      <species boundaryCondition="false" compartment="c" constant="false" hasOnlySubstanceUnits="false" id="M_NADPH" name="NADPH_" fbc:charge="0" />
      <species boundaryCondition="false" compartment="c" constant="false" hasOnlySubstanceUnits="false" id="M_NAGA1P" name="NAGA1P_" fbc:charge="0" />
      <species boundaryCondition="false" compartment="c" constant="false" hasOnlySubstanceUnits="false" id="M_NAGLU" name="NAGLU_" fbc:charge="0" />
      <species boundaryCondition="false" compartment="c" constant="false" hasOnlySubstanceUnits="false" id="M_NAGLUP" name="NAGLUP_" fbc:charge="0" />
      <species boundaryCondition="false" compartment="c" constant="false" hasOnlySubstanceUnits="false" id="M_NAGLUS" name="NAGLUS_" fbc:charge="0" />
      <species boundaryCondition="false" compartment="c" constant="false" hasOnlySubstanceUnits="false" id="M_NAM" name="NAM_" fbc:charge="0" />
      <species boundaryCondition="false" compartment="c" constant="false" hasOnlySubstanceUnits="false" id="M_NAMD" name="NAMD_" fbc:charge="0" />
      <species boundaryCondition="false" compartment="c" constant="false" hasOnlySubstanceUnits="false" id="M_NAMN" name="NAMN_" fbc:charge="0" />
      <species boundaryCondition="false" compartment="c" constant="false" hasOnlySubstanceUnits="false" id="M_NAORN" name="NAORN_" fbc:charge="0" />
      <species boundaryCondition="false" compartment="c" constant="false" hasOnlySubstanceUnits="false" id="M_NH3" name="NH3_" fbc:charge="0" />
      <species boundaryCondition="false" compartment="c" constant="false" hasOnlySubstanceUnits="false" id="M_NO2" name="NO2_" fbc:charge="0" />
      <species boundaryCondition="false" compartment="c" constant="false" hasOnlySubstanceUnits="false" id="M_NO3" name="NO3_" fbc:charge="0" />
      <species boundaryCondition="false" compartment="c" constant="false" hasOnlySubstanceUnits="false" id="M_nPOLYP" name="(n)POLYP_" fbc:charge="0" />
      <species boundaryCondition="false" compartment="c" constant="false" hasOnlySubstanceUnits="false" id="M_NPP" name="NPP_" fbc:charge="0" />
      <species boundaryCondition="false" compartment="c" constant="false" hasOnlySubstanceUnits="false" id="M_NPRAN" name="NPRAN_" fbc:charge="0" />
      <species boundaryCondition="false" compartment="c" constant="false" hasOnlySubstanceUnits="false" id="M_NRP1" name="NRP1_" fbc:charge="0" />
      <species boundaryCondition="false" compartment="c" constant="false" hasOnlySubstanceUnits="false" id="M_NRP2" name="NRP2_" fbc:charge="0" />
      <species boundaryCondition="false" compartment="c" constant="false" hasOnlySubstanceUnits="false" id="M_NRP3" name="NRP3_" fbc:charge="0" />
      <species boundaryCondition="false" compartment="c" constant="false" hasOnlySubstanceUnits="false" id="M_O2" name="O2_" fbc:charge="0" />
      <species boundaryCondition="false" compartment="c" constant="false" hasOnlySubstanceUnits="false" id="M_OA" name="OA_" fbc:charge="0" />
      <species boundaryCondition="false" compartment="c" constant="false" hasOnlySubstanceUnits="false" id="M_OAHSER" name="OAHSER_" fbc:charge="0" />
      <species boundaryCondition="false" compartment="c" constant="false" hasOnlySubstanceUnits="false" id="M_OBUT" name="OBUT_" fbc:charge="0" />
      <species boundaryCondition="false" compartment="c" constant="false" hasOnlySubstanceUnits="false" id="M_ODHIMP" name="ODHIMP_" fbc:charge="0" />
      <species boundaryCondition="false" compartment="c" constant="false" hasOnlySubstanceUnits="false" id="M_OICAP" name="OICAP_" fbc:charge="0" />
      <species boundaryCondition="false" compartment="c" constant="false" hasOnlySubstanceUnits="false" id="M_OIVAL" name="OIVAL_" fbc:charge="0" />
      <species boundaryCondition="false" compartment="c" constant="false" hasOnlySubstanceUnits="false" id="M_OMP" name="OMP_" fbc:charge="0" />
      <species boundaryCondition="false" compartment="c" constant="false" hasOnlySubstanceUnits="false" id="M_OMVAL" name="OMVAL_" fbc:charge="0" />
      <species boundaryCondition="false" compartment="c" constant="false" hasOnlySubstanceUnits="false" id="M_OPCOA" name="OPCOA_" fbc:charge="0" />
      <species boundaryCondition="false" compartment="c" constant="false" hasOnlySubstanceUnits="false" id="M_OPP" name="OPP_" fbc:charge="0" />
      <species boundaryCondition="false" compartment="c" constant="false" hasOnlySubstanceUnits="false" id="M_ORN" name="ORN_" fbc:charge="0" />
      <species boundaryCondition="false" compartment="c" constant="false" hasOnlySubstanceUnits="false" id="M_OROA" name="OROA_" fbc:charge="0" />
      <species boundaryCondition="false" compartment="c" constant="false" hasOnlySubstanceUnits="false" id="M_OSB" name="OSB_" fbc:charge="0" />
      <species boundaryCondition="false" compartment="c" constant="false" hasOnlySubstanceUnits="false" id="M_OSBCOA" name="OSBCOA_" fbc:charge="0" />
      <species boundaryCondition="false" compartment="c" constant="false" hasOnlySubstanceUnits="false" id="M_OSLHSER" name="OSLHSER_" fbc:charge="0" />
      <species boundaryCondition="false" compartment="c" constant="false" hasOnlySubstanceUnits="false" id="M_OTHIO" name="OTHIO_" fbc:charge="0" />
      <species boundaryCondition="false" compartment="c" constant="false" hasOnlySubstanceUnits="false" id="M_OXOMETHYLPENTANOATE" name="OXOMETHYLPENTANOATE_" fbc:charge="0" />
      <species boundaryCondition="false" compartment="c" constant="false" hasOnlySubstanceUnits="false" id="M_P5C" name="P5C_" fbc:charge="0" />
      <species boundaryCondition="false" compartment="c" constant="false" hasOnlySubstanceUnits="false" id="M_PA" name="PA_" fbc:charge="0" />
      <species boundaryCondition="false" compartment="c" constant="false" hasOnlySubstanceUnits="false" id="M_PABA" name="PABA_" fbc:charge="0" />
      <species boundaryCondition="false" compartment="c" constant="false" hasOnlySubstanceUnits="false" id="M_PAC" name="PAC_" fbc:charge="0" />
      <species boundaryCondition="false" compartment="c" constant="false" hasOnlySubstanceUnits="false" id="M_PANT" name="PANT_" fbc:charge="0" />
      <species boundaryCondition="false" compartment="c" constant="false" hasOnlySubstanceUnits="false" id="M_PAP" name="PAP_" fbc:charge="0" />
      <species boundaryCondition="false" compartment="c" constant="false" hasOnlySubstanceUnits="false" id="M_PAPS" name="PAPS_" fbc:charge="0" />
      <species boundaryCondition="false" compartment="c" constant="false" hasOnlySubstanceUnits="false" id="M_PE" name="PE_" fbc:charge="0" />
      <species boundaryCondition="false" compartment="c" constant="false" hasOnlySubstanceUnits="false" id="M_PEP" name="PEP_" fbc:charge="0" />
      <species boundaryCondition="false" compartment="c" constant="false" hasOnlySubstanceUnits="false" id="M_PEPTIDOGLYCAN" name="PEPTIDOGLYCAN_" fbc:charge="0" />
      <species boundaryCondition="false" compartment="c" constant="false" hasOnlySubstanceUnits="false" id="M_PG" name="PG_" fbc:charge="0" />
      <species boundaryCondition="false" compartment="c" constant="false" hasOnlySubstanceUnits="false" id="M_PGP" name="PGP_" fbc:charge="0" />
      <species boundaryCondition="false" compartment="c" constant="false" hasOnlySubstanceUnits="false" id="M_PHAC" name="PHAC_" fbc:charge="0" />
      <species boundaryCondition="false" compartment="c" constant="false" hasOnlySubstanceUnits="false" id="M_PHE" name="PHE_" fbc:charge="0" />
      <species boundaryCondition="false" compartment="c" constant="false" hasOnlySubstanceUnits="false" id="M_PHEN" name="PHEN_" fbc:charge="0" />
      <species boundaryCondition="false" compartment="c" constant="false" hasOnlySubstanceUnits="false" id="M_PHOSPHOLIPID" name="PHOSPHOLIPID_" fbc:charge="0" />
      <species boundaryCondition="false" compartment="c" constant="false" hasOnlySubstanceUnits="false" id="M_PHP" name="PHP_" fbc:charge="0" />
      <species boundaryCondition="false" compartment="c" constant="false" hasOnlySubstanceUnits="false" id="M_PHPYR" name="PHPYR_" fbc:charge="0" />
      <species boundaryCondition="false" compartment="c" constant="false" hasOnlySubstanceUnits="false" id="M_PHSER" name="PHSER_" fbc:charge="0" />
      <species boundaryCondition="false" compartment="c" constant="false" hasOnlySubstanceUnits="false" id="M_PI" name="PI_" fbc:charge="0" />
      <species boundaryCondition="false" compartment="c" constant="false" hasOnlySubstanceUnits="false" id="M_PIPER" name="PIPER_" fbc:charge="0" />
      <species boundaryCondition="false" compartment="c" constant="false" hasOnlySubstanceUnits="false" id="M_PNTO" name="PNTO_" fbc:charge="0" />
      <species boundaryCondition="false" compartment="c" constant="false" hasOnlySubstanceUnits="false" id="M_POLYGP" name="POLYGP_" fbc:charge="0" />
      <species boundaryCondition="false" compartment="c" constant="false" hasOnlySubstanceUnits="false" id="M_ppGpp" name="ppGpp_" fbc:charge="0" />
      <species boundaryCondition="false" compartment="c" constant="false" hasOnlySubstanceUnits="false" id="M_PPI" name="PPI_" fbc:charge="0" />
      <species boundaryCondition="false" compartment="c" constant="false" hasOnlySubstanceUnits="false" id="M_PPPP" name="PPPP_" fbc:charge="0" />
      <species boundaryCondition="false" compartment="c" constant="false" hasOnlySubstanceUnits="false" id="M_PRAM" name="PRAM_" fbc:charge="0" />
      <species boundaryCondition="false" compartment="c" constant="false" hasOnlySubstanceUnits="false" id="M_PRBAMP" name="PRBAMP_" fbc:charge="0" />
      <species boundaryCondition="false" compartment="c" constant="false" hasOnlySubstanceUnits="false" id="M_PRBATP" name="PRBATP_" fbc:charge="0" />
      <species boundaryCondition="false" compartment="c" constant="false" hasOnlySubstanceUnits="false" id="M_PRFICA" name="PRFICA_" fbc:charge="0" />
      <species boundaryCondition="false" compartment="c" constant="false" hasOnlySubstanceUnits="false" id="M_PRFP" name="PRFP_" fbc:charge="0" />
      <species boundaryCondition="false" compartment="c" constant="false" hasOnlySubstanceUnits="false" id="M_PRLP" name="PRLP_" fbc:charge="0" />
      <species boundaryCondition="false" compartment="c" constant="false" hasOnlySubstanceUnits="false" id="M_PRO" name="PRO_" fbc:charge="0" />
      <species boundaryCondition="false" compartment="c" constant="false" hasOnlySubstanceUnits="false" id="M_PRO_AMP" name="PRO-AMP_" fbc:charge="0" />
      <species boundaryCondition="false" compartment="c" constant="false" hasOnlySubstanceUnits="false" id="M_PRO_PCP" name="PRO-PCP_" fbc:charge="0" />
      <species boundaryCondition="false" compartment="c" constant="false" hasOnlySubstanceUnits="false" id="M_PROPANOATE" name="PROPANOATE_" fbc:charge="0" />
      <species boundaryCondition="false" compartment="c" constant="false" hasOnlySubstanceUnits="false" id="M_PROPIONYLACP" name="PROPIONYLACP_" fbc:charge="0" />
      <species boundaryCondition="false" compartment="c" constant="false" hasOnlySubstanceUnits="false" id="M_PROPIONYLCOA" name="PROPIONYLCOA_" fbc:charge="0" />
      <species boundaryCondition="false" compartment="c" constant="false" hasOnlySubstanceUnits="false" id="M_PROPIONYLP" name="PROPIONYLP_" fbc:charge="0" />
      <species boundaryCondition="false" compartment="c" constant="false" hasOnlySubstanceUnits="false" id="M_PROTEIN" name="PROTEIN_" fbc:charge="0" />
      <species boundaryCondition="false" compartment="c" constant="false" hasOnlySubstanceUnits="false" id="M_PRPP" name="PRPP_" fbc:charge="0" />
      <species boundaryCondition="false" compartment="c" constant="false" hasOnlySubstanceUnits="false" id="M_PS" name="PS_" fbc:charge="0" />
      <species boundaryCondition="false" compartment="c" constant="false" hasOnlySubstanceUnits="false" id="M_PTRSC" name="PTRSC_" fbc:charge="0" />
      <species boundaryCondition="false" compartment="c" constant="false" hasOnlySubstanceUnits="false" id="M_PURI5P" name="PURI5P_" fbc:charge="0" />
      <species boundaryCondition="false" compartment="c" constant="false" hasOnlySubstanceUnits="false" id="M_PYR" name="PYR_" fbc:charge="0" />
      <species boundaryCondition="false" compartment="c" constant="false" hasOnlySubstanceUnits="false" id="M_PYRA_PCP" name="PYRA-PCP_" fbc:charge="0" />
      <species boundaryCondition="false" compartment="c" constant="false" hasOnlySubstanceUnits="false" id="M_QA" name="QA_" fbc:charge="0" />
      <species boundaryCondition="false" compartment="c" constant="false" hasOnlySubstanceUnits="false" id="M_R1P" name="R1P_" fbc:charge="0" />
      <species boundaryCondition="false" compartment="c" constant="false" hasOnlySubstanceUnits="false" id="M_R5P" name="R5P_" fbc:charge="0" />
      <species boundaryCondition="false" compartment="c" constant="false" hasOnlySubstanceUnits="false" id="M_RAF" name="RAF_" fbc:charge="0" />
      <species boundaryCondition="false" compartment="c" constant="false" hasOnlySubstanceUnits="false" id="M_RHAMN" name="RHAMN_" fbc:charge="0" />
      <species boundaryCondition="false" compartment="c" constant="false" hasOnlySubstanceUnits="false" id="M_RHAMN1P" name="RHAMN1P_" fbc:charge="0" />
      <species boundaryCondition="false" compartment="c" constant="false" hasOnlySubstanceUnits="false" id="M_RHYDROXYBUTANOATE" name="RHYDROXYBUTANOATE_" fbc:charge="0" />
      <species boundaryCondition="false" compartment="c" constant="false" hasOnlySubstanceUnits="false" id="M_RHYDROXYBUTANOYL" name="RHYDROXYBUTANOYL_" fbc:charge="0" />
      <species boundaryCondition="false" compartment="c" constant="false" hasOnlySubstanceUnits="false" id="M_RIB" name="RIB_" fbc:charge="0" />
      <species boundaryCondition="false" compartment="c" constant="false" hasOnlySubstanceUnits="false" id="M_RIBFLAV" name="RIBFLAV_" fbc:charge="0" />
      <species boundaryCondition="false" compartment="c" constant="false" hasOnlySubstanceUnits="false" id="M_RL5P" name="RL5P_" fbc:charge="0" />
      <species boundaryCondition="false" compartment="c" constant="false" hasOnlySubstanceUnits="false" id="M_RMMALONYLCOA" name="RMMALONYLCOA_" fbc:charge="0" />
      <species boundaryCondition="false" compartment="c" constant="false" hasOnlySubstanceUnits="false" id="M_RMN" name="RMN_" fbc:charge="0" />
      <species boundaryCondition="false" compartment="c" constant="false" hasOnlySubstanceUnits="false" id="M_RNA" name="RNA_" fbc:charge="0" />
      <species boundaryCondition="false" compartment="c" constant="false" hasOnlySubstanceUnits="false" id="M_RTHIO" name="RTHIO_" fbc:charge="0" />
      <species boundaryCondition="false" compartment="c" constant="false" hasOnlySubstanceUnits="false" id="M_S7P" name="S7P_" fbc:charge="0" />
      <species boundaryCondition="false" compartment="c" constant="false" hasOnlySubstanceUnits="false" id="M_SAH" name="SAH_" fbc:charge="0" />
      <species boundaryCondition="false" compartment="c" constant="false" hasOnlySubstanceUnits="false" id="M_SAICAR" name="SAICAR_" fbc:charge="0" />
      <species boundaryCondition="false" compartment="c" constant="false" hasOnlySubstanceUnits="false" id="M_SAL6P" name="SAL6P_" fbc:charge="0" />
      <species boundaryCondition="false" compartment="c" constant="false" hasOnlySubstanceUnits="false" id="M_SAM" name="SAM_" fbc:charge="0" />
      <species boundaryCondition="false" compartment="c" constant="false" hasOnlySubstanceUnits="false" id="M_SAOPIM" name="SAOPIM_" fbc:charge="0" />
      <species boundaryCondition="false" compartment="c" constant="false" hasOnlySubstanceUnits="false" id="M_SAP" name="SAP_" fbc:charge="0" />
      <species boundaryCondition="false" compartment="c" constant="false" hasOnlySubstanceUnits="false" id="M_SDAPIM" name="SDAPIM_" fbc:charge="0" />
      <species boundaryCondition="false" compartment="c" constant="false" hasOnlySubstanceUnits="false" id="M_SDLIPO" name="SDLIPO_" fbc:charge="0" />
      <species boundaryCondition="false" compartment="c" constant="false" hasOnlySubstanceUnits="false" id="M_SER" name="SER_" fbc:charge="0" />
      <species boundaryCondition="false" compartment="c" constant="false" hasOnlySubstanceUnits="false" id="M_SHCHC" name="SHCHC_" fbc:charge="0" />
      <species boundaryCondition="false" compartment="c" constant="false" hasOnlySubstanceUnits="false" id="M_SHYDROXYBUTANOYL" name="SHYDROXYBUTANOYL_" fbc:charge="0" />
      <species boundaryCondition="false" compartment="c" constant="false" hasOnlySubstanceUnits="false" id="M_SLF" name="SLF_" fbc:charge="0" />
      <species boundaryCondition="false" compartment="c" constant="false" hasOnlySubstanceUnits="false" id="M_SMALL_MOLECULES" name="SMALL MOLECULES_" fbc:charge="0" />
      <species boundaryCondition="false" compartment="c" constant="false" hasOnlySubstanceUnits="false" id="M_SME" name="SME_" fbc:charge="0" />
      <species boundaryCondition="false" compartment="c" constant="false" hasOnlySubstanceUnits="false" id="M_SME3P" name="SME3P_" fbc:charge="0" />
      <species boundaryCondition="false" compartment="c" constant="false" hasOnlySubstanceUnits="false" id="M_SMMALONYLCOA" name="SMMALONYLCOA_" fbc:charge="0" />
      <species boundaryCondition="false" compartment="c" constant="false" hasOnlySubstanceUnits="false" id="M_SOT" name="SOT_" fbc:charge="0" />
      <species boundaryCondition="false" compartment="c" constant="false" hasOnlySubstanceUnits="false" id="M_SPRMD" name="SPRMD_" fbc:charge="0" />
      <species boundaryCondition="false" compartment="c" constant="false" hasOnlySubstanceUnits="false" id="M_STACHYOSE" name="STACHYOSE_" fbc:charge="0" />
      <species boundaryCondition="false" compartment="c" constant="false" hasOnlySubstanceUnits="false" id="M_SUC" name="SUC_" fbc:charge="0" />
      <species boundaryCondition="false" compartment="c" constant="false" hasOnlySubstanceUnits="false" id="M_SUCC" name="SUCC_" fbc:charge="0" />
      <species boundaryCondition="false" compartment="c" constant="false" hasOnlySubstanceUnits="false" id="M_SUCCOA" name="SUCCOA_" fbc:charge="0" />
      <species boundaryCondition="false" compartment="c" constant="false" hasOnlySubstanceUnits="false" id="M_SUCCSAL" name="SUCCSAL_" fbc:charge="0" />
      <species boundaryCondition="false" compartment="c" constant="false" hasOnlySubstanceUnits="false" id="M_T3" name="T3_" fbc:charge="0" />
      <species boundaryCondition="false" compartment="c" constant="false" hasOnlySubstanceUnits="false" id="M_TAG" name="TAG_" fbc:charge="0" />
      <species boundaryCondition="false" compartment="c" constant="false" hasOnlySubstanceUnits="false" id="M_TARTRATE" name="TARTRATE_" fbc:charge="0" />
      <species boundaryCondition="false" compartment="c" constant="false" hasOnlySubstanceUnits="false" id="M_TARTRONATE" name="TARTRONATE_" fbc:charge="0" />
      <species boundaryCondition="false" compartment="c" constant="false" hasOnlySubstanceUnits="false" id="M_TEICH" name="TEICH_" fbc:charge="0" />
      <species boundaryCondition="false" compartment="c" constant="false" hasOnlySubstanceUnits="false" id="M_TETRAHYDRODIPICOLINATE" name="TETRAHYDRODIPICOLINATE_" fbc:charge="0" />
      <species boundaryCondition="false" compartment="c" constant="false" hasOnlySubstanceUnits="false" id="M_THF" name="THF_" fbc:charge="0" />
      <species boundaryCondition="false" compartment="c" constant="false" hasOnlySubstanceUnits="false" id="M_THFG" name="THFG_" fbc:charge="0" />
      <species boundaryCondition="false" compartment="c" constant="false" hasOnlySubstanceUnits="false" id="M_THPTGLU" name="THPTGLU_" fbc:charge="0" />
      <species boundaryCondition="false" compartment="c" constant="false" hasOnlySubstanceUnits="false" id="M_THR" name="THR_" fbc:charge="0" />
      <species boundaryCondition="false" compartment="c" constant="false" hasOnlySubstanceUnits="false" id="M_THY" name="THY_" fbc:charge="0" />
      <species boundaryCondition="false" compartment="c" constant="false" hasOnlySubstanceUnits="false" id="M_TRE" name="TRE_" fbc:charge="0" />
      <species boundaryCondition="false" compartment="c" constant="false" hasOnlySubstanceUnits="false" id="M_TRE6P" name="TRE6P_" fbc:charge="0" />
      <species boundaryCondition="false" compartment="c" constant="false" hasOnlySubstanceUnits="false" id="M_TRP" name="TRP_" fbc:charge="0" />
      <species boundaryCondition="false" compartment="c" constant="false" hasOnlySubstanceUnits="false" id="M_TYR" name="TYR_" fbc:charge="0" />
      <species boundaryCondition="false" compartment="c" constant="false" hasOnlySubstanceUnits="false" id="M_UDP" name="UDP_" fbc:charge="0" />
      <species boundaryCondition="false" compartment="c" constant="false" hasOnlySubstanceUnits="false" id="M_UDPDGLUC" name="UDPDGLUC_" fbc:charge="0" />
      <species boundaryCondition="false" compartment="c" constant="false" hasOnlySubstanceUnits="false" id="M_UDPG" name="UDPG_" fbc:charge="0" />
      <species boundaryCondition="false" compartment="c" constant="false" hasOnlySubstanceUnits="false" id="M_UDPGAL" name="UDPGAL_" fbc:charge="0" />
      <species boundaryCondition="false" compartment="c" constant="false" hasOnlySubstanceUnits="false" id="M_UDPNACVG" name="UDPNACVG_" fbc:charge="0" />
      <species boundaryCondition="false" compartment="c" constant="false" hasOnlySubstanceUnits="false" id="M_UDPNAG" name="UDPNAG_" fbc:charge="0" />
      <species boundaryCondition="false" compartment="c" constant="false" hasOnlySubstanceUnits="false" id="M_UDPNAM" name="UDPNAM_" fbc:charge="0" />
      <species boundaryCondition="false" compartment="c" constant="false" hasOnlySubstanceUnits="false" id="M_UGC" name="UGC_" fbc:charge="0" />
      <species boundaryCondition="false" compartment="c" constant="false" hasOnlySubstanceUnits="false" id="M_UMP" name="UMP_" fbc:charge="0" />
      <species boundaryCondition="false" compartment="c" constant="false" hasOnlySubstanceUnits="false" id="M_URA" name="URA_" fbc:charge="0" />
      <species boundaryCondition="false" compartment="c" constant="false" hasOnlySubstanceUnits="false" id="M_URATE" name="URATE_" fbc:charge="0" />
      <species boundaryCondition="false" compartment="c" constant="false" hasOnlySubstanceUnits="false" id="M_UREA" name="UREA_" fbc:charge="0" />
      <species boundaryCondition="false" compartment="c" constant="false" hasOnlySubstanceUnits="false" id="M_URI" name="URI_" fbc:charge="0" />
      <species boundaryCondition="false" compartment="c" constant="false" hasOnlySubstanceUnits="false" id="M_UROCANATE" name="UROCANATE_" fbc:charge="0" />
      <species boundaryCondition="false" compartment="c" constant="false" hasOnlySubstanceUnits="false" id="M_UTP" name="UTP_" fbc:charge="0" />
      <species boundaryCondition="false" compartment="c" constant="false" hasOnlySubstanceUnits="false" id="M_VAL" name="VAL_" fbc:charge="0" />
      <species boundaryCondition="false" compartment="c" constant="false" hasOnlySubstanceUnits="false" id="M_X5P" name="X5P_" fbc:charge="0" />
      <species boundaryCondition="false" compartment="c" constant="false" hasOnlySubstanceUnits="false" id="M_XAN" name="XAN_" fbc:charge="0" />
      <species boundaryCondition="false" compartment="c" constant="false" hasOnlySubstanceUnits="false" id="M_XMP" name="XMP_" fbc:charge="0" />
      <species boundaryCondition="false" compartment="c" constant="false" hasOnlySubstanceUnits="false" id="M_XTSINE" name="XTSINE_" fbc:charge="0" />
      <species boundaryCondition="false" compartment="c" constant="false" hasOnlySubstanceUnits="false" id="M_XYL" name="XYL_" fbc:charge="0" />
      <species boundaryCondition="false" compartment="c" constant="false" hasOnlySubstanceUnits="false" id="M_XYLITOL" name="XYLITOL_" fbc:charge="0" />
    </listOfSpecies>
    <fbc:listOfGeneProducts>
      <fbc:geneProduct fbc:id="G_SCO0046" fbc:label="SCO0046" fbc:name="SCO0046" />
      <fbc:geneProduct fbc:id="G_SCO0136" fbc:label="SCO0136" fbc:name="SCO0136" />
      <fbc:geneProduct fbc:id="G_SCO0171" fbc:label="SCO0171" fbc:name="SCO0171" />
      <fbc:geneProduct fbc:id="G_SCO0199" fbc:label="SCO0199" fbc:name="SCO0199" />
      <fbc:geneProduct fbc:id="G_SCO0208" fbc:label="SCO0208" fbc:name="SCO0208" />
      <fbc:geneProduct fbc:id="G_SCO0216" fbc:label="SCO0216" fbc:name="SCO0216" />
      <fbc:geneProduct fbc:id="G_SCO0217" fbc:label="SCO0217" fbc:name="SCO0217" />
      <fbc:geneProduct fbc:id="G_SCO0218" fbc:label="SCO0218" fbc:name="SCO0218" />
      <fbc:geneProduct fbc:id="G_SCO0219" fbc:label="SCO0219" fbc:name="SCO0219" />
      <fbc:geneProduct fbc:id="G_SCO0293" fbc:label="SCO0293" fbc:name="SCO0293" />
      <fbc:geneProduct fbc:id="G_SCO0330" fbc:label="SCO0330" fbc:name="SCO0330" />
      <fbc:geneProduct fbc:id="G_SCO0364" fbc:label="SCO0364" fbc:name="SCO0364" />
      <fbc:geneProduct fbc:id="G_SCO0379" fbc:label="SCO0379" fbc:name="SCO0379" />
      <fbc:geneProduct fbc:id="G_SCO0386" fbc:label="SCO0386" fbc:name="SCO0386" />
      <fbc:geneProduct fbc:id="G_SCO0434" fbc:label="SCO0434" fbc:name="SCO0434" />
      <fbc:geneProduct fbc:id="G_SCO0458" fbc:label="SCO0458" fbc:name="SCO0458" />
      <fbc:geneProduct fbc:id="G_SCO0506" fbc:label="SCO0506" fbc:name="SCO0506" />
      <fbc:geneProduct fbc:id="G_SCO0509" fbc:label="SCO0509" fbc:name="SCO0509" />
      <fbc:geneProduct fbc:id="G_SCO0524" fbc:label="SCO0524" fbc:name="SCO0524" />
      <fbc:geneProduct fbc:id="G_SCO0541" fbc:label="SCO0541" fbc:name="SCO0541" />
      <fbc:geneProduct fbc:id="G_SCO0546" fbc:label="SCO0546" fbc:name="SCO0546" />
      <fbc:geneProduct fbc:id="G_SCO0548" fbc:label="SCO0548" fbc:name="SCO0548" />
      <fbc:geneProduct fbc:id="G_SCO0549" fbc:label="SCO0549" fbc:name="SCO0549" />
      <fbc:geneProduct fbc:id="G_SCO0560" fbc:label="SCO0560" fbc:name="SCO0560" />
      <fbc:geneProduct fbc:id="G_SCO0572" fbc:label="SCO0572" fbc:name="SCO0572" />
      <fbc:geneProduct fbc:id="G_SCO0579" fbc:label="SCO0579" fbc:name="SCO0579" />
      <fbc:geneProduct fbc:id="G_SCO0613" fbc:label="SCO0613" fbc:name="SCO0613" />
      <fbc:geneProduct fbc:id="G_SCO0666" fbc:label="SCO0666" fbc:name="SCO0666" />
      <fbc:geneProduct fbc:id="G_SCO0670" fbc:label="SCO0670" fbc:name="SCO0670" />
      <fbc:geneProduct fbc:id="G_SCO0681" fbc:label="SCO0681" fbc:name="SCO0681" />
      <fbc:geneProduct fbc:id="G_SCO0782" fbc:label="SCO0782" fbc:name="SCO0782" />
      <fbc:geneProduct fbc:id="G_SCO0812" fbc:label="SCO0812" fbc:name="SCO0812" />
      <fbc:geneProduct fbc:id="G_SCO0814" fbc:label="SCO0814" fbc:name="SCO0814" />
      <fbc:geneProduct fbc:id="G_SCO0828" fbc:label="SCO0828" fbc:name="SCO0828" />
      <fbc:geneProduct fbc:id="G_SCO0851" fbc:label="SCO0851" fbc:name="SCO0851" />
      <fbc:geneProduct fbc:id="G_SCO0852" fbc:label="SCO0852" fbc:name="SCO0852" />
      <fbc:geneProduct fbc:id="G_SCO0884" fbc:label="SCO0884" fbc:name="SCO0884" />
      <fbc:geneProduct fbc:id="G_SCO0907" fbc:label="SCO0907" fbc:name="SCO0907" />
      <fbc:geneProduct fbc:id="G_SCO0922" fbc:label="SCO0922" fbc:name="SCO0922" />
      <fbc:geneProduct fbc:id="G_SCO0923" fbc:label="SCO0923" fbc:name="SCO0923" />
      <fbc:geneProduct fbc:id="G_SCO0924" fbc:label="SCO0924" fbc:name="SCO0924" />
      <fbc:geneProduct fbc:id="G_SCO0975" fbc:label="SCO0975" fbc:name="SCO0975" />
      <fbc:geneProduct fbc:id="G_SCO0978" fbc:label="SCO0978" fbc:name="SCO0978" />
      <fbc:geneProduct fbc:id="G_SCO0982" fbc:label="SCO0982" fbc:name="SCO0982" />
      <fbc:geneProduct fbc:id="G_SCO0983" fbc:label="SCO0983" fbc:name="SCO0983" />
      <fbc:geneProduct fbc:id="G_SCO0984" fbc:label="SCO0984" fbc:name="SCO0984" />
      <fbc:geneProduct fbc:id="G_SCO0985" fbc:label="SCO0985" fbc:name="SCO0985" />
      <fbc:geneProduct fbc:id="G_SCO1012" fbc:label="SCO1012" fbc:name="SCO1012" />
      <fbc:geneProduct fbc:id="G_SCO1018" fbc:label="SCO1018" fbc:name="SCO1018" />
      <fbc:geneProduct fbc:id="G_SCO1028" fbc:label="SCO1028" fbc:name="SCO1028" />
      <fbc:geneProduct fbc:id="G_SCO1059" fbc:label="SCO1059" fbc:name="SCO1059" />
      <fbc:geneProduct fbc:id="G_SCO1077" fbc:label="SCO1077" fbc:name="SCO1077" />
      <fbc:geneProduct fbc:id="G_SCO1081" fbc:label="SCO1081" fbc:name="SCO1081" />
      <fbc:geneProduct fbc:id="G_SCO1082" fbc:label="SCO1082" fbc:name="SCO1082" />
      <fbc:geneProduct fbc:id="G_SCO1083" fbc:label="SCO1083" fbc:name="SCO1083" />
      <fbc:geneProduct fbc:id="G_SCO1087" fbc:label="SCO1087" fbc:name="SCO1087" />
      <fbc:geneProduct fbc:id="G_SCO1169" fbc:label="SCO1169" fbc:name="SCO1169" />
      <fbc:geneProduct fbc:id="G_SCO1170" fbc:label="SCO1170" fbc:name="SCO1170" />
      <fbc:geneProduct fbc:id="G_SCO1174" fbc:label="SCO1174" fbc:name="SCO1174" />
      <fbc:geneProduct fbc:id="G_SCO1176" fbc:label="SCO1176" fbc:name="SCO1176" />
      <fbc:geneProduct fbc:id="G_SCO1204" fbc:label="SCO1204" fbc:name="SCO1204" />
      <fbc:geneProduct fbc:id="G_SCO1214" fbc:label="SCO1214" fbc:name="SCO1214" />
      <fbc:geneProduct fbc:id="G_SCO1223" fbc:label="SCO1223" fbc:name="SCO1223" />
      <fbc:geneProduct fbc:id="G_SCO1224" fbc:label="SCO1224" fbc:name="SCO1224" />
      <fbc:geneProduct fbc:id="G_SCO1228" fbc:label="SCO1228" fbc:name="SCO1228" />
      <fbc:geneProduct fbc:id="G_SCO1231" fbc:label="SCO1231" fbc:name="SCO1231" />
      <fbc:geneProduct fbc:id="G_SCO1232" fbc:label="SCO1232" fbc:name="SCO1232" />
      <fbc:geneProduct fbc:id="G_SCO1233" fbc:label="SCO1233" fbc:name="SCO1233" />
      <fbc:geneProduct fbc:id="G_SCO1234" fbc:label="SCO1234" fbc:name="SCO1234" />
      <fbc:geneProduct fbc:id="G_SCO1235" fbc:label="SCO1235" fbc:name="SCO1235" />
      <fbc:geneProduct fbc:id="G_SCO1236" fbc:label="SCO1236" fbc:name="SCO1236" />
      <fbc:geneProduct fbc:id="G_SCO1246" fbc:label="SCO1246" fbc:name="SCO1246" />
      <fbc:geneProduct fbc:id="G_SCO1254" fbc:label="SCO1254" fbc:name="SCO1254" />
      <fbc:geneProduct fbc:id="G_SCO1266" fbc:label="SCO1266" fbc:name="SCO1266" />
      <fbc:geneProduct fbc:id="G_SCO1267" fbc:label="SCO1267" fbc:name="SCO1267" />
      <fbc:geneProduct fbc:id="G_SCO1269" fbc:label="SCO1269" fbc:name="SCO1269" />
      <fbc:geneProduct fbc:id="G_SCO1270" fbc:label="SCO1270" fbc:name="SCO1270" />
      <fbc:geneProduct fbc:id="G_SCO1271" fbc:label="SCO1271" fbc:name="SCO1271" />
      <fbc:geneProduct fbc:id="G_SCO1284" fbc:label="SCO1284" fbc:name="SCO1284" />
      <fbc:geneProduct fbc:id="G_SCO1294" fbc:label="SCO1294" fbc:name="SCO1294" />
      <fbc:geneProduct fbc:id="G_SCO1324" fbc:label="SCO1324" fbc:name="SCO1324" />
      <fbc:geneProduct fbc:id="G_SCO1326" fbc:label="SCO1326" fbc:name="SCO1326" />
      <fbc:geneProduct fbc:id="G_SCO1378" fbc:label="SCO1378" fbc:name="SCO1378" />
      <fbc:geneProduct fbc:id="G_SCO1380" fbc:label="SCO1380" fbc:name="SCO1380" />
      <fbc:geneProduct fbc:id="G_SCO1388" fbc:label="SCO1388" fbc:name="SCO1388" />
      <fbc:geneProduct fbc:id="G_SCO1389" fbc:label="SCO1389" fbc:name="SCO1389" />
      <fbc:geneProduct fbc:id="G_SCO1390" fbc:label="SCO1390" fbc:name="SCO1390" />
      <fbc:geneProduct fbc:id="G_SCO1391" fbc:label="SCO1391" fbc:name="SCO1391" />
      <fbc:geneProduct fbc:id="G_SCO1393" fbc:label="SCO1393" fbc:name="SCO1393" />
      <fbc:geneProduct fbc:id="G_SCO1394" fbc:label="SCO1394" fbc:name="SCO1394" />
      <fbc:geneProduct fbc:id="G_SCO1438" fbc:label="SCO1438" fbc:name="SCO1438" />
      <fbc:geneProduct fbc:id="G_SCO1439" fbc:label="SCO1439" fbc:name="SCO1439" />
      <fbc:geneProduct fbc:id="G_SCO1440" fbc:label="SCO1440" fbc:name="SCO1440" />
      <fbc:geneProduct fbc:id="G_SCO1441" fbc:label="SCO1441" fbc:name="SCO1441" />
      <fbc:geneProduct fbc:id="G_SCO1443" fbc:label="SCO1443" fbc:name="SCO1443" />
      <fbc:geneProduct fbc:id="G_SCO1461" fbc:label="SCO1461" fbc:name="SCO1461" />
      <fbc:geneProduct fbc:id="G_SCO1464" fbc:label="SCO1464" fbc:name="SCO1464" />
      <fbc:geneProduct fbc:id="G_SCO1473" fbc:label="SCO1473" fbc:name="SCO1473" />
      <fbc:geneProduct fbc:id="G_SCO1476" fbc:label="SCO1476" fbc:name="SCO1476" />
      <fbc:geneProduct fbc:id="G_SCO1478" fbc:label="SCO1478" fbc:name="SCO1478" />
      <fbc:geneProduct fbc:id="G_SCO1479" fbc:label="SCO1479" fbc:name="SCO1479" />
      <fbc:geneProduct fbc:id="G_SCO1481" fbc:label="SCO1481" fbc:name="SCO1481" />
      <fbc:geneProduct fbc:id="G_SCO1482" fbc:label="SCO1482" fbc:name="SCO1482" />
      <fbc:geneProduct fbc:id="G_SCO1483" fbc:label="SCO1483" fbc:name="SCO1483" />
      <fbc:geneProduct fbc:id="G_SCO1484" fbc:label="SCO1484" fbc:name="SCO1484" />
      <fbc:geneProduct fbc:id="G_SCO1486" fbc:label="SCO1486" fbc:name="SCO1486" />
      <fbc:geneProduct fbc:id="G_SCO1487" fbc:label="SCO1487" fbc:name="SCO1487" />
      <fbc:geneProduct fbc:id="G_SCO1488" fbc:label="SCO1488" fbc:name="SCO1488" />
      <fbc:geneProduct fbc:id="G_SCO1494" fbc:label="SCO1494" fbc:name="SCO1494" />
      <fbc:geneProduct fbc:id="G_SCO1495" fbc:label="SCO1495" fbc:name="SCO1495" />
      <fbc:geneProduct fbc:id="G_SCO1496" fbc:label="SCO1496" fbc:name="SCO1496" />
      <fbc:geneProduct fbc:id="G_SCO1498" fbc:label="SCO1498" fbc:name="SCO1498" />
      <fbc:geneProduct fbc:id="G_SCO1501" fbc:label="SCO1501" fbc:name="SCO1501" />
      <fbc:geneProduct fbc:id="G_SCO1508" fbc:label="SCO1508" fbc:name="SCO1508" />
      <fbc:geneProduct fbc:id="G_SCO1513" fbc:label="SCO1513" fbc:name="SCO1513" />
      <fbc:geneProduct fbc:id="G_SCO1514" fbc:label="SCO1514" fbc:name="SCO1514" />
      <fbc:geneProduct fbc:id="G_SCO1527" fbc:label="SCO1527" fbc:name="SCO1527" />
      <fbc:geneProduct fbc:id="G_SCO1531" fbc:label="SCO1531" fbc:name="SCO1531" />
      <fbc:geneProduct fbc:id="G_SCO1546" fbc:label="SCO1546" fbc:name="SCO1546" />
      <fbc:geneProduct fbc:id="G_SCO1560" fbc:label="SCO1560" fbc:name="SCO1560" />
      <fbc:geneProduct fbc:id="G_SCO1566" fbc:label="SCO1566" fbc:name="SCO1566" />
      <fbc:geneProduct fbc:id="G_SCO1570" fbc:label="SCO1570" fbc:name="SCO1570" />
      <fbc:geneProduct fbc:id="G_SCO1577" fbc:label="SCO1577" fbc:name="SCO1577" />
      <fbc:geneProduct fbc:id="G_SCO1578" fbc:label="SCO1578" fbc:name="SCO1578" />
      <fbc:geneProduct fbc:id="G_SCO1579" fbc:label="SCO1579" fbc:name="SCO1579" />
      <fbc:geneProduct fbc:id="G_SCO1580" fbc:label="SCO1580" fbc:name="SCO1580" />
      <fbc:geneProduct fbc:id="G_SCO1591" fbc:label="SCO1591" fbc:name="SCO1591" />
      <fbc:geneProduct fbc:id="G_SCO1594" fbc:label="SCO1594" fbc:name="SCO1594" />
      <fbc:geneProduct fbc:id="G_SCO1595" fbc:label="SCO1595" fbc:name="SCO1595" />
      <fbc:geneProduct fbc:id="G_SCO1612" fbc:label="SCO1612" fbc:name="SCO1612" />
      <fbc:geneProduct fbc:id="G_SCO1613" fbc:label="SCO1613" fbc:name="SCO1613" />
      <fbc:geneProduct fbc:id="G_SCO1657" fbc:label="SCO1657" fbc:name="SCO1657" />
      <fbc:geneProduct fbc:id="G_SCO1659" fbc:label="SCO1659" fbc:name="SCO1659" />
      <fbc:geneProduct fbc:id="G_SCO1660" fbc:label="SCO1660" fbc:name="SCO1660" />
      <fbc:geneProduct fbc:id="G_SCO1661" fbc:label="SCO1661" fbc:name="SCO1661" />
      <fbc:geneProduct fbc:id="G_SCO1663" fbc:label="SCO1663" fbc:name="SCO1663" />
      <fbc:geneProduct fbc:id="G_SCO1679" fbc:label="SCO1679" fbc:name="SCO1679" />
      <fbc:geneProduct fbc:id="G_SCO1680" fbc:label="SCO1680" fbc:name="SCO1680" />
      <fbc:geneProduct fbc:id="G_SCO1690" fbc:label="SCO1690" fbc:name="SCO1690" />
      <fbc:geneProduct fbc:id="G_SCO1706" fbc:label="SCO1706" fbc:name="SCO1706" />
      <fbc:geneProduct fbc:id="G_SCO1715" fbc:label="SCO1715" fbc:name="SCO1715" />
      <fbc:geneProduct fbc:id="G_SCO1724" fbc:label="SCO1724" fbc:name="SCO1724" />
      <fbc:geneProduct fbc:id="G_SCO1760" fbc:label="SCO1760" fbc:name="SCO1760" />
      <fbc:geneProduct fbc:id="G_SCO1761" fbc:label="SCO1761" fbc:name="SCO1761" />
      <fbc:geneProduct fbc:id="G_SCO1762" fbc:label="SCO1762" fbc:name="SCO1762" />
      <fbc:geneProduct fbc:id="G_SCO1773" fbc:label="SCO1773" fbc:name="SCO1773" />
      <fbc:geneProduct fbc:id="G_SCO1776" fbc:label="SCO1776" fbc:name="SCO1776" />
      <fbc:geneProduct fbc:id="G_SCO1781" fbc:label="SCO1781" fbc:name="SCO1781" />
      <fbc:geneProduct fbc:id="G_SCO1808" fbc:label="SCO1808" fbc:name="SCO1808" />
      <fbc:geneProduct fbc:id="G_SCO1814" fbc:label="SCO1814" fbc:name="SCO1814" />
      <fbc:geneProduct fbc:id="G_SCO1815" fbc:label="SCO1815" fbc:name="SCO1815" />
      <fbc:geneProduct fbc:id="G_SCO1818" fbc:label="SCO1818" fbc:name="SCO1818" />
      <fbc:geneProduct fbc:id="G_SCO1827" fbc:label="SCO1827" fbc:name="SCO1827" />
      <fbc:geneProduct fbc:id="G_SCO1831" fbc:label="SCO1831" fbc:name="SCO1831" />
      <fbc:geneProduct fbc:id="G_SCO1859" fbc:label="SCO1859" fbc:name="SCO1859" />
      <fbc:geneProduct fbc:id="G_SCO1888" fbc:label="SCO1888" fbc:name="SCO1888" />
      <fbc:geneProduct fbc:id="G_SCO1912" fbc:label="SCO1912" fbc:name="SCO1912" />
      <fbc:geneProduct fbc:id="G_SCO1916" fbc:label="SCO1916" fbc:name="SCO1916" />
      <fbc:geneProduct fbc:id="G_SCO1930" fbc:label="SCO1930" fbc:name="SCO1930" />
      <fbc:geneProduct fbc:id="G_SCO1934" fbc:label="SCO1934" fbc:name="SCO1934" />
      <fbc:geneProduct fbc:id="G_SCO1935" fbc:label="SCO1935" fbc:name="SCO1935" />
      <fbc:geneProduct fbc:id="G_SCO1936" fbc:label="SCO1936" fbc:name="SCO1936" />
      <fbc:geneProduct fbc:id="G_SCO1937" fbc:label="SCO1937" fbc:name="SCO1937" />
      <fbc:geneProduct fbc:id="G_SCO1939" fbc:label="SCO1939" fbc:name="SCO1939" />
      <fbc:geneProduct fbc:id="G_SCO1942" fbc:label="SCO1942" fbc:name="SCO1942" />
      <fbc:geneProduct fbc:id="G_SCO1945" fbc:label="SCO1945" fbc:name="SCO1945" />
      <fbc:geneProduct fbc:id="G_SCO1946" fbc:label="SCO1946" fbc:name="SCO1946" />
      <fbc:geneProduct fbc:id="G_SCO1947" fbc:label="SCO1947" fbc:name="SCO1947" />
      <fbc:geneProduct fbc:id="G_SCO1957" fbc:label="SCO1957" fbc:name="SCO1957" />
      <fbc:geneProduct fbc:id="G_SCO1961" fbc:label="SCO1961" fbc:name="SCO1961" />
      <fbc:geneProduct fbc:id="G_SCO1977" fbc:label="SCO1977" fbc:name="SCO1977" />
      <fbc:geneProduct fbc:id="G_SCO1996" fbc:label="SCO1996" fbc:name="SCO1996" />
      <fbc:geneProduct fbc:id="G_SCO2003" fbc:label="SCO2003" fbc:name="SCO2003" />
      <fbc:geneProduct fbc:id="G_SCO2014" fbc:label="SCO2014" fbc:name="SCO2014" />
      <fbc:geneProduct fbc:id="G_SCO2019" fbc:label="SCO2019" fbc:name="SCO2019" />
      <fbc:geneProduct fbc:id="G_SCO2025" fbc:label="SCO2025" fbc:name="SCO2025" />
      <fbc:geneProduct fbc:id="G_SCO2026" fbc:label="SCO2026" fbc:name="SCO2026" />
      <fbc:geneProduct fbc:id="G_SCO2033" fbc:label="SCO2033" fbc:name="SCO2033" />
      <fbc:geneProduct fbc:id="G_SCO2036" fbc:label="SCO2036" fbc:name="SCO2036" />
      <fbc:geneProduct fbc:id="G_SCO2037" fbc:label="SCO2037" fbc:name="SCO2037" />
      <fbc:geneProduct fbc:id="G_SCO2039" fbc:label="SCO2039" fbc:name="SCO2039" />
      <fbc:geneProduct fbc:id="G_SCO2043" fbc:label="SCO2043" fbc:name="SCO2043" />
      <fbc:geneProduct fbc:id="G_SCO2044" fbc:label="SCO2044" fbc:name="SCO2044" />
      <fbc:geneProduct fbc:id="G_SCO2050" fbc:label="SCO2050" fbc:name="SCO2050" />
      <fbc:geneProduct fbc:id="G_SCO2051" fbc:label="SCO2051" fbc:name="SCO2051" />
      <fbc:geneProduct fbc:id="G_SCO2052" fbc:label="SCO2052" fbc:name="SCO2052" />
      <fbc:geneProduct fbc:id="G_SCO2053" fbc:label="SCO2053" fbc:name="SCO2053" />
      <fbc:geneProduct fbc:id="G_SCO2054" fbc:label="SCO2054" fbc:name="SCO2054" />
      <fbc:geneProduct fbc:id="G_SCO2073" fbc:label="SCO2073" fbc:name="SCO2073" />
      <fbc:geneProduct fbc:id="G_SCO2076" fbc:label="SCO2076" fbc:name="SCO2076" />
      <fbc:geneProduct fbc:id="G_SCO2084" fbc:label="SCO2084" fbc:name="SCO2084" />
      <fbc:geneProduct fbc:id="G_SCO2086" fbc:label="SCO2086" fbc:name="SCO2086" />
      <fbc:geneProduct fbc:id="G_SCO2087" fbc:label="SCO2087" fbc:name="SCO2087" />
      <fbc:geneProduct fbc:id="G_SCO2088" fbc:label="SCO2088" fbc:name="SCO2088" />
      <fbc:geneProduct fbc:id="G_SCO2089" fbc:label="SCO2089" fbc:name="SCO2089" />
      <fbc:geneProduct fbc:id="G_SCO2103" fbc:label="SCO2103" fbc:name="SCO2103" />
      <fbc:geneProduct fbc:id="G_SCO2115" fbc:label="SCO2115" fbc:name="SCO2115" />
      <fbc:geneProduct fbc:id="G_SCO2118" fbc:label="SCO2118" fbc:name="SCO2118" />
      <fbc:geneProduct fbc:id="G_SCO2119" fbc:label="SCO2119" fbc:name="SCO2119" />
      <fbc:geneProduct fbc:id="G_SCO2122" fbc:label="SCO2122" fbc:name="SCO2122" />
      <fbc:geneProduct fbc:id="G_SCO2126" fbc:label="SCO2126" fbc:name="SCO2126" />
      <fbc:geneProduct fbc:id="G_SCO2144" fbc:label="SCO2144" fbc:name="SCO2144" />
      <fbc:geneProduct fbc:id="G_SCO2145" fbc:label="SCO2145" fbc:name="SCO2145" />
      <fbc:geneProduct fbc:id="G_SCO2147" fbc:label="SCO2147" fbc:name="SCO2147" />
      <fbc:geneProduct fbc:id="G_SCO2148" fbc:label="SCO2148" fbc:name="SCO2148" />
      <fbc:geneProduct fbc:id="G_SCO2149" fbc:label="SCO2149" fbc:name="SCO2149" />
      <fbc:geneProduct fbc:id="G_SCO2150" fbc:label="SCO2150" fbc:name="SCO2150" />
      <fbc:geneProduct fbc:id="G_SCO2151" fbc:label="SCO2151" fbc:name="SCO2151" />
      <fbc:geneProduct fbc:id="G_SCO2155" fbc:label="SCO2155" fbc:name="SCO2155" />
      <fbc:geneProduct fbc:id="G_SCO2156" fbc:label="SCO2156" fbc:name="SCO2156" />
      <fbc:geneProduct fbc:id="G_SCO2162" fbc:label="SCO2162" fbc:name="SCO2162" />
      <fbc:geneProduct fbc:id="G_SCO2180" fbc:label="SCO2180" fbc:name="SCO2180" />
      <fbc:geneProduct fbc:id="G_SCO2181" fbc:label="SCO2181" fbc:name="SCO2181" />
      <fbc:geneProduct fbc:id="G_SCO2183" fbc:label="SCO2183" fbc:name="SCO2183" />
      <fbc:geneProduct fbc:id="G_SCO2198" fbc:label="SCO2198" fbc:name="SCO2198" />
      <fbc:geneProduct fbc:id="G_SCO2210" fbc:label="SCO2210" fbc:name="SCO2210" />
      <fbc:geneProduct fbc:id="G_SCO2228" fbc:label="SCO2228" fbc:name="SCO2228" />
      <fbc:geneProduct fbc:id="G_SCO2229" fbc:label="SCO2229" fbc:name="SCO2229" />
      <fbc:geneProduct fbc:id="G_SCO2230" fbc:label="SCO2230" fbc:name="SCO2230" />
      <fbc:geneProduct fbc:id="G_SCO2231" fbc:label="SCO2231" fbc:name="SCO2231" />
      <fbc:geneProduct fbc:id="G_SCO2238" fbc:label="SCO2238" fbc:name="SCO2238" />
      <fbc:geneProduct fbc:id="G_SCO2241" fbc:label="SCO2241" fbc:name="SCO2241" />
      <fbc:geneProduct fbc:id="G_SCO2256" fbc:label="SCO2256" fbc:name="SCO2256" />
      <fbc:geneProduct fbc:id="G_SCO2298" fbc:label="SCO2298" fbc:name="SCO2298" />
      <fbc:geneProduct fbc:id="G_SCO2346" fbc:label="SCO2346" fbc:name="SCO2346" />
      <fbc:geneProduct fbc:id="G_SCO2371" fbc:label="SCO2371" fbc:name="SCO2371" />
      <fbc:geneProduct fbc:id="G_SCO2387" fbc:label="SCO2387" fbc:name="SCO2387" />
      <fbc:geneProduct fbc:id="G_SCO2388" fbc:label="SCO2388" fbc:name="SCO2388" />
      <fbc:geneProduct fbc:id="G_SCO2389" fbc:label="SCO2389" fbc:name="SCO2389" />
      <fbc:geneProduct fbc:id="G_SCO2390" fbc:label="SCO2390" fbc:name="SCO2390" />
      <fbc:geneProduct fbc:id="G_SCO2393" fbc:label="SCO2393" fbc:name="SCO2393" />
      <fbc:geneProduct fbc:id="G_SCO2407" fbc:label="SCO2407" fbc:name="SCO2407" />
      <fbc:geneProduct fbc:id="G_SCO2445" fbc:label="SCO2445" fbc:name="SCO2445" />
      <fbc:geneProduct fbc:id="G_SCO2455" fbc:label="SCO2455" fbc:name="SCO2455" />
      <fbc:geneProduct fbc:id="G_SCO2470" fbc:label="SCO2470" fbc:name="SCO2470" />
      <fbc:geneProduct fbc:id="G_SCO2473" fbc:label="SCO2473" fbc:name="SCO2473" />
      <fbc:geneProduct fbc:id="G_SCO2486" fbc:label="SCO2486" fbc:name="SCO2486" />
      <fbc:geneProduct fbc:id="G_SCO2487" fbc:label="SCO2487" fbc:name="SCO2487" />
      <fbc:geneProduct fbc:id="G_SCO2488" fbc:label="SCO2488" fbc:name="SCO2488" />
      <fbc:geneProduct fbc:id="G_SCO2494" fbc:label="SCO2494" fbc:name="SCO2494" />
      <fbc:geneProduct fbc:id="G_SCO2504" fbc:label="SCO2504" fbc:name="SCO2504" />
      <fbc:geneProduct fbc:id="G_SCO2528" fbc:label="SCO2528" fbc:name="SCO2528" />
      <fbc:geneProduct fbc:id="G_SCO2531" fbc:label="SCO2531" fbc:name="SCO2531" />
      <fbc:geneProduct fbc:id="G_SCO2546" fbc:label="SCO2546" fbc:name="SCO2546" />
      <fbc:geneProduct fbc:id="G_SCO2564" fbc:label="SCO2564" fbc:name="SCO2564" />
      <fbc:geneProduct fbc:id="G_SCO2571" fbc:label="SCO2571" fbc:name="SCO2571" />
      <fbc:geneProduct fbc:id="G_SCO2576" fbc:label="SCO2576" fbc:name="SCO2576" />
      <fbc:geneProduct fbc:id="G_SCO2579" fbc:label="SCO2579" fbc:name="SCO2579" />
      <fbc:geneProduct fbc:id="G_SCO2585" fbc:label="SCO2585" fbc:name="SCO2585" />
      <fbc:geneProduct fbc:id="G_SCO2587" fbc:label="SCO2587" fbc:name="SCO2587" />
      <fbc:geneProduct fbc:id="G_SCO2612" fbc:label="SCO2612" fbc:name="SCO2612" />
      <fbc:geneProduct fbc:id="G_SCO2614" fbc:label="SCO2614" fbc:name="SCO2614" />
      <fbc:geneProduct fbc:id="G_SCO2615" fbc:label="SCO2615" fbc:name="SCO2615" />
      <fbc:geneProduct fbc:id="G_SCO2627" fbc:label="SCO2627" fbc:name="SCO2627" />
      <fbc:geneProduct fbc:id="G_SCO2640" fbc:label="SCO2640" fbc:name="SCO2640" />
      <fbc:geneProduct fbc:id="G_SCO2661" fbc:label="SCO2661" fbc:name="SCO2661" />
      <fbc:geneProduct fbc:id="G_SCO2687" fbc:label="SCO2687" fbc:name="SCO2687" />
      <fbc:geneProduct fbc:id="G_SCO2688" fbc:label="SCO2688" fbc:name="SCO2688" />
      <fbc:geneProduct fbc:id="G_SCO2726" fbc:label="SCO2726" fbc:name="SCO2726" />
      <fbc:geneProduct fbc:id="G_SCO2736" fbc:label="SCO2736" fbc:name="SCO2736" />
      <fbc:geneProduct fbc:id="G_SCO2748" fbc:label="SCO2748" fbc:name="SCO2748" />
      <fbc:geneProduct fbc:id="G_SCO2769" fbc:label="SCO2769" fbc:name="SCO2769" />
      <fbc:geneProduct fbc:id="G_SCO2774" fbc:label="SCO2774" fbc:name="SCO2774" />
      <fbc:geneProduct fbc:id="G_SCO2776" fbc:label="SCO2776" fbc:name="SCO2776" />
      <fbc:geneProduct fbc:id="G_SCO2777" fbc:label="SCO2777" fbc:name="SCO2777" />
      <fbc:geneProduct fbc:id="G_SCO2778" fbc:label="SCO2778" fbc:name="SCO2778" />
      <fbc:geneProduct fbc:id="G_SCO2779" fbc:label="SCO2779" fbc:name="SCO2779" />
      <fbc:geneProduct fbc:id="G_SCO2789" fbc:label="SCO2789" fbc:name="SCO2789" />
      <fbc:geneProduct fbc:id="G_SCO2796" fbc:label="SCO2796" fbc:name="SCO2796" />
      <fbc:geneProduct fbc:id="G_SCO2797" fbc:label="SCO2797" fbc:name="SCO2797" />
      <fbc:geneProduct fbc:id="G_SCO2798" fbc:label="SCO2798" fbc:name="SCO2798" />
      <fbc:geneProduct fbc:id="G_SCO2906" fbc:label="SCO2906" fbc:name="SCO2906" />
      <fbc:geneProduct fbc:id="G_SCO2907" fbc:label="SCO2907" fbc:name="SCO2907" />
      <fbc:geneProduct fbc:id="G_SCO2910" fbc:label="SCO2910" fbc:name="SCO2910" />
      <fbc:geneProduct fbc:id="G_SCO2918" fbc:label="SCO2918" fbc:name="SCO2918" />
      <fbc:geneProduct fbc:id="G_SCO2925" fbc:label="SCO2925" fbc:name="SCO2925" />
      <fbc:geneProduct fbc:id="G_SCO2927" fbc:label="SCO2927" fbc:name="SCO2927" />
      <fbc:geneProduct fbc:id="G_SCO2949" fbc:label="SCO2949" fbc:name="SCO2949" />
      <fbc:geneProduct fbc:id="G_SCO2951" fbc:label="SCO2951" fbc:name="SCO2951" />
      <fbc:geneProduct fbc:id="G_SCO2988" fbc:label="SCO2988" fbc:name="SCO2988" />
      <fbc:geneProduct fbc:id="G_SCO3023" fbc:label="SCO3023" fbc:name="SCO3023" />
      <fbc:geneProduct fbc:id="G_SCO3025" fbc:label="SCO3025" fbc:name="SCO3025" />
      <fbc:geneProduct fbc:id="G_SCO3028" fbc:label="SCO3028" fbc:name="SCO3028" />
      <fbc:geneProduct fbc:id="G_SCO3029" fbc:label="SCO3029" fbc:name="SCO3029" />
      <fbc:geneProduct fbc:id="G_SCO3039" fbc:label="SCO3039" fbc:name="SCO3039" />
      <fbc:geneProduct fbc:id="G_SCO3052" fbc:label="SCO3052" fbc:name="SCO3052" />
      <fbc:geneProduct fbc:id="G_SCO3059" fbc:label="SCO3059" fbc:name="SCO3059" />
      <fbc:geneProduct fbc:id="G_SCO3060" fbc:label="SCO3060" fbc:name="SCO3060" />
      <fbc:geneProduct fbc:id="G_SCO3070" fbc:label="SCO3070" fbc:name="SCO3070" />
      <fbc:geneProduct fbc:id="G_SCO3071" fbc:label="SCO3071" fbc:name="SCO3071" />
      <fbc:geneProduct fbc:id="G_SCO3072" fbc:label="SCO3072" fbc:name="SCO3072" />
      <fbc:geneProduct fbc:id="G_SCO3073" fbc:label="SCO3073" fbc:name="SCO3073" />
      <fbc:geneProduct fbc:id="G_SCO3077" fbc:label="SCO3077" fbc:name="SCO3077" />
      <fbc:geneProduct fbc:id="G_SCO3079" fbc:label="SCO3079" fbc:name="SCO3079" />
      <fbc:geneProduct fbc:id="G_SCO3096" fbc:label="SCO3096" fbc:name="SCO3096" />
      <fbc:geneProduct fbc:id="G_SCO3123" fbc:label="SCO3123" fbc:name="SCO3123" />
      <fbc:geneProduct fbc:id="G_SCO3127" fbc:label="SCO3127" fbc:name="SCO3127" />
      <fbc:geneProduct fbc:id="G_SCO3136" fbc:label="SCO3136" fbc:name="SCO3136" />
      <fbc:geneProduct fbc:id="G_SCO3137" fbc:label="SCO3137" fbc:name="SCO3137" />
      <fbc:geneProduct fbc:id="G_SCO3138" fbc:label="SCO3138" fbc:name="SCO3138" />
      <fbc:geneProduct fbc:id="G_SCO3139" fbc:label="SCO3139" fbc:name="SCO3139" />
      <fbc:geneProduct fbc:id="G_SCO3148" fbc:label="SCO3148" fbc:name="SCO3148" />
      <fbc:geneProduct fbc:id="G_SCO3182" fbc:label="SCO3182" fbc:name="SCO3182" />
      <fbc:geneProduct fbc:id="G_SCO3185" fbc:label="SCO3185" fbc:name="SCO3185" />
      <fbc:geneProduct fbc:id="G_SCO3196" fbc:label="SCO3196" fbc:name="SCO3196" />
      <fbc:geneProduct fbc:id="G_SCO3197" fbc:label="SCO3197" fbc:name="SCO3197" />
      <fbc:geneProduct fbc:id="G_SCO3210" fbc:label="SCO3210" fbc:name="SCO3210" />
      <fbc:geneProduct fbc:id="G_SCO3211" fbc:label="SCO3211" fbc:name="SCO3211" />
      <fbc:geneProduct fbc:id="G_SCO3212" fbc:label="SCO3212" fbc:name="SCO3212" />
      <fbc:geneProduct fbc:id="G_SCO3213" fbc:label="SCO3213" fbc:name="SCO3213" />
      <fbc:geneProduct fbc:id="G_SCO3214" fbc:label="SCO3214" fbc:name="SCO3214" />
      <fbc:geneProduct fbc:id="G_SCO3215" fbc:label="SCO3215" fbc:name="SCO3215" />
      <fbc:geneProduct fbc:id="G_SCO3221" fbc:label="SCO3221" fbc:name="SCO3221" />
      <fbc:geneProduct fbc:id="G_SCO3227" fbc:label="SCO3227" fbc:name="SCO3227" />
      <fbc:geneProduct fbc:id="G_SCO3228" fbc:label="SCO3228" fbc:name="SCO3228" />
      <fbc:geneProduct fbc:id="G_SCO3229" fbc:label="SCO3229" fbc:name="SCO3229" />
      <fbc:geneProduct fbc:id="G_SCO3230" fbc:label="SCO3230" fbc:name="SCO3230" />
      <fbc:geneProduct fbc:id="G_SCO3231" fbc:label="SCO3231" fbc:name="SCO3231" />
      <fbc:geneProduct fbc:id="G_SCO3232" fbc:label="SCO3232" fbc:name="SCO3232" />
      <fbc:geneProduct fbc:id="G_SCO3236" fbc:label="SCO3236" fbc:name="SCO3236" />
      <fbc:geneProduct fbc:id="G_SCO3243" fbc:label="SCO3243" fbc:name="SCO3243" />
      <fbc:geneProduct fbc:id="G_SCO3245" fbc:label="SCO3245" fbc:name="SCO3245" />
      <fbc:geneProduct fbc:id="G_SCO3246" fbc:label="SCO3246" fbc:name="SCO3246" />
      <fbc:geneProduct fbc:id="G_SCO3247" fbc:label="SCO3247" fbc:name="SCO3247" />
      <fbc:geneProduct fbc:id="G_SCO3248" fbc:label="SCO3248" fbc:name="SCO3248" />
      <fbc:geneProduct fbc:id="G_SCO3249" fbc:label="SCO3249" fbc:name="SCO3249" />
      <fbc:geneProduct fbc:id="G_SCO3304" fbc:label="SCO3304" fbc:name="SCO3304" />
      <fbc:geneProduct fbc:id="G_SCO3326" fbc:label="SCO3326" fbc:name="SCO3326" />
      <fbc:geneProduct fbc:id="G_SCO3337" fbc:label="SCO3337" fbc:name="SCO3337" />
      <fbc:geneProduct fbc:id="G_SCO3345" fbc:label="SCO3345" fbc:name="SCO3345" />
      <fbc:geneProduct fbc:id="G_SCO3381" fbc:label="SCO3381" fbc:name="SCO3381" />
      <fbc:geneProduct fbc:id="G_SCO3382" fbc:label="SCO3382" fbc:name="SCO3382" />
      <fbc:geneProduct fbc:id="G_SCO3383" fbc:label="SCO3383" fbc:name="SCO3383" />
      <fbc:geneProduct fbc:id="G_SCO3392" fbc:label="SCO3392" fbc:name="SCO3392" />
      <fbc:geneProduct fbc:id="G_SCO3398" fbc:label="SCO3398" fbc:name="SCO3398" />
      <fbc:geneProduct fbc:id="G_SCO3400" fbc:label="SCO3400" fbc:name="SCO3400" />
      <fbc:geneProduct fbc:id="G_SCO3401" fbc:label="SCO3401" fbc:name="SCO3401" />
      <fbc:geneProduct fbc:id="G_SCO3403" fbc:label="SCO3403" fbc:name="SCO3403" />
      <fbc:geneProduct fbc:id="G_SCO3405" fbc:label="SCO3405" fbc:name="SCO3405" />
      <fbc:geneProduct fbc:id="G_SCO3409" fbc:label="SCO3409" fbc:name="SCO3409" />
      <fbc:geneProduct fbc:id="G_SCO3416" fbc:label="SCO3416" fbc:name="SCO3416" />
      <fbc:geneProduct fbc:id="G_SCO3420" fbc:label="SCO3420" fbc:name="SCO3420" />
      <fbc:geneProduct fbc:id="G_SCO3473" fbc:label="SCO3473" fbc:name="SCO3473" />
      <fbc:geneProduct fbc:id="G_SCO3474" fbc:label="SCO3474" fbc:name="SCO3474" />
      <fbc:geneProduct fbc:id="G_SCO3479" fbc:label="SCO3479" fbc:name="SCO3479" />
      <fbc:geneProduct fbc:id="G_SCO3486" fbc:label="SCO3486" fbc:name="SCO3486" />
      <fbc:geneProduct fbc:id="G_SCO3494" fbc:label="SCO3494" fbc:name="SCO3494" />
      <fbc:geneProduct fbc:id="G_SCO3495" fbc:label="SCO3495" fbc:name="SCO3495" />
      <fbc:geneProduct fbc:id="G_SCO3541" fbc:label="SCO3541" fbc:name="SCO3541" />
      <fbc:geneProduct fbc:id="G_SCO3547" fbc:label="SCO3547" fbc:name="SCO3547" />
      <fbc:geneProduct fbc:id="G_SCO3563" fbc:label="SCO3563" fbc:name="SCO3563" />
      <fbc:geneProduct fbc:id="G_SCO3564" fbc:label="SCO3564" fbc:name="SCO3564" />
      <fbc:geneProduct fbc:id="G_SCO3603" fbc:label="SCO3603" fbc:name="SCO3603" />
      <fbc:geneProduct fbc:id="G_SCO3614" fbc:label="SCO3614" fbc:name="SCO3614" />
      <fbc:geneProduct fbc:id="G_SCO3615" fbc:label="SCO3615" fbc:name="SCO3615" />
      <fbc:geneProduct fbc:id="G_SCO3629" fbc:label="SCO3629" fbc:name="SCO3629" />
      <fbc:geneProduct fbc:id="G_SCO3649" fbc:label="SCO3649" fbc:name="SCO3649" />
      <fbc:geneProduct fbc:id="G_SCO3650" fbc:label="SCO3650" fbc:name="SCO3650" />
      <fbc:geneProduct fbc:id="G_SCO3658" fbc:label="SCO3658" fbc:name="SCO3658" />
      <fbc:geneProduct fbc:id="G_SCO3678" fbc:label="SCO3678" fbc:name="SCO3678" />
      <fbc:geneProduct fbc:id="G_SCO3780" fbc:label="SCO3780" fbc:name="SCO3780" />
      <fbc:geneProduct fbc:id="G_SCO3792" fbc:label="SCO3792" fbc:name="SCO3792" />
      <fbc:geneProduct fbc:id="G_SCO3795" fbc:label="SCO3795" fbc:name="SCO3795" />
      <fbc:geneProduct fbc:id="G_SCO3815" fbc:label="SCO3815" fbc:name="SCO3815" />
      <fbc:geneProduct fbc:id="G_SCO3816" fbc:label="SCO3816" fbc:name="SCO3816" />
      <fbc:geneProduct fbc:id="G_SCO3817" fbc:label="SCO3817" fbc:name="SCO3817" />
      <fbc:geneProduct fbc:id="G_SCO3829" fbc:label="SCO3829" fbc:name="SCO3829" />
      <fbc:geneProduct fbc:id="G_SCO3830" fbc:label="SCO3830" fbc:name="SCO3830" />
      <fbc:geneProduct fbc:id="G_SCO3831" fbc:label="SCO3831" fbc:name="SCO3831" />
      <fbc:geneProduct fbc:id="G_SCO3834" fbc:label="SCO3834" fbc:name="SCO3834" />
      <fbc:geneProduct fbc:id="G_SCO3851" fbc:label="SCO3851" fbc:name="SCO3851" />
      <fbc:geneProduct fbc:id="G_SCO3877" fbc:label="SCO3877" fbc:name="SCO3877" />
      <fbc:geneProduct fbc:id="G_SCO3878" fbc:label="SCO3878" fbc:name="SCO3878" />
      <fbc:geneProduct fbc:id="G_SCO3890" fbc:label="SCO3890" fbc:name="SCO3890" />
      <fbc:geneProduct fbc:id="G_SCO3920" fbc:label="SCO3920" fbc:name="SCO3920" />
      <fbc:geneProduct fbc:id="G_SCO3944" fbc:label="SCO3944" fbc:name="SCO3944" />
      <fbc:geneProduct fbc:id="G_SCO3945" fbc:label="SCO3945" fbc:name="SCO3945" />
      <fbc:geneProduct fbc:id="G_SCO3946" fbc:label="SCO3946" fbc:name="SCO3946" />
      <fbc:geneProduct fbc:id="G_SCO3961" fbc:label="SCO3961" fbc:name="SCO3961" />
      <fbc:geneProduct fbc:id="G_SCO3962" fbc:label="SCO3962" fbc:name="SCO3962" />
      <fbc:geneProduct fbc:id="G_SCO4041" fbc:label="SCO4041" fbc:name="SCO4041" />
      <fbc:geneProduct fbc:id="G_SCO4067" fbc:label="SCO4067" fbc:name="SCO4067" />
      <fbc:geneProduct fbc:id="G_SCO4068" fbc:label="SCO4068" fbc:name="SCO4068" />
      <fbc:geneProduct fbc:id="G_SCO4071" fbc:label="SCO4071" fbc:name="SCO4071" />
      <fbc:geneProduct fbc:id="G_SCO4077" fbc:label="SCO4077" fbc:name="SCO4077" />
      <fbc:geneProduct fbc:id="G_SCO4078" fbc:label="SCO4078" fbc:name="SCO4078" />
      <fbc:geneProduct fbc:id="G_SCO4079" fbc:label="SCO4079" fbc:name="SCO4079" />
      <fbc:geneProduct fbc:id="G_SCO4086" fbc:label="SCO4086" fbc:name="SCO4086" />
      <fbc:geneProduct fbc:id="G_SCO4087" fbc:label="SCO4087" fbc:name="SCO4087" />
      <fbc:geneProduct fbc:id="G_SCO4089" fbc:label="SCO4089" fbc:name="SCO4089" />
      <fbc:geneProduct fbc:id="G_SCO4106" fbc:label="SCO4106" fbc:name="SCO4106" />
      <fbc:geneProduct fbc:id="G_SCO4138" fbc:label="SCO4138" fbc:name="SCO4138" />
      <fbc:geneProduct fbc:id="G_SCO4139" fbc:label="SCO4139" fbc:name="SCO4139" />
      <fbc:geneProduct fbc:id="G_SCO4140" fbc:label="SCO4140" fbc:name="SCO4140" />
      <fbc:geneProduct fbc:id="G_SCO4141" fbc:label="SCO4141" fbc:name="SCO4141" />
      <fbc:geneProduct fbc:id="G_SCO4142" fbc:label="SCO4142" fbc:name="SCO4142" />
      <fbc:geneProduct fbc:id="G_SCO4145" fbc:label="SCO4145" fbc:name="SCO4145" />
      <fbc:geneProduct fbc:id="G_SCO4209" fbc:label="SCO4209" fbc:name="SCO4209" />
      <fbc:geneProduct fbc:id="G_SCO4233" fbc:label="SCO4233" fbc:name="SCO4233" />
      <fbc:geneProduct fbc:id="G_SCO4234" fbc:label="SCO4234" fbc:name="SCO4234" />
      <fbc:geneProduct fbc:id="G_SCO4235" fbc:label="SCO4235" fbc:name="SCO4235" />
      <fbc:geneProduct fbc:id="G_SCO4240" fbc:label="SCO4240" fbc:name="SCO4240" />
      <fbc:geneProduct fbc:id="G_SCO4280" fbc:label="SCO4280" fbc:name="SCO4280" />
      <fbc:geneProduct fbc:id="G_SCO4288" fbc:label="SCO4288" fbc:name="SCO4288" />
      <fbc:geneProduct fbc:id="G_SCO4293" fbc:label="SCO4293" fbc:name="SCO4293" />
      <fbc:geneProduct fbc:id="G_SCO4366" fbc:label="SCO4366" fbc:name="SCO4366" />
      <fbc:geneProduct fbc:id="G_SCO4380" fbc:label="SCO4380" fbc:name="SCO4380" />
      <fbc:geneProduct fbc:id="G_SCO4381" fbc:label="SCO4381" fbc:name="SCO4381" />
      <fbc:geneProduct fbc:id="G_SCO4388" fbc:label="SCO4388" fbc:name="SCO4388" />
      <fbc:geneProduct fbc:id="G_SCO4495" fbc:label="SCO4495" fbc:name="SCO4495" />
      <fbc:geneProduct fbc:id="G_SCO4502" fbc:label="SCO4502" fbc:name="SCO4502" />
      <fbc:geneProduct fbc:id="G_SCO4562" fbc:label="SCO4562" fbc:name="SCO4562" />
      <fbc:geneProduct fbc:id="G_SCO4563" fbc:label="SCO4563" fbc:name="SCO4563" />
      <fbc:geneProduct fbc:id="G_SCO4564" fbc:label="SCO4564" fbc:name="SCO4564" />
      <fbc:geneProduct fbc:id="G_SCO4565" fbc:label="SCO4565" fbc:name="SCO4565" />
      <fbc:geneProduct fbc:id="G_SCO4566" fbc:label="SCO4566" fbc:name="SCO4566" />
      <fbc:geneProduct fbc:id="G_SCO4567" fbc:label="SCO4567" fbc:name="SCO4567" />
      <fbc:geneProduct fbc:id="G_SCO4568" fbc:label="SCO4568" fbc:name="SCO4568" />
      <fbc:geneProduct fbc:id="G_SCO4569" fbc:label="SCO4569" fbc:name="SCO4569" />
      <fbc:geneProduct fbc:id="G_SCO4570" fbc:label="SCO4570" fbc:name="SCO4570" />
      <fbc:geneProduct fbc:id="G_SCO4571" fbc:label="SCO4571" fbc:name="SCO4571" />
      <fbc:geneProduct fbc:id="G_SCO4572" fbc:label="SCO4572" fbc:name="SCO4572" />
      <fbc:geneProduct fbc:id="G_SCO4573" fbc:label="SCO4573" fbc:name="SCO4573" />
      <fbc:geneProduct fbc:id="G_SCO4574" fbc:label="SCO4574" fbc:name="SCO4574" />
      <fbc:geneProduct fbc:id="G_SCO4575" fbc:label="SCO4575" fbc:name="SCO4575" />
      <fbc:geneProduct fbc:id="G_SCO4580" fbc:label="SCO4580" fbc:name="SCO4580" />
      <fbc:geneProduct fbc:id="G_SCO4583" fbc:label="SCO4583" fbc:name="SCO4583" />
      <fbc:geneProduct fbc:id="G_SCO4594" fbc:label="SCO4594" fbc:name="SCO4594" />
      <fbc:geneProduct fbc:id="G_SCO4595" fbc:label="SCO4595" fbc:name="SCO4595" />
      <fbc:geneProduct fbc:id="G_SCO4599" fbc:label="SCO4599" fbc:name="SCO4599" />
      <fbc:geneProduct fbc:id="G_SCO4600" fbc:label="SCO4600" fbc:name="SCO4600" />
      <fbc:geneProduct fbc:id="G_SCO4602" fbc:label="SCO4602" fbc:name="SCO4602" />
      <fbc:geneProduct fbc:id="G_SCO4603" fbc:label="SCO4603" fbc:name="SCO4603" />
      <fbc:geneProduct fbc:id="G_SCO4604" fbc:label="SCO4604" fbc:name="SCO4604" />
      <fbc:geneProduct fbc:id="G_SCO4605" fbc:label="SCO4605" fbc:name="SCO4605" />
      <fbc:geneProduct fbc:id="G_SCO4606" fbc:label="SCO4606" fbc:name="SCO4606" />
      <fbc:geneProduct fbc:id="G_SCO4607" fbc:label="SCO4607" fbc:name="SCO4607" />
      <fbc:geneProduct fbc:id="G_SCO4608" fbc:label="SCO4608" fbc:name="SCO4608" />
      <fbc:geneProduct fbc:id="G_SCO4643" fbc:label="SCO4643" fbc:name="SCO4643" />
      <fbc:geneProduct fbc:id="G_SCO4644" fbc:label="SCO4644" fbc:name="SCO4644" />
      <fbc:geneProduct fbc:id="G_SCO4645" fbc:label="SCO4645" fbc:name="SCO4645" />
      <fbc:geneProduct fbc:id="G_SCO4654" fbc:label="SCO4654" fbc:name="SCO4654" />
      <fbc:geneProduct fbc:id="G_SCO4681" fbc:label="SCO4681" fbc:name="SCO4681" />
      <fbc:geneProduct fbc:id="G_SCO4683" fbc:label="SCO4683" fbc:name="SCO4683" />
      <fbc:geneProduct fbc:id="G_SCO4723" fbc:label="SCO4723" fbc:name="SCO4723" />
      <fbc:geneProduct fbc:id="G_SCO4729" fbc:label="SCO4729" fbc:name="SCO4729" />
      <fbc:geneProduct fbc:id="G_SCO4736" fbc:label="SCO4736" fbc:name="SCO4736" />
      <fbc:geneProduct fbc:id="G_SCO4738" fbc:label="SCO4738" fbc:name="SCO4738" />
      <fbc:geneProduct fbc:id="G_SCO4740" fbc:label="SCO4740" fbc:name="SCO4740" />
      <fbc:geneProduct fbc:id="G_SCO4744" fbc:label="SCO4744" fbc:name="SCO4744" />
      <fbc:geneProduct fbc:id="G_SCO4745" fbc:label="SCO4745" fbc:name="SCO4745" />
      <fbc:geneProduct fbc:id="G_SCO4770" fbc:label="SCO4770" fbc:name="SCO4770" />
      <fbc:geneProduct fbc:id="G_SCO4771" fbc:label="SCO4771" fbc:name="SCO4771" />
      <fbc:geneProduct fbc:id="G_SCO4774" fbc:label="SCO4774" fbc:name="SCO4774" />
      <fbc:geneProduct fbc:id="G_SCO4780" fbc:label="SCO4780" fbc:name="SCO4780" />
      <fbc:geneProduct fbc:id="G_SCO4785" fbc:label="SCO4785" fbc:name="SCO4785" />
      <fbc:geneProduct fbc:id="G_SCO4800" fbc:label="SCO4800" fbc:name="SCO4800" />
      <fbc:geneProduct fbc:id="G_SCO4808" fbc:label="SCO4808" fbc:name="SCO4808" />
      <fbc:geneProduct fbc:id="G_SCO4809" fbc:label="SCO4809" fbc:name="SCO4809" />
      <fbc:geneProduct fbc:id="G_SCO4813" fbc:label="SCO4813" fbc:name="SCO4813" />
      <fbc:geneProduct fbc:id="G_SCO4814" fbc:label="SCO4814" fbc:name="SCO4814" />
      <fbc:geneProduct fbc:id="G_SCO4824" fbc:label="SCO4824" fbc:name="SCO4824" />
      <fbc:geneProduct fbc:id="G_SCO4827" fbc:label="SCO4827" fbc:name="SCO4827" />
      <fbc:geneProduct fbc:id="G_SCO4837" fbc:label="SCO4837" fbc:name="SCO4837" />
      <fbc:geneProduct fbc:id="G_SCO4839" fbc:label="SCO4839" fbc:name="SCO4839" />
      <fbc:geneProduct fbc:id="G_SCO4855" fbc:label="SCO4855" fbc:name="SCO4855" />
      <fbc:geneProduct fbc:id="G_SCO4856" fbc:label="SCO4856" fbc:name="SCO4856" />
      <fbc:geneProduct fbc:id="G_SCO4857" fbc:label="SCO4857" fbc:name="SCO4857" />
      <fbc:geneProduct fbc:id="G_SCO4858" fbc:label="SCO4858" fbc:name="SCO4858" />
      <fbc:geneProduct fbc:id="G_SCO4869" fbc:label="SCO4869" fbc:name="SCO4869" />
      <fbc:geneProduct fbc:id="G_SCO4890" fbc:label="SCO4890" fbc:name="SCO4890" />
      <fbc:geneProduct fbc:id="G_SCO4901" fbc:label="SCO4901" fbc:name="SCO4901" />
      <fbc:geneProduct fbc:id="G_SCO4913" fbc:label="SCO4913" fbc:name="SCO4913" />
      <fbc:geneProduct fbc:id="G_SCO4914" fbc:label="SCO4914" fbc:name="SCO4914" />
      <fbc:geneProduct fbc:id="G_SCO4916" fbc:label="SCO4916" fbc:name="SCO4916" />
      <fbc:geneProduct fbc:id="G_SCO4917" fbc:label="SCO4917" fbc:name="SCO4917" />
      <fbc:geneProduct fbc:id="G_SCO4919" fbc:label="SCO4919" fbc:name="SCO4919" />
      <fbc:geneProduct fbc:id="G_SCO4921" fbc:label="SCO4921" fbc:name="SCO4921" />
      <fbc:geneProduct fbc:id="G_SCO4926" fbc:label="SCO4926" fbc:name="SCO4926" />
      <fbc:geneProduct fbc:id="G_SCO4928" fbc:label="SCO4928" fbc:name="SCO4928" />
      <fbc:geneProduct fbc:id="G_SCO4930" fbc:label="SCO4930" fbc:name="SCO4930" />
      <fbc:geneProduct fbc:id="G_SCO4932" fbc:label="SCO4932" fbc:name="SCO4932" />
      <fbc:geneProduct fbc:id="G_SCO4945" fbc:label="SCO4945" fbc:name="SCO4945" />
      <fbc:geneProduct fbc:id="G_SCO4947" fbc:label="SCO4947" fbc:name="SCO4947" />
      <fbc:geneProduct fbc:id="G_SCO4948" fbc:label="SCO4948" fbc:name="SCO4948" />
      <fbc:geneProduct fbc:id="G_SCO4949" fbc:label="SCO4949" fbc:name="SCO4949" />
      <fbc:geneProduct fbc:id="G_SCO4950" fbc:label="SCO4950" fbc:name="SCO4950" />
      <fbc:geneProduct fbc:id="G_SCO4958" fbc:label="SCO4958" fbc:name="SCO4958" />
      <fbc:geneProduct fbc:id="G_SCO4962" fbc:label="SCO4962" fbc:name="SCO4962" />
      <fbc:geneProduct fbc:id="G_SCO4971" fbc:label="SCO4971" fbc:name="SCO4971" />
      <fbc:geneProduct fbc:id="G_SCO4972" fbc:label="SCO4972" fbc:name="SCO4972" />
      <fbc:geneProduct fbc:id="G_SCO4979" fbc:label="SCO4979" fbc:name="SCO4979" />
      <fbc:geneProduct fbc:id="G_SCO4984" fbc:label="SCO4984" fbc:name="SCO4984" />
      <fbc:geneProduct fbc:id="G_SCO5042" fbc:label="SCO5042" fbc:name="SCO5042" />
      <fbc:geneProduct fbc:id="G_SCO5044" fbc:label="SCO5044" fbc:name="SCO5044" />
      <fbc:geneProduct fbc:id="G_SCO5047" fbc:label="SCO5047" fbc:name="SCO5047" />
      <fbc:geneProduct fbc:id="G_SCO5058" fbc:label="SCO5058" fbc:name="SCO5058" />
      <fbc:geneProduct fbc:id="G_SCO5059" fbc:label="SCO5059" fbc:name="SCO5059" />
      <fbc:geneProduct fbc:id="G_SCO5076" fbc:label="SCO5076" fbc:name="SCO5076" />
      <fbc:geneProduct fbc:id="G_SCO5077" fbc:label="SCO5077" fbc:name="SCO5077" />
      <fbc:geneProduct fbc:id="G_SCO5078" fbc:label="SCO5078" fbc:name="SCO5078" />
      <fbc:geneProduct fbc:id="G_SCO5079" fbc:label="SCO5079" fbc:name="SCO5079" />
      <fbc:geneProduct fbc:id="G_SCO5080" fbc:label="SCO5080" fbc:name="SCO5080" />
      <fbc:geneProduct fbc:id="G_SCO5081" fbc:label="SCO5081" fbc:name="SCO5081" />
      <fbc:geneProduct fbc:id="G_SCO5082" fbc:label="SCO5082" fbc:name="SCO5082" />
      <fbc:geneProduct fbc:id="G_SCO5083" fbc:label="SCO5083" fbc:name="SCO5083" />
      <fbc:geneProduct fbc:id="G_SCO5084" fbc:label="SCO5084" fbc:name="SCO5084" />
      <fbc:geneProduct fbc:id="G_SCO5085" fbc:label="SCO5085" fbc:name="SCO5085" />
      <fbc:geneProduct fbc:id="G_SCO5086" fbc:label="SCO5086" fbc:name="SCO5086" />
      <fbc:geneProduct fbc:id="G_SCO5087" fbc:label="SCO5087" fbc:name="SCO5087" />
      <fbc:geneProduct fbc:id="G_SCO5088" fbc:label="SCO5088" fbc:name="SCO5088" />
      <fbc:geneProduct fbc:id="G_SCO5089" fbc:label="SCO5089" fbc:name="SCO5089" />
      <fbc:geneProduct fbc:id="G_SCO5090" fbc:label="SCO5090" fbc:name="SCO5090" />
      <fbc:geneProduct fbc:id="G_SCO5091" fbc:label="SCO5091" fbc:name="SCO5091" />
      <fbc:geneProduct fbc:id="G_SCO5092" fbc:label="SCO5092" fbc:name="SCO5092" />
      <fbc:geneProduct fbc:id="G_SCO5106" fbc:label="SCO5106" fbc:name="SCO5106" />
      <fbc:geneProduct fbc:id="G_SCO5107" fbc:label="SCO5107" fbc:name="SCO5107" />
      <fbc:geneProduct fbc:id="G_SCO5136" fbc:label="SCO5136" fbc:name="SCO5136" />
      <fbc:geneProduct fbc:id="G_SCO5139" fbc:label="SCO5139" fbc:name="SCO5139" />
      <fbc:geneProduct fbc:id="G_SCO5141" fbc:label="SCO5141" fbc:name="SCO5141" />
      <fbc:geneProduct fbc:id="G_SCO5144" fbc:label="SCO5144" fbc:name="SCO5144" />
      <fbc:geneProduct fbc:id="G_SCO5184" fbc:label="SCO5184" fbc:name="SCO5184" />
      <fbc:geneProduct fbc:id="G_SCO5188" fbc:label="SCO5188" fbc:name="SCO5188" />
      <fbc:geneProduct fbc:id="G_SCO5212" fbc:label="SCO5212" fbc:name="SCO5212" />
      <fbc:geneProduct fbc:id="G_SCO5225" fbc:label="SCO5225" fbc:name="SCO5225" />
      <fbc:geneProduct fbc:id="G_SCO5226" fbc:label="SCO5226" fbc:name="SCO5226" />
      <fbc:geneProduct fbc:id="G_SCO5236" fbc:label="SCO5236" fbc:name="SCO5236" />
      <fbc:geneProduct fbc:id="G_SCO5246" fbc:label="SCO5246" fbc:name="SCO5246" />
      <fbc:geneProduct fbc:id="G_SCO5250" fbc:label="SCO5250" fbc:name="SCO5250" />
      <fbc:geneProduct fbc:id="G_SCO5261" fbc:label="SCO5261" fbc:name="SCO5261" />
      <fbc:geneProduct fbc:id="G_SCO5262" fbc:label="SCO5262" fbc:name="SCO5262" />
      <fbc:geneProduct fbc:id="G_SCO5281" fbc:label="SCO5281" fbc:name="SCO5281" />
      <fbc:geneProduct fbc:id="G_SCO5321" fbc:label="SCO5321" fbc:name="SCO5321" />
      <fbc:geneProduct fbc:id="G_SCO5353" fbc:label="SCO5353" fbc:name="SCO5353" />
      <fbc:geneProduct fbc:id="G_SCO5354" fbc:label="SCO5354" fbc:name="SCO5354" />
      <fbc:geneProduct fbc:id="G_SCO5355" fbc:label="SCO5355" fbc:name="SCO5355" />
      <fbc:geneProduct fbc:id="G_SCO5356" fbc:label="SCO5356" fbc:name="SCO5356" />
      <fbc:geneProduct fbc:id="G_SCO5366" fbc:label="SCO5366" fbc:name="SCO5366" />
      <fbc:geneProduct fbc:id="G_SCO5367" fbc:label="SCO5367" fbc:name="SCO5367" />
      <fbc:geneProduct fbc:id="G_SCO5368" fbc:label="SCO5368" fbc:name="SCO5368" />
      <fbc:geneProduct fbc:id="G_SCO5369" fbc:label="SCO5369" fbc:name="SCO5369" />
      <fbc:geneProduct fbc:id="G_SCO5370" fbc:label="SCO5370" fbc:name="SCO5370" />
      <fbc:geneProduct fbc:id="G_SCO5371" fbc:label="SCO5371" fbc:name="SCO5371" />
      <fbc:geneProduct fbc:id="G_SCO5372" fbc:label="SCO5372" fbc:name="SCO5372" />
      <fbc:geneProduct fbc:id="G_SCO5373" fbc:label="SCO5373" fbc:name="SCO5373" />
      <fbc:geneProduct fbc:id="G_SCO5374" fbc:label="SCO5374" fbc:name="SCO5374" />
      <fbc:geneProduct fbc:id="G_SCO5385" fbc:label="SCO5385" fbc:name="SCO5385" />
      <fbc:geneProduct fbc:id="G_SCO5399" fbc:label="SCO5399" fbc:name="SCO5399" />
      <fbc:geneProduct fbc:id="G_SCO5415" fbc:label="SCO5415" fbc:name="SCO5415" />
      <fbc:geneProduct fbc:id="G_SCO5423" fbc:label="SCO5423" fbc:name="SCO5423" />
      <fbc:geneProduct fbc:id="G_SCO5424" fbc:label="SCO5424" fbc:name="SCO5424" />
      <fbc:geneProduct fbc:id="G_SCO5425" fbc:label="SCO5425" fbc:name="SCO5425" />
      <fbc:geneProduct fbc:id="G_SCO5426" fbc:label="SCO5426" fbc:name="SCO5426" />
      <fbc:geneProduct fbc:id="G_SCO5469" fbc:label="SCO5469" fbc:name="SCO5469" />
      <fbc:geneProduct fbc:id="G_SCO5470" fbc:label="SCO5470" fbc:name="SCO5470" />
      <fbc:geneProduct fbc:id="G_SCO5472" fbc:label="SCO5472" fbc:name="SCO5472" />
      <fbc:geneProduct fbc:id="G_SCO5512" fbc:label="SCO5512" fbc:name="SCO5512" />
      <fbc:geneProduct fbc:id="G_SCO5513" fbc:label="SCO5513" fbc:name="SCO5513" />
      <fbc:geneProduct fbc:id="G_SCO5514" fbc:label="SCO5514" fbc:name="SCO5514" />
      <fbc:geneProduct fbc:id="G_SCO5515" fbc:label="SCO5515" fbc:name="SCO5515" />
      <fbc:geneProduct fbc:id="G_SCO5520" fbc:label="SCO5520" fbc:name="SCO5520" />
      <fbc:geneProduct fbc:id="G_SCO5522" fbc:label="SCO5522" fbc:name="SCO5522" />
      <fbc:geneProduct fbc:id="G_SCO5523" fbc:label="SCO5523" fbc:name="SCO5523" />
      <fbc:geneProduct fbc:id="G_SCO5525" fbc:label="SCO5525" fbc:name="SCO5525" />
      <fbc:geneProduct fbc:id="G_SCO5526" fbc:label="SCO5526" fbc:name="SCO5526" />
      <fbc:geneProduct fbc:id="G_SCO5529" fbc:label="SCO5529" fbc:name="SCO5529" />
      <fbc:geneProduct fbc:id="G_SCO5535" fbc:label="SCO5535" fbc:name="SCO5535" />
      <fbc:geneProduct fbc:id="G_SCO5547" fbc:label="SCO5547" fbc:name="SCO5547" />
      <fbc:geneProduct fbc:id="G_SCO5553" fbc:label="SCO5553" fbc:name="SCO5553" />
      <fbc:geneProduct fbc:id="G_SCO5554" fbc:label="SCO5554" fbc:name="SCO5554" />
      <fbc:geneProduct fbc:id="G_SCO5559" fbc:label="SCO5559" fbc:name="SCO5559" />
      <fbc:geneProduct fbc:id="G_SCO5560" fbc:label="SCO5560" fbc:name="SCO5560" />
      <fbc:geneProduct fbc:id="G_SCO5568" fbc:label="SCO5568" fbc:name="SCO5568" />
      <fbc:geneProduct fbc:id="G_SCO5576" fbc:label="SCO5576" fbc:name="SCO5576" />
      <fbc:geneProduct fbc:id="G_SCO5628" fbc:label="SCO5628" fbc:name="SCO5628" />
      <fbc:geneProduct fbc:id="G_SCO5662" fbc:label="SCO5662" fbc:name="SCO5662" />
      <fbc:geneProduct fbc:id="G_SCO5676" fbc:label="SCO5676" fbc:name="SCO5676" />
      <fbc:geneProduct fbc:id="G_SCO5679" fbc:label="SCO5679" fbc:name="SCO5679" />
      <fbc:geneProduct fbc:id="G_SCO5685" fbc:label="SCO5685" fbc:name="SCO5685" />
      <fbc:geneProduct fbc:id="G_SCO5689" fbc:label="SCO5689" fbc:name="SCO5689" />
      <fbc:geneProduct fbc:id="G_SCO5694" fbc:label="SCO5694" fbc:name="SCO5694" />
      <fbc:geneProduct fbc:id="G_SCO5696" fbc:label="SCO5696" fbc:name="SCO5696" />
      <fbc:geneProduct fbc:id="G_SCO5699" fbc:label="SCO5699" fbc:name="SCO5699" />
      <fbc:geneProduct fbc:id="G_SCO5711" fbc:label="SCO5711" fbc:name="SCO5711" />
      <fbc:geneProduct fbc:id="G_SCO5739" fbc:label="SCO5739" fbc:name="SCO5739" />
      <fbc:geneProduct fbc:id="G_SCO5743" fbc:label="SCO5743" fbc:name="SCO5743" />
      <fbc:geneProduct fbc:id="G_SCO5744" fbc:label="SCO5744" fbc:name="SCO5744" />
      <fbc:geneProduct fbc:id="G_SCO5753" fbc:label="SCO5753" fbc:name="SCO5753" />
      <fbc:geneProduct fbc:id="G_SCO5775" fbc:label="SCO5775" fbc:name="SCO5775" />
      <fbc:geneProduct fbc:id="G_SCO5776" fbc:label="SCO5776" fbc:name="SCO5776" />
      <fbc:geneProduct fbc:id="G_SCO5777" fbc:label="SCO5777" fbc:name="SCO5777" />
      <fbc:geneProduct fbc:id="G_SCO5793" fbc:label="SCO5793" fbc:name="SCO5793" />
      <fbc:geneProduct fbc:id="G_SCO5794" fbc:label="SCO5794" fbc:name="SCO5794" />
      <fbc:geneProduct fbc:id="G_SCO5805" fbc:label="SCO5805" fbc:name="SCO5805" />
      <fbc:geneProduct fbc:id="G_SCO5832" fbc:label="SCO5832" fbc:name="SCO5832" />
      <fbc:geneProduct fbc:id="G_SCO5841" fbc:label="SCO5841" fbc:name="SCO5841" />
      <fbc:geneProduct fbc:id="G_SCO5845" fbc:label="SCO5845" fbc:name="SCO5845" />
      <fbc:geneProduct fbc:id="G_SCO5868" fbc:label="SCO5868" fbc:name="SCO5868" />
      <fbc:geneProduct fbc:id="G_SCO5877" fbc:label="SCO5877" fbc:name="SCO5877" />
      <fbc:geneProduct fbc:id="G_SCO5879" fbc:label="SCO5879" fbc:name="SCO5879" />
      <fbc:geneProduct fbc:id="G_SCO5886" fbc:label="SCO5886" fbc:name="SCO5886" />
      <fbc:geneProduct fbc:id="G_SCO5887" fbc:label="SCO5887" fbc:name="SCO5887" />
      <fbc:geneProduct fbc:id="G_SCO5888" fbc:label="SCO5888" fbc:name="SCO5888" />
      <fbc:geneProduct fbc:id="G_SCO5889" fbc:label="SCO5889" fbc:name="SCO5889" />
      <fbc:geneProduct fbc:id="G_SCO5891" fbc:label="SCO5891" fbc:name="SCO5891" />
      <fbc:geneProduct fbc:id="G_SCO5975" fbc:label="SCO5975" fbc:name="SCO5975" />
      <fbc:geneProduct fbc:id="G_SCO5976" fbc:label="SCO5976" fbc:name="SCO5976" />
      <fbc:geneProduct fbc:id="G_SCO5983" fbc:label="SCO5983" fbc:name="SCO5983" />
      <fbc:geneProduct fbc:id="G_SCO5999" fbc:label="SCO5999" fbc:name="SCO5999" />
      <fbc:geneProduct fbc:id="G_SCO6035" fbc:label="SCO6035" fbc:name="SCO6035" />
      <fbc:geneProduct fbc:id="G_SCO6058" fbc:label="SCO6058" fbc:name="SCO6058" />
      <fbc:geneProduct fbc:id="G_SCO6060" fbc:label="SCO6060" fbc:name="SCO6060" />
      <fbc:geneProduct fbc:id="G_SCO6075" fbc:label="SCO6075" fbc:name="SCO6075" />
      <fbc:geneProduct fbc:id="G_SCO6084" fbc:label="SCO6084" fbc:name="SCO6084" />
      <fbc:geneProduct fbc:id="G_SCO6097" fbc:label="SCO6097" fbc:name="SCO6097" />
      <fbc:geneProduct fbc:id="G_SCO6098" fbc:label="SCO6098" fbc:name="SCO6098" />
      <fbc:geneProduct fbc:id="G_SCO6099" fbc:label="SCO6099" fbc:name="SCO6099" />
      <fbc:geneProduct fbc:id="G_SCO6100" fbc:label="SCO6100" fbc:name="SCO6100" />
      <fbc:geneProduct fbc:id="G_SCO6102" fbc:label="SCO6102" fbc:name="SCO6102" />
      <fbc:geneProduct fbc:id="G_SCO6155" fbc:label="SCO6155" fbc:name="SCO6155" />
      <fbc:geneProduct fbc:id="G_SCO6195" fbc:label="SCO6195" fbc:name="SCO6195" />
      <fbc:geneProduct fbc:id="G_SCO6201" fbc:label="SCO6201" fbc:name="SCO6201" />
      <fbc:geneProduct fbc:id="G_SCO6204" fbc:label="SCO6204" fbc:name="SCO6204" />
      <fbc:geneProduct fbc:id="G_SCO6205" fbc:label="SCO6205" fbc:name="SCO6205" />
      <fbc:geneProduct fbc:id="G_SCO6206" fbc:label="SCO6206" fbc:name="SCO6206" />
      <fbc:geneProduct fbc:id="G_SCO6222" fbc:label="SCO6222" fbc:name="SCO6222" />
      <fbc:geneProduct fbc:id="G_SCO6243" fbc:label="SCO6243" fbc:name="SCO6243" />
      <fbc:geneProduct fbc:id="G_SCO6247" fbc:label="SCO6247" fbc:name="SCO6247" />
      <fbc:geneProduct fbc:id="G_SCO6248" fbc:label="SCO6248" fbc:name="SCO6248" />
      <fbc:geneProduct fbc:id="G_SCO6260" fbc:label="SCO6260" fbc:name="SCO6260" />
      <fbc:geneProduct fbc:id="G_SCO6269" fbc:label="SCO6269" fbc:name="SCO6269" />
      <fbc:geneProduct fbc:id="G_SCO6270" fbc:label="SCO6270" fbc:name="SCO6270" />
      <fbc:geneProduct fbc:id="G_SCO6284" fbc:label="SCO6284" fbc:name="SCO6284" />
      <fbc:geneProduct fbc:id="G_SCO6292" fbc:label="SCO6292" fbc:name="SCO6292" />
      <fbc:geneProduct fbc:id="G_SCO6297" fbc:label="SCO6297" fbc:name="SCO6297" />
      <fbc:geneProduct fbc:id="G_SCO6347" fbc:label="SCO6347" fbc:name="SCO6347" />
      <fbc:geneProduct fbc:id="G_SCO6438" fbc:label="SCO6438" fbc:name="SCO6438" />
      <fbc:geneProduct fbc:id="G_SCO6457" fbc:label="SCO6457" fbc:name="SCO6457" />
      <fbc:geneProduct fbc:id="G_SCO6466" fbc:label="SCO6466" fbc:name="SCO6466" />
      <fbc:geneProduct fbc:id="G_SCO6467" fbc:label="SCO6467" fbc:name="SCO6467" />
      <fbc:geneProduct fbc:id="G_SCO6468" fbc:label="SCO6468" fbc:name="SCO6468" />
      <fbc:geneProduct fbc:id="G_SCO6471" fbc:label="SCO6471" fbc:name="SCO6471" />
      <fbc:geneProduct fbc:id="G_SCO6472" fbc:label="SCO6472" fbc:name="SCO6472" />
      <fbc:geneProduct fbc:id="G_SCO6497" fbc:label="SCO6497" fbc:name="SCO6497" />
      <fbc:geneProduct fbc:id="G_SCO6532" fbc:label="SCO6532" fbc:name="SCO6532" />
      <fbc:geneProduct fbc:id="G_SCO6533" fbc:label="SCO6533" fbc:name="SCO6533" />
      <fbc:geneProduct fbc:id="G_SCO6534" fbc:label="SCO6534" fbc:name="SCO6534" />
      <fbc:geneProduct fbc:id="G_SCO6535" fbc:label="SCO6535" fbc:name="SCO6535" />
      <fbc:geneProduct fbc:id="G_SCO6560" fbc:label="SCO6560" fbc:name="SCO6560" />
      <fbc:geneProduct fbc:id="G_SCO6561" fbc:label="SCO6561" fbc:name="SCO6561" />
      <fbc:geneProduct fbc:id="G_SCO6562" fbc:label="SCO6562" fbc:name="SCO6562" />
      <fbc:geneProduct fbc:id="G_SCO6564" fbc:label="SCO6564" fbc:name="SCO6564" />
      <fbc:geneProduct fbc:id="G_SCO6585" fbc:label="SCO6585" fbc:name="SCO6585" />
      <fbc:geneProduct fbc:id="G_SCO6586" fbc:label="SCO6586" fbc:name="SCO6586" />
      <fbc:geneProduct fbc:id="G_SCO6640" fbc:label="SCO6640" fbc:name="SCO6640" />
      <fbc:geneProduct fbc:id="G_SCO6655" fbc:label="SCO6655" fbc:name="SCO6655" />
      <fbc:geneProduct fbc:id="G_SCO6658" fbc:label="SCO6658" fbc:name="SCO6658" />
      <fbc:geneProduct fbc:id="G_SCO6659" fbc:label="SCO6659" fbc:name="SCO6659" />
      <fbc:geneProduct fbc:id="G_SCO6661" fbc:label="SCO6661" fbc:name="SCO6661" />
      <fbc:geneProduct fbc:id="G_SCO6662" fbc:label="SCO6662" fbc:name="SCO6662" />
      <fbc:geneProduct fbc:id="G_SCO6663" fbc:label="SCO6663" fbc:name="SCO6663" />
      <fbc:geneProduct fbc:id="G_SCO6670" fbc:label="SCO6670" fbc:name="SCO6670" />
      <fbc:geneProduct fbc:id="G_SCO6701" fbc:label="SCO6701" fbc:name="SCO6701" />
      <fbc:geneProduct fbc:id="G_SCO6702" fbc:label="SCO6702" fbc:name="SCO6702" />
      <fbc:geneProduct fbc:id="G_SCO6703" fbc:label="SCO6703" fbc:name="SCO6703" />
      <fbc:geneProduct fbc:id="G_SCO6731" fbc:label="SCO6731" fbc:name="SCO6731" />
      <fbc:geneProduct fbc:id="G_SCO6732" fbc:label="SCO6732" fbc:name="SCO6732" />
      <fbc:geneProduct fbc:id="G_SCO6734" fbc:label="SCO6734" fbc:name="SCO6734" />
      <fbc:geneProduct fbc:id="G_SCO6750" fbc:label="SCO6750" fbc:name="SCO6750" />
      <fbc:geneProduct fbc:id="G_SCO6763" fbc:label="SCO6763" fbc:name="SCO6763" />
      <fbc:geneProduct fbc:id="G_SCO6767" fbc:label="SCO6767" fbc:name="SCO6767" />
      <fbc:geneProduct fbc:id="G_SCO6768" fbc:label="SCO6768" fbc:name="SCO6768" />
      <fbc:geneProduct fbc:id="G_SCO6787" fbc:label="SCO6787" fbc:name="SCO6787" />
      <fbc:geneProduct fbc:id="G_SCO6788" fbc:label="SCO6788" fbc:name="SCO6788" />
      <fbc:geneProduct fbc:id="G_SCO6789" fbc:label="SCO6789" fbc:name="SCO6789" />
      <fbc:geneProduct fbc:id="G_SCO6799" fbc:label="SCO6799" fbc:name="SCO6799" />
      <fbc:geneProduct fbc:id="G_SCO6800" fbc:label="SCO6800" fbc:name="SCO6800" />
      <fbc:geneProduct fbc:id="G_SCO6818" fbc:label="SCO6818" fbc:name="SCO6818" />
      <fbc:geneProduct fbc:id="G_SCO6819" fbc:label="SCO6819" fbc:name="SCO6819" />
      <fbc:geneProduct fbc:id="G_SCO6832" fbc:label="SCO6832" fbc:name="SCO6832" />
      <fbc:geneProduct fbc:id="G_SCO6833" fbc:label="SCO6833" fbc:name="SCO6833" />
      <fbc:geneProduct fbc:id="G_SCO6834" fbc:label="SCO6834" fbc:name="SCO6834" />
      <fbc:geneProduct fbc:id="G_SCO6954" fbc:label="SCO6954" fbc:name="SCO6954" />
      <fbc:geneProduct fbc:id="G_SCO6967" fbc:label="SCO6967" fbc:name="SCO6967" />
      <fbc:geneProduct fbc:id="G_SCO7000" fbc:label="SCO7000" fbc:name="SCO7000" />
      <fbc:geneProduct fbc:id="G_SCO7004" fbc:label="SCO7004" fbc:name="SCO7004" />
      <fbc:geneProduct fbc:id="G_SCO7005" fbc:label="SCO7005" fbc:name="SCO7005" />
      <fbc:geneProduct fbc:id="G_SCO7006" fbc:label="SCO7006" fbc:name="SCO7006" />
      <fbc:geneProduct fbc:id="G_SCO7010" fbc:label="SCO7010" fbc:name="SCO7010" />
      <fbc:geneProduct fbc:id="G_SCO7031" fbc:label="SCO7031" fbc:name="SCO7031" />
      <fbc:geneProduct fbc:id="G_SCO7036" fbc:label="SCO7036" fbc:name="SCO7036" />
      <fbc:geneProduct fbc:id="G_SCO7040" fbc:label="SCO7040" fbc:name="SCO7040" />
      <fbc:geneProduct fbc:id="G_SCO7047" fbc:label="SCO7047" fbc:name="SCO7047" />
      <fbc:geneProduct fbc:id="G_SCO7049" fbc:label="SCO7049" fbc:name="SCO7049" />
      <fbc:geneProduct fbc:id="G_SCO7109" fbc:label="SCO7109" fbc:name="SCO7109" />
      <fbc:geneProduct fbc:id="G_SCO7120" fbc:label="SCO7120" fbc:name="SCO7120" />
      <fbc:geneProduct fbc:id="G_SCO7123" fbc:label="SCO7123" fbc:name="SCO7123" />
      <fbc:geneProduct fbc:id="G_SCO7124" fbc:label="SCO7124" fbc:name="SCO7124" />
      <fbc:geneProduct fbc:id="G_SCO7154" fbc:label="SCO7154" fbc:name="SCO7154" />
      <fbc:geneProduct fbc:id="G_SCO7234" fbc:label="SCO7234" fbc:name="SCO7234" />
      <fbc:geneProduct fbc:id="G_SCO7236" fbc:label="SCO7236" fbc:name="SCO7236" />
      <fbc:geneProduct fbc:id="G_SCO7268" fbc:label="SCO7268" fbc:name="SCO7268" />
      <fbc:geneProduct fbc:id="G_SCO7311" fbc:label="SCO7311" fbc:name="SCO7311" />
      <fbc:geneProduct fbc:id="G_SCO7407" fbc:label="SCO7407" fbc:name="SCO7407" />
      <fbc:geneProduct fbc:id="G_SCO7443" fbc:label="SCO7443" fbc:name="SCO7443" />
      <fbc:geneProduct fbc:id="G_SCO7511" fbc:label="SCO7511" fbc:name="SCO7511" />
      <fbc:geneProduct fbc:id="G_SCO7558" fbc:label="SCO7558" fbc:name="SCO7558" />
      <fbc:geneProduct fbc:id="G_SCO7590" fbc:label="SCO7590" fbc:name="SCO7590" />
      <fbc:geneProduct fbc:id="G_SCO7622" fbc:label="SCO7622" fbc:name="SCO7622" />
      <fbc:geneProduct fbc:id="G_SCO7623" fbc:label="SCO7623" fbc:name="SCO7623" />
      <fbc:geneProduct fbc:id="G_SCO7638" fbc:label="SCO7638" fbc:name="SCO7638" />
    </fbc:listOfGeneProducts>
    <listOfReactions>
      <reaction fast="false" id="R_r0001" name="glycerol kinase" reversible="false" fbc:lowerFluxBound="cobra_0_bound" fbc:upperFluxBound="cobra_default_ub">
        <listOfReactants>
          <speciesReference constant="true" species="M_ATP" stoichiometry="1" />
          <speciesReference constant="true" species="M_GL" stoichiometry="1" />
        </listOfReactants>
        <listOfProducts>
          <speciesReference constant="true" species="M_ADP" stoichiometry="1" />
          <speciesReference constant="true" species="M_GL3P" stoichiometry="1" />
        </listOfProducts>
        <fbc:geneProductAssociation>
          <fbc:geneProductRef fbc:geneProduct="G_SCO1660" />
        </fbc:geneProductAssociation>
      </reaction>
      <reaction fast="false" id="R_r0002" name="glycerol kinase" reversible="false" fbc:lowerFluxBound="cobra_0_bound" fbc:upperFluxBound="cobra_default_ub">
        <listOfReactants>
          <speciesReference constant="true" species="M_ATP" stoichiometry="1" />
          <speciesReference constant="true" species="M_GL" stoichiometry="1" />
        </listOfReactants>
        <listOfProducts>
          <speciesReference constant="true" species="M_ADP" stoichiometry="1" />
          <speciesReference constant="true" species="M_GL3P" stoichiometry="1" />
        </listOfProducts>
        <fbc:geneProductAssociation>
          <fbc:geneProductRef fbc:geneProduct="G_SCO0509" />
        </fbc:geneProductAssociation>
      </reaction>
      <reaction fast="false" id="R_r0003" name="glycerol kinase" reversible="false" fbc:lowerFluxBound="cobra_0_bound" fbc:upperFluxBound="cobra_default_ub">
        <listOfReactants>
          <speciesReference constant="true" species="M_ATP" stoichiometry="1" />
          <speciesReference constant="true" species="M_GL" stoichiometry="1" />
        </listOfReactants>
        <listOfProducts>
          <speciesReference constant="true" species="M_ADP" stoichiometry="1" />
          <speciesReference constant="true" species="M_GL3P" stoichiometry="1" />
        </listOfProducts>
        <fbc:geneProductAssociation>
          <fbc:geneProductRef fbc:geneProduct="G_SCO7004" />
        </fbc:geneProductAssociation>
      </reaction>
      <reaction fast="false" id="R_r0004" name="glycerol-3-phosphate dehydrogenase" reversible="false" fbc:lowerFluxBound="cobra_0_bound" fbc:upperFluxBound="cobra_default_ub">
        <listOfReactants>
          <speciesReference constant="true" species="M_MK" stoichiometry="1" />
          <speciesReference constant="true" species="M_GL3P" stoichiometry="1" />
        </listOfReactants>
        <listOfProducts>
          <speciesReference constant="true" species="M_MKH2" stoichiometry="1" />
          <speciesReference constant="true" species="M_DHAP" stoichiometry="1" />
        </listOfProducts>
        <fbc:geneProductAssociation>
          <fbc:geneProductRef fbc:geneProduct="G_SCO1661" />
        </fbc:geneProductAssociation>
      </reaction>
      <reaction fast="false" id="R_r0005" name="glycerol-3-phosphate dehydrogenase" reversible="false" fbc:lowerFluxBound="cobra_0_bound" fbc:upperFluxBound="cobra_default_ub">
        <listOfReactants>
          <speciesReference constant="true" species="M_MK" stoichiometry="1" />
          <speciesReference constant="true" species="M_GL3P" stoichiometry="1" />
        </listOfReactants>
        <listOfProducts>
          <speciesReference constant="true" species="M_MKH2" stoichiometry="1" />
          <speciesReference constant="true" species="M_DHAP" stoichiometry="1" />
        </listOfProducts>
        <fbc:geneProductAssociation>
          <fbc:and>
            <fbc:geneProductRef fbc:geneProduct="G_SCO7005" />
            <fbc:geneProductRef fbc:geneProduct="G_SCO7006" />
          </fbc:and>
        </fbc:geneProductAssociation>
      </reaction>
      <reaction fast="false" id="R_r0006" name="glycerol-3-phosphate dehydrogenase" reversible="false" fbc:lowerFluxBound="cobra_0_bound" fbc:upperFluxBound="cobra_default_ub">
        <listOfReactants>
          <speciesReference constant="true" species="M_MK" stoichiometry="1" />
          <speciesReference constant="true" species="M_GL3P" stoichiometry="1" />
        </listOfReactants>
        <listOfProducts>
          <speciesReference constant="true" species="M_MKH2" stoichiometry="1" />
          <speciesReference constant="true" species="M_DHAP" stoichiometry="1" />
        </listOfProducts>
        <fbc:geneProductAssociation>
          <fbc:geneProductRef fbc:geneProduct="G_SCO0670" />
        </fbc:geneProductAssociation>
      </reaction>
      <reaction fast="false" id="R_r0007" name="glycerol-3-phosphate dehydrogenase" reversible="false" fbc:lowerFluxBound="cobra_0_bound" fbc:upperFluxBound="cobra_default_ub">
        <listOfReactants>
          <speciesReference constant="true" species="M_MK" stoichiometry="1" />
          <speciesReference constant="true" species="M_GL3P" stoichiometry="1" />
        </listOfReactants>
        <listOfProducts>
          <speciesReference constant="true" species="M_MKH2" stoichiometry="1" />
          <speciesReference constant="true" species="M_DHAP" stoichiometry="1" />
        </listOfProducts>
        <fbc:geneProductAssociation>
          <fbc:geneProductRef fbc:geneProduct="G_SCO4774" />
        </fbc:geneProductAssociation>
      </reaction>
      <reaction fast="false" id="R_r0008" name="glyceraldehyde dehydrogenase" reversible="false" fbc:lowerFluxBound="cobra_0_bound" fbc:upperFluxBound="cobra_default_ub">
        <listOfReactants>
          <speciesReference constant="true" species="M_NAD" stoichiometry="1" />
          <speciesReference constant="true" species="M_T3" stoichiometry="1" />
        </listOfReactants>
        <listOfProducts>
          <speciesReference constant="true" species="M_NADH" stoichiometry="1" />
          <speciesReference constant="true" species="M_DGLYCERATE" stoichiometry="1" />
        </listOfProducts>
        <fbc:geneProductAssociation>
          <fbc:geneProductRef fbc:geneProduct="G_SCO1174" />
        </fbc:geneProductAssociation>
      </reaction>
      <reaction fast="false" id="R_r0009" name="glyceraldehyde dehydrogenase" reversible="false" fbc:lowerFluxBound="cobra_0_bound" fbc:upperFluxBound="cobra_default_ub">
        <listOfReactants>
          <speciesReference constant="true" species="M_NAD" stoichiometry="1" />
          <speciesReference constant="true" species="M_T3" stoichiometry="1" />
        </listOfReactants>
        <listOfProducts>
          <speciesReference constant="true" species="M_NADH" stoichiometry="1" />
          <speciesReference constant="true" species="M_DGLYCERATE" stoichiometry="1" />
        </listOfProducts>
        <fbc:geneProductAssociation>
          <fbc:geneProductRef fbc:geneProduct="G_SCO1706" />
        </fbc:geneProductAssociation>
      </reaction>
      <reaction fast="false" id="R_r0010" name="glyceraldehyde dehydrogenase" reversible="false" fbc:lowerFluxBound="cobra_0_bound" fbc:upperFluxBound="cobra_default_ub">
        <listOfReactants>
          <speciesReference constant="true" species="M_NAD" stoichiometry="1" />
          <speciesReference constant="true" species="M_T3" stoichiometry="1" />
        </listOfReactants>
        <listOfProducts>
          <speciesReference constant="true" species="M_NADH" stoichiometry="1" />
          <speciesReference constant="true" species="M_DGLYCERATE" stoichiometry="1" />
        </listOfProducts>
        <fbc:geneProductAssociation>
          <fbc:geneProductRef fbc:geneProduct="G_SCO3420" />
        </fbc:geneProductAssociation>
      </reaction>
      <reaction fast="false" id="R_r0011" name="glyceraldehyde dehydrogenase" reversible="false" fbc:lowerFluxBound="cobra_0_bound" fbc:upperFluxBound="cobra_default_ub">
        <listOfReactants>
          <speciesReference constant="true" species="M_NAD" stoichiometry="1" />
          <speciesReference constant="true" species="M_T3" stoichiometry="1" />
        </listOfReactants>
        <listOfProducts>
          <speciesReference constant="true" species="M_NADH" stoichiometry="1" />
          <speciesReference constant="true" species="M_DGLYCERATE" stoichiometry="1" />
        </listOfProducts>
        <fbc:geneProductAssociation>
          <fbc:geneProductRef fbc:geneProduct="G_SCO4913" />
        </fbc:geneProductAssociation>
      </reaction>
      <reaction fast="false" id="R_r0012" name="glycerate kinase" reversible="false" fbc:lowerFluxBound="cobra_0_bound" fbc:upperFluxBound="cobra_default_ub">
        <listOfReactants>
          <speciesReference constant="true" species="M_ATP" stoichiometry="1" />
          <speciesReference constant="true" species="M_DGLYCERATE" stoichiometry="1" />
        </listOfReactants>
        <listOfProducts>
          <speciesReference constant="true" species="M_ADP" stoichiometry="1" />
          <speciesReference constant="true" species="M_3PG" stoichiometry="1" />
        </listOfProducts>
        <fbc:geneProductAssociation>
          <fbc:geneProductRef fbc:geneProduct="G_SCO2145" />
        </fbc:geneProductAssociation>
      </reaction>
      <reaction fast="false" id="R_r0013" name="glycerate kinase" reversible="false" fbc:lowerFluxBound="cobra_0_bound" fbc:upperFluxBound="cobra_default_ub">
        <listOfReactants>
          <speciesReference constant="true" species="M_ATP" stoichiometry="1" />
          <speciesReference constant="true" species="M_DGLYCERATE" stoichiometry="1" />
        </listOfReactants>
        <listOfProducts>
          <speciesReference constant="true" species="M_ADP" stoichiometry="1" />
          <speciesReference constant="true" species="M_3PG" stoichiometry="1" />
        </listOfProducts>
        <fbc:geneProductAssociation>
          <fbc:geneProductRef fbc:geneProduct="G_SCO6466" />
        </fbc:geneProductAssociation>
      </reaction>
      <reaction fast="false" id="R_r0014" name="ribokinase" reversible="false" fbc:lowerFluxBound="cobra_0_bound" fbc:upperFluxBound="cobra_default_ub">
        <listOfReactants>
          <speciesReference constant="true" species="M_ATP" stoichiometry="1" />
          <speciesReference constant="true" species="M_RIB" stoichiometry="1" />
        </listOfReactants>
        <listOfProducts>
          <speciesReference constant="true" species="M_ADP" stoichiometry="1" />
          <speciesReference constant="true" species="M_R5P" stoichiometry="1" />
        </listOfProducts>
        <fbc:geneProductAssociation>
          <fbc:geneProductRef fbc:geneProduct="G_SCO2748" />
        </fbc:geneProductAssociation>
      </reaction>
      <reaction fast="false" id="R_r0015" name="aldehyde reductase" reversible="true" fbc:lowerFluxBound="cobra_default_lb" fbc:upperFluxBound="cobra_default_ub">
        <listOfReactants>
          <speciesReference constant="true" species="M_NAD" stoichiometry="1" />
          <speciesReference constant="true" species="M_ARABITOL" stoichiometry="1" />
        </listOfReactants>
        <listOfProducts>
          <speciesReference constant="true" species="M_LARABINOSE" stoichiometry="1" />
          <speciesReference constant="true" species="M_NADH" stoichiometry="1" />
        </listOfProducts>
      </reaction>
      <reaction fast="false" id="R_r0016" name="L-arabinitol 4-dehydrogenase" reversible="true" fbc:lowerFluxBound="cobra_default_lb" fbc:upperFluxBound="cobra_default_ub">
        <listOfReactants>
          <speciesReference constant="true" species="M_NAD" stoichiometry="1" />
          <speciesReference constant="true" species="M_ARABITOL" stoichiometry="1" />
        </listOfReactants>
        <listOfProducts>
          <speciesReference constant="true" species="M_NADH" stoichiometry="1" />
          <speciesReference constant="true" species="M_LXYLULOSE" stoichiometry="1" />
        </listOfProducts>
      </reaction>
      <reaction fast="false" id="R_r0017" name="L-arabinose isomerase" reversible="true" fbc:lowerFluxBound="cobra_default_lb" fbc:upperFluxBound="cobra_default_ub">
        <listOfReactants>
          <speciesReference constant="true" species="M_LARABINOSE" stoichiometry="1" />
        </listOfReactants>
        <listOfProducts>
          <speciesReference constant="true" species="M_LRIBULOSE" stoichiometry="1" />
        </listOfProducts>
      </reaction>
      <reaction fast="false" id="R_r0018" name="L-arabinitol 2-dehydrogenase" reversible="true" fbc:lowerFluxBound="cobra_default_lb" fbc:upperFluxBound="cobra_default_ub">
        <listOfReactants>
          <speciesReference constant="true" species="M_NAD" stoichiometry="1" />
          <speciesReference constant="true" species="M_ARABITOL" stoichiometry="1" />
        </listOfReactants>
        <listOfProducts>
          <speciesReference constant="true" species="M_NADH" stoichiometry="1" />
          <speciesReference constant="true" species="M_LRIBULOSE" stoichiometry="1" />
        </listOfProducts>
      </reaction>
      <reaction fast="false" id="R_r0019" name="ribulokinase" reversible="false" fbc:lowerFluxBound="cobra_0_bound" fbc:upperFluxBound="cobra_default_ub">
        <listOfReactants>
          <speciesReference constant="true" species="M_ATP" stoichiometry="1" />
          <speciesReference constant="true" species="M_LRIBULOSE" stoichiometry="1" />
        </listOfReactants>
        <listOfProducts>
          <speciesReference constant="true" species="M_ADP" stoichiometry="1" />
          <speciesReference constant="true" species="M_LRIBULOSE5P" stoichiometry="1" />
        </listOfProducts>
      </reaction>
      <reaction fast="false" id="R_r0020" name="L-xylulokinase" reversible="false" fbc:lowerFluxBound="cobra_0_bound" fbc:upperFluxBound="cobra_default_ub">
        <listOfReactants>
          <speciesReference constant="true" species="M_ATP" stoichiometry="1" />
          <speciesReference constant="true" species="M_LXYLULOSE" stoichiometry="1" />
        </listOfReactants>
        <listOfProducts>
          <speciesReference constant="true" species="M_ADP" stoichiometry="1" />
          <speciesReference constant="true" species="M_LXYLULOSE5P" stoichiometry="1" />
        </listOfProducts>
      </reaction>
      <reaction fast="false" id="R_r0021" name="rhamnulokinase" reversible="false" fbc:lowerFluxBound="cobra_0_bound" fbc:upperFluxBound="cobra_default_ub">
        <listOfReactants>
          <speciesReference constant="true" species="M_ATP" stoichiometry="1" />
          <speciesReference constant="true" species="M_LXYLULOSE" stoichiometry="1" />
        </listOfReactants>
        <listOfProducts>
          <speciesReference constant="true" species="M_ADP" stoichiometry="1" />
          <speciesReference constant="true" species="M_LXYLULOSE1P" stoichiometry="1" />
        </listOfProducts>
        <fbc:geneProductAssociation>
          <fbc:geneProductRef fbc:geneProduct="G_SCO0814" />
        </fbc:geneProductAssociation>
      </reaction>
      <reaction fast="false" id="R_r0022" name="isomerase" reversible="true" fbc:lowerFluxBound="cobra_default_lb" fbc:upperFluxBound="cobra_default_ub">
        <listOfReactants>
          <speciesReference constant="true" species="M_LXYLULOSE5P" stoichiometry="1" />
        </listOfReactants>
        <listOfProducts>
          <speciesReference constant="true" species="M_LRIBULOSE5P" stoichiometry="1" />
        </listOfProducts>
      </reaction>
      <reaction fast="false" id="R_r0023" name="L-ribulose-phosphate 4-epimerase" reversible="true" fbc:lowerFluxBound="cobra_default_lb" fbc:upperFluxBound="cobra_default_ub">
        <listOfReactants>
          <speciesReference constant="true" species="M_LRIBULOSE5P" stoichiometry="1" />
        </listOfReactants>
        <listOfProducts>
          <speciesReference constant="true" species="M_X5P" stoichiometry="1" />
        </listOfProducts>
      </reaction>
      <reaction fast="false" id="R_r0024" name="D-iditol 2-dehydrogenase" reversible="true" fbc:lowerFluxBound="cobra_default_lb" fbc:upperFluxBound="cobra_default_ub">
        <listOfReactants>
          <speciesReference constant="true" species="M_NAD" stoichiometry="1" />
          <speciesReference constant="true" species="M_XYLITOL" stoichiometry="1" />
        </listOfReactants>
        <listOfProducts>
          <speciesReference constant="true" species="M_NADH" stoichiometry="1" />
          <speciesReference constant="true" species="M_LXYLULOSE" stoichiometry="1" />
        </listOfProducts>
      </reaction>
      <reaction fast="false" id="R_r0025" name="aldehyde reductase" reversible="true" fbc:lowerFluxBound="cobra_default_lb" fbc:upperFluxBound="cobra_default_ub">
        <listOfReactants>
          <speciesReference constant="true" species="M_NADH" stoichiometry="1" />
          <speciesReference constant="true" species="M_XYL" stoichiometry="1" />
        </listOfReactants>
        <listOfProducts>
          <speciesReference constant="true" species="M_NAD" stoichiometry="1" />
          <speciesReference constant="true" species="M_XYLITOL" stoichiometry="1" />
        </listOfProducts>
      </reaction>
      <reaction fast="false" id="R_r0026" name="D-xylulose reductase" reversible="false" fbc:lowerFluxBound="cobra_0_bound" fbc:upperFluxBound="cobra_default_ub">
        <listOfReactants>
          <speciesReference constant="true" species="M_NAD" stoichiometry="1" />
          <speciesReference constant="true" species="M_XYLITOL" stoichiometry="1" />
        </listOfReactants>
        <listOfProducts>
          <speciesReference constant="true" species="M_NADH" stoichiometry="1" />
          <speciesReference constant="true" species="M_DXYLULOSE" stoichiometry="1" />
        </listOfProducts>
      </reaction>
      <reaction fast="false" id="R_r0027" name="xylose isomerase" reversible="true" fbc:lowerFluxBound="cobra_default_lb" fbc:upperFluxBound="cobra_default_ub">
        <listOfReactants>
          <speciesReference constant="true" species="M_XYL" stoichiometry="1" />
        </listOfReactants>
        <listOfProducts>
          <speciesReference constant="true" species="M_DXYLULOSE" stoichiometry="1" />
        </listOfProducts>
        <fbc:geneProductAssociation>
          <fbc:geneProductRef fbc:geneProduct="G_SCO1169" />
        </fbc:geneProductAssociation>
      </reaction>
      <reaction fast="false" id="R_r0028" name="D-arabinitol 4-dehydrogenase" reversible="false" fbc:lowerFluxBound="cobra_0_bound" fbc:upperFluxBound="cobra_default_ub">
        <listOfReactants>
          <speciesReference constant="true" species="M_NAD" stoichiometry="1" />
          <speciesReference constant="true" species="M_DARABITOL" stoichiometry="1" />
        </listOfReactants>
        <listOfProducts>
          <speciesReference constant="true" species="M_NADH" stoichiometry="1" />
          <speciesReference constant="true" species="M_DXYLULOSE" stoichiometry="1" />
        </listOfProducts>
      </reaction>
      <reaction fast="false" id="R_r0029" name="D-lyxose ketol-isomerase" reversible="true" fbc:lowerFluxBound="cobra_default_lb" fbc:upperFluxBound="cobra_default_ub">
        <listOfReactants>
          <speciesReference constant="true" species="M_DLYXOSE" stoichiometry="1" />
        </listOfReactants>
        <listOfProducts>
          <speciesReference constant="true" species="M_DXYLULOSE" stoichiometry="1" />
        </listOfProducts>
      </reaction>
      <reaction fast="false" id="R_r0030" name="xylulokinase" reversible="false" fbc:lowerFluxBound="cobra_0_bound" fbc:upperFluxBound="cobra_default_ub">
        <listOfReactants>
          <speciesReference constant="true" species="M_ATP" stoichiometry="1" />
          <speciesReference constant="true" species="M_DXYLULOSE" stoichiometry="1" />
        </listOfReactants>
        <listOfProducts>
          <speciesReference constant="true" species="M_ADP" stoichiometry="1" />
          <speciesReference constant="true" species="M_X5P" stoichiometry="1" />
        </listOfProducts>
        <fbc:geneProductAssociation>
          <fbc:geneProductRef fbc:geneProduct="G_SCO1170" />
        </fbc:geneProductAssociation>
      </reaction>
      <reaction fast="false" id="R_r0031" name="sugar isomerase" reversible="true" fbc:lowerFluxBound="cobra_default_lb" fbc:upperFluxBound="cobra_default_ub">
        <listOfReactants>
          <speciesReference constant="true" species="M_LLYXOSE" stoichiometry="1" />
        </listOfReactants>
        <listOfProducts>
          <speciesReference constant="true" species="M_LXYLULOSE" stoichiometry="1" />
        </listOfProducts>
        <fbc:geneProductAssociation>
          <fbc:geneProductRef fbc:geneProduct="G_SCO0812" />
        </fbc:geneProductAssociation>
      </reaction>
      <reaction fast="false" id="R_r0032" name="1-phosphofructokinase" reversible="false" fbc:lowerFluxBound="cobra_0_bound" fbc:upperFluxBound="cobra_default_ub">
        <listOfReactants>
          <speciesReference constant="true" species="M_ATP" stoichiometry="1" />
          <speciesReference constant="true" species="M_F1P" stoichiometry="1" />
        </listOfReactants>
        <listOfProducts>
          <speciesReference constant="true" species="M_ADP" stoichiometry="1" />
          <speciesReference constant="true" species="M_FDP" stoichiometry="1" />
        </listOfProducts>
        <fbc:geneProductAssociation>
          <fbc:geneProductRef fbc:geneProduct="G_SCO3197" />
        </fbc:geneProductAssociation>
      </reaction>
      <reaction fast="false" id="R_r0033" name="fructose-bisphosphate aldolase" reversible="false" fbc:lowerFluxBound="cobra_0_bound" fbc:upperFluxBound="cobra_default_ub">
        <listOfReactants>
          <speciesReference constant="true" species="M_F1P" stoichiometry="1" />
        </listOfReactants>
        <listOfProducts>
          <speciesReference constant="true" species="M_DHAP" stoichiometry="1" />
          <speciesReference constant="true" species="M_T3" stoichiometry="1" />
        </listOfProducts>
        <fbc:geneProductAssociation>
          <fbc:geneProductRef fbc:geneProduct="G_SCO3649" />
        </fbc:geneProductAssociation>
      </reaction>
      <reaction fast="false" id="R_r0034" name="fructokinase" reversible="false" fbc:lowerFluxBound="cobra_0_bound" fbc:upperFluxBound="cobra_default_ub">
        <listOfReactants>
          <speciesReference constant="true" species="M_ATP" stoichiometry="1" />
          <speciesReference constant="true" species="M_FRU" stoichiometry="1" />
        </listOfReactants>
        <listOfProducts>
          <speciesReference constant="true" species="M_ADP" stoichiometry="1" />
          <speciesReference constant="true" species="M_F6P" stoichiometry="1" />
        </listOfProducts>
        <fbc:geneProductAssociation>
          <fbc:geneProductRef fbc:geneProduct="G_SCO1957" />
        </fbc:geneProductAssociation>
      </reaction>
      <reaction fast="false" id="R_r0035" name="xylose isomerase" reversible="true" fbc:lowerFluxBound="cobra_default_lb" fbc:upperFluxBound="cobra_default_ub">
        <listOfReactants>
          <speciesReference constant="true" species="M_FRU" stoichiometry="1" />
        </listOfReactants>
        <listOfProducts>
          <speciesReference constant="true" species="M_GLC" stoichiometry="1" />
        </listOfProducts>
        <fbc:geneProductAssociation>
          <fbc:geneProductRef fbc:geneProduct="G_SCO1169" />
        </fbc:geneProductAssociation>
      </reaction>
      <reaction fast="false" id="R_r0036" name="mannose-6-phosphate isomerase" reversible="true" fbc:lowerFluxBound="cobra_default_lb" fbc:upperFluxBound="cobra_default_ub">
        <listOfReactants>
          <speciesReference constant="true" species="M_MAN6P" stoichiometry="1" />
        </listOfReactants>
        <listOfProducts>
          <speciesReference constant="true" species="M_F6P" stoichiometry="1" />
        </listOfProducts>
        <fbc:geneProductAssociation>
          <fbc:geneProductRef fbc:geneProduct="G_SCO3025" />
        </fbc:geneProductAssociation>
      </reaction>
      <reaction fast="false" id="R_r0037" name="phosphomannomutase" reversible="true" fbc:lowerFluxBound="cobra_default_lb" fbc:upperFluxBound="cobra_default_ub">
        <listOfReactants>
          <speciesReference constant="true" species="M_MAN6P" stoichiometry="1" />
        </listOfReactants>
        <listOfProducts>
          <speciesReference constant="true" species="M_MAN1P" stoichiometry="1" />
        </listOfProducts>
        <fbc:geneProductAssociation>
          <fbc:geneProductRef fbc:geneProduct="G_SCO3028" />
        </fbc:geneProductAssociation>
      </reaction>
      <reaction fast="false" id="R_r0038" name="phosphomannomutase" reversible="true" fbc:lowerFluxBound="cobra_default_lb" fbc:upperFluxBound="cobra_default_ub">
        <listOfReactants>
          <speciesReference constant="true" species="M_MAN6P" stoichiometry="1" />
        </listOfReactants>
        <listOfProducts>
          <speciesReference constant="true" species="M_MAN1P" stoichiometry="1" />
        </listOfProducts>
        <fbc:geneProductAssociation>
          <fbc:geneProductRef fbc:geneProduct="G_SCO4736" />
        </fbc:geneProductAssociation>
      </reaction>
      <reaction fast="false" id="R_r0039" name="phosphomannomutase" reversible="true" fbc:lowerFluxBound="cobra_default_lb" fbc:upperFluxBound="cobra_default_ub">
        <listOfReactants>
          <speciesReference constant="true" species="M_MAN6P" stoichiometry="1" />
        </listOfReactants>
        <listOfProducts>
          <speciesReference constant="true" species="M_MAN1P" stoichiometry="1" />
        </listOfProducts>
        <fbc:geneProductAssociation>
          <fbc:geneProductRef fbc:geneProduct="G_SCO4916" />
        </fbc:geneProductAssociation>
      </reaction>
      <reaction fast="false" id="R_r0040" name="phosphomannomutase" reversible="true" fbc:lowerFluxBound="cobra_default_lb" fbc:upperFluxBound="cobra_default_ub">
        <listOfReactants>
          <speciesReference constant="true" species="M_MAN6P" stoichiometry="1" />
        </listOfReactants>
        <listOfProducts>
          <speciesReference constant="true" species="M_MAN1P" stoichiometry="1" />
        </listOfProducts>
        <fbc:geneProductAssociation>
          <fbc:geneProductRef fbc:geneProduct="G_SCO1388" />
        </fbc:geneProductAssociation>
      </reaction>
      <reaction fast="false" id="R_r0041" name="mannose-1-phosphate guanylyltransferase" reversible="false" fbc:lowerFluxBound="cobra_0_bound" fbc:upperFluxBound="cobra_default_ub">
        <listOfReactants>
          <speciesReference constant="true" species="M_MAN1P" stoichiometry="1" />
          <speciesReference constant="true" species="M_GTP" stoichiometry="1" />
        </listOfReactants>
        <listOfProducts>
          <speciesReference constant="true" species="M_GDPMAN" stoichiometry="1" />
          <speciesReference constant="true" species="M_PPI" stoichiometry="1" />
        </listOfProducts>
        <fbc:geneProductAssociation>
          <fbc:geneProductRef fbc:geneProduct="G_SCO1388" />
        </fbc:geneProductAssociation>
      </reaction>
      <reaction fast="false" id="R_r0042" name="mannose-1-phosphate guanylyltransferase" reversible="false" fbc:lowerFluxBound="cobra_0_bound" fbc:upperFluxBound="cobra_default_ub">
        <listOfReactants>
          <speciesReference constant="true" species="M_MAN1P" stoichiometry="1" />
          <speciesReference constant="true" species="M_GTP" stoichiometry="1" />
        </listOfReactants>
        <listOfProducts>
          <speciesReference constant="true" species="M_GDPMAN" stoichiometry="1" />
          <speciesReference constant="true" species="M_PPI" stoichiometry="1" />
        </listOfProducts>
        <fbc:geneProductAssociation>
          <fbc:geneProductRef fbc:geneProduct="G_SCO3039" />
        </fbc:geneProductAssociation>
      </reaction>
      <reaction fast="false" id="R_r0043" name="galactokinase" reversible="false" fbc:lowerFluxBound="cobra_0_bound" fbc:upperFluxBound="cobra_default_ub">
        <listOfReactants>
          <speciesReference constant="true" species="M_ATP" stoichiometry="1" />
          <speciesReference constant="true" species="M_GLAC" stoichiometry="1" />
        </listOfReactants>
        <listOfProducts>
          <speciesReference constant="true" species="M_ADP" stoichiometry="1" />
          <speciesReference constant="true" species="M_GAL1P" stoichiometry="1" />
        </listOfProducts>
        <fbc:geneProductAssociation>
          <fbc:geneProductRef fbc:geneProduct="G_SCO3136" />
        </fbc:geneProductAssociation>
      </reaction>
      <reaction fast="false" id="R_r0044" name="UDP-glucose 4-epimerase" reversible="true" fbc:lowerFluxBound="cobra_default_lb" fbc:upperFluxBound="cobra_default_ub">
        <listOfReactants>
          <speciesReference constant="true" species="M_UDPG" stoichiometry="1" />
        </listOfReactants>
        <listOfProducts>
          <speciesReference constant="true" species="M_UDPGAL" stoichiometry="1" />
        </listOfProducts>
        <fbc:geneProductAssociation>
          <fbc:geneProductRef fbc:geneProduct="G_SCO3137" />
        </fbc:geneProductAssociation>
      </reaction>
      <reaction fast="false" id="R_r0045" name="UTP-hexose-1-phosphate uridylyltransferase" reversible="true" fbc:lowerFluxBound="cobra_default_lb" fbc:upperFluxBound="cobra_default_ub">
        <listOfReactants>
          <speciesReference constant="true" species="M_GAL1P" stoichiometry="1" />
          <speciesReference constant="true" species="M_UTP" stoichiometry="1" />
        </listOfReactants>
        <listOfProducts>
          <speciesReference constant="true" species="M_UDPGAL" stoichiometry="1" />
          <speciesReference constant="true" species="M_PPI" stoichiometry="1" />
        </listOfProducts>
        <fbc:geneProductAssociation>
          <fbc:geneProductRef fbc:geneProduct="G_SCO3138" />
        </fbc:geneProductAssociation>
      </reaction>
      <reaction fast="false" id="R_r0046" name="UDP-glucose 4-epimerase" reversible="true" fbc:lowerFluxBound="cobra_default_lb" fbc:upperFluxBound="cobra_default_ub">
        <listOfReactants>
          <speciesReference constant="true" species="M_UDPG" stoichiometry="1" />
        </listOfReactants>
        <listOfProducts>
          <speciesReference constant="true" species="M_UDPGAL" stoichiometry="1" />
        </listOfProducts>
        <fbc:geneProductAssociation>
          <fbc:geneProductRef fbc:geneProduct="G_SCO2988" />
        </fbc:geneProductAssociation>
      </reaction>
      <reaction fast="false" id="R_r0047" name="UDP-glucose 4-epimerase" reversible="true" fbc:lowerFluxBound="cobra_default_lb" fbc:upperFluxBound="cobra_default_ub">
        <listOfReactants>
          <speciesReference constant="true" species="M_UDPG" stoichiometry="1" />
        </listOfReactants>
        <listOfProducts>
          <speciesReference constant="true" species="M_UDPGAL" stoichiometry="1" />
        </listOfProducts>
        <fbc:geneProductAssociation>
          <fbc:geneProductRef fbc:geneProduct="G_SCO3326" />
        </fbc:geneProductAssociation>
      </reaction>
      <reaction fast="false" id="R_r0048" name="UTP-glucose-1-phosphate uridylyltransferase" reversible="true" fbc:lowerFluxBound="cobra_default_lb" fbc:upperFluxBound="cobra_default_ub">
        <listOfReactants>
          <speciesReference constant="true" species="M_G1P" stoichiometry="1" />
          <speciesReference constant="true" species="M_UTP" stoichiometry="1" />
        </listOfReactants>
        <listOfProducts>
          <speciesReference constant="true" species="M_UDPG" stoichiometry="1" />
          <speciesReference constant="true" species="M_PPI" stoichiometry="1" />
        </listOfProducts>
        <fbc:geneProductAssociation>
          <fbc:geneProductRef fbc:geneProduct="G_SCO3182" />
        </fbc:geneProductAssociation>
      </reaction>
      <reaction fast="false" id="R_r0049" name="alpha-galactosidase" reversible="false" fbc:lowerFluxBound="cobra_0_bound" fbc:upperFluxBound="cobra_default_ub">
        <listOfReactants>
          <speciesReference constant="true" species="M_RAF" stoichiometry="1" />
        </listOfReactants>
        <listOfProducts>
          <speciesReference constant="true" species="M_SUC" stoichiometry="1" />
          <speciesReference constant="true" species="M_GLAC" stoichiometry="1" />
        </listOfProducts>
        <fbc:geneProductAssociation>
          <fbc:geneProductRef fbc:geneProduct="G_SCO0541" />
        </fbc:geneProductAssociation>
      </reaction>
      <reaction fast="false" id="R_r0050" name="alpha-galactosidase" reversible="false" fbc:lowerFluxBound="cobra_0_bound" fbc:upperFluxBound="cobra_default_ub">
        <listOfReactants>
          <speciesReference constant="true" species="M_STACHYOSE" stoichiometry="1" />
        </listOfReactants>
        <listOfProducts>
          <speciesReference constant="true" species="M_GLAC" stoichiometry="1" />
          <speciesReference constant="true" species="M_RAF" stoichiometry="1" />
        </listOfProducts>
        <fbc:geneProductAssociation>
          <fbc:geneProductRef fbc:geneProduct="G_SCO0541" />
        </fbc:geneProductAssociation>
      </reaction>
      <reaction fast="false" id="R_r0051" name="alpha-galactosidase" reversible="true" fbc:lowerFluxBound="cobra_default_lb" fbc:upperFluxBound="cobra_default_ub">
        <listOfReactants>
          <speciesReference constant="true" species="M_EPM" stoichiometry="1" />
        </listOfReactants>
        <listOfProducts>
          <speciesReference constant="true" species="M_MAN" stoichiometry="1" />
          <speciesReference constant="true" species="M_GLAC" stoichiometry="1" />
        </listOfProducts>
        <fbc:geneProductAssociation>
          <fbc:geneProductRef fbc:geneProduct="G_SCO0541" />
        </fbc:geneProductAssociation>
      </reaction>
      <reaction fast="false" id="R_r0052" name="alpha-galactosidase" reversible="true" fbc:lowerFluxBound="cobra_default_lb" fbc:upperFluxBound="cobra_default_ub">
        <listOfReactants>
          <speciesReference constant="true" species="M_GGL" stoichiometry="1" />
        </listOfReactants>
        <listOfProducts>
          <speciesReference constant="true" species="M_GLAC" stoichiometry="1" />
          <speciesReference constant="true" species="M_GL" stoichiometry="1" />
        </listOfProducts>
        <fbc:geneProductAssociation>
          <fbc:geneProductRef fbc:geneProduct="G_SCO0541" />
        </fbc:geneProductAssociation>
      </reaction>
      <reaction fast="false" id="R_r0053" name="alpha-galactosidase" reversible="true" fbc:lowerFluxBound="cobra_default_lb" fbc:upperFluxBound="cobra_default_ub">
        <listOfReactants>
          <speciesReference constant="true" species="M_MELT" stoichiometry="1" />
        </listOfReactants>
        <listOfProducts>
          <speciesReference constant="true" species="M_GLAC" stoichiometry="1" />
          <speciesReference constant="true" species="M_SOT" stoichiometry="1" />
        </listOfProducts>
        <fbc:geneProductAssociation>
          <fbc:geneProductRef fbc:geneProduct="G_SCO0541" />
        </fbc:geneProductAssociation>
      </reaction>
      <reaction fast="false" id="R_r0054" name="alpha-galactosidase" reversible="false" fbc:lowerFluxBound="cobra_0_bound" fbc:upperFluxBound="cobra_default_ub">
        <listOfReactants>
          <speciesReference constant="true" species="M_GALACTINOL" stoichiometry="1" />
        </listOfReactants>
        <listOfProducts>
          <speciesReference constant="true" species="M_MI" stoichiometry="1" />
          <speciesReference constant="true" species="M_GLAC" stoichiometry="1" />
        </listOfProducts>
        <fbc:geneProductAssociation>
          <fbc:geneProductRef fbc:geneProduct="G_SCO0541" />
        </fbc:geneProductAssociation>
      </reaction>
      <reaction fast="false" id="R_r0055" name="gluconokinase" reversible="false" fbc:lowerFluxBound="cobra_0_bound" fbc:upperFluxBound="cobra_default_ub">
        <listOfReactants>
          <speciesReference constant="true" species="M_ATP" stoichiometry="1" />
          <speciesReference constant="true" species="M_GLUC" stoichiometry="1" />
        </listOfReactants>
        <listOfProducts>
          <speciesReference constant="true" species="M_ADP" stoichiometry="1" />
          <speciesReference constant="true" species="M_D6PGC" stoichiometry="1" />
        </listOfProducts>
        <fbc:geneProductAssociation>
          <fbc:geneProductRef fbc:geneProduct="G_SCO1679" />
        </fbc:geneProductAssociation>
      </reaction>
      <reaction fast="false" id="R_r0056" name="mannitol-1-phosphate 5-dehydrogenase" reversible="false" fbc:lowerFluxBound="cobra_0_bound" fbc:upperFluxBound="cobra_default_ub">
        <listOfReactants>
          <speciesReference constant="true" species="M_NAD" stoichiometry="1" />
          <speciesReference constant="true" species="M_MNT1P" stoichiometry="1" />
        </listOfReactants>
        <listOfProducts>
          <speciesReference constant="true" species="M_NADH" stoichiometry="1" />
          <speciesReference constant="true" species="M_F6P" stoichiometry="1" />
        </listOfProducts>
      </reaction>
      <reaction fast="false" id="R_r0057" name="L-rhamnose isomerase" reversible="true" fbc:lowerFluxBound="cobra_default_lb" fbc:upperFluxBound="cobra_default_ub">
        <listOfReactants>
          <speciesReference constant="true" species="M_RMN" stoichiometry="1" />
        </listOfReactants>
        <listOfProducts>
          <speciesReference constant="true" species="M_RHAMN" stoichiometry="1" />
        </listOfProducts>
      </reaction>
      <reaction fast="false" id="R_r0058" name="rhamnulokinase" reversible="false" fbc:lowerFluxBound="cobra_0_bound" fbc:upperFluxBound="cobra_default_ub">
        <listOfReactants>
          <speciesReference constant="true" species="M_ATP" stoichiometry="1" />
          <speciesReference constant="true" species="M_RHAMN" stoichiometry="1" />
        </listOfReactants>
        <listOfProducts>
          <speciesReference constant="true" species="M_ADP" stoichiometry="1" />
          <speciesReference constant="true" species="M_RHAMN1P" stoichiometry="1" />
        </listOfProducts>
        <fbc:geneProductAssociation>
          <fbc:geneProductRef fbc:geneProduct="G_SCO0814" />
        </fbc:geneProductAssociation>
      </reaction>
      <reaction fast="false" id="R_r0059" name="rhamnulose-1-phosphate aldolase" reversible="false" fbc:lowerFluxBound="cobra_0_bound" fbc:upperFluxBound="cobra_default_ub">
        <listOfReactants>
          <speciesReference constant="true" species="M_RHAMN" stoichiometry="1" />
        </listOfReactants>
        <listOfProducts>
          <speciesReference constant="true" species="M_DHAP" stoichiometry="1" />
          <speciesReference constant="true" species="M_LACTAL" stoichiometry="1" />
        </listOfProducts>
      </reaction>
      <reaction fast="false" id="R_r0060" name="lactaldehyde dehydrogenase" reversible="false" fbc:lowerFluxBound="cobra_0_bound" fbc:upperFluxBound="cobra_default_ub">
        <listOfReactants>
          <speciesReference constant="true" species="M_NAD" stoichiometry="1" />
          <speciesReference constant="true" species="M_LACTAL" stoichiometry="1" />
        </listOfReactants>
        <listOfProducts>
          <speciesReference constant="true" species="M_NADH" stoichiometry="1" />
          <speciesReference constant="true" species="M_LLAC" stoichiometry="1" />
        </listOfProducts>
        <fbc:geneProductAssociation>
          <fbc:geneProductRef fbc:geneProduct="G_SCO3486" />
        </fbc:geneProductAssociation>
      </reaction>
      <reaction fast="false" id="R_r0061" name="6-phospho-beta-glucosidase" reversible="false" fbc:lowerFluxBound="cobra_0_bound" fbc:upperFluxBound="cobra_default_ub">
        <listOfReactants>
          <speciesReference constant="true" species="M_SAL6P" stoichiometry="1" />
        </listOfReactants>
        <listOfProducts>
          <speciesReference constant="true" species="M_bDG6P" stoichiometry="1" />
          <speciesReference constant="true" species="M_HMP" stoichiometry="1" />
        </listOfProducts>
        <fbc:geneProductAssociation>
          <fbc:geneProductRef fbc:geneProduct="G_SCO2661" />
        </fbc:geneProductAssociation>
      </reaction>
      <reaction fast="false" id="R_r0062" name="6-phospho-beta-glucosidase" reversible="false" fbc:lowerFluxBound="cobra_0_bound" fbc:upperFluxBound="cobra_default_ub">
        <listOfReactants>
          <speciesReference constant="true" species="M_SAL6P" stoichiometry="1" />
        </listOfReactants>
        <listOfProducts>
          <speciesReference constant="true" species="M_bDG6P" stoichiometry="1" />
          <speciesReference constant="true" species="M_HMP" stoichiometry="1" />
        </listOfProducts>
        <fbc:geneProductAssociation>
          <fbc:geneProductRef fbc:geneProduct="G_SCO6670" />
        </fbc:geneProductAssociation>
      </reaction>
      <reaction fast="false" id="R_r0063" name="alpha-glucosidase" reversible="false" fbc:lowerFluxBound="cobra_0_bound" fbc:upperFluxBound="cobra_default_ub">
        <listOfReactants>
          <speciesReference constant="true" species="M_MLT" stoichiometry="1" />
        </listOfReactants>
        <listOfProducts>
          <speciesReference constant="true" species="M_GLC" stoichiometry="2" />
        </listOfProducts>
        <fbc:geneProductAssociation>
          <fbc:geneProductRef fbc:geneProduct="G_SCO1394" />
        </fbc:geneProductAssociation>
      </reaction>
      <reaction fast="false" id="R_r0064" name="alpha-glucosidase" reversible="false" fbc:lowerFluxBound="cobra_0_bound" fbc:upperFluxBound="cobra_default_ub">
        <listOfReactants>
          <speciesReference constant="true" species="M_MLT" stoichiometry="1" />
        </listOfReactants>
        <listOfProducts>
          <speciesReference constant="true" species="M_GLC" stoichiometry="2" />
        </listOfProducts>
        <fbc:geneProductAssociation>
          <fbc:geneProductRef fbc:geneProduct="G_SCO2228" />
        </fbc:geneProductAssociation>
      </reaction>
      <reaction fast="false" id="R_r0065" name="alpha-glucosidase" reversible="false" fbc:lowerFluxBound="cobra_0_bound" fbc:upperFluxBound="cobra_default_ub">
        <listOfReactants>
          <speciesReference constant="true" species="M_MLT" stoichiometry="1" />
        </listOfReactants>
        <listOfProducts>
          <speciesReference constant="true" species="M_GLC" stoichiometry="2" />
        </listOfProducts>
        <fbc:geneProductAssociation>
          <fbc:geneProductRef fbc:geneProduct="G_SCO3780" />
        </fbc:geneProductAssociation>
      </reaction>
      <reaction fast="false" id="R_r0066" name="alpha-glucosidase" reversible="false" fbc:lowerFluxBound="cobra_0_bound" fbc:upperFluxBound="cobra_default_ub">
        <listOfReactants>
          <speciesReference constant="true" species="M_MLT" stoichiometry="1" />
        </listOfReactants>
        <listOfProducts>
          <speciesReference constant="true" species="M_GLC" stoichiometry="2" />
        </listOfProducts>
        <fbc:geneProductAssociation>
          <fbc:geneProductRef fbc:geneProduct="G_SCO7010" />
        </fbc:geneProductAssociation>
      </reaction>
      <reaction fast="false" id="R_r0067" name="alpha-glucosidase" reversible="false" fbc:lowerFluxBound="cobra_0_bound" fbc:upperFluxBound="cobra_default_ub">
        <listOfReactants>
          <speciesReference constant="true" species="M_SUC" stoichiometry="1" />
        </listOfReactants>
        <listOfProducts>
          <speciesReference constant="true" species="M_FRU" stoichiometry="1" />
          <speciesReference constant="true" species="M_GLC" stoichiometry="1" />
        </listOfProducts>
        <fbc:geneProductAssociation>
          <fbc:geneProductRef fbc:geneProduct="G_SCO1394" />
        </fbc:geneProductAssociation>
      </reaction>
      <reaction fast="false" id="R_r0068" name="alpha-glucosidase" reversible="false" fbc:lowerFluxBound="cobra_0_bound" fbc:upperFluxBound="cobra_default_ub">
        <listOfReactants>
          <speciesReference constant="true" species="M_SUC" stoichiometry="1" />
        </listOfReactants>
        <listOfProducts>
          <speciesReference constant="true" species="M_FRU" stoichiometry="1" />
          <speciesReference constant="true" species="M_GLC" stoichiometry="1" />
        </listOfProducts>
        <fbc:geneProductAssociation>
          <fbc:geneProductRef fbc:geneProduct="G_SCO2228" />
        </fbc:geneProductAssociation>
      </reaction>
      <reaction fast="false" id="R_r0069" name="alpha-glucosidase" reversible="false" fbc:lowerFluxBound="cobra_0_bound" fbc:upperFluxBound="cobra_default_ub">
        <listOfReactants>
          <speciesReference constant="true" species="M_SUC" stoichiometry="1" />
        </listOfReactants>
        <listOfProducts>
          <speciesReference constant="true" species="M_FRU" stoichiometry="1" />
          <speciesReference constant="true" species="M_GLC" stoichiometry="1" />
        </listOfProducts>
        <fbc:geneProductAssociation>
          <fbc:geneProductRef fbc:geneProduct="G_SCO3780" />
        </fbc:geneProductAssociation>
      </reaction>
      <reaction fast="false" id="R_r0070" name="alpha-glucosidase" reversible="false" fbc:lowerFluxBound="cobra_0_bound" fbc:upperFluxBound="cobra_default_ub">
        <listOfReactants>
          <speciesReference constant="true" species="M_SUC" stoichiometry="1" />
        </listOfReactants>
        <listOfProducts>
          <speciesReference constant="true" species="M_FRU" stoichiometry="1" />
          <speciesReference constant="true" species="M_GLC" stoichiometry="1" />
        </listOfProducts>
        <fbc:geneProductAssociation>
          <fbc:geneProductRef fbc:geneProduct="G_SCO7010" />
        </fbc:geneProductAssociation>
      </reaction>
      <reaction fast="false" id="R_r0071" name="beta-galatosidase" reversible="false" fbc:lowerFluxBound="cobra_0_bound" fbc:upperFluxBound="cobra_default_ub">
        <listOfReactants>
          <speciesReference constant="true" species="M_LACTOSE" stoichiometry="1" />
        </listOfReactants>
        <listOfProducts>
          <speciesReference constant="true" species="M_GLAC" stoichiometry="1" />
          <speciesReference constant="true" species="M_GLC" stoichiometry="1" />
        </listOfProducts>
        <fbc:geneProductAssociation>
          <fbc:geneProductRef fbc:geneProduct="G_SCO3479" />
        </fbc:geneProductAssociation>
      </reaction>
      <reaction fast="false" id="R_r0072" name="beta-galatosidase" reversible="false" fbc:lowerFluxBound="cobra_0_bound" fbc:upperFluxBound="cobra_default_ub">
        <listOfReactants>
          <speciesReference constant="true" species="M_LACTOSE" stoichiometry="1" />
        </listOfReactants>
        <listOfProducts>
          <speciesReference constant="true" species="M_GLAC" stoichiometry="1" />
          <speciesReference constant="true" species="M_GLC" stoichiometry="1" />
        </listOfProducts>
        <fbc:geneProductAssociation>
          <fbc:geneProductRef fbc:geneProduct="G_SCO5689" />
        </fbc:geneProductAssociation>
      </reaction>
      <reaction fast="false" id="R_r0073" name="beta-galatosidase" reversible="false" fbc:lowerFluxBound="cobra_0_bound" fbc:upperFluxBound="cobra_default_ub">
        <listOfReactants>
          <speciesReference constant="true" species="M_LACTOSE" stoichiometry="1" />
        </listOfReactants>
        <listOfProducts>
          <speciesReference constant="true" species="M_GLAC" stoichiometry="1" />
          <speciesReference constant="true" species="M_GLC" stoichiometry="1" />
        </listOfProducts>
        <fbc:geneProductAssociation>
          <fbc:geneProductRef fbc:geneProduct="G_SCO6347" />
        </fbc:geneProductAssociation>
      </reaction>
      <reaction fast="false" id="R_r0074" name="beta-galatosidase" reversible="false" fbc:lowerFluxBound="cobra_0_bound" fbc:upperFluxBound="cobra_default_ub">
        <listOfReactants>
          <speciesReference constant="true" species="M_LACTOSE" stoichiometry="1" />
        </listOfReactants>
        <listOfProducts>
          <speciesReference constant="true" species="M_GLAC" stoichiometry="1" />
          <speciesReference constant="true" species="M_GLC" stoichiometry="1" />
        </listOfProducts>
        <fbc:geneProductAssociation>
          <fbc:geneProductRef fbc:geneProduct="G_SCO6457" />
        </fbc:geneProductAssociation>
      </reaction>
      <reaction fast="false" id="R_r0075" name="beta-galatosidase" reversible="false" fbc:lowerFluxBound="cobra_0_bound" fbc:upperFluxBound="cobra_default_ub">
        <listOfReactants>
          <speciesReference constant="true" species="M_LACTOSE" stoichiometry="1" />
        </listOfReactants>
        <listOfProducts>
          <speciesReference constant="true" species="M_GLAC" stoichiometry="1" />
          <speciesReference constant="true" species="M_GLC" stoichiometry="1" />
        </listOfProducts>
        <fbc:geneProductAssociation>
          <fbc:geneProductRef fbc:geneProduct="G_SCO7407" />
        </fbc:geneProductAssociation>
      </reaction>
      <reaction fast="false" id="R_r0076" name="beta-glucosidase" reversible="false" fbc:lowerFluxBound="cobra_0_bound" fbc:upperFluxBound="cobra_default_ub">
        <listOfReactants>
          <speciesReference constant="true" species="M_CELB" stoichiometry="1" />
        </listOfReactants>
        <listOfProducts>
          <speciesReference constant="true" species="M_bDGLC" stoichiometry="2" />
        </listOfProducts>
        <fbc:geneProductAssociation>
          <fbc:geneProductRef fbc:geneProduct="G_SCO0293" />
        </fbc:geneProductAssociation>
      </reaction>
      <reaction fast="false" id="R_r0077" name="beta-glucosidase" reversible="false" fbc:lowerFluxBound="cobra_0_bound" fbc:upperFluxBound="cobra_default_ub">
        <listOfReactants>
          <speciesReference constant="true" species="M_CELB" stoichiometry="1" />
        </listOfReactants>
        <listOfProducts>
          <speciesReference constant="true" species="M_bDGLC" stoichiometry="2" />
        </listOfProducts>
        <fbc:geneProductAssociation>
          <fbc:geneProductRef fbc:geneProduct="G_SCO0458" />
        </fbc:geneProductAssociation>
      </reaction>
      <reaction fast="false" id="R_r0078" name="beta-glucosidase" reversible="false" fbc:lowerFluxBound="cobra_0_bound" fbc:upperFluxBound="cobra_default_ub">
        <listOfReactants>
          <speciesReference constant="true" species="M_CELB" stoichiometry="1" />
        </listOfReactants>
        <listOfProducts>
          <speciesReference constant="true" species="M_bDGLC" stoichiometry="2" />
        </listOfProducts>
        <fbc:geneProductAssociation>
          <fbc:geneProductRef fbc:geneProduct="G_SCO1059" />
        </fbc:geneProductAssociation>
      </reaction>
      <reaction fast="false" id="R_r0079" name="beta-glucosidase" reversible="false" fbc:lowerFluxBound="cobra_0_bound" fbc:upperFluxBound="cobra_default_ub">
        <listOfReactants>
          <speciesReference constant="true" species="M_CELB" stoichiometry="1" />
        </listOfReactants>
        <listOfProducts>
          <speciesReference constant="true" species="M_bDGLC" stoichiometry="2" />
        </listOfProducts>
        <fbc:geneProductAssociation>
          <fbc:geneProductRef fbc:geneProduct="G_SCO2531" />
        </fbc:geneProductAssociation>
      </reaction>
      <reaction fast="false" id="R_r0080" name="beta-glucosidase" reversible="false" fbc:lowerFluxBound="cobra_0_bound" fbc:upperFluxBound="cobra_default_ub">
        <listOfReactants>
          <speciesReference constant="true" species="M_CELB" stoichiometry="1" />
        </listOfReactants>
        <listOfProducts>
          <speciesReference constant="true" species="M_bDGLC" stoichiometry="2" />
        </listOfProducts>
        <fbc:geneProductAssociation>
          <fbc:geneProductRef fbc:geneProduct="G_SCO2798" />
        </fbc:geneProductAssociation>
      </reaction>
      <reaction fast="false" id="R_r0081" name="beta-glucosidase" reversible="false" fbc:lowerFluxBound="cobra_0_bound" fbc:upperFluxBound="cobra_default_ub">
        <listOfReactants>
          <speciesReference constant="true" species="M_CELB" stoichiometry="1" />
        </listOfReactants>
        <listOfProducts>
          <speciesReference constant="true" species="M_bDGLC" stoichiometry="2" />
        </listOfProducts>
        <fbc:geneProductAssociation>
          <fbc:geneProductRef fbc:geneProduct="G_SCO5685" />
        </fbc:geneProductAssociation>
      </reaction>
      <reaction fast="false" id="R_r0082" name="beta-glucosidase" reversible="false" fbc:lowerFluxBound="cobra_0_bound" fbc:upperFluxBound="cobra_default_ub">
        <listOfReactants>
          <speciesReference constant="true" species="M_CELB" stoichiometry="1" />
        </listOfReactants>
        <listOfProducts>
          <speciesReference constant="true" species="M_bDGLC" stoichiometry="2" />
        </listOfProducts>
        <fbc:geneProductAssociation>
          <fbc:geneProductRef fbc:geneProduct="G_SCO7031" />
        </fbc:geneProductAssociation>
      </reaction>
      <reaction fast="false" id="R_r0083" name="beta-glucosidase" reversible="false" fbc:lowerFluxBound="cobra_0_bound" fbc:upperFluxBound="cobra_default_ub">
        <listOfReactants>
          <speciesReference constant="true" species="M_CELB" stoichiometry="1" />
        </listOfReactants>
        <listOfProducts>
          <speciesReference constant="true" species="M_bDGLC" stoichiometry="2" />
        </listOfProducts>
        <fbc:geneProductAssociation>
          <fbc:geneProductRef fbc:geneProduct="G_SCO7558" />
        </fbc:geneProductAssociation>
      </reaction>
      <reaction fast="false" id="R_r0084" name="alpha-galactosidase" reversible="false" fbc:lowerFluxBound="cobra_0_bound" fbc:upperFluxBound="cobra_default_ub">
        <listOfReactants>
          <speciesReference constant="true" species="M_MELI" stoichiometry="1" />
        </listOfReactants>
        <listOfProducts>
          <speciesReference constant="true" species="M_GLAC" stoichiometry="1" />
          <speciesReference constant="true" species="M_GLC" stoichiometry="1" />
        </listOfProducts>
        <fbc:geneProductAssociation>
          <fbc:geneProductRef fbc:geneProduct="G_SCO0541" />
        </fbc:geneProductAssociation>
      </reaction>
      <reaction fast="false" id="R_r0085" name="trehalose-phosphatase" reversible="false" fbc:lowerFluxBound="cobra_0_bound" fbc:upperFluxBound="cobra_default_ub">
        <listOfReactants>
          <speciesReference constant="true" species="M_TRE6P" stoichiometry="1" />
        </listOfReactants>
        <listOfProducts>
          <speciesReference constant="true" species="M_TRE" stoichiometry="1" />
          <speciesReference constant="true" species="M_PI" stoichiometry="1" />
        </listOfProducts>
        <fbc:geneProductAssociation>
          <fbc:geneProductRef fbc:geneProduct="G_SCO4288" />
        </fbc:geneProductAssociation>
      </reaction>
      <reaction fast="false" id="R_r0086" name="alpha,alpha-trehalase" reversible="false" fbc:lowerFluxBound="cobra_0_bound" fbc:upperFluxBound="cobra_default_ub">
        <listOfReactants>
          <speciesReference constant="true" species="M_TRE" stoichiometry="1" />
        </listOfReactants>
        <listOfProducts>
          <speciesReference constant="true" species="M_GLC" stoichiometry="2" />
        </listOfProducts>
      </reaction>
      <reaction fast="false" id="R_r0087" name="L(+)-tartrate dehydratase" reversible="false" fbc:lowerFluxBound="cobra_0_bound" fbc:upperFluxBound="cobra_default_ub">
        <listOfReactants>
          <speciesReference constant="true" species="M_TARTRATE" stoichiometry="1" />
        </listOfReactants>
        <listOfProducts>
          <speciesReference constant="true" species="M_OA" stoichiometry="1" />
        </listOfProducts>
      </reaction>
      <reaction fast="false" id="R_r0088" name="formate dehydrogenase" reversible="false" fbc:lowerFluxBound="cobra_0_bound" fbc:upperFluxBound="cobra_default_ub">
        <listOfReactants>
          <speciesReference constant="true" species="M_NAD" stoichiometry="1" />
          <speciesReference constant="true" species="M_FOR" stoichiometry="1" />
        </listOfReactants>
        <listOfProducts>
          <speciesReference constant="true" species="M_NADH" stoichiometry="1" />
          <speciesReference constant="true" species="M_CO2" stoichiometry="1" />
        </listOfProducts>
        <fbc:geneProductAssociation>
          <fbc:geneProductRef fbc:geneProduct="G_SCO6561" />
        </fbc:geneProductAssociation>
      </reaction>
      <reaction fast="false" id="R_r0089" name="glutamate decarboxylase" reversible="false" fbc:lowerFluxBound="cobra_0_bound" fbc:upperFluxBound="cobra_default_ub">
        <listOfReactants>
          <speciesReference constant="true" species="M_GLU" stoichiometry="1" />
        </listOfReactants>
        <listOfProducts>
          <speciesReference constant="true" species="M_CO2" stoichiometry="1" />
          <speciesReference constant="true" species="M_GABA" stoichiometry="1" />
        </listOfProducts>
        <fbc:geneProductAssociation>
          <fbc:geneProductRef fbc:geneProduct="G_SCO3416" />
        </fbc:geneProductAssociation>
      </reaction>
      <reaction fast="false" id="R_r0090" name="4-aminobutyrate transaminase" reversible="false" fbc:lowerFluxBound="cobra_0_bound" fbc:upperFluxBound="cobra_default_ub">
        <listOfReactants>
          <speciesReference constant="true" species="M_AKG" stoichiometry="1" />
          <speciesReference constant="true" species="M_GABA" stoichiometry="1" />
        </listOfReactants>
        <listOfProducts>
          <speciesReference constant="true" species="M_SUCCSAL" stoichiometry="1" />
          <speciesReference constant="true" species="M_GLU" stoichiometry="1" />
        </listOfProducts>
        <fbc:geneProductAssociation>
          <fbc:geneProductRef fbc:geneProduct="G_SCO5676" />
        </fbc:geneProductAssociation>
      </reaction>
      <reaction fast="false" id="R_r0091" name="succinate-semialdehyde dehydrogenase" reversible="false" fbc:lowerFluxBound="cobra_0_bound" fbc:upperFluxBound="cobra_default_ub">
        <listOfReactants>
          <speciesReference constant="true" species="M_NADP" stoichiometry="1" />
          <speciesReference constant="true" species="M_SUCCSAL" stoichiometry="1" />
        </listOfReactants>
        <listOfProducts>
          <speciesReference constant="true" species="M_SUCC" stoichiometry="1" />
          <speciesReference constant="true" species="M_NADPH" stoichiometry="1" />
        </listOfProducts>
        <fbc:geneProductAssociation>
          <fbc:geneProductRef fbc:geneProduct="G_SCO1204" />
        </fbc:geneProductAssociation>
      </reaction>
      <reaction fast="false" id="R_r0092" name="succinate-semialdehyde dehydrogenase" reversible="false" fbc:lowerFluxBound="cobra_0_bound" fbc:upperFluxBound="cobra_default_ub">
        <listOfReactants>
          <speciesReference constant="true" species="M_NADP" stoichiometry="1" />
          <speciesReference constant="true" species="M_SUCCSAL" stoichiometry="1" />
        </listOfReactants>
        <listOfProducts>
          <speciesReference constant="true" species="M_SUCC" stoichiometry="1" />
          <speciesReference constant="true" species="M_NADPH" stoichiometry="1" />
        </listOfProducts>
        <fbc:geneProductAssociation>
          <fbc:geneProductRef fbc:geneProduct="G_SCO4780" />
        </fbc:geneProductAssociation>
      </reaction>
      <reaction fast="false" id="R_r0093" name="glutaminase" reversible="false" fbc:lowerFluxBound="cobra_0_bound" fbc:upperFluxBound="cobra_default_ub">
        <listOfReactants>
          <speciesReference constant="true" species="M_GLN" stoichiometry="1" />
        </listOfReactants>
        <listOfProducts>
          <speciesReference constant="true" species="M_NH3" stoichiometry="1" />
          <speciesReference constant="true" species="M_GLU" stoichiometry="1" />
        </listOfProducts>
        <fbc:geneProductAssociation>
          <fbc:geneProductRef fbc:geneProduct="G_SCO7049" />
        </fbc:geneProductAssociation>
      </reaction>
      <reaction fast="false" id="R_r0094" name="1-pyrroline-5-carboxylate dehydrogenase" reversible="false" fbc:lowerFluxBound="cobra_0_bound" fbc:upperFluxBound="cobra_default_ub">
        <listOfReactants>
          <speciesReference constant="true" species="M_NAD" stoichiometry="1" />
          <speciesReference constant="true" species="M_P5C" stoichiometry="1" />
        </listOfReactants>
        <listOfProducts>
          <speciesReference constant="true" species="M_NADH" stoichiometry="1" />
          <speciesReference constant="true" species="M_GLU" stoichiometry="1" />
        </listOfProducts>
        <fbc:geneProductAssociation>
          <fbc:geneProductRef fbc:geneProduct="G_SCO5520" />
        </fbc:geneProductAssociation>
      </reaction>
      <reaction fast="false" id="R_r0095" name="1-pyrroline-5-carboxylate dehydrogenase" reversible="false" fbc:lowerFluxBound="cobra_0_bound" fbc:upperFluxBound="cobra_default_ub">
        <listOfReactants>
          <speciesReference constant="true" species="M_NAD" stoichiometry="1" />
          <speciesReference constant="true" species="M_GLUGSAL" stoichiometry="1" />
        </listOfReactants>
        <listOfProducts>
          <speciesReference constant="true" species="M_NADH" stoichiometry="1" />
          <speciesReference constant="true" species="M_GLU" stoichiometry="1" />
        </listOfProducts>
        <fbc:geneProductAssociation>
          <fbc:geneProductRef fbc:geneProduct="G_SCO5520" />
        </fbc:geneProductAssociation>
      </reaction>
      <reaction fast="false" id="R_r0096" name="arginine deiminase" reversible="false" fbc:lowerFluxBound="cobra_0_bound" fbc:upperFluxBound="cobra_default_ub">
        <listOfReactants>
          <speciesReference constant="true" species="M_ARG" stoichiometry="1" />
        </listOfReactants>
        <listOfProducts>
          <speciesReference constant="true" species="M_CITR" stoichiometry="1" />
          <speciesReference constant="true" species="M_NH3" stoichiometry="1" />
        </listOfProducts>
        <fbc:geneProductAssociation>
          <fbc:geneProductRef fbc:geneProduct="G_SCO0613" />
        </fbc:geneProductAssociation>
      </reaction>
      <reaction fast="false" id="R_r0097" name="arginine deiminase" reversible="false" fbc:lowerFluxBound="cobra_0_bound" fbc:upperFluxBound="cobra_default_ub">
        <listOfReactants>
          <speciesReference constant="true" species="M_ARG" stoichiometry="1" />
        </listOfReactants>
        <listOfProducts>
          <speciesReference constant="true" species="M_CITR" stoichiometry="1" />
          <speciesReference constant="true" species="M_NH3" stoichiometry="1" />
        </listOfProducts>
        <fbc:geneProductAssociation>
          <fbc:geneProductRef fbc:geneProduct="G_SCO5975" />
        </fbc:geneProductAssociation>
      </reaction>
      <reaction fast="false" id="R_r0098" name="ornithine-oxo-acid transaminase" reversible="false" fbc:lowerFluxBound="cobra_0_bound" fbc:upperFluxBound="cobra_default_ub">
        <listOfReactants>
          <speciesReference constant="true" species="M_AKG" stoichiometry="1" />
          <speciesReference constant="true" species="M_ORN" stoichiometry="1" />
        </listOfReactants>
        <listOfProducts>
          <speciesReference constant="true" species="M_GLUGSAL" stoichiometry="1" />
          <speciesReference constant="true" species="M_GLU" stoichiometry="1" />
        </listOfProducts>
        <fbc:geneProductAssociation>
          <fbc:geneProductRef fbc:geneProduct="G_SCO1223" />
        </fbc:geneProductAssociation>
      </reaction>
      <reaction fast="false" id="R_r0099" name="ornithine-oxo-acid transaminase" reversible="false" fbc:lowerFluxBound="cobra_0_bound" fbc:upperFluxBound="cobra_default_ub">
        <listOfReactants>
          <speciesReference constant="true" species="M_AKG" stoichiometry="1" />
          <speciesReference constant="true" species="M_ORN" stoichiometry="1" />
        </listOfReactants>
        <listOfProducts>
          <speciesReference constant="true" species="M_GLUGSAL" stoichiometry="1" />
          <speciesReference constant="true" species="M_GLU" stoichiometry="1" />
        </listOfProducts>
        <fbc:geneProductAssociation>
          <fbc:geneProductRef fbc:geneProduct="G_SCO1284" />
        </fbc:geneProductAssociation>
      </reaction>
      <reaction fast="false" id="R_r0100" name="ornithine carbamoyltransferase" reversible="true" fbc:lowerFluxBound="cobra_default_lb" fbc:upperFluxBound="cobra_default_ub">
        <listOfReactants>
          <speciesReference constant="true" species="M_CAP" stoichiometry="1" />
          <speciesReference constant="true" species="M_ORN" stoichiometry="1" />
        </listOfReactants>
        <listOfProducts>
          <speciesReference constant="true" species="M_CITR" stoichiometry="1" />
          <speciesReference constant="true" species="M_PI" stoichiometry="1" />
        </listOfProducts>
        <fbc:geneProductAssociation>
          <fbc:geneProductRef fbc:geneProduct="G_SCO5976" />
        </fbc:geneProductAssociation>
      </reaction>
      <reaction fast="false" id="R_r0101" name="ornithine decarboxylase" reversible="false" fbc:lowerFluxBound="cobra_0_bound" fbc:upperFluxBound="cobra_default_ub">
        <listOfReactants>
          <speciesReference constant="true" species="M_ORN" stoichiometry="1" />
        </listOfReactants>
        <listOfProducts>
          <speciesReference constant="true" species="M_CO2" stoichiometry="1" />
          <speciesReference constant="true" species="M_PTRSC" stoichiometry="1" />
        </listOfProducts>
        <fbc:geneProductAssociation>
          <fbc:geneProductRef fbc:geneProduct="G_SCO6035" />
        </fbc:geneProductAssociation>
      </reaction>
      <reaction fast="false" id="R_r0102" name="spermidine synthase" reversible="false" fbc:lowerFluxBound="cobra_0_bound" fbc:upperFluxBound="cobra_default_ub">
        <listOfReactants>
          <speciesReference constant="true" species="M_SAM" stoichiometry="1" />
          <speciesReference constant="true" species="M_PTRSC" stoichiometry="1" />
        </listOfReactants>
        <listOfProducts>
          <speciesReference constant="true" species="M_5MTA" stoichiometry="1" />
          <speciesReference constant="true" species="M_SPRMD" stoichiometry="1" />
        </listOfProducts>
        <fbc:geneProductAssociation>
          <fbc:geneProductRef fbc:geneProduct="G_SCO2455" />
        </fbc:geneProductAssociation>
      </reaction>
      <reaction fast="false" id="R_r0103" name="urease" reversible="false" fbc:lowerFluxBound="cobra_0_bound" fbc:upperFluxBound="cobra_default_ub">
        <listOfReactants>
          <speciesReference constant="true" species="M_UREA" stoichiometry="1" />
        </listOfReactants>
        <listOfProducts>
          <speciesReference constant="true" species="M_NH3" stoichiometry="2" />
          <speciesReference constant="true" species="M_CO2" stoichiometry="1" />
        </listOfProducts>
        <fbc:geneProductAssociation>
          <fbc:and>
            <fbc:geneProductRef fbc:geneProduct="G_SCO1234" />
            <fbc:geneProductRef fbc:geneProduct="G_SCO1235" />
            <fbc:geneProductRef fbc:geneProduct="G_SCO1236" />
            <fbc:geneProductRef fbc:geneProduct="G_SCO1231" />
            <fbc:geneProductRef fbc:geneProduct="G_SCO1232" />
            <fbc:geneProductRef fbc:geneProduct="G_SCO1233" />
          </fbc:and>
        </fbc:geneProductAssociation>
      </reaction>
      <reaction fast="false" id="R_r0104" name="urease" reversible="false" fbc:lowerFluxBound="cobra_0_bound" fbc:upperFluxBound="cobra_default_ub">
        <listOfReactants>
          <speciesReference constant="true" species="M_UREA" stoichiometry="1" />
        </listOfReactants>
        <listOfProducts>
          <speciesReference constant="true" species="M_NH3" stoichiometry="2" />
          <speciesReference constant="true" species="M_CO2" stoichiometry="1" />
        </listOfProducts>
        <fbc:geneProductAssociation>
          <fbc:and>
            <fbc:geneProductRef fbc:geneProduct="G_SCO5526" />
            <fbc:geneProductRef fbc:geneProduct="G_SCO5525" />
            <fbc:geneProductRef fbc:geneProduct="G_SCO1231" />
            <fbc:geneProductRef fbc:geneProduct="G_SCO1232" />
            <fbc:geneProductRef fbc:geneProduct="G_SCO1233" />
          </fbc:and>
        </fbc:geneProductAssociation>
      </reaction>
      <reaction fast="false" id="R_r0105" name="valine dehydrogenase" reversible="false" fbc:lowerFluxBound="cobra_0_bound" fbc:upperFluxBound="cobra_default_ub">
        <listOfReactants>
          <speciesReference constant="true" species="M_NAD" stoichiometry="1" />
          <speciesReference constant="true" species="M_ILE" stoichiometry="1" />
        </listOfReactants>
        <listOfProducts>
          <speciesReference constant="true" species="M_NH3" stoichiometry="1" />
          <speciesReference constant="true" species="M_NADH" stoichiometry="1" />
          <speciesReference constant="true" species="M_OXOMETHYLPENTANOATE" stoichiometry="1" />
        </listOfProducts>
        <fbc:geneProductAssociation>
          <fbc:geneProductRef fbc:geneProduct="G_SCO4089" />
        </fbc:geneProductAssociation>
      </reaction>
      <reaction fast="false" id="R_r0106" name="3-methyl-2-oxobutanoate dehydrogenase" reversible="false" fbc:lowerFluxBound="cobra_0_bound" fbc:upperFluxBound="cobra_default_ub">
        <listOfReactants>
          <speciesReference constant="true" species="M_OXOMETHYLPENTANOATE" stoichiometry="1" />
          <speciesReference constant="true" species="M_LIPO" stoichiometry="1" />
        </listOfReactants>
        <listOfProducts>
          <speciesReference constant="true" species="M_2MBUTLIPO" stoichiometry="1" />
          <speciesReference constant="true" species="M_CO2" stoichiometry="1" />
        </listOfProducts>
        <fbc:geneProductAssociation>
          <fbc:and>
            <fbc:geneProductRef fbc:geneProduct="G_SCO3817" />
            <fbc:geneProductRef fbc:geneProduct="G_SCO3816" />
          </fbc:and>
        </fbc:geneProductAssociation>
      </reaction>
      <reaction fast="false" id="R_r0107" name="3-methyl-2-oxobutanoate dehydrogenase" reversible="false" fbc:lowerFluxBound="cobra_0_bound" fbc:upperFluxBound="cobra_default_ub">
        <listOfReactants>
          <speciesReference constant="true" species="M_OXOMETHYLPENTANOATE" stoichiometry="1" />
          <speciesReference constant="true" species="M_LIPO" stoichiometry="1" />
        </listOfReactants>
        <listOfProducts>
          <speciesReference constant="true" species="M_2MBUTLIPO" stoichiometry="1" />
          <speciesReference constant="true" species="M_CO2" stoichiometry="1" />
        </listOfProducts>
        <fbc:geneProductAssociation>
          <fbc:and>
            <fbc:geneProductRef fbc:geneProduct="G_SCO3831" />
            <fbc:geneProductRef fbc:geneProduct="G_SCO3830" />
          </fbc:and>
        </fbc:geneProductAssociation>
      </reaction>
      <reaction fast="false" id="R_r0108" name="dihydrolipoyllysine-residue acetyltransferase" reversible="false" fbc:lowerFluxBound="cobra_0_bound" fbc:upperFluxBound="cobra_default_ub">
        <listOfReactants>
          <speciesReference constant="true" species="M_2MBUTLIPO" stoichiometry="1" />
          <speciesReference constant="true" species="M_COA" stoichiometry="1" />
        </listOfReactants>
        <listOfProducts>
          <speciesReference constant="true" species="M_DLIPO" stoichiometry="1" />
          <speciesReference constant="true" species="M_2MBUTCOA" stoichiometry="1" />
        </listOfProducts>
        <fbc:geneProductAssociation>
          <fbc:and>
            <fbc:geneProductRef fbc:geneProduct="G_SCO3815" />
            <fbc:geneProductRef fbc:geneProduct="G_SCO3829" />
          </fbc:and>
        </fbc:geneProductAssociation>
      </reaction>
      <reaction fast="false" id="R_r0109" name="acyl-CoA dehydrogenase" reversible="false" fbc:lowerFluxBound="cobra_0_bound" fbc:upperFluxBound="cobra_default_ub">
        <listOfReactants>
          <speciesReference constant="true" species="M_MK" stoichiometry="1" />
          <speciesReference constant="true" species="M_2MBUTCOA" stoichiometry="1" />
        </listOfReactants>
        <listOfProducts>
          <speciesReference constant="true" species="M_MKH2" stoichiometry="1" />
          <speciesReference constant="true" species="M_2MBECOA" stoichiometry="1" />
        </listOfProducts>
        <fbc:geneProductAssociation>
          <fbc:geneProductRef fbc:geneProduct="G_SCO1690" />
        </fbc:geneProductAssociation>
      </reaction>
      <reaction fast="false" id="R_r0110" name="acyl-CoA dehydrogenase" reversible="false" fbc:lowerFluxBound="cobra_0_bound" fbc:upperFluxBound="cobra_default_ub">
        <listOfReactants>
          <speciesReference constant="true" species="M_MK" stoichiometry="1" />
          <speciesReference constant="true" species="M_2MBUTCOA" stoichiometry="1" />
        </listOfReactants>
        <listOfProducts>
          <speciesReference constant="true" species="M_MKH2" stoichiometry="1" />
          <speciesReference constant="true" species="M_2MBECOA" stoichiometry="1" />
        </listOfProducts>
        <fbc:geneProductAssociation>
          <fbc:geneProductRef fbc:geneProduct="G_SCO2774" />
        </fbc:geneProductAssociation>
      </reaction>
      <reaction fast="false" id="R_r0111" name="acyl-CoA dehydrogenase" reversible="false" fbc:lowerFluxBound="cobra_0_bound" fbc:upperFluxBound="cobra_default_ub">
        <listOfReactants>
          <speciesReference constant="true" species="M_MK" stoichiometry="1" />
          <speciesReference constant="true" species="M_2MBUTCOA" stoichiometry="1" />
        </listOfReactants>
        <listOfProducts>
          <speciesReference constant="true" species="M_MKH2" stoichiometry="1" />
          <speciesReference constant="true" species="M_2MBECOA" stoichiometry="1" />
        </listOfProducts>
        <fbc:geneProductAssociation>
          <fbc:geneProductRef fbc:geneProduct="G_SCO6787" />
        </fbc:geneProductAssociation>
      </reaction>
      <reaction fast="false" id="R_r0112" name="enoyl-CoA hydratase" reversible="false" fbc:lowerFluxBound="cobra_0_bound" fbc:upperFluxBound="cobra_default_ub">
        <listOfReactants>
          <speciesReference constant="true" species="M_2MBECOA" stoichiometry="1" />
        </listOfReactants>
        <listOfProducts>
          <speciesReference constant="true" species="M_HMBUTCOA" stoichiometry="1" />
        </listOfProducts>
        <fbc:geneProductAssociation>
          <fbc:geneProductRef fbc:geneProduct="G_SCO0364" />
        </fbc:geneProductAssociation>
      </reaction>
      <reaction fast="false" id="R_r0113" name="enoyl-CoA hydratase" reversible="false" fbc:lowerFluxBound="cobra_0_bound" fbc:upperFluxBound="cobra_default_ub">
        <listOfReactants>
          <speciesReference constant="true" species="M_2MBECOA" stoichiometry="1" />
        </listOfReactants>
        <listOfProducts>
          <speciesReference constant="true" species="M_HMBUTCOA" stoichiometry="1" />
        </listOfProducts>
        <fbc:geneProductAssociation>
          <fbc:geneProductRef fbc:geneProduct="G_SCO4930" />
        </fbc:geneProductAssociation>
      </reaction>
      <reaction fast="false" id="R_r0114" name="enoyl-CoA hydratase" reversible="false" fbc:lowerFluxBound="cobra_0_bound" fbc:upperFluxBound="cobra_default_ub">
        <listOfReactants>
          <speciesReference constant="true" species="M_2MBECOA" stoichiometry="1" />
        </listOfReactants>
        <listOfProducts>
          <speciesReference constant="true" species="M_HMBUTCOA" stoichiometry="1" />
        </listOfProducts>
        <fbc:geneProductAssociation>
          <fbc:geneProductRef fbc:geneProduct="G_SCO5144" />
        </fbc:geneProductAssociation>
      </reaction>
      <reaction fast="false" id="R_r0115" name="enoyl-CoA hydratase" reversible="false" fbc:lowerFluxBound="cobra_0_bound" fbc:upperFluxBound="cobra_default_ub">
        <listOfReactants>
          <speciesReference constant="true" species="M_2MBECOA" stoichiometry="1" />
        </listOfReactants>
        <listOfProducts>
          <speciesReference constant="true" species="M_HMBUTCOA" stoichiometry="1" />
        </listOfProducts>
        <fbc:geneProductAssociation>
          <fbc:geneProductRef fbc:geneProduct="G_SCO6732" />
        </fbc:geneProductAssociation>
      </reaction>
      <reaction fast="false" id="R_r0116" name="enoyl-CoA hydratase" reversible="false" fbc:lowerFluxBound="cobra_0_bound" fbc:upperFluxBound="cobra_default_ub">
        <listOfReactants>
          <speciesReference constant="true" species="M_2MBECOA" stoichiometry="1" />
        </listOfReactants>
        <listOfProducts>
          <speciesReference constant="true" species="M_HMBUTCOA" stoichiometry="1" />
        </listOfProducts>
        <fbc:geneProductAssociation>
          <fbc:geneProductRef fbc:geneProduct="G_SCO6789" />
        </fbc:geneProductAssociation>
      </reaction>
      <reaction fast="false" id="R_r0117" name="3-hydroxyacyl-CoA dehydrogenase" reversible="false" fbc:lowerFluxBound="cobra_0_bound" fbc:upperFluxBound="cobra_default_ub">
        <listOfReactants>
          <speciesReference constant="true" species="M_NAD" stoichiometry="1" />
          <speciesReference constant="true" species="M_HMBUTCOA" stoichiometry="1" />
        </listOfReactants>
        <listOfProducts>
          <speciesReference constant="true" species="M_MAACCOA" stoichiometry="1" />
          <speciesReference constant="true" species="M_NADH" stoichiometry="1" />
        </listOfProducts>
        <fbc:geneProductAssociation>
          <fbc:geneProductRef fbc:geneProduct="G_SCO6789" />
        </fbc:geneProductAssociation>
      </reaction>
      <reaction fast="false" id="R_r0118" name="3-hydroxyacyl-CoA dehydrogenase" reversible="false" fbc:lowerFluxBound="cobra_0_bound" fbc:upperFluxBound="cobra_default_ub">
        <listOfReactants>
          <speciesReference constant="true" species="M_NAD" stoichiometry="1" />
          <speciesReference constant="true" species="M_HMBUTCOA" stoichiometry="1" />
        </listOfReactants>
        <listOfProducts>
          <speciesReference constant="true" species="M_MAACCOA" stoichiometry="1" />
          <speciesReference constant="true" species="M_NADH" stoichiometry="1" />
        </listOfProducts>
        <fbc:geneProductAssociation>
          <fbc:geneProductRef fbc:geneProduct="G_SCO0984" />
        </fbc:geneProductAssociation>
      </reaction>
      <reaction fast="false" id="R_r0119" name="3-hydroxyacyl-CoA dehydrogenase" reversible="false" fbc:lowerFluxBound="cobra_0_bound" fbc:upperFluxBound="cobra_default_ub">
        <listOfReactants>
          <speciesReference constant="true" species="M_NAD" stoichiometry="1" />
          <speciesReference constant="true" species="M_HMBUTCOA" stoichiometry="1" />
        </listOfReactants>
        <listOfProducts>
          <speciesReference constant="true" species="M_MAACCOA" stoichiometry="1" />
          <speciesReference constant="true" species="M_NADH" stoichiometry="1" />
        </listOfProducts>
        <fbc:geneProductAssociation>
          <fbc:geneProductRef fbc:geneProduct="G_SCO1591" />
        </fbc:geneProductAssociation>
      </reaction>
      <reaction fast="false" id="R_r0120" name="3-hydroxyacyl-CoA dehydrogenase" reversible="false" fbc:lowerFluxBound="cobra_0_bound" fbc:upperFluxBound="cobra_default_ub">
        <listOfReactants>
          <speciesReference constant="true" species="M_NAD" stoichiometry="1" />
          <speciesReference constant="true" species="M_HMBUTCOA" stoichiometry="1" />
        </listOfReactants>
        <listOfProducts>
          <speciesReference constant="true" species="M_MAACCOA" stoichiometry="1" />
          <speciesReference constant="true" species="M_NADH" stoichiometry="1" />
        </listOfProducts>
        <fbc:geneProductAssociation>
          <fbc:geneProductRef fbc:geneProduct="G_SCO6297" />
        </fbc:geneProductAssociation>
      </reaction>
      <reaction fast="false" id="R_r0121" name="acetyl-CoA acetyltransferase" reversible="false" fbc:lowerFluxBound="cobra_0_bound" fbc:upperFluxBound="cobra_default_ub">
        <listOfReactants>
          <speciesReference constant="true" species="M_MAACCOA" stoichiometry="1" />
          <speciesReference constant="true" species="M_COA" stoichiometry="1" />
        </listOfReactants>
        <listOfProducts>
          <speciesReference constant="true" species="M_PROPIONYLCOA" stoichiometry="1" />
          <speciesReference constant="true" species="M_ACCOA" stoichiometry="1" />
        </listOfProducts>
        <fbc:geneProductAssociation>
          <fbc:geneProductRef fbc:geneProduct="G_SCO1324" />
        </fbc:geneProductAssociation>
      </reaction>
      <reaction fast="false" id="R_r0122" name="acetyl-CoA acetyltransferase" reversible="false" fbc:lowerFluxBound="cobra_0_bound" fbc:upperFluxBound="cobra_default_ub">
        <listOfReactants>
          <speciesReference constant="true" species="M_MAACCOA" stoichiometry="1" />
          <speciesReference constant="true" species="M_COA" stoichiometry="1" />
        </listOfReactants>
        <listOfProducts>
          <speciesReference constant="true" species="M_PROPIONYLCOA" stoichiometry="1" />
          <speciesReference constant="true" species="M_ACCOA" stoichiometry="1" />
        </listOfProducts>
        <fbc:geneProductAssociation>
          <fbc:geneProductRef fbc:geneProduct="G_SCO3079" />
        </fbc:geneProductAssociation>
      </reaction>
      <reaction fast="false" id="R_r0123" name="acetyl-CoA acetyltransferase" reversible="false" fbc:lowerFluxBound="cobra_0_bound" fbc:upperFluxBound="cobra_default_ub">
        <listOfReactants>
          <speciesReference constant="true" species="M_MAACCOA" stoichiometry="1" />
          <speciesReference constant="true" species="M_COA" stoichiometry="1" />
        </listOfReactants>
        <listOfProducts>
          <speciesReference constant="true" species="M_PROPIONYLCOA" stoichiometry="1" />
          <speciesReference constant="true" species="M_ACCOA" stoichiometry="1" />
        </listOfProducts>
        <fbc:geneProductAssociation>
          <fbc:geneProductRef fbc:geneProduct="G_SCO4502" />
        </fbc:geneProductAssociation>
      </reaction>
      <reaction fast="false" id="R_r0124" name="acetyl-CoA acetyltransferase" reversible="false" fbc:lowerFluxBound="cobra_0_bound" fbc:upperFluxBound="cobra_default_ub">
        <listOfReactants>
          <speciesReference constant="true" species="M_MAACCOA" stoichiometry="1" />
          <speciesReference constant="true" species="M_COA" stoichiometry="1" />
        </listOfReactants>
        <listOfProducts>
          <speciesReference constant="true" species="M_PROPIONYLCOA" stoichiometry="1" />
          <speciesReference constant="true" species="M_ACCOA" stoichiometry="1" />
        </listOfProducts>
        <fbc:geneProductAssociation>
          <fbc:geneProductRef fbc:geneProduct="G_SCO6701" />
        </fbc:geneProductAssociation>
      </reaction>
      <reaction fast="false" id="R_r0125" name="acetyl-CoA acetyltransferase" reversible="false" fbc:lowerFluxBound="cobra_0_bound" fbc:upperFluxBound="cobra_default_ub">
        <listOfReactants>
          <speciesReference constant="true" species="M_MAACCOA" stoichiometry="1" />
          <speciesReference constant="true" species="M_COA" stoichiometry="1" />
        </listOfReactants>
        <listOfProducts>
          <speciesReference constant="true" species="M_PROPIONYLCOA" stoichiometry="1" />
          <speciesReference constant="true" species="M_ACCOA" stoichiometry="1" />
        </listOfProducts>
        <fbc:geneProductAssociation>
          <fbc:geneProductRef fbc:geneProduct="G_SCO6731" />
        </fbc:geneProductAssociation>
      </reaction>
      <reaction fast="false" id="R_r0126" name="acetyl-CoA acetyltransferase" reversible="false" fbc:lowerFluxBound="cobra_0_bound" fbc:upperFluxBound="cobra_default_ub">
        <listOfReactants>
          <speciesReference constant="true" species="M_MAACCOA" stoichiometry="1" />
          <speciesReference constant="true" species="M_COA" stoichiometry="1" />
        </listOfReactants>
        <listOfProducts>
          <speciesReference constant="true" species="M_PROPIONYLCOA" stoichiometry="1" />
          <speciesReference constant="true" species="M_ACCOA" stoichiometry="1" />
        </listOfProducts>
        <fbc:geneProductAssociation>
          <fbc:geneProductRef fbc:geneProduct="G_SCO6788" />
        </fbc:geneProductAssociation>
      </reaction>
      <reaction fast="false" id="R_r0127" name="acetyl-CoA acetyltransferase" reversible="false" fbc:lowerFluxBound="cobra_0_bound" fbc:upperFluxBound="cobra_default_ub">
        <listOfReactants>
          <speciesReference constant="true" species="M_MAACCOA" stoichiometry="1" />
          <speciesReference constant="true" species="M_COA" stoichiometry="1" />
        </listOfReactants>
        <listOfProducts>
          <speciesReference constant="true" species="M_PROPIONYLCOA" stoichiometry="1" />
          <speciesReference constant="true" species="M_ACCOA" stoichiometry="1" />
        </listOfProducts>
        <fbc:geneProductAssociation>
          <fbc:geneProductRef fbc:geneProduct="G_SCO6967" />
        </fbc:geneProductAssociation>
      </reaction>
      <reaction fast="false" id="R_r0128" name="propionyl-CoA carboxylase" reversible="false" fbc:lowerFluxBound="cobra_0_bound" fbc:upperFluxBound="cobra_default_ub">
        <listOfReactants>
          <speciesReference constant="true" species="M_ATP" stoichiometry="1" />
          <speciesReference constant="true" species="M_PROPIONYLCOA" stoichiometry="1" />
          <speciesReference constant="true" species="M_CO2" stoichiometry="1" />
        </listOfReactants>
        <listOfProducts>
          <speciesReference constant="true" species="M_ADP" stoichiometry="1" />
          <speciesReference constant="true" species="M_SMMALONYLCOA" stoichiometry="1" />
          <speciesReference constant="true" species="M_PI" stoichiometry="1" />
        </listOfProducts>
        <fbc:geneProductAssociation>
          <fbc:and>
            <fbc:geneProductRef fbc:geneProduct="G_SCO4381" />
            <fbc:geneProductRef fbc:geneProduct="G_SCO4380" />
          </fbc:and>
        </fbc:geneProductAssociation>
      </reaction>
      <reaction fast="false" id="R_r0129" name="propionyl-CoA carboxylase" reversible="false" fbc:lowerFluxBound="cobra_0_bound" fbc:upperFluxBound="cobra_default_ub">
        <listOfReactants>
          <speciesReference constant="true" species="M_ATP" stoichiometry="1" />
          <speciesReference constant="true" species="M_PROPIONYLCOA" stoichiometry="1" />
          <speciesReference constant="true" species="M_CO2" stoichiometry="1" />
        </listOfReactants>
        <listOfProducts>
          <speciesReference constant="true" species="M_ADP" stoichiometry="1" />
          <speciesReference constant="true" species="M_SMMALONYLCOA" stoichiometry="1" />
          <speciesReference constant="true" species="M_PI" stoichiometry="1" />
        </listOfProducts>
        <fbc:geneProductAssociation>
          <fbc:and>
            <fbc:geneProductRef fbc:geneProduct="G_SCO2777" />
            <fbc:geneProductRef fbc:geneProduct="G_SCO2776" />
          </fbc:and>
        </fbc:geneProductAssociation>
      </reaction>
      <reaction fast="false" id="R_r0130" name="propionyl-CoA carboxylase" reversible="false" fbc:lowerFluxBound="cobra_0_bound" fbc:upperFluxBound="cobra_default_ub">
        <listOfReactants>
          <speciesReference constant="true" species="M_ATP" stoichiometry="1" />
          <speciesReference constant="true" species="M_PROPIONYLCOA" stoichiometry="1" />
          <speciesReference constant="true" species="M_CO2" stoichiometry="1" />
        </listOfReactants>
        <listOfProducts>
          <speciesReference constant="true" species="M_ADP" stoichiometry="1" />
          <speciesReference constant="true" species="M_SMMALONYLCOA" stoichiometry="1" />
          <speciesReference constant="true" species="M_PI" stoichiometry="1" />
        </listOfProducts>
        <fbc:geneProductAssociation>
          <fbc:and>
            <fbc:geneProductRef fbc:geneProduct="G_SCO4921" />
            <fbc:geneProductRef fbc:geneProduct="G_SCO4926" />
          </fbc:and>
        </fbc:geneProductAssociation>
      </reaction>
      <reaction fast="false" id="R_r0131" name="methylmalonyl-CoA epimerase" reversible="true" fbc:lowerFluxBound="cobra_default_lb" fbc:upperFluxBound="cobra_default_ub">
        <listOfReactants>
          <speciesReference constant="true" species="M_RMMALONYLCOA" stoichiometry="1" />
        </listOfReactants>
        <listOfProducts>
          <speciesReference constant="true" species="M_SMMALONYLCOA" stoichiometry="1" />
        </listOfProducts>
      </reaction>
      <reaction fast="false" id="R_r0132" name="methylmalonyl-CoA mutase" reversible="true" fbc:lowerFluxBound="cobra_default_lb" fbc:upperFluxBound="cobra_default_ub">
        <listOfReactants>
          <speciesReference constant="true" species="M_RMMALONYLCOA" stoichiometry="1" />
        </listOfReactants>
        <listOfProducts>
          <speciesReference constant="true" species="M_SUCCOA" stoichiometry="1" />
        </listOfProducts>
        <fbc:geneProductAssociation>
          <fbc:geneProductRef fbc:geneProduct="G_SCO6833" />
        </fbc:geneProductAssociation>
      </reaction>
      <reaction fast="false" id="R_r0133" name="methylmalonyl-CoA mutase" reversible="true" fbc:lowerFluxBound="cobra_default_lb" fbc:upperFluxBound="cobra_default_ub">
        <listOfReactants>
          <speciesReference constant="true" species="M_RMMALONYLCOA" stoichiometry="1" />
        </listOfReactants>
        <listOfProducts>
          <speciesReference constant="true" species="M_SUCCOA" stoichiometry="1" />
        </listOfProducts>
        <fbc:geneProductAssociation>
          <fbc:geneProductRef fbc:geneProduct="G_SCO4800" />
        </fbc:geneProductAssociation>
      </reaction>
      <reaction fast="false" id="R_r0134" name="methylmalonyl-CoA mutase" reversible="true" fbc:lowerFluxBound="cobra_default_lb" fbc:upperFluxBound="cobra_default_ub">
        <listOfReactants>
          <speciesReference constant="true" species="M_RMMALONYLCOA" stoichiometry="1" />
        </listOfReactants>
        <listOfProducts>
          <speciesReference constant="true" species="M_SUCCOA" stoichiometry="1" />
        </listOfProducts>
        <fbc:geneProductAssociation>
          <fbc:geneProductRef fbc:geneProduct="G_SCO6472" />
        </fbc:geneProductAssociation>
      </reaction>
      <reaction fast="false" id="R_r0135" name="methylmalonyl-CoA mutase" reversible="true" fbc:lowerFluxBound="cobra_default_lb" fbc:upperFluxBound="cobra_default_ub">
        <listOfReactants>
          <speciesReference constant="true" species="M_RMMALONYLCOA" stoichiometry="1" />
        </listOfReactants>
        <listOfProducts>
          <speciesReference constant="true" species="M_SUCCOA" stoichiometry="1" />
        </listOfProducts>
        <fbc:geneProductAssociation>
          <fbc:geneProductRef fbc:geneProduct="G_SCO4869" />
        </fbc:geneProductAssociation>
      </reaction>
      <reaction fast="false" id="R_r0136" name="methylmalonyl-CoA mutase" reversible="true" fbc:lowerFluxBound="cobra_default_lb" fbc:upperFluxBound="cobra_default_ub">
        <listOfReactants>
          <speciesReference constant="true" species="M_RMMALONYLCOA" stoichiometry="1" />
        </listOfReactants>
        <listOfProducts>
          <speciesReference constant="true" species="M_SUCCOA" stoichiometry="1" />
        </listOfProducts>
        <fbc:geneProductAssociation>
          <fbc:geneProductRef fbc:geneProduct="G_SCO5415" />
        </fbc:geneProductAssociation>
      </reaction>
      <reaction fast="false" id="R_r0137" name="methylmalonyl-CoA mutase" reversible="true" fbc:lowerFluxBound="cobra_default_lb" fbc:upperFluxBound="cobra_default_ub">
        <listOfReactants>
          <speciesReference constant="true" species="M_RMMALONYLCOA" stoichiometry="1" />
        </listOfReactants>
        <listOfProducts>
          <speciesReference constant="true" species="M_SUCCOA" stoichiometry="1" />
        </listOfProducts>
        <fbc:geneProductAssociation>
          <fbc:geneProductRef fbc:geneProduct="G_SCO6832" />
        </fbc:geneProductAssociation>
      </reaction>
      <reaction fast="false" id="R_r0138" name="valine dehydrogenase" reversible="false" fbc:lowerFluxBound="cobra_0_bound" fbc:upperFluxBound="cobra_default_ub">
        <listOfReactants>
          <speciesReference constant="true" species="M_NAD" stoichiometry="1" />
          <speciesReference constant="true" species="M_LEU" stoichiometry="1" />
        </listOfReactants>
        <listOfProducts>
          <speciesReference constant="true" species="M_NH3" stoichiometry="1" />
          <speciesReference constant="true" species="M_NADH" stoichiometry="1" />
          <speciesReference constant="true" species="M_MOP" stoichiometry="1" />
        </listOfProducts>
        <fbc:geneProductAssociation>
          <fbc:geneProductRef fbc:geneProduct="G_SCO4089" />
        </fbc:geneProductAssociation>
      </reaction>
      <reaction fast="false" id="R_r0139" name="3-methyl-2-oxobutanoate dehydrogenase" reversible="false" fbc:lowerFluxBound="cobra_0_bound" fbc:upperFluxBound="cobra_default_ub">
        <listOfReactants>
          <speciesReference constant="true" species="M_LIPO" stoichiometry="1" />
          <speciesReference constant="true" species="M_MOP" stoichiometry="1" />
        </listOfReactants>
        <listOfProducts>
          <speciesReference constant="true" species="M_3MBUTLIPO" stoichiometry="1" />
          <speciesReference constant="true" species="M_CO2" stoichiometry="1" />
        </listOfProducts>
        <fbc:geneProductAssociation>
          <fbc:and>
            <fbc:geneProductRef fbc:geneProduct="G_SCO3817" />
            <fbc:geneProductRef fbc:geneProduct="G_SCO3816" />
          </fbc:and>
        </fbc:geneProductAssociation>
      </reaction>
      <reaction fast="false" id="R_r0140" name="3-methyl-2-oxobutanoate dehydrogenase" reversible="false" fbc:lowerFluxBound="cobra_0_bound" fbc:upperFluxBound="cobra_default_ub">
        <listOfReactants>
          <speciesReference constant="true" species="M_LIPO" stoichiometry="1" />
          <speciesReference constant="true" species="M_MOP" stoichiometry="1" />
        </listOfReactants>
        <listOfProducts>
          <speciesReference constant="true" species="M_3MBUTLIPO" stoichiometry="1" />
          <speciesReference constant="true" species="M_CO2" stoichiometry="1" />
        </listOfProducts>
        <fbc:geneProductAssociation>
          <fbc:and>
            <fbc:geneProductRef fbc:geneProduct="G_SCO3831" />
            <fbc:geneProductRef fbc:geneProduct="G_SCO3830" />
          </fbc:and>
        </fbc:geneProductAssociation>
      </reaction>
      <reaction fast="false" id="R_r0141" name="dihydrolipoyllysine-residue acetyltransferase" reversible="false" fbc:lowerFluxBound="cobra_0_bound" fbc:upperFluxBound="cobra_default_ub">
        <listOfReactants>
          <speciesReference constant="true" species="M_3MBUTLIPO" stoichiometry="1" />
          <speciesReference constant="true" species="M_COA" stoichiometry="1" />
        </listOfReactants>
        <listOfProducts>
          <speciesReference constant="true" species="M_DLIPO" stoichiometry="1" />
          <speciesReference constant="true" species="M_3MBUTCOA" stoichiometry="1" />
        </listOfProducts>
        <fbc:geneProductAssociation>
          <fbc:and>
            <fbc:geneProductRef fbc:geneProduct="G_SCO3815" />
            <fbc:geneProductRef fbc:geneProduct="G_SCO3829" />
          </fbc:and>
        </fbc:geneProductAssociation>
      </reaction>
      <reaction fast="false" id="R_r0142" name="acyl-CoA dehydrogenase" reversible="false" fbc:lowerFluxBound="cobra_0_bound" fbc:upperFluxBound="cobra_default_ub">
        <listOfReactants>
          <speciesReference constant="true" species="M_MK" stoichiometry="1" />
          <speciesReference constant="true" species="M_3MBUTCOA" stoichiometry="1" />
        </listOfReactants>
        <listOfProducts>
          <speciesReference constant="true" species="M_MKH2" stoichiometry="1" />
          <speciesReference constant="true" species="M_3MBECOA" stoichiometry="1" />
        </listOfProducts>
        <fbc:geneProductAssociation>
          <fbc:geneProductRef fbc:geneProduct="G_SCO1690" />
        </fbc:geneProductAssociation>
      </reaction>
      <reaction fast="false" id="R_r0143" name="acyl-CoA dehydrogenase" reversible="false" fbc:lowerFluxBound="cobra_0_bound" fbc:upperFluxBound="cobra_default_ub">
        <listOfReactants>
          <speciesReference constant="true" species="M_MK" stoichiometry="1" />
          <speciesReference constant="true" species="M_3MBUTCOA" stoichiometry="1" />
        </listOfReactants>
        <listOfProducts>
          <speciesReference constant="true" species="M_MKH2" stoichiometry="1" />
          <speciesReference constant="true" species="M_3MBECOA" stoichiometry="1" />
        </listOfProducts>
        <fbc:geneProductAssociation>
          <fbc:geneProductRef fbc:geneProduct="G_SCO2774" />
        </fbc:geneProductAssociation>
      </reaction>
      <reaction fast="false" id="R_r0144" name="acyl-CoA dehydrogenase" reversible="false" fbc:lowerFluxBound="cobra_0_bound" fbc:upperFluxBound="cobra_default_ub">
        <listOfReactants>
          <speciesReference constant="true" species="M_MK" stoichiometry="1" />
          <speciesReference constant="true" species="M_3MBUTCOA" stoichiometry="1" />
        </listOfReactants>
        <listOfProducts>
          <speciesReference constant="true" species="M_MKH2" stoichiometry="1" />
          <speciesReference constant="true" species="M_3MBECOA" stoichiometry="1" />
        </listOfProducts>
        <fbc:geneProductAssociation>
          <fbc:geneProductRef fbc:geneProduct="G_SCO2779" />
        </fbc:geneProductAssociation>
      </reaction>
      <reaction fast="false" id="R_r0145" name="acyl-CoA dehydrogenase" reversible="false" fbc:lowerFluxBound="cobra_0_bound" fbc:upperFluxBound="cobra_default_ub">
        <listOfReactants>
          <speciesReference constant="true" species="M_MK" stoichiometry="1" />
          <speciesReference constant="true" species="M_3MBUTCOA" stoichiometry="1" />
        </listOfReactants>
        <listOfProducts>
          <speciesReference constant="true" species="M_MKH2" stoichiometry="1" />
          <speciesReference constant="true" species="M_3MBECOA" stoichiometry="1" />
        </listOfProducts>
        <fbc:geneProductAssociation>
          <fbc:geneProductRef fbc:geneProduct="G_SCO6787" />
        </fbc:geneProductAssociation>
      </reaction>
      <reaction fast="false" id="R_r0146" name="methylcrotonoyl-CoA carboxylase" reversible="false" fbc:lowerFluxBound="cobra_0_bound" fbc:upperFluxBound="cobra_default_ub">
        <listOfReactants>
          <speciesReference constant="true" species="M_ATP" stoichiometry="1" />
          <speciesReference constant="true" species="M_CO2" stoichiometry="1" />
          <speciesReference constant="true" species="M_3MBECOA" stoichiometry="1" />
        </listOfReactants>
        <listOfProducts>
          <speciesReference constant="true" species="M_ADP" stoichiometry="1" />
          <speciesReference constant="true" species="M_MGLUTCOA" stoichiometry="1" />
          <speciesReference constant="true" species="M_PI" stoichiometry="1" />
        </listOfProducts>
        <fbc:geneProductAssociation>
          <fbc:and>
            <fbc:geneProductRef fbc:geneProduct="G_SCO2777" />
            <fbc:geneProductRef fbc:geneProduct="G_SCO2776" />
          </fbc:and>
        </fbc:geneProductAssociation>
      </reaction>
      <reaction fast="false" id="R_r0147" name="methylglutaconyl-CoA hydratase" reversible="false" fbc:lowerFluxBound="cobra_0_bound" fbc:upperFluxBound="cobra_default_ub">
        <listOfReactants>
          <speciesReference constant="true" species="M_MGLUTCOA" stoichiometry="1" />
        </listOfReactants>
        <listOfProducts>
          <speciesReference constant="true" species="M_HMGLUTCOA" stoichiometry="1" />
        </listOfProducts>
      </reaction>
      <reaction fast="false" id="R_r0148" name="hydroxymethylglutaryl-CoA lyase" reversible="false" fbc:lowerFluxBound="cobra_0_bound" fbc:upperFluxBound="cobra_default_ub">
        <listOfReactants>
          <speciesReference constant="true" species="M_HMGLUTCOA" stoichiometry="1" />
        </listOfReactants>
        <listOfProducts>
          <speciesReference constant="true" species="M_ACTAC" stoichiometry="1" />
          <speciesReference constant="true" species="M_ACCOA" stoichiometry="1" />
        </listOfProducts>
        <fbc:geneProductAssociation>
          <fbc:geneProductRef fbc:geneProduct="G_SCO2778" />
        </fbc:geneProductAssociation>
      </reaction>
      <reaction fast="false" id="R_r0149" name="acetoacetate-CoA ligase" reversible="false" fbc:lowerFluxBound="cobra_0_bound" fbc:upperFluxBound="cobra_default_ub">
        <listOfReactants>
          <speciesReference constant="true" species="M_ATP" stoichiometry="1" />
          <speciesReference constant="true" species="M_ACTAC" stoichiometry="1" />
          <speciesReference constant="true" species="M_COA" stoichiometry="1" />
        </listOfReactants>
        <listOfProducts>
          <speciesReference constant="true" species="M_AACCOA" stoichiometry="1" />
          <speciesReference constant="true" species="M_PPI" stoichiometry="1" />
          <speciesReference constant="true" species="M_AMP" stoichiometry="1" />
        </listOfProducts>
        <fbc:geneProductAssociation>
          <fbc:geneProductRef fbc:geneProduct="G_SCO1393" />
        </fbc:geneProductAssociation>
      </reaction>
      <reaction fast="false" id="R_r0150" name="3-oxoacid CoA-transferase" reversible="true" fbc:lowerFluxBound="cobra_default_lb" fbc:upperFluxBound="cobra_default_ub">
        <listOfReactants>
          <speciesReference constant="true" species="M_ACTAC" stoichiometry="1" />
          <speciesReference constant="true" species="M_SUCCOA" stoichiometry="1" />
        </listOfReactants>
        <listOfProducts>
          <speciesReference constant="true" species="M_AACCOA" stoichiometry="1" />
          <speciesReference constant="true" species="M_SUCC" stoichiometry="1" />
        </listOfProducts>
        <fbc:geneProductAssociation>
          <fbc:and>
            <fbc:geneProductRef fbc:geneProduct="G_SCO6703" />
            <fbc:geneProductRef fbc:geneProduct="G_SCO6702" />
          </fbc:and>
        </fbc:geneProductAssociation>
      </reaction>
      <reaction fast="false" id="R_r0151" name="valine dehydrogenase" reversible="false" fbc:lowerFluxBound="cobra_0_bound" fbc:upperFluxBound="cobra_default_ub">
        <listOfReactants>
          <speciesReference constant="true" species="M_VAL" stoichiometry="1" />
          <speciesReference constant="true" species="M_NAD" stoichiometry="1" />
        </listOfReactants>
        <listOfProducts>
          <speciesReference constant="true" species="M_NH3" stoichiometry="1" />
          <speciesReference constant="true" species="M_NADH" stoichiometry="1" />
          <speciesReference constant="true" species="M_OMVAL" stoichiometry="1" />
        </listOfProducts>
        <fbc:geneProductAssociation>
          <fbc:geneProductRef fbc:geneProduct="G_SCO4089" />
        </fbc:geneProductAssociation>
      </reaction>
      <reaction fast="false" id="R_r0152" name="3-methyl-2-oxobutanoate dehydrogenase" reversible="false" fbc:lowerFluxBound="cobra_0_bound" fbc:upperFluxBound="cobra_default_ub">
        <listOfReactants>
          <speciesReference constant="true" species="M_OMVAL" stoichiometry="1" />
          <speciesReference constant="true" species="M_LIPO" stoichiometry="1" />
        </listOfReactants>
        <listOfProducts>
          <speciesReference constant="true" species="M_CO2" stoichiometry="1" />
          <speciesReference constant="true" species="M_IBUTLIPO" stoichiometry="1" />
        </listOfProducts>
        <fbc:geneProductAssociation>
          <fbc:and>
            <fbc:geneProductRef fbc:geneProduct="G_SCO3817" />
            <fbc:geneProductRef fbc:geneProduct="G_SCO3816" />
          </fbc:and>
        </fbc:geneProductAssociation>
      </reaction>
      <reaction fast="false" id="R_r0153" name="3-methyl-2-oxobutanoate dehydrogenase" reversible="false" fbc:lowerFluxBound="cobra_0_bound" fbc:upperFluxBound="cobra_default_ub">
        <listOfReactants>
          <speciesReference constant="true" species="M_OMVAL" stoichiometry="1" />
          <speciesReference constant="true" species="M_LIPO" stoichiometry="1" />
        </listOfReactants>
        <listOfProducts>
          <speciesReference constant="true" species="M_CO2" stoichiometry="1" />
          <speciesReference constant="true" species="M_IBUTLIPO" stoichiometry="1" />
        </listOfProducts>
        <fbc:geneProductAssociation>
          <fbc:and>
            <fbc:geneProductRef fbc:geneProduct="G_SCO3831" />
            <fbc:geneProductRef fbc:geneProduct="G_SCO3830" />
          </fbc:and>
        </fbc:geneProductAssociation>
      </reaction>
      <reaction fast="false" id="R_r0154" name="dihydrolipoyllysine-residue acetyltransferase" reversible="false" fbc:lowerFluxBound="cobra_0_bound" fbc:upperFluxBound="cobra_default_ub">
        <listOfReactants>
          <speciesReference constant="true" species="M_IBUTLIPO" stoichiometry="1" />
          <speciesReference constant="true" species="M_COA" stoichiometry="1" />
        </listOfReactants>
        <listOfProducts>
          <speciesReference constant="true" species="M_DLIPO" stoichiometry="1" />
          <speciesReference constant="true" species="M_IBUTCOA" stoichiometry="1" />
        </listOfProducts>
        <fbc:geneProductAssociation>
          <fbc:and>
            <fbc:geneProductRef fbc:geneProduct="G_SCO3815" />
            <fbc:geneProductRef fbc:geneProduct="G_SCO3829" />
          </fbc:and>
        </fbc:geneProductAssociation>
      </reaction>
      <reaction fast="false" id="R_r0155" name="acyl-CoA dehydrogenase" reversible="false" fbc:lowerFluxBound="cobra_0_bound" fbc:upperFluxBound="cobra_default_ub">
        <listOfReactants>
          <speciesReference constant="true" species="M_MK" stoichiometry="1" />
          <speciesReference constant="true" species="M_IBUTCOA" stoichiometry="1" />
        </listOfReactants>
        <listOfProducts>
          <speciesReference constant="true" species="M_MKH2" stoichiometry="1" />
          <speciesReference constant="true" species="M_MACRCOA" stoichiometry="1" />
        </listOfProducts>
        <fbc:geneProductAssociation>
          <fbc:geneProductRef fbc:geneProduct="G_SCO1690" />
        </fbc:geneProductAssociation>
      </reaction>
      <reaction fast="false" id="R_r0156" name="acyl-CoA dehydrogenase" reversible="false" fbc:lowerFluxBound="cobra_0_bound" fbc:upperFluxBound="cobra_default_ub">
        <listOfReactants>
          <speciesReference constant="true" species="M_MK" stoichiometry="1" />
          <speciesReference constant="true" species="M_IBUTCOA" stoichiometry="1" />
        </listOfReactants>
        <listOfProducts>
          <speciesReference constant="true" species="M_MKH2" stoichiometry="1" />
          <speciesReference constant="true" species="M_MACRCOA" stoichiometry="1" />
        </listOfProducts>
        <fbc:geneProductAssociation>
          <fbc:geneProductRef fbc:geneProduct="G_SCO2774" />
        </fbc:geneProductAssociation>
      </reaction>
      <reaction fast="false" id="R_r0157" name="acyl-CoA dehydrogenase" reversible="false" fbc:lowerFluxBound="cobra_0_bound" fbc:upperFluxBound="cobra_default_ub">
        <listOfReactants>
          <speciesReference constant="true" species="M_MK" stoichiometry="1" />
          <speciesReference constant="true" species="M_IBUTCOA" stoichiometry="1" />
        </listOfReactants>
        <listOfProducts>
          <speciesReference constant="true" species="M_MKH2" stoichiometry="1" />
          <speciesReference constant="true" species="M_MACRCOA" stoichiometry="1" />
        </listOfProducts>
        <fbc:geneProductAssociation>
          <fbc:geneProductRef fbc:geneProduct="G_SCO2779" />
        </fbc:geneProductAssociation>
      </reaction>
      <reaction fast="false" id="R_r0158" name="acyl-CoA dehydrogenase" reversible="false" fbc:lowerFluxBound="cobra_0_bound" fbc:upperFluxBound="cobra_default_ub">
        <listOfReactants>
          <speciesReference constant="true" species="M_MK" stoichiometry="1" />
          <speciesReference constant="true" species="M_IBUTCOA" stoichiometry="1" />
        </listOfReactants>
        <listOfProducts>
          <speciesReference constant="true" species="M_MKH2" stoichiometry="1" />
          <speciesReference constant="true" species="M_MACRCOA" stoichiometry="1" />
        </listOfProducts>
        <fbc:geneProductAssociation>
          <fbc:geneProductRef fbc:geneProduct="G_SCO6787" />
        </fbc:geneProductAssociation>
      </reaction>
      <reaction fast="false" id="R_r0159" name="enoyl-CoA hydratase" reversible="false" fbc:lowerFluxBound="cobra_0_bound" fbc:upperFluxBound="cobra_default_ub">
        <listOfReactants>
          <speciesReference constant="true" species="M_MACRCOA" stoichiometry="1" />
        </listOfReactants>
        <listOfProducts>
          <speciesReference constant="true" species="M_HIBUTCOA" stoichiometry="1" />
        </listOfProducts>
        <fbc:geneProductAssociation>
          <fbc:geneProductRef fbc:geneProduct="G_SCO0364" />
        </fbc:geneProductAssociation>
      </reaction>
      <reaction fast="false" id="R_r0160" name="enoyl-CoA hydratase" reversible="false" fbc:lowerFluxBound="cobra_0_bound" fbc:upperFluxBound="cobra_default_ub">
        <listOfReactants>
          <speciesReference constant="true" species="M_MACRCOA" stoichiometry="1" />
        </listOfReactants>
        <listOfProducts>
          <speciesReference constant="true" species="M_HIBUTCOA" stoichiometry="1" />
        </listOfProducts>
        <fbc:geneProductAssociation>
          <fbc:geneProductRef fbc:geneProduct="G_SCO4930" />
        </fbc:geneProductAssociation>
      </reaction>
      <reaction fast="false" id="R_r0161" name="enoyl-CoA hydratase" reversible="false" fbc:lowerFluxBound="cobra_0_bound" fbc:upperFluxBound="cobra_default_ub">
        <listOfReactants>
          <speciesReference constant="true" species="M_MACRCOA" stoichiometry="1" />
        </listOfReactants>
        <listOfProducts>
          <speciesReference constant="true" species="M_HIBUTCOA" stoichiometry="1" />
        </listOfProducts>
        <fbc:geneProductAssociation>
          <fbc:geneProductRef fbc:geneProduct="G_SCO5144" />
        </fbc:geneProductAssociation>
      </reaction>
      <reaction fast="false" id="R_r0162" name="enoyl-CoA hydratase" reversible="false" fbc:lowerFluxBound="cobra_0_bound" fbc:upperFluxBound="cobra_default_ub">
        <listOfReactants>
          <speciesReference constant="true" species="M_MACRCOA" stoichiometry="1" />
        </listOfReactants>
        <listOfProducts>
          <speciesReference constant="true" species="M_HIBUTCOA" stoichiometry="1" />
        </listOfProducts>
        <fbc:geneProductAssociation>
          <fbc:geneProductRef fbc:geneProduct="G_SCO6732" />
        </fbc:geneProductAssociation>
      </reaction>
      <reaction fast="false" id="R_r0163" name="enoyl-CoA hydratase" reversible="false" fbc:lowerFluxBound="cobra_0_bound" fbc:upperFluxBound="cobra_default_ub">
        <listOfReactants>
          <speciesReference constant="true" species="M_MACRCOA" stoichiometry="1" />
        </listOfReactants>
        <listOfProducts>
          <speciesReference constant="true" species="M_HIBUTCOA" stoichiometry="1" />
        </listOfProducts>
        <fbc:geneProductAssociation>
          <fbc:geneProductRef fbc:geneProduct="G_SCO6789" />
        </fbc:geneProductAssociation>
      </reaction>
      <reaction fast="false" id="R_r0164" name="3-hydroxyisobutyryl-CoA hydrolase" reversible="false" fbc:lowerFluxBound="cobra_0_bound" fbc:upperFluxBound="cobra_default_ub">
        <listOfReactants>
          <speciesReference constant="true" species="M_HIBUTCOA" stoichiometry="1" />
        </listOfReactants>
        <listOfProducts>
          <speciesReference constant="true" species="M_HIBUT" stoichiometry="1" />
          <speciesReference constant="true" species="M_COA" stoichiometry="1" />
        </listOfProducts>
      </reaction>
      <reaction fast="false" id="R_r0165" name="3-hydroxyacyl-CoA dehydrogenase" reversible="false" fbc:lowerFluxBound="cobra_0_bound" fbc:upperFluxBound="cobra_default_ub">
        <listOfReactants>
          <speciesReference constant="true" species="M_NAD" stoichiometry="1" />
          <speciesReference constant="true" species="M_HIBUT" stoichiometry="1" />
        </listOfReactants>
        <listOfProducts>
          <speciesReference constant="true" species="M_METHYLMALONATES" stoichiometry="1" />
          <speciesReference constant="true" species="M_NADH" stoichiometry="1" />
        </listOfProducts>
        <fbc:geneProductAssociation>
          <fbc:geneProductRef fbc:geneProduct="G_SCO0984" />
        </fbc:geneProductAssociation>
      </reaction>
      <reaction fast="false" id="R_r0166" name="3-hydroxyacyl-CoA dehydrogenase" reversible="false" fbc:lowerFluxBound="cobra_0_bound" fbc:upperFluxBound="cobra_default_ub">
        <listOfReactants>
          <speciesReference constant="true" species="M_NAD" stoichiometry="1" />
          <speciesReference constant="true" species="M_HIBUT" stoichiometry="1" />
        </listOfReactants>
        <listOfProducts>
          <speciesReference constant="true" species="M_METHYLMALONATES" stoichiometry="1" />
          <speciesReference constant="true" species="M_NADH" stoichiometry="1" />
        </listOfProducts>
        <fbc:geneProductAssociation>
          <fbc:geneProductRef fbc:geneProduct="G_SCO1591" />
        </fbc:geneProductAssociation>
      </reaction>
      <reaction fast="false" id="R_r0167" name="3-hydroxyacyl-CoA dehydrogenase" reversible="false" fbc:lowerFluxBound="cobra_0_bound" fbc:upperFluxBound="cobra_default_ub">
        <listOfReactants>
          <speciesReference constant="true" species="M_NAD" stoichiometry="1" />
          <speciesReference constant="true" species="M_HIBUT" stoichiometry="1" />
        </listOfReactants>
        <listOfProducts>
          <speciesReference constant="true" species="M_METHYLMALONATES" stoichiometry="1" />
          <speciesReference constant="true" species="M_NADH" stoichiometry="1" />
        </listOfProducts>
        <fbc:geneProductAssociation>
          <fbc:geneProductRef fbc:geneProduct="G_SCO6297" />
        </fbc:geneProductAssociation>
      </reaction>
      <reaction fast="false" id="R_r0168" name="3-hydroxyisobutyrate dehydrogenase" reversible="false" fbc:lowerFluxBound="cobra_0_bound" fbc:upperFluxBound="cobra_default_ub">
        <listOfReactants>
          <speciesReference constant="true" species="M_NAD" stoichiometry="1" />
          <speciesReference constant="true" species="M_HIBUT" stoichiometry="1" />
        </listOfReactants>
        <listOfProducts>
          <speciesReference constant="true" species="M_METHYLMALONATES" stoichiometry="1" />
          <speciesReference constant="true" species="M_NADH" stoichiometry="1" />
        </listOfProducts>
        <fbc:geneProductAssociation>
          <fbc:geneProductRef fbc:geneProduct="G_SCO0907" />
        </fbc:geneProductAssociation>
      </reaction>
      <reaction fast="false" id="R_r0169" name="unclear reaction" reversible="false" fbc:lowerFluxBound="cobra_0_bound" fbc:upperFluxBound="cobra_default_ub">
        <listOfReactants>
          <speciesReference constant="true" species="M_COA" stoichiometry="1" />
          <speciesReference constant="true" species="M_METHYLMALONATE" stoichiometry="1" />
        </listOfReactants>
        <listOfProducts>
          <speciesReference constant="true" species="M_RMMALONYLCOA" stoichiometry="1" />
        </listOfProducts>
      </reaction>
      <reaction fast="false" id="R_r0170" name="methylmalonate-semialdehyde dehydrogenase (acylating)" reversible="false" fbc:lowerFluxBound="cobra_0_bound" fbc:upperFluxBound="cobra_default_ub">
        <listOfReactants>
          <speciesReference constant="true" species="M_METHYLMALONATES" stoichiometry="1" />
          <speciesReference constant="true" species="M_NAD" stoichiometry="1" />
          <speciesReference constant="true" species="M_COA" stoichiometry="1" />
        </listOfReactants>
        <listOfProducts>
          <speciesReference constant="true" species="M_NADH" stoichiometry="1" />
          <speciesReference constant="true" species="M_CO2" stoichiometry="1" />
          <speciesReference constant="true" species="M_PROPIONYLCOA" stoichiometry="1" />
        </listOfProducts>
        <fbc:geneProductAssociation>
          <fbc:geneProductRef fbc:geneProduct="G_SCO2726" />
        </fbc:geneProductAssociation>
      </reaction>
      <reaction fast="false" id="R_r0171" name="spontaneous iminosuccinate deamination" reversible="false" fbc:lowerFluxBound="cobra_0_bound" fbc:upperFluxBound="cobra_default_ub">
        <listOfReactants>
          <speciesReference constant="true" species="M_ISUCC" stoichiometry="1" />
        </listOfReactants>
        <listOfProducts>
          <speciesReference constant="true" species="M_NH3" stoichiometry="1" />
          <speciesReference constant="true" species="M_OA" stoichiometry="1" />
        </listOfProducts>
      </reaction>
      <reaction fast="false" id="R_r0172" name="glutamate decarboxylase" reversible="false" fbc:lowerFluxBound="cobra_0_bound" fbc:upperFluxBound="cobra_default_ub">
        <listOfReactants>
          <speciesReference constant="true" species="M_ASP" stoichiometry="1" />
        </listOfReactants>
        <listOfProducts>
          <speciesReference constant="true" species="M_bALA" stoichiometry="1" />
          <speciesReference constant="true" species="M_CO2" stoichiometry="1" />
        </listOfProducts>
        <fbc:geneProductAssociation>
          <fbc:geneProductRef fbc:geneProduct="G_SCO3416" />
        </fbc:geneProductAssociation>
      </reaction>
      <reaction fast="false" id="R_r0173" name="4-aminobutyrate transaminase" reversible="true" fbc:lowerFluxBound="cobra_default_lb" fbc:upperFluxBound="cobra_default_ub">
        <listOfReactants>
          <speciesReference constant="true" species="M_AKG" stoichiometry="1" />
          <speciesReference constant="true" species="M_bALA" stoichiometry="1" />
        </listOfReactants>
        <listOfProducts>
          <speciesReference constant="true" species="M_MALONATES" stoichiometry="1" />
          <speciesReference constant="true" species="M_GLU" stoichiometry="1" />
        </listOfProducts>
        <fbc:geneProductAssociation>
          <fbc:geneProductRef fbc:geneProduct="G_SCO5676" />
        </fbc:geneProductAssociation>
      </reaction>
      <reaction fast="false" id="R_r0174" name="malonate-semialdehyde dehydrogenase (acetylating)" reversible="false" fbc:lowerFluxBound="cobra_0_bound" fbc:upperFluxBound="cobra_default_ub">
        <listOfReactants>
          <speciesReference constant="true" species="M_NAD" stoichiometry="1" />
          <speciesReference constant="true" species="M_MALONATES" stoichiometry="1" />
          <speciesReference constant="true" species="M_COA" stoichiometry="1" />
        </listOfReactants>
        <listOfProducts>
          <speciesReference constant="true" species="M_NADH" stoichiometry="1" />
          <speciesReference constant="true" species="M_ACCOA" stoichiometry="1" />
          <speciesReference constant="true" species="M_CO2" stoichiometry="1" />
        </listOfProducts>
      </reaction>
      <reaction fast="false" id="R_r0175" name="asparaginase" reversible="false" fbc:lowerFluxBound="cobra_0_bound" fbc:upperFluxBound="cobra_default_ub">
        <listOfReactants>
          <speciesReference constant="true" species="M_ASN" stoichiometry="1" />
        </listOfReactants>
        <listOfProducts>
          <speciesReference constant="true" species="M_NH3" stoichiometry="1" />
          <speciesReference constant="true" species="M_ASP" stoichiometry="1" />
        </listOfProducts>
      </reaction>
      <reaction fast="false" id="R_r0176" name="threonine aldolase" reversible="false" fbc:lowerFluxBound="cobra_0_bound" fbc:upperFluxBound="cobra_default_ub">
        <listOfReactants>
          <speciesReference constant="true" species="M_THR" stoichiometry="1" />
        </listOfReactants>
        <listOfProducts>
          <speciesReference constant="true" species="M_ACAL" stoichiometry="1" />
          <speciesReference constant="true" species="M_GLY" stoichiometry="1" />
        </listOfProducts>
        <fbc:geneProductAssociation>
          <fbc:geneProductRef fbc:geneProduct="G_SCO1087" />
        </fbc:geneProductAssociation>
      </reaction>
      <reaction fast="false" id="R_r0177" name="L-threonine 3-dehydrogenase" reversible="false" fbc:lowerFluxBound="cobra_0_bound" fbc:upperFluxBound="cobra_default_ub">
        <listOfReactants>
          <speciesReference constant="true" species="M_NAD" stoichiometry="1" />
          <speciesReference constant="true" species="M_THR" stoichiometry="1" />
        </listOfReactants>
        <listOfProducts>
          <speciesReference constant="true" species="M_NADH" stoichiometry="1" />
          <speciesReference constant="true" species="M_2A3KB" stoichiometry="1" />
        </listOfProducts>
        <fbc:geneProductAssociation>
          <fbc:geneProductRef fbc:geneProduct="G_SCO6799" />
        </fbc:geneProductAssociation>
      </reaction>
      <reaction fast="false" id="R_r0178" name="spontaneous decarboxylation" reversible="false" fbc:lowerFluxBound="cobra_0_bound" fbc:upperFluxBound="cobra_default_ub">
        <listOfReactants>
          <speciesReference constant="true" species="M_2A3KB" stoichiometry="1" />
        </listOfReactants>
        <listOfProducts>
          <speciesReference constant="true" species="M_AMINOACETONE" stoichiometry="1" />
          <speciesReference constant="true" species="M_CO2" stoichiometry="1" />
        </listOfProducts>
      </reaction>
      <reaction fast="false" id="R_r0179" name="glycine C-acetyltransferase" reversible="true" fbc:lowerFluxBound="cobra_default_lb" fbc:upperFluxBound="cobra_default_ub">
        <listOfReactants>
          <speciesReference constant="true" species="M_2A3KB" stoichiometry="1" />
          <speciesReference constant="true" species="M_COA" stoichiometry="1" />
        </listOfReactants>
        <listOfProducts>
          <speciesReference constant="true" species="M_ACCOA" stoichiometry="1" />
          <speciesReference constant="true" species="M_GLY" stoichiometry="1" />
        </listOfProducts>
        <fbc:geneProductAssociation>
          <fbc:geneProductRef fbc:geneProduct="G_SCO6800" />
        </fbc:geneProductAssociation>
      </reaction>
      <reaction fast="false" id="R_r0180" name="lysine decarboxylase" reversible="false" fbc:lowerFluxBound="cobra_0_bound" fbc:upperFluxBound="cobra_default_ub">
        <listOfReactants>
          <speciesReference constant="true" species="M_LYS" stoichiometry="1" />
        </listOfReactants>
        <listOfProducts>
          <speciesReference constant="true" species="M_CADA" stoichiometry="1" />
          <speciesReference constant="true" species="M_CO2" stoichiometry="1" />
        </listOfProducts>
        <fbc:geneProductAssociation>
          <fbc:geneProductRef fbc:geneProduct="G_SCO7311" />
        </fbc:geneProductAssociation>
      </reaction>
      <reaction fast="false" id="R_r0181" name="cadaverine aminotransferase" reversible="false" fbc:lowerFluxBound="cobra_0_bound" fbc:upperFluxBound="cobra_default_ub">
        <listOfReactants>
          <speciesReference constant="true" species="M_AKG" stoichiometry="1" />
          <speciesReference constant="true" species="M_CADA" stoichiometry="1" />
        </listOfReactants>
        <listOfProducts>
          <speciesReference constant="true" species="M_PIPER" stoichiometry="1" />
          <speciesReference constant="true" species="M_GLU" stoichiometry="1" />
        </listOfProducts>
      </reaction>
      <reaction fast="false" id="R_r0182" name="piperideine dehydrogenase" reversible="false" fbc:lowerFluxBound="cobra_0_bound" fbc:upperFluxBound="cobra_default_ub">
        <listOfReactants>
          <speciesReference constant="true" species="M_NAD" stoichiometry="1" />
          <speciesReference constant="true" species="M_PIPER" stoichiometry="1" />
        </listOfReactants>
        <listOfProducts>
          <speciesReference constant="true" species="M_NADH" stoichiometry="1" />
          <speciesReference constant="true" species="M_AMINOVAL" stoichiometry="1" />
        </listOfProducts>
      </reaction>
      <reaction fast="false" id="R_r0183" name="5-aminovalerate transaminase" reversible="false" fbc:lowerFluxBound="cobra_0_bound" fbc:upperFluxBound="cobra_default_ub">
        <listOfReactants>
          <speciesReference constant="true" species="M_AKG" stoichiometry="1" />
          <speciesReference constant="true" species="M_AMINOVAL" stoichiometry="1" />
        </listOfReactants>
        <listOfProducts>
          <speciesReference constant="true" species="M_GLU" stoichiometry="1" />
          <speciesReference constant="true" species="M_GLUTSEMI" stoichiometry="1" />
        </listOfProducts>
      </reaction>
      <reaction fast="false" id="R_r0184" name="glutarate-semialdehyde dehydrogenase" reversible="false" fbc:lowerFluxBound="cobra_0_bound" fbc:upperFluxBound="cobra_default_ub">
        <listOfReactants>
          <speciesReference constant="true" species="M_NAD" stoichiometry="1" />
          <speciesReference constant="true" species="M_GLUTSEMI" stoichiometry="1" />
        </listOfReactants>
        <listOfProducts>
          <speciesReference constant="true" species="M_GLUT" stoichiometry="1" />
          <speciesReference constant="true" species="M_NADH" stoichiometry="1" />
        </listOfProducts>
      </reaction>
      <reaction fast="false" id="R_r0185" name="glutarate-CoA ligase" reversible="false" fbc:lowerFluxBound="cobra_0_bound" fbc:upperFluxBound="cobra_default_ub">
        <listOfReactants>
          <speciesReference constant="true" species="M_ATP" stoichiometry="1" />
          <speciesReference constant="true" species="M_GLUT" stoichiometry="1" />
          <speciesReference constant="true" species="M_COA" stoichiometry="1" />
        </listOfReactants>
        <listOfProducts>
          <speciesReference constant="true" species="M_ADP" stoichiometry="1" />
          <speciesReference constant="true" species="M_GLUTCOA" stoichiometry="1" />
          <speciesReference constant="true" species="M_PI" stoichiometry="1" />
        </listOfProducts>
      </reaction>
      <reaction fast="false" id="R_r0186" name="glutaryl-CoA dehydrogenase" reversible="false" fbc:lowerFluxBound="cobra_0_bound" fbc:upperFluxBound="cobra_default_ub">
        <listOfReactants>
          <speciesReference constant="true" species="M_NAD" stoichiometry="2" />
          <speciesReference constant="true" species="M_GLUTCOA" stoichiometry="1" />
        </listOfReactants>
        <listOfProducts>
          <speciesReference constant="true" species="M_AACCOA" stoichiometry="1" />
          <speciesReference constant="true" species="M_NADH" stoichiometry="2" />
        </listOfProducts>
      </reaction>
      <reaction fast="false" id="R_r0187" name="spontaneous" reversible="false" fbc:lowerFluxBound="cobra_0_bound" fbc:upperFluxBound="cobra_default_ub">
        <listOfReactants>
          <speciesReference constant="true" species="M_OBUT" stoichiometry="1" />
          <speciesReference constant="true" species="M_O2" stoichiometry="1" />
          <speciesReference constant="true" species="M_PI" stoichiometry="1" />
        </listOfReactants>
        <listOfProducts>
          <speciesReference constant="true" species="M_PROPIONYLP" stoichiometry="1" />
          <speciesReference constant="true" species="M_CO2" stoichiometry="1" />
        </listOfProducts>
      </reaction>
      <reaction fast="false" id="R_r0188" name="aminomethyltransferase" reversible="false" fbc:lowerFluxBound="cobra_0_bound" fbc:upperFluxBound="cobra_default_ub">
        <listOfReactants>
          <speciesReference constant="true" species="M_SAP" stoichiometry="1" />
          <speciesReference constant="true" species="M_THF" stoichiometry="1" />
        </listOfReactants>
        <listOfProducts>
          <speciesReference constant="true" species="M_NH3" stoichiometry="1" />
          <speciesReference constant="true" species="M_METTHF" stoichiometry="1" />
          <speciesReference constant="true" species="M_DHLIPOYLPROTEIN" stoichiometry="1" />
        </listOfProducts>
        <fbc:geneProductAssociation>
          <fbc:geneProductRef fbc:geneProduct="G_SCO5472" />
        </fbc:geneProductAssociation>
      </reaction>
      <reaction fast="false" id="R_r0189" name="glycine hydroxymethyltransferase" reversible="true" fbc:lowerFluxBound="cobra_default_lb" fbc:upperFluxBound="cobra_default_ub">
        <listOfReactants>
          <speciesReference constant="true" species="M_SER" stoichiometry="1" />
          <speciesReference constant="true" species="M_THF" stoichiometry="1" />
        </listOfReactants>
        <listOfProducts>
          <speciesReference constant="true" species="M_METTHF" stoichiometry="1" />
          <speciesReference constant="true" species="M_GLY" stoichiometry="1" />
        </listOfProducts>
        <fbc:geneProductAssociation>
          <fbc:geneProductRef fbc:geneProduct="G_SCO5470" />
        </fbc:geneProductAssociation>
      </reaction>
      <reaction fast="false" id="R_r0190" name="glycine dehydrogenase" reversible="false" fbc:lowerFluxBound="cobra_0_bound" fbc:upperFluxBound="cobra_default_ub">
        <listOfReactants>
          <speciesReference constant="true" species="M_LIPOYLPROTEIN" stoichiometry="1" />
          <speciesReference constant="true" species="M_GLY" stoichiometry="1" />
        </listOfReactants>
        <listOfProducts>
          <speciesReference constant="true" species="M_SAP" stoichiometry="1" />
          <speciesReference constant="true" species="M_CO2" stoichiometry="1" />
        </listOfProducts>
        <fbc:geneProductAssociation>
          <fbc:geneProductRef fbc:geneProduct="G_SCO1378" />
        </fbc:geneProductAssociation>
      </reaction>
      <reaction fast="false" id="R_r0191" name="dihydrolipoyl dehydrogenase" reversible="false" fbc:lowerFluxBound="cobra_0_bound" fbc:upperFluxBound="cobra_default_ub">
        <listOfReactants>
          <speciesReference constant="true" species="M_NAD" stoichiometry="1" />
          <speciesReference constant="true" species="M_DHLIPOYLPROTEIN" stoichiometry="1" />
        </listOfReactants>
        <listOfProducts>
          <speciesReference constant="true" species="M_NADH" stoichiometry="1" />
          <speciesReference constant="true" species="M_LIPOYLPROTEIN" stoichiometry="1" />
        </listOfProducts>
        <fbc:geneProductAssociation>
          <fbc:geneProductRef fbc:geneProduct="G_SCO0884" />
        </fbc:geneProductAssociation>
      </reaction>
      <reaction fast="false" id="R_r0192" name="dihydrolipoyl dehydrogenase" reversible="false" fbc:lowerFluxBound="cobra_0_bound" fbc:upperFluxBound="cobra_default_ub">
        <listOfReactants>
          <speciesReference constant="true" species="M_NAD" stoichiometry="1" />
          <speciesReference constant="true" species="M_DHLIPOYLPROTEIN" stoichiometry="1" />
        </listOfReactants>
        <listOfProducts>
          <speciesReference constant="true" species="M_NADH" stoichiometry="1" />
          <speciesReference constant="true" species="M_LIPOYLPROTEIN" stoichiometry="1" />
        </listOfProducts>
        <fbc:geneProductAssociation>
          <fbc:geneProductRef fbc:geneProduct="G_SCO2180" />
        </fbc:geneProductAssociation>
      </reaction>
      <reaction fast="false" id="R_r0193" name="dihydrolipoyl dehydrogenase" reversible="false" fbc:lowerFluxBound="cobra_0_bound" fbc:upperFluxBound="cobra_default_ub">
        <listOfReactants>
          <speciesReference constant="true" species="M_NAD" stoichiometry="1" />
          <speciesReference constant="true" species="M_DHLIPOYLPROTEIN" stoichiometry="1" />
        </listOfReactants>
        <listOfProducts>
          <speciesReference constant="true" species="M_NADH" stoichiometry="1" />
          <speciesReference constant="true" species="M_LIPOYLPROTEIN" stoichiometry="1" />
        </listOfProducts>
        <fbc:geneProductAssociation>
          <fbc:geneProductRef fbc:geneProduct="G_SCO4919" />
        </fbc:geneProductAssociation>
      </reaction>
      <reaction fast="false" id="R_r0194" name="L-serine ammonia-lyase" reversible="false" fbc:lowerFluxBound="cobra_0_bound" fbc:upperFluxBound="cobra_default_ub">
        <listOfReactants>
          <speciesReference constant="true" species="M_SER" stoichiometry="1" />
        </listOfReactants>
        <listOfProducts>
          <speciesReference constant="true" species="M_NH3" stoichiometry="1" />
          <speciesReference constant="true" species="M_PYR" stoichiometry="1" />
        </listOfProducts>
        <fbc:geneProductAssociation>
          <fbc:geneProductRef fbc:geneProduct="G_SCO5469" />
        </fbc:geneProductAssociation>
      </reaction>
      <reaction fast="false" id="R_r0195" name="L-serine ammonia-lyase" reversible="false" fbc:lowerFluxBound="cobra_0_bound" fbc:upperFluxBound="cobra_default_ub">
        <listOfReactants>
          <speciesReference constant="true" species="M_SER" stoichiometry="1" />
        </listOfReactants>
        <listOfProducts>
          <speciesReference constant="true" species="M_NH3" stoichiometry="1" />
          <speciesReference constant="true" species="M_PYR" stoichiometry="1" />
        </listOfProducts>
        <fbc:geneProductAssociation>
          <fbc:geneProductRef fbc:geneProduct="G_SCO4962" />
        </fbc:geneProductAssociation>
      </reaction>
      <reaction fast="false" id="R_r0196" name="cystathionine gamma-lyase" reversible="false" fbc:lowerFluxBound="cobra_0_bound" fbc:upperFluxBound="cobra_default_ub">
        <listOfReactants>
          <speciesReference constant="true" species="M_CYS" stoichiometry="1" />
        </listOfReactants>
        <listOfProducts>
          <speciesReference constant="true" species="M_NH3" stoichiometry="1" />
          <speciesReference constant="true" species="M_H2S" stoichiometry="1" />
          <speciesReference constant="true" species="M_PYR" stoichiometry="1" />
        </listOfProducts>
        <fbc:geneProductAssociation>
          <fbc:geneProductRef fbc:geneProduct="G_SCO3920" />
        </fbc:geneProductAssociation>
      </reaction>
      <reaction fast="false" id="R_r0197" name="histidine ammonia-lyase" reversible="false" fbc:lowerFluxBound="cobra_0_bound" fbc:upperFluxBound="cobra_default_ub">
        <listOfReactants>
          <speciesReference constant="true" species="M_HIS" stoichiometry="1" />
        </listOfReactants>
        <listOfProducts>
          <speciesReference constant="true" species="M_NH3" stoichiometry="1" />
          <speciesReference constant="true" species="M_UROCANATE" stoichiometry="1" />
        </listOfProducts>
        <fbc:geneProductAssociation>
          <fbc:geneProductRef fbc:geneProduct="G_SCO4932" />
        </fbc:geneProductAssociation>
      </reaction>
      <reaction fast="false" id="R_r0198" name="urocanate hydratase" reversible="false" fbc:lowerFluxBound="cobra_0_bound" fbc:upperFluxBound="cobra_default_ub">
        <listOfReactants>
          <speciesReference constant="true" species="M_UROCANATE" stoichiometry="1" />
        </listOfReactants>
        <listOfProducts>
          <speciesReference constant="true" species="M_ODHIMP" stoichiometry="1" />
        </listOfProducts>
        <fbc:geneProductAssociation>
          <fbc:geneProductRef fbc:geneProduct="G_SCO3073" />
        </fbc:geneProductAssociation>
      </reaction>
      <reaction fast="false" id="R_r0199" name="polyketide hydroxylase" reversible="false" fbc:lowerFluxBound="cobra_0_bound" fbc:upperFluxBound="cobra_default_ub">
        <listOfReactants>
          <speciesReference constant="true" species="M_NADH" stoichiometry="1" />
          <speciesReference constant="true" species="M_O2" stoichiometry="1" />
          <speciesReference constant="true" species="M_ODHIMP" stoichiometry="1" />
        </listOfReactants>
        <listOfProducts>
          <speciesReference constant="true" species="M_NAD" stoichiometry="1" />
          <speciesReference constant="true" species="M_HYDANTPR" stoichiometry="1" />
        </listOfProducts>
        <fbc:geneProductAssociation>
          <fbc:geneProductRef fbc:geneProduct="G_SCO5321" />
        </fbc:geneProductAssociation>
      </reaction>
      <reaction fast="false" id="R_r0200" name="hydantoin-5-propionate hydrolase" reversible="false" fbc:lowerFluxBound="cobra_0_bound" fbc:upperFluxBound="cobra_default_ub">
        <listOfReactants>
          <speciesReference constant="true" species="M_HYDANTPR" stoichiometry="1" />
        </listOfReactants>
        <listOfProducts>
          <speciesReference constant="true" species="M_CAGLU" stoichiometry="1" />
        </listOfProducts>
        <fbc:geneProductAssociation>
          <fbc:geneProductRef fbc:geneProduct="G_SCO3071" />
        </fbc:geneProductAssociation>
      </reaction>
      <reaction fast="false" id="R_r0201" name="N-carbamoyl-L-amino-acid hydrolase" reversible="false" fbc:lowerFluxBound="cobra_0_bound" fbc:upperFluxBound="cobra_default_ub">
        <listOfReactants>
          <speciesReference constant="true" species="M_CAGLU" stoichiometry="1" />
        </listOfReactants>
        <listOfProducts>
          <speciesReference constant="true" species="M_NH3" stoichiometry="1" />
          <speciesReference constant="true" species="M_GLU" stoichiometry="1" />
          <speciesReference constant="true" species="M_CO2" stoichiometry="1" />
        </listOfProducts>
        <fbc:geneProductAssociation>
          <fbc:geneProductRef fbc:geneProduct="G_SCO3072" />
        </fbc:geneProductAssociation>
      </reaction>
      <reaction fast="false" id="R_r0202" name="imidazolonepropionase" reversible="false" fbc:lowerFluxBound="cobra_0_bound" fbc:upperFluxBound="cobra_default_ub">
        <listOfReactants>
          <speciesReference constant="true" species="M_ODHIMP" stoichiometry="1" />
        </listOfReactants>
        <listOfProducts>
          <speciesReference constant="true" species="M_FORGLU" stoichiometry="1" />
        </listOfProducts>
        <fbc:geneProductAssociation>
          <fbc:geneProductRef fbc:geneProduct="G_SCO3070" />
        </fbc:geneProductAssociation>
      </reaction>
      <reaction fast="false" id="R_r0203" name="formimidoylglutamase" reversible="false" fbc:lowerFluxBound="cobra_0_bound" fbc:upperFluxBound="cobra_default_ub">
        <listOfReactants>
          <speciesReference constant="true" species="M_FORGLU" stoichiometry="1" />
        </listOfReactants>
        <listOfProducts>
          <speciesReference constant="true" species="M_FORMAMIDE" stoichiometry="1" />
          <speciesReference constant="true" species="M_GLU" stoichiometry="1" />
        </listOfProducts>
      </reaction>
      <reaction fast="false" id="R_r0204" name="tryptophan 2,3-dioxygenase" reversible="false" fbc:lowerFluxBound="cobra_0_bound" fbc:upperFluxBound="cobra_default_ub">
        <listOfReactants>
          <speciesReference constant="true" species="M_O2" stoichiometry="1" />
          <speciesReference constant="true" species="M_TRP" stoichiometry="1" />
        </listOfReactants>
        <listOfProducts>
          <speciesReference constant="true" species="M_FKYN" stoichiometry="1" />
        </listOfProducts>
      </reaction>
      <reaction fast="false" id="R_r0205" name="N-Formylkynurenine amidohydrolase" reversible="false" fbc:lowerFluxBound="cobra_0_bound" fbc:upperFluxBound="cobra_default_ub">
        <listOfReactants>
          <speciesReference constant="true" species="M_FKYN" stoichiometry="1" />
        </listOfReactants>
        <listOfProducts>
          <speciesReference constant="true" species="M_FOR" stoichiometry="1" />
          <speciesReference constant="true" species="M_KYN" stoichiometry="1" />
        </listOfProducts>
      </reaction>
      <reaction fast="false" id="R_r0206" name="L-Kynurenine hydrolase" reversible="false" fbc:lowerFluxBound="cobra_0_bound" fbc:upperFluxBound="cobra_default_ub">
        <listOfReactants>
          <speciesReference constant="true" species="M_KYN" stoichiometry="1" />
        </listOfReactants>
        <listOfProducts>
          <speciesReference constant="true" species="M_ALA" stoichiometry="1" />
          <speciesReference constant="true" species="M_AN" stoichiometry="1" />
        </listOfProducts>
      </reaction>
      <reaction fast="false" id="R_r0207" name="Formylkynurenine hydrolase" reversible="false" fbc:lowerFluxBound="cobra_0_bound" fbc:upperFluxBound="cobra_default_ub">
        <listOfReactants>
          <speciesReference constant="true" species="M_FKYN" stoichiometry="1" />
        </listOfReactants>
        <listOfProducts>
          <speciesReference constant="true" species="M_ALA" stoichiometry="1" />
          <speciesReference constant="true" species="M_FAN" stoichiometry="1" />
        </listOfProducts>
      </reaction>
      <reaction fast="false" id="R_r0208" name="N-Formylanthranilate amidohydrolase" reversible="false" fbc:lowerFluxBound="cobra_0_bound" fbc:upperFluxBound="cobra_default_ub">
        <listOfReactants>
          <speciesReference constant="true" species="M_FAN" stoichiometry="1" />
        </listOfReactants>
        <listOfProducts>
          <speciesReference constant="true" species="M_FOR" stoichiometry="1" />
          <speciesReference constant="true" species="M_AN" stoichiometry="1" />
        </listOfProducts>
      </reaction>
      <reaction fast="false" id="R_r0209" name="aspartate transaminase" reversible="true" fbc:lowerFluxBound="cobra_default_lb" fbc:upperFluxBound="cobra_default_ub">
        <listOfReactants>
          <speciesReference constant="true" species="M_TYR" stoichiometry="1" />
          <speciesReference constant="true" species="M_AKG" stoichiometry="1" />
        </listOfReactants>
        <listOfProducts>
          <speciesReference constant="true" species="M_4HPP" stoichiometry="1" />
          <speciesReference constant="true" species="M_GLU" stoichiometry="1" />
        </listOfProducts>
        <fbc:geneProductAssociation>
          <fbc:geneProductRef fbc:geneProduct="G_SCO4645" />
        </fbc:geneProductAssociation>
      </reaction>
      <reaction fast="false" id="R_r0210" name="aspartate transaminase" reversible="true" fbc:lowerFluxBound="cobra_default_lb" fbc:upperFluxBound="cobra_default_ub">
        <listOfReactants>
          <speciesReference constant="true" species="M_TYR" stoichiometry="1" />
          <speciesReference constant="true" species="M_AKG" stoichiometry="1" />
        </listOfReactants>
        <listOfProducts>
          <speciesReference constant="true" species="M_4HPP" stoichiometry="1" />
          <speciesReference constant="true" species="M_GLU" stoichiometry="1" />
        </listOfProducts>
        <fbc:geneProductAssociation>
          <fbc:geneProductRef fbc:geneProduct="G_SCO4984" />
        </fbc:geneProductAssociation>
      </reaction>
      <reaction fast="false" id="R_r0211" name="aspartate transaminase" reversible="true" fbc:lowerFluxBound="cobra_default_lb" fbc:upperFluxBound="cobra_default_ub">
        <listOfReactants>
          <speciesReference constant="true" species="M_TYR" stoichiometry="1" />
          <speciesReference constant="true" species="M_AKG" stoichiometry="1" />
        </listOfReactants>
        <listOfProducts>
          <speciesReference constant="true" species="M_4HPP" stoichiometry="1" />
          <speciesReference constant="true" species="M_GLU" stoichiometry="1" />
        </listOfProducts>
        <fbc:geneProductAssociation>
          <fbc:geneProductRef fbc:geneProduct="G_SCO5136" />
        </fbc:geneProductAssociation>
      </reaction>
      <reaction fast="false" id="R_r0212" name="aspartate transaminase" reversible="true" fbc:lowerFluxBound="cobra_default_lb" fbc:upperFluxBound="cobra_default_ub">
        <listOfReactants>
          <speciesReference constant="true" species="M_TYR" stoichiometry="1" />
          <speciesReference constant="true" species="M_AKG" stoichiometry="1" />
        </listOfReactants>
        <listOfProducts>
          <speciesReference constant="true" species="M_4HPP" stoichiometry="1" />
          <speciesReference constant="true" species="M_GLU" stoichiometry="1" />
        </listOfProducts>
        <fbc:geneProductAssociation>
          <fbc:geneProductRef fbc:geneProduct="G_SCO6222" />
        </fbc:geneProductAssociation>
      </reaction>
      <reaction fast="false" id="R_r0213" name="histidinol-phosphate transaminase" reversible="true" fbc:lowerFluxBound="cobra_default_lb" fbc:upperFluxBound="cobra_default_ub">
        <listOfReactants>
          <speciesReference constant="true" species="M_TYR" stoichiometry="1" />
          <speciesReference constant="true" species="M_AKG" stoichiometry="1" />
        </listOfReactants>
        <listOfProducts>
          <speciesReference constant="true" species="M_4HPP" stoichiometry="1" />
          <speciesReference constant="true" species="M_GLU" stoichiometry="1" />
        </listOfProducts>
        <fbc:geneProductAssociation>
          <fbc:geneProductRef fbc:geneProduct="G_SCO1859" />
        </fbc:geneProductAssociation>
      </reaction>
      <reaction fast="false" id="R_r0214" name="histidinol-phosphate transaminase" reversible="true" fbc:lowerFluxBound="cobra_default_lb" fbc:upperFluxBound="cobra_default_ub">
        <listOfReactants>
          <speciesReference constant="true" species="M_TYR" stoichiometry="1" />
          <speciesReference constant="true" species="M_AKG" stoichiometry="1" />
        </listOfReactants>
        <listOfProducts>
          <speciesReference constant="true" species="M_4HPP" stoichiometry="1" />
          <speciesReference constant="true" species="M_GLU" stoichiometry="1" />
        </listOfProducts>
        <fbc:geneProductAssociation>
          <fbc:geneProductRef fbc:geneProduct="G_SCO2053" />
        </fbc:geneProductAssociation>
      </reaction>
      <reaction fast="false" id="R_r0215" name="4-hydroxyphenylpyruvate dioxygenase" reversible="false" fbc:lowerFluxBound="cobra_0_bound" fbc:upperFluxBound="cobra_default_ub">
        <listOfReactants>
          <speciesReference constant="true" species="M_4HPP" stoichiometry="1" />
          <speciesReference constant="true" species="M_O2" stoichiometry="1" />
        </listOfReactants>
        <listOfProducts>
          <speciesReference constant="true" species="M_CO2" stoichiometry="1" />
          <speciesReference constant="true" species="M_HOMOGEN" stoichiometry="1" />
        </listOfProducts>
        <fbc:geneProductAssociation>
          <fbc:geneProductRef fbc:geneProduct="G_SCO2927" />
        </fbc:geneProductAssociation>
      </reaction>
      <reaction fast="false" id="R_r0216" name="homogentisate 1,2-dioxygenase" reversible="false" fbc:lowerFluxBound="cobra_0_bound" fbc:upperFluxBound="cobra_default_ub">
        <listOfReactants>
          <speciesReference constant="true" species="M_O2" stoichiometry="1" />
          <speciesReference constant="true" species="M_HOMOGEN" stoichiometry="1" />
        </listOfReactants>
        <listOfProducts>
          <speciesReference constant="true" species="M_MACAC" stoichiometry="1" />
        </listOfProducts>
        <fbc:geneProductAssociation>
          <fbc:geneProductRef fbc:geneProduct="G_SCO1715" />
        </fbc:geneProductAssociation>
      </reaction>
      <reaction fast="false" id="R_r0217" name="maleylacetoacetate isomerase" reversible="true" fbc:lowerFluxBound="cobra_default_lb" fbc:upperFluxBound="cobra_default_ub">
        <listOfReactants>
          <speciesReference constant="true" species="M_MACAC" stoichiometry="1" />
        </listOfReactants>
        <listOfProducts>
          <speciesReference constant="true" species="M_FUACAC" stoichiometry="1" />
        </listOfProducts>
      </reaction>
      <reaction fast="false" id="R_r0218" name="fumarylacetoacetase" reversible="false" fbc:lowerFluxBound="cobra_0_bound" fbc:upperFluxBound="cobra_default_ub">
        <listOfReactants>
          <speciesReference constant="true" species="M_FUACAC" stoichiometry="1" />
        </listOfReactants>
        <listOfProducts>
          <speciesReference constant="true" species="M_ACTAC" stoichiometry="1" />
          <speciesReference constant="true" species="M_FUM" stoichiometry="1" />
        </listOfProducts>
        <fbc:geneProductAssociation>
          <fbc:geneProductRef fbc:geneProduct="G_SCO4580" />
        </fbc:geneProductAssociation>
      </reaction>
      <reaction fast="false" id="R_r0219" name="aspartate transaminase" reversible="true" fbc:lowerFluxBound="cobra_default_lb" fbc:upperFluxBound="cobra_default_ub">
        <listOfReactants>
          <speciesReference constant="true" species="M_PHE" stoichiometry="1" />
          <speciesReference constant="true" species="M_AKG" stoichiometry="1" />
        </listOfReactants>
        <listOfProducts>
          <speciesReference constant="true" species="M_GLU" stoichiometry="1" />
          <speciesReference constant="true" species="M_PHPYR" stoichiometry="1" />
        </listOfProducts>
        <fbc:geneProductAssociation>
          <fbc:geneProductRef fbc:geneProduct="G_SCO4645" />
        </fbc:geneProductAssociation>
      </reaction>
      <reaction fast="false" id="R_r0220" name="aspartate transaminase" reversible="true" fbc:lowerFluxBound="cobra_default_lb" fbc:upperFluxBound="cobra_default_ub">
        <listOfReactants>
          <speciesReference constant="true" species="M_PHE" stoichiometry="1" />
          <speciesReference constant="true" species="M_AKG" stoichiometry="1" />
        </listOfReactants>
        <listOfProducts>
          <speciesReference constant="true" species="M_GLU" stoichiometry="1" />
          <speciesReference constant="true" species="M_PHPYR" stoichiometry="1" />
        </listOfProducts>
        <fbc:geneProductAssociation>
          <fbc:geneProductRef fbc:geneProduct="G_SCO4984" />
        </fbc:geneProductAssociation>
      </reaction>
      <reaction fast="false" id="R_r0221" name="aspartate transaminase" reversible="true" fbc:lowerFluxBound="cobra_default_lb" fbc:upperFluxBound="cobra_default_ub">
        <listOfReactants>
          <speciesReference constant="true" species="M_PHE" stoichiometry="1" />
          <speciesReference constant="true" species="M_AKG" stoichiometry="1" />
        </listOfReactants>
        <listOfProducts>
          <speciesReference constant="true" species="M_GLU" stoichiometry="1" />
          <speciesReference constant="true" species="M_PHPYR" stoichiometry="1" />
        </listOfProducts>
        <fbc:geneProductAssociation>
          <fbc:geneProductRef fbc:geneProduct="G_SCO5136" />
        </fbc:geneProductAssociation>
      </reaction>
      <reaction fast="false" id="R_r0222" name="aspartate transaminase" reversible="true" fbc:lowerFluxBound="cobra_default_lb" fbc:upperFluxBound="cobra_default_ub">
        <listOfReactants>
          <speciesReference constant="true" species="M_PHE" stoichiometry="1" />
          <speciesReference constant="true" species="M_AKG" stoichiometry="1" />
        </listOfReactants>
        <listOfProducts>
          <speciesReference constant="true" species="M_GLU" stoichiometry="1" />
          <speciesReference constant="true" species="M_PHPYR" stoichiometry="1" />
        </listOfProducts>
        <fbc:geneProductAssociation>
          <fbc:geneProductRef fbc:geneProduct="G_SCO6222" />
        </fbc:geneProductAssociation>
      </reaction>
      <reaction fast="false" id="R_r0223" name="histidinol-phosphate transaminase" reversible="true" fbc:lowerFluxBound="cobra_default_lb" fbc:upperFluxBound="cobra_default_ub">
        <listOfReactants>
          <speciesReference constant="true" species="M_PHE" stoichiometry="1" />
          <speciesReference constant="true" species="M_AKG" stoichiometry="1" />
        </listOfReactants>
        <listOfProducts>
          <speciesReference constant="true" species="M_GLU" stoichiometry="1" />
          <speciesReference constant="true" species="M_PHPYR" stoichiometry="1" />
        </listOfProducts>
        <fbc:geneProductAssociation>
          <fbc:geneProductRef fbc:geneProduct="G_SCO1859" />
        </fbc:geneProductAssociation>
      </reaction>
      <reaction fast="false" id="R_r0224" name="histidinol-phosphate transaminase" reversible="true" fbc:lowerFluxBound="cobra_default_lb" fbc:upperFluxBound="cobra_default_ub">
        <listOfReactants>
          <speciesReference constant="true" species="M_PHE" stoichiometry="1" />
          <speciesReference constant="true" species="M_AKG" stoichiometry="1" />
        </listOfReactants>
        <listOfProducts>
          <speciesReference constant="true" species="M_GLU" stoichiometry="1" />
          <speciesReference constant="true" species="M_PHPYR" stoichiometry="1" />
        </listOfProducts>
        <fbc:geneProductAssociation>
          <fbc:geneProductRef fbc:geneProduct="G_SCO2053" />
        </fbc:geneProductAssociation>
      </reaction>
      <reaction fast="false" id="R_r0225" name="histidinol-phosphate transaminase" reversible="true" fbc:lowerFluxBound="cobra_default_lb" fbc:upperFluxBound="cobra_default_ub">
        <listOfReactants>
          <speciesReference constant="true" species="M_PHE" stoichiometry="1" />
          <speciesReference constant="true" species="M_AKG" stoichiometry="1" />
        </listOfReactants>
        <listOfProducts>
          <speciesReference constant="true" species="M_GLU" stoichiometry="1" />
          <speciesReference constant="true" species="M_PHPYR" stoichiometry="1" />
        </listOfProducts>
        <fbc:geneProductAssociation>
          <fbc:geneProductRef fbc:geneProduct="G_SCO3944" />
        </fbc:geneProductAssociation>
      </reaction>
      <reaction fast="false" id="R_r0226" name="phenylpyruvate decarboxylase" reversible="false" fbc:lowerFluxBound="cobra_0_bound" fbc:upperFluxBound="cobra_default_ub">
        <listOfReactants>
          <speciesReference constant="true" species="M_PHPYR" stoichiometry="1" />
        </listOfReactants>
        <listOfProducts>
          <speciesReference constant="true" species="M_CO2" stoichiometry="1" />
          <speciesReference constant="true" species="M_PHAC" stoichiometry="1" />
        </listOfProducts>
      </reaction>
      <reaction fast="false" id="R_r0227" name="phenylacetaldehyde dehydrogenase" reversible="false" fbc:lowerFluxBound="cobra_0_bound" fbc:upperFluxBound="cobra_default_ub">
        <listOfReactants>
          <speciesReference constant="true" species="M_NAD" stoichiometry="1" />
          <speciesReference constant="true" species="M_PHAC" stoichiometry="1" />
        </listOfReactants>
        <listOfProducts>
          <speciesReference constant="true" species="M_NADH" stoichiometry="1" />
          <speciesReference constant="true" species="M_PAC" stoichiometry="1" />
        </listOfProducts>
        <fbc:geneProductAssociation>
          <fbc:geneProductRef fbc:geneProduct="G_SCO1612" />
        </fbc:geneProductAssociation>
      </reaction>
      <reaction fast="false" id="R_r0228" name="sulfate adenylyltransferase" reversible="false" fbc:lowerFluxBound="cobra_0_bound" fbc:upperFluxBound="cobra_default_ub">
        <listOfReactants>
          <speciesReference constant="true" species="M_ATP" stoichiometry="1" />
          <speciesReference constant="true" species="M_SLF" stoichiometry="1" />
        </listOfReactants>
        <listOfProducts>
          <speciesReference constant="true" species="M_PPI" stoichiometry="1" />
          <speciesReference constant="true" species="M_APS" stoichiometry="1" />
        </listOfProducts>
        <fbc:geneProductAssociation>
          <fbc:and>
            <fbc:geneProductRef fbc:geneProduct="G_SCO6097" />
            <fbc:geneProductRef fbc:geneProduct="G_SCO6098" />
          </fbc:and>
        </fbc:geneProductAssociation>
      </reaction>
      <reaction fast="false" id="R_r0229" name="adenylyl-sulfate kinase" reversible="false" fbc:lowerFluxBound="cobra_0_bound" fbc:upperFluxBound="cobra_default_ub">
        <listOfReactants>
          <speciesReference constant="true" species="M_ATP" stoichiometry="1" />
          <speciesReference constant="true" species="M_APS" stoichiometry="1" />
        </listOfReactants>
        <listOfProducts>
          <speciesReference constant="true" species="M_ADP" stoichiometry="1" />
          <speciesReference constant="true" species="M_PAPS" stoichiometry="1" />
        </listOfProducts>
        <fbc:geneProductAssociation>
          <fbc:geneProductRef fbc:geneProduct="G_SCO6099" />
        </fbc:geneProductAssociation>
      </reaction>
      <reaction fast="false" id="R_r0230" name="phosphoadenylyl-sulfate reductase (thioredoxin)" reversible="false" fbc:lowerFluxBound="cobra_0_bound" fbc:upperFluxBound="cobra_default_ub">
        <listOfReactants>
          <speciesReference constant="true" species="M_RTHIO" stoichiometry="1" />
          <speciesReference constant="true" species="M_APS" stoichiometry="1" />
        </listOfReactants>
        <listOfProducts>
          <speciesReference constant="true" species="M_OTHIO" stoichiometry="1" />
          <speciesReference constant="true" species="M_H2SO3" stoichiometry="1" />
          <speciesReference constant="true" species="M_AMP" stoichiometry="1" />
        </listOfProducts>
        <fbc:geneProductAssociation>
          <fbc:geneProductRef fbc:geneProduct="G_SCO6100" />
        </fbc:geneProductAssociation>
      </reaction>
      <reaction fast="false" id="R_r0231" name="ferredoxin-nitrite reductase" reversible="false" fbc:lowerFluxBound="cobra_0_bound" fbc:upperFluxBound="cobra_default_ub">
        <listOfReactants>
          <speciesReference constant="true" species="M_H2SO3" stoichiometry="1" />
          <speciesReference constant="true" species="M_FERO" stoichiometry="6" />
        </listOfReactants>
        <listOfProducts>
          <speciesReference constant="true" species="M_H2S" stoichiometry="1" />
          <speciesReference constant="true" species="M_FERI" stoichiometry="6" />
        </listOfProducts>
        <fbc:geneProductAssociation>
          <fbc:geneProductRef fbc:geneProduct="G_SCO6102" />
        </fbc:geneProductAssociation>
      </reaction>
      <reaction fast="false" id="R_r0232" name="3',5'-bisphosphate nucleotidase" reversible="false" fbc:lowerFluxBound="cobra_0_bound" fbc:upperFluxBound="cobra_default_ub">
        <listOfReactants>
          <speciesReference constant="true" species="M_PAP" stoichiometry="1" />
        </listOfReactants>
        <listOfProducts>
          <speciesReference constant="true" species="M_PI" stoichiometry="1" />
          <speciesReference constant="true" species="M_AMP" stoichiometry="1" />
        </listOfProducts>
      </reaction>
      <reaction fast="false" id="R_r0233" name="nitrate reductase" reversible="false" fbc:lowerFluxBound="cobra_0_bound" fbc:upperFluxBound="cobra_default_ub">
        <listOfReactants>
          <speciesReference constant="true" species="M_MKH2" stoichiometry="1" />
          <speciesReference constant="true" species="M_NO3" stoichiometry="1" />
        </listOfReactants>
        <listOfProducts>
          <speciesReference constant="true" species="M_NO2" stoichiometry="1" />
          <speciesReference constant="true" species="M_MK" stoichiometry="1" />
          <speciesReference constant="true" species="M_H" stoichiometry="2" />
        </listOfProducts>
        <fbc:geneProductAssociation>
          <fbc:and>
            <fbc:geneProductRef fbc:geneProduct="G_SCO0216" />
            <fbc:geneProductRef fbc:geneProduct="G_SCO0217" />
            <fbc:geneProductRef fbc:geneProduct="G_SCO0218" />
            <fbc:geneProductRef fbc:geneProduct="G_SCO0219" />
          </fbc:and>
        </fbc:geneProductAssociation>
      </reaction>
      <reaction fast="false" id="R_r0234" name="nitrate reductase" reversible="false" fbc:lowerFluxBound="cobra_0_bound" fbc:upperFluxBound="cobra_default_ub">
        <listOfReactants>
          <speciesReference constant="true" species="M_MKH2" stoichiometry="1" />
          <speciesReference constant="true" species="M_NO3" stoichiometry="1" />
        </listOfReactants>
        <listOfProducts>
          <speciesReference constant="true" species="M_NO2" stoichiometry="1" />
          <speciesReference constant="true" species="M_MK" stoichiometry="1" />
          <speciesReference constant="true" species="M_H" stoichiometry="2" />
        </listOfProducts>
        <fbc:geneProductAssociation>
          <fbc:and>
            <fbc:geneProductRef fbc:geneProduct="G_SCO4947" />
            <fbc:geneProductRef fbc:geneProduct="G_SCO4948" />
            <fbc:geneProductRef fbc:geneProduct="G_SCO4949" />
            <fbc:geneProductRef fbc:geneProduct="G_SCO4950" />
          </fbc:and>
        </fbc:geneProductAssociation>
      </reaction>
      <reaction fast="false" id="R_r0235" name="nitrate reductase" reversible="false" fbc:lowerFluxBound="cobra_0_bound" fbc:upperFluxBound="cobra_default_ub">
        <listOfReactants>
          <speciesReference constant="true" species="M_MKH2" stoichiometry="1" />
          <speciesReference constant="true" species="M_NO3" stoichiometry="1" />
        </listOfReactants>
        <listOfProducts>
          <speciesReference constant="true" species="M_NO2" stoichiometry="1" />
          <speciesReference constant="true" species="M_MK" stoichiometry="1" />
          <speciesReference constant="true" species="M_H" stoichiometry="2" />
        </listOfProducts>
        <fbc:geneProductAssociation>
          <fbc:and>
            <fbc:geneProductRef fbc:geneProduct="G_SCO6535" />
            <fbc:geneProductRef fbc:geneProduct="G_SCO6534" />
            <fbc:geneProductRef fbc:geneProduct="G_SCO6533" />
            <fbc:geneProductRef fbc:geneProduct="G_SCO6532" />
          </fbc:and>
        </fbc:geneProductAssociation>
      </reaction>
      <reaction fast="false" id="R_r0236" name="nitrate reductase" reversible="false" fbc:lowerFluxBound="cobra_0_bound" fbc:upperFluxBound="cobra_default_ub">
        <listOfReactants>
          <speciesReference constant="true" species="M_MKH2" stoichiometry="1" />
          <speciesReference constant="true" species="M_NO3" stoichiometry="1" />
        </listOfReactants>
        <listOfProducts>
          <speciesReference constant="true" species="M_NO2" stoichiometry="1" />
          <speciesReference constant="true" species="M_MK" stoichiometry="1" />
          <speciesReference constant="true" species="M_H" stoichiometry="2" />
        </listOfProducts>
        <fbc:geneProductAssociation>
          <fbc:geneProductRef fbc:geneProduct="G_SCO2473" />
        </fbc:geneProductAssociation>
      </reaction>
      <reaction fast="false" id="R_r0237" name="nitrite reductase" reversible="false" fbc:lowerFluxBound="cobra_0_bound" fbc:upperFluxBound="cobra_default_ub">
        <listOfReactants>
          <speciesReference constant="true" species="M_NO2" stoichiometry="1" />
          <speciesReference constant="true" species="M_NADH" stoichiometry="3" />
        </listOfReactants>
        <listOfProducts>
          <speciesReference constant="true" species="M_NH3" stoichiometry="1" />
          <speciesReference constant="true" species="M_NAD" stoichiometry="3" />
        </listOfProducts>
        <fbc:geneProductAssociation>
          <fbc:and>
            <fbc:geneProductRef fbc:geneProduct="G_SCO2486" />
            <fbc:geneProductRef fbc:geneProduct="G_SCO2487" />
            <fbc:geneProductRef fbc:geneProduct="G_SCO2488" />
          </fbc:and>
        </fbc:geneProductAssociation>
      </reaction>
      <reaction fast="false" id="R_r0238" name="ferredoxin-nitrite reductase" reversible="false" fbc:lowerFluxBound="cobra_0_bound" fbc:upperFluxBound="cobra_default_ub">
        <listOfReactants>
          <speciesReference constant="true" species="M_NO2" stoichiometry="1" />
          <speciesReference constant="true" species="M_FERO" stoichiometry="6" />
        </listOfReactants>
        <listOfProducts>
          <speciesReference constant="true" species="M_NH3" stoichiometry="1" />
          <speciesReference constant="true" species="M_FERI" stoichiometry="6" />
        </listOfProducts>
        <fbc:geneProductAssociation>
          <fbc:geneProductRef fbc:geneProduct="G_SCO6102" />
        </fbc:geneProductAssociation>
      </reaction>
      <reaction fast="false" id="R_r0239" name="glucokinase" reversible="false" fbc:lowerFluxBound="cobra_0_bound" fbc:upperFluxBound="cobra_default_ub">
        <listOfReactants>
          <speciesReference constant="true" species="M_ATP" stoichiometry="1" />
          <speciesReference constant="true" species="M_GLC" stoichiometry="1" />
        </listOfReactants>
        <listOfProducts>
          <speciesReference constant="true" species="M_ADP" stoichiometry="1" />
          <speciesReference constant="true" species="M_G6P" stoichiometry="1" />
        </listOfProducts>
        <fbc:geneProductAssociation>
          <fbc:geneProductRef fbc:geneProduct="G_SCO2126" />
        </fbc:geneProductAssociation>
      </reaction>
      <reaction fast="false" id="R_r0240" name="glucokinase" reversible="false" fbc:lowerFluxBound="cobra_0_bound" fbc:upperFluxBound="cobra_default_ub">
        <listOfReactants>
          <speciesReference constant="true" species="M_ATP" stoichiometry="1" />
          <speciesReference constant="true" species="M_bDGLC" stoichiometry="1" />
        </listOfReactants>
        <listOfProducts>
          <speciesReference constant="true" species="M_ADP" stoichiometry="1" />
          <speciesReference constant="true" species="M_bDG6P" stoichiometry="1" />
        </listOfProducts>
        <fbc:geneProductAssociation>
          <fbc:geneProductRef fbc:geneProduct="G_SCO2126" />
        </fbc:geneProductAssociation>
      </reaction>
      <reaction fast="false" id="R_r0241" name="glucokinase" reversible="false" fbc:lowerFluxBound="cobra_0_bound" fbc:upperFluxBound="cobra_default_ub">
        <listOfReactants>
          <speciesReference constant="true" species="M_ATP" stoichiometry="1" />
          <speciesReference constant="true" species="M_GLC" stoichiometry="1" />
        </listOfReactants>
        <listOfProducts>
          <speciesReference constant="true" species="M_ADP" stoichiometry="1" />
          <speciesReference constant="true" species="M_G6P" stoichiometry="1" />
        </listOfProducts>
        <fbc:geneProductAssociation>
          <fbc:geneProductRef fbc:geneProduct="G_SCO6260" />
        </fbc:geneProductAssociation>
      </reaction>
      <reaction fast="false" id="R_r0242" name="glucokinase" reversible="false" fbc:lowerFluxBound="cobra_0_bound" fbc:upperFluxBound="cobra_default_ub">
        <listOfReactants>
          <speciesReference constant="true" species="M_ATP" stoichiometry="1" />
          <speciesReference constant="true" species="M_bDGLC" stoichiometry="1" />
        </listOfReactants>
        <listOfProducts>
          <speciesReference constant="true" species="M_ADP" stoichiometry="1" />
          <speciesReference constant="true" species="M_bDG6P" stoichiometry="1" />
        </listOfProducts>
        <fbc:geneProductAssociation>
          <fbc:geneProductRef fbc:geneProduct="G_SCO6260" />
        </fbc:geneProductAssociation>
      </reaction>
      <reaction fast="false" id="R_r0243" name="glucokinase" reversible="false" fbc:lowerFluxBound="cobra_0_bound" fbc:upperFluxBound="cobra_default_ub">
        <listOfReactants>
          <speciesReference constant="true" species="M_ATP" stoichiometry="1" />
          <speciesReference constant="true" species="M_GLC" stoichiometry="1" />
        </listOfReactants>
        <listOfProducts>
          <speciesReference constant="true" species="M_ADP" stoichiometry="1" />
          <speciesReference constant="true" species="M_G6P" stoichiometry="1" />
        </listOfProducts>
        <fbc:geneProductAssociation>
          <fbc:geneProductRef fbc:geneProduct="G_SCO1077" />
        </fbc:geneProductAssociation>
      </reaction>
      <reaction fast="false" id="R_r0244" name="glucokinase" reversible="false" fbc:lowerFluxBound="cobra_0_bound" fbc:upperFluxBound="cobra_default_ub">
        <listOfReactants>
          <speciesReference constant="true" species="M_ATP" stoichiometry="1" />
          <speciesReference constant="true" species="M_bDGLC" stoichiometry="1" />
        </listOfReactants>
        <listOfProducts>
          <speciesReference constant="true" species="M_ADP" stoichiometry="1" />
          <speciesReference constant="true" species="M_bDG6P" stoichiometry="1" />
        </listOfProducts>
        <fbc:geneProductAssociation>
          <fbc:geneProductRef fbc:geneProduct="G_SCO1077" />
        </fbc:geneProductAssociation>
      </reaction>
      <reaction fast="false" id="R_r0245" name="polyphosphate-glucose phosphotransferase" reversible="false" fbc:lowerFluxBound="cobra_0_bound" fbc:upperFluxBound="cobra_default_ub">
        <listOfReactants>
          <speciesReference constant="true" species="M_nPOLYP" stoichiometry="1" />
          <speciesReference constant="true" species="M_GLC" stoichiometry="1" />
        </listOfReactants>
        <listOfProducts>
          <speciesReference constant="true" species="M_G6P" stoichiometry="1" />
          <speciesReference constant="true" species="M_n_1POLYP" stoichiometry="1" />
        </listOfProducts>
        <fbc:geneProductAssociation>
          <fbc:geneProductRef fbc:geneProduct="G_SCO5059" />
        </fbc:geneProductAssociation>
      </reaction>
      <reaction fast="false" id="R_r0246" name="polyphosphate-glucose phosphotransferase" reversible="false" fbc:lowerFluxBound="cobra_0_bound" fbc:upperFluxBound="cobra_default_ub">
        <listOfReactants>
          <speciesReference constant="true" species="M_bDGLC" stoichiometry="1" />
          <speciesReference constant="true" species="M_nPOLYP" stoichiometry="1" />
        </listOfReactants>
        <listOfProducts>
          <speciesReference constant="true" species="M_bDG6P" stoichiometry="1" />
          <speciesReference constant="true" species="M_n_1POLYP" stoichiometry="1" />
        </listOfProducts>
        <fbc:geneProductAssociation>
          <fbc:geneProductRef fbc:geneProduct="G_SCO5059" />
        </fbc:geneProductAssociation>
      </reaction>
      <reaction fast="false" id="R_r0247" name="aldose 1-epimerase" reversible="true" fbc:lowerFluxBound="cobra_default_lb" fbc:upperFluxBound="cobra_default_ub">
        <listOfReactants>
          <speciesReference constant="true" species="M_GLC" stoichiometry="1" />
        </listOfReactants>
        <listOfProducts>
          <speciesReference constant="true" species="M_bDGLC" stoichiometry="1" />
        </listOfProducts>
        <fbc:geneProductAssociation>
          <fbc:geneProductRef fbc:geneProduct="G_SCO2393" />
        </fbc:geneProductAssociation>
      </reaction>
      <reaction fast="false" id="R_r0248" name="aldose 1-epimerase" reversible="true" fbc:lowerFluxBound="cobra_default_lb" fbc:upperFluxBound="cobra_default_ub">
        <listOfReactants>
          <speciesReference constant="true" species="M_GLC" stoichiometry="1" />
        </listOfReactants>
        <listOfProducts>
          <speciesReference constant="true" species="M_bDGLC" stoichiometry="1" />
        </listOfProducts>
        <fbc:geneProductAssociation>
          <fbc:geneProductRef fbc:geneProduct="G_SCO2407" />
        </fbc:geneProductAssociation>
      </reaction>
      <reaction fast="false" id="R_r0249" name="glucose-6-phosphate isomerase" reversible="true" fbc:lowerFluxBound="cobra_default_lb" fbc:upperFluxBound="cobra_default_ub">
        <listOfReactants>
          <speciesReference constant="true" species="M_G6P" stoichiometry="1" />
        </listOfReactants>
        <listOfProducts>
          <speciesReference constant="true" species="M_bDG6P" stoichiometry="1" />
        </listOfProducts>
        <fbc:geneProductAssociation>
          <fbc:geneProductRef fbc:geneProduct="G_SCO1942" />
        </fbc:geneProductAssociation>
      </reaction>
      <reaction fast="false" id="R_r0250" name="glucose-6-phosphate isomerase" reversible="true" fbc:lowerFluxBound="cobra_default_lb" fbc:upperFluxBound="cobra_default_ub">
        <listOfReactants>
          <speciesReference constant="true" species="M_G6P" stoichiometry="1" />
        </listOfReactants>
        <listOfProducts>
          <speciesReference constant="true" species="M_F6P" stoichiometry="1" />
        </listOfProducts>
        <fbc:geneProductAssociation>
          <fbc:geneProductRef fbc:geneProduct="G_SCO1942" />
        </fbc:geneProductAssociation>
      </reaction>
      <reaction fast="false" id="R_r0251" name="glucose-6-phosphate isomerase" reversible="true" fbc:lowerFluxBound="cobra_default_lb" fbc:upperFluxBound="cobra_default_ub">
        <listOfReactants>
          <speciesReference constant="true" species="M_bDG6P" stoichiometry="1" />
        </listOfReactants>
        <listOfProducts>
          <speciesReference constant="true" species="M_F6P" stoichiometry="1" />
        </listOfProducts>
        <fbc:geneProductAssociation>
          <fbc:geneProductRef fbc:geneProduct="G_SCO1942" />
        </fbc:geneProductAssociation>
      </reaction>
      <reaction fast="false" id="R_r0252" name="glucose-6-phosphate isomerase" reversible="true" fbc:lowerFluxBound="cobra_default_lb" fbc:upperFluxBound="cobra_default_ub">
        <listOfReactants>
          <speciesReference constant="true" species="M_G6P" stoichiometry="1" />
        </listOfReactants>
        <listOfProducts>
          <speciesReference constant="true" species="M_bDG6P" stoichiometry="1" />
        </listOfProducts>
        <fbc:geneProductAssociation>
          <fbc:geneProductRef fbc:geneProduct="G_SCO6659" />
        </fbc:geneProductAssociation>
      </reaction>
      <reaction fast="false" id="R_r0253" name="glucose-6-phosphate isomerase" reversible="true" fbc:lowerFluxBound="cobra_default_lb" fbc:upperFluxBound="cobra_default_ub">
        <listOfReactants>
          <speciesReference constant="true" species="M_G6P" stoichiometry="1" />
        </listOfReactants>
        <listOfProducts>
          <speciesReference constant="true" species="M_F6P" stoichiometry="1" />
        </listOfProducts>
        <fbc:geneProductAssociation>
          <fbc:geneProductRef fbc:geneProduct="G_SCO6659" />
        </fbc:geneProductAssociation>
      </reaction>
      <reaction fast="false" id="R_r0254" name="glucose-6-phosphate isomerase" reversible="true" fbc:lowerFluxBound="cobra_default_lb" fbc:upperFluxBound="cobra_default_ub">
        <listOfReactants>
          <speciesReference constant="true" species="M_bDG6P" stoichiometry="1" />
        </listOfReactants>
        <listOfProducts>
          <speciesReference constant="true" species="M_F6P" stoichiometry="1" />
        </listOfProducts>
        <fbc:geneProductAssociation>
          <fbc:geneProductRef fbc:geneProduct="G_SCO6659" />
        </fbc:geneProductAssociation>
      </reaction>
      <reaction fast="false" id="R_r0255" name="phosphoglucomutase" reversible="true" fbc:lowerFluxBound="cobra_default_lb" fbc:upperFluxBound="cobra_default_ub">
        <listOfReactants>
          <speciesReference constant="true" species="M_G6P" stoichiometry="1" />
        </listOfReactants>
        <listOfProducts>
          <speciesReference constant="true" species="M_G1P" stoichiometry="1" />
        </listOfProducts>
        <fbc:geneProductAssociation>
          <fbc:geneProductRef fbc:geneProduct="G_SCO7443" />
        </fbc:geneProductAssociation>
      </reaction>
      <reaction fast="false" id="R_r0256" name="6-phosphofructokinase" reversible="false" fbc:lowerFluxBound="cobra_0_bound" fbc:upperFluxBound="cobra_default_ub">
        <listOfReactants>
          <speciesReference constant="true" species="M_ATP" stoichiometry="1" />
          <speciesReference constant="true" species="M_F6P" stoichiometry="1" />
        </listOfReactants>
        <listOfProducts>
          <speciesReference constant="true" species="M_ADP" stoichiometry="1" />
          <speciesReference constant="true" species="M_FDP" stoichiometry="1" />
        </listOfProducts>
        <fbc:geneProductAssociation>
          <fbc:geneProductRef fbc:geneProduct="G_SCO2119" />
        </fbc:geneProductAssociation>
      </reaction>
      <reaction fast="false" id="R_r0257" name="6-phosphofructokinase" reversible="false" fbc:lowerFluxBound="cobra_0_bound" fbc:upperFluxBound="cobra_default_ub">
        <listOfReactants>
          <speciesReference constant="true" species="M_ATP" stoichiometry="1" />
          <speciesReference constant="true" species="M_F6P" stoichiometry="1" />
        </listOfReactants>
        <listOfProducts>
          <speciesReference constant="true" species="M_ADP" stoichiometry="1" />
          <speciesReference constant="true" species="M_FDP" stoichiometry="1" />
        </listOfProducts>
        <fbc:geneProductAssociation>
          <fbc:geneProductRef fbc:geneProduct="G_SCO5426" />
        </fbc:geneProductAssociation>
      </reaction>
      <reaction fast="false" id="R_r0258" name="6-phosphofructokinase" reversible="false" fbc:lowerFluxBound="cobra_0_bound" fbc:upperFluxBound="cobra_default_ub">
        <listOfReactants>
          <speciesReference constant="true" species="M_ATP" stoichiometry="1" />
          <speciesReference constant="true" species="M_F6P" stoichiometry="1" />
        </listOfReactants>
        <listOfProducts>
          <speciesReference constant="true" species="M_ADP" stoichiometry="1" />
          <speciesReference constant="true" species="M_FDP" stoichiometry="1" />
        </listOfProducts>
        <fbc:geneProductAssociation>
          <fbc:geneProductRef fbc:geneProduct="G_SCO1214" />
        </fbc:geneProductAssociation>
      </reaction>
      <reaction fast="false" id="R_r0259" name="fructose-bisphosphatase" reversible="false" fbc:lowerFluxBound="cobra_0_bound" fbc:upperFluxBound="cobra_default_ub">
        <listOfReactants>
          <speciesReference constant="true" species="M_FDP" stoichiometry="1" />
        </listOfReactants>
        <listOfProducts>
          <speciesReference constant="true" species="M_F6P" stoichiometry="1" />
          <speciesReference constant="true" species="M_PI" stoichiometry="1" />
        </listOfProducts>
        <fbc:geneProductAssociation>
          <fbc:geneProductRef fbc:geneProduct="G_SCO5047" />
        </fbc:geneProductAssociation>
      </reaction>
      <reaction fast="false" id="R_r0260" name="fructose-bisphosphate aldolase" reversible="true" fbc:lowerFluxBound="cobra_default_lb" fbc:upperFluxBound="cobra_default_ub">
        <listOfReactants>
          <speciesReference constant="true" species="M_FDP" stoichiometry="1" />
        </listOfReactants>
        <listOfProducts>
          <speciesReference constant="true" species="M_DHAP" stoichiometry="1" />
          <speciesReference constant="true" species="M_G3P" stoichiometry="1" />
        </listOfProducts>
        <fbc:geneProductAssociation>
          <fbc:geneProductRef fbc:geneProduct="G_SCO3649" />
        </fbc:geneProductAssociation>
      </reaction>
      <reaction fast="false" id="R_r0261" name="triose-phosphate isomerase" reversible="true" fbc:lowerFluxBound="cobra_default_lb" fbc:upperFluxBound="cobra_default_ub">
        <listOfReactants>
          <speciesReference constant="true" species="M_DHAP" stoichiometry="1" />
        </listOfReactants>
        <listOfProducts>
          <speciesReference constant="true" species="M_G3P" stoichiometry="1" />
        </listOfProducts>
        <fbc:geneProductAssociation>
          <fbc:geneProductRef fbc:geneProduct="G_SCO1945" />
        </fbc:geneProductAssociation>
      </reaction>
      <reaction fast="false" id="R_r0262" name="glyceraldehyde-3-phosphate dehydrogenase" reversible="true" fbc:lowerFluxBound="cobra_default_lb" fbc:upperFluxBound="cobra_default_ub">
        <listOfReactants>
          <speciesReference constant="true" species="M_NAD" stoichiometry="1" />
          <speciesReference constant="true" species="M_PI" stoichiometry="1" />
          <speciesReference constant="true" species="M_G3P" stoichiometry="1" />
        </listOfReactants>
        <listOfProducts>
          <speciesReference constant="true" species="M_NADH" stoichiometry="1" />
          <speciesReference constant="true" species="M_13PDG" stoichiometry="1" />
        </listOfProducts>
        <fbc:geneProductAssociation>
          <fbc:geneProductRef fbc:geneProduct="G_SCO1947" />
        </fbc:geneProductAssociation>
      </reaction>
      <reaction fast="false" id="R_r0263" name="glyceraldehyde-3-phosphate dehydrogenase" reversible="true" fbc:lowerFluxBound="cobra_default_lb" fbc:upperFluxBound="cobra_default_ub">
        <listOfReactants>
          <speciesReference constant="true" species="M_NAD" stoichiometry="1" />
          <speciesReference constant="true" species="M_PI" stoichiometry="1" />
          <speciesReference constant="true" species="M_G3P" stoichiometry="1" />
        </listOfReactants>
        <listOfProducts>
          <speciesReference constant="true" species="M_NADH" stoichiometry="1" />
          <speciesReference constant="true" species="M_13PDG" stoichiometry="1" />
        </listOfProducts>
        <fbc:geneProductAssociation>
          <fbc:geneProductRef fbc:geneProduct="G_SCO7511" />
        </fbc:geneProductAssociation>
      </reaction>
      <reaction fast="false" id="R_r0264" name="glyceraldehyde-3-phosphate dehydrogenase" reversible="true" fbc:lowerFluxBound="cobra_default_lb" fbc:upperFluxBound="cobra_default_ub">
        <listOfReactants>
          <speciesReference constant="true" species="M_NAD" stoichiometry="1" />
          <speciesReference constant="true" species="M_PI" stoichiometry="1" />
          <speciesReference constant="true" species="M_G3P" stoichiometry="1" />
        </listOfReactants>
        <listOfProducts>
          <speciesReference constant="true" species="M_NADH" stoichiometry="1" />
          <speciesReference constant="true" species="M_13PDG" stoichiometry="1" />
        </listOfProducts>
        <fbc:geneProductAssociation>
          <fbc:geneProductRef fbc:geneProduct="G_SCO7040" />
        </fbc:geneProductAssociation>
      </reaction>
      <reaction fast="false" id="R_r0265" name="glyceraldehyde-3-phosphate dehydrogenase (NADP)" reversible="false" fbc:lowerFluxBound="cobra_0_bound" fbc:upperFluxBound="cobra_default_ub">
        <listOfReactants>
          <speciesReference constant="true" species="M_NADP" stoichiometry="1" />
          <speciesReference constant="true" species="M_G3P" stoichiometry="1" />
        </listOfReactants>
        <listOfProducts>
          <speciesReference constant="true" species="M_3PG" stoichiometry="1" />
          <speciesReference constant="true" species="M_NADPH" stoichiometry="1" />
        </listOfProducts>
        <fbc:geneProductAssociation>
          <fbc:geneProductRef fbc:geneProduct="G_SCO5679" />
        </fbc:geneProductAssociation>
      </reaction>
      <reaction fast="false" id="R_r0266" name="phosphoglycerate kinase" reversible="true" fbc:lowerFluxBound="cobra_default_lb" fbc:upperFluxBound="cobra_default_ub">
        <listOfReactants>
          <speciesReference constant="true" species="M_ADP" stoichiometry="1" />
          <speciesReference constant="true" species="M_13PDG" stoichiometry="1" />
        </listOfReactants>
        <listOfProducts>
          <speciesReference constant="true" species="M_ATP" stoichiometry="1" />
          <speciesReference constant="true" species="M_3PG" stoichiometry="1" />
        </listOfProducts>
        <fbc:geneProductAssociation>
          <fbc:geneProductRef fbc:geneProduct="G_SCO1946" />
        </fbc:geneProductAssociation>
      </reaction>
      <reaction fast="false" id="R_r0267" name="acylphosphatase" reversible="false" fbc:lowerFluxBound="cobra_0_bound" fbc:upperFluxBound="cobra_default_ub">
        <listOfReactants>
          <speciesReference constant="true" species="M_ADP" stoichiometry="1" />
          <speciesReference constant="true" species="M_13PDG" stoichiometry="1" />
        </listOfReactants>
        <listOfProducts>
          <speciesReference constant="true" species="M_ATP" stoichiometry="1" />
          <speciesReference constant="true" species="M_3PG" stoichiometry="1" />
        </listOfProducts>
        <fbc:geneProductAssociation>
          <fbc:geneProductRef fbc:geneProduct="G_SCO5576" />
        </fbc:geneProductAssociation>
      </reaction>
      <reaction fast="false" id="R_r0268" name="phosphoglycerate mutase" reversible="true" fbc:lowerFluxBound="cobra_default_lb" fbc:upperFluxBound="cobra_default_ub">
        <listOfReactants>
          <speciesReference constant="true" species="M_3PG" stoichiometry="1" />
        </listOfReactants>
        <listOfProducts>
          <speciesReference constant="true" species="M_2PG" stoichiometry="1" />
        </listOfProducts>
        <fbc:geneProductAssociation>
          <fbc:geneProductRef fbc:geneProduct="G_SCO4209" />
        </fbc:geneProductAssociation>
      </reaction>
      <reaction fast="false" id="R_r0269" name="phosphoglycerate mutase" reversible="true" fbc:lowerFluxBound="cobra_default_lb" fbc:upperFluxBound="cobra_default_ub">
        <listOfReactants>
          <speciesReference constant="true" species="M_3PG" stoichiometry="1" />
        </listOfReactants>
        <listOfProducts>
          <speciesReference constant="true" species="M_2PG" stoichiometry="1" />
        </listOfProducts>
        <fbc:geneProductAssociation>
          <fbc:geneProductRef fbc:geneProduct="G_SCO2576" />
        </fbc:geneProductAssociation>
      </reaction>
      <reaction fast="false" id="R_r0270" name="phosphoglycerate mutase" reversible="true" fbc:lowerFluxBound="cobra_default_lb" fbc:upperFluxBound="cobra_default_ub">
        <listOfReactants>
          <speciesReference constant="true" species="M_3PG" stoichiometry="1" />
        </listOfReactants>
        <listOfProducts>
          <speciesReference constant="true" species="M_2PG" stoichiometry="1" />
        </listOfProducts>
        <fbc:geneProductAssociation>
          <fbc:geneProductRef fbc:geneProduct="G_SCO6818" />
        </fbc:geneProductAssociation>
      </reaction>
      <reaction fast="false" id="R_r0271" name="phosphopyruvate hydratase" reversible="true" fbc:lowerFluxBound="cobra_default_lb" fbc:upperFluxBound="cobra_default_ub">
        <listOfReactants>
          <speciesReference constant="true" species="M_2PG" stoichiometry="1" />
        </listOfReactants>
        <listOfProducts>
          <speciesReference constant="true" species="M_PEP" stoichiometry="1" />
        </listOfProducts>
        <fbc:geneProductAssociation>
          <fbc:geneProductRef fbc:geneProduct="G_SCO3096" />
        </fbc:geneProductAssociation>
      </reaction>
      <reaction fast="false" id="R_r0272" name="phosphopyruvate hydratase" reversible="true" fbc:lowerFluxBound="cobra_default_lb" fbc:upperFluxBound="cobra_default_ub">
        <listOfReactants>
          <speciesReference constant="true" species="M_2PG" stoichiometry="1" />
        </listOfReactants>
        <listOfProducts>
          <speciesReference constant="true" species="M_PEP" stoichiometry="1" />
        </listOfProducts>
        <fbc:geneProductAssociation>
          <fbc:geneProductRef fbc:geneProduct="G_SCO7638" />
        </fbc:geneProductAssociation>
      </reaction>
      <reaction fast="false" id="R_r0273" name="pyruvate kinase" reversible="false" fbc:lowerFluxBound="cobra_0_bound" fbc:upperFluxBound="cobra_default_ub">
        <listOfReactants>
          <speciesReference constant="true" species="M_ADP" stoichiometry="1" />
          <speciesReference constant="true" species="M_PEP" stoichiometry="1" />
        </listOfReactants>
        <listOfProducts>
          <speciesReference constant="true" species="M_ATP" stoichiometry="1" />
          <speciesReference constant="true" species="M_PYR" stoichiometry="1" />
        </listOfProducts>
        <fbc:geneProductAssociation>
          <fbc:geneProductRef fbc:geneProduct="G_SCO2014" />
        </fbc:geneProductAssociation>
      </reaction>
      <reaction fast="false" id="R_r0274" name="pyruvate kinase" reversible="false" fbc:lowerFluxBound="cobra_0_bound" fbc:upperFluxBound="cobra_default_ub">
        <listOfReactants>
          <speciesReference constant="true" species="M_ADP" stoichiometry="1" />
          <speciesReference constant="true" species="M_PEP" stoichiometry="1" />
        </listOfReactants>
        <listOfProducts>
          <speciesReference constant="true" species="M_ATP" stoichiometry="1" />
          <speciesReference constant="true" species="M_PYR" stoichiometry="1" />
        </listOfProducts>
        <fbc:geneProductAssociation>
          <fbc:geneProductRef fbc:geneProduct="G_SCO5423" />
        </fbc:geneProductAssociation>
      </reaction>
      <reaction fast="false" id="R_r0275" name="pyruvate dehydrogenase (acetyl-transferring)" reversible="false" fbc:lowerFluxBound="cobra_0_bound" fbc:upperFluxBound="cobra_default_ub">
        <listOfReactants>
          <speciesReference constant="true" species="M_PYR" stoichiometry="1" />
          <speciesReference constant="true" species="M_LIPO" stoichiometry="1" />
        </listOfReactants>
        <listOfProducts>
          <speciesReference constant="true" species="M_ADLIPO" stoichiometry="1" />
          <speciesReference constant="true" species="M_CO2" stoichiometry="1" />
        </listOfProducts>
        <fbc:geneProductAssociation>
          <fbc:geneProductRef fbc:geneProduct="G_SCO2183" />
        </fbc:geneProductAssociation>
      </reaction>
      <reaction fast="false" id="R_r0276" name="pyruvate dehydrogenase (acetyl-transferring)" reversible="false" fbc:lowerFluxBound="cobra_0_bound" fbc:upperFluxBound="cobra_default_ub">
        <listOfReactants>
          <speciesReference constant="true" species="M_PYR" stoichiometry="1" />
          <speciesReference constant="true" species="M_LIPO" stoichiometry="1" />
        </listOfReactants>
        <listOfProducts>
          <speciesReference constant="true" species="M_ADLIPO" stoichiometry="1" />
          <speciesReference constant="true" species="M_CO2" stoichiometry="1" />
        </listOfProducts>
        <fbc:geneProductAssociation>
          <fbc:geneProductRef fbc:geneProduct="G_SCO2371" />
        </fbc:geneProductAssociation>
      </reaction>
      <reaction fast="false" id="R_r0277" name="pyruvate dehydrogenase (acetyl-transferring)" reversible="false" fbc:lowerFluxBound="cobra_0_bound" fbc:upperFluxBound="cobra_default_ub">
        <listOfReactants>
          <speciesReference constant="true" species="M_PYR" stoichiometry="1" />
          <speciesReference constant="true" species="M_LIPO" stoichiometry="1" />
        </listOfReactants>
        <listOfProducts>
          <speciesReference constant="true" species="M_ADLIPO" stoichiometry="1" />
          <speciesReference constant="true" species="M_CO2" stoichiometry="1" />
        </listOfProducts>
        <fbc:geneProductAssociation>
          <fbc:geneProductRef fbc:geneProduct="G_SCO7124" />
        </fbc:geneProductAssociation>
      </reaction>
      <reaction fast="false" id="R_r0278" name="pyruvate dehydrogenase (acetyl-transferring)" reversible="false" fbc:lowerFluxBound="cobra_0_bound" fbc:upperFluxBound="cobra_default_ub">
        <listOfReactants>
          <speciesReference constant="true" species="M_PYR" stoichiometry="1" />
          <speciesReference constant="true" species="M_LIPO" stoichiometry="1" />
        </listOfReactants>
        <listOfProducts>
          <speciesReference constant="true" species="M_ADLIPO" stoichiometry="1" />
          <speciesReference constant="true" species="M_CO2" stoichiometry="1" />
        </listOfProducts>
        <fbc:geneProductAssociation>
          <fbc:and>
            <fbc:geneProductRef fbc:geneProduct="G_SCO1270" />
            <fbc:geneProductRef fbc:geneProduct="G_SCO1269" />
          </fbc:and>
        </fbc:geneProductAssociation>
      </reaction>
      <reaction fast="false" id="R_r0279" name="dihydrolipoyllysine-residue acetyltransferase" reversible="false" fbc:lowerFluxBound="cobra_0_bound" fbc:upperFluxBound="cobra_default_ub">
        <listOfReactants>
          <speciesReference constant="true" species="M_ADLIPO" stoichiometry="1" />
          <speciesReference constant="true" species="M_COA" stoichiometry="1" />
        </listOfReactants>
        <listOfProducts>
          <speciesReference constant="true" species="M_DLIPO" stoichiometry="1" />
          <speciesReference constant="true" species="M_ACCOA" stoichiometry="1" />
        </listOfProducts>
        <fbc:geneProductAssociation>
          <fbc:and>
            <fbc:geneProductRef fbc:geneProduct="G_SCO3815" />
            <fbc:geneProductRef fbc:geneProduct="G_SCO3829" />
          </fbc:and>
        </fbc:geneProductAssociation>
      </reaction>
      <reaction fast="false" id="R_r0280" name="dihydrolipoyl dehydrogenase" reversible="false" fbc:lowerFluxBound="cobra_0_bound" fbc:upperFluxBound="cobra_default_ub">
        <listOfReactants>
          <speciesReference constant="true" species="M_NAD" stoichiometry="1" />
          <speciesReference constant="true" species="M_DLIPO" stoichiometry="1" />
        </listOfReactants>
        <listOfProducts>
          <speciesReference constant="true" species="M_NADH" stoichiometry="1" />
          <speciesReference constant="true" species="M_LIPO" stoichiometry="1" />
        </listOfProducts>
        <fbc:geneProductAssociation>
          <fbc:geneProductRef fbc:geneProduct="G_SCO0884" />
        </fbc:geneProductAssociation>
      </reaction>
      <reaction fast="false" id="R_r0281" name="dihydrolipoyl dehydrogenase" reversible="false" fbc:lowerFluxBound="cobra_0_bound" fbc:upperFluxBound="cobra_default_ub">
        <listOfReactants>
          <speciesReference constant="true" species="M_NAD" stoichiometry="1" />
          <speciesReference constant="true" species="M_DLIPO" stoichiometry="1" />
        </listOfReactants>
        <listOfProducts>
          <speciesReference constant="true" species="M_NADH" stoichiometry="1" />
          <speciesReference constant="true" species="M_LIPO" stoichiometry="1" />
        </listOfProducts>
        <fbc:geneProductAssociation>
          <fbc:geneProductRef fbc:geneProduct="G_SCO2180" />
        </fbc:geneProductAssociation>
      </reaction>
      <reaction fast="false" id="R_r0282" name="dihydrolipoyl dehydrogenase" reversible="false" fbc:lowerFluxBound="cobra_0_bound" fbc:upperFluxBound="cobra_default_ub">
        <listOfReactants>
          <speciesReference constant="true" species="M_NAD" stoichiometry="1" />
          <speciesReference constant="true" species="M_DLIPO" stoichiometry="1" />
        </listOfReactants>
        <listOfProducts>
          <speciesReference constant="true" species="M_NADH" stoichiometry="1" />
          <speciesReference constant="true" species="M_LIPO" stoichiometry="1" />
        </listOfProducts>
        <fbc:geneProductAssociation>
          <fbc:geneProductRef fbc:geneProduct="G_SCO4919" />
        </fbc:geneProductAssociation>
      </reaction>
      <reaction fast="false" id="R_r0283" name="citrate synthase" reversible="false" fbc:lowerFluxBound="cobra_0_bound" fbc:upperFluxBound="cobra_default_ub">
        <listOfReactants>
          <speciesReference constant="true" species="M_OA" stoichiometry="1" />
          <speciesReference constant="true" species="M_ACCOA" stoichiometry="1" />
        </listOfReactants>
        <listOfProducts>
          <speciesReference constant="true" species="M_CIT" stoichiometry="1" />
          <speciesReference constant="true" species="M_COA" stoichiometry="1" />
        </listOfProducts>
        <fbc:geneProductAssociation>
          <fbc:geneProductRef fbc:geneProduct="G_SCO2736" />
        </fbc:geneProductAssociation>
      </reaction>
      <reaction fast="false" id="R_r0284" name="citrate synthase" reversible="false" fbc:lowerFluxBound="cobra_0_bound" fbc:upperFluxBound="cobra_default_ub">
        <listOfReactants>
          <speciesReference constant="true" species="M_OA" stoichiometry="1" />
          <speciesReference constant="true" species="M_ACCOA" stoichiometry="1" />
        </listOfReactants>
        <listOfProducts>
          <speciesReference constant="true" species="M_CIT" stoichiometry="1" />
          <speciesReference constant="true" species="M_COA" stoichiometry="1" />
        </listOfProducts>
        <fbc:geneProductAssociation>
          <fbc:geneProductRef fbc:geneProduct="G_SCO4388" />
        </fbc:geneProductAssociation>
      </reaction>
      <reaction fast="false" id="R_r0285" name="citrate synthase" reversible="false" fbc:lowerFluxBound="cobra_0_bound" fbc:upperFluxBound="cobra_default_ub">
        <listOfReactants>
          <speciesReference constant="true" species="M_OA" stoichiometry="1" />
          <speciesReference constant="true" species="M_ACCOA" stoichiometry="1" />
        </listOfReactants>
        <listOfProducts>
          <speciesReference constant="true" species="M_CIT" stoichiometry="1" />
          <speciesReference constant="true" species="M_COA" stoichiometry="1" />
        </listOfProducts>
        <fbc:geneProductAssociation>
          <fbc:geneProductRef fbc:geneProduct="G_SCO5832" />
        </fbc:geneProductAssociation>
      </reaction>
      <reaction fast="false" id="R_r0286" name="aconitate hydratase" reversible="true" fbc:lowerFluxBound="cobra_default_lb" fbc:upperFluxBound="cobra_default_ub">
        <listOfReactants>
          <speciesReference constant="true" species="M_CIT" stoichiometry="1" />
        </listOfReactants>
        <listOfProducts>
          <speciesReference constant="true" species="M_ICIT" stoichiometry="1" />
        </listOfProducts>
        <fbc:geneProductAssociation>
          <fbc:geneProductRef fbc:geneProduct="G_SCO5999" />
        </fbc:geneProductAssociation>
      </reaction>
      <reaction fast="false" id="R_r0287" name="isocitrate dehydrogenase (NADP)" reversible="false" fbc:lowerFluxBound="cobra_0_bound" fbc:upperFluxBound="cobra_default_ub">
        <listOfReactants>
          <speciesReference constant="true" species="M_ICIT" stoichiometry="1" />
          <speciesReference constant="true" species="M_NADP" stoichiometry="1" />
        </listOfReactants>
        <listOfProducts>
          <speciesReference constant="true" species="M_AKG" stoichiometry="1" />
          <speciesReference constant="true" species="M_NADPH" stoichiometry="1" />
          <speciesReference constant="true" species="M_CO2" stoichiometry="1" />
        </listOfProducts>
        <fbc:geneProductAssociation>
          <fbc:geneProductRef fbc:geneProduct="G_SCO7000" />
        </fbc:geneProductAssociation>
      </reaction>
      <reaction fast="false" id="R_r0288" name="oxoglutarate dehydrogenase" reversible="false" fbc:lowerFluxBound="cobra_0_bound" fbc:upperFluxBound="cobra_default_ub">
        <listOfReactants>
          <speciesReference constant="true" species="M_AKG" stoichiometry="1" />
          <speciesReference constant="true" species="M_LIPO" stoichiometry="1" />
        </listOfReactants>
        <listOfProducts>
          <speciesReference constant="true" species="M_CO2" stoichiometry="1" />
          <speciesReference constant="true" species="M_SDLIPO" stoichiometry="1" />
        </listOfProducts>
        <fbc:geneProductAssociation>
          <fbc:geneProductRef fbc:geneProduct="G_SCO5281" />
        </fbc:geneProductAssociation>
      </reaction>
      <reaction fast="false" id="R_r0289" name="dihydrolipoyllysine-residue succinyltransferase" reversible="false" fbc:lowerFluxBound="cobra_0_bound" fbc:upperFluxBound="cobra_default_ub">
        <listOfReactants>
          <speciesReference constant="true" species="M_COA" stoichiometry="1" />
          <speciesReference constant="true" species="M_SDLIPO" stoichiometry="1" />
        </listOfReactants>
        <listOfProducts>
          <speciesReference constant="true" species="M_DLIPO" stoichiometry="1" />
          <speciesReference constant="true" species="M_SUCCOA" stoichiometry="1" />
        </listOfProducts>
        <fbc:geneProductAssociation>
          <fbc:geneProductRef fbc:geneProduct="G_SCO2181" />
        </fbc:geneProductAssociation>
      </reaction>
      <reaction fast="false" id="R_r0290" name="dihydrolipoyllysine-residue succinyltransferase" reversible="false" fbc:lowerFluxBound="cobra_0_bound" fbc:upperFluxBound="cobra_default_ub">
        <listOfReactants>
          <speciesReference constant="true" species="M_COA" stoichiometry="1" />
          <speciesReference constant="true" species="M_SDLIPO" stoichiometry="1" />
        </listOfReactants>
        <listOfProducts>
          <speciesReference constant="true" species="M_DLIPO" stoichiometry="1" />
          <speciesReference constant="true" species="M_SUCCOA" stoichiometry="1" />
        </listOfProducts>
        <fbc:geneProductAssociation>
          <fbc:geneProductRef fbc:geneProduct="G_SCO7123" />
        </fbc:geneProductAssociation>
      </reaction>
      <reaction fast="false" id="R_r0291" name="2-oxoglutarate synthase" reversible="true" fbc:lowerFluxBound="cobra_default_lb" fbc:upperFluxBound="cobra_default_ub">
        <listOfReactants>
          <speciesReference constant="true" species="M_FERI" stoichiometry="2" />
          <speciesReference constant="true" species="M_AKG" stoichiometry="1" />
          <speciesReference constant="true" species="M_COA" stoichiometry="1" />
        </listOfReactants>
        <listOfProducts>
          <speciesReference constant="true" species="M_FERO" stoichiometry="2" />
          <speciesReference constant="true" species="M_CO2" stoichiometry="1" />
          <speciesReference constant="true" species="M_SUCCOA" stoichiometry="1" />
        </listOfProducts>
        <fbc:geneProductAssociation>
          <fbc:and>
            <fbc:geneProductRef fbc:geneProduct="G_SCO6270" />
            <fbc:geneProductRef fbc:geneProduct="G_SCO6269" />
          </fbc:and>
        </fbc:geneProductAssociation>
      </reaction>
      <reaction fast="false" id="R_r0292" name="2-oxoglutarate synthase" reversible="true" fbc:lowerFluxBound="cobra_default_lb" fbc:upperFluxBound="cobra_default_ub">
        <listOfReactants>
          <speciesReference constant="true" species="M_FERI" stoichiometry="2" />
          <speciesReference constant="true" species="M_AKG" stoichiometry="1" />
          <speciesReference constant="true" species="M_COA" stoichiometry="1" />
        </listOfReactants>
        <listOfProducts>
          <speciesReference constant="true" species="M_FERO" stoichiometry="2" />
          <speciesReference constant="true" species="M_CO2" stoichiometry="1" />
          <speciesReference constant="true" species="M_SUCCOA" stoichiometry="1" />
        </listOfProducts>
        <fbc:geneProductAssociation>
          <fbc:and>
            <fbc:geneProductRef fbc:geneProduct="G_SCO4594" />
            <fbc:geneProductRef fbc:geneProduct="G_SCO4595" />
          </fbc:and>
        </fbc:geneProductAssociation>
      </reaction>
      <reaction fast="false" id="R_r0293" name="succinate-CoA ligase" reversible="true" fbc:lowerFluxBound="cobra_default_lb" fbc:upperFluxBound="cobra_default_ub">
        <listOfReactants>
          <speciesReference constant="true" species="M_ADP" stoichiometry="1" />
          <speciesReference constant="true" species="M_PI" stoichiometry="1" />
          <speciesReference constant="true" species="M_SUCCOA" stoichiometry="1" />
        </listOfReactants>
        <listOfProducts>
          <speciesReference constant="true" species="M_ATP" stoichiometry="1" />
          <speciesReference constant="true" species="M_SUCC" stoichiometry="1" />
          <speciesReference constant="true" species="M_COA" stoichiometry="1" />
        </listOfProducts>
        <fbc:geneProductAssociation>
          <fbc:and>
            <fbc:geneProductRef fbc:geneProduct="G_SCO4809" />
            <fbc:geneProductRef fbc:geneProduct="G_SCO4808" />
          </fbc:and>
        </fbc:geneProductAssociation>
      </reaction>
      <reaction fast="false" id="R_r0294" name="succinate-CoA ligase" reversible="true" fbc:lowerFluxBound="cobra_default_lb" fbc:upperFluxBound="cobra_default_ub">
        <listOfReactants>
          <speciesReference constant="true" species="M_ADP" stoichiometry="1" />
          <speciesReference constant="true" species="M_PI" stoichiometry="1" />
          <speciesReference constant="true" species="M_SUCCOA" stoichiometry="1" />
        </listOfReactants>
        <listOfProducts>
          <speciesReference constant="true" species="M_ATP" stoichiometry="1" />
          <speciesReference constant="true" species="M_SUCC" stoichiometry="1" />
          <speciesReference constant="true" species="M_COA" stoichiometry="1" />
        </listOfProducts>
        <fbc:geneProductAssociation>
          <fbc:and>
            <fbc:geneProductRef fbc:geneProduct="G_SCO6586" />
            <fbc:geneProductRef fbc:geneProduct="G_SCO6585" />
          </fbc:and>
        </fbc:geneProductAssociation>
      </reaction>
      <reaction fast="false" id="R_r0295" name="fumarate hydratase" reversible="true" fbc:lowerFluxBound="cobra_default_lb" fbc:upperFluxBound="cobra_default_ub">
        <listOfReactants>
          <speciesReference constant="true" species="M_FUM" stoichiometry="1" />
        </listOfReactants>
        <listOfProducts>
          <speciesReference constant="true" species="M_MAL" stoichiometry="1" />
        </listOfProducts>
        <fbc:geneProductAssociation>
          <fbc:geneProductRef fbc:geneProduct="G_SCO5044" />
        </fbc:geneProductAssociation>
      </reaction>
      <reaction fast="false" id="R_r0296" name="fumarate hydratase" reversible="true" fbc:lowerFluxBound="cobra_default_lb" fbc:upperFluxBound="cobra_default_ub">
        <listOfReactants>
          <speciesReference constant="true" species="M_FUM" stoichiometry="1" />
        </listOfReactants>
        <listOfProducts>
          <speciesReference constant="true" species="M_MAL" stoichiometry="1" />
        </listOfProducts>
        <fbc:geneProductAssociation>
          <fbc:geneProductRef fbc:geneProduct="G_SCO5042" />
        </fbc:geneProductAssociation>
      </reaction>
      <reaction fast="false" id="R_r0297" name="malate dehydrogenase" reversible="true" fbc:lowerFluxBound="cobra_default_lb" fbc:upperFluxBound="cobra_default_ub">
        <listOfReactants>
          <speciesReference constant="true" species="M_NAD" stoichiometry="1" />
          <speciesReference constant="true" species="M_MAL" stoichiometry="1" />
        </listOfReactants>
        <listOfProducts>
          <speciesReference constant="true" species="M_OA" stoichiometry="1" />
          <speciesReference constant="true" species="M_NADH" stoichiometry="1" />
        </listOfProducts>
        <fbc:geneProductAssociation>
          <fbc:geneProductRef fbc:geneProduct="G_SCO4827" />
        </fbc:geneProductAssociation>
      </reaction>
      <reaction fast="false" id="R_r0298" name="citrate lyase" reversible="false" fbc:lowerFluxBound="cobra_0_bound" fbc:upperFluxBound="cobra_default_ub">
        <listOfReactants>
          <speciesReference constant="true" species="M_CIT" stoichiometry="1" />
        </listOfReactants>
        <listOfProducts>
          <speciesReference constant="true" species="M_OA" stoichiometry="1" />
          <speciesReference constant="true" species="M_AC" stoichiometry="1" />
        </listOfProducts>
        <fbc:geneProductAssociation>
          <fbc:geneProductRef fbc:geneProduct="G_SCO2033" />
        </fbc:geneProductAssociation>
      </reaction>
      <reaction fast="false" id="R_r0299" name="citrate lyase" reversible="false" fbc:lowerFluxBound="cobra_0_bound" fbc:upperFluxBound="cobra_default_ub">
        <listOfReactants>
          <speciesReference constant="true" species="M_CIT" stoichiometry="1" />
        </listOfReactants>
        <listOfProducts>
          <speciesReference constant="true" species="M_OA" stoichiometry="1" />
          <speciesReference constant="true" species="M_AC" stoichiometry="1" />
        </listOfProducts>
        <fbc:geneProductAssociation>
          <fbc:geneProductRef fbc:geneProduct="G_SCO6471" />
        </fbc:geneProductAssociation>
      </reaction>
      <reaction fast="false" id="R_r0300" name="acetyl-CoA synthetase" reversible="false" fbc:lowerFluxBound="cobra_0_bound" fbc:upperFluxBound="cobra_default_ub">
        <listOfReactants>
          <speciesReference constant="true" species="M_ATP" stoichiometry="1" />
          <speciesReference constant="true" species="M_AC" stoichiometry="1" />
          <speciesReference constant="true" species="M_COA" stoichiometry="1" />
        </listOfReactants>
        <listOfProducts>
          <speciesReference constant="true" species="M_ACCOA" stoichiometry="1" />
          <speciesReference constant="true" species="M_PPI" stoichiometry="1" />
          <speciesReference constant="true" species="M_AMP" stoichiometry="1" />
        </listOfProducts>
        <fbc:geneProductAssociation>
          <fbc:geneProductRef fbc:geneProduct="G_SCO3563" />
        </fbc:geneProductAssociation>
      </reaction>
      <reaction fast="false" id="R_r0301" name="acetyl-CoA synthetase" reversible="false" fbc:lowerFluxBound="cobra_0_bound" fbc:upperFluxBound="cobra_default_ub">
        <listOfReactants>
          <speciesReference constant="true" species="M_ATP" stoichiometry="1" />
          <speciesReference constant="true" species="M_AC" stoichiometry="1" />
          <speciesReference constant="true" species="M_COA" stoichiometry="1" />
        </listOfReactants>
        <listOfProducts>
          <speciesReference constant="true" species="M_ACCOA" stoichiometry="1" />
          <speciesReference constant="true" species="M_PPI" stoichiometry="1" />
          <speciesReference constant="true" species="M_AMP" stoichiometry="1" />
        </listOfProducts>
        <fbc:geneProductAssociation>
          <fbc:geneProductRef fbc:geneProduct="G_SCO5983" />
        </fbc:geneProductAssociation>
      </reaction>
      <reaction fast="false" id="R_r0302" name="acetyl-CoA synthetase" reversible="false" fbc:lowerFluxBound="cobra_0_bound" fbc:upperFluxBound="cobra_default_ub">
        <listOfReactants>
          <speciesReference constant="true" species="M_ATP" stoichiometry="1" />
          <speciesReference constant="true" species="M_AC" stoichiometry="1" />
          <speciesReference constant="true" species="M_COA" stoichiometry="1" />
        </listOfReactants>
        <listOfProducts>
          <speciesReference constant="true" species="M_ACCOA" stoichiometry="1" />
          <speciesReference constant="true" species="M_PPI" stoichiometry="1" />
          <speciesReference constant="true" species="M_AMP" stoichiometry="1" />
        </listOfProducts>
        <fbc:geneProductAssociation>
          <fbc:geneProductRef fbc:geneProduct="G_SCO6195" />
        </fbc:geneProductAssociation>
      </reaction>
      <reaction fast="false" id="R_r0303" name="aldehyde dehydrogenase (NAD)" reversible="false" fbc:lowerFluxBound="cobra_0_bound" fbc:upperFluxBound="cobra_default_ub">
        <listOfReactants>
          <speciesReference constant="true" species="M_NAD" stoichiometry="1" />
          <speciesReference constant="true" species="M_ACAL" stoichiometry="1" />
        </listOfReactants>
        <listOfProducts>
          <speciesReference constant="true" species="M_NADH" stoichiometry="1" />
          <speciesReference constant="true" species="M_AC" stoichiometry="1" />
        </listOfProducts>
        <fbc:geneProductAssociation>
          <fbc:geneProductRef fbc:geneProduct="G_SCO1174" />
        </fbc:geneProductAssociation>
      </reaction>
      <reaction fast="false" id="R_r0304" name="aldehyde dehydrogenase (NAD)" reversible="false" fbc:lowerFluxBound="cobra_0_bound" fbc:upperFluxBound="cobra_default_ub">
        <listOfReactants>
          <speciesReference constant="true" species="M_NAD" stoichiometry="1" />
          <speciesReference constant="true" species="M_ACAL" stoichiometry="1" />
        </listOfReactants>
        <listOfProducts>
          <speciesReference constant="true" species="M_NADH" stoichiometry="1" />
          <speciesReference constant="true" species="M_AC" stoichiometry="1" />
        </listOfProducts>
        <fbc:geneProductAssociation>
          <fbc:geneProductRef fbc:geneProduct="G_SCO1706" />
        </fbc:geneProductAssociation>
      </reaction>
      <reaction fast="false" id="R_r0305" name="aldehyde dehydrogenase (NAD)" reversible="false" fbc:lowerFluxBound="cobra_0_bound" fbc:upperFluxBound="cobra_default_ub">
        <listOfReactants>
          <speciesReference constant="true" species="M_NAD" stoichiometry="1" />
          <speciesReference constant="true" species="M_ACAL" stoichiometry="1" />
        </listOfReactants>
        <listOfProducts>
          <speciesReference constant="true" species="M_NADH" stoichiometry="1" />
          <speciesReference constant="true" species="M_AC" stoichiometry="1" />
        </listOfProducts>
        <fbc:geneProductAssociation>
          <fbc:geneProductRef fbc:geneProduct="G_SCO3420" />
        </fbc:geneProductAssociation>
      </reaction>
      <reaction fast="false" id="R_r0306" name="aldehyde dehydrogenase (NAD)" reversible="false" fbc:lowerFluxBound="cobra_0_bound" fbc:upperFluxBound="cobra_default_ub">
        <listOfReactants>
          <speciesReference constant="true" species="M_NAD" stoichiometry="1" />
          <speciesReference constant="true" species="M_ACAL" stoichiometry="1" />
        </listOfReactants>
        <listOfProducts>
          <speciesReference constant="true" species="M_NADH" stoichiometry="1" />
          <speciesReference constant="true" species="M_AC" stoichiometry="1" />
        </listOfProducts>
        <fbc:geneProductAssociation>
          <fbc:geneProductRef fbc:geneProduct="G_SCO4913" />
        </fbc:geneProductAssociation>
      </reaction>
      <reaction fast="false" id="R_r0307" name="pyruvate phosphate dikinase" reversible="false" fbc:lowerFluxBound="cobra_0_bound" fbc:upperFluxBound="cobra_default_ub">
        <listOfReactants>
          <speciesReference constant="true" species="M_ATP" stoichiometry="1" />
          <speciesReference constant="true" species="M_PYR" stoichiometry="1" />
          <speciesReference constant="true" species="M_PI" stoichiometry="1" />
        </listOfReactants>
        <listOfProducts>
          <speciesReference constant="true" species="M_PEP" stoichiometry="1" />
          <speciesReference constant="true" species="M_PPI" stoichiometry="1" />
          <speciesReference constant="true" species="M_AMP" stoichiometry="1" />
        </listOfProducts>
        <fbc:geneProductAssociation>
          <fbc:geneProductRef fbc:geneProduct="G_SCO0208" />
        </fbc:geneProductAssociation>
      </reaction>
      <reaction fast="false" id="R_r0308" name="pyruvate phosphate dikinase" reversible="false" fbc:lowerFluxBound="cobra_0_bound" fbc:upperFluxBound="cobra_default_ub">
        <listOfReactants>
          <speciesReference constant="true" species="M_ATP" stoichiometry="1" />
          <speciesReference constant="true" species="M_PYR" stoichiometry="1" />
          <speciesReference constant="true" species="M_PI" stoichiometry="1" />
        </listOfReactants>
        <listOfProducts>
          <speciesReference constant="true" species="M_PEP" stoichiometry="1" />
          <speciesReference constant="true" species="M_PPI" stoichiometry="1" />
          <speciesReference constant="true" species="M_AMP" stoichiometry="1" />
        </listOfProducts>
        <fbc:geneProductAssociation>
          <fbc:geneProductRef fbc:geneProduct="G_SCO2494" />
        </fbc:geneProductAssociation>
      </reaction>
      <reaction fast="false" id="R_r0309" name="D-lactate dehydrogenase" reversible="true" fbc:lowerFluxBound="cobra_default_lb" fbc:upperFluxBound="cobra_default_ub">
        <listOfReactants>
          <speciesReference constant="true" species="M_NAD" stoichiometry="1" />
          <speciesReference constant="true" species="M_LAC" stoichiometry="1" />
        </listOfReactants>
        <listOfProducts>
          <speciesReference constant="true" species="M_NADH" stoichiometry="1" />
          <speciesReference constant="true" species="M_PYR" stoichiometry="1" />
        </listOfProducts>
        <fbc:geneProductAssociation>
          <fbc:geneProductRef fbc:geneProduct="G_SCO2118" />
        </fbc:geneProductAssociation>
      </reaction>
      <reaction fast="false" id="R_r0310" name="L-lactate dehydrogenase" reversible="true" fbc:lowerFluxBound="cobra_default_lb" fbc:upperFluxBound="cobra_default_ub">
        <listOfReactants>
          <speciesReference constant="true" species="M_NAD" stoichiometry="1" />
          <speciesReference constant="true" species="M_LLAC" stoichiometry="1" />
        </listOfReactants>
        <listOfProducts>
          <speciesReference constant="true" species="M_NADH" stoichiometry="1" />
          <speciesReference constant="true" species="M_PYR" stoichiometry="1" />
        </listOfProducts>
      </reaction>
      <reaction fast="false" id="R_r0311" name="malate dehydrogenase" reversible="false" fbc:lowerFluxBound="cobra_0_bound" fbc:upperFluxBound="cobra_default_ub">
        <listOfReactants>
          <speciesReference constant="true" species="M_NAD" stoichiometry="1" />
          <speciesReference constant="true" species="M_MAL" stoichiometry="1" />
        </listOfReactants>
        <listOfProducts>
          <speciesReference constant="true" species="M_NADH" stoichiometry="1" />
          <speciesReference constant="true" species="M_PYR" stoichiometry="1" />
          <speciesReference constant="true" species="M_CO2" stoichiometry="1" />
        </listOfProducts>
        <fbc:geneProductAssociation>
          <fbc:geneProductRef fbc:geneProduct="G_SCO2951" />
        </fbc:geneProductAssociation>
      </reaction>
      <reaction fast="false" id="R_r0312" name="malate dehydrogenase" reversible="false" fbc:lowerFluxBound="cobra_0_bound" fbc:upperFluxBound="cobra_default_ub">
        <listOfReactants>
          <speciesReference constant="true" species="M_NAD" stoichiometry="1" />
          <speciesReference constant="true" species="M_MAL" stoichiometry="1" />
        </listOfReactants>
        <listOfProducts>
          <speciesReference constant="true" species="M_NADH" stoichiometry="1" />
          <speciesReference constant="true" species="M_PYR" stoichiometry="1" />
          <speciesReference constant="true" species="M_CO2" stoichiometry="1" />
        </listOfProducts>
        <fbc:geneProductAssociation>
          <fbc:geneProductRef fbc:geneProduct="G_SCO5261" />
        </fbc:geneProductAssociation>
      </reaction>
      <reaction fast="false" id="R_r0313" name="acetyl-CoA carboxylase" reversible="true" fbc:lowerFluxBound="cobra_default_lb" fbc:upperFluxBound="cobra_default_ub">
        <listOfReactants>
          <speciesReference constant="true" species="M_ATP" stoichiometry="1" />
          <speciesReference constant="true" species="M_ACCOA" stoichiometry="1" />
          <speciesReference constant="true" species="M_CO2" stoichiometry="1" />
        </listOfReactants>
        <listOfProducts>
          <speciesReference constant="true" species="M_ADP" stoichiometry="1" />
          <speciesReference constant="true" species="M_MALCOA" stoichiometry="1" />
          <speciesReference constant="true" species="M_PI" stoichiometry="1" />
        </listOfProducts>
        <fbc:geneProductAssociation>
          <fbc:geneProductRef fbc:geneProduct="G_SCO2445" />
        </fbc:geneProductAssociation>
      </reaction>
      <reaction fast="false" id="R_r0314" name="pyruvate dehydrogenase (cytochrome)" reversible="false" fbc:lowerFluxBound="cobra_0_bound" fbc:upperFluxBound="cobra_default_ub">
        <listOfReactants>
          <speciesReference constant="true" species="M_MK" stoichiometry="1" />
          <speciesReference constant="true" species="M_PYR" stoichiometry="1" />
        </listOfReactants>
        <listOfProducts>
          <speciesReference constant="true" species="M_MKH2" stoichiometry="1" />
          <speciesReference constant="true" species="M_AC" stoichiometry="1" />
          <speciesReference constant="true" species="M_CO2" stoichiometry="1" />
        </listOfProducts>
        <fbc:geneProductAssociation>
          <fbc:geneProductRef fbc:geneProduct="G_SCO6155" />
        </fbc:geneProductAssociation>
      </reaction>
      <reaction fast="false" id="R_r0315" name="alcohol dehydrogenase" reversible="true" fbc:lowerFluxBound="cobra_default_lb" fbc:upperFluxBound="cobra_default_ub">
        <listOfReactants>
          <speciesReference constant="true" species="M_ACAL" stoichiometry="1" />
          <speciesReference constant="true" species="M_NADH" stoichiometry="1" />
        </listOfReactants>
        <listOfProducts>
          <speciesReference constant="true" species="M_NAD" stoichiometry="1" />
          <speciesReference constant="true" species="M_ETH" stoichiometry="1" />
        </listOfProducts>
        <fbc:geneProductAssociation>
          <fbc:geneProductRef fbc:geneProduct="G_SCO0199" />
        </fbc:geneProductAssociation>
      </reaction>
      <reaction fast="false" id="R_r0316" name="alcohol dehydrogenase" reversible="true" fbc:lowerFluxBound="cobra_default_lb" fbc:upperFluxBound="cobra_default_ub">
        <listOfReactants>
          <speciesReference constant="true" species="M_ACAL" stoichiometry="1" />
          <speciesReference constant="true" species="M_NADH" stoichiometry="1" />
        </listOfReactants>
        <listOfProducts>
          <speciesReference constant="true" species="M_NAD" stoichiometry="1" />
          <speciesReference constant="true" species="M_ETH" stoichiometry="1" />
        </listOfProducts>
        <fbc:geneProductAssociation>
          <fbc:geneProductRef fbc:geneProduct="G_SCO5262" />
        </fbc:geneProductAssociation>
      </reaction>
      <reaction fast="false" id="R_r0317" name="alcohol dehydrogenase" reversible="true" fbc:lowerFluxBound="cobra_default_lb" fbc:upperFluxBound="cobra_default_ub">
        <listOfReactants>
          <speciesReference constant="true" species="M_ACAL" stoichiometry="1" />
          <speciesReference constant="true" species="M_NADH" stoichiometry="1" />
        </listOfReactants>
        <listOfProducts>
          <speciesReference constant="true" species="M_NAD" stoichiometry="1" />
          <speciesReference constant="true" species="M_ETH" stoichiometry="1" />
        </listOfProducts>
        <fbc:geneProductAssociation>
          <fbc:geneProductRef fbc:geneProduct="G_SCO4945" />
        </fbc:geneProductAssociation>
      </reaction>
      <reaction fast="false" id="R_r0318" name="acetate kinase" reversible="false" fbc:lowerFluxBound="cobra_0_bound" fbc:upperFluxBound="cobra_default_ub">
        <listOfReactants>
          <speciesReference constant="true" species="M_ATP" stoichiometry="1" />
          <speciesReference constant="true" species="M_AC" stoichiometry="1" />
        </listOfReactants>
        <listOfProducts>
          <speciesReference constant="true" species="M_ADP" stoichiometry="1" />
          <speciesReference constant="true" species="M_ACETYLP" stoichiometry="1" />
        </listOfProducts>
        <fbc:geneProductAssociation>
          <fbc:geneProductRef fbc:geneProduct="G_SCO5424" />
        </fbc:geneProductAssociation>
      </reaction>
      <reaction fast="false" id="R_r0319" name="phosphate acetyltransferase" reversible="false" fbc:lowerFluxBound="cobra_0_bound" fbc:upperFluxBound="cobra_default_ub">
        <listOfReactants>
          <speciesReference constant="true" species="M_ACETYLP" stoichiometry="1" />
          <speciesReference constant="true" species="M_COA" stoichiometry="1" />
        </listOfReactants>
        <listOfProducts>
          <speciesReference constant="true" species="M_ACCOA" stoichiometry="1" />
          <speciesReference constant="true" species="M_PI" stoichiometry="1" />
        </listOfProducts>
        <fbc:geneProductAssociation>
          <fbc:geneProductRef fbc:geneProduct="G_SCO5425" />
        </fbc:geneProductAssociation>
      </reaction>
      <reaction fast="false" id="R_r0320" name="acylphosphatase" reversible="false" fbc:lowerFluxBound="cobra_0_bound" fbc:upperFluxBound="cobra_default_ub">
        <listOfReactants>
          <speciesReference constant="true" species="M_ACETYLP" stoichiometry="1" />
        </listOfReactants>
        <listOfProducts>
          <speciesReference constant="true" species="M_AC" stoichiometry="1" />
          <speciesReference constant="true" species="M_PI" stoichiometry="1" />
        </listOfProducts>
        <fbc:geneProductAssociation>
          <fbc:geneProductRef fbc:geneProduct="G_SCO5576" />
        </fbc:geneProductAssociation>
      </reaction>
      <reaction fast="false" id="R_r0321" name="phosphate acetyltransferase" reversible="false" fbc:lowerFluxBound="cobra_0_bound" fbc:upperFluxBound="cobra_default_ub">
        <listOfReactants>
          <speciesReference constant="true" species="M_PROPIONYLP" stoichiometry="1" />
          <speciesReference constant="true" species="M_COA" stoichiometry="1" />
        </listOfReactants>
        <listOfProducts>
          <speciesReference constant="true" species="M_PROPIONYLCOA" stoichiometry="1" />
          <speciesReference constant="true" species="M_PI" stoichiometry="1" />
        </listOfProducts>
        <fbc:geneProductAssociation>
          <fbc:geneProductRef fbc:geneProduct="G_SCO5425" />
        </fbc:geneProductAssociation>
      </reaction>
      <reaction fast="false" id="R_r0322" name="acetate kinase" reversible="false" fbc:lowerFluxBound="cobra_0_bound" fbc:upperFluxBound="cobra_default_ub">
        <listOfReactants>
          <speciesReference constant="true" species="M_ATP" stoichiometry="1" />
          <speciesReference constant="true" species="M_PROPANOATE" stoichiometry="1" />
        </listOfReactants>
        <listOfProducts>
          <speciesReference constant="true" species="M_PROPIONYLP" stoichiometry="1" />
          <speciesReference constant="true" species="M_ADP" stoichiometry="1" />
        </listOfProducts>
        <fbc:geneProductAssociation>
          <fbc:geneProductRef fbc:geneProduct="G_SCO5424" />
        </fbc:geneProductAssociation>
      </reaction>
      <reaction fast="false" id="R_r0323" name="methylmalonyl-CoA decarboxylase" reversible="false" fbc:lowerFluxBound="cobra_0_bound" fbc:upperFluxBound="cobra_default_ub">
        <listOfReactants>
          <speciesReference constant="true" species="M_SMMALONYLCOA" stoichiometry="1" />
        </listOfReactants>
        <listOfProducts>
          <speciesReference constant="true" species="M_PROPIONYLCOA" stoichiometry="1" />
          <speciesReference constant="true" species="M_CO2" stoichiometry="1" />
        </listOfProducts>
        <fbc:geneProductAssociation>
          <fbc:geneProductRef fbc:geneProduct="G_SCO5535" />
        </fbc:geneProductAssociation>
      </reaction>
      <reaction fast="false" id="R_r0324" name="methylmalonyl-CoA decarboxylase" reversible="false" fbc:lowerFluxBound="cobra_0_bound" fbc:upperFluxBound="cobra_default_ub">
        <listOfReactants>
          <speciesReference constant="true" species="M_SMMALONYLCOA" stoichiometry="1" />
        </listOfReactants>
        <listOfProducts>
          <speciesReference constant="true" species="M_PROPIONYLCOA" stoichiometry="1" />
          <speciesReference constant="true" species="M_CO2" stoichiometry="1" />
        </listOfProducts>
        <fbc:geneProductAssociation>
          <fbc:geneProductRef fbc:geneProduct="G_SCO6284" />
        </fbc:geneProductAssociation>
      </reaction>
      <reaction fast="false" id="R_r0325" name="acetyl-CoA synthetase" reversible="false" fbc:lowerFluxBound="cobra_0_bound" fbc:upperFluxBound="cobra_default_ub">
        <listOfReactants>
          <speciesReference constant="true" species="M_ATP" stoichiometry="1" />
          <speciesReference constant="true" species="M_PROPANOATE" stoichiometry="1" />
          <speciesReference constant="true" species="M_COA" stoichiometry="1" />
        </listOfReactants>
        <listOfProducts>
          <speciesReference constant="true" species="M_PROPIONYLCOA" stoichiometry="1" />
          <speciesReference constant="true" species="M_PPI" stoichiometry="1" />
          <speciesReference constant="true" species="M_AMP" stoichiometry="1" />
        </listOfProducts>
        <fbc:geneProductAssociation>
          <fbc:geneProductRef fbc:geneProduct="G_SCO3563" />
        </fbc:geneProductAssociation>
      </reaction>
      <reaction fast="false" id="R_r0326" name="acetyl-CoA synthetase" reversible="false" fbc:lowerFluxBound="cobra_0_bound" fbc:upperFluxBound="cobra_default_ub">
        <listOfReactants>
          <speciesReference constant="true" species="M_ATP" stoichiometry="1" />
          <speciesReference constant="true" species="M_PROPANOATE" stoichiometry="1" />
          <speciesReference constant="true" species="M_COA" stoichiometry="1" />
        </listOfReactants>
        <listOfProducts>
          <speciesReference constant="true" species="M_PROPIONYLCOA" stoichiometry="1" />
          <speciesReference constant="true" species="M_PPI" stoichiometry="1" />
          <speciesReference constant="true" species="M_AMP" stoichiometry="1" />
        </listOfProducts>
        <fbc:geneProductAssociation>
          <fbc:geneProductRef fbc:geneProduct="G_SCO5983" />
        </fbc:geneProductAssociation>
      </reaction>
      <reaction fast="false" id="R_r0327" name="acetyl-CoA synthetase" reversible="false" fbc:lowerFluxBound="cobra_0_bound" fbc:upperFluxBound="cobra_default_ub">
        <listOfReactants>
          <speciesReference constant="true" species="M_ATP" stoichiometry="1" />
          <speciesReference constant="true" species="M_PROPANOATE" stoichiometry="1" />
          <speciesReference constant="true" species="M_COA" stoichiometry="1" />
        </listOfReactants>
        <listOfProducts>
          <speciesReference constant="true" species="M_PROPIONYLCOA" stoichiometry="1" />
          <speciesReference constant="true" species="M_PPI" stoichiometry="1" />
          <speciesReference constant="true" species="M_AMP" stoichiometry="1" />
        </listOfProducts>
        <fbc:geneProductAssociation>
          <fbc:geneProductRef fbc:geneProduct="G_SCO6195" />
        </fbc:geneProductAssociation>
      </reaction>
      <reaction fast="false" id="R_r0328" name="acyl-CoA dehydrogenase" reversible="false" fbc:lowerFluxBound="cobra_0_bound" fbc:upperFluxBound="cobra_default_ub">
        <listOfReactants>
          <speciesReference constant="true" species="M_MK" stoichiometry="1" />
          <speciesReference constant="true" species="M_PROPIONYLCOA" stoichiometry="1" />
        </listOfReactants>
        <listOfProducts>
          <speciesReference constant="true" species="M_MKH2" stoichiometry="1" />
          <speciesReference constant="true" species="M_ACRCOA" stoichiometry="1" />
        </listOfProducts>
        <fbc:geneProductAssociation>
          <fbc:geneProductRef fbc:geneProduct="G_SCO1690" />
        </fbc:geneProductAssociation>
      </reaction>
      <reaction fast="false" id="R_r0329" name="acyl-CoA dehydrogenase" reversible="false" fbc:lowerFluxBound="cobra_0_bound" fbc:upperFluxBound="cobra_default_ub">
        <listOfReactants>
          <speciesReference constant="true" species="M_MK" stoichiometry="1" />
          <speciesReference constant="true" species="M_PROPIONYLCOA" stoichiometry="1" />
        </listOfReactants>
        <listOfProducts>
          <speciesReference constant="true" species="M_MKH2" stoichiometry="1" />
          <speciesReference constant="true" species="M_ACRCOA" stoichiometry="1" />
        </listOfProducts>
        <fbc:geneProductAssociation>
          <fbc:geneProductRef fbc:geneProduct="G_SCO2774" />
        </fbc:geneProductAssociation>
      </reaction>
      <reaction fast="false" id="R_r0330" name="acyl-CoA dehydrogenase" reversible="false" fbc:lowerFluxBound="cobra_0_bound" fbc:upperFluxBound="cobra_default_ub">
        <listOfReactants>
          <speciesReference constant="true" species="M_MK" stoichiometry="1" />
          <speciesReference constant="true" species="M_PROPIONYLCOA" stoichiometry="1" />
        </listOfReactants>
        <listOfProducts>
          <speciesReference constant="true" species="M_MKH2" stoichiometry="1" />
          <speciesReference constant="true" species="M_ACRCOA" stoichiometry="1" />
        </listOfProducts>
        <fbc:geneProductAssociation>
          <fbc:geneProductRef fbc:geneProduct="G_SCO6787" />
        </fbc:geneProductAssociation>
      </reaction>
      <reaction fast="false" id="R_r0331" name="enoyl-CoA hydratase" reversible="true" fbc:lowerFluxBound="cobra_default_lb" fbc:upperFluxBound="cobra_default_ub">
        <listOfReactants>
          <speciesReference constant="true" species="M_ACRCOA" stoichiometry="1" />
        </listOfReactants>
        <listOfProducts>
          <speciesReference constant="true" species="M_HPCOA" stoichiometry="1" />
        </listOfProducts>
        <fbc:geneProductAssociation>
          <fbc:geneProductRef fbc:geneProduct="G_SCO0364" />
        </fbc:geneProductAssociation>
      </reaction>
      <reaction fast="false" id="R_r0332" name="enoyl-CoA hydratase" reversible="true" fbc:lowerFluxBound="cobra_default_lb" fbc:upperFluxBound="cobra_default_ub">
        <listOfReactants>
          <speciesReference constant="true" species="M_ACRCOA" stoichiometry="1" />
        </listOfReactants>
        <listOfProducts>
          <speciesReference constant="true" species="M_HPCOA" stoichiometry="1" />
        </listOfProducts>
        <fbc:geneProductAssociation>
          <fbc:geneProductRef fbc:geneProduct="G_SCO4930" />
        </fbc:geneProductAssociation>
      </reaction>
      <reaction fast="false" id="R_r0333" name="enoyl-CoA hydratase" reversible="true" fbc:lowerFluxBound="cobra_default_lb" fbc:upperFluxBound="cobra_default_ub">
        <listOfReactants>
          <speciesReference constant="true" species="M_ACRCOA" stoichiometry="1" />
        </listOfReactants>
        <listOfProducts>
          <speciesReference constant="true" species="M_HPCOA" stoichiometry="1" />
        </listOfProducts>
        <fbc:geneProductAssociation>
          <fbc:geneProductRef fbc:geneProduct="G_SCO5144" />
        </fbc:geneProductAssociation>
      </reaction>
      <reaction fast="false" id="R_r0334" name="unknown enzyme" reversible="true" fbc:lowerFluxBound="cobra_default_lb" fbc:upperFluxBound="cobra_default_ub">
        <listOfReactants>
          <speciesReference constant="true" species="M_NADP" stoichiometry="1" />
          <speciesReference constant="true" species="M_HPCOA" stoichiometry="1" />
        </listOfReactants>
        <listOfProducts>
          <speciesReference constant="true" species="M_NADPH" stoichiometry="1" />
          <speciesReference constant="true" species="M_OPCOA" stoichiometry="1" />
        </listOfProducts>
      </reaction>
      <reaction fast="false" id="R_r0335" name="unknown enzyme" reversible="true" fbc:lowerFluxBound="cobra_default_lb" fbc:upperFluxBound="cobra_default_ub">
        <listOfReactants>
          <speciesReference constant="true" species="M_NADPH" stoichiometry="1" />
          <speciesReference constant="true" species="M_O2" stoichiometry="1" />
          <speciesReference constant="true" species="M_OPCOA" stoichiometry="1" />
        </listOfReactants>
        <listOfProducts>
          <speciesReference constant="true" species="M_NADP" stoichiometry="1" />
          <speciesReference constant="true" species="M_MALCOA" stoichiometry="1" />
        </listOfProducts>
      </reaction>
      <reaction fast="false" id="R_r0336" name="3-hydroxybutyryl-CoA dehydrogenase" reversible="true" fbc:lowerFluxBound="cobra_default_lb" fbc:upperFluxBound="cobra_default_ub">
        <listOfReactants>
          <speciesReference constant="true" species="M_AACCOA" stoichiometry="1" />
          <speciesReference constant="true" species="M_NADPH" stoichiometry="1" />
        </listOfReactants>
        <listOfProducts>
          <speciesReference constant="true" species="M_SHYDROXYBUTANOYL" stoichiometry="1" />
          <speciesReference constant="true" species="M_NADP" stoichiometry="1" />
        </listOfProducts>
        <fbc:geneProductAssociation>
          <fbc:geneProductRef fbc:geneProduct="G_SCO3834" />
        </fbc:geneProductAssociation>
      </reaction>
      <reaction fast="false" id="R_r0337" name="3-hydroxybutyryl-CoA dehydrogenase" reversible="true" fbc:lowerFluxBound="cobra_default_lb" fbc:upperFluxBound="cobra_default_ub">
        <listOfReactants>
          <speciesReference constant="true" species="M_AACCOA" stoichiometry="1" />
          <speciesReference constant="true" species="M_NADPH" stoichiometry="1" />
        </listOfReactants>
        <listOfProducts>
          <speciesReference constant="true" species="M_SHYDROXYBUTANOYL" stoichiometry="1" />
          <speciesReference constant="true" species="M_NADP" stoichiometry="1" />
        </listOfProducts>
        <fbc:geneProductAssociation>
          <fbc:geneProductRef fbc:geneProduct="G_SCO5385" />
        </fbc:geneProductAssociation>
      </reaction>
      <reaction fast="false" id="R_r0338" name="3-hydroxyacyl-CoA dehydrogenase" reversible="true" fbc:lowerFluxBound="cobra_default_lb" fbc:upperFluxBound="cobra_default_ub">
        <listOfReactants>
          <speciesReference constant="true" species="M_AACCOA" stoichiometry="1" />
          <speciesReference constant="true" species="M_NADPH" stoichiometry="1" />
        </listOfReactants>
        <listOfProducts>
          <speciesReference constant="true" species="M_SHYDROXYBUTANOYL" stoichiometry="1" />
          <speciesReference constant="true" species="M_NADP" stoichiometry="1" />
        </listOfProducts>
        <fbc:geneProductAssociation>
          <fbc:geneProductRef fbc:geneProduct="G_SCO0984" />
        </fbc:geneProductAssociation>
      </reaction>
      <reaction fast="false" id="R_r0339" name="3-hydroxyacyl-CoA dehydrogenase" reversible="true" fbc:lowerFluxBound="cobra_default_lb" fbc:upperFluxBound="cobra_default_ub">
        <listOfReactants>
          <speciesReference constant="true" species="M_AACCOA" stoichiometry="1" />
          <speciesReference constant="true" species="M_NADPH" stoichiometry="1" />
        </listOfReactants>
        <listOfProducts>
          <speciesReference constant="true" species="M_SHYDROXYBUTANOYL" stoichiometry="1" />
          <speciesReference constant="true" species="M_NADP" stoichiometry="1" />
        </listOfProducts>
        <fbc:geneProductAssociation>
          <fbc:geneProductRef fbc:geneProduct="G_SCO1591" />
        </fbc:geneProductAssociation>
      </reaction>
      <reaction fast="false" id="R_r0340" name="3-hydroxyacyl-CoA dehydrogenase" reversible="true" fbc:lowerFluxBound="cobra_default_lb" fbc:upperFluxBound="cobra_default_ub">
        <listOfReactants>
          <speciesReference constant="true" species="M_AACCOA" stoichiometry="1" />
          <speciesReference constant="true" species="M_NADPH" stoichiometry="1" />
        </listOfReactants>
        <listOfProducts>
          <speciesReference constant="true" species="M_SHYDROXYBUTANOYL" stoichiometry="1" />
          <speciesReference constant="true" species="M_NADP" stoichiometry="1" />
        </listOfProducts>
        <fbc:geneProductAssociation>
          <fbc:geneProductRef fbc:geneProduct="G_SCO6297" />
        </fbc:geneProductAssociation>
      </reaction>
      <reaction fast="false" id="R_r0341" name="3-hydroxyacyl-CoA dehydrogenase" reversible="true" fbc:lowerFluxBound="cobra_default_lb" fbc:upperFluxBound="cobra_default_ub">
        <listOfReactants>
          <speciesReference constant="true" species="M_AACCOA" stoichiometry="1" />
          <speciesReference constant="true" species="M_NADPH" stoichiometry="1" />
        </listOfReactants>
        <listOfProducts>
          <speciesReference constant="true" species="M_SHYDROXYBUTANOYL" stoichiometry="1" />
          <speciesReference constant="true" species="M_NADP" stoichiometry="1" />
        </listOfProducts>
        <fbc:geneProductAssociation>
          <fbc:geneProductRef fbc:geneProduct="G_SCO6732" />
        </fbc:geneProductAssociation>
      </reaction>
      <reaction fast="false" id="R_r0342" name="3-hydroxyacyl-CoA dehydrogenase" reversible="true" fbc:lowerFluxBound="cobra_default_lb" fbc:upperFluxBound="cobra_default_ub">
        <listOfReactants>
          <speciesReference constant="true" species="M_AACCOA" stoichiometry="1" />
          <speciesReference constant="true" species="M_NADPH" stoichiometry="1" />
        </listOfReactants>
        <listOfProducts>
          <speciesReference constant="true" species="M_SHYDROXYBUTANOYL" stoichiometry="1" />
          <speciesReference constant="true" species="M_NADP" stoichiometry="1" />
        </listOfProducts>
        <fbc:geneProductAssociation>
          <fbc:geneProductRef fbc:geneProduct="G_SCO6789" />
        </fbc:geneProductAssociation>
      </reaction>
      <reaction fast="false" id="R_r0343" name="enoyl-CoA hydratase" reversible="true" fbc:lowerFluxBound="cobra_default_lb" fbc:upperFluxBound="cobra_default_ub">
        <listOfReactants>
          <speciesReference constant="true" species="M_CROTONOYLCOA" stoichiometry="1" />
        </listOfReactants>
        <listOfProducts>
          <speciesReference constant="true" species="M_SHYDROXYBUTANOYL" stoichiometry="1" />
        </listOfProducts>
        <fbc:geneProductAssociation>
          <fbc:geneProductRef fbc:geneProduct="G_SCO6732" />
        </fbc:geneProductAssociation>
      </reaction>
      <reaction fast="false" id="R_r0344" name="enoyl-CoA hydratase" reversible="true" fbc:lowerFluxBound="cobra_default_lb" fbc:upperFluxBound="cobra_default_ub">
        <listOfReactants>
          <speciesReference constant="true" species="M_CROTONOYLCOA" stoichiometry="1" />
        </listOfReactants>
        <listOfProducts>
          <speciesReference constant="true" species="M_SHYDROXYBUTANOYL" stoichiometry="1" />
        </listOfProducts>
        <fbc:geneProductAssociation>
          <fbc:geneProductRef fbc:geneProduct="G_SCO6789" />
        </fbc:geneProductAssociation>
      </reaction>
      <reaction fast="false" id="R_r0345" name="enoyl-CoA hydratase" reversible="true" fbc:lowerFluxBound="cobra_default_lb" fbc:upperFluxBound="cobra_default_ub">
        <listOfReactants>
          <speciesReference constant="true" species="M_CROTONOYLCOA" stoichiometry="1" />
        </listOfReactants>
        <listOfProducts>
          <speciesReference constant="true" species="M_SHYDROXYBUTANOYL" stoichiometry="1" />
        </listOfProducts>
        <fbc:geneProductAssociation>
          <fbc:geneProductRef fbc:geneProduct="G_SCO0364" />
        </fbc:geneProductAssociation>
      </reaction>
      <reaction fast="false" id="R_r0346" name="enoyl-CoA hydratase" reversible="true" fbc:lowerFluxBound="cobra_default_lb" fbc:upperFluxBound="cobra_default_ub">
        <listOfReactants>
          <speciesReference constant="true" species="M_CROTONOYLCOA" stoichiometry="1" />
        </listOfReactants>
        <listOfProducts>
          <speciesReference constant="true" species="M_SHYDROXYBUTANOYL" stoichiometry="1" />
        </listOfProducts>
        <fbc:geneProductAssociation>
          <fbc:geneProductRef fbc:geneProduct="G_SCO4930" />
        </fbc:geneProductAssociation>
      </reaction>
      <reaction fast="false" id="R_r0347" name="enoyl-CoA hydratase" reversible="true" fbc:lowerFluxBound="cobra_default_lb" fbc:upperFluxBound="cobra_default_ub">
        <listOfReactants>
          <speciesReference constant="true" species="M_CROTONOYLCOA" stoichiometry="1" />
        </listOfReactants>
        <listOfProducts>
          <speciesReference constant="true" species="M_SHYDROXYBUTANOYL" stoichiometry="1" />
        </listOfProducts>
        <fbc:geneProductAssociation>
          <fbc:geneProductRef fbc:geneProduct="G_SCO5144" />
        </fbc:geneProductAssociation>
      </reaction>
      <reaction fast="false" id="R_r0348" name="3-hydroxybutyryl-CoA epimerase" reversible="true" fbc:lowerFluxBound="cobra_default_lb" fbc:upperFluxBound="cobra_default_ub">
        <listOfReactants>
          <speciesReference constant="true" species="M_RHYDROXYBUTANOYL" stoichiometry="1" />
        </listOfReactants>
        <listOfProducts>
          <speciesReference constant="true" species="M_SHYDROXYBUTANOYL" stoichiometry="1" />
        </listOfProducts>
        <fbc:geneProductAssociation>
          <fbc:geneProductRef fbc:geneProduct="G_SCO6732" />
        </fbc:geneProductAssociation>
      </reaction>
      <reaction fast="false" id="R_r0349" name="3-hydroxybutyryl-CoA epimerase" reversible="true" fbc:lowerFluxBound="cobra_default_lb" fbc:upperFluxBound="cobra_default_ub">
        <listOfReactants>
          <speciesReference constant="true" species="M_RHYDROXYBUTANOYL" stoichiometry="1" />
        </listOfReactants>
        <listOfProducts>
          <speciesReference constant="true" species="M_SHYDROXYBUTANOYL" stoichiometry="1" />
        </listOfProducts>
        <fbc:geneProductAssociation>
          <fbc:geneProductRef fbc:geneProduct="G_SCO6789" />
        </fbc:geneProductAssociation>
      </reaction>
      <reaction fast="false" id="R_r0350" name="3-hydroxybutyrate dehydrogenase" reversible="false" fbc:lowerFluxBound="cobra_0_bound" fbc:upperFluxBound="cobra_default_ub">
        <listOfReactants>
          <speciesReference constant="true" species="M_NAD" stoichiometry="1" />
          <speciesReference constant="true" species="M_RHYDROXYBUTANOATE" stoichiometry="1" />
        </listOfReactants>
        <listOfProducts>
          <speciesReference constant="true" species="M_NADH" stoichiometry="1" />
          <speciesReference constant="true" species="M_ACTAC" stoichiometry="1" />
        </listOfProducts>
        <fbc:geneProductAssociation>
          <fbc:geneProductRef fbc:geneProduct="G_SCO1012" />
        </fbc:geneProductAssociation>
      </reaction>
      <reaction fast="false" id="R_r0351" name="glucose-6-phosphate 1-dehydrogenase" reversible="false" fbc:lowerFluxBound="cobra_0_bound" fbc:upperFluxBound="cobra_default_ub">
        <listOfReactants>
          <speciesReference constant="true" species="M_NADP" stoichiometry="1" />
          <speciesReference constant="true" species="M_G6P" stoichiometry="1" />
        </listOfReactants>
        <listOfProducts>
          <speciesReference constant="true" species="M_NADPH" stoichiometry="1" />
          <speciesReference constant="true" species="M_D6PGL" stoichiometry="1" />
        </listOfProducts>
        <fbc:geneProductAssociation>
          <fbc:geneProductRef fbc:geneProduct="G_SCO6661" />
        </fbc:geneProductAssociation>
      </reaction>
      <reaction fast="false" id="R_r0352" name="glucose-6-phosphate 1-dehydrogenase" reversible="false" fbc:lowerFluxBound="cobra_0_bound" fbc:upperFluxBound="cobra_default_ub">
        <listOfReactants>
          <speciesReference constant="true" species="M_NAD" stoichiometry="1" />
          <speciesReference constant="true" species="M_G6P" stoichiometry="1" />
        </listOfReactants>
        <listOfProducts>
          <speciesReference constant="true" species="M_NADH" stoichiometry="1" />
          <speciesReference constant="true" species="M_D6PGL" stoichiometry="1" />
        </listOfProducts>
        <fbc:geneProductAssociation>
          <fbc:geneProductRef fbc:geneProduct="G_SCO6661" />
        </fbc:geneProductAssociation>
      </reaction>
      <reaction fast="false" id="R_r0353" name="glucose-6-phosphate 1-dehydrogenase" reversible="false" fbc:lowerFluxBound="cobra_0_bound" fbc:upperFluxBound="cobra_default_ub">
        <listOfReactants>
          <speciesReference constant="true" species="M_NADP" stoichiometry="1" />
          <speciesReference constant="true" species="M_G6P" stoichiometry="1" />
        </listOfReactants>
        <listOfProducts>
          <speciesReference constant="true" species="M_NADPH" stoichiometry="1" />
          <speciesReference constant="true" species="M_D6PGL" stoichiometry="1" />
        </listOfProducts>
        <fbc:geneProductAssociation>
          <fbc:geneProductRef fbc:geneProduct="G_SCO1937" />
        </fbc:geneProductAssociation>
      </reaction>
      <reaction fast="false" id="R_r0354" name="glucose-6-phosphate 1-dehydrogenase" reversible="false" fbc:lowerFluxBound="cobra_0_bound" fbc:upperFluxBound="cobra_default_ub">
        <listOfReactants>
          <speciesReference constant="true" species="M_NAD" stoichiometry="1" />
          <speciesReference constant="true" species="M_G6P" stoichiometry="1" />
        </listOfReactants>
        <listOfProducts>
          <speciesReference constant="true" species="M_NADH" stoichiometry="1" />
          <speciesReference constant="true" species="M_D6PGL" stoichiometry="1" />
        </listOfProducts>
        <fbc:geneProductAssociation>
          <fbc:geneProductRef fbc:geneProduct="G_SCO1937" />
        </fbc:geneProductAssociation>
      </reaction>
      <reaction fast="false" id="R_r0355" name="6-phosphogluconolactonase" reversible="false" fbc:lowerFluxBound="cobra_0_bound" fbc:upperFluxBound="cobra_default_ub">
        <listOfReactants>
          <speciesReference constant="true" species="M_D6PGL" stoichiometry="1" />
        </listOfReactants>
        <listOfProducts>
          <speciesReference constant="true" species="M_D6PGC" stoichiometry="1" />
        </listOfProducts>
        <fbc:geneProductAssociation>
          <fbc:geneProductRef fbc:geneProduct="G_SCO1939" />
        </fbc:geneProductAssociation>
      </reaction>
      <reaction fast="false" id="R_r0356" name="phosphogluconate dehydrogenase" reversible="false" fbc:lowerFluxBound="cobra_0_bound" fbc:upperFluxBound="cobra_default_ub">
        <listOfReactants>
          <speciesReference constant="true" species="M_NADP" stoichiometry="1" />
          <speciesReference constant="true" species="M_D6PGC" stoichiometry="1" />
        </listOfReactants>
        <listOfProducts>
          <speciesReference constant="true" species="M_NADPH" stoichiometry="1" />
          <speciesReference constant="true" species="M_CO2" stoichiometry="1" />
          <speciesReference constant="true" species="M_RL5P" stoichiometry="1" />
        </listOfProducts>
        <fbc:geneProductAssociation>
          <fbc:geneProductRef fbc:geneProduct="G_SCO0975" />
        </fbc:geneProductAssociation>
      </reaction>
      <reaction fast="false" id="R_r0357" name="phosphogluconate dehydrogenase" reversible="false" fbc:lowerFluxBound="cobra_0_bound" fbc:upperFluxBound="cobra_default_ub">
        <listOfReactants>
          <speciesReference constant="true" species="M_NADP" stoichiometry="1" />
          <speciesReference constant="true" species="M_D6PGC" stoichiometry="1" />
        </listOfReactants>
        <listOfProducts>
          <speciesReference constant="true" species="M_NADPH" stoichiometry="1" />
          <speciesReference constant="true" species="M_CO2" stoichiometry="1" />
          <speciesReference constant="true" species="M_RL5P" stoichiometry="1" />
        </listOfProducts>
        <fbc:geneProductAssociation>
          <fbc:geneProductRef fbc:geneProduct="G_SCO3877" />
        </fbc:geneProductAssociation>
      </reaction>
      <reaction fast="false" id="R_r0358" name="phosphogluconate dehydrogenase" reversible="false" fbc:lowerFluxBound="cobra_0_bound" fbc:upperFluxBound="cobra_default_ub">
        <listOfReactants>
          <speciesReference constant="true" species="M_NADP" stoichiometry="1" />
          <speciesReference constant="true" species="M_D6PGC" stoichiometry="1" />
        </listOfReactants>
        <listOfProducts>
          <speciesReference constant="true" species="M_NADPH" stoichiometry="1" />
          <speciesReference constant="true" species="M_CO2" stoichiometry="1" />
          <speciesReference constant="true" species="M_RL5P" stoichiometry="1" />
        </listOfProducts>
        <fbc:geneProductAssociation>
          <fbc:geneProductRef fbc:geneProduct="G_SCO6658" />
        </fbc:geneProductAssociation>
      </reaction>
      <reaction fast="false" id="R_r0359" name="ribulose-phosphate 3-epimerase" reversible="true" fbc:lowerFluxBound="cobra_default_lb" fbc:upperFluxBound="cobra_default_ub">
        <listOfReactants>
          <speciesReference constant="true" species="M_RL5P" stoichiometry="1" />
        </listOfReactants>
        <listOfProducts>
          <speciesReference constant="true" species="M_X5P" stoichiometry="1" />
        </listOfProducts>
        <fbc:geneProductAssociation>
          <fbc:geneProductRef fbc:geneProduct="G_SCO1464" />
        </fbc:geneProductAssociation>
      </reaction>
      <reaction fast="false" id="R_r0360" name="ribose-5-phosphate isomerase" reversible="true" fbc:lowerFluxBound="cobra_default_lb" fbc:upperFluxBound="cobra_default_ub">
        <listOfReactants>
          <speciesReference constant="true" species="M_RL5P" stoichiometry="1" />
        </listOfReactants>
        <listOfProducts>
          <speciesReference constant="true" species="M_R5P" stoichiometry="1" />
        </listOfProducts>
        <fbc:geneProductAssociation>
          <fbc:geneProductRef fbc:geneProduct="G_SCO0579" />
        </fbc:geneProductAssociation>
      </reaction>
      <reaction fast="false" id="R_r0361" name="ribose-5-phosphate isomerase" reversible="true" fbc:lowerFluxBound="cobra_default_lb" fbc:upperFluxBound="cobra_default_ub">
        <listOfReactants>
          <speciesReference constant="true" species="M_RL5P" stoichiometry="1" />
        </listOfReactants>
        <listOfProducts>
          <speciesReference constant="true" species="M_R5P" stoichiometry="1" />
        </listOfProducts>
        <fbc:geneProductAssociation>
          <fbc:geneProductRef fbc:geneProduct="G_SCO1224" />
        </fbc:geneProductAssociation>
      </reaction>
      <reaction fast="false" id="R_r0362" name="ribose-5-phosphate isomerase" reversible="true" fbc:lowerFluxBound="cobra_default_lb" fbc:upperFluxBound="cobra_default_ub">
        <listOfReactants>
          <speciesReference constant="true" species="M_RL5P" stoichiometry="1" />
        </listOfReactants>
        <listOfProducts>
          <speciesReference constant="true" species="M_R5P" stoichiometry="1" />
        </listOfProducts>
        <fbc:geneProductAssociation>
          <fbc:geneProductRef fbc:geneProduct="G_SCO2627" />
        </fbc:geneProductAssociation>
      </reaction>
      <reaction fast="false" id="R_r0363" name="phosphoglucomutase" reversible="true" fbc:lowerFluxBound="cobra_default_lb" fbc:upperFluxBound="cobra_default_ub">
        <listOfReactants>
          <speciesReference constant="true" species="M_R1P" stoichiometry="1" />
        </listOfReactants>
        <listOfProducts>
          <speciesReference constant="true" species="M_R5P" stoichiometry="1" />
        </listOfProducts>
        <fbc:geneProductAssociation>
          <fbc:geneProductRef fbc:geneProduct="G_SCO7443" />
        </fbc:geneProductAssociation>
      </reaction>
      <reaction fast="false" id="R_r0364" name="transketolase" reversible="true" fbc:lowerFluxBound="cobra_default_lb" fbc:upperFluxBound="cobra_default_ub">
        <listOfReactants>
          <speciesReference constant="true" species="M_X5P" stoichiometry="1" />
          <speciesReference constant="true" species="M_R5P" stoichiometry="1" />
        </listOfReactants>
        <listOfProducts>
          <speciesReference constant="true" species="M_G3P" stoichiometry="1" />
          <speciesReference constant="true" species="M_S7P" stoichiometry="1" />
        </listOfProducts>
        <fbc:geneProductAssociation>
          <fbc:geneProductRef fbc:geneProduct="G_SCO1935" />
        </fbc:geneProductAssociation>
      </reaction>
      <reaction fast="false" id="R_r0365" name="transketolase" reversible="true" fbc:lowerFluxBound="cobra_default_lb" fbc:upperFluxBound="cobra_default_ub">
        <listOfReactants>
          <speciesReference constant="true" species="M_X5P" stoichiometry="1" />
          <speciesReference constant="true" species="M_E4P" stoichiometry="1" />
        </listOfReactants>
        <listOfProducts>
          <speciesReference constant="true" species="M_F6P" stoichiometry="1" />
          <speciesReference constant="true" species="M_G3P" stoichiometry="1" />
        </listOfProducts>
        <fbc:geneProductAssociation>
          <fbc:geneProductRef fbc:geneProduct="G_SCO1935" />
        </fbc:geneProductAssociation>
      </reaction>
      <reaction fast="false" id="R_r0366" name="transketolase" reversible="true" fbc:lowerFluxBound="cobra_default_lb" fbc:upperFluxBound="cobra_default_ub">
        <listOfReactants>
          <speciesReference constant="true" species="M_X5P" stoichiometry="1" />
          <speciesReference constant="true" species="M_R5P" stoichiometry="1" />
        </listOfReactants>
        <listOfProducts>
          <speciesReference constant="true" species="M_G3P" stoichiometry="1" />
          <speciesReference constant="true" species="M_S7P" stoichiometry="1" />
        </listOfProducts>
        <fbc:geneProductAssociation>
          <fbc:geneProductRef fbc:geneProduct="G_SCO6497" />
        </fbc:geneProductAssociation>
      </reaction>
      <reaction fast="false" id="R_r0367" name="transketolase" reversible="true" fbc:lowerFluxBound="cobra_default_lb" fbc:upperFluxBound="cobra_default_ub">
        <listOfReactants>
          <speciesReference constant="true" species="M_X5P" stoichiometry="1" />
          <speciesReference constant="true" species="M_E4P" stoichiometry="1" />
        </listOfReactants>
        <listOfProducts>
          <speciesReference constant="true" species="M_F6P" stoichiometry="1" />
          <speciesReference constant="true" species="M_G3P" stoichiometry="1" />
        </listOfProducts>
        <fbc:geneProductAssociation>
          <fbc:geneProductRef fbc:geneProduct="G_SCO6497" />
        </fbc:geneProductAssociation>
      </reaction>
      <reaction fast="false" id="R_r0368" name="transketolase" reversible="true" fbc:lowerFluxBound="cobra_default_lb" fbc:upperFluxBound="cobra_default_ub">
        <listOfReactants>
          <speciesReference constant="true" species="M_X5P" stoichiometry="1" />
          <speciesReference constant="true" species="M_R5P" stoichiometry="1" />
        </listOfReactants>
        <listOfProducts>
          <speciesReference constant="true" species="M_G3P" stoichiometry="1" />
          <speciesReference constant="true" species="M_S7P" stoichiometry="1" />
        </listOfProducts>
        <fbc:geneProductAssociation>
          <fbc:geneProductRef fbc:geneProduct="G_SCO6663" />
        </fbc:geneProductAssociation>
      </reaction>
      <reaction fast="false" id="R_r0369" name="transketolase" reversible="true" fbc:lowerFluxBound="cobra_default_lb" fbc:upperFluxBound="cobra_default_ub">
        <listOfReactants>
          <speciesReference constant="true" species="M_X5P" stoichiometry="1" />
          <speciesReference constant="true" species="M_E4P" stoichiometry="1" />
        </listOfReactants>
        <listOfProducts>
          <speciesReference constant="true" species="M_F6P" stoichiometry="1" />
          <speciesReference constant="true" species="M_G3P" stoichiometry="1" />
        </listOfProducts>
        <fbc:geneProductAssociation>
          <fbc:geneProductRef fbc:geneProduct="G_SCO6663" />
        </fbc:geneProductAssociation>
      </reaction>
      <reaction fast="false" id="R_r0370" name="transaldolase" reversible="true" fbc:lowerFluxBound="cobra_default_lb" fbc:upperFluxBound="cobra_default_ub">
        <listOfReactants>
          <speciesReference constant="true" species="M_G3P" stoichiometry="1" />
          <speciesReference constant="true" species="M_S7P" stoichiometry="1" />
        </listOfReactants>
        <listOfProducts>
          <speciesReference constant="true" species="M_F6P" stoichiometry="1" />
          <speciesReference constant="true" species="M_E4P" stoichiometry="1" />
        </listOfProducts>
        <fbc:geneProductAssociation>
          <fbc:geneProductRef fbc:geneProduct="G_SCO6662" />
        </fbc:geneProductAssociation>
      </reaction>
      <reaction fast="false" id="R_r0371" name="transaldolase" reversible="true" fbc:lowerFluxBound="cobra_default_lb" fbc:upperFluxBound="cobra_default_ub">
        <listOfReactants>
          <speciesReference constant="true" species="M_G3P" stoichiometry="1" />
          <speciesReference constant="true" species="M_S7P" stoichiometry="1" />
        </listOfReactants>
        <listOfProducts>
[truncated: 448,372 more chars]
