# Supplementary material for: Do genome-scale models need exact solvers or clearer standards?
Source: Mol Syst Biol. 2015 Oct 14;11(10):831. doi: 10.15252/msb.20156157 (PMC4631202; doi:10.15252/msb.20156157)
Supplement: Supplementary file 2 — Dataset EV1 [file msb0011-0831-sd2.zip › m_model_collection-master/sbml3/iJL432.xml]

<?xml version='1.0' encoding='UTF-8'?>
<sbml xmlns:fbc="http://www.sbml.org/sbml/level3/version1/fbc/version2" level="3" sboTerm="SBO:0000624" version="1" xmlns="http://www.sbml.org/sbml/level3/version1/core" fbc:required="false">
  <model id="iJL432" fbc:strict="true">
    <listOfUnitDefinitions>
      <unitDefinition id="mmol_per_gDW_per_hr">
        <listOfUnits>
          <unit exponent="1" kind="mole" multiplier="1" scale="-3" />
          <unit exponent="-1" kind="gram" multiplier="1" scale="0" />
          <unit exponent="-1" kind="second" multiplier="3600" scale="0" />
        </listOfUnits>
      </unitDefinition>
    </listOfUnitDefinitions>
    <fbc:listOfObjectives fbc:activeObjective="obj">
      <fbc:objective fbc:id="obj" fbc:type="maximize">
        <fbc:listOfFluxObjectives>
          <fbc:fluxObjective fbc:coefficient="1" fbc:reaction="R_EX_Biomass" />
        </fbc:listOfFluxObjectives>
      </fbc:objective>
    </fbc:listOfObjectives>
    <listOfParameters>
      <parameter constant="true" id="cobra_default_lb" sboTerm="SBO:0000626" units="mmol_per_gDW_per_hr" value="-1000" />
      <parameter constant="true" id="cobra_default_ub" sboTerm="SBO:0000626" units="mmol_per_gDW_per_hr" value="1000" />
      <parameter constant="true" id="cobra_0_bound" sboTerm="SBO:0000626" units="mmol_per_gDW_per_hr" value="0" />
      <parameter constant="true" id="R_GLCpts_upper_bound" sboTerm="SBO:0000625" units="mmol_per_gDW_per_hr" value="10" />
      <parameter constant="true" id="R_ATP1_upper_bound" sboTerm="SBO:0000625" units="mmol_per_gDW_per_hr" value="1" />
    </listOfParameters>
    <listOfCompartments>
      <compartment constant="true" id="Cell" name="boundary" />
    </listOfCompartments>
    <listOfSpecies>
      <species boundaryCondition="false" compartment="Cell" constant="false" hasOnlySubstanceUnits="false" id="M_PHPYR_Cell" name="PHPYR" fbc:charge="0" />
      <species boundaryCondition="false" compartment="Cell" constant="false" hasOnlySubstanceUnits="false" id="M_LCTS6P_Cell" name="LCTS6P" fbc:charge="0" />
      <species boundaryCondition="false" compartment="Cell" constant="false" hasOnlySubstanceUnits="false" id="M_CLB_Ext__Cell" name="CLB_Ext_" fbc:charge="0" />
      <species boundaryCondition="false" compartment="Cell" constant="false" hasOnlySubstanceUnits="false" id="M_LGLN_Ext__Cell" name="LGLN_Ext_" fbc:charge="0" />
      <species boundaryCondition="false" compartment="Cell" constant="false" hasOnlySubstanceUnits="false" id="M_LHMS_Cell" name="LHMS" fbc:charge="0" />
      <species boundaryCondition="false" compartment="Cell" constant="false" hasOnlySubstanceUnits="false" id="M_NA_Cell" name="NA" fbc:charge="0" />
      <species boundaryCondition="false" compartment="Cell" constant="false" hasOnlySubstanceUnits="false" id="M_LRBL_Cell" name="LRBL" fbc:charge="0" />
      <species boundaryCondition="false" compartment="Cell" constant="false" hasOnlySubstanceUnits="false" id="M_PEPTIDO_Cell" name="PEPTIDO" fbc:charge="0" />
      <species boundaryCondition="false" compartment="Cell" constant="false" hasOnlySubstanceUnits="false" id="M_E4P_Cell" name="E4P" fbc:charge="0" />
      <species boundaryCondition="false" compartment="Cell" constant="false" hasOnlySubstanceUnits="false" id="M_C161_ACP_Cell" name="C161_ACP" fbc:charge="0" />
      <species boundaryCondition="false" compartment="Cell" constant="false" hasOnlySubstanceUnits="false" id="M_PNTO_Cell" name="PNTO" fbc:charge="0" />
      <species boundaryCondition="false" compartment="Cell" constant="false" hasOnlySubstanceUnits="false" id="M_LORN_Cell" name="LORN" fbc:charge="0" />
      <species boundaryCondition="false" compartment="Cell" constant="false" hasOnlySubstanceUnits="false" id="M_ETOH_Ext__Cell" name="ETOH_Ext_" fbc:charge="0" />
      <species boundaryCondition="false" compartment="Cell" constant="false" hasOnlySubstanceUnits="false" id="M_GTH_Ox__Cell" name="GTH_Ox_" fbc:charge="0" />
      <species boundaryCondition="false" compartment="Cell" constant="false" hasOnlySubstanceUnits="false" id="M__2OBUT_Cell" name="2OBUT" fbc:charge="0" />
      <species boundaryCondition="false" compartment="Cell" constant="false" hasOnlySubstanceUnits="false" id="M_TAGDP_Cell" name="TAGDP" fbc:charge="0" />
      <species boundaryCondition="false" compartment="Cell" constant="false" hasOnlySubstanceUnits="false" id="M_HDMHCOA_Cell" name="HDMHCOA" fbc:charge="0" />
      <species boundaryCondition="false" compartment="Cell" constant="false" hasOnlySubstanceUnits="false" id="M_ADHHP_Cell" name="ADHHP" fbc:charge="0" />
      <species boundaryCondition="false" compartment="Cell" constant="false" hasOnlySubstanceUnits="false" id="M_PRAN_Cell" name="PRAN" fbc:charge="0" />
      <species boundaryCondition="false" compartment="Cell" constant="false" hasOnlySubstanceUnits="false" id="M_LTRP_Ext__Cell" name="LTRP_Ext_" fbc:charge="0" />
      <species boundaryCondition="false" compartment="Cell" constant="false" hasOnlySubstanceUnits="false" id="M_GAM6P_Cell" name="GAM6P" fbc:charge="0" />
      <species boundaryCondition="false" compartment="Cell" constant="false" hasOnlySubstanceUnits="false" id="M_CDP_Cell" name="CDP" fbc:charge="0" />
      <species boundaryCondition="false" compartment="Cell" constant="false" hasOnlySubstanceUnits="false" id="M_LAC_Ext__Cell" name="LAC_Ext_" fbc:charge="0" />
      <species boundaryCondition="false" compartment="Cell" constant="false" hasOnlySubstanceUnits="false" id="M_OAA_Cell" name="OAA" fbc:charge="0" />
      <species boundaryCondition="false" compartment="Cell" constant="false" hasOnlySubstanceUnits="false" id="M_UREA_Cell" name="UREA" fbc:charge="0" />
      <species boundaryCondition="false" compartment="Cell" constant="false" hasOnlySubstanceUnits="false" id="M_ANTH_Cell" name="ANTH" fbc:charge="0" />
      <species boundaryCondition="false" compartment="Cell" constant="false" hasOnlySubstanceUnits="false" id="M_PROPP_Cell" name="PROPP" fbc:charge="0" />
      <species boundaryCondition="false" compartment="Cell" constant="false" hasOnlySubstanceUnits="false" id="M_CPRCR5A_Cell" name="CPRCR5A" fbc:charge="0" />
      <species boundaryCondition="false" compartment="Cell" constant="false" hasOnlySubstanceUnits="false" id="M_FAD_Cell" name="FAD" fbc:charge="0" />
      <species boundaryCondition="false" compartment="Cell" constant="false" hasOnlySubstanceUnits="false" id="M_ACTP_Cell" name="ACTP" fbc:charge="0" />
      <species boundaryCondition="false" compartment="Cell" constant="false" hasOnlySubstanceUnits="false" id="M_MERYcDP_Cell" name="MERYcDP" fbc:charge="0" />
      <species boundaryCondition="false" compartment="Cell" constant="false" hasOnlySubstanceUnits="false" id="M_ACP_Cell" name="ACP" fbc:charge="0" />
      <species boundaryCondition="false" compartment="Cell" constant="false" hasOnlySubstanceUnits="false" id="M__4ABUT_Cell" name="4ABUT" fbc:charge="0" />
      <species boundaryCondition="false" compartment="Cell" constant="false" hasOnlySubstanceUnits="false" id="M_SKM3P_Cell" name="SKM3P" fbc:charge="0" />
      <species boundaryCondition="false" compartment="Cell" constant="false" hasOnlySubstanceUnits="false" id="M_SUCHMS_Cell" name="SUCHMS" fbc:charge="0" />
      <species boundaryCondition="false" compartment="Cell" constant="false" hasOnlySubstanceUnits="false" id="M_MECORR_Cell" name="MECORR" fbc:charge="0" />
      <species boundaryCondition="false" compartment="Cell" constant="false" hasOnlySubstanceUnits="false" id="M_LILE_Ext__Cell" name="LILE_Ext_" fbc:charge="0" />
      <species boundaryCondition="false" compartment="Cell" constant="false" hasOnlySubstanceUnits="false" id="M_GLY_Cell" name="GLY" fbc:charge="0" />
      <species boundaryCondition="false" compartment="Cell" constant="false" hasOnlySubstanceUnits="false" id="M_LARAB_Ext__Cell" name="LARAB_Ext_" fbc:charge="0" />
      <species boundaryCondition="false" compartment="Cell" constant="false" hasOnlySubstanceUnits="false" id="M_FMN_Cell" name="FMN" fbc:charge="0" />
      <species boundaryCondition="false" compartment="Cell" constant="false" hasOnlySubstanceUnits="false" id="M_APS_Cell" name="APS" fbc:charge="0" />
      <species boundaryCondition="false" compartment="Cell" constant="false" hasOnlySubstanceUnits="false" id="M_MALT_Ext__Cell" name="MALT_Ext_" fbc:charge="0" />
      <species boundaryCondition="false" compartment="Cell" constant="false" hasOnlySubstanceUnits="false" id="M__5APRBU_Cell" name="5APRBU" fbc:charge="0" />
      <species boundaryCondition="false" compartment="Cell" constant="false" hasOnlySubstanceUnits="false" id="M__4MOP_Cell" name="4MOP" fbc:charge="0" />
      <species boundaryCondition="false" compartment="Cell" constant="false" hasOnlySubstanceUnits="false" id="M_HOR_Cell" name="HOR" fbc:charge="0" />
      <species boundaryCondition="false" compartment="Cell" constant="false" hasOnlySubstanceUnits="false" id="M__3H3MOB_Cell" name="3H3MOB" fbc:charge="0" />
      <species boundaryCondition="false" compartment="Cell" constant="false" hasOnlySubstanceUnits="false" id="M_GLYC_Cell" name="GLYC" fbc:charge="0" />
      <species boundaryCondition="false" compartment="Cell" constant="false" hasOnlySubstanceUnits="false" id="M__13DPG_Cell" name="13DPG" fbc:charge="0" />
      <species boundaryCondition="false" compartment="Cell" constant="false" hasOnlySubstanceUnits="false" id="M_LRU5P_Cell" name="LRU5P" fbc:charge="0" />
      <species boundaryCondition="false" compartment="Cell" constant="false" hasOnlySubstanceUnits="false" id="M_LCTS_Ext__Cell" name="LCTS_Ext_" fbc:charge="0" />
      <species boundaryCondition="false" compartment="Cell" constant="false" hasOnlySubstanceUnits="false" id="M_GAR_Cell" name="GAR" fbc:charge="0" />
      <species boundaryCondition="false" compartment="Cell" constant="false" hasOnlySubstanceUnits="false" id="M__2DR1P_Cell" name="2DR1P" fbc:charge="0" />
      <species boundaryCondition="false" compartment="Cell" constant="false" hasOnlySubstanceUnits="false" id="M_LAC_Cell" name="LAC" fbc:charge="0" />
      <species boundaryCondition="false" compartment="Cell" constant="false" hasOnlySubstanceUnits="false" id="M_LARG_Cell" name="LARG" fbc:charge="0" />
      <species boundaryCondition="false" compartment="Cell" constant="false" hasOnlySubstanceUnits="false" id="M_TRD_Ox__Cell" name="TRD_Ox_" fbc:charge="0" />
      <species boundaryCondition="false" compartment="Cell" constant="false" hasOnlySubstanceUnits="false" id="M_dUMP_Cell" name="dUMP" fbc:charge="0" />
      <species boundaryCondition="false" compartment="Cell" constant="false" hasOnlySubstanceUnits="false" id="M_LGLU_Cell" name="LGLU" fbc:charge="0" />
      <species boundaryCondition="false" compartment="Cell" constant="false" hasOnlySubstanceUnits="false" id="M_AMP_Cell" name="AMP" fbc:charge="0" />
      <species boundaryCondition="false" compartment="Cell" constant="false" hasOnlySubstanceUnits="false" id="M_PPHN_Cell" name="PPHN" fbc:charge="0" />
      <species boundaryCondition="false" compartment="Cell" constant="false" hasOnlySubstanceUnits="false" id="M_LASP_Cell" name="LASP" fbc:charge="0" />
      <species boundaryCondition="false" compartment="Cell" constant="false" hasOnlySubstanceUnits="false" id="M_ICIT_Cell" name="ICIT" fbc:charge="0" />
      <species boundaryCondition="false" compartment="Cell" constant="false" hasOnlySubstanceUnits="false" id="M_Glycogen_Cell" name="Glycogen" fbc:charge="0" />
      <species boundaryCondition="false" compartment="Cell" constant="false" hasOnlySubstanceUnits="false" id="M_RHCYS_Cell" name="RHCYS" fbc:charge="0" />
      <species boundaryCondition="false" compartment="Cell" constant="false" hasOnlySubstanceUnits="false" id="M_CHOR_Cell" name="CHOR" fbc:charge="0" />
      <species boundaryCondition="false" compartment="Cell" constant="false" hasOnlySubstanceUnits="false" id="M_ACGAM1P_Cell" name="ACGAM1P" fbc:charge="0" />
      <species boundaryCondition="false" compartment="Cell" constant="false" hasOnlySubstanceUnits="false" id="M_LTHR_Ext__Cell" name="LTHR_Ext_" fbc:charge="0" />
      <species boundaryCondition="false" compartment="Cell" constant="false" hasOnlySubstanceUnits="false" id="M_ACBRNDA_Cell" name="ACBRNDA" fbc:charge="0" />
      <species boundaryCondition="false" compartment="Cell" constant="false" hasOnlySubstanceUnits="false" id="M_DGLU_Cell" name="DGLU" fbc:charge="0" />
      <species boundaryCondition="false" compartment="Cell" constant="false" hasOnlySubstanceUnits="false" id="M_MALCOA_Cell" name="MALCOA" fbc:charge="0" />
      <species boundaryCondition="false" compartment="Cell" constant="false" hasOnlySubstanceUnits="false" id="M_MAL_Cell" name="MAL" fbc:charge="0" />
      <species boundaryCondition="false" compartment="Cell" constant="false" hasOnlySubstanceUnits="false" id="M_SO4_Cell" name="SO4" fbc:charge="0" />
      <species boundaryCondition="false" compartment="Cell" constant="false" hasOnlySubstanceUnits="false" id="M_XANT_Cell" name="XANT" fbc:charge="0" />
      <species boundaryCondition="false" compartment="Cell" constant="false" hasOnlySubstanceUnits="false" id="M_ARBZL_Cell" name="ARBZL" fbc:charge="0" />
      <species boundaryCondition="false" compartment="Cell" constant="false" hasOnlySubstanceUnits="false" id="M_HISTDAL_Cell" name="HISTDAL" fbc:charge="0" />
      <species boundaryCondition="false" compartment="Cell" constant="false" hasOnlySubstanceUnits="false" id="M_LTRP_Cell" name="LTRP" fbc:charge="0" />
      <species boundaryCondition="false" compartment="Cell" constant="false" hasOnlySubstanceUnits="false" id="M_H2_Ext__Cell" name="H2_Ext_" fbc:charge="0" />
      <species boundaryCondition="false" compartment="Cell" constant="false" hasOnlySubstanceUnits="false" id="M_ACGLU5P_Cell" name="ACGLU5P" fbc:charge="0" />
      <species boundaryCondition="false" compartment="Cell" constant="false" hasOnlySubstanceUnits="false" id="M_GAM1P_Cell" name="GAM1P" fbc:charge="0" />
      <species boundaryCondition="false" compartment="Cell" constant="false" hasOnlySubstanceUnits="false" id="M__3PHP_Cell" name="3PHP" fbc:charge="0" />
      <species boundaryCondition="false" compartment="Cell" constant="false" hasOnlySubstanceUnits="false" id="M_ACGAM_Ext__Cell" name="ACGAM_Ext_" fbc:charge="0" />
      <species boundaryCondition="false" compartment="Cell" constant="false" hasOnlySubstanceUnits="false" id="M_BU_Cell" name="BU" fbc:charge="0" />
      <species boundaryCondition="false" compartment="Cell" constant="false" hasOnlySubstanceUnits="false" id="M_ACGLU5SA_Cell" name="ACGLU5SA" fbc:charge="0" />
      <species boundaryCondition="false" compartment="Cell" constant="false" hasOnlySubstanceUnits="false" id="M_GTH_Red__Cell" name="GTH_Red_" fbc:charge="0" />
      <species boundaryCondition="false" compartment="Cell" constant="false" hasOnlySubstanceUnits="false" id="M_HIPCOA_Cell" name="HIPCOA" fbc:charge="0" />
      <species boundaryCondition="false" compartment="Cell" constant="false" hasOnlySubstanceUnits="false" id="M_MTNOL_Cell" name="MTNOL" fbc:charge="0" />
      <species boundaryCondition="false" compartment="Cell" constant="false" hasOnlySubstanceUnits="false" id="M__23DHMB_Cell" name="23DHMB" fbc:charge="0" />
      <species boundaryCondition="false" compartment="Cell" constant="false" hasOnlySubstanceUnits="false" id="M_GGRDP_Cell" name="GGRDP" fbc:charge="0" />
      <species boundaryCondition="false" compartment="Cell" constant="false" hasOnlySubstanceUnits="false" id="M_BUP_Cell" name="BUP" fbc:charge="0" />
      <species boundaryCondition="false" compartment="Cell" constant="false" hasOnlySubstanceUnits="false" id="M_ACHMS_Cell" name="ACHMS" fbc:charge="0" />
      <species boundaryCondition="false" compartment="Cell" constant="false" hasOnlySubstanceUnits="false" id="M_UREA_Ext__Cell" name="UREA_Ext_" fbc:charge="0" />
      <species boundaryCondition="false" compartment="Cell" constant="false" hasOnlySubstanceUnits="false" id="M_PGP_Cell" name="PGP" fbc:charge="0" />
      <species boundaryCondition="false" compartment="Cell" constant="false" hasOnlySubstanceUnits="false" id="M__2DDA7P_Cell" name="2DDA7P" fbc:charge="0" />
      <species boundaryCondition="false" compartment="Cell" constant="false" hasOnlySubstanceUnits="false" id="M_CDV_Cell" name="CDV" fbc:charge="0" />
      <species boundaryCondition="false" compartment="Cell" constant="false" hasOnlySubstanceUnits="false" id="M_dUDP_Cell" name="dUDP" fbc:charge="0" />
      <species boundaryCondition="false" compartment="Cell" constant="false" hasOnlySubstanceUnits="false" id="M__34HPP_Cell" name="34HPP" fbc:charge="0" />
      <species boundaryCondition="false" compartment="Cell" constant="false" hasOnlySubstanceUnits="false" id="M_CBASP_Cell" name="CBASP" fbc:charge="0" />
      <species boundaryCondition="false" compartment="Cell" constant="false" hasOnlySubstanceUnits="false" id="M_PRCR8_Cell" name="PRCR8" fbc:charge="0" />
      <species boundaryCondition="false" compartment="Cell" constant="false" hasOnlySubstanceUnits="false" id="M_ACAL_Cell" name="ACAL" fbc:charge="0" />
      <species boundaryCondition="false" compartment="Cell" constant="false" hasOnlySubstanceUnits="false" id="M_GLU5SA_Cell" name="GLU5SA" fbc:charge="0" />
      <species boundaryCondition="false" compartment="Cell" constant="false" hasOnlySubstanceUnits="false" id="M_HETHMPP_Cell" name="HETHMPP" fbc:charge="0" />
      <species boundaryCondition="false" compartment="Cell" constant="false" hasOnlySubstanceUnits="false" id="M_LALA_Ext__Cell" name="LALA_Ext_" fbc:charge="0" />
      <species boundaryCondition="false" compartment="Cell" constant="false" hasOnlySubstanceUnits="false" id="M__3H3MOP_Cell" name="3H3MOP" fbc:charge="0" />
      <species boundaryCondition="false" compartment="Cell" constant="false" hasOnlySubstanceUnits="false" id="M_COBALT_Cell" name="COBALT" fbc:charge="0" />
      <species boundaryCondition="false" compartment="Cell" constant="false" hasOnlySubstanceUnits="false" id="M__5APRU_Cell" name="5APRU" fbc:charge="0" />
      <species boundaryCondition="false" compartment="Cell" constant="false" hasOnlySubstanceUnits="false" id="M_LTYR_Ext__Cell" name="LTYR_Ext_" fbc:charge="0" />
      <species boundaryCondition="false" compartment="Cell" constant="false" hasOnlySubstanceUnits="false" id="M_ARBZL5P_Cell" name="ARBZL5P" fbc:charge="0" />
      <species boundaryCondition="false" compartment="Cell" constant="false" hasOnlySubstanceUnits="false" id="M_TRD_Red__Cell" name="TRD_Red_" fbc:charge="0" />
      <species boundaryCondition="false" compartment="Cell" constant="false" hasOnlySubstanceUnits="false" id="M_CDPMERY2P_Cell" name="CDPMERY2P" fbc:charge="0" />
      <species boundaryCondition="false" compartment="Cell" constant="false" hasOnlySubstanceUnits="false" id="M_LVAL_Cell" name="LVAL" fbc:charge="0" />
      <species boundaryCondition="false" compartment="Cell" constant="false" hasOnlySubstanceUnits="false" id="M_IMP_Cell" name="IMP" fbc:charge="0" />
      <species boundaryCondition="false" compartment="Cell" constant="false" hasOnlySubstanceUnits="false" id="M_GAL6P_Cell" name="GAL6P" fbc:charge="0" />
      <species boundaryCondition="false" compartment="Cell" constant="false" hasOnlySubstanceUnits="false" id="M_AHHMDHP_Cell" name="AHHMDHP" fbc:charge="0" />
      <species boundaryCondition="false" compartment="Cell" constant="false" hasOnlySubstanceUnits="false" id="M_H2O2_Ext__Cell" name="H2O2_Ext_" fbc:charge="0" />
      <species boundaryCondition="false" compartment="Cell" constant="false" hasOnlySubstanceUnits="false" id="M_PRBATP_Cell" name="PRBATP" fbc:charge="0" />
      <species boundaryCondition="false" compartment="Cell" constant="false" hasOnlySubstanceUnits="false" id="M_GDPRHAM_Cell" name="GDPRHAM" fbc:charge="0" />
      <species boundaryCondition="false" compartment="Cell" constant="false" hasOnlySubstanceUnits="false" id="M_ACGLU_Cell" name="ACGLU" fbc:charge="0" />
      <species boundaryCondition="false" compartment="Cell" constant="false" hasOnlySubstanceUnits="false" id="M_DHF_Cell" name="DHF" fbc:charge="0" />
      <species boundaryCondition="false" compartment="Cell" constant="false" hasOnlySubstanceUnits="false" id="M__3HBCOA_Cell" name="3HBCOA" fbc:charge="0" />
      <species boundaryCondition="false" compartment="Cell" constant="false" hasOnlySubstanceUnits="false" id="M_APROHP_Cell" name="APROHP" fbc:charge="0" />
      <species boundaryCondition="false" compartment="Cell" constant="false" hasOnlySubstanceUnits="false" id="M_dTMP_Cell" name="dTMP" fbc:charge="0" />
      <species boundaryCondition="false" compartment="Cell" constant="false" hasOnlySubstanceUnits="false" id="M_dCDP_Cell" name="dCDP" fbc:charge="0" />
      <species boundaryCondition="false" compartment="Cell" constant="false" hasOnlySubstanceUnits="false" id="M_C180_ACP_Cell" name="C180_ACP" fbc:charge="0" />
      <species boundaryCondition="false" compartment="Cell" constant="false" hasOnlySubstanceUnits="false" id="M_PRCR4_Cell" name="PRCR4" fbc:charge="0" />
      <species boundaryCondition="false" compartment="Cell" constant="false" hasOnlySubstanceUnits="false" id="M_ASPSA_Cell" name="ASPSA" fbc:charge="0" />
      <species boundaryCondition="false" compartment="Cell" constant="false" hasOnlySubstanceUnits="false" id="M_MAL_Ext__Cell" name="MAL_Ext_" fbc:charge="0" />
      <species boundaryCondition="false" compartment="Cell" constant="false" hasOnlySubstanceUnits="false" id="M__2IPPM_Cell" name="2IPPM" fbc:charge="0" />
      <species boundaryCondition="false" compartment="Cell" constant="false" hasOnlySubstanceUnits="false" id="M_SPERMD_Cell" name="SPERMD" fbc:charge="0" />
      <species boundaryCondition="false" compartment="Cell" constant="false" hasOnlySubstanceUnits="false" id="M_DPHE_Cell" name="DPHE" fbc:charge="0" />
      <species boundaryCondition="false" compartment="Cell" constant="false" hasOnlySubstanceUnits="false" id="M_CIT_Cell" name="CIT" fbc:charge="0" />
      <species boundaryCondition="false" compartment="Cell" constant="false" hasOnlySubstanceUnits="false" id="M_CDL_Cell" name="CDL" fbc:charge="0" />
      <species boundaryCondition="false" compartment="Cell" constant="false" hasOnlySubstanceUnits="false" id="M_S7P_Cell" name="S7P" fbc:charge="0" />
      <species boundaryCondition="false" compartment="Cell" constant="false" hasOnlySubstanceUnits="false" id="M_MALT6P_Cell" name="MALT6P" fbc:charge="0" />
      <species boundaryCondition="false" compartment="Cell" constant="false" hasOnlySubstanceUnits="false" id="M_AICAR_Cell" name="AICAR" fbc:charge="0" />
      <species boundaryCondition="false" compartment="Cell" constant="false" hasOnlySubstanceUnits="false" id="M_BUOH_Ext__Cell" name="BUOH_Ext_" fbc:charge="0" />
      <species boundaryCondition="false" compartment="Cell" constant="false" hasOnlySubstanceUnits="false" id="M__4H2KPM_Cell" name="4H2KPM" fbc:charge="0" />
      <species boundaryCondition="false" compartment="Cell" constant="false" hasOnlySubstanceUnits="false" id="M_NO2_Cell" name="NO2" fbc:charge="0" />
      <species boundaryCondition="false" compartment="Cell" constant="false" hasOnlySubstanceUnits="false" id="M_PAPS_Cell" name="PAPS" fbc:charge="0" />
      <species boundaryCondition="false" compartment="Cell" constant="false" hasOnlySubstanceUnits="false" id="M_CTP_Cell" name="CTP" fbc:charge="0" />
      <species boundaryCondition="false" compartment="Cell" constant="false" hasOnlySubstanceUnits="false" id="M_XMP_Cell" name="XMP" fbc:charge="0" />
      <species boundaryCondition="false" compartment="Cell" constant="false" hasOnlySubstanceUnits="false" id="M_AGDPCBA_Cell" name="AGDPCBA" fbc:charge="0" />
      <species boundaryCondition="false" compartment="Cell" constant="false" hasOnlySubstanceUnits="false" id="M_GDP_Cell" name="GDP" fbc:charge="0" />
      <species boundaryCondition="false" compartment="Cell" constant="false" hasOnlySubstanceUnits="false" id="M_PPBNG_Cell" name="PPBNG" fbc:charge="0" />
      <species boundaryCondition="false" compartment="Cell" constant="false" hasOnlySubstanceUnits="false" id="M__2PG_Cell" name="2PG" fbc:charge="0" />
      <species boundaryCondition="false" compartment="Cell" constant="false" hasOnlySubstanceUnits="false" id="M_CBRNDA_Cell" name="CBRNDA" fbc:charge="0" />
      <species boundaryCondition="false" compartment="Cell" constant="false" hasOnlySubstanceUnits="false" id="M_TRACE_Cell" name="TRACE" fbc:charge="0" />
      <species boundaryCondition="false" compartment="Cell" constant="false" hasOnlySubstanceUnits="false" id="M_GAL_Cell" name="GAL" fbc:charge="0" />
      <species boundaryCondition="false" compartment="Cell" constant="false" hasOnlySubstanceUnits="false" id="M_LPRO_Ext__Cell" name="LPRO_Ext_" fbc:charge="0" />
      <species boundaryCondition="false" compartment="Cell" constant="false" hasOnlySubstanceUnits="false" id="M_LLEU_Ext__Cell" name="LLEU_Ext_" fbc:charge="0" />
      <species boundaryCondition="false" compartment="Cell" constant="false" hasOnlySubstanceUnits="false" id="M_AMETA_Cell" name="AMETA" fbc:charge="0" />
      <species boundaryCondition="false" compartment="Cell" constant="false" hasOnlySubstanceUnits="false" id="M_C140_ACP_Cell" name="C140_ACP" fbc:charge="0" />
      <species boundaryCondition="false" compartment="Cell" constant="false" hasOnlySubstanceUnits="false" id="M_GLU5P_Cell" name="GLU5P" fbc:charge="0" />
      <species boundaryCondition="false" compartment="Cell" constant="false" hasOnlySubstanceUnits="false" id="M_UPPG3_Cell" name="UPPG3" fbc:charge="0" />
      <species boundaryCondition="false" compartment="Cell" constant="false" hasOnlySubstanceUnits="false" id="M_GLY_Ext__Cell" name="GLY_Ext_" fbc:charge="0" />
      <species boundaryCondition="false" compartment="Cell" constant="false" hasOnlySubstanceUnits="false" id="M_ACTACCOA_Cell" name="ACTACCOA" fbc:charge="0" />
      <species boundaryCondition="false" compartment="Cell" constant="false" hasOnlySubstanceUnits="false" id="M_HISP_Cell" name="HISP" fbc:charge="0" />
      <species boundaryCondition="false" compartment="Cell" constant="false" hasOnlySubstanceUnits="false" id="M_XOL_Cell" name="XOL" fbc:charge="0" />
      <species boundaryCondition="false" compartment="Cell" constant="false" hasOnlySubstanceUnits="false" id="M__2CPR5P_Cell" name="2CPR5P" fbc:charge="0" />
      <species boundaryCondition="false" compartment="Cell" constant="false" hasOnlySubstanceUnits="false" id="M_TDPGAL_Cell" name="TDPGAL" fbc:charge="0" />
      <species boundaryCondition="false" compartment="Cell" constant="false" hasOnlySubstanceUnits="false" id="M_CYST_Cell" name="CYST" fbc:charge="0" />
      <species boundaryCondition="false" compartment="Cell" constant="false" hasOnlySubstanceUnits="false" id="M_LASN_Ext__Cell" name="LASN_Ext_" fbc:charge="0" />
      <species boundaryCondition="false" compartment="Cell" constant="false" hasOnlySubstanceUnits="false" id="M_PROP_Cell" name="PROP" fbc:charge="0" />
      <species boundaryCondition="false" compartment="Cell" constant="false" hasOnlySubstanceUnits="false" id="M_RNA_Cell" name="RNA" fbc:charge="0" />
      <species boundaryCondition="false" compartment="Cell" constant="false" hasOnlySubstanceUnits="false" id="M_CBRN_Cell" name="CBRN" fbc:charge="0" />
      <species boundaryCondition="false" compartment="Cell" constant="false" hasOnlySubstanceUnits="false" id="M_UDPGLC_Cell" name="UDPGLC" fbc:charge="0" />
      <species boundaryCondition="false" compartment="Cell" constant="false" hasOnlySubstanceUnits="false" id="M_PABA_Cell" name="PABA" fbc:charge="0" />
      <species boundaryCondition="false" compartment="Cell" constant="false" hasOnlySubstanceUnits="false" id="M__23DHDP_Cell" name="23DHDP" fbc:charge="0" />
      <species boundaryCondition="false" compartment="Cell" constant="false" hasOnlySubstanceUnits="false" id="M_NAMNs_Cell" name="NAMNs" fbc:charge="0" />
      <species boundaryCondition="false" compartment="Cell" constant="false" hasOnlySubstanceUnits="false" id="M_TEICH_Cell" name="TEICH" fbc:charge="0" />
      <species boundaryCondition="false" compartment="Cell" constant="false" hasOnlySubstanceUnits="false" id="M_DB4P_Cell" name="DB4P" fbc:charge="0" />
      <species boundaryCondition="false" compartment="Cell" constant="false" hasOnlySubstanceUnits="false" id="M_Fd_Red__Cell" name="Fd_Red_" fbc:charge="0" />
      <species boundaryCondition="false" compartment="Cell" constant="false" hasOnlySubstanceUnits="false" id="M_CRTCOA_Cell" name="CRTCOA" fbc:charge="0" />
      <species boundaryCondition="false" compartment="Cell" constant="false" hasOnlySubstanceUnits="false" id="M_DHAP_Cell" name="DHAP" fbc:charge="0" />
      <species boundaryCondition="false" compartment="Cell" constant="false" hasOnlySubstanceUnits="false" id="M_DRU5P_Cell" name="DRU5P" fbc:charge="0" />
      <species boundaryCondition="false" compartment="Cell" constant="false" hasOnlySubstanceUnits="false" id="M_FRU_Ext__Cell" name="FRU_Ext_" fbc:charge="0" />
      <species boundaryCondition="false" compartment="Cell" constant="false" hasOnlySubstanceUnits="false" id="M_GUA_Cell" name="GUA" fbc:charge="0" />
      <species boundaryCondition="false" compartment="Cell" constant="false" hasOnlySubstanceUnits="false" id="M__2AHBUT_Cell" name="2AHBUT" fbc:charge="0" />
      <species boundaryCondition="false" compartment="Cell" constant="false" hasOnlySubstanceUnits="false" id="M_SKM_Cell" name="SKM" fbc:charge="0" />
      <species boundaryCondition="false" compartment="Cell" constant="false" hasOnlySubstanceUnits="false" id="M_NAD_Cell" name="NAD" fbc:charge="0" />
      <species boundaryCondition="false" compartment="Cell" constant="false" hasOnlySubstanceUnits="false" id="M_SUCC_Cell" name="SUCC" fbc:charge="0" />
      <species boundaryCondition="false" compartment="Cell" constant="false" hasOnlySubstanceUnits="false" id="M__5MTHF_Cell" name="5MTHF" fbc:charge="0" />
      <species boundaryCondition="false" compartment="Cell" constant="false" hasOnlySubstanceUnits="false" id="M_MLTHF_Cell" name="MLTHF" fbc:charge="0" />
      <species boundaryCondition="false" compartment="Cell" constant="false" hasOnlySubstanceUnits="false" id="M_Fd_Ox__Cell" name="Fd_Ox_" fbc:charge="0" />
      <species boundaryCondition="false" compartment="Cell" constant="false" hasOnlySubstanceUnits="false" id="M_ACORN_Cell" name="ACORN" fbc:charge="0" />
      <species boundaryCondition="false" compartment="Cell" constant="false" hasOnlySubstanceUnits="false" id="M_CPPPG3_Cell" name="CPPPG3" fbc:charge="0" />
      <species boundaryCondition="false" compartment="Cell" constant="false" hasOnlySubstanceUnits="false" id="M_AHCYS_Cell" name="AHCYS" fbc:charge="0" />
      <species boundaryCondition="false" compartment="Cell" constant="false" hasOnlySubstanceUnits="false" id="M_FRU_Cell" name="FRU" fbc:charge="0" />
      <species boundaryCondition="false" compartment="Cell" constant="false" hasOnlySubstanceUnits="false" id="M_THF_Cell" name="THF" fbc:charge="0" />
      <species boundaryCondition="false" compartment="Cell" constant="false" hasOnlySubstanceUnits="false" id="M_S_Cell" name="S" fbc:charge="0" />
      <species boundaryCondition="false" compartment="Cell" constant="false" hasOnlySubstanceUnits="false" id="M_GDPoRHAM_Cell" name="GDPoRHAM" fbc:charge="0" />
      <species boundaryCondition="false" compartment="Cell" constant="false" hasOnlySubstanceUnits="false" id="M_FDP_Cell" name="FDP" fbc:charge="0" />
      <species boundaryCondition="false" compartment="Cell" constant="false" hasOnlySubstanceUnits="false" id="M_dADP_Cell" name="dADP" fbc:charge="0" />
      <species boundaryCondition="false" compartment="Cell" constant="false" hasOnlySubstanceUnits="false" id="M_MLHIS_Cell" name="MLHIS" fbc:charge="0" />
      <species boundaryCondition="false" compartment="Cell" constant="false" hasOnlySubstanceUnits="false" id="M_NADP_Cell" name="NADP" fbc:charge="0" />
      <species boundaryCondition="false" compartment="Cell" constant="false" hasOnlySubstanceUnits="false" id="M_PYR_Cell" name="PYR" fbc:charge="0" />
      <species boundaryCondition="false" compartment="Cell" constant="false" hasOnlySubstanceUnits="false" id="M_MNL1P_Cell" name="MNL1P" fbc:charge="0" />
      <species boundaryCondition="false" compartment="Cell" constant="false" hasOnlySubstanceUnits="false" id="M_PROP_Ext__Cell" name="PROP_Ext_" fbc:charge="0" />
      <species boundaryCondition="false" compartment="Cell" constant="false" hasOnlySubstanceUnits="false" id="M_SO3_Cell" name="SO3" fbc:charge="0" />
      <species boundaryCondition="false" compartment="Cell" constant="false" hasOnlySubstanceUnits="false" id="M_UAMR_Cell" name="UAMR" fbc:charge="0" />
      <species boundaryCondition="false" compartment="Cell" constant="false" hasOnlySubstanceUnits="false" id="M_ADP_Cell" name="ADP" fbc:charge="0" />
      <species boundaryCondition="false" compartment="Cell" constant="false" hasOnlySubstanceUnits="false" id="M_GLC_Cell" name="GLC" fbc:charge="0" />
      <species boundaryCondition="false" compartment="Cell" constant="false" hasOnlySubstanceUnits="false" id="M_N2_Cell" name="N2" fbc:charge="0" />
      <species boundaryCondition="false" compartment="Cell" constant="false" hasOnlySubstanceUnits="false" id="M_IPDP_Cell" name="IPDP" fbc:charge="0" />
      <species boundaryCondition="false" compartment="Cell" constant="false" hasOnlySubstanceUnits="false" id="M_PPi_Cell" name="PPi" fbc:charge="0" />
      <species boundaryCondition="false" compartment="Cell" constant="false" hasOnlySubstanceUnits="false" id="M__5FTHF_Cell" name="5FTHF" fbc:charge="0" />
      <species boundaryCondition="false" compartment="Cell" constant="false" hasOnlySubstanceUnits="false" id="M_ACETOIN_Cell" name="ACETOIN" fbc:charge="0" />
      <species boundaryCondition="false" compartment="Cell" constant="false" hasOnlySubstanceUnits="false" id="M_GMP_Cell" name="GMP" fbc:charge="0" />
      <species boundaryCondition="false" compartment="Cell" constant="false" hasOnlySubstanceUnits="false" id="M__23DHMP_Cell" name="23DHMP" fbc:charge="0" />
      <species boundaryCondition="false" compartment="Cell" constant="false" hasOnlySubstanceUnits="false" id="M_LLYS_Cell" name="LLYS" fbc:charge="0" />
      <species boundaryCondition="false" compartment="Cell" constant="false" hasOnlySubstanceUnits="false" id="M_Pi_Cell" name="Pi" fbc:charge="0" />
      <species boundaryCondition="false" compartment="Cell" constant="false" hasOnlySubstanceUnits="false" id="M_R1P_Cell" name="R1P" fbc:charge="0" />
      <species boundaryCondition="false" compartment="Cell" constant="false" hasOnlySubstanceUnits="false" id="M_CDPMERYTH_Cell" name="CDPMERYTH" fbc:charge="0" />
      <species boundaryCondition="false" compartment="Cell" constant="false" hasOnlySubstanceUnits="false" id="M_C17CYC_ACP_Cell" name="C17CYC_ACP" fbc:charge="0" />
      <species boundaryCondition="false" compartment="Cell" constant="false" hasOnlySubstanceUnits="false" id="M_CDHPRCR6_Cell" name="CDHPRCR6" fbc:charge="0" />
      <species boundaryCondition="false" compartment="Cell" constant="false" hasOnlySubstanceUnits="false" id="M_CPRCR7_Cell" name="CPRCR7" fbc:charge="0" />
      <species boundaryCondition="false" compartment="Cell" constant="false" hasOnlySubstanceUnits="false" id="M_FOL_Cell" name="FOL" fbc:charge="0" />
      <species boundaryCondition="false" compartment="Cell" constant="false" hasOnlySubstanceUnits="false" id="M__5AOP_Cell" name="5AOP" fbc:charge="0" />
      <species boundaryCondition="false" compartment="Cell" constant="false" hasOnlySubstanceUnits="false" id="M_SUC6P_Cell" name="SUC6P" fbc:charge="0" />
      <species boundaryCondition="false" compartment="Cell" constant="false" hasOnlySubstanceUnits="false" id="M_PRCR6A_Cell" name="PRCR6A" fbc:charge="0" />
      <species boundaryCondition="false" compartment="Cell" constant="false" hasOnlySubstanceUnits="false" id="M_PRCR5_Cell" name="PRCR5" fbc:charge="0" />
      <species boundaryCondition="false" compartment="Cell" constant="false" hasOnlySubstanceUnits="false" id="M_LLYS_Ext__Cell" name="LLYS_Ext_" fbc:charge="0" />
      <species boundaryCondition="false" compartment="Cell" constant="false" hasOnlySubstanceUnits="false" id="M_GLU1SA_Cell" name="GLU1SA" fbc:charge="0" />
      <species boundaryCondition="false" compartment="Cell" constant="false" hasOnlySubstanceUnits="false" id="M_AIR_Cell" name="AIR" fbc:charge="0" />
      <species boundaryCondition="false" compartment="Cell" constant="false" hasOnlySubstanceUnits="false" id="M_PEP_Cell" name="PEP" fbc:charge="0" />
      <species boundaryCondition="false" compartment="Cell" constant="false" hasOnlySubstanceUnits="false" id="M_LSER_Cell" name="LSER" fbc:charge="0" />
      <species boundaryCondition="false" compartment="Cell" constant="false" hasOnlySubstanceUnits="false" id="M_FRDP_Cell" name="FRDP" fbc:charge="0" />
      <species boundaryCondition="false" compartment="Cell" constant="false" hasOnlySubstanceUnits="false" id="M_FGAR_Cell" name="FGAR" fbc:charge="0" />
      <species boundaryCondition="false" compartment="Cell" constant="false" hasOnlySubstanceUnits="false" id="M_MALT_Cell" name="MALT" fbc:charge="0" />
      <species boundaryCondition="false" compartment="Cell" constant="false" hasOnlySubstanceUnits="false" id="M_LMET_Ext__Cell" name="LMET_Ext_" fbc:charge="0" />
      <species boundaryCondition="false" compartment="Cell" constant="false" hasOnlySubstanceUnits="false" id="M_ARGSUC_Cell" name="ARGSUC" fbc:charge="0" />
      <species boundaryCondition="false" compartment="Cell" constant="false" hasOnlySubstanceUnits="false" id="M_HMB4DP_Cell" name="HMB4DP" fbc:charge="0" />
      <species boundaryCondition="false" compartment="Cell" constant="false" hasOnlySubstanceUnits="false" id="M_SL2A6O_Cell" name="SL2A6O" fbc:charge="0" />
      <species boundaryCondition="false" compartment="Cell" constant="false" hasOnlySubstanceUnits="false" id="M_dTTP_Cell" name="dTTP" fbc:charge="0" />
      <species boundaryCondition="false" compartment="Cell" constant="false" hasOnlySubstanceUnits="false" id="M_OROT5P_Cell" name="OROT5P" fbc:charge="0" />
      <species boundaryCondition="false" compartment="Cell" constant="false" hasOnlySubstanceUnits="false" id="M__26DAP_LL_Cell" name="26DAP_LL" fbc:charge="0" />
      <species boundaryCondition="false" compartment="Cell" constant="false" hasOnlySubstanceUnits="false" id="M_METADN_Cell" name="METADN" fbc:charge="0" />
      <species boundaryCondition="false" compartment="Cell" constant="false" hasOnlySubstanceUnits="false" id="M_TDPDHdGLC_Cell" name="TDPDHdGLC" fbc:charge="0" />
      <species boundaryCondition="false" compartment="Cell" constant="false" hasOnlySubstanceUnits="false" id="M__12DAG_Cell" name="12DAG" fbc:charge="0" />
      <species boundaryCondition="false" compartment="Cell" constant="false" hasOnlySubstanceUnits="false" id="M_CACO_Cell" name="CACO" fbc:charge="0" />
      <species boundaryCondition="false" compartment="Cell" constant="false" hasOnlySubstanceUnits="false" id="M_UDPGAL_Cell" name="UDPGAL" fbc:charge="0" />
      <species boundaryCondition="false" compartment="Cell" constant="false" hasOnlySubstanceUnits="false" id="M_UACGAM_Cell" name="UACGAM" fbc:charge="0" />
      <species boundaryCondition="false" compartment="Cell" constant="false" hasOnlySubstanceUnits="false" id="M_DXYLU_Cell" name="DXYLU" fbc:charge="0" />
      <species boundaryCondition="false" compartment="Cell" constant="false" hasOnlySubstanceUnits="false" id="M_ATP_Cell" name="ATP" fbc:charge="0" />
      <species boundaryCondition="false" compartment="Cell" constant="false" hasOnlySubstanceUnits="false" id="M_MTNAL_Cell" name="MTNAL" fbc:charge="0" />
      <species boundaryCondition="false" compartment="Cell" constant="false" hasOnlySubstanceUnits="false" id="M_dUTP_Cell" name="dUTP" fbc:charge="0" />
      <species boundaryCondition="false" compartment="Cell" constant="false" hasOnlySubstanceUnits="false" id="M_UDCPDP_Cell" name="UDCPDP" fbc:charge="0" />
      <species boundaryCondition="false" compartment="Cell" constant="false" hasOnlySubstanceUnits="false" id="M_CO2_Ext__Cell" name="CO2_Ext_" fbc:charge="0" />
      <species boundaryCondition="false" compartment="Cell" constant="false" hasOnlySubstanceUnits="false" id="M_bALA_Cell" name="bALA" fbc:charge="0" />
      <species boundaryCondition="false" compartment="Cell" constant="false" hasOnlySubstanceUnits="false" id="M__3DHSK_Cell" name="3DHSK" fbc:charge="0" />
      <species boundaryCondition="false" compartment="Cell" constant="false" hasOnlySubstanceUnits="false" id="M_ACLAC_Cell" name="ACLAC" fbc:charge="0" />
      <species boundaryCondition="false" compartment="Cell" constant="false" hasOnlySubstanceUnits="false" id="M_DMPP_Cell" name="DMPP" fbc:charge="0" />
      <species boundaryCondition="false" compartment="Cell" constant="false" hasOnlySubstanceUnits="false" id="M_INS_Cell" name="INS" fbc:charge="0" />
      <species boundaryCondition="false" compartment="Cell" constant="false" hasOnlySubstanceUnits="false" id="M_PABA_Ext__Cell" name="PABA_Ext_" fbc:charge="0" />
      <species boundaryCondition="false" compartment="Cell" constant="false" hasOnlySubstanceUnits="false" id="M_H2O2_Cell" name="H2O2" fbc:charge="0" />
      <species boundaryCondition="false" compartment="Cell" constant="false" hasOnlySubstanceUnits="false" id="M_dCMP_Cell" name="dCMP" fbc:charge="0" />
      <species boundaryCondition="false" compartment="Cell" constant="false" hasOnlySubstanceUnits="false" id="M_DXYL_Ext__Cell" name="DXYL_Ext_" fbc:charge="0" />
      <species boundaryCondition="false" compartment="Cell" constant="false" hasOnlySubstanceUnits="false" id="M_F1P_Cell" name="F1P" fbc:charge="0" />
      <species boundaryCondition="false" compartment="Cell" constant="false" hasOnlySubstanceUnits="false" id="M_SO4_Ext__Cell" name="SO4_Ext_" fbc:charge="0" />
      <species boundaryCondition="false" compartment="Cell" constant="false" hasOnlySubstanceUnits="false" id="M_F6P_Cell" name="F6P" fbc:charge="0" />
      <species boundaryCondition="false" compartment="Cell" constant="false" hasOnlySubstanceUnits="false" id="M_CBP_Cell" name="CBP" fbc:charge="0" />
      <species boundaryCondition="false" compartment="Cell" constant="false" hasOnlySubstanceUnits="false" id="M_RIBFLA_Cell" name="RIBFLA" fbc:charge="0" />
      <species boundaryCondition="false" compartment="Cell" constant="false" hasOnlySubstanceUnits="false" id="M_OROT_Cell" name="OROT" fbc:charge="0" />
      <species boundaryCondition="false" compartment="Cell" constant="false" hasOnlySubstanceUnits="false" id="M_C160_ACP_Cell" name="C160_ACP" fbc:charge="0" />
      <species boundaryCondition="false" compartment="Cell" constant="false" hasOnlySubstanceUnits="false" id="M_LARG_Ext__Cell" name="LARG_Ext_" fbc:charge="0" />
      <species boundaryCondition="false" compartment="Cell" constant="false" hasOnlySubstanceUnits="false" id="M_DMLZ_Cell" name="DMLZ" fbc:charge="0" />
      <species boundaryCondition="false" compartment="Cell" constant="false" hasOnlySubstanceUnits="false" id="M_XAN_Cell" name="XAN" fbc:charge="0" />
      <species boundaryCondition="false" compartment="Cell" constant="false" hasOnlySubstanceUnits="false" id="M_H2_Cell" name="H2" fbc:charge="0" />
      <species boundaryCondition="false" compartment="Cell" constant="false" hasOnlySubstanceUnits="false" id="M_PYR_Ext__Cell" name="PYR_Ext_" fbc:charge="0" />
      <species boundaryCondition="false" compartment="Cell" constant="false" hasOnlySubstanceUnits="false" id="M_MTYRAM_Cell" name="MTYRAM" fbc:charge="0" />
      <species boundaryCondition="false" compartment="Cell" constant="false" hasOnlySubstanceUnits="false" id="M_CPRCR4_Cell" name="CPRCR4" fbc:charge="0" />
      <species boundaryCondition="false" compartment="Cell" constant="false" hasOnlySubstanceUnits="false" id="M_BUCOA_Cell" name="BUCOA" fbc:charge="0" />
      <species boundaryCondition="false" compartment="Cell" constant="false" hasOnlySubstanceUnits="false" id="M_IMACP_Cell" name="IMACP" fbc:charge="0" />
      <species boundaryCondition="false" compartment="Cell" constant="false" hasOnlySubstanceUnits="false" id="M_UDP_Cell" name="UDP" fbc:charge="0" />
      <species boundaryCondition="false" compartment="Cell" constant="false" hasOnlySubstanceUnits="false" id="M_SUCCOA_Cell" name="SUCCOA" fbc:charge="0" />
      <species boundaryCondition="false" compartment="Cell" constant="false" hasOnlySubstanceUnits="false" id="M_C181_ACP_Cell" name="C181_ACP" fbc:charge="0" />
      <species boundaryCondition="false" compartment="Cell" constant="false" hasOnlySubstanceUnits="false" id="M_N2_Ext__Cell" name="N2_Ext_" fbc:charge="0" />
      <species boundaryCondition="false" compartment="Cell" constant="false" hasOnlySubstanceUnits="false" id="M__1MAG_Cell" name="1MAG" fbc:charge="0" />
      <species boundaryCondition="false" compartment="Cell" constant="false" hasOnlySubstanceUnits="false" id="M_DATHAO_Cell" name="DATHAO" fbc:charge="0" />
      <species boundaryCondition="false" compartment="Cell" constant="false" hasOnlySubstanceUnits="false" id="M_AHTHDH_Cell" name="AHTHDH" fbc:charge="0" />
      <species boundaryCondition="false" compartment="Cell" constant="false" hasOnlySubstanceUnits="false" id="M_GLC_Ext__Cell" name="GLC_Ext_" fbc:charge="0" />
      <species boundaryCondition="false" compartment="Cell" constant="false" hasOnlySubstanceUnits="false" id="M_UTP_Cell" name="UTP" fbc:charge="0" />
      <species boundaryCondition="false" compartment="Cell" constant="false" hasOnlySubstanceUnits="false" id="M_DNAD_Cell" name="DNAD" fbc:charge="0" />
      <species boundaryCondition="false" compartment="Cell" constant="false" hasOnlySubstanceUnits="false" id="M_MAN6P_Cell" name="MAN6P" fbc:charge="0" />
      <species boundaryCondition="false" compartment="Cell" constant="false" hasOnlySubstanceUnits="false" id="M_CDP_DAG_Cell" name="CDP_DAG" fbc:charge="0" />
      <species boundaryCondition="false" compartment="Cell" constant="false" hasOnlySubstanceUnits="false" id="M__26DAP_M_Cell" name="26DAP_M" fbc:charge="0" />
      <species boundaryCondition="false" compartment="Cell" constant="false" hasOnlySubstanceUnits="false" id="M_LILE_Cell" name="LILE" fbc:charge="0" />
      <species boundaryCondition="false" compartment="Cell" constant="false" hasOnlySubstanceUnits="false" id="M__1PYR5C_Cell" name="1PYR5C" fbc:charge="0" />
      <species boundaryCondition="false" compartment="Cell" constant="false" hasOnlySubstanceUnits="false" id="M_LVAL_Ext__Cell" name="LVAL_Ext_" fbc:charge="0" />
      <species boundaryCondition="false" compartment="Cell" constant="false" hasOnlySubstanceUnits="false" id="M_ACETONE_Cell" name="ACETONE" fbc:charge="0" />
      <species boundaryCondition="false" compartment="Cell" constant="false" hasOnlySubstanceUnits="false" id="M_PG_Cell" name="PG" fbc:charge="0" />
      <species boundaryCondition="false" compartment="Cell" constant="false" hasOnlySubstanceUnits="false" id="M_DMBZID_Cell" name="DMBZID" fbc:charge="0" />
      <species boundaryCondition="false" compartment="Cell" constant="false" hasOnlySubstanceUnits="false" id="M_UMP_Cell" name="UMP" fbc:charge="0" />
      <species boundaryCondition="false" compartment="Cell" constant="false" hasOnlySubstanceUnits="false" id="M_CARBO_Cell" name="CARBO" fbc:charge="0" />
      <species boundaryCondition="false" compartment="Cell" constant="false" hasOnlySubstanceUnits="false" id="M__3IG3P_Cell" name="3IG3P" fbc:charge="0" />
      <species boundaryCondition="false" compartment="Cell" constant="false" hasOnlySubstanceUnits="false" id="M_PS_Cell" name="PS" fbc:charge="0" />
      <species boundaryCondition="false" compartment="Cell" constant="false" hasOnlySubstanceUnits="false" id="M__4PCYS_Cell" name="4PCYS" fbc:charge="0" />
      <species boundaryCondition="false" compartment="Cell" constant="false" hasOnlySubstanceUnits="false" id="M_Pi_Ext__Cell" name="Pi_Ext_" fbc:charge="0" />
      <species boundaryCondition="false" compartment="Cell" constant="false" hasOnlySubstanceUnits="false" id="M_G6P_Cell" name="G6P" fbc:charge="0" />
      <species boundaryCondition="false" compartment="Cell" constant="false" hasOnlySubstanceUnits="false" id="M_ACETOIN_Ext__Cell" name="ACETOIN_Ext_" fbc:charge="0" />
      <species boundaryCondition="false" compartment="Cell" constant="false" hasOnlySubstanceUnits="false" id="M_PAN_Cell" name="PAN" fbc:charge="0" />
      <species boundaryCondition="false" compartment="Cell" constant="false" hasOnlySubstanceUnits="false" id="M__3DHQ_Cell" name="3DHQ" fbc:charge="0" />
      <species boundaryCondition="false" compartment="Cell" constant="false" hasOnlySubstanceUnits="false" id="M__3PG_Cell" name="3PG" fbc:charge="0" />
      <species boundaryCondition="false" compartment="Cell" constant="false" hasOnlySubstanceUnits="false" id="M_PLIPID_Cell" name="PLIPID" fbc:charge="0" />
      <species boundaryCondition="false" compartment="Cell" constant="false" hasOnlySubstanceUnits="false" id="M_PRCR3B_Cell" name="PRCR3B" fbc:charge="0" />
      <species boundaryCondition="false" compartment="Cell" constant="false" hasOnlySubstanceUnits="false" id="M_DXU5P_Cell" name="DXU5P" fbc:charge="0" />
      <species boundaryCondition="false" compartment="Cell" constant="false" hasOnlySubstanceUnits="false" id="M_PRPP_Cell" name="PRPP" fbc:charge="0" />
      <species boundaryCondition="false" compartment="Cell" constant="false" hasOnlySubstanceUnits="false" id="M_GLYCALD_Ext__Cell" name="GLYCALD_Ext_" fbc:charge="0" />
      <species boundaryCondition="false" compartment="Cell" constant="false" hasOnlySubstanceUnits="false" id="M__2IPSUCC_Cell" name="2IPSUCC" fbc:charge="0" />
      <species boundaryCondition="false" compartment="Cell" constant="false" hasOnlySubstanceUnits="false" id="M_ADPGLC_Cell" name="ADPGLC" fbc:charge="0" />
      <species boundaryCondition="false" compartment="Cell" constant="false" hasOnlySubstanceUnits="false" id="M_FAPTP_Cell" name="FAPTP" fbc:charge="0" />
      <species boundaryCondition="false" compartment="Cell" constant="false" hasOnlySubstanceUnits="false" id="M_PRAIC_Cell" name="PRAIC" fbc:charge="0" />
      <species boundaryCondition="false" compartment="Cell" constant="false" hasOnlySubstanceUnits="false" id="M_LPHE_Ext__Cell" name="LPHE_Ext_" fbc:charge="0" />
      <species boundaryCondition="false" compartment="Cell" constant="false" hasOnlySubstanceUnits="false" id="M_LTHR_Cell" name="LTHR" fbc:charge="0" />
      <species boundaryCondition="false" compartment="Cell" constant="false" hasOnlySubstanceUnits="false" id="M__3PSME_Cell" name="3PSME" fbc:charge="0" />
      <species boundaryCondition="false" compartment="Cell" constant="false" hasOnlySubstanceUnits="false" id="M_ETOH_Cell" name="ETOH" fbc:charge="0" />
      <species boundaryCondition="false" compartment="Cell" constant="false" hasOnlySubstanceUnits="false" id="M__2HBUT_Cell" name="2HBUT" fbc:charge="0" />
      <species boundaryCondition="false" compartment="Cell" constant="false" hasOnlySubstanceUnits="false" id="M_BIOMASS_Cell" name="BIOMASS" fbc:charge="0" />
      <species boundaryCondition="false" compartment="Cell" constant="false" hasOnlySubstanceUnits="false" id="M_LGLU_Ext__Cell" name="LGLU_Ext_" fbc:charge="0" />
      <species boundaryCondition="false" compartment="Cell" constant="false" hasOnlySubstanceUnits="false" id="M__2DDG6P_Cell" name="2DDG6P" fbc:charge="0" />
      <species boundaryCondition="false" compartment="Cell" constant="false" hasOnlySubstanceUnits="false" id="M_NMN_Cell" name="NMN" fbc:charge="0" />
      <species boundaryCondition="false" compartment="Cell" constant="false" hasOnlySubstanceUnits="false" id="M_GAL1P_Cell" name="GAL1P" fbc:charge="0" />
      <species boundaryCondition="false" compartment="Cell" constant="false" hasOnlySubstanceUnits="false" id="M_ProDTH_Cell" name="ProDTH" fbc:charge="0" />
      <species boundaryCondition="false" compartment="Cell" constant="false" hasOnlySubstanceUnits="false" id="M_ACBAP_Cell" name="ACBAP" fbc:charge="0" />
      <species boundaryCondition="false" compartment="Cell" constant="false" hasOnlySubstanceUnits="false" id="M_bDGLC_Ext__Cell" name="bDGLC_Ext_" fbc:charge="0" />
      <species boundaryCondition="false" compartment="Cell" constant="false" hasOnlySubstanceUnits="false" id="M__5METRIB_Cell" name="5METRIB" fbc:charge="0" />
      <species boundaryCondition="false" compartment="Cell" constant="false" hasOnlySubstanceUnits="false" id="M_ProDS_Cell" name="ProDS" fbc:charge="0" />
      <species boundaryCondition="false" compartment="Cell" constant="false" hasOnlySubstanceUnits="false" id="M__4PPAN_Cell" name="4PPAN" fbc:charge="0" />
      <species boundaryCondition="false" compartment="Cell" constant="false" hasOnlySubstanceUnits="false" id="M_NH3_Ext__Cell" name="NH3_Ext_" fbc:charge="0" />
      <species boundaryCondition="false" compartment="Cell" constant="false" hasOnlySubstanceUnits="false" id="M_LCYS_Cell" name="LCYS" fbc:charge="0" />
      <species boundaryCondition="false" compartment="Cell" constant="false" hasOnlySubstanceUnits="false" id="M_GLYC3P_Cell" name="GLYC3P" fbc:charge="0" />
      <species boundaryCondition="false" compartment="Cell" constant="false" hasOnlySubstanceUnits="false" id="M_dTDP_Cell" name="dTDP" fbc:charge="0" />
      <species boundaryCondition="false" compartment="Cell" constant="false" hasOnlySubstanceUnits="false" id="M_dGDP_Cell" name="dGDP" fbc:charge="0" />
      <species boundaryCondition="false" compartment="Cell" constant="false" hasOnlySubstanceUnits="false" id="M_DALA_Cell" name="DALA" fbc:charge="0" />
      <species boundaryCondition="false" compartment="Cell" constant="false" hasOnlySubstanceUnits="false" id="M_TDPRHAM_Cell" name="TDPRHAM" fbc:charge="0" />
      <species boundaryCondition="false" compartment="Cell" constant="false" hasOnlySubstanceUnits="false" id="M_LASN_Cell" name="LASN" fbc:charge="0" />
      <species boundaryCondition="false" compartment="Cell" constant="false" hasOnlySubstanceUnits="false" id="M_NA_Ext__Cell" name="NA_Ext_" fbc:charge="0" />
      <species boundaryCondition="false" compartment="Cell" constant="false" hasOnlySubstanceUnits="false" id="M_bDG6P_Cell" name="bDG6P" fbc:charge="0" />
      <species boundaryCondition="false" compartment="Cell" constant="false" hasOnlySubstanceUnits="false" id="M_dGTP_Cell" name="dGTP" fbc:charge="0" />
      <species boundaryCondition="false" compartment="Cell" constant="false" hasOnlySubstanceUnits="false" id="M_ACETONE_Ext__Cell" name="ACETONE_Ext_" fbc:charge="0" />
      <species boundaryCondition="false" compartment="Cell" constant="false" hasOnlySubstanceUnits="false" id="M__3IPPMAL_Cell" name="3IPPMAL" fbc:charge="0" />
      <species boundaryCondition="false" compartment="Cell" constant="false" hasOnlySubstanceUnits="false" id="M_ACTAC_Cell" name="ACTAC" fbc:charge="0" />
      <species boundaryCondition="false" compartment="Cell" constant="false" hasOnlySubstanceUnits="false" id="M_PRAM_Cell" name="PRAM" fbc:charge="0" />
      <species boundaryCondition="false" compartment="Cell" constant="false" hasOnlySubstanceUnits="false" id="M__3MOB_Cell" name="3MOB" fbc:charge="0" />
      <species boundaryCondition="false" compartment="Cell" constant="false" hasOnlySubstanceUnits="false" id="M_DHNP_Cell" name="DHNP" fbc:charge="0" />
      <species boundaryCondition="false" compartment="Cell" constant="false" hasOnlySubstanceUnits="false" id="M_DHNPP_Cell" name="DHNPP" fbc:charge="0" />
      <species boundaryCondition="false" compartment="Cell" constant="false" hasOnlySubstanceUnits="false" id="M_CMP_Cell" name="CMP" fbc:charge="0" />
      <species boundaryCondition="false" compartment="Cell" constant="false" hasOnlySubstanceUnits="false" id="M_ACCOA_Cell" name="ACCOA" fbc:charge="0" />
      <species boundaryCondition="false" compartment="Cell" constant="false" hasOnlySubstanceUnits="false" id="M_DPCOA_Cell" name="DPCOA" fbc:charge="0" />
      <species boundaryCondition="false" compartment="Cell" constant="false" hasOnlySubstanceUnits="false" id="M_LLEU_Cell" name="LLEU" fbc:charge="0" />
      <species boundaryCondition="false" compartment="Cell" constant="false" hasOnlySubstanceUnits="false" id="M_AC_Cell" name="AC" fbc:charge="0" />
      <species boundaryCondition="false" compartment="Cell" constant="false" hasOnlySubstanceUnits="false" id="M__4PASP_Cell" name="4PASP" fbc:charge="0" />
      <species boundaryCondition="false" compartment="Cell" constant="false" hasOnlySubstanceUnits="false" id="M_CPRCR8_Cell" name="CPRCR8" fbc:charge="0" />
      <species boundaryCondition="false" compartment="Cell" constant="false" hasOnlySubstanceUnits="false" id="M_SUCCSA_Cell" name="SUCCSA" fbc:charge="0" />
      <species boundaryCondition="false" compartment="Cell" constant="false" hasOnlySubstanceUnits="false" id="M_ADE_Cell" name="ADE" fbc:charge="0" />
      <species boundaryCondition="false" compartment="Cell" constant="false" hasOnlySubstanceUnits="false" id="M_DHOR_S_Cell" name="DHOR_S" fbc:charge="0" />
      <species boundaryCondition="false" compartment="Cell" constant="false" hasOnlySubstanceUnits="false" id="M_EIG3P_Cell" name="EIG3P" fbc:charge="0" />
      <species boundaryCondition="false" compartment="Cell" constant="false" hasOnlySubstanceUnits="false" id="M_GA3P_Cell" name="GA3P" fbc:charge="0" />
      <species boundaryCondition="false" compartment="Cell" constant="false" hasOnlySubstanceUnits="false" id="M_PRLP_Cell" name="PRLP" fbc:charge="0" />
      <species boundaryCondition="false" compartment="Cell" constant="false" hasOnlySubstanceUnits="false" id="M_GAL_Ext__Cell" name="GAL_Ext_" fbc:charge="0" />
      <species boundaryCondition="false" compartment="Cell" constant="false" hasOnlySubstanceUnits="false" id="M_PA_Cell" name="PA" fbc:charge="0" />
      <species boundaryCondition="false" compartment="Cell" constant="false" hasOnlySubstanceUnits="false" id="M_CORR_Cell" name="CORR" fbc:charge="0" />
      <species boundaryCondition="false" compartment="Cell" constant="false" hasOnlySubstanceUnits="false" id="M_POLYGP_Cell" name="POLYGP" fbc:charge="0" />
      <species boundaryCondition="false" compartment="Cell" constant="false" hasOnlySubstanceUnits="false" id="M_LALA_Cell" name="LALA" fbc:charge="0" />
      <species boundaryCondition="false" compartment="Cell" constant="false" hasOnlySubstanceUnits="false" id="M__4R5AU_Cell" name="4R5AU" fbc:charge="0" />
      <species boundaryCondition="false" compartment="Cell" constant="false" hasOnlySubstanceUnits="false" id="M_DALADALA_Cell" name="DALADALA" fbc:charge="0" />
      <species boundaryCondition="false" compartment="Cell" constant="false" hasOnlySubstanceUnits="false" id="M_HCO3_Cell" name="HCO3" fbc:charge="0" />
      <species boundaryCondition="false" compartment="Cell" constant="false" hasOnlySubstanceUnits="false" id="M_LGLN_Cell" name="LGLN" fbc:charge="0" />
      <species boundaryCondition="false" compartment="Cell" constant="false" hasOnlySubstanceUnits="false" id="M_dINS_Cell" name="dINS" fbc:charge="0" />
      <species boundaryCondition="false" compartment="Cell" constant="false" hasOnlySubstanceUnits="false" id="M_THMPP_Cell" name="THMPP" fbc:charge="0" />
      <species boundaryCondition="false" compartment="Cell" constant="false" hasOnlySubstanceUnits="false" id="M_PRCR2_Cell" name="PRCR2" fbc:charge="0" />
      <species boundaryCondition="false" compartment="Cell" constant="false" hasOnlySubstanceUnits="false" id="M_LHIS_Cell" name="LHIS" fbc:charge="0" />
      <species boundaryCondition="false" compartment="Cell" constant="false" hasOnlySubstanceUnits="false" id="M_LARAB_Cell" name="LARAB" fbc:charge="0" />
      <species boundaryCondition="false" compartment="Cell" constant="false" hasOnlySubstanceUnits="false" id="M_ACGAM6P_Cell" name="ACGAM6P" fbc:charge="0" />
      <species boundaryCondition="false" compartment="Cell" constant="false" hasOnlySubstanceUnits="false" id="M_LHCYS_Cell" name="LHCYS" fbc:charge="0" />
      <species boundaryCondition="false" compartment="Cell" constant="false" hasOnlySubstanceUnits="false" id="M_ACBRNHA_Cell" name="ACBRNHA" fbc:charge="0" />
      <species boundaryCondition="false" compartment="Cell" constant="false" hasOnlySubstanceUnits="false" id="M_LASP_Ext__Cell" name="LASP_Ext_" fbc:charge="0" />
      <species boundaryCondition="false" compartment="Cell" constant="false" hasOnlySubstanceUnits="false" id="M_LPSER_Cell" name="LPSER" fbc:charge="0" />
      <species boundaryCondition="false" compartment="Cell" constant="false" hasOnlySubstanceUnits="false" id="M_C19CYC_ACP_Cell" name="C19CYC_ACP" fbc:charge="0" />
      <species boundaryCondition="false" compartment="Cell" constant="false" hasOnlySubstanceUnits="false" id="M_dAMP_Cell" name="dAMP" fbc:charge="0" />
      <species boundaryCondition="false" compartment="Cell" constant="false" hasOnlySubstanceUnits="false" id="M_dATP_Cell" name="dATP" fbc:charge="0" />
      <species boundaryCondition="false" compartment="Cell" constant="false" hasOnlySubstanceUnits="false" id="M_O2_Cell" name="O2" fbc:charge="0" />
      <species boundaryCondition="false" compartment="Cell" constant="false" hasOnlySubstanceUnits="false" id="M_BUAL_Cell" name="BUAL" fbc:charge="0" />
      <species boundaryCondition="false" compartment="Cell" constant="false" hasOnlySubstanceUnits="false" id="M_LCITR_Cell" name="LCITR" fbc:charge="0" />
      <species boundaryCondition="false" compartment="Cell" constant="false" hasOnlySubstanceUnits="false" id="M_PTRC_Cell" name="PTRC" fbc:charge="0" />
      <species boundaryCondition="false" compartment="Cell" constant="false" hasOnlySubstanceUnits="false" id="M_PAN4P_Cell" name="PAN4P" fbc:charge="0" />
      <species boundaryCondition="false" compartment="Cell" constant="false" hasOnlySubstanceUnits="false" id="M__3MOP_Cell" name="3MOP" fbc:charge="0" />
      <species boundaryCondition="false" compartment="Cell" constant="false" hasOnlySubstanceUnits="false" id="M_QULN_Cell" name="QULN" fbc:charge="0" />
      <species boundaryCondition="false" compartment="Cell" constant="false" hasOnlySubstanceUnits="false" id="M_TDPGLC_Cell" name="TDPGLC" fbc:charge="0" />
      <species boundaryCondition="false" compartment="Cell" constant="false" hasOnlySubstanceUnits="false" id="M_SL26DA_Cell" name="SL26DA" fbc:charge="0" />
      <species boundaryCondition="false" compartment="Cell" constant="false" hasOnlySubstanceUnits="false" id="M_MERYTH4P_Cell" name="MERYTH4P" fbc:charge="0" />
      <species boundaryCondition="false" compartment="Cell" constant="false" hasOnlySubstanceUnits="false" id="M_PRCR6B_Cell" name="PRCR6B" fbc:charge="0" />
      <species boundaryCondition="false" compartment="Cell" constant="false" hasOnlySubstanceUnits="false" id="M_AMET_Cell" name="AMET" fbc:charge="0" />
      <species boundaryCondition="false" compartment="Cell" constant="false" hasOnlySubstanceUnits="false" id="M_NADH_Cell" name="NADH" fbc:charge="0" />
      <species boundaryCondition="false" compartment="Cell" constant="false" hasOnlySubstanceUnits="false" id="M_FORM_Ext__Cell" name="FORM_Ext_" fbc:charge="0" />
      <species boundaryCondition="false" compartment="Cell" constant="false" hasOnlySubstanceUnits="false" id="M_HPYR_Cell" name="HPYR" fbc:charge="0" />
      <species boundaryCondition="false" compartment="Cell" constant="false" hasOnlySubstanceUnits="false" id="M_PE_Cell" name="PE" fbc:charge="0" />
      <species boundaryCondition="false" compartment="Cell" constant="false" hasOnlySubstanceUnits="false" id="M__10FTHF_Cell" name="10FTHF" fbc:charge="0" />
      <species boundaryCondition="false" compartment="Cell" constant="false" hasOnlySubstanceUnits="false" id="M_PRBAMP_Cell" name="PRBAMP" fbc:charge="0" />
      <species boundaryCondition="false" compartment="Cell" constant="false" hasOnlySubstanceUnits="false" id="M_DRIB_Cell" name="DRIB" fbc:charge="0" />
      <species boundaryCondition="false" compartment="Cell" constant="false" hasOnlySubstanceUnits="false" id="M_AC_Ext__Cell" name="AC_Ext_" fbc:charge="0" />
      <species boundaryCondition="false" compartment="Cell" constant="false" hasOnlySubstanceUnits="false" id="M_MAN_Ext__Cell" name="MAN_Ext_" fbc:charge="0" />
      <species boundaryCondition="false" compartment="Cell" constant="false" hasOnlySubstanceUnits="false" id="M_PROCOA_Cell" name="PROCOA" fbc:charge="0" />
      <species boundaryCondition="false" compartment="Cell" constant="false" hasOnlySubstanceUnits="false" id="M_DCAMP_Cell" name="DCAMP" fbc:charge="0" />
      <species boundaryCondition="false" compartment="Cell" constant="false" hasOnlySubstanceUnits="false" id="M_CPRCR5B_Cell" name="CPRCR5B" fbc:charge="0" />
      <species boundaryCondition="false" compartment="Cell" constant="false" hasOnlySubstanceUnits="false" id="M_NH3_Cell" name="NH3" fbc:charge="0" />
      <species boundaryCondition="false" compartment="Cell" constant="false" hasOnlySubstanceUnits="false" id="M__1APROH_Cell" name="1APROH" fbc:charge="0" />
      <species boundaryCondition="false" compartment="Cell" constant="false" hasOnlySubstanceUnits="false" id="M__5PRDMBZ_Cell" name="5PRDMBZ" fbc:charge="0" />
      <species boundaryCondition="false" compartment="Cell" constant="false" hasOnlySubstanceUnits="false" id="M_ADN_Cell" name="ADN" fbc:charge="0" />
      <species boundaryCondition="false" compartment="Cell" constant="false" hasOnlySubstanceUnits="false" id="M_R5P_Cell" name="R5P" fbc:charge="0" />
      <species boundaryCondition="false" compartment="Cell" constant="false" hasOnlySubstanceUnits="false" id="M_GLYCAC_Cell" name="GLYCAC" fbc:charge="0" />
      <species boundaryCondition="false" compartment="Cell" constant="false" hasOnlySubstanceUnits="false" id="M_LPRO_Cell" name="LPRO" fbc:charge="0" />
      <species boundaryCondition="false" compartment="Cell" constant="false" hasOnlySubstanceUnits="false" id="M_GTP_Cell" name="GTP" fbc:charge="0" />
      <species boundaryCondition="false" compartment="Cell" constant="false" hasOnlySubstanceUnits="false" id="M_DHPT_Cell" name="DHPT" fbc:charge="0" />
      <species boundaryCondition="false" compartment="Cell" constant="false" hasOnlySubstanceUnits="false" id="M_CPRCR2_Cell" name="CPRCR2" fbc:charge="0" />
      <species boundaryCondition="false" compartment="Cell" constant="false" hasOnlySubstanceUnits="false" id="M_bDGLC_Cell" name="bDGLC" fbc:charge="0" />
      <species boundaryCondition="false" compartment="Cell" constant="false" hasOnlySubstanceUnits="false" id="M_HGBRN_Cell" name="HGBRN" fbc:charge="0" />
      <species boundaryCondition="false" compartment="Cell" constant="false" hasOnlySubstanceUnits="false" id="M_DXYL_Cell" name="DXYL" fbc:charge="0" />
      <species boundaryCondition="false" compartment="Cell" constant="false" hasOnlySubstanceUnits="false" id="M_G1P_Cell" name="G1P" fbc:charge="0" />
      <species boundaryCondition="false" compartment="Cell" constant="false" hasOnlySubstanceUnits="false" id="M_HMBIL_Cell" name="HMBIL" fbc:charge="0" />
      <species boundaryCondition="false" compartment="Cell" constant="false" hasOnlySubstanceUnits="false" id="M_LMET_Cell" name="LMET" fbc:charge="0" />
      <species boundaryCondition="false" compartment="Cell" constant="false" hasOnlySubstanceUnits="false" id="M_PANT_Cell" name="PANT" fbc:charge="0" />
      <species boundaryCondition="false" compartment="Cell" constant="false" hasOnlySubstanceUnits="false" id="M_GLYCALD_Cell" name="GLYCALD" fbc:charge="0" />
      <species boundaryCondition="false" compartment="Cell" constant="false" hasOnlySubstanceUnits="false" id="M_TDPoRHAM_Cell" name="TDPoRHAM" fbc:charge="0" />
      <species boundaryCondition="false" compartment="Cell" constant="false" hasOnlySubstanceUnits="false" id="M_CPRCR6_Cell" name="CPRCR6" fbc:charge="0" />
      <species boundaryCondition="false" compartment="Cell" constant="false" hasOnlySubstanceUnits="false" id="M_GRDP_Cell" name="GRDP" fbc:charge="0" />
      <species boundaryCondition="false" compartment="Cell" constant="false" hasOnlySubstanceUnits="false" id="M_SUCR_Ext__Cell" name="SUCR_Ext_" fbc:charge="0" />
      <species boundaryCondition="false" compartment="Cell" constant="false" hasOnlySubstanceUnits="false" id="M_LPHE_Cell" name="LPHE" fbc:charge="0" />
      <species boundaryCondition="false" compartment="Cell" constant="false" hasOnlySubstanceUnits="false" id="M_dXYLU5P_Cell" name="dXYLU5P" fbc:charge="0" />
      <species boundaryCondition="false" compartment="Cell" constant="false" hasOnlySubstanceUnits="false" id="M__4PPCYS_Cell" name="4PPCYS" fbc:charge="0" />
      <species boundaryCondition="false" compartment="Cell" constant="false" hasOnlySubstanceUnits="false" id="M_MNL_Ext__Cell" name="MNL_Ext_" fbc:charge="0" />
      <species boundaryCondition="false" compartment="Cell" constant="false" hasOnlySubstanceUnits="false" id="M_LHIS_Ext__Cell" name="LHIS_Ext_" fbc:charge="0" />
      <species boundaryCondition="false" compartment="Cell" constant="false" hasOnlySubstanceUnits="false" id="M_LTYR_Cell" name="LTYR" fbc:charge="0" />
      <species boundaryCondition="false" compartment="Cell" constant="false" hasOnlySubstanceUnits="false" id="M_DAPTP_Cell" name="DAPTP" fbc:charge="0" />
      <species boundaryCondition="false" compartment="Cell" constant="false" hasOnlySubstanceUnits="false" id="M_PRFP_Cell" name="PRFP" fbc:charge="0" />
      <species boundaryCondition="false" compartment="Cell" constant="false" hasOnlySubstanceUnits="false" id="M_ACBA_Cell" name="ACBA" fbc:charge="0" />
      <species boundaryCondition="false" compartment="Cell" constant="false" hasOnlySubstanceUnits="false" id="M_BUOH_Cell" name="BUOH" fbc:charge="0" />
      <species boundaryCondition="false" compartment="Cell" constant="false" hasOnlySubstanceUnits="false" id="M_SHEME_Cell" name="SHEME" fbc:charge="0" />
      <species boundaryCondition="false" compartment="Cell" constant="false" hasOnlySubstanceUnits="false" id="M_AKG_Cell" name="AKG" fbc:charge="0" />
      <species boundaryCondition="false" compartment="Cell" constant="false" hasOnlySubstanceUnits="false" id="M_LCYS_Ext__Cell" name="LCYS_Ext_" fbc:charge="0" />
      <species boundaryCondition="false" compartment="Cell" constant="false" hasOnlySubstanceUnits="false" id="M_COA_Cell" name="COA" fbc:charge="0" />
      <species boundaryCondition="false" compartment="Cell" constant="false" hasOnlySubstanceUnits="false" id="M_IPCHCCOA_Cell" name="IPCHCCOA" fbc:charge="0" />
      <species boundaryCondition="false" compartment="Cell" constant="false" hasOnlySubstanceUnits="false" id="M_Fe2_Cell" name="Fe2" fbc:charge="0" />
      <species boundaryCondition="false" compartment="Cell" constant="false" hasOnlySubstanceUnits="false" id="M_ACACP_Cell" name="ACACP" fbc:charge="0" />
      <species boundaryCondition="false" compartment="Cell" constant="false" hasOnlySubstanceUnits="false" id="M_bDG1P_Cell" name="bDG1P" fbc:charge="0" />
      <species boundaryCondition="false" compartment="Cell" constant="false" hasOnlySubstanceUnits="false" id="M_INDOLE_Cell" name="INDOLE" fbc:charge="0" />
      <species boundaryCondition="false" compartment="Cell" constant="false" hasOnlySubstanceUnits="false" id="M_FORM_Cell" name="FORM" fbc:charge="0" />
      <species boundaryCondition="false" compartment="Cell" constant="false" hasOnlySubstanceUnits="false" id="M_NADPH_Cell" name="NADPH" fbc:charge="0" />
      <species boundaryCondition="false" compartment="Cell" constant="false" hasOnlySubstanceUnits="false" id="M_CO2_Cell" name="CO2" fbc:charge="0" />
      <species boundaryCondition="false" compartment="Cell" constant="false" hasOnlySubstanceUnits="false" id="M_FGAM_Cell" name="FGAM" fbc:charge="0" />
      <species boundaryCondition="false" compartment="Cell" constant="false" hasOnlySubstanceUnits="false" id="M_HISTD_Cell" name="HISTD" fbc:charge="0" />
      <species boundaryCondition="false" compartment="Cell" constant="false" hasOnlySubstanceUnits="false" id="M_THDP_Cell" name="THDP" fbc:charge="0" />
      <species boundaryCondition="false" compartment="Cell" constant="false" hasOnlySubstanceUnits="false" id="M_FPRICA_Cell" name="FPRICA" fbc:charge="0" />
      <species boundaryCondition="false" compartment="Cell" constant="false" hasOnlySubstanceUnits="false" id="M_MALACP_Cell" name="MALACP" fbc:charge="0" />
      <species boundaryCondition="false" compartment="Cell" constant="false" hasOnlySubstanceUnits="false" id="M_PROTEIN_Cell" name="PROTEIN" fbc:charge="0" />
      <species boundaryCondition="false" compartment="Cell" constant="false" hasOnlySubstanceUnits="false" id="M_dCTP_Cell" name="dCTP" fbc:charge="0" />
      <species boundaryCondition="false" compartment="Cell" constant="false" hasOnlySubstanceUnits="false" id="M_PAP_Cell" name="PAP" fbc:charge="0" />
      <species boundaryCondition="false" compartment="Cell" constant="false" hasOnlySubstanceUnits="false" id="M_LSER_Ext__Cell" name="LSER_Ext_" fbc:charge="0" />
      <species boundaryCondition="false" compartment="Cell" constant="false" hasOnlySubstanceUnits="false" id="M__2DDGLCN_Cell" name="2DDGLCN" fbc:charge="0" />
      <species boundaryCondition="false" compartment="Cell" constant="false" hasOnlySubstanceUnits="false" id="M_ACSER_Cell" name="ACSER" fbc:charge="0" />
      <species boundaryCondition="false" compartment="Cell" constant="false" hasOnlySubstanceUnits="false" id="M_PPPG9_Cell" name="PPPG9" fbc:charge="0" />
      <species boundaryCondition="false" compartment="Cell" constant="false" hasOnlySubstanceUnits="false" id="M_BU_Ext__Cell" name="BU_Ext_" fbc:charge="0" />
      <species boundaryCondition="false" compartment="Cell" constant="false" hasOnlySubstanceUnits="false" id="M_NO2_Ext__Cell" name="NO2_Ext_" fbc:charge="0" />
      <species boundaryCondition="false" compartment="Cell" constant="false" hasOnlySubstanceUnits="false" id="M_METHF_Cell" name="METHF" fbc:charge="0" />
      <species boundaryCondition="false" compartment="Cell" constant="false" hasOnlySubstanceUnits="false" id="M_FUM_Cell" name="FUM" fbc:charge="0" />
      <species boundaryCondition="false" compartment="Cell" constant="false" hasOnlySubstanceUnits="false" id="M_DMMOHCOA_Cell" name="DMMOHCOA" fbc:charge="0" />
      <species boundaryCondition="false" compartment="Cell" constant="false" hasOnlySubstanceUnits="false" id="M_CPRCR3_Cell" name="CPRCR3" fbc:charge="0" />
      <species boundaryCondition="false" compartment="Cell" constant="false" hasOnlySubstanceUnits="false" id="M_DNA_Cell" name="DNA" fbc:charge="0" />
      <species boundaryCondition="false" compartment="Cell" constant="false" hasOnlySubstanceUnits="false" id="M_dADN_Cell" name="dADN" fbc:charge="0" />
      <species boundaryCondition="false" compartment="Cell" constant="false" hasOnlySubstanceUnits="false" id="M_NAMN_Cell" name="NAMN" fbc:charge="0" />
      <species boundaryCondition="false" compartment="Cell" constant="false" hasOnlySubstanceUnits="false" id="M__25DRAPP_Cell" name="25DRAPP" fbc:charge="0" />
      <species boundaryCondition="false" compartment="Cell" constant="false" hasOnlySubstanceUnits="false" id="M_TAG6P_Cell" name="TAG6P" fbc:charge="0" />
      <species boundaryCondition="false" compartment="Cell" constant="false" hasOnlySubstanceUnits="false" id="M__2DHP_Cell" name="2DHP" fbc:charge="0" />
      <species boundaryCondition="false" compartment="Cell" constant="false" hasOnlySubstanceUnits="false" id="M_GLYC_Ext__Cell" name="GLYC_Ext_" fbc:charge="0" />
      <species boundaryCondition="false" compartment="Cell" constant="false" hasOnlySubstanceUnits="false" id="M_PHOM_Cell" name="PHOM" fbc:charge="0" />
      <species boundaryCondition="false" compartment="Cell" constant="false" hasOnlySubstanceUnits="false" id="M_HXAN_Cell" name="HXAN" fbc:charge="0" />
      <species boundaryCondition="false" compartment="Cell" constant="false" hasOnlySubstanceUnits="false" id="M__2IPPMAL_Cell" name="2IPPMAL" fbc:charge="0" />
      <species boundaryCondition="false" compartment="Cell" constant="false" hasOnlySubstanceUnits="false" id="M_SHCL_Cell" name="SHCL" fbc:charge="0" />
      <species boundaryCondition="false" compartment="Cell" constant="false" hasOnlySubstanceUnits="false" id="M_UACCG_Cell" name="UACCG" fbc:charge="0" />
      <species boundaryCondition="false" compartment="Cell" constant="false" hasOnlySubstanceUnits="false" id="M_GLYALD_Cell" name="GLYALD" fbc:charge="0" />
      <species boundaryCondition="false" compartment="Cell" constant="false" hasOnlySubstanceUnits="false" id="M_SAICAR_Cell" name="SAICAR" fbc:charge="0" />
    </listOfSpecies>
    <fbc:listOfGeneProducts>
      <fbc:geneProduct fbc:id="G_CA_C0015" fbc:label="CA_C0015" fbc:name="CA_C0015" />
      <fbc:geneProduct fbc:id="G_CA_C0022" fbc:label="CA_C0022" fbc:name="CA_C0022" />
      <fbc:geneProduct fbc:id="G_CA_C0025" fbc:label="CA_C0025" fbc:name="CA_C0025" />
      <fbc:geneProduct fbc:id="G_CA_C0027" fbc:label="CA_C0027" fbc:name="CA_C0027" />
      <fbc:geneProduct fbc:id="G_CA_C0028" fbc:label="CA_C0028" fbc:name="CA_C0028" />
      <fbc:geneProduct fbc:id="G_CA_C0031" fbc:label="CA_C0031" fbc:name="CA_C0031" />
      <fbc:geneProduct fbc:id="G_CA_C0089" fbc:label="CA_C0089" fbc:name="CA_C0089" />
      <fbc:geneProduct fbc:id="G_CA_C0091" fbc:label="CA_C0091" fbc:name="CA_C0091" />
      <fbc:geneProduct fbc:id="G_CA_C0094" fbc:label="CA_C0094" fbc:name="CA_C0094" />
      <fbc:geneProduct fbc:id="G_CA_C0095" fbc:label="CA_C0095" fbc:name="CA_C0095" />
      <fbc:geneProduct fbc:id="G_CA_C0096" fbc:label="CA_C0096" fbc:name="CA_C0096" />
      <fbc:geneProduct fbc:id="G_CA_C0097" fbc:label="CA_C0097" fbc:name="CA_C0097" />
      <fbc:geneProduct fbc:id="G_CA_C0098" fbc:label="CA_C0098" fbc:name="CA_C0098" />
      <fbc:geneProduct fbc:id="G_CA_C0099" fbc:label="CA_C0099" fbc:name="CA_C0099" />
      <fbc:geneProduct fbc:id="G_CA_C0100" fbc:label="CA_C0100" fbc:name="CA_C0100" />
      <fbc:geneProduct fbc:id="G_CA_C0102" fbc:label="CA_C0102" fbc:name="CA_C0102" />
      <fbc:geneProduct fbc:id="G_CA_C0103" fbc:label="CA_C0103" fbc:name="CA_C0103" />
      <fbc:geneProduct fbc:id="G_CA_C0104" fbc:label="CA_C0104" fbc:name="CA_C0104" />
      <fbc:geneProduct fbc:id="G_CA_C0109" fbc:label="CA_C0109" fbc:name="CA_C0109" />
      <fbc:geneProduct fbc:id="G_CA_C0110" fbc:label="CA_C0110" fbc:name="CA_C0110" />
      <fbc:geneProduct fbc:id="G_CA_C0116" fbc:label="CA_C0116" fbc:name="CA_C0116" />
      <fbc:geneProduct fbc:id="G_CA_C0154" fbc:label="CA_C0154" fbc:name="CA_C0154" />
      <fbc:geneProduct fbc:id="G_CA_C0156" fbc:label="CA_C0156" fbc:name="CA_C0156" />
      <fbc:geneProduct fbc:id="G_CA_C0157" fbc:label="CA_C0157" fbc:name="CA_C0157" />
      <fbc:geneProduct fbc:id="G_CA_C0158" fbc:label="CA_C0158" fbc:name="CA_C0158" />
      <fbc:geneProduct fbc:id="G_CA_C0187" fbc:label="CA_C0187" fbc:name="CA_C0187" />
      <fbc:geneProduct fbc:id="G_CA_C0188" fbc:label="CA_C0188" fbc:name="CA_C0188" />
      <fbc:geneProduct fbc:id="G_CA_C0217" fbc:label="CA_C0217" fbc:name="CA_C0217" />
      <fbc:geneProduct fbc:id="G_CA_C0232" fbc:label="CA_C0232" fbc:name="CA_C0232" />
      <fbc:geneProduct fbc:id="G_CA_C0253" fbc:label="CA_C0253" fbc:name="CA_C0253" />
      <fbc:geneProduct fbc:id="G_CA_C0256" fbc:label="CA_C0256" fbc:name="CA_C0256" />
      <fbc:geneProduct fbc:id="G_CA_C0257" fbc:label="CA_C0257" fbc:name="CA_C0257" />
      <fbc:geneProduct fbc:id="G_CA_C0263" fbc:label="CA_C0263" fbc:name="CA_C0263" />
      <fbc:geneProduct fbc:id="G_CA_C0267" fbc:label="CA_C0267" fbc:name="CA_C0267" />
      <fbc:geneProduct fbc:id="G_CA_C0273" fbc:label="CA_C0273" fbc:name="CA_C0273" />
      <fbc:geneProduct fbc:id="G_CA_C0274" fbc:label="CA_C0274" fbc:name="CA_C0274" />
      <fbc:geneProduct fbc:id="G_CA_C0278" fbc:label="CA_C0278" fbc:name="CA_C0278" />
      <fbc:geneProduct fbc:id="G_CA_C0282" fbc:label="CA_C0282" fbc:name="CA_C0282" />
      <fbc:geneProduct fbc:id="G_CA_C0316" fbc:label="CA_C0316" fbc:name="CA_C0316" />
      <fbc:geneProduct fbc:id="G_CA_C0329" fbc:label="CA_C0329" fbc:name="CA_C0329" />
      <fbc:geneProduct fbc:id="G_CA_C0368" fbc:label="CA_C0368" fbc:name="CA_C0368" />
      <fbc:geneProduct fbc:id="G_CA_C0385" fbc:label="CA_C0385" fbc:name="CA_C0385" />
      <fbc:geneProduct fbc:id="G_CA_C0390" fbc:label="CA_C0390" fbc:name="CA_C0390" />
      <fbc:geneProduct fbc:id="G_CA_C0391" fbc:label="CA_C0391" fbc:name="CA_C0391" />
      <fbc:geneProduct fbc:id="G_CA_C0394" fbc:label="CA_C0394" fbc:name="CA_C0394" />
      <fbc:geneProduct fbc:id="G_CA_C0395" fbc:label="CA_C0395" fbc:name="CA_C0395" />
      <fbc:geneProduct fbc:id="G_CA_C0423" fbc:label="CA_C0423" fbc:name="CA_C0423" />
      <fbc:geneProduct fbc:id="G_CA_C0424" fbc:label="CA_C0424" fbc:name="CA_C0424" />
      <fbc:geneProduct fbc:id="G_CA_C0425" fbc:label="CA_C0425" fbc:name="CA_C0425" />
      <fbc:geneProduct fbc:id="G_CA_C0434" fbc:label="CA_C0434" fbc:name="CA_C0434" />
      <fbc:geneProduct fbc:id="G_CA_C0480" fbc:label="CA_C0480" fbc:name="CA_C0480" />
      <fbc:geneProduct fbc:id="G_CA_C0484" fbc:label="CA_C0484" fbc:name="CA_C0484" />
      <fbc:geneProduct fbc:id="G_CA_C0492" fbc:label="CA_C0492" fbc:name="CA_C0492" />
      <fbc:geneProduct fbc:id="G_CA_C0501" fbc:label="CA_C0501" fbc:name="CA_C0501" />
      <fbc:geneProduct fbc:id="G_CA_C0510" fbc:label="CA_C0510" fbc:name="CA_C0510" />
      <fbc:geneProduct fbc:id="G_CA_C0517" fbc:label="CA_C0517" fbc:name="CA_C0517" />
      <fbc:geneProduct fbc:id="G_CA_C0518" fbc:label="CA_C0518" fbc:name="CA_C0518" />
      <fbc:geneProduct fbc:id="G_CA_C0519" fbc:label="CA_C0519" fbc:name="CA_C0519" />
      <fbc:geneProduct fbc:id="G_CA_C0523" fbc:label="CA_C0523" fbc:name="CA_C0523" />
      <fbc:geneProduct fbc:id="G_CA_C0532" fbc:label="CA_C0532" fbc:name="CA_C0532" />
      <fbc:geneProduct fbc:id="G_CA_C0533" fbc:label="CA_C0533" fbc:name="CA_C0533" />
      <fbc:geneProduct fbc:id="G_CA_C0534" fbc:label="CA_C0534" fbc:name="CA_C0534" />
      <fbc:geneProduct fbc:id="G_CA_C0566" fbc:label="CA_C0566" fbc:name="CA_C0566" />
      <fbc:geneProduct fbc:id="G_CA_C0568" fbc:label="CA_C0568" fbc:name="CA_C0568" />
      <fbc:geneProduct fbc:id="G_CA_C0570" fbc:label="CA_C0570" fbc:name="CA_C0570" />
      <fbc:geneProduct fbc:id="G_CA_C0578" fbc:label="CA_C0578" fbc:name="CA_C0578" />
      <fbc:geneProduct fbc:id="G_CA_C0582" fbc:label="CA_C0582" fbc:name="CA_C0582" />
      <fbc:geneProduct fbc:id="G_CA_C0584" fbc:label="CA_C0584" fbc:name="CA_C0584" />
      <fbc:geneProduct fbc:id="G_CA_C0590" fbc:label="CA_C0590" fbc:name="CA_C0590" />
      <fbc:geneProduct fbc:id="G_CA_C0591" fbc:label="CA_C0591" fbc:name="CA_C0591" />
      <fbc:geneProduct fbc:id="G_CA_C0592" fbc:label="CA_C0592" fbc:name="CA_C0592" />
      <fbc:geneProduct fbc:id="G_CA_C0593" fbc:label="CA_C0593" fbc:name="CA_C0593" />
      <fbc:geneProduct fbc:id="G_CA_C0608" fbc:label="CA_C0608" fbc:name="CA_C0608" />
      <fbc:geneProduct fbc:id="G_CA_C0673" fbc:label="CA_C0673" fbc:name="CA_C0673" />
      <fbc:geneProduct fbc:id="G_CA_C0674" fbc:label="CA_C0674" fbc:name="CA_C0674" />
      <fbc:geneProduct fbc:id="G_CA_C0676" fbc:label="CA_C0676" fbc:name="CA_C0676" />
      <fbc:geneProduct fbc:id="G_CA_C0682" fbc:label="CA_C0682" fbc:name="CA_C0682" />
      <fbc:geneProduct fbc:id="G_CA_C0686" fbc:label="CA_C0686" fbc:name="CA_C0686" />
      <fbc:geneProduct fbc:id="G_CA_C0687" fbc:label="CA_C0687" fbc:name="CA_C0687" />
      <fbc:geneProduct fbc:id="G_CA_C0709" fbc:label="CA_C0709" fbc:name="CA_C0709" />
      <fbc:geneProduct fbc:id="G_CA_C0710" fbc:label="CA_C0710" fbc:name="CA_C0710" />
      <fbc:geneProduct fbc:id="G_CA_C0711" fbc:label="CA_C0711" fbc:name="CA_C0711" />
      <fbc:geneProduct fbc:id="G_CA_C0712" fbc:label="CA_C0712" fbc:name="CA_C0712" />
      <fbc:geneProduct fbc:id="G_CA_C0713" fbc:label="CA_C0713" fbc:name="CA_C0713" />
      <fbc:geneProduct fbc:id="G_CA_C0726" fbc:label="CA_C0726" fbc:name="CA_C0726" />
      <fbc:geneProduct fbc:id="G_CA_C0737" fbc:label="CA_C0737" fbc:name="CA_C0737" />
      <fbc:geneProduct fbc:id="G_CA_C0764" fbc:label="CA_C0764" fbc:name="CA_C0764" />
      <fbc:geneProduct fbc:id="G_CA_C0770" fbc:label="CA_C0770" fbc:name="CA_C0770" />
      <fbc:geneProduct fbc:id="G_CA_C0792" fbc:label="CA_C0792" fbc:name="CA_C0792" />
      <fbc:geneProduct fbc:id="G_CA_C0794" fbc:label="CA_C0794" fbc:name="CA_C0794" />
      <fbc:geneProduct fbc:id="G_CA_C0798" fbc:label="CA_C0798" fbc:name="CA_C0798" />
      <fbc:geneProduct fbc:id="G_CA_C0799" fbc:label="CA_C0799" fbc:name="CA_C0799" />
      <fbc:geneProduct fbc:id="G_CA_C0814" fbc:label="CA_C0814" fbc:name="CA_C0814" />
      <fbc:geneProduct fbc:id="G_CA_C0819" fbc:label="CA_C0819" fbc:name="CA_C0819" />
      <fbc:geneProduct fbc:id="G_CA_C0827" fbc:label="CA_C0827" fbc:name="CA_C0827" />
      <fbc:geneProduct fbc:id="G_CA_C0857" fbc:label="CA_C0857" fbc:name="CA_C0857" />
      <fbc:geneProduct fbc:id="G_CA_C0869" fbc:label="CA_C0869" fbc:name="CA_C0869" />
      <fbc:geneProduct fbc:id="G_CA_C0887" fbc:label="CA_C0887" fbc:name="CA_C0887" />
      <fbc:geneProduct fbc:id="G_CA_C0892" fbc:label="CA_C0892" fbc:name="CA_C0892" />
      <fbc:geneProduct fbc:id="G_CA_C0893" fbc:label="CA_C0893" fbc:name="CA_C0893" />
      <fbc:geneProduct fbc:id="G_CA_C0894" fbc:label="CA_C0894" fbc:name="CA_C0894" />
      <fbc:geneProduct fbc:id="G_CA_C0895" fbc:label="CA_C0895" fbc:name="CA_C0895" />
      <fbc:geneProduct fbc:id="G_CA_C0896" fbc:label="CA_C0896" fbc:name="CA_C0896" />
      <fbc:geneProduct fbc:id="G_CA_C0897" fbc:label="CA_C0897" fbc:name="CA_C0897" />
      <fbc:geneProduct fbc:id="G_CA_C0898" fbc:label="CA_C0898" fbc:name="CA_C0898" />
      <fbc:geneProduct fbc:id="G_CA_C0899" fbc:label="CA_C0899" fbc:name="CA_C0899" />
      <fbc:geneProduct fbc:id="G_CA_C0930" fbc:label="CA_C0930" fbc:name="CA_C0930" />
      <fbc:geneProduct fbc:id="G_CA_C0931" fbc:label="CA_C0931" fbc:name="CA_C0931" />
      <fbc:geneProduct fbc:id="G_CA_C0936" fbc:label="CA_C0936" fbc:name="CA_C0936" />
      <fbc:geneProduct fbc:id="G_CA_C0937" fbc:label="CA_C0937" fbc:name="CA_C0937" />
      <fbc:geneProduct fbc:id="G_CA_C0938" fbc:label="CA_C0938" fbc:name="CA_C0938" />
      <fbc:geneProduct fbc:id="G_CA_C0939" fbc:label="CA_C0939" fbc:name="CA_C0939" />
      <fbc:geneProduct fbc:id="G_CA_C0940" fbc:label="CA_C0940" fbc:name="CA_C0940" />
      <fbc:geneProduct fbc:id="G_CA_C0941" fbc:label="CA_C0941" fbc:name="CA_C0941" />
      <fbc:geneProduct fbc:id="G_CA_C0942" fbc:label="CA_C0942" fbc:name="CA_C0942" />
      <fbc:geneProduct fbc:id="G_CA_C0943" fbc:label="CA_C0943" fbc:name="CA_C0943" />
      <fbc:geneProduct fbc:id="G_CA_C0944" fbc:label="CA_C0944" fbc:name="CA_C0944" />
      <fbc:geneProduct fbc:id="G_CA_C0963" fbc:label="CA_C0963" fbc:name="CA_C0963" />
      <fbc:geneProduct fbc:id="G_CA_C0965" fbc:label="CA_C0965" fbc:name="CA_C0965" />
      <fbc:geneProduct fbc:id="G_CA_C0971" fbc:label="CA_C0971" fbc:name="CA_C0971" />
      <fbc:geneProduct fbc:id="G_CA_C0972" fbc:label="CA_C0972" fbc:name="CA_C0972" />
      <fbc:geneProduct fbc:id="G_CA_C0973" fbc:label="CA_C0973" fbc:name="CA_C0973" />
      <fbc:geneProduct fbc:id="G_CA_C0974" fbc:label="CA_C0974" fbc:name="CA_C0974" />
      <fbc:geneProduct fbc:id="G_CA_C0980" fbc:label="CA_C0980" fbc:name="CA_C0980" />
      <fbc:geneProduct fbc:id="G_CA_C0990" fbc:label="CA_C0990" fbc:name="CA_C0990" />
      <fbc:geneProduct fbc:id="G_CA_C0998" fbc:label="CA_C0998" fbc:name="CA_C0998" />
      <fbc:geneProduct fbc:id="G_CA_C0999" fbc:label="CA_C0999" fbc:name="CA_C0999" />
      <fbc:geneProduct fbc:id="G_CA_C1001" fbc:label="CA_C1001" fbc:name="CA_C1001" />
      <fbc:geneProduct fbc:id="G_CA_C1002" fbc:label="CA_C1002" fbc:name="CA_C1002" />
      <fbc:geneProduct fbc:id="G_CA_C1003" fbc:label="CA_C1003" fbc:name="CA_C1003" />
      <fbc:geneProduct fbc:id="G_CA_C1009" fbc:label="CA_C1009" fbc:name="CA_C1009" />
      <fbc:geneProduct fbc:id="G_CA_C1023" fbc:label="CA_C1023" fbc:name="CA_C1023" />
      <fbc:geneProduct fbc:id="G_CA_C1024" fbc:label="CA_C1024" fbc:name="CA_C1024" />
      <fbc:geneProduct fbc:id="G_CA_C1025" fbc:label="CA_C1025" fbc:name="CA_C1025" />
      <fbc:geneProduct fbc:id="G_CA_C1036" fbc:label="CA_C1036" fbc:name="CA_C1036" />
      <fbc:geneProduct fbc:id="G_CA_C1047" fbc:label="CA_C1047" fbc:name="CA_C1047" />
      <fbc:geneProduct fbc:id="G_CA_C1050" fbc:label="CA_C1050" fbc:name="CA_C1050" />
      <fbc:geneProduct fbc:id="G_CA_C1054" fbc:label="CA_C1054" fbc:name="CA_C1054" />
      <fbc:geneProduct fbc:id="G_CA_C1075" fbc:label="CA_C1075" fbc:name="CA_C1075" />
      <fbc:geneProduct fbc:id="G_CA_C1084" fbc:label="CA_C1084" fbc:name="CA_C1084" />
      <fbc:geneProduct fbc:id="G_CA_C1088" fbc:label="CA_C1088" fbc:name="CA_C1088" />
      <fbc:geneProduct fbc:id="G_CA_C1090" fbc:label="CA_C1090" fbc:name="CA_C1090" />
      <fbc:geneProduct fbc:id="G_CA_C1209" fbc:label="CA_C1209" fbc:name="CA_C1209" />
      <fbc:geneProduct fbc:id="G_CA_C1210" fbc:label="CA_C1210" fbc:name="CA_C1210" />
      <fbc:geneProduct fbc:id="G_CA_C1234" fbc:label="CA_C1234" fbc:name="CA_C1234" />
      <fbc:geneProduct fbc:id="G_CA_C1235" fbc:label="CA_C1235" fbc:name="CA_C1235" />
      <fbc:geneProduct fbc:id="G_CA_C1262" fbc:label="CA_C1262" fbc:name="CA_C1262" />
      <fbc:geneProduct fbc:id="G_CA_C1294" fbc:label="CA_C1294" fbc:name="CA_C1294" />
      <fbc:geneProduct fbc:id="G_CA_C1319" fbc:label="CA_C1319" fbc:name="CA_C1319" />
      <fbc:geneProduct fbc:id="G_CA_C1321" fbc:label="CA_C1321" fbc:name="CA_C1321" />
      <fbc:geneProduct fbc:id="G_CA_C1341" fbc:label="CA_C1341" fbc:name="CA_C1341" />
      <fbc:geneProduct fbc:id="G_CA_C1342" fbc:label="CA_C1342" fbc:name="CA_C1342" />
      <fbc:geneProduct fbc:id="G_CA_C1344" fbc:label="CA_C1344" fbc:name="CA_C1344" />
      <fbc:geneProduct fbc:id="G_CA_C1346" fbc:label="CA_C1346" fbc:name="CA_C1346" />
      <fbc:geneProduct fbc:id="G_CA_C1347" fbc:label="CA_C1347" fbc:name="CA_C1347" />
      <fbc:geneProduct fbc:id="G_CA_C1348" fbc:label="CA_C1348" fbc:name="CA_C1348" />
      <fbc:geneProduct fbc:id="G_CA_C1349" fbc:label="CA_C1349" fbc:name="CA_C1349" />
      <fbc:geneProduct fbc:id="G_CA_C1353" fbc:label="CA_C1353" fbc:name="CA_C1353" />
      <fbc:geneProduct fbc:id="G_CA_C1354" fbc:label="CA_C1354" fbc:name="CA_C1354" />
      <fbc:geneProduct fbc:id="G_CA_C1369" fbc:label="CA_C1369" fbc:name="CA_C1369" />
      <fbc:geneProduct fbc:id="G_CA_C1370" fbc:label="CA_C1370" fbc:name="CA_C1370" />
      <fbc:geneProduct fbc:id="G_CA_C1372" fbc:label="CA_C1372" fbc:name="CA_C1372" />
      <fbc:geneProduct fbc:id="G_CA_C1373" fbc:label="CA_C1373" fbc:name="CA_C1373" />
      <fbc:geneProduct fbc:id="G_CA_C1374" fbc:label="CA_C1374" fbc:name="CA_C1374" />
      <fbc:geneProduct fbc:id="G_CA_C1375" fbc:label="CA_C1375" fbc:name="CA_C1375" />
      <fbc:geneProduct fbc:id="G_CA_C1376" fbc:label="CA_C1376" fbc:name="CA_C1376" />
      <fbc:geneProduct fbc:id="G_CA_C1377" fbc:label="CA_C1377" fbc:name="CA_C1377" />
      <fbc:geneProduct fbc:id="G_CA_C1378" fbc:label="CA_C1378" fbc:name="CA_C1378" />
      <fbc:geneProduct fbc:id="G_CA_C1379" fbc:label="CA_C1379" fbc:name="CA_C1379" />
      <fbc:geneProduct fbc:id="G_CA_C1380" fbc:label="CA_C1380" fbc:name="CA_C1380" />
      <fbc:geneProduct fbc:id="G_CA_C1381" fbc:label="CA_C1381" fbc:name="CA_C1381" />
      <fbc:geneProduct fbc:id="G_CA_C1382" fbc:label="CA_C1382" fbc:name="CA_C1382" />
      <fbc:geneProduct fbc:id="G_CA_C1383" fbc:label="CA_C1383" fbc:name="CA_C1383" />
      <fbc:geneProduct fbc:id="G_CA_C1384" fbc:label="CA_C1384" fbc:name="CA_C1384" />
      <fbc:geneProduct fbc:id="G_CA_C1385" fbc:label="CA_C1385" fbc:name="CA_C1385" />
      <fbc:geneProduct fbc:id="G_CA_C1390" fbc:label="CA_C1390" fbc:name="CA_C1390" />
      <fbc:geneProduct fbc:id="G_CA_C1391" fbc:label="CA_C1391" fbc:name="CA_C1391" />
      <fbc:geneProduct fbc:id="G_CA_C1392" fbc:label="CA_C1392" fbc:name="CA_C1392" />
      <fbc:geneProduct fbc:id="G_CA_C1393" fbc:label="CA_C1393" fbc:name="CA_C1393" />
      <fbc:geneProduct fbc:id="G_CA_C1394" fbc:label="CA_C1394" fbc:name="CA_C1394" />
      <fbc:geneProduct fbc:id="G_CA_C1395" fbc:label="CA_C1395" fbc:name="CA_C1395" />
      <fbc:geneProduct fbc:id="G_CA_C1396" fbc:label="CA_C1396" fbc:name="CA_C1396" />
      <fbc:geneProduct fbc:id="G_CA_C1405" fbc:label="CA_C1405" fbc:name="CA_C1405" />
      <fbc:geneProduct fbc:id="G_CA_C1427" fbc:label="CA_C1427" fbc:name="CA_C1427" />
      <fbc:geneProduct fbc:id="G_CA_C1429" fbc:label="CA_C1429" fbc:name="CA_C1429" />
      <fbc:geneProduct fbc:id="G_CA_C1431" fbc:label="CA_C1431" fbc:name="CA_C1431" />
      <fbc:geneProduct fbc:id="G_CA_C1432" fbc:label="CA_C1432" fbc:name="CA_C1432" />
      <fbc:geneProduct fbc:id="G_CA_C1435" fbc:label="CA_C1435" fbc:name="CA_C1435" />
      <fbc:geneProduct fbc:id="G_CA_C1457" fbc:label="CA_C1457" fbc:name="CA_C1457" />
      <fbc:geneProduct fbc:id="G_CA_C1458" fbc:label="CA_C1458" fbc:name="CA_C1458" />
      <fbc:geneProduct fbc:id="G_CA_C1459" fbc:label="CA_C1459" fbc:name="CA_C1459" />
      <fbc:geneProduct fbc:id="G_CA_C1460" fbc:label="CA_C1460" fbc:name="CA_C1460" />
      <fbc:geneProduct fbc:id="G_CA_C1479" fbc:label="CA_C1479" fbc:name="CA_C1479" />
      <fbc:geneProduct fbc:id="G_CA_C1513" fbc:label="CA_C1513" fbc:name="CA_C1513" />
      <fbc:geneProduct fbc:id="G_CA_C1514" fbc:label="CA_C1514" fbc:name="CA_C1514" />
      <fbc:geneProduct fbc:id="G_CA_C1515" fbc:label="CA_C1515" fbc:name="CA_C1515" />
      <fbc:geneProduct fbc:id="G_CA_C1523" fbc:label="CA_C1523" fbc:name="CA_C1523" />
      <fbc:geneProduct fbc:id="G_CA_C1549" fbc:label="CA_C1549" fbc:name="CA_C1549" />
      <fbc:geneProduct fbc:id="G_CA_C1570" fbc:label="CA_C1570" fbc:name="CA_C1570" />
      <fbc:geneProduct fbc:id="G_CA_C1571" fbc:label="CA_C1571" fbc:name="CA_C1571" />
      <fbc:geneProduct fbc:id="G_CA_C1572" fbc:label="CA_C1572" fbc:name="CA_C1572" />
      <fbc:geneProduct fbc:id="G_CA_C1589" fbc:label="CA_C1589" fbc:name="CA_C1589" />
      <fbc:geneProduct fbc:id="G_CA_C1596" fbc:label="CA_C1596" fbc:name="CA_C1596" />
      <fbc:geneProduct fbc:id="G_CA_C1625" fbc:label="CA_C1625" fbc:name="CA_C1625" />
      <fbc:geneProduct fbc:id="G_CA_C1652" fbc:label="CA_C1652" fbc:name="CA_C1652" />
      <fbc:geneProduct fbc:id="G_CA_C1655" fbc:label="CA_C1655" fbc:name="CA_C1655" />
      <fbc:geneProduct fbc:id="G_CA_C1664" fbc:label="CA_C1664" fbc:name="CA_C1664" />
      <fbc:geneProduct fbc:id="G_CA_C1673" fbc:label="CA_C1673" fbc:name="CA_C1673" />
      <fbc:geneProduct fbc:id="G_CA_C1674" fbc:label="CA_C1674" fbc:name="CA_C1674" />
      <fbc:geneProduct fbc:id="G_CA_C1705" fbc:label="CA_C1705" fbc:name="CA_C1705" />
      <fbc:geneProduct fbc:id="G_CA_C1706" fbc:label="CA_C1706" fbc:name="CA_C1706" />
      <fbc:geneProduct fbc:id="G_CA_C1707" fbc:label="CA_C1707" fbc:name="CA_C1707" />
      <fbc:geneProduct fbc:id="G_CA_C1708" fbc:label="CA_C1708" fbc:name="CA_C1708" />
      <fbc:geneProduct fbc:id="G_CA_C1712" fbc:label="CA_C1712" fbc:name="CA_C1712" />
      <fbc:geneProduct fbc:id="G_CA_C1714" fbc:label="CA_C1714" fbc:name="CA_C1714" />
      <fbc:geneProduct fbc:id="G_CA_C1718" fbc:label="CA_C1718" fbc:name="CA_C1718" />
      <fbc:geneProduct fbc:id="G_CA_C1720" fbc:label="CA_C1720" fbc:name="CA_C1720" />
      <fbc:geneProduct fbc:id="G_CA_C1730" fbc:label="CA_C1730" fbc:name="CA_C1730" />
      <fbc:geneProduct fbc:id="G_CA_C1738" fbc:label="CA_C1738" fbc:name="CA_C1738" />
      <fbc:geneProduct fbc:id="G_CA_C1742" fbc:label="CA_C1742" fbc:name="CA_C1742" />
      <fbc:geneProduct fbc:id="G_CA_C1743" fbc:label="CA_C1743" fbc:name="CA_C1743" />
      <fbc:geneProduct fbc:id="G_CA_C1780" fbc:label="CA_C1780" fbc:name="CA_C1780" />
      <fbc:geneProduct fbc:id="G_CA_C1782" fbc:label="CA_C1782" fbc:name="CA_C1782" />
      <fbc:geneProduct fbc:id="G_CA_C1789" fbc:label="CA_C1789" fbc:name="CA_C1789" />
      <fbc:geneProduct fbc:id="G_CA_C1791" fbc:label="CA_C1791" fbc:name="CA_C1791" />
      <fbc:geneProduct fbc:id="G_CA_C1792" fbc:label="CA_C1792" fbc:name="CA_C1792" />
      <fbc:geneProduct fbc:id="G_CA_C1795" fbc:label="CA_C1795" fbc:name="CA_C1795" />
      <fbc:geneProduct fbc:id="G_CA_C1797" fbc:label="CA_C1797" fbc:name="CA_C1797" />
      <fbc:geneProduct fbc:id="G_CA_C1806" fbc:label="CA_C1806" fbc:name="CA_C1806" />
      <fbc:geneProduct fbc:id="G_CA_C1810" fbc:label="CA_C1810" fbc:name="CA_C1810" />
      <fbc:geneProduct fbc:id="G_CA_C1814" fbc:label="CA_C1814" fbc:name="CA_C1814" />
      <fbc:geneProduct fbc:id="G_CA_C1819" fbc:label="CA_C1819" fbc:name="CA_C1819" />
      <fbc:geneProduct fbc:id="G_CA_C1820" fbc:label="CA_C1820" fbc:name="CA_C1820" />
      <fbc:geneProduct fbc:id="G_CA_C1821" fbc:label="CA_C1821" fbc:name="CA_C1821" />
      <fbc:geneProduct fbc:id="G_CA_C1825" fbc:label="CA_C1825" fbc:name="CA_C1825" />
      <fbc:geneProduct fbc:id="G_CA_C1848" fbc:label="CA_C1848" fbc:name="CA_C1848" />
      <fbc:geneProduct fbc:id="G_CA_C1958" fbc:label="CA_C1958" fbc:name="CA_C1958" />
      <fbc:geneProduct fbc:id="G_CA_C2008" fbc:label="CA_C2008" fbc:name="CA_C2008" />
      <fbc:geneProduct fbc:id="G_CA_C2064" fbc:label="CA_C2064" fbc:name="CA_C2064" />
      <fbc:geneProduct fbc:id="G_CA_C2065" fbc:label="CA_C2065" fbc:name="CA_C2065" />
      <fbc:geneProduct fbc:id="G_CA_C2075" fbc:label="CA_C2075" fbc:name="CA_C2075" />
      <fbc:geneProduct fbc:id="G_CA_C2077" fbc:label="CA_C2077" fbc:name="CA_C2077" />
      <fbc:geneProduct fbc:id="G_CA_C2080" fbc:label="CA_C2080" fbc:name="CA_C2080" />
      <fbc:geneProduct fbc:id="G_CA_C2083" fbc:label="CA_C2083" fbc:name="CA_C2083" />
      <fbc:geneProduct fbc:id="G_CA_C2117" fbc:label="CA_C2117" fbc:name="CA_C2117" />
      <fbc:geneProduct fbc:id="G_CA_C2127" fbc:label="CA_C2127" fbc:name="CA_C2127" />
      <fbc:geneProduct fbc:id="G_CA_C2128" fbc:label="CA_C2128" fbc:name="CA_C2128" />
      <fbc:geneProduct fbc:id="G_CA_C2129" fbc:label="CA_C2129" fbc:name="CA_C2129" />
      <fbc:geneProduct fbc:id="G_CA_C2137" fbc:label="CA_C2137" fbc:name="CA_C2137" />
      <fbc:geneProduct fbc:id="G_CA_C2138" fbc:label="CA_C2138" fbc:name="CA_C2138" />
      <fbc:geneProduct fbc:id="G_CA_C2227" fbc:label="CA_C2227" fbc:name="CA_C2227" />
      <fbc:geneProduct fbc:id="G_CA_C2229" fbc:label="CA_C2229" fbc:name="CA_C2229" />
      <fbc:geneProduct fbc:id="G_CA_C2231" fbc:label="CA_C2231" fbc:name="CA_C2231" />
      <fbc:geneProduct fbc:id="G_CA_C2235" fbc:label="CA_C2235" fbc:name="CA_C2235" />
      <fbc:geneProduct fbc:id="G_CA_C2237" fbc:label="CA_C2237" fbc:name="CA_C2237" />
      <fbc:geneProduct fbc:id="G_CA_C2238" fbc:label="CA_C2238" fbc:name="CA_C2238" />
      <fbc:geneProduct fbc:id="G_CA_C2239" fbc:label="CA_C2239" fbc:name="CA_C2239" />
      <fbc:geneProduct fbc:id="G_CA_C2243" fbc:label="CA_C2243" fbc:name="CA_C2243" />
      <fbc:geneProduct fbc:id="G_CA_C2250" fbc:label="CA_C2250" fbc:name="CA_C2250" />
      <fbc:geneProduct fbc:id="G_CA_C2264" fbc:label="CA_C2264" fbc:name="CA_C2264" />
      <fbc:geneProduct fbc:id="G_CA_C2275" fbc:label="CA_C2275" fbc:name="CA_C2275" />
      <fbc:geneProduct fbc:id="G_CA_C2315" fbc:label="CA_C2315" fbc:name="CA_C2315" />
      <fbc:geneProduct fbc:id="G_CA_C2331" fbc:label="CA_C2331" fbc:name="CA_C2331" />
      <fbc:geneProduct fbc:id="G_CA_C2332" fbc:label="CA_C2332" fbc:name="CA_C2332" />
      <fbc:geneProduct fbc:id="G_CA_C2333" fbc:label="CA_C2333" fbc:name="CA_C2333" />
      <fbc:geneProduct fbc:id="G_CA_C2334" fbc:label="CA_C2334" fbc:name="CA_C2334" />
      <fbc:geneProduct fbc:id="G_CA_C2335" fbc:label="CA_C2335" fbc:name="CA_C2335" />
      <fbc:geneProduct fbc:id="G_CA_C2338" fbc:label="CA_C2338" fbc:name="CA_C2338" />
      <fbc:geneProduct fbc:id="G_CA_C2378" fbc:label="CA_C2378" fbc:name="CA_C2378" />
      <fbc:geneProduct fbc:id="G_CA_C2379" fbc:label="CA_C2379" fbc:name="CA_C2379" />
      <fbc:geneProduct fbc:id="G_CA_C2380" fbc:label="CA_C2380" fbc:name="CA_C2380" />
      <fbc:geneProduct fbc:id="G_CA_C2381" fbc:label="CA_C2381" fbc:name="CA_C2381" />
      <fbc:geneProduct fbc:id="G_CA_C2388" fbc:label="CA_C2388" fbc:name="CA_C2388" />
      <fbc:geneProduct fbc:id="G_CA_C2389" fbc:label="CA_C2389" fbc:name="CA_C2389" />
      <fbc:geneProduct fbc:id="G_CA_C2390" fbc:label="CA_C2390" fbc:name="CA_C2390" />
      <fbc:geneProduct fbc:id="G_CA_C2391" fbc:label="CA_C2391" fbc:name="CA_C2391" />
      <fbc:geneProduct fbc:id="G_CA_C2398" fbc:label="CA_C2398" fbc:name="CA_C2398" />
      <fbc:geneProduct fbc:id="G_CA_C2458" fbc:label="CA_C2458" fbc:name="CA_C2458" />
      <fbc:geneProduct fbc:id="G_CA_C2459" fbc:label="CA_C2459" fbc:name="CA_C2459" />
      <fbc:geneProduct fbc:id="G_CA_C2498" fbc:label="CA_C2498" fbc:name="CA_C2498" />
      <fbc:geneProduct fbc:id="G_CA_C2499" fbc:label="CA_C2499" fbc:name="CA_C2499" />
      <fbc:geneProduct fbc:id="G_CA_C2601" fbc:label="CA_C2601" fbc:name="CA_C2601" />
      <fbc:geneProduct fbc:id="G_CA_C2602" fbc:label="CA_C2602" fbc:name="CA_C2602" />
      <fbc:geneProduct fbc:id="G_CA_C2612" fbc:label="CA_C2612" fbc:name="CA_C2612" />
      <fbc:geneProduct fbc:id="G_CA_C2613" fbc:label="CA_C2613" fbc:name="CA_C2613" />
      <fbc:geneProduct fbc:id="G_CA_C2614" fbc:label="CA_C2614" fbc:name="CA_C2614" />
      <fbc:geneProduct fbc:id="G_CA_C2624" fbc:label="CA_C2624" fbc:name="CA_C2624" />
      <fbc:geneProduct fbc:id="G_CA_C2626" fbc:label="CA_C2626" fbc:name="CA_C2626" />
      <fbc:geneProduct fbc:id="G_CA_C2644" fbc:label="CA_C2644" fbc:name="CA_C2644" />
      <fbc:geneProduct fbc:id="G_CA_C2645" fbc:label="CA_C2645" fbc:name="CA_C2645" />
      <fbc:geneProduct fbc:id="G_CA_C2650" fbc:label="CA_C2650" fbc:name="CA_C2650" />
      <fbc:geneProduct fbc:id="G_CA_C2652" fbc:label="CA_C2652" fbc:name="CA_C2652" />
      <fbc:geneProduct fbc:id="G_CA_C2653" fbc:label="CA_C2653" fbc:name="CA_C2653" />
      <fbc:geneProduct fbc:id="G_CA_C2654" fbc:label="CA_C2654" fbc:name="CA_C2654" />
      <fbc:geneProduct fbc:id="G_CA_C2658" fbc:label="CA_C2658" fbc:name="CA_C2658" />
      <fbc:geneProduct fbc:id="G_CA_C2660" fbc:label="CA_C2660" fbc:name="CA_C2660" />
      <fbc:geneProduct fbc:id="G_CA_C2680" fbc:label="CA_C2680" fbc:name="CA_C2680" />
      <fbc:geneProduct fbc:id="G_CA_C2684" fbc:label="CA_C2684" fbc:name="CA_C2684" />
      <fbc:geneProduct fbc:id="G_CA_C2685" fbc:label="CA_C2685" fbc:name="CA_C2685" />
      <fbc:geneProduct fbc:id="G_CA_C2700" fbc:label="CA_C2700" fbc:name="CA_C2700" />
      <fbc:geneProduct fbc:id="G_CA_C2701" fbc:label="CA_C2701" fbc:name="CA_C2701" />
      <fbc:geneProduct fbc:id="G_CA_C2708" fbc:label="CA_C2708" fbc:name="CA_C2708" />
      <fbc:geneProduct fbc:id="G_CA_C2709" fbc:label="CA_C2709" fbc:name="CA_C2709" />
      <fbc:geneProduct fbc:id="G_CA_C2710" fbc:label="CA_C2710" fbc:name="CA_C2710" />
      <fbc:geneProduct fbc:id="G_CA_C2711" fbc:label="CA_C2711" fbc:name="CA_C2711" />
      <fbc:geneProduct fbc:id="G_CA_C2712" fbc:label="CA_C2712" fbc:name="CA_C2712" />
      <fbc:geneProduct fbc:id="G_CA_C2723" fbc:label="CA_C2723" fbc:name="CA_C2723" />
      <fbc:geneProduct fbc:id="G_CA_C2727" fbc:label="CA_C2727" fbc:name="CA_C2727" />
      <fbc:geneProduct fbc:id="G_CA_C2783" fbc:label="CA_C2783" fbc:name="CA_C2783" />
      <fbc:geneProduct fbc:id="G_CA_C2819" fbc:label="CA_C2819" fbc:name="CA_C2819" />
      <fbc:geneProduct fbc:id="G_CA_C2830" fbc:label="CA_C2830" fbc:name="CA_C2830" />
      <fbc:geneProduct fbc:id="G_CA_C2832" fbc:label="CA_C2832" fbc:name="CA_C2832" />
      <fbc:geneProduct fbc:id="G_CA_C2834" fbc:label="CA_C2834" fbc:name="CA_C2834" />
      <fbc:geneProduct fbc:id="G_CA_C2844" fbc:label="CA_C2844" fbc:name="CA_C2844" />
      <fbc:geneProduct fbc:id="G_CA_C2856" fbc:label="CA_C2856" fbc:name="CA_C2856" />
      <fbc:geneProduct fbc:id="G_CA_C2862" fbc:label="CA_C2862" fbc:name="CA_C2862" />
      <fbc:geneProduct fbc:id="G_CA_C2873" fbc:label="CA_C2873" fbc:name="CA_C2873" />
      <fbc:geneProduct fbc:id="G_CA_C2876" fbc:label="CA_C2876" fbc:name="CA_C2876" />
      <fbc:geneProduct fbc:id="G_CA_C2880" fbc:label="CA_C2880" fbc:name="CA_C2880" />
      <fbc:geneProduct fbc:id="G_CA_C2891" fbc:label="CA_C2891" fbc:name="CA_C2891" />
      <fbc:geneProduct fbc:id="G_CA_C2892" fbc:label="CA_C2892" fbc:name="CA_C2892" />
      <fbc:geneProduct fbc:id="G_CA_C2895" fbc:label="CA_C2895" fbc:name="CA_C2895" />
      <fbc:geneProduct fbc:id="G_CA_C2902" fbc:label="CA_C2902" fbc:name="CA_C2902" />
      <fbc:geneProduct fbc:id="G_CA_C2914" fbc:label="CA_C2914" fbc:name="CA_C2914" />
      <fbc:geneProduct fbc:id="G_CA_C2915" fbc:label="CA_C2915" fbc:name="CA_C2915" />
      <fbc:geneProduct fbc:id="G_CA_C2916" fbc:label="CA_C2916" fbc:name="CA_C2916" />
      <fbc:geneProduct fbc:id="G_CA_C2918" fbc:label="CA_C2918" fbc:name="CA_C2918" />
      <fbc:geneProduct fbc:id="G_CA_C2926" fbc:label="CA_C2926" fbc:name="CA_C2926" />
      <fbc:geneProduct fbc:id="G_CA_C2927" fbc:label="CA_C2927" fbc:name="CA_C2927" />
      <fbc:geneProduct fbc:id="G_CA_C2937" fbc:label="CA_C2937" fbc:name="CA_C2937" />
      <fbc:geneProduct fbc:id="G_CA_C2942" fbc:label="CA_C2942" fbc:name="CA_C2942" />
      <fbc:geneProduct fbc:id="G_CA_C2945" fbc:label="CA_C2945" fbc:name="CA_C2945" />
      <fbc:geneProduct fbc:id="G_CA_C2951" fbc:label="CA_C2951" fbc:name="CA_C2951" />
      <fbc:geneProduct fbc:id="G_CA_C2953" fbc:label="CA_C2953" fbc:name="CA_C2953" />
      <fbc:geneProduct fbc:id="G_CA_C2954" fbc:label="CA_C2954" fbc:name="CA_C2954" />
      <fbc:geneProduct fbc:id="G_CA_C2959" fbc:label="CA_C2959" fbc:name="CA_C2959" />
      <fbc:geneProduct fbc:id="G_CA_C2960" fbc:label="CA_C2960" fbc:name="CA_C2960" />
      <fbc:geneProduct fbc:id="G_CA_C2963" fbc:label="CA_C2963" fbc:name="CA_C2963" />
      <fbc:geneProduct fbc:id="G_CA_C2964" fbc:label="CA_C2964" fbc:name="CA_C2964" />
      <fbc:geneProduct fbc:id="G_CA_C2965" fbc:label="CA_C2965" fbc:name="CA_C2965" />
      <fbc:geneProduct fbc:id="G_CA_C2967" fbc:label="CA_C2967" fbc:name="CA_C2967" />
      <fbc:geneProduct fbc:id="G_CA_C2973" fbc:label="CA_C2973" fbc:name="CA_C2973" />
      <fbc:geneProduct fbc:id="G_CA_C2995" fbc:label="CA_C2995" fbc:name="CA_C2995" />
      <fbc:geneProduct fbc:id="G_CA_C3003" fbc:label="CA_C3003" fbc:name="CA_C3003" />
      <fbc:geneProduct fbc:id="G_CA_C3004" fbc:label="CA_C3004" fbc:name="CA_C3004" />
      <fbc:geneProduct fbc:id="G_CA_C3005" fbc:label="CA_C3005" fbc:name="CA_C3005" />
      <fbc:geneProduct fbc:id="G_CA_C3020" fbc:label="CA_C3020" fbc:name="CA_C3020" />
      <fbc:geneProduct fbc:id="G_CA_C3031" fbc:label="CA_C3031" fbc:name="CA_C3031" />
      <fbc:geneProduct fbc:id="G_CA_C3075" fbc:label="CA_C3075" fbc:name="CA_C3075" />
      <fbc:geneProduct fbc:id="G_CA_C3076" fbc:label="CA_C3076" fbc:name="CA_C3076" />
      <fbc:geneProduct fbc:id="G_CA_C3087" fbc:label="CA_C3087" fbc:name="CA_C3087" />
      <fbc:geneProduct fbc:id="G_CA_C3090" fbc:label="CA_C3090" fbc:name="CA_C3090" />
      <fbc:geneProduct fbc:id="G_CA_C3091" fbc:label="CA_C3091" fbc:name="CA_C3091" />
      <fbc:geneProduct fbc:id="G_CA_C3092" fbc:label="CA_C3092" fbc:name="CA_C3092" />
      <fbc:geneProduct fbc:id="G_CA_C3112" fbc:label="CA_C3112" fbc:name="CA_C3112" />
      <fbc:geneProduct fbc:id="G_CA_C3157" fbc:label="CA_C3157" fbc:name="CA_C3157" />
      <fbc:geneProduct fbc:id="G_CA_C3158" fbc:label="CA_C3158" fbc:name="CA_C3158" />
      <fbc:geneProduct fbc:id="G_CA_C3159" fbc:label="CA_C3159" fbc:name="CA_C3159" />
      <fbc:geneProduct fbc:id="G_CA_C3160" fbc:label="CA_C3160" fbc:name="CA_C3160" />
      <fbc:geneProduct fbc:id="G_CA_C3161" fbc:label="CA_C3161" fbc:name="CA_C3161" />
      <fbc:geneProduct fbc:id="G_CA_C3162" fbc:label="CA_C3162" fbc:name="CA_C3162" />
      <fbc:geneProduct fbc:id="G_CA_C3163" fbc:label="CA_C3163" fbc:name="CA_C3163" />
      <fbc:geneProduct fbc:id="G_CA_C3169" fbc:label="CA_C3169" fbc:name="CA_C3169" />
      <fbc:geneProduct fbc:id="G_CA_C3170" fbc:label="CA_C3170" fbc:name="CA_C3170" />
      <fbc:geneProduct fbc:id="G_CA_C3171" fbc:label="CA_C3171" fbc:name="CA_C3171" />
      <fbc:geneProduct fbc:id="G_CA_C3172" fbc:label="CA_C3172" fbc:name="CA_C3172" />
      <fbc:geneProduct fbc:id="G_CA_C3173" fbc:label="CA_C3173" fbc:name="CA_C3173" />
      <fbc:geneProduct fbc:id="G_CA_C3174" fbc:label="CA_C3174" fbc:name="CA_C3174" />
      <fbc:geneProduct fbc:id="G_CA_C3176" fbc:label="CA_C3176" fbc:name="CA_C3176" />
      <fbc:geneProduct fbc:id="G_CA_C3184" fbc:label="CA_C3184" fbc:name="CA_C3184" />
      <fbc:geneProduct fbc:id="G_CA_C3194" fbc:label="CA_C3194" fbc:name="CA_C3194" />
      <fbc:geneProduct fbc:id="G_CA_C3200" fbc:label="CA_C3200" fbc:name="CA_C3200" />
      <fbc:geneProduct fbc:id="G_CA_C3201" fbc:label="CA_C3201" fbc:name="CA_C3201" />
      <fbc:geneProduct fbc:id="G_CA_C3203" fbc:label="CA_C3203" fbc:name="CA_C3203" />
      <fbc:geneProduct fbc:id="G_CA_C3221" fbc:label="CA_C3221" fbc:name="CA_C3221" />
      <fbc:geneProduct fbc:id="G_CA_C3222" fbc:label="CA_C3222" fbc:name="CA_C3222" />
      <fbc:geneProduct fbc:id="G_CA_C3225" fbc:label="CA_C3225" fbc:name="CA_C3225" />
      <fbc:geneProduct fbc:id="G_CA_C3250" fbc:label="CA_C3250" fbc:name="CA_C3250" />
      <fbc:geneProduct fbc:id="G_CA_C3252" fbc:label="CA_C3252" fbc:name="CA_C3252" />
      <fbc:geneProduct fbc:id="G_CA_C3253" fbc:label="CA_C3253" fbc:name="CA_C3253" />
      <fbc:geneProduct fbc:id="G_CA_C3254" fbc:label="CA_C3254" fbc:name="CA_C3254" />
      <fbc:geneProduct fbc:id="G_CA_C3276" fbc:label="CA_C3276" fbc:name="CA_C3276" />
      <fbc:geneProduct fbc:id="G_CA_C3277" fbc:label="CA_C3277" fbc:name="CA_C3277" />
      <fbc:geneProduct fbc:id="G_CA_C3298" fbc:label="CA_C3298" fbc:name="CA_C3298" />
      <fbc:geneProduct fbc:id="G_CA_C3299" fbc:label="CA_C3299" fbc:name="CA_C3299" />
      <fbc:geneProduct fbc:id="G_CA_C3316" fbc:label="CA_C3316" fbc:name="CA_C3316" />
      <fbc:geneProduct fbc:id="G_CA_C3331" fbc:label="CA_C3331" fbc:name="CA_C3331" />
      <fbc:geneProduct fbc:id="G_CA_C3348" fbc:label="CA_C3348" fbc:name="CA_C3348" />
      <fbc:geneProduct fbc:id="G_CA_C3375" fbc:label="CA_C3375" fbc:name="CA_C3375" />
      <fbc:geneProduct fbc:id="G_CA_C3392" fbc:label="CA_C3392" fbc:name="CA_C3392" />
      <fbc:geneProduct fbc:id="G_CA_C3420" fbc:label="CA_C3420" fbc:name="CA_C3420" />
      <fbc:geneProduct fbc:id="G_CA_C3425" fbc:label="CA_C3425" fbc:name="CA_C3425" />
      <fbc:geneProduct fbc:id="G_CA_C3427" fbc:label="CA_C3427" fbc:name="CA_C3427" />
      <fbc:geneProduct fbc:id="G_CA_C3462" fbc:label="CA_C3462" fbc:name="CA_C3462" />
      <fbc:geneProduct fbc:id="G_CA_C3471" fbc:label="CA_C3471" fbc:name="CA_C3471" />
      <fbc:geneProduct fbc:id="G_CA_C3539" fbc:label="CA_C3539" fbc:name="CA_C3539" />
      <fbc:geneProduct fbc:id="G_CA_C3568" fbc:label="CA_C3568" fbc:name="CA_C3568" />
      <fbc:geneProduct fbc:id="G_CA_C3569" fbc:label="CA_C3569" fbc:name="CA_C3569" />
      <fbc:geneProduct fbc:id="G_CA_C3570" fbc:label="CA_C3570" fbc:name="CA_C3570" />
      <fbc:geneProduct fbc:id="G_CA_C3571" fbc:label="CA_C3571" fbc:name="CA_C3571" />
      <fbc:geneProduct fbc:id="G_CA_C3572" fbc:label="CA_C3572" fbc:name="CA_C3572" />
      <fbc:geneProduct fbc:id="G_CA_C3573" fbc:label="CA_C3573" fbc:name="CA_C3573" />
      <fbc:geneProduct fbc:id="G_CA_C3574" fbc:label="CA_C3574" fbc:name="CA_C3574" />
      <fbc:geneProduct fbc:id="G_CA_C3575" fbc:label="CA_C3575" fbc:name="CA_C3575" />
      <fbc:geneProduct fbc:id="G_CA_C3576" fbc:label="CA_C3576" fbc:name="CA_C3576" />
      <fbc:geneProduct fbc:id="G_CA_C3578" fbc:label="CA_C3578" fbc:name="CA_C3578" />
      <fbc:geneProduct fbc:id="G_CA_C3593" fbc:label="CA_C3593" fbc:name="CA_C3593" />
      <fbc:geneProduct fbc:id="G_CA_C3596" fbc:label="CA_C3596" fbc:name="CA_C3596" />
      <fbc:geneProduct fbc:id="G_CA_C3600" fbc:label="CA_C3600" fbc:name="CA_C3600" />
      <fbc:geneProduct fbc:id="G_CA_C3604" fbc:label="CA_C3604" fbc:name="CA_C3604" />
      <fbc:geneProduct fbc:id="G_CA_C3626" fbc:label="CA_C3626" fbc:name="CA_C3626" />
      <fbc:geneProduct fbc:id="G_CA_C3652" fbc:label="CA_C3652" fbc:name="CA_C3652" />
      <fbc:geneProduct fbc:id="G_CA_P0010" fbc:label="CA_P0010" fbc:name="CA_P0010" />
      <fbc:geneProduct fbc:id="G_CA_P0025" fbc:label="CA_P0025" fbc:name="CA_P0025" />
      <fbc:geneProduct fbc:id="G_CA_P0035" fbc:label="CA_P0035" fbc:name="CA_P0035" />
      <fbc:geneProduct fbc:id="G_CA_P0064" fbc:label="CA_P0064" fbc:name="CA_P0064" />
      <fbc:geneProduct fbc:id="G_CA_P0066" fbc:label="CA_P0066" fbc:name="CA_P0066" />
      <fbc:geneProduct fbc:id="G_CA_P0067" fbc:label="CA_P0067" fbc:name="CA_P0067" />
      <fbc:geneProduct fbc:id="G_CA_P0068" fbc:label="CA_P0068" fbc:name="CA_P0068" />
      <fbc:geneProduct fbc:id="G_CA_P0078" fbc:label="CA_P0078" fbc:name="CA_P0078" />
      <fbc:geneProduct fbc:id="G_CA_P0088" fbc:label="CA_P0088" fbc:name="CA_P0088" />
      <fbc:geneProduct fbc:id="G_CA_P0106" fbc:label="CA_P0106" fbc:name="CA_P0106" />
      <fbc:geneProduct fbc:id="G_CA_P0122" fbc:label="CA_P0122" fbc:name="CA_P0122" />
      <fbc:geneProduct fbc:id="G_CA_P0162" fbc:label="CA_P0162" fbc:name="CA_P0162" />
      <fbc:geneProduct fbc:id="G_CA_P0163" fbc:label="CA_P0163" fbc:name="CA_P0163" />
      <fbc:geneProduct fbc:id="G_CA_P0164" fbc:label="CA_P0164" fbc:name="CA_P0164" />
      <fbc:geneProduct fbc:id="G_CA_P0165" fbc:label="CA_P0165" fbc:name="CA_P0165" />
    </fbc:listOfGeneProducts>
    <listOfReactions>
      <reaction fast="false" id="R_GLCpts" name="GLCpts" reversible="false" fbc:lowerFluxBound="cobra_0_bound" fbc:upperFluxBound="R_GLCpts_upper_bound">
        <listOfReactants>
          <speciesReference constant="true" species="M_PEP_Cell" stoichiometry="1" />
          <speciesReference constant="true" species="M_GLC_Ext__Cell" stoichiometry="1" />
        </listOfReactants>
        <listOfProducts>
          <speciesReference constant="true" species="M_PYR_Cell" stoichiometry="1" />
          <speciesReference constant="true" species="M_G6P_Cell" stoichiometry="1" />
        </listOfProducts>
        <fbc:geneProductAssociation>
          <fbc:or>
            <fbc:geneProductRef fbc:geneProduct="G_CA_C0570" />
            <fbc:and>
              <fbc:geneProductRef fbc:geneProduct="G_CA_C2995" />
              <fbc:geneProductRef fbc:geneProduct="G_CA_C3425" />
              <fbc:geneProductRef fbc:geneProduct="G_CA_C3427" />
              <fbc:geneProductRef fbc:geneProduct="G_CA_C1820" />
              <fbc:geneProductRef fbc:geneProduct="G_CA_C3087" />
            </fbc:and>
          </fbc:or>
        </fbc:geneProductAssociation>
      </reaction>
      <reaction fast="false" id="R_FRUpts" name="FRUpts" reversible="false" fbc:lowerFluxBound="cobra_0_bound" fbc:upperFluxBound="cobra_0_bound">
        <listOfReactants>
          <speciesReference constant="true" species="M_PEP_Cell" stoichiometry="1" />
          <speciesReference constant="true" species="M_FRU_Ext__Cell" stoichiometry="1" />
        </listOfReactants>
        <listOfProducts>
          <speciesReference constant="true" species="M_F1P_Cell" stoichiometry="1" />
          <speciesReference constant="true" species="M_PYR_Cell" stoichiometry="1" />
        </listOfProducts>
        <fbc:geneProductAssociation>
          <fbc:and>
            <fbc:geneProductRef fbc:geneProduct="G_CA_C1457" />
            <fbc:geneProductRef fbc:geneProduct="G_CA_C1458" />
            <fbc:geneProductRef fbc:geneProduct="G_CA_C1459" />
            <fbc:geneProductRef fbc:geneProduct="G_CA_C1460" />
            <fbc:geneProductRef fbc:geneProduct="G_CA_C1820" />
            <fbc:geneProductRef fbc:geneProduct="G_CA_C3087" />
          </fbc:and>
        </fbc:geneProductAssociation>
      </reaction>
      <reaction fast="false" id="R_MNLpts" name="MNLpts" reversible="false" fbc:lowerFluxBound="cobra_0_bound" fbc:upperFluxBound="cobra_0_bound">
        <listOfReactants>
          <speciesReference constant="true" species="M_PEP_Cell" stoichiometry="1" />
          <speciesReference constant="true" species="M_MNL_Ext__Cell" stoichiometry="1" />
        </listOfReactants>
        <listOfProducts>
          <speciesReference constant="true" species="M_PYR_Cell" stoichiometry="1" />
          <speciesReference constant="true" species="M_MNL1P_Cell" stoichiometry="1" />
        </listOfProducts>
        <fbc:geneProductAssociation>
          <fbc:and>
            <fbc:geneProductRef fbc:geneProduct="G_CA_C0154" />
            <fbc:geneProductRef fbc:geneProduct="G_CA_C0156" />
            <fbc:geneProductRef fbc:geneProduct="G_CA_C1820" />
            <fbc:geneProductRef fbc:geneProduct="G_CA_C3087" />
          </fbc:and>
        </fbc:geneProductAssociation>
      </reaction>
      <reaction fast="false" id="R_MANpts" name="MANpts" reversible="false" fbc:lowerFluxBound="cobra_0_bound" fbc:upperFluxBound="cobra_0_bound">
        <listOfReactants>
          <speciesReference constant="true" species="M_PEP_Cell" stoichiometry="1" />
          <speciesReference constant="true" species="M_MAN_Ext__Cell" stoichiometry="1" />
        </listOfReactants>
        <listOfProducts>
          <speciesReference constant="true" species="M_PYR_Cell" stoichiometry="1" />
          <speciesReference constant="true" species="M_MAN6P_Cell" stoichiometry="1" />
        </listOfProducts>
        <fbc:geneProductAssociation>
          <fbc:or>
            <fbc:and>
              <fbc:geneProductRef fbc:geneProduct="G_CA_C1457" />
              <fbc:geneProductRef fbc:geneProduct="G_CA_C1458" />
              <fbc:geneProductRef fbc:geneProduct="G_CA_C1459" />
              <fbc:geneProductRef fbc:geneProduct="G_CA_C1460" />
              <fbc:geneProductRef fbc:geneProduct="G_CA_C1820" />
              <fbc:geneProductRef fbc:geneProduct="G_CA_C3087" />
            </fbc:and>
            <fbc:geneProductRef fbc:geneProduct="G_CA_P0066" />
            <fbc:geneProductRef fbc:geneProduct="G_CA_P0067" />
            <fbc:geneProductRef fbc:geneProduct="G_CA_P0068" />
          </fbc:or>
        </fbc:geneProductAssociation>
      </reaction>
      <reaction fast="false" id="R_LACTpts" name="LACTpts" reversible="false" fbc:lowerFluxBound="cobra_0_bound" fbc:upperFluxBound="cobra_0_bound">
        <listOfReactants>
          <speciesReference constant="true" species="M_PEP_Cell" stoichiometry="1" />
          <speciesReference constant="true" species="M_LCTS_Ext__Cell" stoichiometry="1" />
        </listOfReactants>
        <listOfProducts>
          <speciesReference constant="true" species="M_LCTS6P_Cell" stoichiometry="1" />
          <speciesReference constant="true" species="M_PYR_Cell" stoichiometry="1" />
        </listOfProducts>
        <fbc:geneProductAssociation>
          <fbc:and>
            <fbc:geneProductRef fbc:geneProduct="G_CA_C2964" />
            <fbc:geneProductRef fbc:geneProduct="G_CA_C2965" />
            <fbc:geneProductRef fbc:geneProduct="G_CA_C1820" />
            <fbc:geneProductRef fbc:geneProduct="G_CA_C3087" />
          </fbc:and>
        </fbc:geneProductAssociation>
      </reaction>
      <reaction fast="false" id="R_SUCRpts" name="SUCRpts" reversible="false" fbc:lowerFluxBound="cobra_0_bound" fbc:upperFluxBound="cobra_0_bound">
        <listOfReactants>
          <speciesReference constant="true" species="M_PEP_Cell" stoichiometry="1" />
          <speciesReference constant="true" species="M_SUCR_Ext__Cell" stoichiometry="1" />
        </listOfReactants>
        <listOfProducts>
          <speciesReference constant="true" species="M_PYR_Cell" stoichiometry="1" />
          <speciesReference constant="true" species="M_SUC6P_Cell" stoichiometry="1" />
        </listOfProducts>
        <fbc:geneProductAssociation>
          <fbc:or>
            <fbc:geneProductRef fbc:geneProduct="G_CA_C0423" />
            <fbc:geneProductRef fbc:geneProduct="G_CA_C1820" />
            <fbc:geneProductRef fbc:geneProduct="G_CA_C3087" />
          </fbc:or>
        </fbc:geneProductAssociation>
      </reaction>
      <reaction fast="false" id="R_MALTpts" name="MALTpts" reversible="false" fbc:lowerFluxBound="cobra_0_bound" fbc:upperFluxBound="cobra_0_bound">
        <listOfReactants>
          <speciesReference constant="true" species="M_PEP_Cell" stoichiometry="1" />
          <speciesReference constant="true" species="M_MALT_Ext__Cell" stoichiometry="1" />
        </listOfReactants>
        <listOfProducts>
          <speciesReference constant="true" species="M_PYR_Cell" stoichiometry="1" />
          <speciesReference constant="true" species="M_MALT6P_Cell" stoichiometry="1" />
        </listOfProducts>
        <fbc:geneProductAssociation>
          <fbc:or>
            <fbc:geneProductRef fbc:geneProduct="G_CA_C0532" />
            <fbc:geneProductRef fbc:geneProduct="G_CA_C1820" />
            <fbc:geneProductRef fbc:geneProduct="G_CA_C3087" />
          </fbc:or>
        </fbc:geneProductAssociation>
      </reaction>
      <reaction fast="false" id="R_ACGAMpts" name="ACGAMpts" reversible="false" fbc:lowerFluxBound="cobra_0_bound" fbc:upperFluxBound="cobra_0_bound">
        <listOfReactants>
          <speciesReference constant="true" species="M_PEP_Cell" stoichiometry="1" />
          <speciesReference constant="true" species="M_ACGAM_Ext__Cell" stoichiometry="1" />
        </listOfReactants>
        <listOfProducts>
          <speciesReference constant="true" species="M_PYR_Cell" stoichiometry="1" />
          <speciesReference constant="true" species="M_ACGAM6P_Cell" stoichiometry="1" />
        </listOfProducts>
        <fbc:geneProductAssociation>
          <fbc:and>
            <fbc:geneProductRef fbc:geneProduct="G_CA_C1353" />
            <fbc:geneProductRef fbc:geneProduct="G_CA_C1354" />
            <fbc:geneProductRef fbc:geneProduct="G_CA_C1820" />
            <fbc:geneProductRef fbc:geneProduct="G_CA_C3087" />
          </fbc:and>
        </fbc:geneProductAssociation>
      </reaction>
      <reaction fast="false" id="R_XYLt" name="XYLt" reversible="false" fbc:lowerFluxBound="cobra_0_bound" fbc:upperFluxBound="cobra_0_bound">
        <listOfReactants>
          <speciesReference constant="true" species="M_DXYL_Ext__Cell" stoichiometry="1" />
        </listOfReactants>
        <listOfProducts>
          <speciesReference constant="true" species="M_DXYL_Cell" stoichiometry="1" />
        </listOfProducts>
      </reaction>
      <reaction fast="false" id="R_ARABt" name="ARABt" reversible="false" fbc:lowerFluxBound="cobra_0_bound" fbc:upperFluxBound="cobra_0_bound">
        <listOfReactants>
          <speciesReference constant="true" species="M_LARAB_Ext__Cell" stoichiometry="1" />
        </listOfReactants>
        <listOfProducts>
          <speciesReference constant="true" species="M_LARAB_Cell" stoichiometry="1" />
        </listOfProducts>
      </reaction>
      <reaction fast="false" id="R_GALt" name="GALt" reversible="false" fbc:lowerFluxBound="cobra_0_bound" fbc:upperFluxBound="cobra_0_bound">
        <listOfReactants>
          <speciesReference constant="true" species="M_GAL_Ext__Cell" stoichiometry="1" />
        </listOfReactants>
        <listOfProducts>
          <speciesReference constant="true" species="M_GAL_Cell" stoichiometry="1" />
        </listOfProducts>
      </reaction>
      <reaction fast="false" id="R_NO2t" name="NO2t" reversible="false" fbc:lowerFluxBound="cobra_0_bound" fbc:upperFluxBound="cobra_0_bound">
        <listOfReactants>
          <speciesReference constant="true" species="M_NO2_Ext__Cell" stoichiometry="1" />
        </listOfReactants>
        <listOfProducts>
          <speciesReference constant="true" species="M_NO2_Cell" stoichiometry="1" />
        </listOfProducts>
      </reaction>
      <reaction fast="false" id="R_N2t" name="N2t" reversible="false" fbc:lowerFluxBound="cobra_0_bound" fbc:upperFluxBound="cobra_0_bound">
        <listOfReactants>
          <speciesReference constant="true" species="M_N2_Ext__Cell" stoichiometry="1" />
        </listOfReactants>
        <listOfProducts>
          <speciesReference constant="true" species="M_N2_Cell" stoichiometry="1" />
        </listOfProducts>
      </reaction>
      <reaction fast="false" id="R_CO2t" name="CO2t" reversible="true" fbc:lowerFluxBound="cobra_default_lb" fbc:upperFluxBound="cobra_default_ub">
        <listOfReactants>
          <speciesReference constant="true" species="M_CO2_Ext__Cell" stoichiometry="1" />
        </listOfReactants>
        <listOfProducts>
          <speciesReference constant="true" species="M_CO2_Cell" stoichiometry="1" />
        </listOfProducts>
      </reaction>
      <reaction fast="false" id="R_H2t" name="H2t" reversible="false" fbc:lowerFluxBound="cobra_0_bound" fbc:upperFluxBound="cobra_default_ub">
        <listOfReactants>
          <speciesReference constant="true" species="M_H2_Cell" stoichiometry="1" />
        </listOfReactants>
        <listOfProducts>
          <speciesReference constant="true" species="M_H2_Ext__Cell" stoichiometry="1" />
        </listOfProducts>
      </reaction>
      <reaction fast="false" id="R_NH3t" name="NH3t" reversible="false" fbc:lowerFluxBound="cobra_0_bound" fbc:upperFluxBound="cobra_default_ub">
        <listOfReactants>
          <speciesReference constant="true" species="M_NH3_Ext__Cell" stoichiometry="1" />
        </listOfReactants>
        <listOfProducts>
          <speciesReference constant="true" species="M_NH3_Cell" stoichiometry="1" />
        </listOfProducts>
        <fbc:geneProductAssociation>
          <fbc:geneProductRef fbc:geneProduct="G_CA_C0682" />
        </fbc:geneProductAssociation>
      </reaction>
      <reaction fast="false" id="R_ETOHt" name="ETOHt" reversible="false" fbc:lowerFluxBound="cobra_0_bound" fbc:upperFluxBound="cobra_default_ub">
        <listOfReactants>
          <speciesReference constant="true" species="M_ETOH_Cell" stoichiometry="1" />
        </listOfReactants>
        <listOfProducts>
          <speciesReference constant="true" species="M_ETOH_Ext__Cell" stoichiometry="1" />
        </listOfProducts>
      </reaction>
      <reaction fast="false" id="R_BUOHt" name="BUOHt" reversible="false" fbc:lowerFluxBound="cobra_0_bound" fbc:upperFluxBound="cobra_default_ub">
        <listOfReactants>
          <speciesReference constant="true" species="M_BUOH_Cell" stoichiometry="1" />
        </listOfReactants>
        <listOfProducts>
          <speciesReference constant="true" species="M_BUOH_Ext__Cell" stoichiometry="1" />
        </listOfProducts>
      </reaction>
      <reaction fast="false" id="R_ACETONEt" name="ACETONEt" reversible="false" fbc:lowerFluxBound="cobra_0_bound" fbc:upperFluxBound="cobra_default_ub">
        <listOfReactants>
          <speciesReference constant="true" species="M_ACETONE_Cell" stoichiometry="1" />
        </listOfReactants>
        <listOfProducts>
          <speciesReference constant="true" species="M_ACETONE_Ext__Cell" stoichiometry="1" />
        </listOfProducts>
      </reaction>
      <reaction fast="false" id="R_ACETOINt" name="ACETOINt" reversible="false" fbc:lowerFluxBound="cobra_0_bound" fbc:upperFluxBound="cobra_default_ub">
        <listOfReactants>
          <speciesReference constant="true" species="M_ACETOIN_Cell" stoichiometry="1" />
        </listOfReactants>
        <listOfProducts>
          <speciesReference constant="true" species="M_ACETOIN_Ext__Cell" stoichiometry="1" />
        </listOfProducts>
      </reaction>
      <reaction fast="false" id="R_SULFATEt" name="SULFATEt" reversible="false" fbc:lowerFluxBound="cobra_0_bound" fbc:upperFluxBound="cobra_default_ub">
        <listOfReactants>
          <speciesReference constant="true" species="M_SO4_Ext__Cell" stoichiometry="1" />
          <speciesReference constant="true" species="M_ATP_Cell" stoichiometry="1" />
        </listOfReactants>
        <listOfProducts>
          <speciesReference constant="true" species="M_Pi_Cell" stoichiometry="1" />
          <speciesReference constant="true" species="M_SO4_Cell" stoichiometry="1" />
          <speciesReference constant="true" species="M_ADP_Cell" stoichiometry="1" />
        </listOfProducts>
      </reaction>
      <reaction fast="false" id="R_Pi1" name="Pi1" reversible="false" fbc:lowerFluxBound="cobra_0_bound" fbc:upperFluxBound="cobra_0_bound">
        <listOfReactants>
          <speciesReference constant="true" species="M_Pi_Ext__Cell" stoichiometry="1" />
        </listOfReactants>
        <listOfProducts>
          <speciesReference constant="true" species="M_Pi_Cell" stoichiometry="1" />
        </listOfProducts>
      </reaction>
      <reaction fast="false" id="R_Piabc" name="Piabc" reversible="false" fbc:lowerFluxBound="cobra_0_bound" fbc:upperFluxBound="cobra_default_ub">
        <listOfReactants>
          <speciesReference constant="true" species="M_Pi_Ext__Cell" stoichiometry="1" />
          <speciesReference constant="true" species="M_ATP_Cell" stoichiometry="1" />
        </listOfReactants>
        <listOfProducts>
          <speciesReference constant="true" species="M_Pi_Cell" stoichiometry="2" />
          <speciesReference constant="true" species="M_ADP_Cell" stoichiometry="1" />
        </listOfProducts>
        <fbc:geneProductAssociation>
          <fbc:and>
            <fbc:geneProductRef fbc:geneProduct="G_CA_C1705" />
            <fbc:geneProductRef fbc:geneProduct="G_CA_C1706" />
            <fbc:geneProductRef fbc:geneProduct="G_CA_C1707" />
            <fbc:geneProductRef fbc:geneProduct="G_CA_C1708" />
          </fbc:and>
        </fbc:geneProductAssociation>
      </reaction>
      <reaction fast="false" id="R_GLYt" name="GLYt" reversible="false" fbc:lowerFluxBound="cobra_0_bound" fbc:upperFluxBound="cobra_0_bound">
        <listOfReactants>
          <speciesReference constant="true" species="M_GLY_Ext__Cell" stoichiometry="1" />
        </listOfReactants>
        <listOfProducts>
          <speciesReference constant="true" species="M_GLY_Cell" stoichiometry="1" />
        </listOfProducts>
      </reaction>
      <reaction fast="false" id="R_LALAt" name="LALAt" reversible="false" fbc:lowerFluxBound="cobra_0_bound" fbc:upperFluxBound="cobra_0_bound">
        <listOfReactants>
          <speciesReference constant="true" species="M_LALA_Ext__Cell" stoichiometry="1" />
        </listOfReactants>
        <listOfProducts>
          <speciesReference constant="true" species="M_LALA_Cell" stoichiometry="1" />
        </listOfProducts>
      </reaction>
      <reaction fast="false" id="R_LVALt" name="LVALt" reversible="false" fbc:lowerFluxBound="cobra_0_bound" fbc:upperFluxBound="cobra_0_bound">
        <listOfReactants>
          <speciesReference constant="true" species="M_LVAL_Ext__Cell" stoichiometry="1" />
        </listOfReactants>
        <listOfProducts>
          <speciesReference constant="true" species="M_LVAL_Cell" stoichiometry="1" />
        </listOfProducts>
      </reaction>
      <reaction fast="false" id="R_LLEUt" name="LLEUt" reversible="false" fbc:lowerFluxBound="cobra_0_bound" fbc:upperFluxBound="cobra_0_bound">
        <listOfReactants>
          <speciesReference constant="true" species="M_LLEU_Ext__Cell" stoichiometry="1" />
        </listOfReactants>
        <listOfProducts>
          <speciesReference constant="true" species="M_LLEU_Cell" stoichiometry="1" />
        </listOfProducts>
      </reaction>
      <reaction fast="false" id="R_LILEt" name="LILEt" reversible="false" fbc:lowerFluxBound="cobra_0_bound" fbc:upperFluxBound="cobra_0_bound">
        <listOfReactants>
          <speciesReference constant="true" species="M_LILE_Ext__Cell" stoichiometry="1" />
        </listOfReactants>
        <listOfProducts>
          <speciesReference constant="true" species="M_LILE_Cell" stoichiometry="1" />
        </listOfProducts>
      </reaction>
      <reaction fast="false" id="R_LGLUt" name="LGLUt" reversible="false" fbc:lowerFluxBound="cobra_0_bound" fbc:upperFluxBound="cobra_0_bound">
        <listOfReactants>
          <speciesReference constant="true" species="M_LGLU_Ext__Cell" stoichiometry="1" />
        </listOfReactants>
        <listOfProducts>
          <speciesReference constant="true" species="M_LGLU_Cell" stoichiometry="1" />
        </listOfProducts>
      </reaction>
      <reaction fast="false" id="R_LGLNt" name="LGLNt" reversible="false" fbc:lowerFluxBound="cobra_0_bound" fbc:upperFluxBound="cobra_0_bound">
        <listOfReactants>
          <speciesReference constant="true" species="M_LGLN_Ext__Cell" stoichiometry="1" />
        </listOfReactants>
        <listOfProducts>
          <speciesReference constant="true" species="M_LGLN_Cell" stoichiometry="1" />
        </listOfProducts>
      </reaction>
      <reaction fast="false" id="R_LMETt" name="LMETt" reversible="false" fbc:lowerFluxBound="cobra_0_bound" fbc:upperFluxBound="cobra_0_bound">
        <listOfReactants>
          <speciesReference constant="true" species="M_LMET_Ext__Cell" stoichiometry="1" />
        </listOfReactants>
        <listOfProducts>
          <speciesReference constant="true" species="M_LMET_Cell" stoichiometry="1" />
        </listOfProducts>
      </reaction>
      <reaction fast="false" id="R_LCYSt" name="LCYSt" reversible="false" fbc:lowerFluxBound="cobra_0_bound" fbc:upperFluxBound="cobra_0_bound">
        <listOfReactants>
          <speciesReference constant="true" species="M_LCYS_Ext__Cell" stoichiometry="1" />
        </listOfReactants>
        <listOfProducts>
          <speciesReference constant="true" species="M_LCYS_Cell" stoichiometry="1" />
        </listOfProducts>
      </reaction>
      <reaction fast="false" id="R_LASPt" name="LASPt" reversible="false" fbc:lowerFluxBound="cobra_0_bound" fbc:upperFluxBound="cobra_0_bound">
        <listOfReactants>
          <speciesReference constant="true" species="M_LASP_Ext__Cell" stoichiometry="1" />
        </listOfReactants>
        <listOfProducts>
          <speciesReference constant="true" species="M_LASP_Cell" stoichiometry="1" />
        </listOfProducts>
      </reaction>
      <reaction fast="false" id="R_LASNt" name="LASNt" reversible="false" fbc:lowerFluxBound="cobra_0_bound" fbc:upperFluxBound="cobra_0_bound">
        <listOfReactants>
          <speciesReference constant="true" species="M_LASN_Ext__Cell" stoichiometry="1" />
        </listOfReactants>
        <listOfProducts>
          <speciesReference constant="true" species="M_LASN_Cell" stoichiometry="1" />
        </listOfProducts>
      </reaction>
      <reaction fast="false" id="R_LPROt" name="LPROt" reversible="false" fbc:lowerFluxBound="cobra_0_bound" fbc:upperFluxBound="cobra_0_bound">
        <listOfReactants>
          <speciesReference constant="true" species="M_LPRO_Ext__Cell" stoichiometry="1" />
        </listOfReactants>
        <listOfProducts>
          <speciesReference constant="true" species="M_LPRO_Cell" stoichiometry="1" />
        </listOfProducts>
      </reaction>
      <reaction fast="false" id="R_LTRPt" name="LTRPt" reversible="false" fbc:lowerFluxBound="cobra_0_bound" fbc:upperFluxBound="cobra_0_bound">
        <listOfReactants>
          <speciesReference constant="true" species="M_LTRP_Ext__Cell" stoichiometry="1" />
        </listOfReactants>
        <listOfProducts>
          <speciesReference constant="true" species="M_LTRP_Cell" stoichiometry="1" />
        </listOfProducts>
      </reaction>
      <reaction fast="false" id="R_LTYRt" name="LTYRt" reversible="false" fbc:lowerFluxBound="cobra_0_bound" fbc:upperFluxBound="cobra_0_bound">
        <listOfReactants>
          <speciesReference constant="true" species="M_LTYR_Ext__Cell" stoichiometry="1" />
        </listOfReactants>
        <listOfProducts>
          <speciesReference constant="true" species="M_LTYR_Cell" stoichiometry="1" />
        </listOfProducts>
      </reaction>
      <reaction fast="false" id="R_LHISt" name="LHISt" reversible="false" fbc:lowerFluxBound="cobra_0_bound" fbc:upperFluxBound="cobra_0_bound">
        <listOfReactants>
          <speciesReference constant="true" species="M_LHIS_Ext__Cell" stoichiometry="1" />
        </listOfReactants>
        <listOfProducts>
          <speciesReference constant="true" species="M_LHIS_Cell" stoichiometry="1" />
        </listOfProducts>
      </reaction>
      <reaction fast="false" id="R_LPHEt" name="LPHEt" reversible="false" fbc:lowerFluxBound="cobra_0_bound" fbc:upperFluxBound="cobra_0_bound">
        <listOfReactants>
          <speciesReference constant="true" species="M_LPHE_Ext__Cell" stoichiometry="1" />
        </listOfReactants>
        <listOfProducts>
          <speciesReference constant="true" species="M_LPHE_Cell" stoichiometry="1" />
        </listOfProducts>
      </reaction>
      <reaction fast="false" id="R_LSERt" name="LSERt" reversible="false" fbc:lowerFluxBound="cobra_0_bound" fbc:upperFluxBound="cobra_0_bound">
        <listOfReactants>
          <speciesReference constant="true" species="M_LSER_Ext__Cell" stoichiometry="1" />
        </listOfReactants>
        <listOfProducts>
          <speciesReference constant="true" species="M_LSER_Cell" stoichiometry="1" />
        </listOfProducts>
      </reaction>
      <reaction fast="false" id="R_LTHRt" name="LTHRt" reversible="false" fbc:lowerFluxBound="cobra_0_bound" fbc:upperFluxBound="cobra_0_bound">
        <listOfReactants>
          <speciesReference constant="true" species="M_LTHR_Ext__Cell" stoichiometry="1" />
        </listOfReactants>
        <listOfProducts>
          <speciesReference constant="true" species="M_LTHR_Cell" stoichiometry="1" />
        </listOfProducts>
      </reaction>
      <reaction fast="false" id="R_LLYSt" name="LLYSt" reversible="false" fbc:lowerFluxBound="cobra_0_bound" fbc:upperFluxBound="cobra_0_bound">
        <listOfReactants>
          <speciesReference constant="true" species="M_LLYS_Ext__Cell" stoichiometry="1" />
        </listOfReactants>
        <listOfProducts>
          <speciesReference constant="true" species="M_LLYS_Cell" stoichiometry="1" />
        </listOfProducts>
      </reaction>
      <reaction fast="false" id="R_LARGt" name="LARGt" reversible="false" fbc:lowerFluxBound="cobra_0_bound" fbc:upperFluxBound="cobra_0_bound">
        <listOfReactants>
          <speciesReference constant="true" species="M_LARG_Ext__Cell" stoichiometry="1" />
        </listOfReactants>
        <listOfProducts>
          <speciesReference constant="true" species="M_LARG_Cell" stoichiometry="1" />
        </listOfProducts>
      </reaction>
      <reaction fast="false" id="R_LALAabc" name="LALAabc" reversible="false" fbc:lowerFluxBound="cobra_0_bound" fbc:upperFluxBound="cobra_0_bound">
        <listOfReactants>
          <speciesReference constant="true" species="M_ATP_Cell" stoichiometry="1" />
          <speciesReference constant="true" species="M_LALA_Ext__Cell" stoichiometry="1" />
        </listOfReactants>
        <listOfProducts>
          <speciesReference constant="true" species="M_Pi_Cell" stoichiometry="1" />
          <speciesReference constant="true" species="M_LALA_Cell" stoichiometry="1" />
          <speciesReference constant="true" species="M_ADP_Cell" stoichiometry="1" />
        </listOfProducts>
      </reaction>
      <reaction fast="false" id="R_LVALabc" name="LVALabc" reversible="false" fbc:lowerFluxBound="cobra_0_bound" fbc:upperFluxBound="cobra_0_bound">
        <listOfReactants>
          <speciesReference constant="true" species="M_ATP_Cell" stoichiometry="1" />
          <speciesReference constant="true" species="M_LVAL_Ext__Cell" stoichiometry="1" />
        </listOfReactants>
        <listOfProducts>
          <speciesReference constant="true" species="M_Pi_Cell" stoichiometry="1" />
          <speciesReference constant="true" species="M_LVAL_Cell" stoichiometry="1" />
          <speciesReference constant="true" species="M_ADP_Cell" stoichiometry="1" />
        </listOfProducts>
      </reaction>
      <reaction fast="false" id="R_LTHRabc" name="LTHRabc" reversible="false" fbc:lowerFluxBound="cobra_0_bound" fbc:upperFluxBound="cobra_0_bound">
        <listOfReactants>
          <speciesReference constant="true" species="M_LTHR_Ext__Cell" stoichiometry="1" />
          <speciesReference constant="true" species="M_ATP_Cell" stoichiometry="1" />
        </listOfReactants>
        <listOfProducts>
          <speciesReference constant="true" species="M_Pi_Cell" stoichiometry="1" />
          <speciesReference constant="true" species="M_LTHR_Cell" stoichiometry="1" />
          <speciesReference constant="true" species="M_ADP_Cell" stoichiometry="1" />
        </listOfProducts>
      </reaction>
      <reaction fast="false" id="R_LCYSabc" name="LCYSabc" reversible="false" fbc:lowerFluxBound="cobra_0_bound" fbc:upperFluxBound="cobra_0_bound">
        <listOfReactants>
          <speciesReference constant="true" species="M_LCYS_Ext__Cell" stoichiometry="1" />
          <speciesReference constant="true" species="M_ATP_Cell" stoichiometry="1" />
        </listOfReactants>
        <listOfProducts>
          <speciesReference constant="true" species="M_Pi_Cell" stoichiometry="1" />
          <speciesReference constant="true" species="M_ADP_Cell" stoichiometry="1" />
          <speciesReference constant="true" species="M_LCYS_Cell" stoichiometry="1" />
        </listOfProducts>
      </reaction>
      <reaction fast="false" id="R_LILEabc" name="LILEabc" reversible="false" fbc:lowerFluxBound="cobra_0_bound" fbc:upperFluxBound="cobra_0_bound">
        <listOfReactants>
          <speciesReference constant="true" species="M_LILE_Ext__Cell" stoichiometry="1" />
          <speciesReference constant="true" species="M_ATP_Cell" stoichiometry="1" />
        </listOfReactants>
        <listOfProducts>
          <speciesReference constant="true" species="M_LILE_Cell" stoichiometry="1" />
          <speciesReference constant="true" species="M_Pi_Cell" stoichiometry="1" />
          <speciesReference constant="true" species="M_ADP_Cell" stoichiometry="1" />
        </listOfProducts>
      </reaction>
      <reaction fast="false" id="R_LASNabc" name="LASNabc" reversible="false" fbc:lowerFluxBound="cobra_0_bound" fbc:upperFluxBound="cobra_0_bound">
        <listOfReactants>
          <speciesReference constant="true" species="M_LASN_Ext__Cell" stoichiometry="1" />
          <speciesReference constant="true" species="M_ATP_Cell" stoichiometry="1" />
        </listOfReactants>
        <listOfProducts>
          <speciesReference constant="true" species="M_Pi_Cell" stoichiometry="1" />
          <speciesReference constant="true" species="M_ADP_Cell" stoichiometry="1" />
          <speciesReference constant="true" species="M_LASN_Cell" stoichiometry="1" />
        </listOfProducts>
      </reaction>
      <reaction fast="false" id="R_LASPabc" name="LASPabc" reversible="false" fbc:lowerFluxBound="cobra_0_bound" fbc:upperFluxBound="cobra_0_bound">
        <listOfReactants>
          <speciesReference constant="true" species="M_LASP_Ext__Cell" stoichiometry="1" />
          <speciesReference constant="true" species="M_ATP_Cell" stoichiometry="1" />
        </listOfReactants>
        <listOfProducts>
          <speciesReference constant="true" species="M_LASP_Cell" stoichiometry="1" />
          <speciesReference constant="true" species="M_Pi_Cell" stoichiometry="1" />
          <speciesReference constant="true" species="M_ADP_Cell" stoichiometry="1" />
        </listOfProducts>
      </reaction>
      <reaction fast="false" id="R_LGLNabc" name="LGLNabc" reversible="false" fbc:lowerFluxBound="cobra_0_bound" fbc:upperFluxBound="cobra_0_bound">
        <listOfReactants>
          <speciesReference constant="true" species="M_ATP_Cell" stoichiometry="1" />
          <speciesReference constant="true" species="M_LGLN_Ext__Cell" stoichiometry="1" />
        </listOfReactants>
        <listOfProducts>
          <speciesReference constant="true" species="M_Pi_Cell" stoichiometry="1" />
          <speciesReference constant="true" species="M_LGLN_Cell" stoichiometry="1" />
          <speciesReference constant="true" species="M_ADP_Cell" stoichiometry="1" />
        </listOfProducts>
      </reaction>
      <reaction fast="false" id="R_LGLUabc" name="LGLUabc" reversible="false" fbc:lowerFluxBound="cobra_0_bound" fbc:upperFluxBound="cobra_0_bound">
        <listOfReactants>
          <speciesReference constant="true" species="M_LGLU_Ext__Cell" stoichiometry="1" />
          <speciesReference constant="true" species="M_ATP_Cell" stoichiometry="1" />
        </listOfReactants>
        <listOfProducts>
          <speciesReference constant="true" species="M_Pi_Cell" stoichiometry="1" />
          <speciesReference constant="true" species="M_ADP_Cell" stoichiometry="1" />
          <speciesReference constant="true" species="M_LGLU_Cell" stoichiometry="1" />
        </listOfProducts>
      </reaction>
      <reaction fast="false" id="R_LARGabc" name="LARGabc" reversible="false" fbc:lowerFluxBound="cobra_0_bound" fbc:upperFluxBound="cobra_0_bound">
        <listOfReactants>
          <speciesReference constant="true" species="M_ATP_Cell" stoichiometry="1" />
          <speciesReference constant="true" species="M_LARG_Ext__Cell" stoichiometry="1" />
        </listOfReactants>
        <listOfProducts>
          <speciesReference constant="true" species="M_Pi_Cell" stoichiometry="1" />
          <speciesReference constant="true" species="M_LARG_Cell" stoichiometry="1" />
          <speciesReference constant="true" species="M_ADP_Cell" stoichiometry="1" />
        </listOfProducts>
      </reaction>
      <reaction fast="false" id="R_LHISabc" name="LHISabc" reversible="false" fbc:lowerFluxBound="cobra_0_bound" fbc:upperFluxBound="cobra_0_bound">
        <listOfReactants>
          <speciesReference constant="true" species="M_LHIS_Ext__Cell" stoichiometry="1" />
          <speciesReference constant="true" species="M_ATP_Cell" stoichiometry="1" />
        </listOfReactants>
        <listOfProducts>
          <speciesReference constant="true" species="M_LHIS_Cell" stoichiometry="1" />
          <speciesReference constant="true" species="M_Pi_Cell" stoichiometry="1" />
          <speciesReference constant="true" species="M_ADP_Cell" stoichiometry="1" />
        </listOfProducts>
      </reaction>
      <reaction fast="false" id="R_LLYSabc" name="LLYSabc" reversible="false" fbc:lowerFluxBound="cobra_0_bound" fbc:upperFluxBound="cobra_0_bound">
        <listOfReactants>
          <speciesReference constant="true" species="M_ATP_Cell" stoichiometry="1" />
          <speciesReference constant="true" species="M_LLYS_Ext__Cell" stoichiometry="1" />
        </listOfReactants>
        <listOfProducts>
          <speciesReference constant="true" species="M_Pi_Cell" stoichiometry="1" />
          <speciesReference constant="true" species="M_LLYS_Cell" stoichiometry="1" />
          <speciesReference constant="true" species="M_ADP_Cell" stoichiometry="1" />
        </listOfProducts>
      </reaction>
      <reaction fast="false" id="R_LPROabc" name="LPROabc" reversible="false" fbc:lowerFluxBound="cobra_0_bound" fbc:upperFluxBound="cobra_0_bound">
        <listOfReactants>
          <speciesReference constant="true" species="M_LPRO_Ext__Cell" stoichiometry="1" />
          <speciesReference constant="true" species="M_ATP_Cell" stoichiometry="1" />
        </listOfReactants>
        <listOfProducts>
          <speciesReference constant="true" species="M_Pi_Cell" stoichiometry="1" />
          <speciesReference constant="true" species="M_ADP_Cell" stoichiometry="1" />
          <speciesReference constant="true" species="M_LPRO_Cell" stoichiometry="1" />
        </listOfProducts>
      </reaction>
      <reaction fast="false" id="R_LMETabc" name="LMETabc" reversible="false" fbc:lowerFluxBound="cobra_0_bound" fbc:upperFluxBound="cobra_0_bound">
        <listOfReactants>
          <speciesReference constant="true" species="M_LMET_Ext__Cell" stoichiometry="1" />
          <speciesReference constant="true" species="M_ATP_Cell" stoichiometry="1" />
        </listOfReactants>
        <listOfProducts>
          <speciesReference constant="true" species="M_Pi_Cell" stoichiometry="1" />
          <speciesReference constant="true" species="M_LMET_Cell" stoichiometry="1" />
          <speciesReference constant="true" species="M_ADP_Cell" stoichiometry="1" />
        </listOfProducts>
      </reaction>
      <reaction fast="false" id="R_ACt" name="ACt" reversible="false" fbc:lowerFluxBound="cobra_0_bound" fbc:upperFluxBound="cobra_default_ub">
        <listOfReactants>
          <speciesReference constant="true" species="M_AC_Cell" stoichiometry="1" />
        </listOfReactants>
        <listOfProducts>
          <speciesReference constant="true" species="M_AC_Ext__Cell" stoichiometry="1" />
        </listOfProducts>
      </reaction>
      <reaction fast="false" id="R_BUt" name="BUt" reversible="false" fbc:lowerFluxBound="cobra_0_bound" fbc:upperFluxBound="cobra_default_ub">
        <listOfReactants>
          <speciesReference constant="true" species="M_BU_Cell" stoichiometry="1" />
        </listOfReactants>
        <listOfProducts>
          <speciesReference constant="true" species="M_BU_Ext__Cell" stoichiometry="1" />
        </listOfProducts>
      </reaction>
      <reaction fast="false" id="R_PROPt" name="PROPt" reversible="false" fbc:lowerFluxBound="cobra_0_bound" fbc:upperFluxBound="cobra_0_bound">
        <listOfReactants>
          <speciesReference constant="true" species="M_PROP_Cell" stoichiometry="1" />
        </listOfReactants>
        <listOfProducts>
          <speciesReference constant="true" species="M_PROP_Ext__Cell" stoichiometry="1" />
        </listOfProducts>
      </reaction>
      <reaction fast="false" id="R_MALt" name="MALt" reversible="false" fbc:lowerFluxBound="cobra_0_bound" fbc:upperFluxBound="cobra_0_bound">
        <listOfReactants>
          <speciesReference constant="true" species="M_MAL_Cell" stoichiometry="1" />
        </listOfReactants>
        <listOfProducts>
          <speciesReference constant="true" species="M_MAL_Ext__Cell" stoichiometry="1" />
        </listOfProducts>
      </reaction>
      <reaction fast="false" id="R_UREAt" name="UREAt" reversible="false" fbc:lowerFluxBound="cobra_0_bound" fbc:upperFluxBound="cobra_default_ub">
        <listOfReactants>
          <speciesReference constant="true" species="M_UREA_Cell" stoichiometry="1" />
        </listOfReactants>
        <listOfProducts>
          <speciesReference constant="true" species="M_UREA_Ext__Cell" stoichiometry="1" />
        </listOfProducts>
      </reaction>
      <reaction fast="false" id="R_NAt" name="NAt" reversible="false" fbc:lowerFluxBound="cobra_0_bound" fbc:upperFluxBound="cobra_0_bound">
        <listOfReactants>
          <speciesReference constant="true" species="M_NA_Cell" stoichiometry="1" />
        </listOfReactants>
        <listOfProducts>
          <speciesReference constant="true" species="M_NA_Ext__Cell" stoichiometry="1" />
        </listOfProducts>
      </reaction>
      <reaction fast="false" id="R_LACt" name="LACt" reversible="false" fbc:lowerFluxBound="cobra_0_bound" fbc:upperFluxBound="cobra_0_bound">
        <listOfReactants>
          <speciesReference constant="true" species="M_LAC_Cell" stoichiometry="1" />
        </listOfReactants>
        <listOfProducts>
          <speciesReference constant="true" species="M_LAC_Ext__Cell" stoichiometry="1" />
        </listOfProducts>
      </reaction>
      <reaction fast="false" id="R_PYRt" name="PYRt" reversible="false" fbc:lowerFluxBound="cobra_0_bound" fbc:upperFluxBound="cobra_0_bound">
        <listOfReactants>
          <speciesReference constant="true" species="M_PYR_Cell" stoichiometry="1" />
        </listOfReactants>
        <listOfProducts>
          <speciesReference constant="true" species="M_PYR_Ext__Cell" stoichiometry="1" />
        </listOfProducts>
      </reaction>
      <reaction fast="false" id="R_GLYCALDt" name="GLYCALDt" reversible="false" fbc:lowerFluxBound="cobra_0_bound" fbc:upperFluxBound="cobra_default_ub">
        <listOfReactants>
          <speciesReference constant="true" species="M_GLYCALD_Cell" stoichiometry="1" />
        </listOfReactants>
        <listOfProducts>
          <speciesReference constant="true" species="M_GLYCALD_Ext__Cell" stoichiometry="1" />
        </listOfProducts>
      </reaction>
      <reaction fast="false" id="R_PABAt" name="PABAt" reversible="false" fbc:lowerFluxBound="cobra_0_bound" fbc:upperFluxBound="cobra_default_ub">
        <listOfReactants>
          <speciesReference constant="true" species="M_PABA_Ext__Cell" stoichiometry="1" />
        </listOfReactants>
        <listOfProducts>
          <speciesReference constant="true" species="M_PABA_Cell" stoichiometry="1" />
        </listOfProducts>
      </reaction>
      <reaction fast="false" id="R_GLYCt" name="GLYCt" reversible="false" fbc:lowerFluxBound="cobra_0_bound" fbc:upperFluxBound="cobra_0_bound">
        <listOfReactants>
          <speciesReference constant="true" species="M_GLYC_Cell" stoichiometry="1" />
        </listOfReactants>
        <listOfProducts>
          <speciesReference constant="true" species="M_GLYC_Ext__Cell" stoichiometry="1" />
        </listOfProducts>
        <fbc:geneProductAssociation>
          <fbc:or>
            <fbc:geneProductRef fbc:geneProduct="G_CA_C0770" />
            <fbc:geneProductRef fbc:geneProduct="G_CA_C1319" />
          </fbc:or>
        </fbc:geneProductAssociation>
      </reaction>
      <reaction fast="false" id="R_FORMt" name="FORMt" reversible="false" fbc:lowerFluxBound="cobra_0_bound" fbc:upperFluxBound="cobra_0_bound">
        <listOfReactants>
          <speciesReference constant="true" species="M_FORM_Cell" stoichiometry="1" />
        </listOfReactants>
        <listOfProducts>
          <speciesReference constant="true" species="M_FORM_Ext__Cell" stoichiometry="1" />
        </listOfProducts>
      </reaction>
      <reaction fast="false" id="R_rbDGLC" name="rbDGLC" reversible="false" fbc:lowerFluxBound="cobra_0_bound" fbc:upperFluxBound="cobra_0_bound">
        <listOfReactants>
          <speciesReference constant="true" species="M_bDGLC_Ext__Cell" stoichiometry="1" />
        </listOfReactants>
        <listOfProducts>
          <speciesReference constant="true" species="M_GLC_Ext__Cell" stoichiometry="1" />
        </listOfProducts>
      </reaction>
      <reaction fast="false" id="R_rHCO3" name="rHCO3" reversible="true" fbc:lowerFluxBound="cobra_default_lb" fbc:upperFluxBound="cobra_default_ub">
        <listOfReactants>
          <speciesReference constant="true" species="M_CO2_Cell" stoichiometry="1" />
        </listOfReactants>
        <listOfProducts>
          <speciesReference constant="true" species="M_HCO3_Cell" stoichiometry="1" />
        </listOfProducts>
      </reaction>
      <reaction fast="false" id="R_H2O2t" name="H2O2t" reversible="true" fbc:lowerFluxBound="cobra_default_lb" fbc:upperFluxBound="cobra_default_ub">
        <listOfReactants>
          <speciesReference constant="true" species="M_H2O2_Cell" stoichiometry="1" />
        </listOfReactants>
        <listOfProducts>
          <speciesReference constant="true" species="M_H2O2_Ext__Cell" stoichiometry="1" />
        </listOfProducts>
      </reaction>
      <reaction fast="false" id="R_rPPi" name="rPPi" reversible="false" fbc:lowerFluxBound="cobra_0_bound" fbc:upperFluxBound="cobra_default_ub">
        <listOfReactants>
          <speciesReference constant="true" species="M_PPi_Cell" stoichiometry="1" />
        </listOfReactants>
        <listOfProducts>
          <speciesReference constant="true" species="M_Pi_Cell" stoichiometry="2" />
        </listOfProducts>
        <fbc:geneProductAssociation>
          <fbc:geneProductRef fbc:geneProduct="G_CA_C2138" />
        </fbc:geneProductAssociation>
      </reaction>
      <reaction fast="false" id="R_ATP1" name="ATP1" reversible="false" fbc:lowerFluxBound="cobra_0_bound" fbc:upperFluxBound="R_ATP1_upper_bound">
        <listOfReactants>
          <speciesReference constant="true" species="M_ATP_Cell" stoichiometry="1" />
        </listOfReactants>
        <listOfProducts>
          <speciesReference constant="true" species="M_Pi_Cell" stoichiometry="1" />
          <speciesReference constant="true" species="M_ADP_Cell" stoichiometry="1" />
        </listOfProducts>
      </reaction>
      <reaction fast="false" id="R_EMP1" name="EMP1" reversible="true" fbc:lowerFluxBound="cobra_default_lb" fbc:upperFluxBound="cobra_default_ub">
        <listOfReactants>
          <speciesReference constant="true" species="M_ADP_Cell" stoichiometry="1" />
          <speciesReference constant="true" species="M_bDG6P_Cell" stoichiometry="1" />
        </listOfReactants>
        <listOfProducts>
          <speciesReference constant="true" species="M_bDGLC_Cell" stoichiometry="1" />
          <speciesReference constant="true" species="M_ATP_Cell" stoichiometry="1" />
        </listOfProducts>
        <fbc:geneProductAssociation>
          <fbc:geneProductRef fbc:geneProduct="G_CA_C2613" />
        </fbc:geneProductAssociation>
      </reaction>
      <reaction fast="false" id="R_EMP2" name="EMP2" reversible="true" fbc:lowerFluxBound="cobra_default_lb" fbc:upperFluxBound="cobra_default_ub">
        <listOfReactants>
          <speciesReference constant="true" species="M_bDGLC_Cell" stoichiometry="1" />
        </listOfReactants>
        <listOfProducts>
          <speciesReference constant="true" species="M_GLC_Cell" stoichiometry="1" />
        </listOfProducts>
        <fbc:geneProductAssociation>
          <fbc:geneProductRef fbc:geneProduct="G_CA_C1349" />
        </fbc:geneProductAssociation>
      </reaction>
      <reaction fast="false" id="R_EMP3" name="EMP3" reversible="true" fbc:lowerFluxBound="cobra_default_lb" fbc:upperFluxBound="cobra_default_ub">
        <listOfReactants>
          <speciesReference constant="true" species="M_GLC_Cell" stoichiometry="1" />
          <speciesReference constant="true" species="M_ATP_Cell" stoichiometry="1" />
        </listOfReactants>
        <listOfProducts>
          <speciesReference constant="true" species="M_G6P_Cell" stoichiometry="1" />
          <speciesReference constant="true" species="M_ADP_Cell" stoichiometry="1" />
        </listOfProducts>
        <fbc:geneProductAssociation>
          <fbc:geneProductRef fbc:geneProduct="G_CA_C0570" />
        </fbc:geneProductAssociation>
      </reaction>
      <reaction fast="false" id="R_EMP4" name="EMP4" reversible="true" fbc:lowerFluxBound="cobra_default_lb" fbc:upperFluxBound="cobra_default_ub">
        <listOfReactants>
          <speciesReference constant="true" species="M_G6P_Cell" stoichiometry="1" />
        </listOfReactants>
        <listOfProducts>
          <speciesReference constant="true" species="M_F6P_Cell" stoichiometry="1" />
        </listOfProducts>
        <fbc:geneProductAssociation>
          <fbc:geneProductRef fbc:geneProduct="G_CA_C2680" />
        </fbc:geneProductAssociation>
      </reaction>
      <reaction fast="false" id="R_EMP5" name="EMP5" reversible="true" fbc:lowerFluxBound="cobra_default_lb" fbc:upperFluxBound="cobra_default_ub">
        <listOfReactants>
          <speciesReference constant="true" species="M_bDG6P_Cell" stoichiometry="1" />
        </listOfReactants>
        <listOfProducts>
          <speciesReference constant="true" species="M_F6P_Cell" stoichiometry="1" />
        </listOfProducts>
        <fbc:geneProductAssociation>
          <fbc:geneProductRef fbc:geneProduct="G_CA_C2680" />
        </fbc:geneProductAssociation>
      </reaction>
      <reaction fast="false" id="R_EMP6" name="EMP6" reversible="false" fbc:lowerFluxBound="cobra_0_bound" fbc:upperFluxBound="cobra_default_ub">
        <listOfReactants>
          <speciesReference constant="true" species="M_F6P_Cell" stoichiometry="1" />
          <speciesReference constant="true" species="M_ATP_Cell" stoichiometry="1" />
        </listOfReactants>
        <listOfProducts>
          <speciesReference constant="true" species="M_ADP_Cell" stoichiometry="1" />
          <speciesReference constant="true" species="M_FDP_Cell" stoichiometry="1" />
        </listOfProducts>
        <fbc:geneProductAssociation>
          <fbc:geneProductRef fbc:geneProduct="G_CA_C0517" />
        </fbc:geneProductAssociation>
      </reaction>
      <reaction fast="false" id="R_EMP7" name="EMP7" reversible="false" fbc:lowerFluxBound="cobra_0_bound" fbc:upperFluxBound="cobra_default_ub">
        <listOfReactants>
          <speciesReference constant="true" species="M_FDP_Cell" stoichiometry="1" />
        </listOfReactants>
        <listOfProducts>
          <speciesReference constant="true" species="M_Pi_Cell" stoichiometry="1" />
          <speciesReference constant="true" species="M_F6P_Cell" stoichiometry="1" />
        </listOfProducts>
        <fbc:geneProductAssociation>
          <fbc:or>
            <fbc:geneProductRef fbc:geneProduct="G_CA_C1088" />
            <fbc:geneProductRef fbc:geneProduct="G_CA_C1572" />
          </fbc:or>
        </fbc:geneProductAssociation>
      </reaction>
      <reaction fast="false" id="R_EMP8" name="EMP8" reversible="false" fbc:lowerFluxBound="cobra_0_bound" fbc:upperFluxBound="cobra_default_ub">
        <listOfReactants>
          <speciesReference constant="true" species="M_FDP_Cell" stoichiometry="1" />
        </listOfReactants>
        <listOfProducts>
          <speciesReference constant="true" species="M_DHAP_Cell" stoichiometry="1" />
          <speciesReference constant="true" species="M_GA3P_Cell" stoichiometry="1" />
        </listOfProducts>
        <fbc:geneProductAssociation>
          <fbc:or>
            <fbc:geneProductRef fbc:geneProduct="G_CA_C0827" />
            <fbc:geneProductRef fbc:geneProduct="G_CA_P0064" />
          </fbc:or>
        </fbc:geneProductAssociation>
      </reaction>
      <reaction fast="false" id="R_EMP9" name="EMP9" reversible="true" fbc:lowerFluxBound="cobra_default_lb" fbc:upperFluxBound="cobra_default_ub">
        <listOfReactants>
          <speciesReference constant="true" species="M_DHAP_Cell" stoichiometry="1" />
        </listOfReactants>
        <listOfProducts>
          <speciesReference constant="true" species="M_GA3P_Cell" stoichiometry="1" />
        </listOfProducts>
        <fbc:geneProductAssociation>
          <fbc:geneProductRef fbc:geneProduct="G_CA_C0711" />
        </fbc:geneProductAssociation>
      </reaction>
      <reaction fast="false" id="R_EMP10" name="EMP10" reversible="true" fbc:lowerFluxBound="cobra_default_lb" fbc:upperFluxBound="cobra_default_ub">
        <listOfReactants>
          <speciesReference constant="true" species="M_Pi_Cell" stoichiometry="1" />
          <speciesReference constant="true" species="M_NAD_Cell" stoichiometry="1" />
          <speciesReference constant="true" species="M_GA3P_Cell" stoichiometry="1" />
        </listOfReactants>
        <listOfProducts>
          <speciesReference constant="true" species="M_NADH_Cell" stoichiometry="1" />
          <speciesReference constant="true" species="M__13DPG_Cell" stoichiometry="1" />
        </listOfProducts>
        <fbc:geneProductAssociation>
          <fbc:geneProductRef fbc:geneProduct="G_CA_C0709" />
        </fbc:geneProductAssociation>
      </reaction>
      <reaction fast="false" id="R_EMP11" name="EMP11" reversible="true" fbc:lowerFluxBound="cobra_default_lb" fbc:upperFluxBound="cobra_default_ub">
        <listOfReactants>
          <speciesReference constant="true" species="M__13DPG_Cell" stoichiometry="1" />
          <speciesReference constant="true" species="M_ADP_Cell" stoichiometry="1" />
        </listOfReactants>
        <listOfProducts>
          <speciesReference constant="true" species="M__3PG_Cell" stoichiometry="1" />
          <speciesReference constant="true" species="M_ATP_Cell" stoichiometry="1" />
        </listOfProducts>
        <fbc:geneProductAssociation>
          <fbc:geneProductRef fbc:geneProduct="G_CA_C0710" />
        </fbc:geneProductAssociation>
      </reaction>
      <reaction fast="false" id="R_EMP12" name="EMP12" reversible="false" fbc:lowerFluxBound="cobra_0_bound" fbc:upperFluxBound="cobra_default_ub">
        <listOfReactants>
          <speciesReference constant="true" species="M__13DPG_Cell" stoichiometry="1" />
        </listOfReactants>
        <listOfProducts>
          <speciesReference constant="true" species="M_Pi_Cell" stoichiometry="1" />
          <speciesReference constant="true" species="M__3PG_Cell" stoichiometry="1" />
        </listOfProducts>
        <fbc:geneProductAssociation>
          <fbc:geneProductRef fbc:geneProduct="G_CA_C2830" />
        </fbc:geneProductAssociation>
      </reaction>
      <reaction fast="false" id="R_EMP13" name="EMP13" reversible="true" fbc:lowerFluxBound="cobra_default_lb" fbc:upperFluxBound="cobra_default_ub">
        <listOfReactants>
          <speciesReference constant="true" species="M__3PG_Cell" stoichiometry="1" />
        </listOfReactants>
        <listOfProducts>
          <speciesReference constant="true" species="M__2PG_Cell" stoichiometry="1" />
        </listOfProducts>
        <fbc:geneProductAssociation>
          <fbc:geneProductRef fbc:geneProduct="G_CA_C0712" />
        </fbc:geneProductAssociation>
      </reaction>
      <reaction fast="false" id="R_EMP14" name="EMP14" reversible="true" fbc:lowerFluxBound="cobra_default_lb" fbc:upperFluxBound="cobra_default_ub">
        <listOfReactants>
          <speciesReference constant="true" species="M__2PG_Cell" stoichiometry="1" />
        </listOfReactants>
        <listOfProducts>
          <speciesReference constant="true" species="M_PEP_Cell" stoichiometry="1" />
        </listOfProducts>
        <fbc:geneProductAssociation>
          <fbc:geneProductRef fbc:geneProduct="G_CA_C0713" />
        </fbc:geneProductAssociation>
      </reaction>
      <reaction fast="false" id="R_EMP15" name="EMP15" reversible="false" fbc:lowerFluxBound="cobra_0_bound" fbc:upperFluxBound="cobra_default_ub">
        <listOfReactants>
          <speciesReference constant="true" species="M_PEP_Cell" stoichiometry="1" />
          <speciesReference constant="true" species="M_ADP_Cell" stoichiometry="1" />
        </listOfReactants>
        <listOfProducts>
          <speciesReference constant="true" species="M_PYR_Cell" stoichiometry="1" />
          <speciesReference constant="true" species="M_ATP_Cell" stoichiometry="1" />
        </listOfProducts>
        <fbc:geneProductAssociation>
          <fbc:or>
            <fbc:geneProductRef fbc:geneProduct="G_CA_C0518" />
            <fbc:geneProductRef fbc:geneProduct="G_CA_C1036" />
          </fbc:or>
        </fbc:geneProductAssociation>
      </reaction>
      <reaction fast="false" id="R_EMP16" name="EMP16" reversible="true" fbc:lowerFluxBound="cobra_default_lb" fbc:upperFluxBound="cobra_default_ub">
        <listOfReactants>
          <speciesReference constant="true" species="M_NADH_Cell" stoichiometry="1" />
          <speciesReference constant="true" species="M_PYR_Cell" stoichiometry="1" />
        </listOfReactants>
        <listOfProducts>
          <speciesReference constant="true" species="M_LAC_Cell" stoichiometry="1" />
          <speciesReference constant="true" species="M_NAD_Cell" stoichiometry="1" />
        </listOfProducts>
        <fbc:geneProductAssociation>
          <fbc:geneProductRef fbc:geneProduct="G_CA_C0267" />
        </fbc:geneProductAssociation>
      </reaction>
      <reaction fast="false" id="R_EMP17" name="EMP17" reversible="false" fbc:lowerFluxBound="cobra_0_bound" fbc:upperFluxBound="cobra_default_ub">
        <listOfReactants>
          <speciesReference constant="true" species="M_PYR_Cell" stoichiometry="1" />
          <speciesReference constant="true" species="M_COA_Cell" stoichiometry="1" />
          <speciesReference constant="true" species="M_Fd_Ox__Cell" stoichiometry="1" />
        </listOfReactants>
        <listOfProducts>
          <speciesReference constant="true" species="M_ACCOA_Cell" stoichiometry="1" />
          <speciesReference constant="true" species="M_CO2_Cell" stoichiometry="1" />
          <speciesReference constant="true" species="M_Fd_Red__Cell" stoichiometry="1" />
        </listOfProducts>
        <fbc:geneProductAssociation>
          <fbc:or>
            <fbc:geneProductRef fbc:geneProduct="G_CA_C2229" />
            <fbc:geneProductRef fbc:geneProduct="G_CA_C2499" />
          </fbc:or>
        </fbc:geneProductAssociation>
      </reaction>
      <reaction fast="false" id="R_EMP18" name="EMP18" reversible="false" fbc:lowerFluxBound="cobra_0_bound" fbc:upperFluxBound="cobra_default_ub">
        <listOfReactants>
          <speciesReference constant="true" species="M_NAD_Cell" stoichiometry="1" />
          <speciesReference constant="true" species="M_Fd_Red__Cell" stoichiometry="1" />
        </listOfReactants>
        <listOfProducts>
          <speciesReference constant="true" species="M_NADH_Cell" stoichiometry="1" />
          <speciesReference constant="true" species="M_Fd_Ox__Cell" stoichiometry="1" />
        </listOfProducts>
      </reaction>
      <reaction fast="false" id="R_EMP19" name="EMP19" reversible="false" fbc:lowerFluxBound="cobra_0_bound" fbc:upperFluxBound="cobra_default_ub">
        <listOfReactants>
          <speciesReference constant="true" species="M_NADP_Cell" stoichiometry="1" />
          <speciesReference constant="true" species="M_Fd_Red__Cell" stoichiometry="1" />
        </listOfReactants>
        <listOfProducts>
          <speciesReference constant="true" species="M_NADPH_Cell" stoichiometry="1" />
          <speciesReference constant="true" species="M_Fd_Ox__Cell" stoichiometry="1" />
        </listOfProducts>
      </reaction>
      <reaction fast="false" id="R_EMP20" name="EMP20" reversible="false" fbc:lowerFluxBound="cobra_0_bound" fbc:upperFluxBound="cobra_default_ub">
        <listOfReactants>
          <speciesReference constant="true" species="M_Fd_Red__Cell" stoichiometry="1" />
        </listOfReactants>
        <listOfProducts>
          <speciesReference constant="true" species="M_H2_Cell" stoichiometry="1" />
          <speciesReference constant="true" species="M_Fd_Ox__Cell" stoichiometry="1" />
        </listOfProducts>
        <fbc:geneProductAssociation>
          <fbc:geneProductRef fbc:geneProduct="G_CA_C0028" />
        </fbc:geneProductAssociation>
      </reaction>
      <reaction fast="false" id="R_PROPAN1" name="PROPAN1" reversible="true" fbc:lowerFluxBound="cobra_default_lb" fbc:upperFluxBound="cobra_default_ub">
        <listOfReactants>
          <speciesReference constant="true" species="M__2HBUT_Cell" stoichiometry="1" />
          <speciesReference constant="true" species="M_NAD_Cell" stoichiometry="1" />
        </listOfReactants>
        <listOfProducts>
          <speciesReference constant="true" species="M_NADH_Cell" stoichiometry="1" />
          <speciesReference constant="true" species="M__2OBUT_Cell" stoichiometry="1" />
        </listOfProducts>
        <fbc:geneProductAssociation>
          <fbc:geneProductRef fbc:geneProduct="G_CA_C0267" />
        </fbc:geneProductAssociation>
      </reaction>
      <reaction fast="false" id="R_PROPAN2" name="PROPAN2" reversible="false" fbc:lowerFluxBound="cobra_0_bound" fbc:upperFluxBound="cobra_default_ub">
        <listOfReactants>
          <speciesReference constant="true" species="M_COA_Cell" stoichiometry="1" />
          <speciesReference constant="true" species="M__2OBUT_Cell" stoichiometry="1" />
        </listOfReactants>
        <listOfProducts>
          <speciesReference constant="true" species="M_PROCOA_Cell" stoichiometry="1" />
          <speciesReference constant="true" species="M_FORM_Cell" stoichiometry="1" />
        </listOfProducts>
        <fbc:geneProductAssociation>
          <fbc:geneProductRef fbc:geneProduct="G_CA_C0980" />
        </fbc:geneProductAssociation>
      </reaction>
      <reaction fast="false" id="R_PROPAN3" name="PROPAN3" reversible="false" fbc:lowerFluxBound="cobra_0_bound" fbc:upperFluxBound="cobra_default_ub">
        <listOfReactants>
          <speciesReference constant="true" species="M_Pi_Cell" stoichiometry="1" />
          <speciesReference constant="true" species="M_PROCOA_Cell" stoichiometry="1" />
        </listOfReactants>
        <listOfProducts>
          <speciesReference constant="true" species="M_PROPP_Cell" stoichiometry="1" />
          <speciesReference constant="true" species="M_COA_Cell" stoichiometry="1" />
        </listOfProducts>
        <fbc:geneProductAssociation>
          <fbc:geneProductRef fbc:geneProduct="G_CA_C1742" />
        </fbc:geneProductAssociation>
      </reaction>
      <reaction fast="false" id="R_PROPAN4" name="PROPAN4" reversible="false" fbc:lowerFluxBound="cobra_0_bound" fbc:upperFluxBound="cobra_default_ub">
        <listOfReactants>
          <speciesReference constant="true" species="M_PROPP_Cell" stoichiometry="1" />
          <speciesReference constant="true" species="M_ADP_Cell" stoichiometry="1" />
        </listOfReactants>
        <listOfProducts>
          <speciesReference constant="true" species="M_PROP_Cell" stoichiometry="1" />
          <speciesReference constant="true" species="M_ATP_Cell" stoichiometry="1" />
        </listOfProducts>
        <fbc:geneProductAssociation>
          <fbc:geneProductRef fbc:geneProduct="G_CA_C1743" />
        </fbc:geneProductAssociation>
      </reaction>
      <reaction fast="false" id="R_BUTAN1" name="BUTAN1" reversible="true" fbc:lowerFluxBound="cobra_default_lb" fbc:upperFluxBound="cobra_default_ub">
        <listOfReactants>
          <speciesReference constant="true" species="M_NADH_Cell" stoichiometry="1" />
          <speciesReference constant="true" species="M_ACCOA_Cell" stoichiometry="1" />
        </listOfReactants>
        <listOfProducts>
          <speciesReference constant="true" species="M_ACAL_Cell" stoichiometry="1" />
          <speciesReference constant="true" species="M_COA_Cell" stoichiometry="1" />
          <speciesReference constant="true" species="M_NAD_Cell" stoichiometry="1" />
        </listOfProducts>
        <fbc:geneProductAssociation>
          <fbc:or>
            <fbc:geneProductRef fbc:geneProduct="G_CA_P0035" />
            <fbc:geneProductRef fbc:geneProduct="G_CA_P0162" />
          </fbc:or>
        </fbc:geneProductAssociation>
      </reaction>
      <reaction fast="false" id="R_BUTAN2" name="BUTAN2" reversible="true" fbc:lowerFluxBound="cobra_default_lb" fbc:upperFluxBound="cobra_default_ub">
        <listOfReactants>
          <speciesReference constant="true" species="M_NADH_Cell" stoichiometry="1" />
          <speciesReference constant="true" species="M_ACAL_Cell" stoichiometry="1" />
        </listOfReactants>
        <listOfProducts>
          <speciesReference constant="true" species="M_ETOH_Cell" stoichiometry="1" />
          <speciesReference constant="true" species="M_NAD_Cell" stoichiometry="1" />
        </listOfProducts>
        <fbc:geneProductAssociation>
          <fbc:or>
            <fbc:geneProductRef fbc:geneProduct="G_CA_P0035" />
            <fbc:geneProductRef fbc:geneProduct="G_CA_P0162" />
            <fbc:geneProductRef fbc:geneProduct="G_CA_C3375" />
          </fbc:or>
        </fbc:geneProductAssociation>
      </reaction>
      <reaction fast="false" id="R_BUTAN3" name="BUTAN3" reversible="true" fbc:lowerFluxBound="cobra_default_lb" fbc:upperFluxBound="cobra_default_ub">
        <listOfReactants>
          <speciesReference constant="true" species="M_Pi_Cell" stoichiometry="1" />
          <speciesReference constant="true" species="M_ACCOA_Cell" stoichiometry="1" />
        </listOfReactants>
        <listOfProducts>
          <speciesReference constant="true" species="M_ACTP_Cell" stoichiometry="1" />
          <speciesReference constant="true" species="M_COA_Cell" stoichiometry="1" />
        </listOfProducts>
        <fbc:geneProductAssociation>
          <fbc:geneProductRef fbc:geneProduct="G_CA_C1742" />
        </fbc:geneProductAssociation>
      </reaction>
      <reaction fast="false" id="R_BUTAN4" name="BUTAN4" reversible="true" fbc:lowerFluxBound="cobra_default_lb" fbc:upperFluxBound="cobra_default_ub">
        <listOfReactants>
          <speciesReference constant="true" species="M_ACTP_Cell" stoichiometry="1" />
          <speciesReference constant="true" species="M_ADP_Cell" stoichiometry="1" />
        </listOfReactants>
        <listOfProducts>
          <speciesReference constant="true" species="M_ATP_Cell" stoichiometry="1" />
          <speciesReference constant="true" species="M_AC_Cell" stoichiometry="1" />
        </listOfProducts>
        <fbc:geneProductAssociation>
          <fbc:geneProductRef fbc:geneProduct="G_CA_C1743" />
        </fbc:geneProductAssociation>
      </reaction>
      <reaction fast="false" id="R_BUTAN5" name="BUTAN5" reversible="false" fbc:lowerFluxBound="cobra_0_bound" fbc:upperFluxBound="cobra_default_ub">
        <listOfReactants>
          <speciesReference constant="true" species="M_ACCOA_Cell" stoichiometry="2" />
        </listOfReactants>
        <listOfProducts>
          <speciesReference constant="true" species="M_COA_Cell" stoichiometry="1" />
          <speciesReference constant="true" species="M_ACTACCOA_Cell" stoichiometry="1" />
        </listOfProducts>
        <fbc:geneProductAssociation>
          <fbc:or>
            <fbc:geneProductRef fbc:geneProduct="G_CA_C2873" />
            <fbc:geneProductRef fbc:geneProduct="G_CA_P0078" />
          </fbc:or>
        </fbc:geneProductAssociation>
      </reaction>
      <reaction fast="false" id="R_BUTAN6" name="BUTAN6" reversible="false" fbc:lowerFluxBound="cobra_0_bound" fbc:upperFluxBound="cobra_default_ub">
        <listOfReactants>
          <speciesReference constant="true" species="M_NADH_Cell" stoichiometry="1" />
          <speciesReference constant="true" species="M_ACTACCOA_Cell" stoichiometry="1" />
        </listOfReactants>
        <listOfProducts>
          <speciesReference constant="true" species="M__3HBCOA_Cell" stoichiometry="1" />
          <speciesReference constant="true" species="M_NAD_Cell" stoichiometry="1" />
        </listOfProducts>
        <fbc:geneProductAssociation>
          <fbc:geneProductRef fbc:geneProduct="G_CA_C2708" />
        </fbc:geneProductAssociation>
      </reaction>
      <reaction fast="false" id="R_BUTAN7" name="BUTAN7" reversible="false" fbc:lowerFluxBound="cobra_0_bound" fbc:upperFluxBound="cobra_default_ub">
        <listOfReactants>
          <speciesReference constant="true" species="M__3HBCOA_Cell" stoichiometry="1" />
        </listOfReactants>
        <listOfProducts>
          <speciesReference constant="true" species="M_CRTCOA_Cell" stoichiometry="1" />
        </listOfProducts>
        <fbc:geneProductAssociation>
          <fbc:geneProductRef fbc:geneProduct="G_CA_C2712" />
        </fbc:geneProductAssociation>
      </reaction>
      <reaction fast="false" id="R_BUTAN8" name="BUTAN8" reversible="false" fbc:lowerFluxBound="cobra_0_bound" fbc:upperFluxBound="cobra_default_ub">
        <listOfReactants>
          <speciesReference constant="true" species="M_NADH_Cell" stoichiometry="2" />
          <speciesReference constant="true" species="M_CRTCOA_Cell" stoichiometry="1" />
          <speciesReference constant="true" species="M_Fd_Ox__Cell" stoichiometry="1" />
        </listOfReactants>
        <listOfProducts>
          <speciesReference constant="true" species="M_BUCOA_Cell" stoichiometry="1" />
          <speciesReference constant="true" species="M_Fd_Red__Cell" stoichiometry="1" />
          <speciesReference constant="true" species="M_NAD_Cell" stoichiometry="2" />
        </listOfProducts>
        <fbc:geneProductAssociation>
          <fbc:and>
            <fbc:geneProductRef fbc:geneProduct="G_CA_C2709" />
            <fbc:geneProductRef fbc:geneProduct="G_CA_C2710" />
            <fbc:geneProductRef fbc:geneProduct="G_CA_C2711" />
          </fbc:and>
        </fbc:geneProductAssociation>
      </reaction>
      <reaction fast="false" id="R_BUTAN9" name="BUTAN9" reversible="false" fbc:lowerFluxBound="cobra_0_bound" fbc:upperFluxBound="cobra_default_ub">
        <listOfReactants>
          <speciesReference constant="true" species="M_Pi_Cell" stoichiometry="1" />
          <speciesReference constant="true" species="M_BUCOA_Cell" stoichiometry="1" />
        </listOfReactants>
        <listOfProducts>
          <speciesReference constant="true" species="M_BUP_Cell" stoichiometry="1" />
          <speciesReference constant="true" species="M_COA_Cell" stoichiometry="1" />
        </listOfProducts>
        <fbc:geneProductAssociation>
          <fbc:geneProductRef fbc:geneProduct="G_CA_C3076" />
        </fbc:geneProductAssociation>
      </reaction>
      <reaction fast="false" id="R_BUTAN10" name="BUTAN10" reversible="false" fbc:lowerFluxBound="cobra_0_bound" fbc:upperFluxBound="cobra_default_ub">
        <listOfReactants>
          <speciesReference constant="true" species="M_BUP_Cell" stoichiometry="1" />
          <speciesReference constant="true" species="M_ADP_Cell" stoichiometry="1" />
        </listOfReactants>
        <listOfProducts>
          <speciesReference constant="true" species="M_ATP_Cell" stoichiometry="1" />
          <speciesReference constant="true" species="M_BU_Cell" stoichiometry="1" />
        </listOfProducts>
        <fbc:geneProductAssociation>
          <fbc:geneProductRef fbc:geneProduct="G_CA_C3075" />
        </fbc:geneProductAssociation>
      </reaction>
      <reaction fast="false" id="R_BUTAN11" name="BUTAN11" reversible="true" fbc:lowerFluxBound="cobra_default_lb" fbc:upperFluxBound="cobra_default_ub">
        <listOfReactants>
          <speciesReference constant="true" species="M_NADH_Cell" stoichiometry="1" />
          <speciesReference constant="true" species="M_BUCOA_Cell" stoichiometry="1" />
        </listOfReactants>
        <listOfProducts>
          <speciesReference constant="true" species="M_BUAL_Cell" stoichiometry="1" />
          <speciesReference constant="true" species="M_COA_Cell" stoichiometry="1" />
          <speciesReference constant="true" species="M_NAD_Cell" stoichiometry="1" />
        </listOfProducts>
        <fbc:geneProductAssociation>
          <fbc:or>
            <fbc:geneProductRef fbc:geneProduct="G_CA_P0035" />
            <fbc:geneProductRef fbc:geneProduct="G_CA_P0162" />
          </fbc:or>
        </fbc:geneProductAssociation>
      </reaction>
      <reaction fast="false" id="R_BUTAN12" name="BUTAN12" reversible="true" fbc:lowerFluxBound="cobra_default_lb" fbc:upperFluxBound="cobra_default_ub">
        <listOfReactants>
          <speciesReference constant="true" species="M_BUAL_Cell" stoichiometry="1" />
          <speciesReference constant="true" species="M_NADH_Cell" stoichiometry="1" />
        </listOfReactants>
        <listOfProducts>
          <speciesReference constant="true" species="M_NAD_Cell" stoichiometry="1" />
          <speciesReference constant="true" species="M_BUOH_Cell" stoichiometry="1" />
        </listOfProducts>
        <fbc:geneProductAssociation>
          <fbc:or>
            <fbc:geneProductRef fbc:geneProduct="G_CA_P0035" />
            <fbc:geneProductRef fbc:geneProduct="G_CA_P0162" />
            <fbc:geneProductRef fbc:geneProduct="G_CA_C3298" />
            <fbc:geneProductRef fbc:geneProduct="G_CA_C3299" />
          </fbc:or>
        </fbc:geneProductAssociation>
      </reaction>
      <reaction fast="false" id="R_BUTAN13" name="BUTAN13" reversible="false" fbc:lowerFluxBound="cobra_0_bound" fbc:upperFluxBound="cobra_default_ub">
        <listOfReactants>
          <speciesReference constant="true" species="M_ACTAC_Cell" stoichiometry="1" />
        </listOfReactants>
        <listOfProducts>
          <speciesReference constant="true" species="M_CO2_Cell" stoichiometry="1" />
          <speciesReference constant="true" species="M_ACETONE_Cell" stoichiometry="1" />
        </listOfProducts>
        <fbc:geneProductAssociation>
          <fbc:geneProductRef fbc:geneProduct="G_CA_P0165" />
        </fbc:geneProductAssociation>
      </reaction>
      <reaction fast="false" id="R_BUTAN14" name="BUTAN14" reversible="false" fbc:lowerFluxBound="cobra_0_bound" fbc:upperFluxBound="cobra_default_ub">
        <listOfReactants>
          <speciesReference constant="true" species="M_PYR_Cell" stoichiometry="1" />
          <speciesReference constant="true" species="M_THMPP_Cell" stoichiometry="1" />
        </listOfReactants>
        <listOfProducts>
          <speciesReference constant="true" species="M_CO2_Cell" stoichiometry="1" />
          <speciesReference constant="true" species="M_HETHMPP_Cell" stoichiometry="1" />
        </listOfProducts>
        <fbc:geneProductAssociation>
          <fbc:or>
            <fbc:and>
              <fbc:geneProductRef fbc:geneProduct="G_CA_C3169" />
              <fbc:geneProductRef fbc:geneProduct="G_CA_C3176" />
              <fbc:geneProductRef fbc:geneProduct="G_CA_C3652" />
            </fbc:and>
            <fbc:geneProductRef fbc:geneProduct="G_CA_P0025" />
          </fbc:or>
        </fbc:geneProductAssociation>
      </reaction>
      <reaction fast="false" id="R_BUTAN15" name="BUTAN15" reversible="false" fbc:lowerFluxBound="cobra_0_bound" fbc:upperFluxBound="cobra_default_ub">
        <listOfReactants>
          <speciesReference constant="true" species="M_PYR_Cell" stoichiometry="1" />
          <speciesReference constant="true" species="M_HETHMPP_Cell" stoichiometry="1" />
        </listOfReactants>
        <listOfProducts>
          <speciesReference constant="true" species="M_THMPP_Cell" stoichiometry="1" />
          <speciesReference constant="true" species="M_ACLAC_Cell" stoichiometry="1" />
        </listOfProducts>
        <fbc:geneProductAssociation>
          <fbc:and>
            <fbc:geneProductRef fbc:geneProduct="G_CA_C3169" />
            <fbc:geneProductRef fbc:geneProduct="G_CA_C3176" />
            <fbc:geneProductRef fbc:geneProduct="G_CA_C3652" />
          </fbc:and>
        </fbc:geneProductAssociation>
      </reaction>
      <reaction fast="false" id="R_BUTAN16" name="BUTAN16" reversible="false" fbc:lowerFluxBound="cobra_0_bound" fbc:upperFluxBound="cobra_default_ub">
        <listOfReactants>
          <speciesReference constant="true" species="M_ACLAC_Cell" stoichiometry="1" />
        </listOfReactants>
        <listOfProducts>
          <speciesReference constant="true" species="M_ACETOIN_Cell" stoichiometry="1" />
          <speciesReference constant="true" species="M_CO2_Cell" stoichiometry="1" />
        </listOfProducts>
        <fbc:geneProductAssociation>
          <fbc:geneProductRef fbc:geneProduct="G_CA_C2967" />
        </fbc:geneProductAssociation>
      </reaction>
      <reaction fast="false" id="R_BUTAN17" name="BUTAN17" reversible="false" fbc:lowerFluxBound="cobra_0_bound" fbc:upperFluxBound="cobra_default_ub">
        <listOfReactants>
          <speciesReference constant="true" species="M_ACTACCOA_Cell" stoichiometry="1" />
          <speciesReference constant="true" species="M_AC_Cell" stoichiometry="1" />
        </listOfReactants>
        <listOfProducts>
          <speciesReference constant="true" species="M_ACCOA_Cell" stoichiometry="1" />
          <speciesReference constant="true" species="M_ACTAC_Cell" stoichiometry="1" />
        </listOfProducts>
        <fbc:geneProductAssociation>
          <fbc:and>
            <fbc:geneProductRef fbc:geneProduct="G_CA_P0163" />
            <fbc:geneProductRef fbc:geneProduct="G_CA_P0164" />
          </fbc:and>
        </fbc:geneProductAssociation>
      </reaction>
      <reaction fast="false" id="R_BUTAN18" name="BUTAN18" reversible="false" fbc:lowerFluxBound="cobra_0_bound" fbc:upperFluxBound="cobra_default_ub">
        <listOfReactants>
          <speciesReference constant="true" species="M_ACTACCOA_Cell" stoichiometry="1" />
          <speciesReference constant="true" species="M_BU_Cell" stoichiometry="1" />
        </listOfReactants>
        <listOfProducts>
          <speciesReference constant="true" species="M_BUCOA_Cell" stoichiometry="1" />
          <speciesReference constant="true" species="M_ACTAC_Cell" stoichiometry="1" />
        </listOfProducts>
        <fbc:geneProductAssociation>
          <fbc:and>
            <fbc:geneProductRef fbc:geneProduct="G_CA_P0163" />
            <fbc:geneProductRef fbc:geneProduct="G_CA_P0164" />
          </fbc:and>
        </fbc:geneProductAssociation>
      </reaction>
      <reaction fast="false" id="R_TCA1" name="TCA1" reversible="false" fbc:lowerFluxBound="cobra_0_bound" fbc:upperFluxBound="cobra_default_ub">
        <listOfReactants>
          <speciesReference constant="true" species="M_PYR_Cell" stoichiometry="1" />
          <speciesReference constant="true" species="M_HCO3_Cell" stoichiometry="1" />
          <speciesReference constant="true" species="M_ATP_Cell" stoichiometry="1" />
        </listOfReactants>
        <listOfProducts>
          <speciesReference constant="true" species="M_Pi_Cell" stoichiometry="1" />
          <speciesReference constant="true" species="M_ADP_Cell" stoichiometry="1" />
          <speciesReference constant="true" species="M_OAA_Cell" stoichiometry="1" />
        </listOfProducts>
        <fbc:geneProductAssociation>
          <fbc:geneProductRef fbc:geneProduct="G_CA_C2660" />
        </fbc:geneProductAssociation>
      </reaction>
      <reaction fast="false" id="R_TCA2" name="TCA2" reversible="true" fbc:lowerFluxBound="cobra_default_lb" fbc:upperFluxBound="cobra_default_ub">
        <listOfReactants>
          <speciesReference constant="true" species="M_NADH_Cell" stoichiometry="1" />
          <speciesReference constant="true" species="M_OAA_Cell" stoichiometry="1" />
        </listOfReactants>
        <listOfProducts>
          <speciesReference constant="true" species="M_MAL_Cell" stoichiometry="1" />
          <speciesReference constant="true" species="M_NAD_Cell" stoichiometry="1" />
        </listOfProducts>
        <fbc:geneProductAssociation>
          <fbc:geneProductRef fbc:geneProduct="G_CA_C0566" />
        </fbc:geneProductAssociation>
      </reaction>
      <reaction fast="false" id="R_TCA3" name="TCA3" reversible="true" fbc:lowerFluxBound="cobra_default_lb" fbc:upperFluxBound="cobra_default_ub">
        <listOfReactants>
          <speciesReference constant="true" species="M_MAL_Cell" stoichiometry="1" />
        </listOfReactants>
        <listOfProducts>
          <speciesReference constant="true" species="M_FUM_Cell" stoichiometry="1" />
        </listOfProducts>
        <fbc:geneProductAssociation>
          <fbc:and>
            <fbc:geneProductRef fbc:geneProduct="G_CA_C3090" />
            <fbc:geneProductRef fbc:geneProduct="G_CA_C3091" />
          </fbc:and>
        </fbc:geneProductAssociation>
      </reaction>
      <reaction fast="false" id="R_TCA4" name="TCA4" reversible="true" fbc:lowerFluxBound="cobra_default_lb" fbc:upperFluxBound="cobra_default_ub">
        <listOfReactants>
          <speciesReference constant="true" species="M_FUM_Cell" stoichiometry="1" />
          <speciesReference constant="true" species="M_Fd_Red__Cell" stoichiometry="1" />
        </listOfReactants>
        <listOfProducts>
          <speciesReference constant="true" species="M_SUCC_Cell" stoichiometry="1" />
          <speciesReference constant="true" species="M_Fd_Ox__Cell" stoichiometry="1" />
        </listOfProducts>
      </reaction>
      <reaction fast="false" id="R_TCA5" name="TCA5" reversible="false" fbc:lowerFluxBound="cobra_0_bound" fbc:upperFluxBound="cobra_default_ub">
        <listOfReactants>
          <speciesReference constant="true" species="M_SUCC_Cell" stoichiometry="1" />
          <speciesReference constant="true" species="M_ACTACCOA_Cell" stoichiometry="1" />
        </listOfReactants>
        <listOfProducts>
          <speciesReference constant="true" species="M_SUCCOA_Cell" stoichiometry="1" />
          <speciesReference constant="true" species="M_ACTAC_Cell" stoichiometry="1" />
        </listOfProducts>
        <fbc:geneProductAssociation>
          <fbc:and>
            <fbc:geneProductRef fbc:geneProduct="G_CA_P0163" />
            <fbc:geneProductRef fbc:geneProduct="G_CA_P0164" />
          </fbc:and>
        </fbc:geneProductAssociation>
      </reaction>
      <reaction fast="false" id="R_TCA6" name="TCA6" reversible="false" fbc:lowerFluxBound="cobra_0_bound" fbc:upperFluxBound="cobra_0_bound">
        <listOfReactants>
          <speciesReference constant="true" species="M_CIT_Cell" stoichiometry="1" />
        </listOfReactants>
        <listOfProducts>
          <speciesReference constant="true" species="M_ICIT_Cell" stoichiometry="1" />
        </listOfProducts>
        <fbc:geneProductAssociation>
          <fbc:geneProductRef fbc:geneProduct="G_CA_C0971" />
        </fbc:geneProductAssociation>
      </reaction>
      <reaction fast="false" id="R_TCA7" name="TCA7" reversible="false" fbc:lowerFluxBound="cobra_0_bound" fbc:upperFluxBound="cobra_0_bound">
        <listOfReactants>
          <speciesReference constant="true" species="M_ICIT_Cell" stoichiometry="1" />
          <speciesReference constant="true" species="M_NAD_Cell" stoichiometry="1" />
        </listOfReactants>
        <listOfProducts>
          <speciesReference constant="true" species="M_AKG_Cell" stoichiometry="1" />
          <speciesReference constant="true" species="M_NADH_Cell" stoichiometry="1" />
          <speciesReference constant="true" species="M_CO2_Cell" stoichiometry="1" />
        </listOfProducts>
        <fbc:geneProductAssociation>
          <fbc:geneProductRef fbc:geneProduct="G_CA_C0972" />
        </fbc:geneProductAssociation>
      </reaction>
      <reaction fast="false" id="R_TCA8" name="TCA8" reversible="true" fbc:lowerFluxBound="cobra_default_lb" fbc:upperFluxBound="cobra_default_ub">
        <listOfReactants>
          <speciesReference constant="true" species="M_AKG_Cell" stoichiometry="1" />
          <speciesReference constant="true" species="M_COA_Cell" stoichiometry="1" />
          <speciesReference constant="true" species="M_Fd_Ox__Cell" stoichiometry="1" />
        </listOfReactants>
        <listOfProducts>
          <speciesReference constant="true" species="M_SUCCOA_Cell" stoichiometry="1" />
          <speciesReference constant="true" species="M_CO2_Cell" stoichiometry="1" />
          <speciesReference constant="true" species="M_Fd_Red__Cell" stoichiometry="1" />
        </listOfProducts>
        <fbc:geneProductAssociation>
          <fbc:and>
            <fbc:geneProductRef fbc:geneProduct="G_CA_C2458" />
            <fbc:geneProductRef fbc:geneProduct="G_CA_C2459" />
          </fbc:and>
        </fbc:geneProductAssociation>
      </reaction>
      <reaction fast="false" id="R_PPP1" name="PPP1" reversible="true" fbc:lowerFluxBound="cobra_default_lb" fbc:upperFluxBound="cobra_default_ub">
        <listOfReactants>
          <speciesReference constant="true" species="M_F6P_Cell" stoichiometry="1" />
          <speciesReference constant="true" species="M_GA3P_Cell" stoichiometry="1" />
        </listOfReactants>
        <listOfProducts>
          <speciesReference constant="true" species="M_DXU5P_Cell" stoichiometry="1" />
          <speciesReference constant="true" species="M_E4P_Cell" stoichiometry="1" />
        </listOfProducts>
        <fbc:geneProductAssociation>
          <fbc:or>
            <fbc:geneProductRef fbc:geneProduct="G_CA_C0944" />
            <fbc:geneProductRef fbc:geneProduct="G_CA_C1348" />
          </fbc:or>
        </fbc:geneProductAssociation>
      </reaction>
      <reaction fast="false" id="R_PPP2" name="PPP2" reversible="true" fbc:lowerFluxBound="cobra_default_lb" fbc:upperFluxBound="cobra_default_ub">
        <listOfReactants>
          <speciesReference constant="true" species="M_DXU5P_Cell" stoichiometry="1" />
        </listOfReactants>
        <listOfProducts>
          <speciesReference constant="true" species="M_DRU5P_Cell" stoichiometry="1" />
        </listOfProducts>
        <fbc:geneProductAssociation>
          <fbc:geneProductRef fbc:geneProduct="G_CA_C1730" />
        </fbc:geneProductAssociation>
      </reaction>
      <reaction fast="false" id="R_PPP3" name="PPP3" reversible="true" fbc:lowerFluxBound="cobra_default_lb" fbc:upperFluxBound="cobra_default_ub">
        <listOfReactants>
          <speciesReference constant="true" species="M_R5P_Cell" stoichiometry="1" />
        </listOfReactants>
        <listOfProducts>
          <speciesReference constant="true" species="M_DRU5P_Cell" stoichiometry="1" />
        </listOfProducts>
        <fbc:geneProductAssociation>
          <fbc:or>
            <fbc:geneProductRef fbc:geneProduct="G_CA_C0726" />
            <fbc:geneProductRef fbc:geneProduct="G_CA_C1431" />
            <fbc:geneProductRef fbc:geneProduct="G_CA_C2880" />
          </fbc:or>
        </fbc:geneProductAssociation>
      </reaction>
      <reaction fast="false" id="R_PPP4" name="PPP4" reversible="true" fbc:lowerFluxBound="cobra_default_lb" fbc:upperFluxBound="cobra_default_ub">
        <listOfReactants>
          <speciesReference constant="true" species="M_DXU5P_Cell" stoichiometry="1" />
          <speciesReference constant="true" species="M_R5P_Cell" stoichiometry="1" />
        </listOfReactants>
        <listOfProducts>
          <speciesReference constant="true" species="M_S7P_Cell" stoichiometry="1" />
          <speciesReference constant="true" species="M_GA3P_Cell" stoichiometry="1" />
        </listOfProducts>
        <fbc:geneProductAssociation>
          <fbc:or>
            <fbc:geneProductRef fbc:geneProduct="G_CA_C0944" />
            <fbc:geneProductRef fbc:geneProduct="G_CA_C1348" />
          </fbc:or>
        </fbc:geneProductAssociation>
      </reaction>
      <reaction fast="false" id="R_PPP5" name="PPP5" reversible="true" fbc:lowerFluxBound="cobra_default_lb" fbc:upperFluxBound="cobra_default_ub">
        <listOfReactants>
          <speciesReference constant="true" species="M_GA3P_Cell" stoichiometry="1" />
          <speciesReference constant="true" species="M_S7P_Cell" stoichiometry="1" />
        </listOfReactants>
        <listOfProducts>
          <speciesReference constant="true" species="M_F6P_Cell" stoichiometry="1" />
          <speciesReference constant="true" species="M_E4P_Cell" stoichiometry="1" />
        </listOfProducts>
        <fbc:geneProductAssociation>
          <fbc:geneProductRef fbc:geneProduct="G_CA_C1347" />
        </fbc:geneProductAssociation>
      </reaction>
      <reaction fast="false" id="R_PPP6" name="PPP6" reversible="false" fbc:lowerFluxBound="cobra_0_bound" fbc:upperFluxBound="cobra_default_ub">
        <listOfReactants>
          <speciesReference constant="true" species="M_R5P_Cell" stoichiometry="1" />
          <speciesReference constant="true" species="M_ATP_Cell" stoichiometry="1" />
        </listOfReactants>
        <listOfProducts>
          <speciesReference constant="true" species="M_PRPP_Cell" stoichiometry="1" />
          <speciesReference constant="true" species="M_AMP_Cell" stoichiometry="1" />
        </listOfProducts>
        <fbc:geneProductAssociation>
          <fbc:or>
            <fbc:geneProductRef fbc:geneProduct="G_CA_C0819" />
            <fbc:geneProductRef fbc:geneProduct="G_CA_C3221" />
          </fbc:or>
        </fbc:geneProductAssociation>
      </reaction>
      <reaction fast="false" id="R_PPP7" name="PPP7" reversible="false" fbc:lowerFluxBound="cobra_0_bound" fbc:upperFluxBound="cobra_default_ub">
        <listOfReactants>
          <speciesReference constant="true" species="M_ATP_Cell" stoichiometry="1" />
          <speciesReference constant="true" species="M__2DDGLCN_Cell" stoichiometry="1" />
        </listOfReactants>
        <listOfProducts>
          <speciesReference constant="true" species="M__2DDG6P_Cell" stoichiometry="1" />
          <speciesReference constant="true" species="M_ADP_Cell" stoichiometry="1" />
        </listOfProducts>
        <fbc:geneProductAssociation>
          <fbc:or>
            <fbc:geneProductRef fbc:geneProduct="G_CA_C0395" />
            <fbc:geneProductRef fbc:geneProduct="G_CA_C2684" />
          </fbc:or>
        </fbc:geneProductAssociation>
      </reaction>
      <reaction fast="false" id="R_PPP8" name="PPP8" reversible="true" fbc:lowerFluxBound="cobra_default_lb" fbc:upperFluxBound="cobra_default_ub">
        <listOfReactants>
          <speciesReference constant="true" species="M__2DDG6P_Cell" stoichiometry="1" />
        </listOfReactants>
        <listOfProducts>
          <speciesReference constant="true" species="M_PYR_Cell" stoichiometry="1" />
          <speciesReference constant="true" species="M_GA3P_Cell" stoichiometry="1" />
        </listOfProducts>
        <fbc:geneProductAssociation>
          <fbc:or>
            <fbc:geneProductRef fbc:geneProduct="G_CA_C0394" />
            <fbc:geneProductRef fbc:geneProduct="G_CA_C2973" />
          </fbc:or>
        </fbc:geneProductAssociation>
      </reaction>
      <reaction fast="false" id="R_PPP9" name="PPP9" reversible="false" fbc:lowerFluxBound="cobra_0_bound" fbc:upperFluxBound="cobra_default_ub">
        <listOfReactants>
          <speciesReference constant="true" species="M_DRIB_Cell" stoichiometry="1" />
          <speciesReference constant="true" species="M_ATP_Cell" stoichiometry="1" />
        </listOfReactants>
        <listOfProducts>
          <speciesReference constant="true" species="M_R5P_Cell" stoichiometry="1" />
          <speciesReference constant="true" species="M_ADP_Cell" stoichiometry="1" />
        </listOfProducts>
      </reaction>
      <reaction fast="false" id="R_PPP10" name="PPP10" reversible="true" fbc:lowerFluxBound="cobra_default_lb" fbc:upperFluxBound="cobra_default_ub">
        <listOfReactants>
          <speciesReference constant="true" species="M_R5P_Cell" stoichiometry="1" />
        </listOfReactants>
        <listOfProducts>
          <speciesReference constant="true" species="M_R1P_Cell" stoichiometry="1" />
        </listOfProducts>
        <fbc:geneProductAssociation>
          <fbc:geneProductRef fbc:geneProduct="G_CA_C2065" />
        </fbc:geneProductAssociation>
      </reaction>
      <reaction fast="false" id="R_PI1" name="PI1" reversible="true" fbc:lowerFluxBound="cobra_default_lb" fbc:upperFluxBound="cobra_default_ub">
        <listOfReactants>
          <speciesReference constant="true" species="M_NADPH_Cell" stoichiometry="1" />
          <speciesReference constant="true" species="M_DXYL_Cell" stoichiometry="1" />
        </listOfReactants>
        <listOfProducts>
          <speciesReference constant="true" species="M_NADP_Cell" stoichiometry="1" />
          <speciesReference constant="true" species="M_XOL_Cell" stoichiometry="1" />
        </listOfProducts>
        <fbc:geneProductAssociation>
          <fbc:geneProductRef fbc:geneProduct="G_CA_C1958" />
        </fbc:geneProductAssociation>
      </reaction>
      <reaction fast="false" id="R_PI1_2" name="PI1_2" reversible="true" fbc:lowerFluxBound="cobra_default_lb" fbc:upperFluxBound="cobra_default_ub">
        <listOfReactants>
          <speciesReference constant="true" species="M_XOL_Cell" stoichiometry="1" />
          <speciesReference constant="true" species="M_NAD_Cell" stoichiometry="1" />
        </listOfReactants>
        <listOfProducts>
          <speciesReference constant="true" species="M_NADH_Cell" stoichiometry="1" />
          <speciesReference constant="true" species="M_DXYLU_Cell" stoichiometry="1" />
        </listOfProducts>
        <fbc:geneProductAssociation>
          <fbc:geneProductRef fbc:geneProduct="G_CA_C3375" />
        </fbc:geneProductAssociation>
      </reaction>
      <reaction fast="false" id="R_PI2" name="PI2" reversible="true" fbc:lowerFluxBound="cobra_default_lb" fbc:upperFluxBound="cobra_default_ub">
        <listOfReactants>
          <speciesReference constant="true" species="M_ATP_Cell" stoichiometry="1" />
          <speciesReference constant="true" species="M_DXYLU_Cell" stoichiometry="1" />
        </listOfReactants>
        <listOfProducts>
          <speciesReference constant="true" species="M_DXU5P_Cell" stoichiometry="1" />
          <speciesReference constant="true" species="M_ADP_Cell" stoichiometry="1" />
        </listOfProducts>
        <fbc:geneProductAssociation>
          <fbc:or>
            <fbc:geneProductRef fbc:geneProduct="G_CA_C2612" />
            <fbc:geneProductRef fbc:geneProduct="G_CA_C1344" />
          </fbc:or>
        </fbc:geneProductAssociation>
      </reaction>
      <reaction fast="false" id="R_PI3" name="PI3" reversible="true" fbc:lowerFluxBound="cobra_default_lb" fbc:upperFluxBound="cobra_default_ub">
        <listOfReactants>
          <speciesReference constant="true" species="M_LARAB_Cell" stoichiometry="1" />
        </listOfReactants>
        <listOfProducts>
          <speciesReference constant="true" species="M_LRBL_Cell" stoichiometry="1" />
        </listOfProducts>
        <fbc:geneProductAssociation>
          <fbc:or>
            <fbc:geneProductRef fbc:geneProduct="G_CA_C1342" />
            <fbc:geneProductRef fbc:geneProduct="G_CA_C1346" />
          </fbc:or>
        </fbc:geneProductAssociation>
      </reaction>
      <reaction fast="false" id="R_PI4" name="PI4" reversible="true" fbc:lowerFluxBound="cobra_default_lb" fbc:upperFluxBound="cobra_default_ub">
        <listOfReactants>
          <speciesReference constant="true" species="M_LRBL_Cell" stoichiometry="1" />
          <speciesReference constant="true" species="M_ATP_Cell" stoichiometry="1" />
        </listOfReactants>
        <listOfProducts>
          <speciesReference constant="true" species="M_LRU5P_Cell" stoichiometry="1" />
          <speciesReference constant="true" species="M_ADP_Cell" stoichiometry="1" />
        </listOfProducts>
        <fbc:geneProductAssociation>
          <fbc:geneProductRef fbc:geneProduct="G_CA_C2612" />
        </fbc:geneProductAssociation>
      </reaction>
      <reaction fast="false" id="R_PI5" name="PI5" reversible="true" fbc:lowerFluxBound="cobra_default_lb" fbc:upperFluxBound="cobra_default_ub">
        <listOfReactants>
          <speciesReference constant="true" species="M_LRU5P_Cell" stoichiometry="1" />
        </listOfReactants>
        <listOfProducts>
          <speciesReference constant="true" species="M_DXU5P_Cell" stoichiometry="1" />
        </listOfProducts>
        <fbc:geneProductAssociation>
          <fbc:geneProductRef fbc:geneProduct="G_CA_C1341" />
        </fbc:geneProductAssociation>
      </reaction>
      <reaction fast="false" id="R_FM1" name="FM1" reversible="true" fbc:lowerFluxBound="cobra_default_lb" fbc:upperFluxBound="cobra_default_ub">
        <listOfReactants>
          <speciesReference constant="true" species="M_F1P_Cell" stoichiometry="1" />
          <speciesReference constant="true" species="M_ATP_Cell" stoichiometry="1" />
        </listOfReactants>
        <listOfProducts>
          <speciesReference constant="true" species="M_ADP_Cell" stoichiometry="1" />
          <speciesReference constant="true" species="M_FDP_Cell" stoichiometry="1" />
        </listOfProducts>
        <fbc:geneProductAssociation>
          <fbc:geneProductRef fbc:geneProduct="G_CA_C0232" />
        </fbc:geneProductAssociation>
      </reaction>
      <reaction fast="false" id="R_FM2" name="FM2" reversible="false" fbc:lowerFluxBound="cobra_0_bound" fbc:upperFluxBound="cobra_default_ub">
        <listOfReactants>
          <speciesReference constant="true" species="M_F1P_Cell" stoichiometry="1" />
        </listOfReactants>
        <listOfProducts>
          <speciesReference constant="true" species="M_DHAP_Cell" stoichiometry="1" />
          <speciesReference constant="true" species="M_GLYALD_Cell" stoichiometry="1" />
        </listOfProducts>
        <fbc:geneProductAssociation>
          <fbc:or>
            <fbc:geneProductRef fbc:geneProduct="G_CA_C0827" />
            <fbc:geneProductRef fbc:geneProduct="G_CA_P0064" />
          </fbc:or>
        </fbc:geneProductAssociation>
      </reaction>
      <reaction fast="false" id="R_FM3" name="FM3" reversible="true" fbc:lowerFluxBound="cobra_default_lb" fbc:upperFluxBound="cobra_default_ub">
        <listOfReactants>
          <speciesReference constant="true" species="M_NAD_Cell" stoichiometry="1" />
          <speciesReference constant="true" species="M_MNL1P_Cell" stoichiometry="1" />
        </listOfReactants>
        <listOfProducts>
          <speciesReference constant="true" species="M_NADH_Cell" stoichiometry="1" />
          <speciesReference constant="true" species="M_F6P_Cell" stoichiometry="1" />
        </listOfProducts>
        <fbc:geneProductAssociation>
          <fbc:geneProductRef fbc:geneProduct="G_CA_C0157" />
        </fbc:geneProductAssociation>
      </reaction>
      <reaction fast="false" id="R_FM4" name="FM4" reversible="true" fbc:lowerFluxBound="cobra_default_lb" fbc:upperFluxBound="cobra_default_ub">
        <listOfReactants>
          <speciesReference constant="true" species="M_MAN6P_Cell" stoichiometry="1" />
        </listOfReactants>
        <listOfProducts>
          <speciesReference constant="true" species="M_F6P_Cell" stoichiometry="1" />
        </listOfProducts>
        <fbc:geneProductAssociation>
          <fbc:geneProductRef fbc:geneProduct="G_CA_C2918" />
        </fbc:geneProductAssociation>
      </reaction>
      <reaction fast="false" id="R_FM5" name="FM5" reversible="false" fbc:lowerFluxBound="cobra_0_bound" fbc:upperFluxBound="cobra_default_ub">
        <listOfReactants>
          <speciesReference constant="true" species="M_FRU_Cell" stoichiometry="1" />
          <speciesReference constant="true" species="M_ATP_Cell" stoichiometry="1" />
        </listOfReactants>
        <listOfProducts>
          <speciesReference constant="true" species="M_F6P_Cell" stoichiometry="1" />
          <speciesReference constant="true" species="M_ADP_Cell" stoichiometry="1" />
        </listOfProducts>
        <fbc:geneProductAssociation>
          <fbc:or>
            <fbc:geneProductRef fbc:geneProduct="G_CA_C0424" />
            <fbc:geneProductRef fbc:geneProduct="G_CA_C1523" />
          </fbc:or>
        </fbc:geneProductAssociation>
      </reaction>
      <reaction fast="false" id="R_GAL1" name="GAL1" reversible="true" fbc:lowerFluxBound="cobra_default_lb" fbc:upperFluxBound="cobra_default_ub">
        <listOfReactants>
          <speciesReference constant="true" species="M_LCTS6P_Cell" stoichiometry="1" />
        </listOfReactants>
        <listOfProducts>
          <speciesReference constant="true" species="M_GAL6P_Cell" stoichiometry="1" />
          <speciesReference constant="true" species="M_GLC_Cell" stoichiometry="1" />
        </listOfProducts>
        <fbc:geneProductAssociation>
          <fbc:geneProductRef fbc:geneProduct="G_CA_C2963" />
        </fbc:geneProductAssociation>
      </reaction>
      <reaction fast="false" id="R_GAL2" name="GAL2" reversible="true" fbc:lowerFluxBound="cobra_default_lb" fbc:upperFluxBound="cobra_default_ub">
        <listOfReactants>
          <speciesReference constant="true" species="M_GAL6P_Cell" stoichiometry="1" />
        </listOfReactants>
        <listOfProducts>
          <speciesReference constant="true" species="M_TAG6P_Cell" stoichiometry="1" />
        </listOfProducts>
        <fbc:geneProductAssociation>
          <fbc:or>
            <fbc:geneProductRef fbc:geneProduct="G_CA_C2953" />
            <fbc:geneProductRef fbc:geneProduct="G_CA_C2954" />
          </fbc:or>
        </fbc:geneProductAssociation>
      </reaction>
      <reaction fast="false" id="R_GAL3" name="GAL3" reversible="true" fbc:lowerFluxBound="cobra_default_lb" fbc:upperFluxBound="cobra_default_ub">
        <listOfReactants>
          <speciesReference constant="true" species="M_TAG6P_Cell" stoichiometry="1" />
          <speciesReference constant="true" species="M_ATP_Cell" stoichiometry="1" />
        </listOfReactants>
        <listOfProducts>
          <speciesReference constant="true" species="M_ADP_Cell" stoichiometry="1" />
          <speciesReference constant="true" species="M_TAGDP_Cell" stoichiometry="1" />
        </listOfProducts>
        <fbc:geneProductAssociation>
          <fbc:or>
            <fbc:geneProductRef fbc:geneProduct="G_CA_C0517" />
            <fbc:geneProductRef fbc:geneProduct="G_CA_C2951" />
          </fbc:or>
        </fbc:geneProductAssociation>
      </reaction>
      <reaction fast="false" id="R_GAL4" name="GAL4" reversible="true" fbc:lowerFluxBound="cobra_default_lb" fbc:upperFluxBound="cobra_default_ub">
        <listOfReactants>
          <speciesReference constant="true" species="M_TAGDP_Cell" stoichiometry="1" />
        </listOfReactants>
        <listOfProducts>
          <speciesReference constant="true" species="M_DHAP_Cell" stoichiometry="1" />
          <speciesReference constant="true" species="M_GA3P_Cell" stoichiometry="1" />
        </listOfProducts>
      </reaction>
      <reaction fast="false" id="R_GAL5" name="GAL5" reversible="false" fbc:lowerFluxBound="cobra_0_bound" fbc:upperFluxBound="cobra_default_ub">
        <listOfReactants>
          <speciesReference constant="true" species="M_GAL_Cell" stoichiometry="1" />
          <speciesReference constant="true" species="M_ATP_Cell" stoichiometry="1" />
        </listOfReactants>
        <listOfProducts>
          <speciesReference constant="true" species="M_GAL1P_Cell" stoichiometry="1" />
          <speciesReference constant="true" species="M_ADP_Cell" stoichiometry="1" />
        </listOfProducts>
        <fbc:geneProductAssociation>
          <fbc:geneProductRef fbc:geneProduct="G_CA_C2959" />
        </fbc:geneProductAssociation>
      </reaction>
      <reaction fast="false" id="R_GAL6" name="GAL6" reversible="true" fbc:lowerFluxBound="cobra_default_lb" fbc:upperFluxBound="cobra_default_ub">
        <listOfReactants>
          <speciesReference constant="true" species="M_GAL1P_Cell" stoichiometry="1" />
          <speciesReference constant="true" species="M_UDPGLC_Cell" stoichiometry="1" />
        </listOfReactants>
        <listOfProducts>
          <speciesReference constant="true" species="M_G1P_Cell" stoichiometry="1" />
          <speciesReference constant="true" species="M_UDPGAL_Cell" stoichiometry="1" />
        </listOfProducts>
        <fbc:geneProductAssociation>
          <fbc:geneProductRef fbc:geneProduct="G_CA_C2844" />
        </fbc:geneProductAssociation>
      </reaction>
      <reaction fast="false" id="R_GAL7" name="GAL7" reversible="true" fbc:lowerFluxBound="cobra_default_lb" fbc:upperFluxBound="cobra_default_ub">
        <listOfReactants>
          <speciesReference constant="true" species="M_UDPGAL_Cell" stoichiometry="1" />
        </listOfReactants>
        <listOfProducts>
          <speciesReference constant="true" species="M_UDPGLC_Cell" stoichiometry="1" />
        </listOfProducts>
        <fbc:geneProductAssociation>
          <fbc:or>
            <fbc:geneProductRef fbc:geneProduct="G_CA_C0794" />
            <fbc:geneProductRef fbc:geneProduct="G_CA_C1429" />
            <fbc:geneProductRef fbc:geneProduct="G_CA_C2334" />
            <fbc:geneProductRef fbc:geneProduct="G_CA_C2960" />
          </fbc:or>
        </fbc:geneProductAssociation>
      </reaction>
      <reaction fast="false" id="R_GAL8" name="GAL8" reversible="false" fbc:lowerFluxBound="cobra_0_bound" fbc:upperFluxBound="cobra_default_ub">
        <listOfReactants>
          <speciesReference constant="true" species="M_G1P_Cell" stoichiometry="1" />
          <speciesReference constant="true" species="M_UTP_Cell" stoichiometry="1" />
        </listOfReactants>
        <listOfProducts>
          <speciesReference constant="true" species="M_PPi_Cell" stoichiometry="1" />
          <speciesReference constant="true" species="M_UDPGLC_Cell" stoichiometry="1" />
        </listOfProducts>
        <fbc:geneProductAssociation>
          <fbc:or>
            <fbc:geneProductRef fbc:geneProduct="G_CA_C2250" />
            <fbc:geneProductRef fbc:geneProduct="G_CA_C2335" />
          </fbc:or>
        </fbc:geneProductAssociation>
      </reaction>
      <reaction fast="false" id="R_GAL9" name="GAL9" reversible="true" fbc:lowerFluxBound="cobra_default_lb" fbc:upperFluxBound="cobra_default_ub">
        <listOfReactants>
          <speciesReference constant="true" species="M_G1P_Cell" stoichiometry="1" />
        </listOfReactants>
        <listOfProducts>
          <speciesReference constant="true" species="M_G6P_Cell" stoichiometry="1" />
        </listOfProducts>
      </reaction>
      <reaction fast="false" id="R_SUCR1" name="SUCR1" reversible="false" fbc:lowerFluxBound="cobra_0_bound" fbc:upperFluxBound="cobra_default_ub">
        <listOfReactants>
          <speciesReference constant="true" species="M_SUC6P_Cell" stoichiometry="1" />
        </listOfReactants>
        <listOfProducts>
          <speciesReference constant="true" species="M_G6P_Cell" stoichiometry="1" />
          <speciesReference constant="true" species="M_FRU_Cell" stoichiometry="1" />
        </listOfProducts>
        <fbc:geneProductAssociation>
          <fbc:geneProductRef fbc:geneProduct="G_CA_C0425" />
        </fbc:geneProductAssociation>
      </reaction>
      <reaction fast="false" id="R_SUCR2" name="SUCR2" reversible="false" fbc:lowerFluxBound="cobra_0_bound" fbc:upperFluxBound="cobra_default_ub">
        <listOfReactants>
          <speciesReference constant="true" species="M_MALT6P_Cell" stoichiometry="1" />
        </listOfReactants>
        <listOfProducts>
          <speciesReference constant="true" species="M_G6P_Cell" stoichiometry="1" />
          <speciesReference constant="true" species="M_GLC_Cell" stoichiometry="1" />
        </listOfProducts>
        <fbc:geneProductAssociation>
          <fbc:geneProductRef fbc:geneProduct="G_CA_C0533" />
        </fbc:geneProductAssociation>
      </reaction>
      <reaction fast="false" id="R_SUCR3" name="SUCR3" reversible="false" fbc:lowerFluxBound="cobra_0_bound" fbc:upperFluxBound="cobra_default_ub">
        <listOfReactants>
          <speciesReference constant="true" species="M_MALT_Cell" stoichiometry="1" />
        </listOfReactants>
        <listOfProducts>
          <speciesReference constant="true" species="M_GLC_Cell" stoichiometry="2" />
        </listOfProducts>
        <fbc:geneProductAssociation>
          <fbc:geneProductRef fbc:geneProduct="G_CA_C2891" />
        </fbc:geneProductAssociation>
      </reaction>
      <reaction fast="false" id="R_SUCR4" name="SUCR4" reversible="false" fbc:lowerFluxBound="cobra_0_bound" fbc:upperFluxBound="cobra_default_ub">
        <listOfReactants>
          <speciesReference constant="true" species="M_Pi_Cell" stoichiometry="1" />
          <speciesReference constant="true" species="M_MALT_Cell" stoichiometry="1" />
        </listOfReactants>
        <listOfProducts>
          <speciesReference constant="true" species="M_bDGLC_Cell" stoichiometry="1" />
          <speciesReference constant="true" species="M_bDG1P_Cell" stoichiometry="1" />
        </listOfProducts>
        <fbc:geneProductAssociation>
          <fbc:geneProductRef fbc:geneProduct="G_CA_C2685" />
        </fbc:geneProductAssociation>
      </reaction>
      <reaction fast="false" id="R_SUCR5" name="SUCR5" reversible="true" fbc:lowerFluxBound="cobra_default_lb" fbc:upperFluxBound="cobra_default_ub">
        <listOfReactants>
          <speciesReference constant="true" species="M_bDG1P_Cell" stoichiometry="1" />
        </listOfReactants>
        <listOfProducts>
          <speciesReference constant="true" species="M_bDG6P_Cell" stoichiometry="1" />
        </listOfProducts>
        <fbc:geneProductAssociation>
          <fbc:geneProductRef fbc:geneProduct="G_CA_C2614" />
        </fbc:geneProductAssociation>
      </reaction>
      <reaction fast="false" id="R_SUCR6" name="SUCR6" reversible="false" fbc:lowerFluxBound="cobra_0_bound" fbc:upperFluxBound="cobra_default_ub">
        <listOfReactants>
          <speciesReference constant="true" species="M_G1P_Cell" stoichiometry="1" />
          <speciesReference constant="true" species="M_ATP_Cell" stoichiometry="1" />
        </listOfReactants>
        <listOfProducts>
          <speciesReference constant="true" species="M_PPi_Cell" stoichiometry="1" />
          <speciesReference constant="true" species="M_ADPGLC_Cell" stoichiometry="1" />
        </listOfProducts>
        <fbc:geneProductAssociation>
          <fbc:or>
            <fbc:geneProductRef fbc:geneProduct="G_CA_C2237" />
            <fbc:geneProductRef fbc:geneProduct="G_CA_C2238" />
          </fbc:or>
        </fbc:geneProductAssociation>
      </reaction>
      <reaction fast="false" id="R_SUCR7" name="SUCR7" reversible="false" fbc:lowerFluxBound="cobra_0_bound" fbc:upperFluxBound="cobra_default_ub">
        <listOfReactants>
          <speciesReference constant="true" species="M_ADPGLC_Cell" stoichiometry="1" />
        </listOfReactants>
        <listOfProducts>
          <speciesReference constant="true" species="M_ADP_Cell" stoichiometry="1" />
          <speciesReference constant="true" species="M_Glycogen_Cell" stoichiometry="1" />
        </listOfProducts>
        <fbc:geneProductAssociation>
          <fbc:geneProductRef fbc:geneProduct="G_CA_C2239" />
        </fbc:geneProductAssociation>
      </reaction>
      <reaction fast="false" id="R_SUCR8" name="SUCR8" reversible="false" fbc:lowerFluxBound="cobra_0_bound" fbc:upperFluxBound="cobra_0_bound">
        <listOfReactants>
          <speciesReference constant="true" species="M_Pi_Cell" stoichiometry="1" />
          <speciesReference constant="true" species="M_Glycogen_Cell" stoichiometry="1" />
        </listOfReactants>
        <listOfProducts>
          <speciesReference constant="true" species="M_G1P_Cell" stoichiometry="1" />
        </listOfProducts>
        <fbc:geneProductAssociation>
          <fbc:or>
            <fbc:geneProductRef fbc:geneProduct="G_CA_C0857" />
            <fbc:geneProductRef fbc:geneProduct="G_CA_C1664" />
          </fbc:or>
        </fbc:geneProductAssociation>
      </reaction>
      <reaction fast="false" id="R_SUCR9" name="SUCR9" reversible="false" fbc:lowerFluxBound="cobra_0_bound" fbc:upperFluxBound="cobra_default_ub">
        <listOfReactants>
          <speciesReference constant="true" species="M_CLB_Ext__Cell" stoichiometry="1" />
        </listOfReactants>
        <listOfProducts>
          <speciesReference constant="true" species="M_bDGLC_Ext__Cell" stoichiometry="2" />
        </listOfProducts>
        <fbc:geneProductAssociation>
          <fbc:or>
            <fbc:geneProductRef fbc:geneProduct="G_CA_C0385" />
            <fbc:geneProductRef fbc:geneProduct="G_CA_C1075" />
            <fbc:geneProductRef fbc:geneProduct="G_CA_C1084" />
            <fbc:geneProductRef fbc:geneProduct="G_CA_C1405" />
            <fbc:geneProductRef fbc:geneProduct="G_CA_P0010" />
          </fbc:or>
        </fbc:geneProductAssociation>
      </reaction>
      <reaction fast="false" id="R_AMSU1" name="AMSU1" reversible="false" fbc:lowerFluxBound="cobra_0_bound" fbc:upperFluxBound="cobra_default_ub">
        <listOfReactants>
          <speciesReference constant="true" species="M_F6P_Cell" stoichiometry="1" />
          <speciesReference constant="true" species="M_LGLN_Cell" stoichiometry="1" />
        </listOfReactants>
        <listOfProducts>
          <speciesReference constant="true" species="M_GAM6P_Cell" stoichiometry="1" />
          <speciesReference constant="true" species="M_LGLU_Cell" stoichiometry="1" />
        </listOfProducts>
        <fbc:geneProductAssociation>
          <fbc:geneProductRef fbc:geneProduct="G_CA_C0158" />
        </fbc:geneProductAssociation>
      </reaction>
      <reaction fast="false" id="R_AMSU2" name="AMSU2" reversible="true" fbc:lowerFluxBound="cobra_default_lb" fbc:upperFluxBound="cobra_default_ub">
        <listOfReactants>
          <speciesReference constant="true" species="M_F6P_Cell" stoichiometry="1" />
          <speciesReference constant="true" species="M_NH3_Cell" stoichiometry="1" />
        </listOfReactants>
        <listOfProducts>
          <speciesReference constant="true" species="M_GAM6P_Cell" stoichiometry="1" />
        </listOfProducts>
        <fbc:geneProductAssociation>
          <fbc:geneProductRef fbc:geneProduct="G_CA_C0187" />
        </fbc:geneProductAssociation>
      </reaction>
      <reaction fast="false" id="R_AMSU3" name="AMSU3" reversible="true" fbc:lowerFluxBound="cobra_default_lb" fbc:upperFluxBound="cobra_default_ub">
        <listOfReactants>
          <speciesReference constant="true" species="M_GAM6P_Cell" stoichiometry="1" />
          <speciesReference constant="true" species="M_AC_Cell" stoichiometry="1" />
        </listOfReactants>
        <listOfProducts>
          <speciesReference constant="true" species="M_ACGAM6P_Cell" stoichiometry="1" />
        </listOfProducts>
        <fbc:geneProductAssociation>
          <fbc:geneProductRef fbc:geneProduct="G_CA_C0188" />
        </fbc:geneProductAssociation>
      </reaction>
      <reaction fast="false" id="R_AMSU4" name="AMSU4" reversible="false" fbc:lowerFluxBound="cobra_0_bound" fbc:upperFluxBound="cobra_default_ub">
        <listOfReactants>
          <speciesReference constant="true" species="M_GAM6P_Cell" stoichiometry="1" />
        </listOfReactants>
        <listOfProducts>
          <speciesReference constant="true" species="M_GAM1P_Cell" stoichiometry="1" />
        </listOfProducts>
        <fbc:geneProductAssociation>
          <fbc:geneProductRef fbc:geneProduct="G_CA_C0484" />
        </fbc:geneProductAssociation>
      </reaction>
      <reaction fast="false" id="R_AMSU5" name="AMSU5" reversible="false" fbc:lowerFluxBound="cobra_0_bound" fbc:upperFluxBound="cobra_default_ub">
        <listOfReactants>
          <speciesReference constant="true" species="M_ACCOA_Cell" stoichiometry="1" />
          <speciesReference constant="true" species="M_GAM1P_Cell" stoichiometry="1" />
        </listOfReactants>
        <listOfProducts>
          <speciesReference constant="true" species="M_COA_Cell" stoichiometry="1" />
          <speciesReference constant="true" species="M_ACGAM1P_Cell" stoichiometry="1" />
        </listOfProducts>
        <fbc:geneProductAssociation>
          <fbc:geneProductRef fbc:geneProduct="G_CA_C3222" />
        </fbc:geneProductAssociation>
      </reaction>
      <reaction fast="false" id="R_AMSU6" name="AMSU6" reversible="true" fbc:lowerFluxBound="cobra_default_lb" fbc:upperFluxBound="cobra_default_ub">
        <listOfReactants>
          <speciesReference constant="true" species="M_UTP_Cell" stoichiometry="1" />
          <speciesReference constant="true" species="M_ACGAM1P_Cell" stoichiometry="1" />
        </listOfReactants>
        <listOfProducts>
          <speciesReference constant="true" species="M_UACGAM_Cell" stoichiometry="1" />
          <speciesReference constant="true" species="M_PPi_Cell" stoichiometry="1" />
        </listOfProducts>
        <fbc:geneProductAssociation>
          <fbc:geneProductRef fbc:geneProduct="G_CA_C3222" />
        </fbc:geneProductAssociation>
      </reaction>
      <reaction fast="false" id="R_AMSU7" name="AMSU7" reversible="true" fbc:lowerFluxBound="cobra_default_lb" fbc:upperFluxBound="cobra_default_ub">
        <listOfReactants>
          <speciesReference constant="true" species="M_UACGAM_Cell" stoichiometry="1" />
          <speciesReference constant="true" species="M_PEP_Cell" stoichiometry="1" />
        </listOfReactants>
        <listOfProducts>
          <speciesReference constant="true" species="M_Pi_Cell" stoichiometry="1" />
          <speciesReference constant="true" species="M_UACCG_Cell" stoichiometry="1" />
        </listOfProducts>
        <fbc:geneProductAssociation>
          <fbc:or>
            <fbc:geneProductRef fbc:geneProduct="G_CA_C2862" />
            <fbc:geneProductRef fbc:geneProduct="G_CA_C3539" />
          </fbc:or>
        </fbc:geneProductAssociation>
      </reaction>
      <reaction fast="false" id="R_AMSU8" name="AMSU8" reversible="false" fbc:lowerFluxBound="cobra_0_bound" fbc:upperFluxBound="cobra_default_ub">
        <listOfReactants>
          <speciesReference constant="true" species="M_NADPH_Cell" stoichiometry="1" />
          <speciesReference constant="true" species="M_UACCG_Cell" stoichiometry="1" />
        </listOfReactants>
        <listOfProducts>
          <speciesReference constant="true" species="M_UAMR_Cell" stoichiometry="1" />
          <speciesReference constant="true" species="M_NADP_Cell" stoichiometry="1" />
        </listOfProducts>
        <fbc:geneProductAssociation>
          <fbc:geneProductRef fbc:geneProduct="G_CA_C0510" />
        </fbc:geneProductAssociation>
      </reaction>
      <reaction fast="false" id="R_NUSU1" name="NUSU1" reversible="false" fbc:lowerFluxBound="cobra_0_bound" fbc:upperFluxBound="cobra_default_ub">
        <listOfReactants>
          <speciesReference constant="true" species="M_dTTP_Cell" stoichiometry="1" />
          <speciesReference constant="true" species="M_G1P_Cell" stoichiometry="1" />
        </listOfReactants>
        <listOfProducts>
          <speciesReference constant="true" species="M_TDPGLC_Cell" stoichiometry="1" />
          <speciesReference constant="true" species="M_PPi_Cell" stoichiometry="1" />
        </listOfProducts>
        <fbc:geneProductAssociation>
          <fbc:geneProductRef fbc:geneProduct="G_CA_C2333" />
        </fbc:geneProductAssociation>
      </reaction>
      <reaction fast="false" id="R_NUSU2" name="NUSU2" reversible="true" fbc:lowerFluxBound="cobra_default_lb" fbc:upperFluxBound="cobra_default_ub">
        <listOfReactants>
          <speciesReference constant="true" species="M_TDPGLC_Cell" stoichiometry="1" />
        </listOfReactants>
        <listOfProducts>
          <speciesReference constant="true" species="M_TDPGAL_Cell" stoichiometry="1" />
        </listOfProducts>
        <fbc:geneProductAssociation>
          <fbc:or>
            <fbc:geneProductRef fbc:geneProduct="G_CA_C0794" />
            <fbc:geneProductRef fbc:geneProduct="G_CA_C1429" />
            <fbc:geneProductRef fbc:geneProduct="G_CA_C2334" />
            <fbc:geneProductRef fbc:geneProduct="G_CA_C2960" />
          </fbc:or>
        </fbc:geneProductAssociation>
      </reaction>
      <reaction fast="false" id="R_NUSU3" name="NUSU3" reversible="false" fbc:lowerFluxBound="cobra_0_bound" fbc:upperFluxBound="cobra_default_ub">
        <listOfReactants>
          <speciesReference constant="true" species="M_TDPGLC_Cell" stoichiometry="1" />
        </listOfReactants>
        <listOfProducts>
          <speciesReference constant="true" species="M_TDPDHdGLC_Cell" stoichiometry="1" />
        </listOfProducts>
        <fbc:geneProductAssociation>
          <fbc:geneProductRef fbc:geneProduct="G_CA_C2332" />
        </fbc:geneProductAssociation>
      </reaction>
      <reaction fast="false" id="R_NUSU4" name="NUSU4" reversible="false" fbc:lowerFluxBound="cobra_0_bound" fbc:upperFluxBound="cobra_default_ub">
        <listOfReactants>
          <speciesReference constant="true" species="M_TDPDHdGLC_Cell" stoichiometry="1" />
        </listOfReactants>
        <listOfProducts>
          <speciesReference constant="true" species="M_GDPoRHAM_Cell" stoichiometry="1" />
        </listOfProducts>
        <fbc:geneProductAssociation>
          <fbc:geneProductRef fbc:geneProduct="G_CA_C2331" />
        </fbc:geneProductAssociation>
      </reaction>
      <reaction fast="false" id="R_NUSU5" name="NUSU5" reversible="false" fbc:lowerFluxBound="cobra_0_bound" fbc:upperFluxBound="cobra_default_ub">
        <listOfReactants>
          <speciesReference constant="true" species="M_TDPDHdGLC_Cell" stoichiometry="1" />
        </listOfReactants>
        <listOfProducts>
          <speciesReference constant="true" species="M_TDPoRHAM_Cell" stoichiometry="1" />
        </listOfProducts>
        <fbc:geneProductAssociation>
          <fbc:geneProductRef fbc:geneProduct="G_CA_C2331" />
        </fbc:geneProductAssociation>
      </reaction>
      <reaction fast="false" id="R_NUSU6" name="NUSU6" reversible="false" fbc:lowerFluxBound="cobra_0_bound" fbc:upperFluxBound="cobra_default_ub">
        <listOfReactants>
          <speciesReference constant="true" species="M_NADPH_Cell" stoichiometry="1" />
          <speciesReference constant="true" species="M_GDPoRHAM_Cell" stoichiometry="1" />
        </listOfReactants>
        <listOfProducts>
          <speciesReference constant="true" species="M_GDPRHAM_Cell" stoichiometry="1" />
          <speciesReference constant="true" species="M_NADP_Cell" stoichiometry="1" />
        </listOfProducts>
        <fbc:geneProductAssociation>
          <fbc:or>
            <fbc:geneProductRef fbc:geneProduct="G_CA_C2315" />
            <fbc:geneProductRef fbc:geneProduct="G_CA_P0122" />
          </fbc:or>
        </fbc:geneProductAssociation>
      </reaction>
      <reaction fast="false" id="R_NUSU7" name="NUSU7" reversible="false" fbc:lowerFluxBound="cobra_0_bound" fbc:upperFluxBound="cobra_default_ub">
        <listOfReactants>
          <speciesReference constant="true" species="M_NADPH_Cell" stoichiometry="1" />
          <speciesReference constant="true" species="M_TDPoRHAM_Cell" stoichiometry="1" />
        </listOfReactants>
        <listOfProducts>
          <speciesReference constant="true" species="M_NADP_Cell" stoichiometry="1" />
          <speciesReference constant="true" species="M_TDPRHAM_Cell" stoichiometry="1" />
        </listOfProducts>
        <fbc:geneProductAssociation>
          <fbc:or>
            <fbc:geneProductRef fbc:geneProduct="G_CA_C2315" />
            <fbc:geneProductRef fbc:geneProduct="G_CA_P0122" />
          </fbc:or>
        </fbc:geneProductAssociation>
      </reaction>
      <reaction fast="false" id="R_PYR1" name="PYR1" reversible="false" fbc:lowerFluxBound="cobra_0_bound" fbc:upperFluxBound="cobra_default_ub">
        <listOfReactants>
          <speciesReference constant="true" species="M_PYR_Cell" stoichiometry="1" />
          <speciesReference constant="true" species="M_ATP_Cell" stoichiometry="1" />
        </listOfReactants>
        <listOfProducts>
          <speciesReference constant="true" species="M_PEP_Cell" stoichiometry="1" />
          <speciesReference constant="true" species="M_Pi_Cell" stoichiometry="1" />
          <speciesReference constant="true" species="M_AMP_Cell" stoichiometry="1" />
        </listOfProducts>
        <fbc:geneProductAssociation>
          <fbc:geneProductRef fbc:geneProduct="G_CA_C0534" />
        </fbc:geneProductAssociation>
      </reaction>
      <reaction fast="false" id="R_PYR2" name="PYR2" reversible="false" fbc:lowerFluxBound="cobra_0_bound" fbc:upperFluxBound="cobra_default_ub">
        <listOfReactants>
          <speciesReference constant="true" species="M_MAL_Cell" stoichiometry="1" />
          <speciesReference constant="true" species="M_NAD_Cell" stoichiometry="1" />
        </listOfReactants>
        <listOfProducts>
          <speciesReference constant="true" species="M_NADH_Cell" stoichiometry="1" />
          <speciesReference constant="true" species="M_PYR_Cell" stoichiometry="1" />
          <speciesReference constant="true" species="M_CO2_Cell" stoichiometry="1" />
        </listOfProducts>
        <fbc:geneProductAssociation>
          <fbc:or>
            <fbc:geneProductRef fbc:geneProduct="G_CA_C1589" />
            <fbc:geneProductRef fbc:geneProduct="G_CA_C1596" />
          </fbc:or>
        </fbc:geneProductAssociation>
      </reaction>
      <reaction fast="false" id="R_PYR3" name="PYR3" reversible="false" fbc:lowerFluxBound="cobra_0_bound" fbc:upperFluxBound="cobra_default_ub">
        <listOfReactants>
          <speciesReference constant="true" species="M_NADP_Cell" stoichiometry="1" />
          <speciesReference constant="true" species="M_MAL_Cell" stoichiometry="1" />
        </listOfReactants>
        <listOfProducts>
          <speciesReference constant="true" species="M_NADPH_Cell" stoichiometry="1" />
          <speciesReference constant="true" species="M_PYR_Cell" stoichiometry="1" />
          <speciesReference constant="true" species="M_CO2_Cell" stoichiometry="1" />
        </listOfProducts>
        <fbc:geneProductAssociation>
          <fbc:geneProductRef fbc:geneProduct="G_CA_C1589" />
        </fbc:geneProductAssociation>
      </reaction>
      <reaction fast="false" id="R_PYR4" name="PYR4" reversible="true" fbc:lowerFluxBound="cobra_default_lb" fbc:upperFluxBound="cobra_default_ub">
        <listOfReactants>
          <speciesReference constant="true" species="M_ACCOA_Cell" stoichiometry="1" />
          <speciesReference constant="true" species="M_HCO3_Cell" stoichiometry="1" />
          <speciesReference constant="true" species="M_ATP_Cell" stoichiometry="1" />
        </listOfReactants>
        <listOfProducts>
          <speciesReference constant="true" species="M_MALCOA_Cell" stoichiometry="1" />
          <speciesReference constant="true" species="M_ADP_Cell" stoichiometry="1" />
          <speciesReference constant="true" species="M_Pi_Cell" stoichiometry="1" />
        </listOfProducts>
        <fbc:geneProductAssociation>
          <fbc:and>
            <fbc:geneProductRef fbc:geneProduct="G_CA_C3568" />
            <fbc:geneProductRef fbc:geneProduct="G_CA_C3569" />
            <fbc:geneProductRef fbc:geneProduct="G_CA_C3570" />
            <fbc:geneProductRef fbc:geneProduct="G_CA_C3572" />
          </fbc:and>
        </fbc:geneProductAssociation>
      </reaction>
      <reaction fast="false" id="R_PYR5" name="PYR5" reversible="false" fbc:lowerFluxBound="cobra_0_bound" fbc:upperFluxBound="cobra_default_ub">
        <listOfReactants>
          <speciesReference constant="true" species="M_ACCOA_Cell" stoichiometry="1" />
          <speciesReference constant="true" species="M__3MOB_Cell" stoichiometry="1" />
        </listOfReactants>
        <listOfProducts>
          <speciesReference constant="true" species="M__2IPPMAL_Cell" stoichiometry="1" />
          <speciesReference constant="true" species="M_COA_Cell" stoichiometry="1" />
        </listOfProducts>
        <fbc:geneProductAssociation>
          <fbc:or>
            <fbc:geneProductRef fbc:geneProduct="G_CA_C0273" />
            <fbc:geneProductRef fbc:geneProduct="G_CA_C3174" />
          </fbc:or>
        </fbc:geneProductAssociation>
      </reaction>
      <reaction fast="false" id="R_PYR6" name="PYR6" reversible="false" fbc:lowerFluxBound="cobra_0_bound" fbc:upperFluxBound="cobra_default_ub">
        <listOfReactants>
          <speciesReference constant="true" species="M_PYR_Cell" stoichiometry="1" />
          <speciesReference constant="true" species="M_COA_Cell" stoichiometry="1" />
        </listOfReactants>
        <listOfProducts>
          <speciesReference constant="true" species="M_ACCOA_Cell" stoichiometry="1" />
          <speciesReference constant="true" species="M_FORM_Cell" stoichiometry="1" />
        </listOfProducts>
        <fbc:geneProductAssociation>
          <fbc:geneProductRef fbc:geneProduct="G_CA_C0980" />
        </fbc:geneProductAssociation>
      </reaction>
      <reaction fast="false" id="R_METHANE1" name="METHANE1" reversible="false" fbc:lowerFluxBound="cobra_0_bound" fbc:upperFluxBound="cobra_default_ub">
        <listOfReactants>
          <speciesReference constant="true" species="M_CO2_Cell" stoichiometry="1" />
          <speciesReference constant="true" species="M_MECORR_Cell" stoichiometry="1" />
        </listOfReactants>
        <listOfProducts>
          <speciesReference constant="true" species="M_ACCOA_Cell" stoichiometry="1" />
          <speciesReference constant="true" species="M_CORR_Cell" stoichiometry="1" />
        </listOfProducts>
        <fbc:geneProductAssociation>
          <fbc:or>
            <fbc:geneProductRef fbc:geneProduct="G_CA_C0116" />
            <fbc:geneProductRef fbc:geneProduct="G_CA_C2498" />
          </fbc:or>
        </fbc:geneProductAssociation>
      </reaction>
      <reaction fast="false" id="R_NITROGEN1" name="NITROGEN1" reversible="false" fbc:lowerFluxBound="cobra_0_bound" fbc:upperFluxBound="cobra_default_ub">
        <listOfReactants>
          <speciesReference constant="true" species="M_Fd_Red__Cell" stoichiometry="6" />
          <speciesReference constant="true" species="M_NO2_Cell" stoichiometry="1" />
        </listOfReactants>
        <listOfProducts>
          <speciesReference constant="true" species="M_NH3_Cell" stoichiometry="1" />
          <speciesReference constant="true" species="M_Fd_Ox__Cell" stoichiometry="6" />
        </listOfProducts>
        <fbc:geneProductAssociation>
          <fbc:geneProductRef fbc:geneProduct="G_CA_C0094" />
        </fbc:geneProductAssociation>
      </reaction>
      <reaction fast="false" id="R_NITROGEN2" name="NITROGEN2" reversible="false" fbc:lowerFluxBound="cobra_0_bound" fbc:upperFluxBound="cobra_0_bound">
        <listOfReactants>
          <speciesReference constant="true" species="M_N2_Cell" stoichiometry="1" />
          <speciesReference constant="true" species="M_ATP_Cell" stoichiometry="16" />
          <speciesReference constant="true" species="M_Fd_Red__Cell" stoichiometry="8" />
        </listOfReactants>
        <listOfProducts>
          <speciesReference constant="true" species="M_Pi_Cell" stoichiometry="16" />
          <speciesReference constant="true" species="M_H2_Cell" stoichiometry="1" />
          <speciesReference constant="true" species="M_ADP_Cell" stoichiometry="16" />
          <speciesReference constant="true" species="M_NH3_Cell" stoichiometry="2" />
          <speciesReference constant="true" species="M_Fd_Ox__Cell" stoichiometry="8" />
        </listOfProducts>
        <fbc:geneProductAssociation>
          <fbc:and>
            <fbc:geneProductRef fbc:geneProduct="G_CA_C0253" />
            <fbc:geneProductRef fbc:geneProduct="G_CA_C0256" />
            <fbc:geneProductRef fbc:geneProduct="G_CA_C0257" />
          </fbc:and>
        </fbc:geneProductAssociation>
      </reaction>
      <reaction fast="false" id="R_NITROGEN3" name="NITROGEN3" reversible="false" fbc:lowerFluxBound="cobra_0_bound" fbc:upperFluxBound="cobra_default_ub">
        <listOfReactants>
          <speciesReference constant="true" species="M_ATP_Cell" stoichiometry="1" />
          <speciesReference constant="true" species="M_LGLU_Cell" stoichiometry="1" />
          <speciesReference constant="true" species="M_NH3_Cell" stoichiometry="1" />
        </listOfReactants>
        <listOfProducts>
          <speciesReference constant="true" species="M_Pi_Cell" stoichiometry="1" />
          <speciesReference constant="true" species="M_LGLN_Cell" stoichiometry="1" />
          <speciesReference constant="true" species="M_ADP_Cell" stoichiometry="1" />
        </listOfProducts>
        <fbc:geneProductAssociation>
          <fbc:geneProductRef fbc:geneProduct="G_CA_C2658" />
        </fbc:geneProductAssociation>
      </reaction>
      <reaction fast="false" id="R_NITROGEN4" name="NITROGEN4" reversible="false" fbc:lowerFluxBound="cobra_0_bound" fbc:upperFluxBound="cobra_default_ub">
        <listOfReactants>
          <speciesReference constant="true" species="M_AKG_Cell" stoichiometry="1" />
          <speciesReference constant="true" species="M_NADPH_Cell" stoichiometry="1" />
          <speciesReference constant="true" species="M_LGLN_Cell" stoichiometry="1" />
        </listOfReactants>
        <listOfProducts>
          <speciesReference constant="true" species="M_NADP_Cell" stoichiometry="1" />
          <speciesReference constant="true" species="M_LGLU_Cell" stoichiometry="2" />
        </listOfProducts>
        <fbc:geneProductAssociation>
          <fbc:and>
            <fbc:geneProductRef fbc:geneProduct="G_CA_C0764" />
            <fbc:geneProductRef fbc:geneProduct="G_CA_C1673" />
            <fbc:geneProductRef fbc:geneProduct="G_CA_C1674" />
          </fbc:and>
        </fbc:geneProductAssociation>
      </reaction>
      <reaction fast="false" id="R_NITROGEN5" name="NITROGEN5" reversible="false" fbc:lowerFluxBound="cobra_0_bound" fbc:upperFluxBound="cobra_default_ub">
        <listOfReactants>
          <speciesReference constant="true" species="M_LASP_Cell" stoichiometry="1" />
          <speciesReference constant="true" species="M_LGLN_Cell" stoichiometry="1" />
          <speciesReference constant="true" species="M_ATP_Cell" stoichiometry="1" />
        </listOfReactants>
        <listOfProducts>
          <speciesReference constant="true" species="M_PPi_Cell" stoichiometry="1" />
          <speciesReference constant="true" species="M_LASN_Cell" stoichiometry="1" />
          <speciesReference constant="true" species="M_LGLU_Cell" stoichiometry="1" />
          <speciesReference constant="true" species="M_AMP_Cell" stoichiometry="1" />
        </listOfProducts>
        <fbc:geneProductAssociation>
          <fbc:geneProductRef fbc:geneProduct="G_CA_C2243" />
        </fbc:geneProductAssociation>
      </reaction>
      <reaction fast="false" id="R_NITROGEN6" name="NITROGEN6" reversible="false" fbc:lowerFluxBound="cobra_0_bound" fbc:upperFluxBound="cobra_default_ub">
        <listOfReactants>
          <speciesReference constant="true" species="M_AKG_Cell" stoichiometry="1" />
          <speciesReference constant="true" species="M_NADPH_Cell" stoichiometry="1" />
          <speciesReference constant="true" species="M_NH3_Cell" stoichiometry="1" />
        </listOfReactants>
        <listOfProducts>
          <speciesReference constant="true" species="M_NADP_Cell" stoichiometry="1" />
          <speciesReference constant="true" species="M_LGLU_Cell" stoichiometry="1" />
        </listOfProducts>
        <fbc:geneProductAssociation>
          <fbc:geneProductRef fbc:geneProduct="G_CA_C0737" />
        </fbc:geneProductAssociation>
      </reaction>
      <reaction fast="false" id="R_NITROGEN7" name="NITROGEN7" reversible="false" fbc:lowerFluxBound="cobra_0_bound" fbc:upperFluxBound="cobra_0_bound">
        <listOfReactants>
          <speciesReference constant="true" species="M_LASP_Cell" stoichiometry="1" />
        </listOfReactants>
        <listOfProducts>
          <speciesReference constant="true" species="M_FUM_Cell" stoichiometry="1" />
          <speciesReference constant="true" species="M_NH3_Cell" stoichiometry="1" />
        </listOfProducts>
        <fbc:geneProductAssociation>
          <fbc:or>
            <fbc:geneProductRef fbc:geneProduct="G_CA_C0274" />
            <fbc:geneProductRef fbc:geneProduct="G_CA_C1652" />
          </fbc:or>
        </fbc:geneProductAssociation>
      </reaction>
      <reaction fast="false" id="R_NITROGEN8" name="NITROGEN8" reversible="false" fbc:lowerFluxBound="cobra_0_bound" fbc:upperFluxBound="cobra_default_ub">
        <listOfReactants>
          <speciesReference constant="true" species="M_LASN_Cell" stoichiometry="1" />
        </listOfReactants>
        <listOfProducts>
          <speciesReference constant="true" species="M_LASP_Cell" stoichiometry="1" />
          <speciesReference constant="true" species="M_NH3_Cell" stoichiometry="1" />
        </listOfProducts>
        <fbc:geneProductAssociation>
          <fbc:geneProductRef fbc:geneProduct="G_CA_C1714" />
        </fbc:geneProductAssociation>
      </reaction>
      <reaction fast="false" id="R_NITROGEN9" name="NITROGEN9" reversible="false" fbc:lowerFluxBound="cobra_0_bound" fbc:upperFluxBound="cobra_default_ub">
        <listOfReactants>
          <speciesReference constant="true" species="M_CYST_Cell" stoichiometry="1" />
        </listOfReactants>
        <listOfProducts>
          <speciesReference constant="true" species="M_PYR_Cell" stoichiometry="1" />
          <speciesReference constant="true" species="M_LHCYS_Cell" stoichiometry="1" />
          <speciesReference constant="true" species="M_NH3_Cell" stoichiometry="1" />
        </listOfProducts>
        <fbc:geneProductAssociation>
          <fbc:geneProductRef fbc:geneProduct="G_CA_C0391" />
        </fbc:geneProductAssociation>
      </reaction>
      <reaction fast="false" id="R_SULFUR1" name="SULFUR1" reversible="false" fbc:lowerFluxBound="cobra_0_bound" fbc:upperFluxBound="cobra_default_ub">
        <listOfReactants>
          <speciesReference constant="true" species="M_SO4_Cell" stoichiometry="1" />
          <speciesReference constant="true" species="M_ATP_Cell" stoichiometry="1" />
        </listOfReactants>
        <listOfProducts>
          <speciesReference constant="true" species="M_PPi_Cell" stoichiometry="1" />
          <speciesReference constant="true" species="M_APS_Cell" stoichiometry="1" />
        </listOfProducts>
        <fbc:geneProductAssociation>
          <fbc:and>
            <fbc:geneProductRef fbc:geneProduct="G_CA_C0110" />
            <fbc:geneProductRef fbc:geneProduct="G_CA_C0109" />
          </fbc:and>
        </fbc:geneProductAssociation>
      </reaction>
      <reaction fast="false" id="R_SULFUR2" name="SULFUR2" reversible="false" fbc:lowerFluxBound="cobra_0_bound" fbc:upperFluxBound="cobra_default_ub">
        <listOfReactants>
          <speciesReference constant="true" species="M_ATP_Cell" stoichiometry="1" />
          <speciesReference constant="true" species="M_APS_Cell" stoichiometry="1" />
        </listOfReactants>
        <listOfProducts>
          <speciesReference constant="true" species="M_ADP_Cell" stoichiometry="1" />
          <speciesReference constant="true" species="M_PAPS_Cell" stoichiometry="1" />
        </listOfProducts>
        <fbc:geneProductAssociation>
          <fbc:or>
            <fbc:geneProductRef fbc:geneProduct="G_CA_C0110" />
            <fbc:geneProductRef fbc:geneProduct="G_CA_C0103" />
          </fbc:or>
        </fbc:geneProductAssociation>
      </reaction>
      <reaction fast="false" id="R_SULFUR3" name="SULFUR3" reversible="false" fbc:lowerFluxBound="cobra_0_bound" fbc:upperFluxBound="cobra_default_ub">
        <listOfReactants>
          <speciesReference constant="true" species="M_PAPS_Cell" stoichiometry="1" />
          <speciesReference constant="true" species="M_TRD_Red__Cell" stoichiometry="1" />
        </listOfReactants>
        <listOfProducts>
          <speciesReference constant="true" species="M_PAP_Cell" stoichiometry="1" />
          <speciesReference constant="true" species="M_SO3_Cell" stoichiometry="1" />
          <speciesReference constant="true" species="M_TRD_Ox__Cell" stoichiometry="1" />
        </listOfProducts>
      </reaction>
      <reaction fast="false" id="R_SULFUR4" name="SULFUR4" reversible="false" fbc:lowerFluxBound="cobra_0_bound" fbc:upperFluxBound="cobra_default_ub">
        <listOfReactants>
          <speciesReference constant="true" species="M_PAP_Cell" stoichiometry="1" />
        </listOfReactants>
        <listOfProducts>
          <speciesReference constant="true" species="M_Pi_Cell" stoichiometry="1" />
          <speciesReference constant="true" species="M_AMP_Cell" stoichiometry="1" />
        </listOfProducts>
      </reaction>
      <reaction fast="false" id="R_SULFUR5" name="SULFUR5" reversible="false" fbc:lowerFluxBound="cobra_0_bound" fbc:upperFluxBound="cobra_default_ub">
        <listOfReactants>
          <speciesReference constant="true" species="M_NADPH_Cell" stoichiometry="3" />
          <speciesReference constant="true" species="M_SO3_Cell" stoichiometry="1" />
        </listOfReactants>
        <listOfProducts>
          <speciesReference constant="true" species="M_NADP_Cell" stoichiometry="3" />
          <speciesReference constant="true" species="M_S_Cell" stoichiometry="1" />
        </listOfProducts>
        <fbc:geneProductAssociation>
          <fbc:and>
            <fbc:geneProductRef fbc:geneProduct="G_CA_C0104" />
            <fbc:geneProductRef fbc:geneProduct="G_CA_C1513" />
            <fbc:geneProductRef fbc:geneProduct="G_CA_C1514" />
            <fbc:geneProductRef fbc:geneProduct="G_CA_C1515" />
          </fbc:and>
        </fbc:geneProductAssociation>
      </reaction>
      <reaction fast="false" id="R_SULFUR6" name="SULFUR6" reversible="false" fbc:lowerFluxBound="cobra_0_bound" fbc:upperFluxBound="cobra_default_ub">
        <listOfReactants>
          <speciesReference constant="true" species="M_ACCOA_Cell" stoichiometry="1" />
          <speciesReference constant="true" species="M_LSER_Cell" stoichiometry="1" />
        </listOfReactants>
        <listOfProducts>
          <speciesReference constant="true" species="M_COA_Cell" stoichiometry="1" />
          <speciesReference constant="true" species="M_ACSER_Cell" stoichiometry="1" />
        </listOfProducts>
        <fbc:geneProductAssociation>
          <fbc:geneProductRef fbc:geneProduct="G_CA_C0687" />
        </fbc:geneProductAssociation>
      </reaction>
      <reaction fast="false" id="R_SULFUR7" name="SULFUR7" reversible="false" fbc:lowerFluxBound="cobra_0_bound" fbc:upperFluxBound="cobra_default_ub">
        <listOfReactants>
          <speciesReference constant="true" species="M_ACSER_Cell" stoichiometry="1" />
          <speciesReference constant="true" species="M_S_Cell" stoichiometry="1" />
        </listOfReactants>
        <listOfProducts>
          <speciesReference constant="true" species="M_LCYS_Cell" stoichiometry="1" />
          <speciesReference constant="true" species="M_AC_Cell" stoichiometry="1" />
        </listOfProducts>
        <fbc:geneProductAssociation>
          <fbc:or>
            <fbc:geneProductRef fbc:geneProduct="G_CA_C0931" />
            <fbc:geneProductRef fbc:geneProduct="G_CA_C2235" />
          </fbc:or>
        </fbc:geneProductAssociation>
      </reaction>
      <reaction fast="false" id="R_SULFUR8" name="SULFUR8" reversible="false" fbc:lowerFluxBound="cobra_0_bound" fbc:upperFluxBound="cobra_default_ub">
        <listOfReactants>
          <speciesReference constant="true" species="M_SUCCOA_Cell" stoichiometry="1" />
          <speciesReference constant="true" species="M_LHMS_Cell" stoichiometry="1" />
        </listOfReactants>
        <listOfProducts>
          <speciesReference constant="true" species="M_SUCHMS_Cell" stoichiometry="1" />
          <speciesReference constant="true" species="M_COA_Cell" stoichiometry="1" />
        </listOfProducts>
        <fbc:geneProductAssociation>
          <fbc:geneProductRef fbc:geneProduct="G_CA_C1825" />
        </fbc:geneProductAssociation>
      </reaction>
      <reaction fast="false" id="R_SULFUR9" name="SULFUR9" reversible="false" fbc:lowerFluxBound="cobra_0_bound" fbc:upperFluxBound="cobra_default_ub">
        <listOfReactants>
          <speciesReference constant="true" species="M_LCYS_Cell" stoichiometry="1" />
          <speciesReference constant="true" species="M_SUCHMS_Cell" stoichiometry="1" />
        </listOfReactants>
        <listOfProducts>
          <speciesReference constant="true" species="M_SUCC_Cell" stoichiometry="1" />
          <speciesReference constant="true" species="M_CYST_Cell" stoichiometry="1" />
        </listOfProducts>
        <fbc:geneProductAssociation>
          <fbc:or>
            <fbc:geneProductRef fbc:geneProduct="G_CA_C0390" />
            <fbc:geneProductRef fbc:geneProduct="G_CA_C0930" />
          </fbc:or>
        </fbc:geneProductAssociation>
      </reaction>
      <reaction fast="false" id="R_GLU1" name="GLU1" reversible="true" fbc:lowerFluxBound="cobra_default_lb" fbc:upperFluxBound="cobra_default_ub">
        <listOfReactants>
          <speciesReference constant="true" species="M_LASP_Cell" stoichiometry="1" />
          <speciesReference constant="true" species="M_AKG_Cell" stoichiometry="1" />
        </listOfReactants>
        <listOfProducts>
          <speciesReference constant="true" species="M_LGLU_Cell" stoichiometry="1" />
          <speciesReference constant="true" species="M_OAA_Cell" stoichiometry="1" />
        </listOfProducts>
        <fbc:geneProductAssociation>
          <fbc:or>
            <fbc:geneProductRef fbc:geneProduct="G_CA_C1001" />
            <fbc:geneProductRef fbc:geneProduct="G_CA_C1819" />
            <fbc:geneProductRef fbc:geneProduct="G_CA_C2832" />
          </fbc:or>
        </fbc:geneProductAssociation>
      </reaction>
      <reaction fast="false" id="R_GLU2" name="GLU2" reversible="true" fbc:lowerFluxBound="cobra_default_lb" fbc:upperFluxBound="cobra_default_ub">
        <listOfReactants>
          <speciesReference constant="true" species="M_LGLU_Cell" stoichiometry="1" />
        </listOfReactants>
        <listOfProducts>
          <speciesReference constant="true" species="M_DGLU_Cell" stoichiometry="1" />
        </listOfProducts>
        <fbc:geneProductAssociation>
          <fbc:geneProductRef fbc:geneProduct="G_CA_C3250" />
        </fbc:geneProductAssociation>
      </reaction>
      <reaction fast="false" id="R_GLU3" name="GLU3" reversible="false" fbc:lowerFluxBound="cobra_0_bound" fbc:upperFluxBound="cobra_default_ub">
        <listOfReactants>
          <speciesReference constant="true" species="M_DNAD_Cell" stoichiometry="1" />
          <speciesReference constant="true" species="M_LGLN_Cell" stoichiometry="1" />
          <speciesReference constant="true" species="M_ATP_Cell" stoichiometry="1" />
        </listOfReactants>
        <listOfProducts>
          <speciesReference constant="true" species="M_PPi_Cell" stoichiometry="1" />
          <speciesReference constant="true" species="M_NAD_Cell" stoichiometry="1" />
          <speciesReference constant="true" species="M_LGLU_Cell" stoichiometry="1" />
          <speciesReference constant="true" species="M_AMP_Cell" stoichiometry="1" />
        </listOfProducts>
        <fbc:geneProductAssociation>
          <fbc:or>
            <fbc:geneProductRef fbc:geneProduct="G_CA_C1050" />
            <fbc:geneProductRef fbc:geneProduct="G_CA_C1782" />
          </fbc:or>
        </fbc:geneProductAssociation>
      </reaction>
      <reaction fast="false" id="R_GLU4" name="GLU4" reversible="true" fbc:lowerFluxBound="cobra_default_lb" fbc:upperFluxBound="cobra_default_ub">
        <listOfReactants>
          <speciesReference constant="true" species="M_AKG_Cell" stoichiometry="1" />
          <speciesReference constant="true" species="M__4ABUT_Cell" stoichiometry="1" />
        </listOfReactants>
        <listOfProducts>
          <speciesReference constant="true" species="M_SUCCSA_Cell" stoichiometry="1" />
          <speciesReference constant="true" species="M_LGLU_Cell" stoichiometry="1" />
        </listOfProducts>
        <fbc:geneProductAssociation>
          <fbc:or>
            <fbc:geneProductRef fbc:geneProduct="G_CA_C0368" />
            <fbc:geneProductRef fbc:geneProduct="G_CA_C1427" />
          </fbc:or>
        </fbc:geneProductAssociation>
      </reaction>
      <reaction fast="false" id="R_ASPALA1" name="ASPALA1" reversible="false" fbc:lowerFluxBound="cobra_0_bound" fbc:upperFluxBound="cobra_default_ub">
        <listOfReactants>
          <speciesReference constant="true" species="M_LASP_Cell" stoichiometry="1" />
          <speciesReference constant="true" species="M_LCITR_Cell" stoichiometry="1" />
          <speciesReference constant="true" species="M_ATP_Cell" stoichiometry="1" />
        </listOfReactants>
        <listOfProducts>
          <speciesReference constant="true" species="M_PPi_Cell" stoichiometry="1" />
          <speciesReference constant="true" species="M_ARGSUC_Cell" stoichiometry="1" />
          <speciesReference constant="true" species="M_AMP_Cell" stoichiometry="1" />
        </listOfProducts>
        <fbc:geneProductAssociation>
          <fbc:geneProductRef fbc:geneProduct="G_CA_C0973" />
        </fbc:geneProductAssociation>
      </reaction>
      <reaction fast="false" id="R_ASPALA2" name="ASPALA2" reversible="false" fbc:lowerFluxBound="cobra_0_bound" fbc:upperFluxBound="cobra_default_ub">
        <listOfReactants>
          <speciesReference constant="true" species="M_ARGSUC_Cell" stoichiometry="1" />
        </listOfReactants>
        <listOfProducts>
          <speciesReference constant="true" species="M_LARG_Cell" stoichiometry="1" />
          <speciesReference constant="true" species="M_FUM_Cell" stoichiometry="1" />
        </listOfProducts>
        <fbc:geneProductAssociation>
          <fbc:geneProductRef fbc:geneProduct="G_CA_C0974" />
        </fbc:geneProductAssociation>
      </reaction>
      <reaction fast="false" id="R_ASPALA3" name="ASPALA3" reversible="false" fbc:lowerFluxBound="cobra_0_bound" fbc:upperFluxBound="cobra_default_ub">
        <listOfReactants>
          <speciesReference constant="true" species="M_LASP_Cell" stoichiometry="1" />
        </listOfReactants>
        <listOfProducts>
          <speciesReference constant="true" species="M_CO2_Cell" stoichiometry="1" />
          <speciesReference constant="true" species="M_bALA_Cell" stoichiometry="1" />
        </listOfProducts>
        <fbc:geneProductAssociation>
          <fbc:geneProductRef fbc:geneProduct="G_CA_C2916" />
        </fbc:geneProductAssociation>
      </reaction>
      <reaction fast="false" id="R_ASPALA4" name="ASPALA4" reversible="true" fbc:lowerFluxBound="cobra_default_lb" fbc:upperFluxBound="cobra_default_ub">
        <listOfReactants>
          <speciesReference constant="true" species="M_PYR_Cell" stoichiometry="1" />
          <speciesReference constant="true" species="M_LGLU_Cell" stoichiometry="1" />
        </listOfReactants>
        <listOfProducts>
          <speciesReference constant="true" species="M_AKG_Cell" stoichiometry="1" />
          <speciesReference constant="true" species="M_LALA_Cell" stoichiometry="1" />
        </listOfProducts>
      </reaction>
      <reaction fast="false" id="R_ASPALA5" name="ASPALA5" reversible="true" fbc:lowerFluxBound="cobra_default_lb" fbc:upperFluxBound="cobra_default_ub">
        <listOfReactants>
          <speciesReference constant="true" species="M_LALA_Cell" stoichiometry="1" />
        </listOfReactants>
        <listOfProducts>
          <speciesReference constant="true" species="M_DALA_Cell" stoichiometry="1" />
        </listOfProducts>
        <fbc:geneProductAssociation>
          <fbc:or>
            <fbc:geneProductRef fbc:geneProduct="G_CA_C0492" />
            <fbc:geneProductRef fbc:geneProduct="G_CA_C3331" />
          </fbc:or>
        </fbc:geneProductAssociation>
      </reaction>
      <reaction fast="false" id="R_ASPALA6" name="ASPALA6" reversible="false" fbc:lowerFluxBound="cobra_0_bound" fbc:upperFluxBound="cobra_0_bound">
        <listOfReactants>
          <speciesReference constant="true" species="M_LASP_Cell" stoichiometry="1" />
          <speciesReference constant="true" species="M_O2_Cell" stoichiometry="1" />
        </listOfReactants>
        <listOfProducts>
          <speciesReference constant="true" species="M_H2O2_Cell" stoichiometry="1" />
          <speciesReference constant="true" species="M_OAA_Cell" stoichiometry="1" />
          <speciesReference constant="true" species="M_NH3_Cell" stoichiometry="1" />
        </listOfProducts>
        <fbc:geneProductAssociation>
          <fbc:geneProductRef fbc:geneProduct="G_CA_C1024" />
        </fbc:geneProductAssociation>
      </reaction>
      <reaction fast="false" id="R_ASPALA7" name="ASPALA7" reversible="false" fbc:lowerFluxBound="cobra_0_bound" fbc:upperFluxBound="cobra_default_ub">
        <listOfReactants>
          <speciesReference constant="true" species="M_DALA_Cell" stoichiometry="2" />
          <speciesReference constant="true" species="M_ATP_Cell" stoichiometry="1" />
        </listOfReactants>
        <listOfProducts>
          <speciesReference constant="true" species="M_DALADALA_Cell" stoichiometry="1" />
          <speciesReference constant="true" species="M_Pi_Cell" stoichiometry="1" />
          <speciesReference constant="true" species="M_ADP_Cell" stoichiometry="1" />
        </listOfProducts>
        <fbc:geneProductAssociation>
          <fbc:geneProductRef fbc:geneProduct="G_CA_C2895" />
        </fbc:geneProductAssociation>
      </reaction>
      <reaction fast="false" id="R_ASPALA8" name="ASPALA8" reversible="true" fbc:lowerFluxBound="cobra_default_lb" fbc:upperFluxBound="cobra_default_ub">
        <listOfReactants>
          <speciesReference constant="true" species="M_PYR_Cell" stoichiometry="1" />
          <speciesReference constant="true" species="M_DGLU_Cell" stoichiometry="1" />
        </listOfReactants>
        <listOfProducts>
          <speciesReference constant="true" species="M_AKG_Cell" stoichiometry="1" />
          <speciesReference constant="true" species="M_DALA_Cell" stoichiometry="1" />
        </listOfProducts>
        <fbc:geneProductAssociation>
          <fbc:geneProductRef fbc:geneProduct="G_CA_C0792" />
        </fbc:geneProductAssociation>
      </reaction>
      <reaction fast="false" id="R_GST1" name="GST1" reversible="false" fbc:lowerFluxBound="cobra_0_bound" fbc:upperFluxBound="cobra_default_ub">
        <listOfReactants>
          <speciesReference constant="true" species="M_LASP_Cell" stoichiometry="1" />
          <speciesReference constant="true" species="M_ATP_Cell" stoichiometry="1" />
        </listOfReactants>
        <listOfProducts>
          <speciesReference constant="true" species="M__4PASP_Cell" stoichiometry="1" />
          <speciesReference constant="true" species="M_ADP_Cell" stoichiometry="1" />
        </listOfProducts>
        <fbc:geneProductAssociation>
          <fbc:or>
            <fbc:geneProductRef fbc:geneProduct="G_CA_C0278" />
            <fbc:geneProductRef fbc:geneProduct="G_CA_C1810" />
          </fbc:or>
        </fbc:geneProductAssociation>
      </reaction>
      <reaction fast="false" id="R_GST2" name="GST2" reversible="false" fbc:lowerFluxBound="cobra_0_bound" fbc:upperFluxBound="cobra_default_ub">
        <listOfReactants>
          <speciesReference constant="true" species="M_NADPH_Cell" stoichiometry="1" />
          <speciesReference constant="true" species="M__4PASP_Cell" stoichiometry="1" />
        </listOfReactants>
        <listOfProducts>
          <speciesReference constant="true" species="M_Pi_Cell" stoichiometry="1" />
          <speciesReference constant="true" species="M_ASPSA_Cell" stoichiometry="1" />
          <speciesReference constant="true" species="M_NADP_Cell" stoichiometry="1" />
        </listOfProducts>
        <fbc:geneProductAssociation>
          <fbc:or>
            <fbc:geneProductRef fbc:geneProduct="G_CA_C0568" />
            <fbc:geneProductRef fbc:geneProduct="G_CA_C0022" />
          </fbc:or>
        </fbc:geneProductAssociation>
      </reaction>
      <reaction fast="false" id="R_GST3" name="GST3" reversible="true" fbc:lowerFluxBound="cobra_default_lb" fbc:upperFluxBound="cobra_default_ub">
        <listOfReactants>
          <speciesReference constant="true" species="M_NADPH_Cell" stoichiometry="1" />
          <speciesReference constant="true" species="M_ASPSA_Cell" stoichiometry="1" />
        </listOfReactants>
        <listOfProducts>
          <speciesReference constant="true" species="M_NADP_Cell" stoichiometry="1" />
          <speciesReference constant="true" species="M_LHMS_Cell" stoichiometry="1" />
        </listOfProducts>
        <fbc:geneProductAssociation>
          <fbc:geneProductRef fbc:geneProduct="G_CA_C0998" />
        </fbc:geneProductAssociation>
      </reaction>
      <reaction fast="false" id="R_GST4" name="GST4" reversible="false" fbc:lowerFluxBound="cobra_0_bound" fbc:upperFluxBound="cobra_default_ub">
        <listOfReactants>
          <speciesReference constant="true" species="M_LHMS_Cell" stoichiometry="1" />
          <speciesReference constant="true" species="M_ATP_Cell" stoichiometry="1" />
        </listOfReactants>
        <listOfProducts>
          <speciesReference constant="true" species="M_PHOM_Cell" stoichiometry="1" />
          <speciesReference constant="true" species="M_ADP_Cell" stoichiometry="1" />
        </listOfProducts>
        <fbc:geneProductAssociation>
          <fbc:geneProductRef fbc:geneProduct="G_CA_C1235" />
        </fbc:geneProductAssociation>
      </reaction>
      <reaction fast="false" id="R_GST5" name="GST5" reversible="false" fbc:lowerFluxBound="cobra_0_bound" fbc:upperFluxBound="cobra_default_ub">
        <listOfReactants>
          <speciesReference constant="true" species="M_PHOM_Cell" stoichiometry="1" />
        </listOfReactants>
        <listOfProducts>
          <speciesReference constant="true" species="M_Pi_Cell" stoichiometry="1" />
          <speciesReference constant="true" species="M_LTHR_Cell" stoichiometry="1" />
        </listOfProducts>
        <fbc:geneProductAssociation>
          <fbc:geneProductRef fbc:geneProduct="G_CA_C0999" />
        </fbc:geneProductAssociation>
      </reaction>
      <reaction fast="false" id="R_GST6" name="GST6" reversible="true" fbc:lowerFluxBound="cobra_default_lb" fbc:upperFluxBound="cobra_default_ub">
        <listOfReactants>
          <speciesReference constant="true" species="M_LTHR_Cell" stoichiometry="1" />
        </listOfReactants>
        <listOfProducts>
          <speciesReference constant="true" species="M_ACAL_Cell" stoichiometry="1" />
          <speciesReference constant="true" species="M_GLY_Cell" stoichiometry="1" />
        </listOfProducts>
        <fbc:geneProductAssociation>
          <fbc:geneProductRef fbc:geneProduct="G_CA_C3420" />
        </fbc:geneProductAssociation>
      </reaction>
      <reaction fast="false" id="R_GST7" name="GST7" reversible="true" fbc:lowerFluxBound="cobra_default_lb" fbc:upperFluxBound="cobra_default_ub">
        <listOfReactants>
          <speciesReference constant="true" species="M_MLTHF_Cell" stoichiometry="1" />
          <speciesReference constant="true" species="M_GLY_Cell" stoichiometry="1" />
        </listOfReactants>
        <listOfProducts>
          <speciesReference constant="true" species="M_LSER_Cell" stoichiometry="1" />
          <speciesReference constant="true" species="M_THF_Cell" stoichiometry="1" />
        </listOfProducts>
        <fbc:geneProductAssociation>
          <fbc:geneProductRef fbc:geneProduct="G_CA_C2264" />
        </fbc:geneProductAssociation>
      </reaction>
      <reaction fast="false" id="R_GST8" name="GST8" reversible="false" fbc:lowerFluxBound="cobra_0_bound" fbc:upperFluxBound="cobra_default_ub">
        <listOfReactants>
          <speciesReference constant="true" species="M_LSER_Cell" stoichiometry="1" />
        </listOfReactants>
        <listOfProducts>
          <speciesReference constant="true" species="M_PYR_Cell" stoichiometry="1" />
          <speciesReference constant="true" species="M_NH3_Cell" stoichiometry="1" />
        </listOfProducts>
        <fbc:geneProductAssociation>
          <fbc:and>
            <fbc:geneProductRef fbc:geneProduct="G_CA_C0673" />
            <fbc:geneProductRef fbc:geneProduct="G_CA_C0674" />
          </fbc:and>
        </fbc:geneProductAssociation>
      </reaction>
      <reaction fast="false" id="R_GST9" name="GST9" reversible="false" fbc:lowerFluxBound="cobra_0_bound" fbc:upperFluxBound="cobra_default_ub">
        <listOfReactants>
          <speciesReference constant="true" species="M__3PG_Cell" stoichiometry="1" />
          <speciesReference constant="true" species="M_NAD_Cell" stoichiometry="1" />
        </listOfReactants>
        <listOfProducts>
          <speciesReference constant="true" species="M__3PHP_Cell" stoichiometry="1" />
          <speciesReference constant="true" species="M_NADH_Cell" stoichiometry="1" />
        </listOfProducts>
        <fbc:geneProductAssociation>
          <fbc:or>
            <fbc:geneProductRef fbc:geneProduct="G_CA_C0015" />
            <fbc:geneProductRef fbc:geneProduct="G_CA_C0089" />
          </fbc:or>
        </fbc:geneProductAssociation>
      </reaction>
      <reaction fast="false" id="R_GST10" name="GST10" reversible="false" fbc:lowerFluxBound="cobra_0_bound" fbc:upperFluxBound="cobra_default_ub">
        <listOfReactants>
          <speciesReference constant="true" species="M__3PHP_Cell" stoichiometry="1" />
          <speciesReference constant="true" species="M_LGLU_Cell" stoichiometry="1" />
        </listOfReactants>
        <listOfProducts>
          <speciesReference constant="true" species="M_AKG_Cell" stoichiometry="1" />
          <speciesReference constant="true" species="M_LPSER_Cell" stoichiometry="1" />
        </listOfProducts>
        <fbc:geneProductAssociation>
          <fbc:geneProductRef fbc:geneProduct="G_CA_C2945" />
        </fbc:geneProductAssociation>
      </reaction>
      <reaction fast="false" id="R_GST11" name="GST11" reversible="false" fbc:lowerFluxBound="cobra_0_bound" fbc:upperFluxBound="cobra_default_ub">
        <listOfReactants>
          <speciesReference constant="true" species="M_LPSER_Cell" stoichiometry="1" />
        </listOfReactants>
        <listOfProducts>
          <speciesReference constant="true" species="M_Pi_Cell" stoichiometry="1" />
          <speciesReference constant="true" species="M_LSER_Cell" stoichiometry="1" />
        </listOfProducts>
        <fbc:geneProductAssociation>
          <fbc:or>
            <fbc:geneProductRef fbc:geneProduct="G_CA_C0263" />
            <fbc:geneProductRef fbc:geneProduct="G_CA_C1625" />
            <fbc:geneProductRef fbc:geneProduct="G_CA_C2227" />
          </fbc:or>
        </fbc:geneProductAssociation>
      </reaction>
      <reaction fast="false" id="R_GST12" name="GST12" reversible="true" fbc:lowerFluxBound="cobra_default_lb" fbc:upperFluxBound="cobra_default_ub">
        <listOfReactants>
          <speciesReference constant="true" species="M_GLYCAC_Cell" stoichiometry="1" />
          <speciesReference constant="true" species="M_NAD_Cell" stoichiometry="1" />
        </listOfReactants>
        <listOfProducts>
          <speciesReference constant="true" species="M_NADH_Cell" stoichiometry="1" />
          <speciesReference constant="true" species="M_HPYR_Cell" stoichiometry="1" />
        </listOfProducts>
      </reaction>
      <reaction fast="false" id="R_MET1" name="MET1" reversible="true" fbc:lowerFluxBound="cobra_default_lb" fbc:upperFluxBound="cobra_default_ub">
        <listOfReactants>
          <speciesReference constant="true" species="M_SUCHMS_Cell" stoichiometry="1" />
        </listOfReactants>
        <listOfProducts>
          <speciesReference constant="true" species="M_SUCC_Cell" stoichiometry="1" />
          <speciesReference constant="true" species="M_NH3_Cell" stoichiometry="1" />
          <speciesReference constant="true" species="M__2OBUT_Cell" stoichiometry="1" />
        </listOfProducts>
        <fbc:geneProductAssociation>
          <fbc:or>
            <fbc:geneProductRef fbc:geneProduct="G_CA_C0390" />
            <fbc:geneProductRef fbc:geneProduct="G_CA_C0930" />
          </fbc:or>
        </fbc:geneProductAssociation>
      </reaction>
      <reaction fast="false" id="R_MET2" name="MET2" reversible="true" fbc:lowerFluxBound="cobra_default_lb" fbc:upperFluxBound="cobra_default_ub">
        <listOfReactants>
          <speciesReference constant="true" species="M_AC_Cell" stoichiometry="1" />
          <speciesReference constant="true" species="M_CYST_Cell" stoichiometry="1" />
        </listOfReactants>
        <listOfProducts>
          <speciesReference constant="true" species="M_LCYS_Cell" stoichiometry="1" />
          <speciesReference constant="true" species="M_ACHMS_Cell" stoichiometry="1" />
        </listOfProducts>
        <fbc:geneProductAssociation>
          <fbc:or>
            <fbc:geneProductRef fbc:geneProduct="G_CA_C0390" />
            <fbc:geneProductRef fbc:geneProduct="G_CA_C0930" />
          </fbc:or>
        </fbc:geneProductAssociation>
      </reaction>
      <reaction fast="false" id="R_MET3" name="MET3" reversible="false" fbc:lowerFluxBound="cobra_0_bound" fbc:upperFluxBound="cobra_default_ub">
        <listOfReactants>
          <speciesReference constant="true" species="M_S_Cell" stoichiometry="1" />
          <speciesReference constant="true" species="M_ACHMS_Cell" stoichiometry="1" />
        </listOfReactants>
        <listOfProducts>
          <speciesReference constant="true" species="M_LHCYS_Cell" stoichiometry="1" />
          <speciesReference constant="true" species="M_AC_Cell" stoichiometry="1" />
        </listOfProducts>
        <fbc:geneProductAssociation>
          <fbc:or>
            <fbc:geneProductRef fbc:geneProduct="G_CA_C0390" />
            <fbc:geneProductRef fbc:geneProduct="G_CA_C0930" />
            <fbc:geneProductRef fbc:geneProduct="G_CA_C0102" />
            <fbc:geneProductRef fbc:geneProduct="G_CA_C2783" />
          </fbc:or>
        </fbc:geneProductAssociation>
      </reaction>
      <reaction fast="false" id="R_MET4" name="MET4" reversible="false" fbc:lowerFluxBound="cobra_0_bound" fbc:upperFluxBound="cobra_default_ub">
        <listOfReactants>
          <speciesReference constant="true" species="M_SUCHMS_Cell" stoichiometry="1" />
          <speciesReference constant="true" species="M_S_Cell" stoichiometry="1" />
        </listOfReactants>
        <listOfProducts>
          <speciesReference constant="true" species="M_SUCC_Cell" stoichiometry="1" />
          <speciesReference constant="true" species="M_LHCYS_Cell" stoichiometry="1" />
        </listOfProducts>
        <fbc:geneProductAssociation>
          <fbc:or>
            <fbc:geneProductRef fbc:geneProduct="G_CA_C0390" />
            <fbc:geneProductRef fbc:geneProduct="G_CA_C0930" />
          </fbc:or>
        </fbc:geneProductAssociation>
      </reaction>
      <reaction fast="false" id="R_MET5" name="MET5" reversible="false" fbc:lowerFluxBound="cobra_0_bound" fbc:upperFluxBound="cobra_default_ub">
        <listOfReactants>
          <speciesReference constant="true" species="M_AMET_Cell" stoichiometry="1" />
          <speciesReference constant="true" species="M_LHMS_Cell" stoichiometry="1" />
        </listOfReactants>
        <listOfProducts>
          <speciesReference constant="true" species="M_LMET_Cell" stoichiometry="1" />
          <speciesReference constant="true" species="M_AHCYS_Cell" stoichiometry="1" />
        </listOfProducts>
        <fbc:geneProductAssociation>
          <fbc:geneProductRef fbc:geneProduct="G_CA_C3348" />
        </fbc:geneProductAssociation>
      </reaction>
      <reaction fast="false" id="R_MET6" name="MET6" reversible="false" fbc:lowerFluxBound="cobra_0_bound" fbc:upperFluxBound="cobra_default_ub">
        <listOfReactants>
          <speciesReference constant="true" species="M__5MTHF_Cell" stoichiometry="1" />
          <speciesReference constant="true" species="M_LHCYS_Cell" stoichiometry="1" />
        </listOfReactants>
        <listOfProducts>
          <speciesReference constant="true" species="M_LMET_Cell" stoichiometry="1" />
          <speciesReference constant="true" species="M_THF_Cell" stoichiometry="1" />
        </listOfProducts>
        <fbc:geneProductAssociation>
          <fbc:geneProductRef fbc:geneProduct="G_CA_C0578" />
        </fbc:geneProductAssociation>
      </reaction>
      <reaction fast="false" id="R_MET7" name="MET7" reversible="false" fbc:lowerFluxBound="cobra_0_bound" fbc:upperFluxBound="cobra_default_ub">
        <listOfReactants>
          <speciesReference constant="true" species="M_AHCYS_Cell" stoichiometry="1" />
        </listOfReactants>
        <listOfProducts>
          <speciesReference constant="true" species="M_RHCYS_Cell" stoichiometry="1" />
          <speciesReference constant="true" species="M_ADE_Cell" stoichiometry="1" />
        </listOfProducts>
        <fbc:geneProductAssociation>
          <fbc:geneProductRef fbc:geneProduct="G_CA_C2117" />
        </fbc:geneProductAssociation>
      </reaction>
      <reaction fast="false" id="R_MET8" name="MET8" reversible="false" fbc:lowerFluxBound="cobra_0_bound" fbc:upperFluxBound="cobra_default_ub">
        <listOfReactants>
          <speciesReference constant="true" species="M_RHCYS_Cell" stoichiometry="1" />
        </listOfReactants>
        <listOfProducts>
          <speciesReference constant="true" species="M_DRIB_Cell" stoichiometry="1" />
          <speciesReference constant="true" species="M_LHCYS_Cell" stoichiometry="1" />
        </listOfProducts>
        <fbc:geneProductAssociation>
          <fbc:geneProductRef fbc:geneProduct="G_CA_C2942" />
        </fbc:geneProductAssociation>
      </reaction>
      <reaction fast="false" id="R_MET9" name="MET9" reversible="false" fbc:lowerFluxBound="cobra_0_bound" fbc:upperFluxBound="cobra_default_ub">
        <listOfReactants>
          <speciesReference constant="true" species="M_LMET_Cell" stoichiometry="1" />
          <speciesReference constant="true" species="M_ATP_Cell" stoichiometry="1" />
        </listOfReactants>
        <listOfProducts>
          <speciesReference constant="true" species="M_Pi_Cell" stoichiometry="1" />
          <speciesReference constant="true" species="M_PPi_Cell" stoichiometry="1" />
          <speciesReference constant="true" species="M_AMET_Cell" stoichiometry="1" />
        </listOfProducts>
        <fbc:geneProductAssociation>
          <fbc:geneProductRef fbc:geneProduct="G_CA_C2856" />
        </fbc:geneProductAssociation>
      </reaction>
      <reaction fast="false" id="R_MET10" name="MET10" reversible="false" fbc:lowerFluxBound="cobra_0_bound" fbc:upperFluxBound="cobra_default_ub">
        <listOfReactants>
          <speciesReference constant="true" species="M_AMET_Cell" stoichiometry="1" />
        </listOfReactants>
        <listOfProducts>
          <speciesReference constant="true" species="M_AMETA_Cell" stoichiometry="1" />
          <speciesReference constant="true" species="M_CO2_Cell" stoichiometry="1" />
        </listOfProducts>
        <fbc:geneProductAssociation>
          <fbc:geneProductRef fbc:geneProduct="G_CA_C2601" />
        </fbc:geneProductAssociation>
      </reaction>
      <reaction fast="false" id="R_MET11" name="MET11" reversible="false" fbc:lowerFluxBound="cobra_0_bound" fbc:upperFluxBound="cobra_default_ub">
        <listOfReactants>
          <speciesReference constant="true" species="M_AMETA_Cell" stoichiometry="1" />
          <speciesReference constant="true" species="M_PTRC_Cell" stoichiometry="1" />
        </listOfReactants>
        <listOfProducts>
          <speciesReference constant="true" species="M_METADN_Cell" stoichiometry="1" />
          <speciesReference constant="true" species="M_SPERMD_Cell" stoichiometry="1" />
        </listOfProducts>
        <fbc:geneProductAssociation>
          <fbc:geneProductRef fbc:geneProduct="G_CA_C2602" />
        </fbc:geneProductAssociation>
      </reaction>
      <reaction fast="false" id="R_MET12" name="MET12" reversible="false" fbc:lowerFluxBound="cobra_0_bound" fbc:upperFluxBound="cobra_default_ub">
        <listOfReactants>
          <speciesReference constant="true" species="M_METADN_Cell" stoichiometry="1" />
        </listOfReactants>
        <listOfProducts>
          <speciesReference constant="true" species="M__5METRIB_Cell" stoichiometry="1" />
          <speciesReference constant="true" species="M_ADE_Cell" stoichiometry="1" />
        </listOfProducts>
        <fbc:geneProductAssociation>
          <fbc:geneProductRef fbc:geneProduct="G_CA_C2117" />
        </fbc:geneProductAssociation>
      </reaction>
      <reaction fast="false" id="R_CYS1" name="CYS1" reversible="false" fbc:lowerFluxBound="cobra_0_bound" fbc:upperFluxBound="cobra_default_ub">
        <listOfReactants>
          <speciesReference constant="true" species="M_PYR_Cell" stoichiometry="1" />
          <speciesReference constant="true" species="M_S_Cell" stoichiometry="1" />
          <speciesReference constant="true" species="M_NH3_Cell" stoichiometry="1" />
        </listOfReactants>
        <listOfProducts>
          <speciesReference constant="true" species="M_LCYS_Cell" stoichiometry="1" />
        </listOfProducts>
        <fbc:geneProductAssociation>
          <fbc:geneProductRef fbc:geneProduct="G_CA_C0391" />
        </fbc:geneProductAssociation>
      </reaction>
      <reaction fast="false" id="R_VLI0" name="VLI0" reversible="false" fbc:lowerFluxBound="cobra_0_bound" fbc:upperFluxBound="cobra_default_ub">
        <listOfReactants>
          <speciesReference constant="true" species="M_LTHR_Cell" stoichiometry="1" />
        </listOfReactants>
        <listOfProducts>
          <speciesReference constant="true" species="M_NH3_Cell" stoichiometry="1" />
          <speciesReference constant="true" species="M__2OBUT_Cell" stoichiometry="1" />
        </listOfProducts>
      </reaction>
      <reaction fast="false" id="R_VLI1" name="VLI1" reversible="false" fbc:lowerFluxBound="cobra_0_bound" fbc:upperFluxBound="cobra_default_ub">
        <listOfReactants>
          <speciesReference constant="true" species="M_HETHMPP_Cell" stoichiometry="1" />
          <speciesReference constant="true" species="M__2OBUT_Cell" stoichiometry="1" />
        </listOfReactants>
        <listOfProducts>
          <speciesReference constant="true" species="M_THMPP_Cell" stoichiometry="1" />
          <speciesReference constant="true" species="M__2AHBUT_Cell" stoichiometry="1" />
        </listOfProducts>
        <fbc:geneProductAssociation>
          <fbc:and>
            <fbc:geneProductRef fbc:geneProduct="G_CA_C3169" />
            <fbc:geneProductRef fbc:geneProduct="G_CA_C3176" />
            <fbc:geneProductRef fbc:geneProduct="G_CA_C3652" />
          </fbc:and>
        </fbc:geneProductAssociation>
      </reaction>
      <reaction fast="false" id="R_VLI2" name="VLI2" reversible="true" fbc:lowerFluxBound="cobra_default_lb" fbc:upperFluxBound="cobra_default_ub">
        <listOfReactants>
          <speciesReference constant="true" species="M__2AHBUT_Cell" stoichiometry="1" />
        </listOfReactants>
        <listOfProducts>
          <speciesReference constant="true" species="M__3H3MOP_Cell" stoichiometry="1" />
        </listOfProducts>
        <fbc:geneProductAssociation>
          <fbc:geneProductRef fbc:geneProduct="G_CA_C0091" />
        </fbc:geneProductAssociation>
      </reaction>
      <reaction fast="false" id="R_VLI3" name="VLI3" reversible="true" fbc:lowerFluxBound="cobra_default_lb" fbc:upperFluxBound="cobra_default_ub">
        <listOfReactants>
          <speciesReference constant="true" species="M_NADPH_Cell" stoichiometry="1" />
          <speciesReference constant="true" species="M__3H3MOP_Cell" stoichiometry="1" />
        </listOfReactants>
        <listOfProducts>
          <speciesReference constant="true" species="M_NADP_Cell" stoichiometry="1" />
          <speciesReference constant="true" species="M__23DHMP_Cell" stoichiometry="1" />
        </listOfProducts>
        <fbc:geneProductAssociation>
          <fbc:geneProductRef fbc:geneProduct="G_CA_C0091" />
        </fbc:geneProductAssociation>
      </reaction>
      <reaction fast="false" id="R_VLI4" name="VLI4" reversible="false" fbc:lowerFluxBound="cobra_0_bound" fbc:upperFluxBound="cobra_default_ub">
        <listOfReactants>
          <speciesReference constant="true" species="M__23DHMP_Cell" stoichiometry="1" />
        </listOfReactants>
        <listOfProducts>
          <speciesReference constant="true" species="M__3MOP_Cell" stoichiometry="1" />
        </listOfProducts>
        <fbc:geneProductAssociation>
          <fbc:or>
            <fbc:geneProductRef fbc:geneProduct="G_CA_C3170" />
            <fbc:geneProductRef fbc:geneProduct="G_CA_C3604" />
          </fbc:or>
        </fbc:geneProductAssociation>
      </reaction>
      <reaction fast="false" id="R_VLI5" name="VLI5" reversible="true" fbc:lowerFluxBound="cobra_default_lb" fbc:upperFluxBound="cobra_default_ub">
        <listOfReactants>
          <speciesReference constant="true" species="M__3MOP_Cell" stoichiometry="1" />
          <speciesReference constant="true" species="M_LGLU_Cell" stoichiometry="1" />
        </listOfReactants>
        <listOfProducts>
          <speciesReference constant="true" species="M_LILE_Cell" stoichiometry="1" />
          <speciesReference constant="true" species="M_AKG_Cell" stoichiometry="1" />
        </listOfProducts>
        <fbc:geneProductAssociation>
          <fbc:geneProductRef fbc:geneProduct="G_CA_C1479" />
        </fbc:geneProductAssociation>
      </reaction>
      <reaction fast="false" id="R_VLI6" name="VLI6" reversible="true" fbc:lowerFluxBound="cobra_default_lb" fbc:upperFluxBound="cobra_default_ub">
        <listOfReactants>
          <speciesReference constant="true" species="M_ACLAC_Cell" stoichiometry="1" />
        </listOfReactants>
        <listOfProducts>
          <speciesReference constant="true" species="M__3H3MOB_Cell" stoichiometry="1" />
        </listOfProducts>
        <fbc:geneProductAssociation>
          <fbc:geneProductRef fbc:geneProduct="G_CA_C0091" />
        </fbc:geneProductAssociation>
      </reaction>
      <reaction fast="false" id="R_VLI7" name="VLI7" reversible="true" fbc:lowerFluxBound="cobra_default_lb" fbc:upperFluxBound="cobra_default_ub">
        <listOfReactants>
          <speciesReference constant="true" species="M_NADPH_Cell" stoichiometry="1" />
          <speciesReference constant="true" species="M__3H3MOB_Cell" stoichiometry="1" />
        </listOfReactants>
        <listOfProducts>
          <speciesReference constant="true" species="M__23DHMB_Cell" stoichiometry="1" />
          <speciesReference constant="true" species="M_NADP_Cell" stoichiometry="1" />
        </listOfProducts>
        <fbc:geneProductAssociation>
          <fbc:geneProductRef fbc:geneProduct="G_CA_C0091" />
        </fbc:geneProductAssociation>
      </reaction>
      <reaction fast="false" id="R_VLI8" name="VLI8" reversible="false" fbc:lowerFluxBound="cobra_0_bound" fbc:upperFluxBound="cobra_default_ub">
        <listOfReactants>
          <speciesReference constant="true" species="M__23DHMB_Cell" stoichiometry="1" />
        </listOfReactants>
        <listOfProducts>
          <speciesReference constant="true" species="M__3MOB_Cell" stoichiometry="1" />
        </listOfProducts>
        <fbc:geneProductAssociation>
          <fbc:or>
            <fbc:geneProductRef fbc:geneProduct="G_CA_C3170" />
            <fbc:geneProductRef fbc:geneProduct="G_CA_C3604" />
          </fbc:or>
        </fbc:geneProductAssociation>
      </reaction>
      <reaction fast="false" id="R_VLI9" name="VLI9" reversible="true" fbc:lowerFluxBound="cobra_default_lb" fbc:upperFluxBound="cobra_default_ub">
        <listOfReactants>
          <speciesReference constant="true" species="M_LGLU_Cell" stoichiometry="1" />
          <speciesReference constant="true" species="M__3MOB_Cell" stoichiometry="1" />
        </listOfReactants>
        <listOfProducts>
          <speciesReference constant="true" species="M_AKG_Cell" stoichiometry="1" />
          <speciesReference constant="true" species="M_LVAL_Cell" stoichiometry="1" />
        </listOfProducts>
        <fbc:geneProductAssociation>
          <fbc:geneProductRef fbc:geneProduct="G_CA_C1479" />
        </fbc:geneProductAssociation>
      </reaction>
      <reaction fast="false" id="R_VLI10" name="VLI10" reversible="true" fbc:lowerFluxBound="cobra_default_lb" fbc:upperFluxBound="cobra_default_ub">
        <listOfReactants>
          <speciesReference constant="true" species="M__2IPPMAL_Cell" stoichiometry="1" />
        </listOfReactants>
        <listOfProducts>
          <speciesReference constant="true" species="M__2IPPM_Cell" stoichiometry="1" />
        </listOfProducts>
        <fbc:geneProductAssociation>
          <fbc:and>
            <fbc:geneProductRef fbc:geneProduct="G_CA_C3172" />
            <fbc:geneProductRef fbc:geneProduct="G_CA_C3173" />
          </fbc:and>
        </fbc:geneProductAssociation>
      </reaction>
      <reaction fast="false" id="R_VLI11" name="VLI11" reversible="true" fbc:lowerFluxBound="cobra_default_lb" fbc:upperFluxBound="cobra_default_ub">
        <listOfReactants>
          <speciesReference constant="true" species="M__2IPPM_Cell" stoichiometry="1" />
        </listOfReactants>
        <listOfProducts>
          <speciesReference constant="true" species="M__3IPPMAL_Cell" stoichiometry="1" />
        </listOfProducts>
        <fbc:geneProductAssociation>
          <fbc:and>
            <fbc:geneProductRef fbc:geneProduct="G_CA_C3172" />
            <fbc:geneProductRef fbc:geneProduct="G_CA_C3173" />
          </fbc:and>
        </fbc:geneProductAssociation>
      </reaction>
      <reaction fast="false" id="R_VLI12" name="VLI12" reversible="true" fbc:lowerFluxBound="cobra_default_lb" fbc:upperFluxBound="cobra_default_ub">
        <listOfReactants>
          <speciesReference constant="true" species="M__3IPPMAL_Cell" stoichiometry="1" />
          <speciesReference constant="true" species="M_NAD_Cell" stoichiometry="1" />
        </listOfReactants>
        <listOfProducts>
          <speciesReference constant="true" species="M_NADH_Cell" stoichiometry="1" />
          <speciesReference constant="true" species="M__2IPSUCC_Cell" stoichiometry="1" />
        </listOfProducts>
        <fbc:geneProductAssociation>
          <fbc:geneProductRef fbc:geneProduct="G_CA_C3171" />
        </fbc:geneProductAssociation>
      </reaction>
      <reaction fast="false" id="R_VLI13" name="VLI13" reversible="false" fbc:lowerFluxBound="cobra_0_bound" fbc:upperFluxBound="cobra_default_ub">
        <listOfReactants>
          <speciesReference constant="true" species="M__2IPSUCC_Cell" stoichiometry="1" />
        </listOfReactants>
        <listOfProducts>
          <speciesReference constant="true" species="M_CO2_Cell" stoichiometry="1" />
          <speciesReference constant="true" species="M__4MOP_Cell" stoichiometry="1" />
        </listOfProducts>
      </reaction>
      <reaction fast="false" id="R_VLI14" name="VLI14" reversible="true" fbc:lowerFluxBound="cobra_default_lb" fbc:upperFluxBound="cobra_default_ub">
        <listOfReactants>
          <speciesReference constant="true" species="M_LGLU_Cell" stoichiometry="1" />
          <speciesReference constant="true" species="M__4MOP_Cell" stoichiometry="1" />
        </listOfReactants>
        <listOfProducts>
          <speciesReference constant="true" species="M_AKG_Cell" stoichiometry="1" />
          <speciesReference constant="true" species="M_LLEU_Cell" stoichiometry="1" />
        </listOfProducts>
        <fbc:geneProductAssociation>
          <fbc:geneProductRef fbc:geneProduct="G_CA_C1479" />
        </fbc:geneProductAssociation>
      </reaction>
      <reaction fast="false" id="R_LYS1" name="LYS1" reversible="false" fbc:lowerFluxBound="cobra_0_bound" fbc:upperFluxBound="cobra_default_ub">
        <listOfReactants>
          <speciesReference constant="true" species="M_PYR_Cell" stoichiometry="1" />
          <speciesReference constant="true" species="M_ASPSA_Cell" stoichiometry="1" />
        </listOfReactants>
        <listOfProducts>
          <speciesReference constant="true" species="M__23DHDP_Cell" stoichiometry="1" />
        </listOfProducts>
        <fbc:geneProductAssociation>
          <fbc:or>
            <fbc:geneProductRef fbc:geneProduct="G_CA_C2378" />
            <fbc:geneProductRef fbc:geneProduct="G_CA_C3600" />
          </fbc:or>
        </fbc:geneProductAssociation>
      </reaction>
      <reaction fast="false" id="R_LYS2" name="LYS2" reversible="true" fbc:lowerFluxBound="cobra_default_lb" fbc:upperFluxBound="cobra_default_ub">
        <listOfReactants>
          <speciesReference constant="true" species="M_NADPH_Cell" stoichiometry="1" />
          <speciesReference constant="true" species="M__23DHDP_Cell" stoichiometry="1" />
        </listOfReactants>
        <listOfProducts>
          <speciesReference constant="true" species="M_NADP_Cell" stoichiometry="1" />
          <speciesReference constant="true" species="M_THDP_Cell" stoichiometry="1" />
        </listOfProducts>
        <fbc:geneProductAssociation>
          <fbc:geneProductRef fbc:geneProduct="G_CA_C2379" />
        </fbc:geneProductAssociation>
      </reaction>
      <reaction fast="false" id="R_LYS3" name="LYS3" reversible="false" fbc:lowerFluxBound="cobra_0_bound" fbc:upperFluxBound="cobra_default_ub">
        <listOfReactants>
          <speciesReference constant="true" species="M_THDP_Cell" stoichiometry="1" />
          <speciesReference constant="true" species="M_SUCCOA_Cell" stoichiometry="1" />
        </listOfReactants>
        <listOfProducts>
          <speciesReference constant="true" species="M_SL2A6O_Cell" stoichiometry="1" />
          <speciesReference constant="true" species="M_COA_Cell" stoichiometry="1" />
        </listOfProducts>
        <fbc:geneProductAssociation>
          <fbc:geneProductRef fbc:geneProduct="G_CA_C2381" />
        </fbc:geneProductAssociation>
      </reaction>
      <reaction fast="false" id="R_LYS4" name="LYS4" reversible="true" fbc:lowerFluxBound="cobra_default_lb" fbc:upperFluxBound="cobra_default_ub">
        <listOfReactants>
          <speciesReference constant="true" species="M_SL2A6O_Cell" stoichiometry="1" />
          <speciesReference constant="true" species="M_LGLU_Cell" stoichiometry="1" />
        </listOfReactants>
        <listOfProducts>
          <speciesReference constant="true" species="M_AKG_Cell" stoichiometry="1" />
          <speciesReference constant="true" species="M_SL26DA_Cell" stoichiometry="1" />
        </listOfProducts>
        <fbc:geneProductAssociation>
          <fbc:geneProductRef fbc:geneProduct="G_CA_C2380" />
        </fbc:geneProductAssociation>
      </reaction>
      <reaction fast="false" id="R_LYS5" name="LYS5" reversible="false" fbc:lowerFluxBound="cobra_0_bound" fbc:upperFluxBound="cobra_default_ub">
        <listOfReactants>
          <speciesReference constant="true" species="M_SL26DA_Cell" stoichiometry="1" />
        </listOfReactants>
        <listOfProducts>
          <speciesReference constant="true" species="M__26DAP_LL_Cell" stoichiometry="1" />
          <speciesReference constant="true" species="M_SUCC_Cell" stoichiometry="1" />
        </listOfProducts>
        <fbc:geneProductAssociation>
          <fbc:geneProductRef fbc:geneProduct="G_CA_C2723" />
        </fbc:geneProductAssociation>
      </reaction>
      <reaction fast="false" id="R_LYS6" name="LYS6" reversible="true" fbc:lowerFluxBound="cobra_default_lb" fbc:upperFluxBound="cobra_default_ub">
        <listOfReactants>
          <speciesReference constant="true" species="M__26DAP_LL_Cell" stoichiometry="1" />
        </listOfReactants>
        <listOfProducts>
          <speciesReference constant="true" species="M__26DAP_M_Cell" stoichiometry="1" />
        </listOfProducts>
        <fbc:geneProductAssociation>
          <fbc:geneProductRef fbc:geneProduct="G_CA_C2624" />
        </fbc:geneProductAssociation>
      </reaction>
      <reaction fast="false" id="R_LYS7" name="LYS7" reversible="false" fbc:lowerFluxBound="cobra_0_bound" fbc:upperFluxBound="cobra_default_ub">
        <listOfReactants>
          <speciesReference constant="true" species="M__26DAP_M_Cell" stoichiometry="1" />
        </listOfReactants>
        <listOfProducts>
          <speciesReference constant="true" species="M_LLYS_Cell" stoichiometry="1" />
          <speciesReference constant="true" species="M_CO2_Cell" stoichiometry="1" />
        </listOfProducts>
        <fbc:geneProductAssociation>
          <fbc:geneProductRef fbc:geneProduct="G_CA_C0608" />
        </fbc:geneProductAssociation>
      </reaction>
      <reaction fast="false" id="R_LYS8" name="LYS8" reversible="false" fbc:lowerFluxBound="cobra_0_bound" fbc:upperFluxBound="cobra_default_ub">
        <listOfReactants>
          <speciesReference constant="true" species="M_LLYS_Cell" stoichiometry="1" />
        </listOfReactants>
        <listOfProducts>
          <speciesReference constant="true" species="M_CDV_Cell" stoichiometry="1" />
          <speciesReference constant="true" species="M_CO2_Cell" stoichiometry="1" />
        </listOfProducts>
        <fbc:geneProductAssociation>
          <fbc:geneProductRef fbc:geneProduct="G_CA_C2338" />
        </fbc:geneProductAssociation>
      </reaction>
      <reaction fast="false" id="R_PRO1" name="PRO1" reversible="false" fbc:lowerFluxBound="cobra_0_bound" fbc:upperFluxBound="cobra_default_ub">
        <listOfReactants>
          <speciesReference constant="true" species="M_LGLU_Cell" stoichiometry="1" />
          <speciesReference constant="true" species="M_ATP_Cell" stoichiometry="1" />
        </listOfReactants>
        <listOfProducts>
          <speciesReference constant="true" species="M_GLU5P_Cell" stoichiometry="1" />
          <speciesReference constant="true" species="M_ADP_Cell" stoichiometry="1" />
        </listOfProducts>
        <fbc:geneProductAssociation>
          <fbc:geneProductRef fbc:geneProduct="G_CA_C3253" />
        </fbc:geneProductAssociation>
      </reaction>
      <reaction fast="false" id="R_PRO2" name="PRO2" reversible="true" fbc:lowerFluxBound="cobra_default_lb" fbc:upperFluxBound="cobra_default_ub">
        <listOfReactants>
          <speciesReference constant="true" species="M_NADPH_Cell" stoichiometry="1" />
          <speciesReference constant="true" species="M_GLU5P_Cell" stoichiometry="1" />
        </listOfReactants>
        <listOfProducts>
          <speciesReference constant="true" species="M_NADP_Cell" stoichiometry="1" />
          <speciesReference constant="true" species="M_GLU5SA_Cell" stoichiometry="1" />
          <speciesReference constant="true" species="M_Pi_Cell" stoichiometry="1" />
        </listOfProducts>
        <fbc:geneProductAssociation>
          <fbc:geneProductRef fbc:geneProduct="G_CA_C3254" />
        </fbc:geneProductAssociation>
      </reaction>
      <reaction fast="false" id="R_PRO3" name="PRO3" reversible="true" fbc:lowerFluxBound="cobra_default_lb" fbc:upperFluxBound="cobra_default_ub">
        <listOfReactants>
          <speciesReference constant="true" species="M_GLU5SA_Cell" stoichiometry="1" />
        </listOfReactants>
        <listOfProducts>
          <speciesReference constant="true" species="M__1PYR5C_Cell" stoichiometry="1" />
        </listOfProducts>
      </reaction>
      <reaction fast="false" id="R_PRO4" name="PRO4" reversible="true" fbc:lowerFluxBound="cobra_default_lb" fbc:upperFluxBound="cobra_default_ub">
        <listOfReactants>
          <speciesReference constant="true" species="M_NADPH_Cell" stoichiometry="1" />
          <speciesReference constant="true" species="M__1PYR5C_Cell" stoichiometry="1" />
        </listOfReactants>
        <listOfProducts>
          <speciesReference constant="true" species="M_NADP_Cell" stoichiometry="1" />
          <speciesReference constant="true" species="M_LPRO_Cell" stoichiometry="1" />
        </listOfProducts>
        <fbc:geneProductAssociation>
          <fbc:geneProductRef fbc:geneProduct="G_CA_C3252" />
        </fbc:geneProductAssociation>
      </reaction>
      <reaction fast="false" id="R_PRO5" name="PRO5" reversible="true" fbc:lowerFluxBound="cobra_default_lb" fbc:upperFluxBound="cobra_default_ub">
        <listOfReactants>
          <speciesReference constant="true" species="M_AKG_Cell" stoichiometry="1" />
          <speciesReference constant="true" species="M_LORN_Cell" stoichiometry="1" />
        </listOfReactants>
        <listOfProducts>
          <speciesReference constant="true" species="M_GLU5SA_Cell" stoichiometry="1" />
          <speciesReference constant="true" species="M_LGLU_Cell" stoichiometry="1" />
        </listOfProducts>
      </reaction>
      <reaction fast="false" id="R_ARG1" name="ARG1" reversible="false" fbc:lowerFluxBound="cobra_0_bound" fbc:upperFluxBound="cobra_default_ub">
        <listOfReactants>
          <speciesReference constant="true" species="M_LARG_Cell" stoichiometry="1" />
        </listOfReactants>
        <listOfProducts>
          <speciesReference constant="true" species="M_UREA_Cell" stoichiometry="1" />
          <speciesReference constant="true" species="M_LORN_Cell" stoichiometry="1" />
        </listOfProducts>
        <fbc:geneProductAssociation>
          <fbc:geneProductRef fbc:geneProduct="G_CA_C1054" />
        </fbc:geneProductAssociation>
      </reaction>
      <reaction fast="false" id="R_ARG2" name="ARG2" reversible="true" fbc:lowerFluxBound="cobra_default_lb" fbc:upperFluxBound="cobra_default_ub">
        <listOfReactants>
          <speciesReference constant="true" species="M_LORN_Cell" stoichiometry="1" />
          <speciesReference constant="true" species="M_CBP_Cell" stoichiometry="1" />
        </listOfReactants>
        <listOfProducts>
          <speciesReference constant="true" species="M_Pi_Cell" stoichiometry="1" />
          <speciesReference constant="true" species="M_LCITR_Cell" stoichiometry="1" />
        </listOfProducts>
        <fbc:geneProductAssociation>
          <fbc:geneProductRef fbc:geneProduct="G_CA_C0316" />
        </fbc:geneProductAssociation>
      </reaction>
      <reaction fast="false" id="R_HIS1" name="HIS1" reversible="false" fbc:lowerFluxBound="cobra_0_bound" fbc:upperFluxBound="cobra_default_ub">
        <listOfReactants>
          <speciesReference constant="true" species="M_PRPP_Cell" stoichiometry="1" />
          <speciesReference constant="true" species="M_ATP_Cell" stoichiometry="1" />
        </listOfReactants>
        <listOfProducts>
          <speciesReference constant="true" species="M_PPi_Cell" stoichiometry="1" />
          <speciesReference constant="true" species="M_PRBATP_Cell" stoichiometry="1" />
        </listOfProducts>
        <fbc:geneProductAssociation>
          <fbc:geneProductRef fbc:geneProduct="G_CA_C0936" />
        </fbc:geneProductAssociation>
      </reaction>
      <reaction fast="false" id="R_HIS2" name="HIS2" reversible="false" fbc:lowerFluxBound="cobra_0_bound" fbc:upperFluxBound="cobra_default_ub">
        <listOfReactants>
          <speciesReference constant="true" species="M_PRBATP_Cell" stoichiometry="1" />
        </listOfReactants>
        <listOfProducts>
          <speciesReference constant="true" species="M_PPi_Cell" stoichiometry="1" />
          <speciesReference constant="true" species="M_PRBAMP_Cell" stoichiometry="1" />
        </listOfProducts>
        <fbc:geneProductAssociation>
          <fbc:geneProductRef fbc:geneProduct="G_CA_C0943" />
        </fbc:geneProductAssociation>
      </reaction>
      <reaction fast="false" id="R_HIS3" name="HIS3" reversible="false" fbc:lowerFluxBound="cobra_0_bound" fbc:upperFluxBound="cobra_default_ub">
        <listOfReactants>
          <speciesReference constant="true" species="M_PRBAMP_Cell" stoichiometry="1" />
        </listOfReactants>
        <listOfProducts>
          <speciesReference constant="true" species="M_PRFP_Cell" stoichiometry="1" />
        </listOfProducts>
        <fbc:geneProductAssociation>
          <fbc:geneProductRef fbc:geneProduct="G_CA_C0942" />
        </fbc:geneProductAssociation>
      </reaction>
      <reaction fast="false" id="R_HIS4" name="HIS4" reversible="false" fbc:lowerFluxBound="cobra_0_bound" fbc:upperFluxBound="cobra_default_ub">
        <listOfReactants>
          <speciesReference constant="true" species="M_PRFP_Cell" stoichiometry="1" />
        </listOfReactants>
        <listOfProducts>
          <speciesReference constant="true" species="M_PRLP_Cell" stoichiometry="1" />
        </listOfProducts>
        <fbc:geneProductAssociation>
          <fbc:geneProductRef fbc:geneProduct="G_CA_C0940" />
        </fbc:geneProductAssociation>
      </reaction>
      <reaction fast="false" id="R_HIS5" name="HIS5" reversible="false" fbc:lowerFluxBound="cobra_0_bound" fbc:upperFluxBound="cobra_default_ub">
        <listOfReactants>
          <speciesReference constant="true" species="M_PRLP_Cell" stoichiometry="1" />
          <speciesReference constant="true" species="M_LGLN_Cell" stoichiometry="1" />
        </listOfReactants>
        <listOfProducts>
          <speciesReference constant="true" species="M_AICAR_Cell" stoichiometry="1" />
          <speciesReference constant="true" species="M_LGLU_Cell" stoichiometry="1" />
          <speciesReference constant="true" species="M_EIG3P_Cell" stoichiometry="1" />
        </listOfProducts>
        <fbc:geneProductAssociation>
          <fbc:or>
            <fbc:geneProductRef fbc:geneProduct="G_CA_C0939" />
            <fbc:geneProductRef fbc:geneProduct="G_CA_C0941" />
          </fbc:or>
        </fbc:geneProductAssociation>
      </reaction>
      <reaction fast="false" id="R_HIS6" name="HIS6" reversible="false" fbc:lowerFluxBound="cobra_0_bound" fbc:upperFluxBound="cobra_default_ub">
        <listOfReactants>
          <speciesReference constant="true" species="M_EIG3P_Cell" stoichiometry="1" />
        </listOfReactants>
        <listOfProducts>
          <speciesReference constant="true" species="M_IMACP_Cell" stoichiometry="1" />
        </listOfProducts>
        <fbc:geneProductAssociation>
          <fbc:geneProductRef fbc:geneProduct="G_CA_C0938" />
        </fbc:geneProductAssociation>
      </reaction>
      <reaction fast="false" id="R_HIS7" name="HIS7" reversible="true" fbc:lowerFluxBound="cobra_default_lb" fbc:upperFluxBound="cobra_default_ub">
        <listOfReactants>
          <speciesReference constant="true" species="M_IMACP_Cell" stoichiometry="1" />
          <speciesReference constant="true" species="M_LGLU_Cell" stoichiometry="1" />
        </listOfReactants>
        <listOfProducts>
          <speciesReference constant="true" species="M_AKG_Cell" stoichiometry="1" />
          <speciesReference constant="true" species="M_HISP_Cell" stoichiometry="1" />
        </listOfProducts>
        <fbc:geneProductAssociation>
          <fbc:or>
            <fbc:geneProductRef fbc:geneProduct="G_CA_C1369" />
            <fbc:geneProductRef fbc:geneProduct="G_CA_C3031" />
          </fbc:or>
        </fbc:geneProductAssociation>
      </reaction>
      <reaction fast="false" id="R_HIS8" name="HIS8" reversible="false" fbc:lowerFluxBound="cobra_0_bound" fbc:upperFluxBound="cobra_default_ub">
        <listOfReactants>
          <speciesReference constant="true" species="M_HISP_Cell" stoichiometry="1" />
        </listOfReactants>
        <listOfProducts>
          <speciesReference constant="true" species="M_Pi_Cell" stoichiometry="1" />
          <speciesReference constant="true" species="M_HISTD_Cell" stoichiometry="1" />
        </listOfProducts>
        <fbc:geneProductAssociation>
          <fbc:or>
            <fbc:geneProductRef fbc:geneProduct="G_CA_C0938" />
            <fbc:geneProductRef fbc:geneProduct="G_CA_C2727" />
          </fbc:or>
        </fbc:geneProductAssociation>
      </reaction>
      <reaction fast="false" id="R_HIS9" name="HIS9" reversible="false" fbc:lowerFluxBound="cobra_0_bound" fbc:upperFluxBound="cobra_default_ub">
        <listOfReactants>
          <speciesReference constant="true" species="M_HISTD_Cell" stoichiometry="1" />
          <speciesReference constant="true" species="M_NAD_Cell" stoichiometry="1" />
        </listOfReactants>
        <listOfProducts>
          <speciesReference constant="true" species="M_NADH_Cell" stoichiometry="1" />
          <speciesReference constant="true" species="M_HISTDAL_Cell" stoichiometry="1" />
        </listOfProducts>
        <fbc:geneProductAssociation>
          <fbc:geneProductRef fbc:geneProduct="G_CA_C0937" />
        </fbc:geneProductAssociation>
      </reaction>
      <reaction fast="false" id="R_HIS10" name="HIS10" reversible="false" fbc:lowerFluxBound="cobra_0_bound" fbc:upperFluxBound="cobra_default_ub">
        <listOfReactants>
          <speciesReference constant="true" species="M_HISTDAL_Cell" stoichiometry="1" />
          <speciesReference constant="true" species="M_NAD_Cell" stoichiometry="1" />
        </listOfReactants>
        <listOfProducts>
          <speciesReference constant="true" species="M_LHIS_Cell" stoichiometry="1" />
          <speciesReference constant="true" species="M_NADH_Cell" stoichiometry="1" />
        </listOfProducts>
        <fbc:geneProductAssociation>
          <fbc:geneProductRef fbc:geneProduct="G_CA_C0937" />
        </fbc:geneProductAssociation>
      </reaction>
      <reaction fast="false" id="R_HIS11" name="HIS11" reversible="false" fbc:lowerFluxBound="cobra_0_bound" fbc:upperFluxBound="cobra_default_ub">
        <listOfReactants>
          <speciesReference constant="true" species="M_LHIS_Cell" stoichiometry="1" />
          <speciesReference constant="true" species="M_AMET_Cell" stoichiometry="1" />
        </listOfReactants>
        <listOfProducts>
          <speciesReference constant="true" species="M_MLHIS_Cell" stoichiometry="1" />
          <speciesReference constant="true" species="M_AHCYS_Cell" stoichiometry="1" />
        </listOfProducts>
        <fbc:geneProductAssociation>
          <fbc:or>
            <fbc:geneProductRef fbc:geneProduct="G_CA_C0523" />
            <fbc:geneProductRef fbc:geneProduct="G_CA_C1435" />
          </fbc:or>
        </fbc:geneProductAssociation>
      </reaction>
      <reaction fast="false" id="R_PTT1" name="PTT1" reversible="false" fbc:lowerFluxBound="cobra_0_bound" fbc:upperFluxBound="cobra_default_ub">
        <listOfReactants>
          <speciesReference constant="true" species="M_PEP_Cell" stoichiometry="1" />
          <speciesReference constant="true" species="M_E4P_Cell" stoichiometry="1" />
        </listOfReactants>
        <listOfProducts>
          <speciesReference constant="true" species="M_Pi_Cell" stoichiometry="1" />
          <speciesReference constant="true" species="M__2DDA7P_Cell" stoichiometry="1" />
        </listOfProducts>
        <fbc:geneProductAssociation>
          <fbc:geneProductRef fbc:geneProduct="G_CA_C0892" />
        </fbc:geneProductAssociation>
      </reaction>
      <reaction fast="false" id="R_PTT2" name="PTT2" reversible="false" fbc:lowerFluxBound="cobra_0_bound" fbc:upperFluxBound="cobra_default_ub">
        <listOfReactants>
          <speciesReference constant="true" species="M__2DDA7P_Cell" stoichiometry="1" />
        </listOfReactants>
        <listOfProducts>
          <speciesReference constant="true" species="M_Pi_Cell" stoichiometry="1" />
          <speciesReference constant="true" species="M__3DHQ_Cell" stoichiometry="1" />
        </listOfProducts>
        <fbc:geneProductAssociation>
          <fbc:geneProductRef fbc:geneProduct="G_CA_C0894" />
        </fbc:geneProductAssociation>
      </reaction>
      <reaction fast="false" id="R_PTT3" name="PTT3" reversible="true" fbc:lowerFluxBound="cobra_default_lb" fbc:upperFluxBound="cobra_default_ub">
        <listOfReactants>
          <speciesReference constant="true" species="M__3DHQ_Cell" stoichiometry="1" />
        </listOfReactants>
        <listOfProducts>
          <speciesReference constant="true" species="M__3DHSK_Cell" stoichiometry="1" />
        </listOfProducts>
        <fbc:geneProductAssociation>
          <fbc:geneProductRef fbc:geneProduct="G_CA_C0899" />
        </fbc:geneProductAssociation>
      </reaction>
      <reaction fast="false" id="R_PTT4" name="PTT4" reversible="true" fbc:lowerFluxBound="cobra_default_lb" fbc:upperFluxBound="cobra_default_ub">
        <listOfReactants>
          <speciesReference constant="true" species="M_NADPH_Cell" stoichiometry="1" />
          <speciesReference constant="true" species="M__3DHSK_Cell" stoichiometry="1" />
        </listOfReactants>
        <listOfProducts>
          <speciesReference constant="true" species="M_NADP_Cell" stoichiometry="1" />
          <speciesReference constant="true" species="M_SKM_Cell" stoichiometry="1" />
        </listOfProducts>
        <fbc:geneProductAssociation>
          <fbc:geneProductRef fbc:geneProduct="G_CA_C0897" />
        </fbc:geneProductAssociation>
      </reaction>
      <reaction fast="false" id="R_PTT5" name="PTT5" reversible="false" fbc:lowerFluxBound="cobra_0_bound" fbc:upperFluxBound="cobra_default_ub">
        <listOfReactants>
          <speciesReference constant="true" species="M_SKM_Cell" stoichiometry="1" />
          <speciesReference constant="true" species="M_ATP_Cell" stoichiometry="1" />
        </listOfReactants>
        <listOfProducts>
          <speciesReference constant="true" species="M_SKM3P_Cell" stoichiometry="1" />
          <speciesReference constant="true" species="M_ADP_Cell" stoichiometry="1" />
        </listOfProducts>
        <fbc:geneProductAssociation>
          <fbc:geneProductRef fbc:geneProduct="G_CA_C0898" />
        </fbc:geneProductAssociation>
      </reaction>
      <reaction fast="false" id="R_PTT6" name="PTT6" reversible="true" fbc:lowerFluxBound="cobra_default_lb" fbc:upperFluxBound="cobra_default_ub">
        <listOfReactants>
          <speciesReference constant="true" species="M_PEP_Cell" stoichiometry="1" />
          <speciesReference constant="true" species="M_SKM3P_Cell" stoichiometry="1" />
        </listOfReactants>
        <listOfProducts>
          <speciesReference constant="true" species="M_Pi_Cell" stoichiometry="1" />
          <speciesReference constant="true" species="M__3PSME_Cell" stoichiometry="1" />
        </listOfProducts>
        <fbc:geneProductAssociation>
          <fbc:geneProductRef fbc:geneProduct="G_CA_C0895" />
        </fbc:geneProductAssociation>
      </reaction>
      <reaction fast="false" id="R_PTT7" name="PTT7" reversible="false" fbc:lowerFluxBound="cobra_0_bound" fbc:upperFluxBound="cobra_default_ub">
        <listOfReactants>
          <speciesReference constant="true" species="M__3PSME_Cell" stoichiometry="1" />
        </listOfReactants>
        <listOfProducts>
          <speciesReference constant="true" species="M_Pi_Cell" stoichiometry="1" />
          <speciesReference constant="true" species="M_CHOR_Cell" stoichiometry="1" />
        </listOfProducts>
        <fbc:geneProductAssociation>
          <fbc:geneProductRef fbc:geneProduct="G_CA_C0896" />
        </fbc:geneProductAssociation>
      </reaction>
      <reaction fast="false" id="R_PTT8" name="PTT8" reversible="false" fbc:lowerFluxBound="cobra_0_bound" fbc:upperFluxBound="cobra_default_ub">
        <listOfReactants>
          <speciesReference constant="true" species="M_CHOR_Cell" stoichiometry="1" />
          <speciesReference constant="true" species="M_LGLN_Cell" stoichiometry="1" />
        </listOfReactants>
        <listOfProducts>
          <speciesReference constant="true" species="M_PYR_Cell" stoichiometry="1" />
          <speciesReference constant="true" species="M_ANTH_Cell" stoichiometry="1" />
          <speciesReference constant="true" species="M_LGLU_Cell" stoichiometry="1" />
        </listOfProducts>
        <fbc:geneProductAssociation>
          <fbc:and>
            <fbc:geneProductRef fbc:geneProduct="G_CA_C3162" />
            <fbc:geneProductRef fbc:geneProduct="G_CA_C3163" />
          </fbc:and>
        </fbc:geneProductAssociation>
      </reaction>
      <reaction fast="false" id="R_PTT9" name="PTT9" reversible="false" fbc:lowerFluxBound="cobra_0_bound" fbc:upperFluxBound="cobra_default_ub">
        <listOfReactants>
          <speciesReference constant="true" species="M_ANTH_Cell" stoichiometry="1" />
          <speciesReference constant="true" species="M_PRPP_Cell" stoichiometry="1" />
        </listOfReactants>
        <listOfProducts>
          <speciesReference constant="true" species="M_PPi_Cell" stoichiometry="1" />
          <speciesReference constant="true" species="M_PRAN_Cell" stoichiometry="1" />
        </listOfProducts>
        <fbc:geneProductAssociation>
          <fbc:geneProductRef fbc:geneProduct="G_CA_C3161" />
        </fbc:geneProductAssociation>
      </reaction>
      <reaction fast="false" id="R_PTT10" name="PTT10" reversible="true" fbc:lowerFluxBound="cobra_default_lb" fbc:upperFluxBound="cobra_default_ub">
        <listOfReactants>
          <speciesReference constant="true" species="M_PRAN_Cell" stoichiometry="1" />
        </listOfReactants>
        <listOfProducts>
          <speciesReference constant="true" species="M__2CPR5P_Cell" stoichiometry="1" />
        </listOfProducts>
        <fbc:geneProductAssociation>
          <fbc:geneProductRef fbc:geneProduct="G_CA_C3159" />
        </fbc:geneProductAssociation>
      </reaction>
      <reaction fast="false" id="R_PTT11" name="PTT11" reversible="false" fbc:lowerFluxBound="cobra_0_bound" fbc:upperFluxBound="cobra_default_ub">
        <listOfReactants>
          <speciesReference constant="true" species="M__2CPR5P_Cell" stoichiometry="1" />
        </listOfReactants>
        <listOfProducts>
          <speciesReference constant="true" species="M__3IG3P_Cell" stoichiometry="1" />
          <speciesReference constant="true" species="M_CO2_Cell" stoichiometry="1" />
        </listOfProducts>
        <fbc:geneProductAssociation>
          <fbc:geneProductRef fbc:geneProduct="G_CA_C3160" />
        </fbc:geneProductAssociation>
      </reaction>
      <reaction fast="false" id="R_PTT12" name="PTT12" reversible="false" fbc:lowerFluxBound="cobra_0_bound" fbc:upperFluxBound="cobra_default_ub">
        <listOfReactants>
          <speciesReference constant="true" species="M__3IG3P_Cell" stoichiometry="1" />
        </listOfReactants>
        <listOfProducts>
          <speciesReference constant="true" species="M_INDOLE_Cell" stoichiometry="1" />
          <speciesReference constant="true" species="M_GA3P_Cell" stoichiometry="1" />
        </listOfProducts>
        <fbc:geneProductAssociation>
          <fbc:and>
            <fbc:geneProductRef fbc:geneProduct="G_CA_C3157" />
            <fbc:geneProductRef fbc:geneProduct="G_CA_C3158" />
          </fbc:and>
        </fbc:geneProductAssociation>
      </reaction>
      <reaction fast="false" id="R_PTT13" name="PTT13" reversible="false" fbc:lowerFluxBound="cobra_0_bound" fbc:upperFluxBound="cobra_default_ub">
        <listOfReactants>
          <speciesReference constant="true" species="M_LSER_Cell" stoichiometry="1" />
          <speciesReference constant="true" species="M_INDOLE_Cell" stoichiometry="1" />
        </listOfReactants>
        <listOfProducts>
          <speciesReference constant="true" species="M_LTRP_Cell" stoichiometry="1" />
        </listOfProducts>
        <fbc:geneProductAssociation>
          <fbc:and>
            <fbc:geneProductRef fbc:geneProduct="G_CA_C3157" />
            <fbc:geneProductRef fbc:geneProduct="G_CA_C3158" />
          </fbc:and>
        </fbc:geneProductAssociation>
      </reaction>
      <reaction fast="false" id="R_PTT14" name="PTT14" reversible="true" fbc:lowerFluxBound="cobra_default_lb" fbc:upperFluxBound="cobra_default_ub">
        <listOfReactants>
          <speciesReference constant="true" species="M_CHOR_Cell" stoichiometry="1" />
        </listOfReactants>
        <listOfProducts>
          <speciesReference constant="true" species="M_PPHN_Cell" stoichiometry="1" />
        </listOfProducts>
        <fbc:geneProductAssociation>
          <fbc:geneProductRef fbc:geneProduct="G_CA_C1234" />
        </fbc:geneProductAssociation>
      </reaction>
      <reaction fast="false" id="R_PTT15" name="PTT15" reversible="false" fbc:lowerFluxBound="cobra_0_bound" fbc:upperFluxBound="cobra_default_ub">
        <listOfReactants>
          <speciesReference constant="true" species="M_PPHN_Cell" stoichiometry="1" />
        </listOfReactants>
        <listOfProducts>
          <speciesReference constant="true" species="M_PHPYR_Cell" stoichiometry="1" />
          <speciesReference constant="true" species="M_CO2_Cell" stoichiometry="1" />
        </listOfProducts>
        <fbc:geneProductAssociation>
          <fbc:geneProductRef fbc:geneProduct="G_CA_C0217" />
        </fbc:geneProductAssociation>
      </reaction>
      <reaction fast="false" id="R_PTT16" name="PTT16" reversible="true" fbc:lowerFluxBound="cobra_default_lb" fbc:upperFluxBound="cobra_default_ub">
        <listOfReactants>
          <speciesReference constant="true" species="M_PHPYR_Cell" stoichiometry="1" />
          <speciesReference constant="true" species="M_LGLU_Cell" stoichiometry="1" />
        </listOfReactants>
        <listOfProducts>
          <speciesReference constant="true" species="M_AKG_Cell" stoichiometry="1" />
          <speciesReference constant="true" species="M_LPHE_Cell" stoichiometry="1" />
        </listOfProducts>
        <fbc:geneProductAssociation>
          <fbc:or>
            <fbc:geneProductRef fbc:geneProduct="G_CA_C1001" />
            <fbc:geneProductRef fbc:geneProduct="G_CA_C1819" />
            <fbc:geneProductRef fbc:geneProduct="G_CA_C2832" />
            <fbc:geneProductRef fbc:geneProduct="G_CA_C1369" />
            <fbc:geneProductRef fbc:geneProduct="G_CA_C3031" />
          </fbc:or>
        </fbc:geneProductAssociation>
      </reaction>
      <reaction fast="false" id="R_PTT17" name="PTT17" reversible="true" fbc:lowerFluxBound="cobra_default_lb" fbc:upperFluxBound="cobra_default_ub">
        <listOfReactants>
          <speciesReference constant="true" species="M_PHPYR_Cell" stoichiometry="1" />
          <speciesReference constant="true" species="M_DGLU_Cell" stoichiometry="1" />
        </listOfReactants>
        <listOfProducts>
          <speciesReference constant="true" species="M_AKG_Cell" stoichiometry="1" />
          <speciesReference constant="true" species="M_DPHE_Cell" stoichiometry="1" />
        </listOfProducts>
      </reaction>
      <reaction fast="false" id="R_PTT18" name="PTT18" reversible="false" fbc:lowerFluxBound="cobra_0_bound" fbc:upperFluxBound="cobra_default_ub">
        <listOfReactants>
          <speciesReference constant="true" species="M_PPHN_Cell" stoichiometry="1" />
          <speciesReference constant="true" species="M_NAD_Cell" stoichiometry="1" />
        </listOfReactants>
        <listOfProducts>
          <speciesReference constant="true" species="M__34HPP_Cell" stoichiometry="1" />
          <speciesReference constant="true" species="M_NADH_Cell" stoichiometry="1" />
          <speciesReference constant="true" species="M_CO2_Cell" stoichiometry="1" />
        </listOfProducts>
        <fbc:geneProductAssociation>
          <fbc:geneProductRef fbc:geneProduct="G_CA_C0893" />
        </fbc:geneProductAssociation>
      </reaction>
      <reaction fast="false" id="R_PTT19" name="PTT19" reversible="true" fbc:lowerFluxBound="cobra_default_lb" fbc:upperFluxBound="cobra_default_ub">
        <listOfReactants>
          <speciesReference constant="true" species="M__34HPP_Cell" stoichiometry="1" />
          <speciesReference constant="true" species="M_LGLU_Cell" stoichiometry="1" />
        </listOfReactants>
        <listOfProducts>
          <speciesReference constant="true" species="M_AKG_Cell" stoichiometry="1" />
          <speciesReference constant="true" species="M_LTYR_Cell" stoichiometry="1" />
        </listOfProducts>
        <fbc:geneProductAssociation>
          <fbc:or>
            <fbc:geneProductRef fbc:geneProduct="G_CA_C1001" />
            <fbc:geneProductRef fbc:geneProduct="G_CA_C1819" />
            <fbc:geneProductRef fbc:geneProduct="G_CA_C2832" />
            <fbc:geneProductRef fbc:geneProduct="G_CA_C1369" />
            <fbc:geneProductRef fbc:geneProduct="G_CA_C3031" />
          </fbc:or>
        </fbc:geneProductAssociation>
      </reaction>
      <reaction fast="false" id="R_TYR1" name="TYR1" reversible="false" fbc:lowerFluxBound="cobra_0_bound" fbc:upperFluxBound="cobra_default_ub">
        <listOfReactants>
          <speciesReference constant="true" species="M_MTYRAM_Cell" stoichiometry="1" />
          <speciesReference constant="true" species="M_AMET_Cell" stoichiometry="1" />
        </listOfReactants>
        <listOfProducts>
          <speciesReference constant="true" species="M_HOR_Cell" stoichiometry="1" />
          <speciesReference constant="true" species="M_AHCYS_Cell" stoichiometry="1" />
        </listOfProducts>
      </reaction>
      <reaction fast="false" id="R_TYR2" name="TYR2" reversible="true" fbc:lowerFluxBound="cobra_default_lb" fbc:upperFluxBound="cobra_default_ub">
        <listOfReactants>
          <speciesReference constant="true" species="M_AKG_Cell" stoichiometry="1" />
          <speciesReference constant="true" species="M_LTYR_Cell" stoichiometry="1" />
        </listOfReactants>
        <listOfProducts>
          <speciesReference constant="true" species="M__34HPP_Cell" stoichiometry="1" />
          <speciesReference constant="true" species="M_LGLU_Cell" stoichiometry="1" />
        </listOfProducts>
      </reaction>
      <reaction fast="false" id="R_TYR3" name="TYR3" reversible="false" fbc:lowerFluxBound="cobra_0_bound" fbc:upperFluxBound="cobra_default_ub">
        <listOfReactants>
          <speciesReference constant="true" species="M__4H2KPM_Cell" stoichiometry="1" />
        </listOfReactants>
        <listOfProducts>
          <speciesReference constant="true" species="M_SUCCSA_Cell" stoichiometry="1" />
          <speciesReference constant="true" species="M_PYR_Cell" stoichiometry="1" />
        </listOfProducts>
      </reaction>
      <reaction fast="false" id="R_UREA1" name="UREA1" reversible="false" fbc:lowerFluxBound="cobra_0_bound" fbc:upperFluxBound="cobra_default_ub">
        <listOfReactants>
          <speciesReference constant="true" species="M_ACCOA_Cell" stoichiometry="1" />
          <speciesReference constant="true" species="M_LGLU_Cell" stoichiometry="1" />
        </listOfReactants>
        <listOfProducts>
          <speciesReference constant="true" species="M_COA_Cell" stoichiometry="1" />
          <speciesReference constant="true" species="M_ACGLU_Cell" stoichiometry="1" />
        </listOfProducts>
        <fbc:geneProductAssociation>
          <fbc:or>
            <fbc:geneProductRef fbc:geneProduct="G_CA_C2391" />
            <fbc:geneProductRef fbc:geneProduct="G_CA_C3020" />
          </fbc:or>
        </fbc:geneProductAssociation>
      </reaction>
      <reaction fast="false" id="R_UREA2" name="UREA2" reversible="true" fbc:lowerFluxBound="cobra_default_lb" fbc:upperFluxBound="cobra_default_ub">
        <listOfReactants>
          <speciesReference constant="true" species="M_ACGLU_Cell" stoichiometry="1" />
          <speciesReference constant="true" species="M_ATP_Cell" stoichiometry="1" />
        </listOfReactants>
        <listOfProducts>
          <speciesReference constant="true" species="M_ACGLU5P_Cell" stoichiometry="1" />
          <speciesReference constant="true" species="M_ADP_Cell" stoichiometry="1" />
        </listOfProducts>
        <fbc:geneProductAssociation>
          <fbc:geneProductRef fbc:geneProduct="G_CA_C2389" />
        </fbc:geneProductAssociation>
      </reaction>
      <reaction fast="false" id="R_UREA3" name="UREA3" reversible="false" fbc:lowerFluxBound="cobra_0_bound" fbc:upperFluxBound="cobra_default_ub">
        <listOfReactants>
          <speciesReference constant="true" species="M_NADPH_Cell" stoichiometry="1" />
          <speciesReference constant="true" species="M_ACGLU5P_Cell" stoichiometry="1" />
        </listOfReactants>
        <listOfProducts>
          <speciesReference constant="true" species="M_Pi_Cell" stoichiometry="1" />
          <speciesReference constant="true" species="M_ACGLU5SA_Cell" stoichiometry="1" />
          <speciesReference constant="true" species="M_NADP_Cell" stoichiometry="1" />
        </listOfProducts>
        <fbc:geneProductAssociation>
          <fbc:geneProductRef fbc:geneProduct="G_CA_C2390" />
        </fbc:geneProductAssociation>
      </reaction>
      <reaction fast="false" id="R_UREA4" name="UREA4" reversible="true" fbc:lowerFluxBound="cobra_default_lb" fbc:upperFluxBound="cobra_default_ub">
        <listOfReactants>
          <speciesReference constant="true" species="M_ACGLU5SA_Cell" stoichiometry="1" />
          <speciesReference constant="true" species="M_LGLU_Cell" stoichiometry="1" />
        </listOfReactants>
        <listOfProducts>
          <speciesReference constant="true" species="M_AKG_Cell" stoichiometry="1" />
          <speciesReference constant="true" species="M_ACORN_Cell" stoichiometry="1" />
        </listOfProducts>
        <fbc:geneProductAssociation>
          <fbc:geneProductRef fbc:geneProduct="G_CA_C2388" />
        </fbc:geneProductAssociation>
      </reaction>
      <reaction fast="false" id="R_UREA5" name="UREA5" reversible="true" fbc:lowerFluxBound="cobra_default_lb" fbc:upperFluxBound="cobra_default_ub">
        <listOfReactants>
          <speciesReference constant="true" species="M_ACORN_Cell" stoichiometry="1" />
          <speciesReference constant="true" species="M_LGLU_Cell" stoichiometry="1" />
        </listOfReactants>
        <listOfProducts>
          <speciesReference constant="true" species="M_LORN_Cell" stoichiometry="1" />
          <speciesReference constant="true" species="M_ACGLU_Cell" stoichiometry="1" />
        </listOfProducts>
        <fbc:geneProductAssociation>
          <fbc:geneProductRef fbc:geneProduct="G_CA_C2391" />
        </fbc:geneProductAssociation>
      </reaction>
      <reaction fast="false" id="R_GTH1" name="GTH1" reversible="false" fbc:lowerFluxBound="cobra_0_bound" fbc:upperFluxBound="cobra_default_ub">
        <listOfReactants>
          <speciesReference constant="true" species="M_H2O2_Cell" stoichiometry="1" />
          <speciesReference constant="true" species="M_GTH_Red__Cell" stoichiometry="2" />
        </listOfReactants>
        <listOfProducts>
          <speciesReference constant="true" species="M_GTH_Ox__Cell" stoichiometry="1" />
        </listOfProducts>
        <fbc:geneProductAssociation>
          <fbc:or>
            <fbc:geneProductRef fbc:geneProduct="G_CA_C1549" />
            <fbc:geneProductRef fbc:geneProduct="G_CA_C1570" />
            <fbc:geneProductRef fbc:geneProduct="G_CA_C1571" />
          </fbc:or>
        </fbc:geneProductAssociation>
      </reaction>
      <reaction fast="false" id="R_PUR1" name="PUR1" reversible="false" fbc:lowerFluxBound="cobra_0_bound" fbc:upperFluxBound="cobra_default_ub">
        <listOfReactants>
          <speciesReference constant="true" species="M_LGLN_Cell" stoichiometry="1" />
          <speciesReference constant="true" species="M_PRPP_Cell" stoichiometry="1" />
        </listOfReactants>
        <listOfProducts>
          <speciesReference constant="true" species="M_PPi_Cell" stoichiometry="1" />
          <speciesReference constant="true" species="M_PRAM_Cell" stoichiometry="1" />
          <speciesReference constant="true" species="M_LGLU_Cell" stoichiometry="1" />
        </listOfProducts>
        <fbc:geneProductAssociation>
          <fbc:geneProductRef fbc:geneProduct="G_CA_C1392" />
        </fbc:geneProductAssociation>
      </reaction>
      <reaction fast="false" id="R_PUR2" name="PUR2" reversible="false" fbc:lowerFluxBound="cobra_0_bound" fbc:upperFluxBound="cobra_default_ub">
        <listOfReactants>
          <speciesReference constant="true" species="M_PRAM_Cell" stoichiometry="1" />
          <speciesReference constant="true" species="M_ATP_Cell" stoichiometry="1" />
          <speciesReference constant="true" species="M_GLY_Cell" stoichiometry="1" />
        </listOfReactants>
        <listOfProducts>
          <speciesReference constant="true" species="M_Pi_Cell" stoichiometry="1" />
          <speciesReference constant="true" species="M_GAR_Cell" stoichiometry="1" />
          <speciesReference constant="true" species="M_ADP_Cell" stoichiometry="1" />
        </listOfProducts>
        <fbc:geneProductAssociation>
          <fbc:geneProductRef fbc:geneProduct="G_CA_C1396" />
        </fbc:geneProductAssociation>
      </reaction>
      <reaction fast="false" id="R_PUR3" name="PUR3" reversible="false" fbc:lowerFluxBound="cobra_0_bound" fbc:upperFluxBound="cobra_default_ub">
        <listOfReactants>
          <speciesReference constant="true" species="M_GAR_Cell" stoichiometry="1" />
          <speciesReference constant="true" species="M__10FTHF_Cell" stoichiometry="1" />
        </listOfReactants>
        <listOfProducts>
          <speciesReference constant="true" species="M_FGAR_Cell" stoichiometry="1" />
          <speciesReference constant="true" species="M_THF_Cell" stoichiometry="1" />
        </listOfProducts>
        <fbc:geneProductAssociation>
          <fbc:geneProductRef fbc:geneProduct="G_CA_C1394" />
        </fbc:geneProductAssociation>
      </reaction>
      <reaction fast="false" id="R_PUR4" name="PUR4" reversible="false" fbc:lowerFluxBound="cobra_0_bound" fbc:upperFluxBound="cobra_default_ub">
        <listOfReactants>
          <speciesReference constant="true" species="M_LGLN_Cell" stoichiometry="1" />
          <speciesReference constant="true" species="M_FGAR_Cell" stoichiometry="1" />
          <speciesReference constant="true" species="M_ATP_Cell" stoichiometry="1" />
        </listOfReactants>
        <listOfProducts>
          <speciesReference constant="true" species="M_FGAM_Cell" stoichiometry="1" />
          <speciesReference constant="true" species="M_ADP_Cell" stoichiometry="1" />
          <speciesReference constant="true" species="M_LGLU_Cell" stoichiometry="1" />
          <speciesReference constant="true" species="M_Pi_Cell" stoichiometry="1" />
        </listOfProducts>
        <fbc:geneProductAssociation>
          <fbc:geneProductRef fbc:geneProduct="G_CA_C1655" />
        </fbc:geneProductAssociation>
      </reaction>
      <reaction fast="false" id="R_PUR5" name="PUR5" reversible="false" fbc:lowerFluxBound="cobra_0_bound" fbc:upperFluxBound="cobra_default_ub">
        <listOfReactants>
          <speciesReference constant="true" species="M_FGAM_Cell" stoichiometry="1" />
          <speciesReference constant="true" species="M_ATP_Cell" stoichiometry="1" />
        </listOfReactants>
        <listOfProducts>
          <speciesReference constant="true" species="M_Pi_Cell" stoichiometry="1" />
          <speciesReference constant="true" species="M_ADP_Cell" stoichiometry="1" />
          <speciesReference constant="true" species="M_AIR_Cell" stoichiometry="1" />
        </listOfProducts>
        <fbc:geneProductAssociation>
          <fbc:geneProductRef fbc:geneProduct="G_CA_C1393" />
        </fbc:geneProductAssociation>
      </reaction>
      <reaction fast="false" id="R_PUR6" name="PUR6" reversible="true" fbc:lowerFluxBound="cobra_default_lb" fbc:upperFluxBound="cobra_default_ub">
        <listOfReactants>
          <speciesReference constant="true" species="M_AIR_Cell" stoichiometry="1" />
          <speciesReference constant="true" species="M_HCO3_Cell" stoichiometry="1" />
        </listOfReactants>
        <listOfProducts>
          <speciesReference constant="true" species="M_PRAIC_Cell" stoichiometry="1" />
        </listOfProducts>
        <fbc:geneProductAssociation>
          <fbc:geneProductRef fbc:geneProduct="G_CA_C1390" />
        </fbc:geneProductAssociation>
      </reaction>
      <reaction fast="false" id="R_PUR7" name="PUR7" reversible="false" fbc:lowerFluxBound="cobra_0_bound" fbc:upperFluxBound="cobra_default_ub">
        <listOfReactants>
          <speciesReference constant="true" species="M_LASP_Cell" stoichiometry="1" />
          <speciesReference constant="true" species="M_PRAIC_Cell" stoichiometry="1" />
          <speciesReference constant="true" species="M_ATP_Cell" stoichiometry="1" />
        </listOfReactants>
        <listOfProducts>
          <speciesReference constant="true" species="M_Pi_Cell" stoichiometry="1" />
          <speciesReference constant="true" species="M_SAICAR_Cell" stoichiometry="1" />
          <speciesReference constant="true" species="M_ADP_Cell" stoichiometry="1" />
        </listOfProducts>
        <fbc:geneProductAssociation>
          <fbc:geneProductRef fbc:geneProduct="G_CA_C1391" />
        </fbc:geneProductAssociation>
      </reaction>
      <reaction fast="false" id="R_PUR8" name="PUR8" reversible="true" fbc:lowerFluxBound="cobra_default_lb" fbc:upperFluxBound="cobra_default_ub">
        <listOfReactants>
          <speciesReference constant="true" species="M_SAICAR_Cell" stoichiometry="1" />
        </listOfReactants>
        <listOfProducts>
          <speciesReference constant="true" species="M_AICAR_Cell" stoichiometry="1" />
          <speciesReference constant="true" species="M_FUM_Cell" stoichiometry="1" />
        </listOfProducts>
        <fbc:geneProductAssociation>
          <fbc:geneProductRef fbc:geneProduct="G_CA_C1821" />
        </fbc:geneProductAssociation>
      </reaction>
      <reaction fast="false" id="R_PUR9" name="PUR9" reversible="false" fbc:lowerFluxBound="cobra_0_bound" fbc:upperFluxBound="cobra_default_ub">
        <listOfReactants>
          <speciesReference constant="true" species="M_AICAR_Cell" stoichiometry="1" />
          <speciesReference constant="true" species="M__10FTHF_Cell" stoichiometry="1" />
        </listOfReactants>
        <listOfProducts>
          <speciesReference constant="true" species="M_FPRICA_Cell" stoichiometry="1" />
          <speciesReference constant="true" species="M_THF_Cell" stoichiometry="1" />
        </listOfProducts>
        <fbc:geneProductAssociation>
          <fbc:geneProductRef fbc:geneProduct="G_CA_C1395" />
        </fbc:geneProductAssociation>
      </reaction>
      <reaction fast="false" id="R_PUR10" name="PUR10" reversible="true" fbc:lowerFluxBound="cobra_default_lb" fbc:upperFluxBound="cobra_default_ub">
        <listOfReactants>
          <speciesReference constant="true" species="M_FPRICA_Cell" stoichiometry="1" />
        </listOfReactants>
        <listOfProducts>
          <speciesReference constant="true" species="M_IMP_Cell" stoichiometry="1" />
        </listOfProducts>
        <fbc:geneProductAssociation>
          <fbc:geneProductRef fbc:geneProduct="G_CA_C1395" />
        </fbc:geneProductAssociation>
      </reaction>
      <reaction fast="false" id="R_PUR11" name="PUR11" reversible="false" fbc:lowerFluxBound="cobra_0_bound" fbc:upperFluxBound="cobra_default_ub">
        <listOfReactants>
          <speciesReference constant="true" species="M_LASP_Cell" stoichiometry="1" />
          <speciesReference constant="true" species="M_GTP_Cell" stoichiometry="1" />
          <speciesReference constant="true" species="M_IMP_Cell" stoichiometry="1" />
        </listOfReactants>
        <listOfProducts>
          <speciesReference constant="true" species="M_Pi_Cell" stoichiometry="1" />
          <speciesReference constant="true" species="M_DCAMP_Cell" stoichiometry="1" />
          <speciesReference constant="true" species="M_GDP_Cell" stoichiometry="1" />
        </listOfProducts>
        <fbc:geneProductAssociation>
          <fbc:geneProductRef fbc:geneProduct="G_CA_C3593" />
        </fbc:geneProductAssociation>
      </reaction>
      <reaction fast="false" id="R_PUR12" name="PUR12" reversible="false" fbc:lowerFluxBound="cobra_0_bound" fbc:upperFluxBound="cobra_default_ub">
        <listOfReactants>
          <speciesReference constant="true" species="M_DCAMP_Cell" stoichiometry="1" />
        </listOfReactants>
        <listOfProducts>
          <speciesReference constant="true" species="M_FUM_Cell" stoichiometry="1" />
          <speciesReference constant="true" species="M_AMP_Cell" stoichiometry="1" />
        </listOfProducts>
        <fbc:geneProductAssociation>
          <fbc:geneProductRef fbc:geneProduct="G_CA_C1821" />
        </fbc:geneProductAssociation>
      </reaction>
      <reaction fast="false" id="R_PUR13" name="PUR13" reversible="true" fbc:lowerFluxBound="cobra_default_lb" fbc:upperFluxBound="cobra_default_ub">
        <listOfReactants>
          <speciesReference constant="true" species="M_ATP_Cell" stoichiometry="1" />
          <speciesReference constant="true" species="M_AMP_Cell" stoichiometry="1" />
        </listOfReactants>
        <listOfProducts>
          <speciesReference constant="true" species="M_ADP_Cell" stoichiometry="2" />
        </listOfProducts>
        <fbc:geneProductAssociation>
          <fbc:geneProductRef fbc:geneProduct="G_CA_C3112" />
        </fbc:geneProductAssociation>
      </reaction>
      <reaction fast="false" id="R_PUR14" name="PUR14" reversible="false" fbc:lowerFluxBound="cobra_0_bound" fbc:upperFluxBound="cobra_default_ub">
        <listOfReactants>
          <speciesReference constant="true" species="M_ATP_Cell" stoichiometry="1" />
          <speciesReference constant="true" species="M_TRD_Red__Cell" stoichiometry="1" />
        </listOfReactants>
        <listOfProducts>
          <speciesReference constant="true" species="M_dATP_Cell" stoichiometry="1" />
          <speciesReference constant="true" species="M_TRD_Ox__Cell" stoichiometry="1" />
        </listOfProducts>
        <fbc:geneProductAssociation>
          <fbc:or>
            <fbc:geneProductRef fbc:geneProduct="G_CA_C0480" />
            <fbc:geneProductRef fbc:geneProduct="G_CA_C1209" />
          </fbc:or>
        </fbc:geneProductAssociation>
      </reaction>
      <reaction fast="false" id="R_PUR15" name="PUR15" reversible="false" fbc:lowerFluxBound="cobra_0_bound" fbc:upperFluxBound="cobra_default_ub">
        <listOfReactants>
          <speciesReference constant="true" species="M_PYR_Cell" stoichiometry="1" />
          <speciesReference constant="true" species="M_dATP_Cell" stoichiometry="1" />
        </listOfReactants>
        <listOfProducts>
          <speciesReference constant="true" species="M_PEP_Cell" stoichiometry="1" />
          <speciesReference constant="true" species="M_dADP_Cell" stoichiometry="1" />
        </listOfProducts>
        <fbc:geneProductAssociation>
          <fbc:or>
            <fbc:geneProductRef fbc:geneProduct="G_CA_C0518" />
            <fbc:geneProductRef fbc:geneProduct="G_CA_C1036" />
          </fbc:or>
        </fbc:geneProductAssociation>
      </reaction>
      <reaction fast="false" id="R_PUR16" name="PUR16" reversible="false" fbc:lowerFluxBound="cobra_0_bound" fbc:upperFluxBound="cobra_default_ub">
        <listOfReactants>
          <speciesReference constant="true" species="M_ADP_Cell" stoichiometry="1" />
          <speciesReference constant="true" species="M_TRD_Red__Cell" stoichiometry="1" />
        </listOfReactants>
        <listOfProducts>
          <speciesReference constant="true" species="M_dADP_Cell" stoichiometry="1" />
          <speciesReference constant="true" species="M_TRD_Ox__Cell" stoichiometry="1" />
        </listOfProducts>
        <fbc:geneProductAssociation>
          <fbc:or>
            <fbc:geneProductRef fbc:geneProduct="G_CA_C1047" />
            <fbc:and>
              <fbc:geneProductRef fbc:geneProduct="G_CA_C3276" />
              <fbc:geneProductRef fbc:geneProduct="G_CA_C3277" />
            </fbc:and>
          </fbc:or>
        </fbc:geneProductAssociation>
      </reaction>
      <reaction fast="false" id="R_PUR17" name="PUR17" reversible="true" fbc:lowerFluxBound="cobra_default_lb" fbc:upperFluxBound="cobra_default_ub">
        <listOfReactants>
          <speciesReference constant="true" species="M_dADP_Cell" stoichiometry="1" />
          <speciesReference constant="true" species="M_ADP_Cell" stoichiometry="1" />
        </listOfReactants>
        <listOfProducts>
          <speciesReference constant="true" species="M_dAMP_Cell" stoichiometry="1" />
          <speciesReference constant="true" species="M_ATP_Cell" stoichiometry="1" />
        </listOfProducts>
        <fbc:geneProductAssociation>
          <fbc:geneProductRef fbc:geneProduct="G_CA_C3112" />
        </fbc:geneProductAssociation>
      </reaction>
      <reaction fast="false" id="R_PUR18" name="PUR18" reversible="true" fbc:lowerFluxBound="cobra_default_lb" fbc:upperFluxBound="cobra_default_ub">
        <listOfReactants>
          <speciesReference constant="true" species="M_PPi_Cell" stoichiometry="1" />
          <speciesReference constant="true" species="M_AMP_Cell" stoichiometry="1" />
        </listOfReactants>
        <listOfProducts>
          <speciesReference constant="true" species="M_ADE_Cell" stoichiometry="1" />
          <speciesReference constant="true" species="M_PRPP_Cell" stoichiometry="1" />
        </listOfProducts>
        <fbc:geneProductAssociation>
          <fbc:or>
            <fbc:geneProductRef fbc:geneProduct="G_CA_C3203" />
            <fbc:geneProductRef fbc:geneProduct="G_CA_C2275" />
          </fbc:or>
        </fbc:geneProductAssociation>
      </reaction>
      <reaction fast="false" id="R_PUR19" name="PUR19" reversible="true" fbc:lowerFluxBound="cobra_default_lb" fbc:upperFluxBound="cobra_default_ub">
        <listOfReactants>
          <speciesReference constant="true" species="M__2DR1P_Cell" stoichiometry="1" />
          <speciesReference constant="true" species="M_ADE_Cell" stoichiometry="1" />
        </listOfReactants>
        <listOfProducts>
          <speciesReference constant="true" species="M_Pi_Cell" stoichiometry="1" />
          <speciesReference constant="true" species="M_dADN_Cell" stoichiometry="1" />
        </listOfProducts>
        <fbc:geneProductAssociation>
          <fbc:geneProductRef fbc:geneProduct="G_CA_C2064" />
        </fbc:geneProductAssociation>
      </reaction>
      <reaction fast="false" id="R_PUR20" name="PUR20" reversible="false" fbc:lowerFluxBound="cobra_0_bound" fbc:upperFluxBound="cobra_default_ub">
        <listOfReactants>
          <speciesReference constant="true" species="M_dADN_Cell" stoichiometry="1" />
        </listOfReactants>
        <listOfProducts>
          <speciesReference constant="true" species="M_dINS_Cell" stoichiometry="1" />
          <speciesReference constant="true" species="M_NH3_Cell" stoichiometry="1" />
        </listOfProducts>
        <fbc:geneProductAssociation>
          <fbc:geneProductRef fbc:geneProduct="G_CA_C3005" />
        </fbc:geneProductAssociation>
      </reaction>
      <reaction fast="false" id="R_PUR21" name="PUR21" reversible="true" fbc:lowerFluxBound="cobra_default_lb" fbc:upperFluxBound="cobra_default_ub">
        <listOfReactants>
          <speciesReference constant="true" species="M_Pi_Cell" stoichiometry="1" />
          <speciesReference constant="true" species="M_dINS_Cell" stoichiometry="1" />
        </listOfReactants>
        <listOfProducts>
          <speciesReference constant="true" species="M__2DR1P_Cell" stoichiometry="1" />
          <speciesReference constant="true" species="M_HXAN_Cell" stoichiometry="1" />
        </listOfProducts>
        <fbc:geneProductAssociation>
          <fbc:geneProductRef fbc:geneProduct="G_CA_C2064" />
        </fbc:geneProductAssociation>
      </reaction>
      <reaction fast="false" id="R_PUR22" name="PUR22" reversible="true" fbc:lowerFluxBound="cobra_default_lb" fbc:upperFluxBound="cobra_default_ub">
        <listOfReactants>
          <speciesReference constant="true" species="M_R1P_Cell" stoichiometry="1" />
          <speciesReference constant="true" species="M_HXAN_Cell" stoichiometry="1" />
        </listOfReactants>
        <listOfProducts>
          <speciesReference constant="true" species="M_Pi_Cell" stoichiometry="1" />
          <speciesReference constant="true" species="M_INS_Cell" stoichiometry="1" />
        </listOfProducts>
        <fbc:geneProductAssociation>
          <fbc:geneProductRef fbc:geneProduct="G_CA_C2064" />
        </fbc:geneProductAssociation>
      </reaction>
      <reaction fast="false" id="R_PUR23" name="PUR23" reversible="false" fbc:lowerFluxBound="cobra_0_bound" fbc:upperFluxBound="cobra_default_ub">
        <listOfReactants>
          <speciesReference constant="true" species="M_ADN_Cell" stoichiometry="1" />
        </listOfReactants>
        <listOfProducts>
          <speciesReference constant="true" species="M_INS_Cell" stoichiometry="1" />
          <speciesReference constant="true" species="M_NH3_Cell" stoichiometry="1" />
        </listOfProducts>
        <fbc:geneProductAssociation>
          <fbc:geneProductRef fbc:geneProduct="G_CA_C3005" />
        </fbc:geneProductAssociation>
      </reaction>
      <reaction fast="false" id="R_PUR24" name="PUR24" reversible="true" fbc:lowerFluxBound="cobra_default_lb" fbc:upperFluxBound="cobra_default_ub">
        <listOfReactants>
          <speciesReference constant="true" species="M_Pi_Cell" stoichiometry="1" />
          <speciesReference constant="true" species="M_ADN_Cell" stoichiometry="1" />
        </listOfReactants>
        <listOfProducts>
          <speciesReference constant="true" species="M_ADE_Cell" stoichiometry="1" />
          <speciesReference constant="true" species="M_R1P_Cell" stoichiometry="1" />
        </listOfProducts>
        <fbc:geneProductAssociation>
          <fbc:geneProductRef fbc:geneProduct="G_CA_C2064" />
        </fbc:geneProductAssociation>
      </reaction>
      <reaction fast="false" id="R_PUR25" name="PUR25" reversible="false" fbc:lowerFluxBound="cobra_0_bound" fbc:upperFluxBound="cobra_default_ub">
        <listOfReactants>
          <speciesReference constant="true" species="M_ADE_Cell" stoichiometry="1" />
        </listOfReactants>
        <listOfProducts>
          <speciesReference constant="true" species="M_NH3_Cell" stoichiometry="1" />
          <speciesReference constant="true" species="M_HXAN_Cell" stoichiometry="1" />
        </listOfProducts>
        <fbc:geneProductAssociation>
          <fbc:geneProductRef fbc:geneProduct="G_CA_C0887" />
        </fbc:geneProductAssociation>
      </reaction>
      <reaction fast="false" id="R_PUR26" name="PUR26" reversible="true" fbc:lowerFluxBound="cobra_default_lb" fbc:upperFluxBound="cobra_default_ub">
        <listOfReactants>
          <speciesReference constant="true" species="M_PRPP_Cell" stoichiometry="1" />
          <speciesReference constant="true" species="M_HXAN_Cell" stoichiometry="1" />
        </listOfReactants>
        <listOfProducts>
          <speciesReference constant="true" species="M_PPi_Cell" stoichiometry="1" />
          <speciesReference constant="true" species="M_IMP_Cell" stoichiometry="1" />
        </listOfProducts>
        <fbc:geneProductAssociation>
          <fbc:geneProductRef fbc:geneProduct="G_CA_C3203" />
        </fbc:geneProductAssociation>
      </reaction>
      <reaction fast="false" id="R_PUR27" name="PUR27" reversible="false" fbc:lowerFluxBound="cobra_0_bound" fbc:upperFluxBound="cobra_default_ub">
        <listOfReactants>
          <speciesReference constant="true" species="M_NAD_Cell" stoichiometry="1" />
          <speciesReference constant="true" species="M_IMP_Cell" stoichiometry="1" />
        </listOfReactants>
        <listOfProducts>
          <speciesReference constant="true" species="M_XMP_Cell" stoichiometry="1" />
          <speciesReference constant="true" species="M_NADH_Cell" stoichiometry="1" />
        </listOfProducts>
        <fbc:geneProductAssociation>
          <fbc:geneProductRef fbc:geneProduct="G_CA_C2701" />
        </fbc:geneProductAssociation>
      </reaction>
      <reaction fast="false" id="R_PUR28" name="PUR28" reversible="false" fbc:lowerFluxBound="cobra_0_bound" fbc:upperFluxBound="cobra_default_ub">
        <listOfReactants>
          <speciesReference constant="true" species="M_XMP_Cell" stoichiometry="1" />
          <speciesReference constant="true" species="M_ATP_Cell" stoichiometry="1" />
          <speciesReference constant="true" species="M_NH3_Cell" stoichiometry="1" />
        </listOfReactants>
        <listOfProducts>
          <speciesReference constant="true" species="M_PPi_Cell" stoichiometry="1" />
          <speciesReference constant="true" species="M_GMP_Cell" stoichiometry="1" />
          <speciesReference constant="true" species="M_AMP_Cell" stoichiometry="1" />
        </listOfProducts>
        <fbc:geneProductAssociation>
          <fbc:geneProductRef fbc:geneProduct="G_CA_C2700" />
        </fbc:geneProductAssociation>
      </reaction>
      <reaction fast="false" id="R_PUR29" name="PUR29" reversible="false" fbc:lowerFluxBound="cobra_0_bound" fbc:upperFluxBound="cobra_default_ub">
        <listOfReactants>
          <speciesReference constant="true" species="M_XMP_Cell" stoichiometry="1" />
          <speciesReference constant="true" species="M_LGLN_Cell" stoichiometry="1" />
          <speciesReference constant="true" species="M_ATP_Cell" stoichiometry="1" />
        </listOfReactants>
        <listOfProducts>
          <speciesReference constant="true" species="M_PPi_Cell" stoichiometry="1" />
          <speciesReference constant="true" species="M_GMP_Cell" stoichiometry="1" />
          <speciesReference constant="true" species="M_LGLU_Cell" stoichiometry="1" />
          <speciesReference constant="true" species="M_AMP_Cell" stoichiometry="1" />
        </listOfProducts>
        <fbc:geneProductAssociation>
          <fbc:geneProductRef fbc:geneProduct="G_CA_C2700" />
        </fbc:geneProductAssociation>
      </reaction>
      <reaction fast="false" id="R_PUR30" name="PUR30" reversible="false" fbc:lowerFluxBound="cobra_0_bound" fbc:upperFluxBound="cobra_default_ub">
        <listOfReactants>
          <speciesReference constant="true" species="M_NADPH_Cell" stoichiometry="1" />
          <speciesReference constant="true" species="M_GMP_Cell" stoichiometry="1" />
        </listOfReactants>
        <listOfProducts>
          <speciesReference constant="true" species="M_NADP_Cell" stoichiometry="1" />
          <speciesReference constant="true" species="M_NH3_Cell" stoichiometry="1" />
          <speciesReference constant="true" species="M_IMP_Cell" stoichiometry="1" />
        </listOfProducts>
        <fbc:geneProductAssociation>
          <fbc:geneProductRef fbc:geneProduct="G_CA_C3471" />
        </fbc:geneProductAssociation>
      </reaction>
      <reaction fast="false" id="R_PUR31" name="PUR31" reversible="true" fbc:lowerFluxBound="cobra_default_lb" fbc:upperFluxBound="cobra_default_ub">
        <listOfReactants>
          <speciesReference constant="true" species="M_PPi_Cell" stoichiometry="1" />
          <speciesReference constant="true" species="M_GMP_Cell" stoichiometry="1" />
        </listOfReactants>
        <listOfProducts>
          <speciesReference constant="true" species="M_GUA_Cell" stoichiometry="1" />
          <speciesReference constant="true" species="M_PRPP_Cell" stoichiometry="1" />
        </listOfProducts>
        <fbc:geneProductAssociation>
          <fbc:or>
            <fbc:geneProductRef fbc:geneProduct="G_CA_C3203" />
            <fbc:geneProductRef fbc:geneProduct="G_CA_C2275" />
          </fbc:or>
        </fbc:geneProductAssociation>
      </reaction>
      <reaction fast="false" id="R_PUR32" name="PUR32" reversible="false" fbc:lowerFluxBound="cobra_0_bound" fbc:upperFluxBound="cobra_default_ub">
        <listOfReactants>
          <speciesReference constant="true" species="M_GUA_Cell" stoichiometry="1" />
        </listOfReactants>
        <listOfProducts>
          <speciesReference constant="true" species="M_XAN_Cell" stoichiometry="1" />
          <speciesReference constant="true" species="M_NH3_Cell" stoichiometry="1" />
        </listOfProducts>
        <fbc:geneProductAssociation>
          <fbc:geneProductRef fbc:geneProduct="G_CA_C0282" />
        </fbc:geneProductAssociation>
      </reaction>
      <reaction fast="false" id="R_PUR33" name="PUR33" reversible="true" fbc:lowerFluxBound="cobra_default_lb" fbc:upperFluxBound="cobra_default_ub">
        <listOfReactants>
          <speciesReference constant="true" species="M_PRPP_Cell" stoichiometry="1" />
          <speciesReference constant="true" species="M_XAN_Cell" stoichiometry="1" />
        </listOfReactants>
        <listOfProducts>
          <speciesReference constant="true" species="M_XMP_Cell" stoichiometry="1" />
          <speciesReference constant="true" species="M_PPi_Cell" stoichiometry="1" />
        </listOfProducts>
        <fbc:geneProductAssociation>
          <fbc:geneProductRef fbc:geneProduct="G_CA_C3203" />
        </fbc:geneProductAssociation>
      </reaction>
      <reaction fast="false" id="R_PUR34" name="PUR34" reversible="true" fbc:lowerFluxBound="cobra_default_lb" fbc:upperFluxBound="cobra_default_ub">
        <listOfReactants>
          <speciesReference constant="true" species="M_Pi_Cell" stoichiometry="1" />
          <speciesReference constant="true" species="M_XANT_Cell" stoichiometry="1" />
        </listOfReactants>
        <listOfProducts>
          <speciesReference constant="true" species="M_XAN_Cell" stoichiometry="1" />
          <speciesReference constant="true" species="M_R1P_Cell" stoichiometry="1" />
        </listOfProducts>
        <fbc:geneProductAssociation>
          <fbc:geneProductRef fbc:geneProduct="G_CA_C2064" />
        </fbc:geneProductAssociation>
      </reaction>
      <reaction fast="false" id="R_PUR35" name="PUR35" reversible="true" fbc:lowerFluxBound="cobra_default_lb" fbc:upperFluxBound="cobra_default_ub">
        <listOfReactants>
          <speciesReference constant="true" species="M_GMP_Cell" stoichiometry="1" />
          <speciesReference constant="true" species="M_ATP_Cell" stoichiometry="1" />
        </listOfReactants>
        <listOfProducts>
          <speciesReference constant="true" species="M_GDP_Cell" stoichiometry="1" />
          <speciesReference constant="true" species="M_ADP_Cell" stoichiometry="1" />
        </listOfProducts>
        <fbc:geneProductAssociation>
          <fbc:geneProductRef fbc:geneProduct="G_CA_C1718" />
        </fbc:geneProductAssociation>
      </reaction>
      <reaction fast="false" id="R_PUR36" name="PUR36" reversible="true" fbc:lowerFluxBound="cobra_default_lb" fbc:upperFluxBound="cobra_default_ub">
        <listOfReactants>
          <speciesReference constant="true" species="M_PEP_Cell" stoichiometry="1" />
          <speciesReference constant="true" species="M_GDP_Cell" stoichiometry="1" />
        </listOfReactants>
        <listOfProducts>
          <speciesReference constant="true" species="M_PYR_Cell" stoichiometry="1" />
          <speciesReference constant="true" species="M_GTP_Cell" stoichiometry="1" />
        </listOfProducts>
        <fbc:geneProductAssociation>
          <fbc:or>
            <fbc:geneProductRef fbc:geneProduct="G_CA_C0518" />
            <fbc:geneProductRef fbc:geneProduct="G_CA_C1036" />
          </fbc:or>
        </fbc:geneProductAssociation>
      </reaction>
      <reaction fast="false" id="R_PUR37" name="PUR37" reversible="false" fbc:lowerFluxBound="cobra_0_bound" fbc:upperFluxBound="cobra_default_ub">
        <listOfReactants>
          <speciesReference constant="true" species="M_GTP_Cell" stoichiometry="1" />
          <speciesReference constant="true" species="M_TRD_Red__Cell" stoichiometry="1" />
        </listOfReactants>
        <listOfProducts>
          <speciesReference constant="true" species="M_dGTP_Cell" stoichiometry="1" />
          <speciesReference constant="true" species="M_TRD_Ox__Cell" stoichiometry="1" />
        </listOfProducts>
        <fbc:geneProductAssociation>
          <fbc:or>
            <fbc:geneProductRef fbc:geneProduct="G_CA_C0480" />
            <fbc:geneProductRef fbc:geneProduct="G_CA_C1209" />
          </fbc:or>
        </fbc:geneProductAssociation>
      </reaction>
      <reaction fast="false" id="R_PUR38" name="PUR38" reversible="true" fbc:lowerFluxBound="cobra_default_lb" fbc:upperFluxBound="cobra_default_ub">
        <listOfReactants>
          <speciesReference constant="true" species="M_dGTP_Cell" stoichiometry="1" />
          <speciesReference constant="true" species="M_PYR_Cell" stoichiometry="1" />
        </listOfReactants>
        <listOfProducts>
          <speciesReference constant="true" species="M_PEP_Cell" stoichiometry="1" />
          <speciesReference constant="true" species="M_dGDP_Cell" stoichiometry="1" />
        </listOfProducts>
        <fbc:geneProductAssociation>
          <fbc:geneProductRef fbc:geneProduct="G_CA_C0518" />
        </fbc:geneProductAssociation>
      </reaction>
      <reaction fast="false" id="R_PUR39" name="PUR39" reversible="false" fbc:lowerFluxBound="cobra_0_bound" fbc:upperFluxBound="cobra_default_ub">
        <listOfReactants>
          <speciesReference constant="true" species="M_GDP_Cell" stoichiometry="1" />
          <speciesReference constant="true" species="M_TRD_Red__Cell" stoichiometry="1" />
        </listOfReactants>
        <listOfProducts>
          <speciesReference constant="true" species="M_dGDP_Cell" stoichiometry="1" />
          <speciesReference constant="true" species="M_TRD_Ox__Cell" stoichiometry="1" />
        </listOfProducts>
        <fbc:geneProductAssociation>
          <fbc:or>
            <fbc:geneProductRef fbc:geneProduct="G_CA_C1047" />
            <fbc:and>
              <fbc:geneProductRef fbc:geneProduct="G_CA_C3276" />
              <fbc:geneProductRef fbc:geneProduct="G_CA_C3277" />
            </fbc:and>
          </fbc:or>
        </fbc:geneProductAssociation>
      </reaction>
      <reaction fast="false" id="R_PYRM1" name="PYRM1" reversible="false" fbc:lowerFluxBound="cobra_0_bound" fbc:upperFluxBound="cobra_default_ub">
        <listOfReactants>
          <speciesReference constant="true" species="M_LGLN_Cell" stoichiometry="1" />
          <speciesReference constant="true" species="M_HCO3_Cell" stoichiometry="1" />
          <speciesReference constant="true" species="M_ATP_Cell" stoichiometry="2" />
        </listOfReactants>
        <listOfProducts>
          <speciesReference constant="true" species="M_Pi_Cell" stoichiometry="1" />
          <speciesReference constant="true" species="M_CBP_Cell" stoichiometry="1" />
          <speciesReference constant="true" species="M_ADP_Cell" stoichiometry="2" />
          <speciesReference constant="true" species="M_LGLU_Cell" stoichiometry="1" />
        </listOfProducts>
        <fbc:geneProductAssociation>
          <fbc:and>
            <fbc:geneProductRef fbc:geneProduct="G_CA_C2644" />
            <fbc:geneProductRef fbc:geneProduct="G_CA_C2645" />
          </fbc:and>
        </fbc:geneProductAssociation>
      </reaction>
      <reaction fast="false" id="R_PYRM2" name="PYRM2" reversible="false" fbc:lowerFluxBound="cobra_0_bound" fbc:upperFluxBound="cobra_default_ub">
        <listOfReactants>
          <speciesReference constant="true" species="M_LASP_Cell" stoichiometry="1" />
          <speciesReference constant="true" species="M_CBP_Cell" stoichiometry="1" />
        </listOfReactants>
        <listOfProducts>
          <speciesReference constant="true" species="M_Pi_Cell" stoichiometry="1" />
          <speciesReference constant="true" species="M_CBASP_Cell" stoichiometry="1" />
        </listOfProducts>
        <fbc:geneProductAssociation>
          <fbc:and>
            <fbc:geneProductRef fbc:geneProduct="G_CA_C2653" />
            <fbc:geneProductRef fbc:geneProduct="G_CA_C2654" />
          </fbc:and>
        </fbc:geneProductAssociation>
      </reaction>
      <reaction fast="false" id="R_PYRM3" name="PYRM3" reversible="true" fbc:lowerFluxBound="cobra_default_lb" fbc:upperFluxBound="cobra_default_ub">
        <listOfReactants>
          <speciesReference constant="true" species="M_CBASP_Cell" stoichiometry="1" />
        </listOfReactants>
        <listOfProducts>
          <speciesReference constant="true" species="M_DHOR_S_Cell" stoichiometry="1" />
        </listOfProducts>
        <fbc:geneProductAssociation>
          <fbc:geneProductRef fbc:geneProduct="G_CA_C0519" />
        </fbc:geneProductAssociation>
      </reaction>
      <reaction fast="false" id="R_PYRM4" name="PYRM4" reversible="true" fbc:lowerFluxBound="cobra_default_lb" fbc:upperFluxBound="cobra_default_ub">
        <listOfReactants>
          <speciesReference constant="true" species="M_DHOR_S_Cell" stoichiometry="1" />
          <speciesReference constant="true" species="M_NAD_Cell" stoichiometry="1" />
        </listOfReactants>
        <listOfProducts>
          <speciesReference constant="true" species="M_NADH_Cell" stoichiometry="1" />
          <speciesReference constant="true" species="M_OROT_Cell" stoichiometry="1" />
        </listOfProducts>
        <fbc:geneProductAssociation>
          <fbc:geneProductRef fbc:geneProduct="G_CA_C2650" />
        </fbc:geneProductAssociation>
      </reaction>
      <reaction fast="false" id="R_PYRM5" name="PYRM5" reversible="false" fbc:lowerFluxBound="cobra_0_bound" fbc:upperFluxBound="cobra_default_ub">
        <listOfReactants>
          <speciesReference constant="true" species="M_OROT_Cell" stoichiometry="1" />
          <speciesReference constant="true" species="M_PRPP_Cell" stoichiometry="1" />
        </listOfReactants>
        <listOfProducts>
          <speciesReference constant="true" species="M_PPi_Cell" stoichiometry="1" />
          <speciesReference constant="true" species="M_OROT5P_Cell" stoichiometry="1" />
        </listOfProducts>
        <fbc:geneProductAssociation>
          <fbc:geneProductRef fbc:geneProduct="G_CA_C0027" />
        </fbc:geneProductAssociation>
      </reaction>
      <reaction fast="false" id="R_PYRM6" name="PYRM6" reversible="false" fbc:lowerFluxBound="cobra_0_bound" fbc:upperFluxBound="cobra_default_ub">
        <listOfReactants>
          <speciesReference constant="true" species="M_OROT5P_Cell" stoichiometry="1" />
        </listOfReactants>
        <listOfProducts>
          <speciesReference constant="true" species="M_UMP_Cell" stoichiometry="1" />
          <speciesReference constant="true" species="M_CO2_Cell" stoichiometry="1" />
        </listOfProducts>
        <fbc:geneProductAssociation>
          <fbc:geneProductRef fbc:geneProduct="G_CA_C2652" />
        </fbc:geneProductAssociation>
      </reaction>
      <reaction fast="false" id="R_PYRM7" name="PYRM7" reversible="true" fbc:lowerFluxBound="cobra_default_lb" fbc:upperFluxBound="cobra_default_ub">
        <listOfReactants>
          <speciesReference constant="true" species="M_UMP_Cell" stoichiometry="1" />
          <speciesReference constant="true" species="M_ATP_Cell" stoichiometry="1" />
        </listOfReactants>
        <listOfProducts>
          <speciesReference constant="true" species="M_UDP_Cell" stoichiometry="1" />
          <speciesReference constant="true" species="M_ADP_Cell" stoichiometry="1" />
        </listOfProducts>
        <fbc:geneProductAssociation>
          <fbc:or>
            <fbc:geneProductRef fbc:geneProduct="G_CA_C1848" />
            <fbc:geneProductRef fbc:geneProduct="G_CA_C1789" />
          </fbc:or>
        </fbc:geneProductAssociation>
      </reaction>
      <reaction fast="false" id="R_PYRM8" name="PYRM8" reversible="true" fbc:lowerFluxBound="cobra_default_lb" fbc:upperFluxBound="cobra_default_ub">
        <listOfReactants>
          <speciesReference constant="true" species="M_UDP_Cell" stoichiometry="1" />
          <speciesReference constant="true" species="M_ATP_Cell" stoichiometry="1" />
        </listOfReactants>
        <listOfProducts>
          <speciesReference constant="true" species="M_UTP_Cell" stoichiometry="1" />
          <speciesReference constant="true" species="M_ADP_Cell" stoichiometry="1" />
        </listOfProducts>
      </reaction>
      <reaction fast="false" id="R_PYRM9" name="PYRM9" reversible="false" fbc:lowerFluxBound="cobra_0_bound" fbc:upperFluxBound="cobra_default_ub">
        <listOfReactants>
          <speciesReference constant="true" species="M_UTP_Cell" stoichiometry="1" />
          <speciesReference constant="true" species="M_ATP_Cell" stoichiometry="1" />
          <speciesReference constant="true" species="M_NH3_Cell" stoichiometry="1" />
        </listOfReactants>
        <listOfProducts>
          <speciesReference constant="true" species="M_CTP_Cell" stoichiometry="1" />
          <speciesReference constant="true" species="M_Pi_Cell" stoichiometry="1" />
          <speciesReference constant="true" species="M_ADP_Cell" stoichiometry="1" />
        </listOfProducts>
        <fbc:geneProductAssociation>
          <fbc:geneProductRef fbc:geneProduct="G_CA_C2892" />
        </fbc:geneProductAssociation>
      </reaction>
      <reaction fast="false" id="R_PYRM10" name="PYRM10" reversible="false" fbc:lowerFluxBound="cobra_0_bound" fbc:upperFluxBound="cobra_default_ub">
        <listOfReactants>
          <speciesReference constant="true" species="M_UTP_Cell" stoichiometry="1" />
          <speciesReference constant="true" species="M_LGLN_Cell" stoichiometry="1" />
          <speciesReference constant="true" species="M_ATP_Cell" stoichiometry="1" />
        </listOfReactants>
        <listOfProducts>
          <speciesReference constant="true" species="M_CTP_Cell" stoichiometry="1" />
          <speciesReference constant="true" species="M_Pi_Cell" stoichiometry="1" />
          <speciesReference constant="true" species="M_ADP_Cell" stoichiometry="1" />
          <speciesReference constant="true" species="M_LGLU_Cell" stoichiometry="1" />
        </listOfProducts>
        <fbc:geneProductAssociation>
          <fbc:geneProductRef fbc:geneProduct="G_CA_C2892" />
        </fbc:geneProductAssociation>
      </reaction>
      <reaction fast="false" id="R_PYRM11" name="PYRM11" reversible="false" fbc:lowerFluxBound="cobra_0_bound" fbc:upperFluxBound="cobra_default_ub">
        <listOfReactants>
          <speciesReference constant="true" species="M_CTP_Cell" stoichiometry="1" />
        </listOfReactants>
        <listOfProducts>
          <speciesReference constant="true" species="M_UTP_Cell" stoichiometry="1" />
          <speciesReference constant="true" species="M_NH3_Cell" stoichiometry="1" />
        </listOfProducts>
        <fbc:geneProductAssociation>
          <fbc:geneProductRef fbc:geneProduct="G_CA_C0025" />
        </fbc:geneProductAssociation>
      </reaction>
      <reaction fast="false" id="R_PYRM12" name="PYRM12" reversible="true" fbc:lowerFluxBound="cobra_default_lb" fbc:upperFluxBound="cobra_default_ub">
        <listOfReactants>
          <speciesReference constant="true" species="M_CTP_Cell" stoichiometry="1" />
          <speciesReference constant="true" species="M_ADP_Cell" stoichiometry="1" />
        </listOfReactants>
        <listOfProducts>
          <speciesReference constant="true" species="M_CDP_Cell" stoichiometry="1" />
          <speciesReference constant="true" species="M_ATP_Cell" stoichiometry="1" />
        </listOfProducts>
      </reaction>
      <reaction fast="false" id="R_PYRM13" name="PYRM13" reversible="true" fbc:lowerFluxBound="cobra_default_lb" fbc:upperFluxBound="cobra_default_ub">
        <listOfReactants>
          <speciesReference constant="true" species="M_CDP_Cell" stoichiometry="1" />
          <speciesReference constant="true" species="M_ADP_Cell" stoichiometry="1" />
        </listOfReactants>
        <listOfProducts>
          <speciesReference constant="true" species="M_CMP_Cell" stoichiometry="1" />
          <speciesReference constant="true" species="M_ATP_Cell" stoichiometry="1" />
        </listOfProducts>
        <fbc:geneProductAssociation>
          <fbc:geneProductRef fbc:geneProduct="G_CA_C1848" />
        </fbc:geneProductAssociation>
      </reaction>
      <reaction fast="false" id="R_PYRM14" name="PYRM14" reversible="false" fbc:lowerFluxBound="cobra_0_bound" fbc:upperFluxBound="cobra_default_ub">
        <listOfReactants>
          <speciesReference constant="true" species="M_CTP_Cell" stoichiometry="1" />
          <speciesReference constant="true" species="M_TRD_Red__Cell" stoichiometry="1" />
        </listOfReactants>
        <listOfProducts>
          <speciesReference constant="true" species="M_TRD_Ox__Cell" stoichiometry="1" />
          <speciesReference constant="true" species="M_dCTP_Cell" stoichiometry="1" />
        </listOfProducts>
        <fbc:geneProductAssociation>
          <fbc:or>
            <fbc:geneProductRef fbc:geneProduct="G_CA_C0480" />
            <fbc:geneProductRef fbc:geneProduct="G_CA_C1209" />
          </fbc:or>
        </fbc:geneProductAssociation>
      </reaction>
      <reaction fast="false" id="R_PYRM15" name="PYRM15" reversible="false" fbc:lowerFluxBound="cobra_0_bound" fbc:upperFluxBound="cobra_default_ub">
        <listOfReactants>
          <speciesReference constant="true" species="M_CDP_Cell" stoichiometry="1" />
          <speciesReference constant="true" species="M_TRD_Red__Cell" stoichiometry="1" />
        </listOfReactants>
        <listOfProducts>
          <speciesReference constant="true" species="M_TRD_Ox__Cell" stoichiometry="1" />
          <speciesReference constant="true" species="M_dCDP_Cell" stoichiometry="1" />
        </listOfProducts>
        <fbc:geneProductAssociation>
          <fbc:or>
            <fbc:geneProductRef fbc:geneProduct="G_CA_C1047" />
            <fbc:and>
              <fbc:geneProductRef fbc:geneProduct="G_CA_C3276" />
              <fbc:geneProductRef fbc:geneProduct="G_CA_C3277" />
            </fbc:and>
          </fbc:or>
        </fbc:geneProductAssociation>
      </reaction>
      <reaction fast="false" id="R_PYRM16" name="PYRM16" reversible="false" fbc:lowerFluxBound="cobra_0_bound" fbc:upperFluxBound="cobra_default_ub">
        <listOfReactants>
          <speciesReference constant="true" species="M_NADPH_Cell" stoichiometry="1" />
          <speciesReference constant="true" species="M_TRD_Ox__Cell" stoichiometry="1" />
        </listOfReactants>
        <listOfProducts>
          <speciesReference constant="true" species="M_NADP_Cell" stoichiometry="1" />
          <speciesReference constant="true" species="M_TRD_Red__Cell" stoichiometry="1" />
        </listOfProducts>
        <fbc:geneProductAssociation>
          <fbc:geneProductRef fbc:geneProduct="G_CA_C0869" />
        </fbc:geneProductAssociation>
      </reaction>
      <reaction fast="false" id="R_PYRM17" name="PYRM17" reversible="true" fbc:lowerFluxBound="cobra_default_lb" fbc:upperFluxBound="cobra_default_ub">
        <listOfReactants>
          <speciesReference constant="true" species="M_dCTP_Cell" stoichiometry="1" />
          <speciesReference constant="true" species="M_ADP_Cell" stoichiometry="1" />
        </listOfReactants>
        <listOfProducts>
          <speciesReference constant="true" species="M_dCDP_Cell" stoichiometry="1" />
          <speciesReference constant="true" species="M_ATP_Cell" stoichiometry="1" />
        </listOfProducts>
      </reaction>
      <reaction fast="false" id="R_PYRM18" name="PYRM18" reversible="true" fbc:lowerFluxBound="cobra_default_lb" fbc:upperFluxBound="cobra_default_ub">
        <listOfReactants>
          <speciesReference constant="true" species="M_dCDP_Cell" stoichiometry="1" />
          <speciesReference constant="true" species="M_ADP_Cell" stoichiometry="1" />
        </listOfReactants>
        <listOfProducts>
          <speciesReference constant="true" species="M_dCMP_Cell" stoichiometry="1" />
          <speciesReference constant="true" species="M_ATP_Cell" stoichiometry="1" />
        </listOfProducts>
        <fbc:geneProductAssociation>
          <fbc:geneProductRef fbc:geneProduct="G_CA_C1848" />
        </fbc:geneProductAssociation>
      </reaction>
      <reaction fast="false" id="R_PYRM19" name="PYRM19" reversible="false" fbc:lowerFluxBound="cobra_0_bound" fbc:upperFluxBound="cobra_default_ub">
        <listOfReactants>
          <speciesReference constant="true" species="M_dCMP_Cell" stoichiometry="1" />
        </listOfReactants>
        <listOfProducts>
          <speciesReference constant="true" species="M_dUMP_Cell" stoichiometry="1" />
          <speciesReference constant="true" species="M_NH3_Cell" stoichiometry="1" />
        </listOfProducts>
        <fbc:geneProductAssociation>
          <fbc:geneProductRef fbc:geneProduct="G_CA_C2876" />
        </fbc:geneProductAssociation>
      </reaction>
      <reaction fast="false" id="R_PYRM20" name="PYRM20" reversible="false" fbc:lowerFluxBound="cobra_0_bound" fbc:upperFluxBound="cobra_default_ub">
        <listOfReactants>
          <speciesReference constant="true" species="M_UTP_Cell" stoichiometry="1" />
          <speciesReference constant="true" species="M_TRD_Red__Cell" stoichiometry="1" />
        </listOfReactants>
        <listOfProducts>
          <speciesReference constant="true" species="M_TRD_Ox__Cell" stoichiometry="1" />
          <speciesReference constant="true" species="M_dUTP_Cell" stoichiometry="1" />
        </listOfProducts>
        <fbc:geneProductAssociation>
          <fbc:or>
            <fbc:geneProductRef fbc:geneProduct="G_CA_C0480" />
            <fbc:geneProductRef fbc:geneProduct="G_CA_C1209" />
          </fbc:or>
        </fbc:geneProductAssociation>
      </reaction>
      <reaction fast="false" id="R_PYRM21" name="PYRM21" reversible="false" fbc:lowerFluxBound="cobra_0_bound" fbc:upperFluxBound="cobra_default_ub">
        <listOfReactants>
          <speciesReference constant="true" species="M_dCTP_Cell" stoichiometry="1" />
        </listOfReactants>
        <listOfProducts>
          <speciesReference constant="true" species="M_NH3_Cell" stoichiometry="1" />
          <speciesReference constant="true" species="M_dUTP_Cell" stoichiometry="1" />
        </listOfProducts>
        <fbc:geneProductAssociation>
          <fbc:geneProductRef fbc:geneProduct="G_CA_C0025" />
        </fbc:geneProductAssociation>
      </reaction>
      <reaction fast="false" id="R_PYRM22" name="PYRM22" reversible="false" fbc:lowerFluxBound="cobra_0_bound" fbc:upperFluxBound="cobra_default_ub">
        <listOfReactants>
          <speciesReference constant="true" species="M_dUTP_Cell" stoichiometry="1" />
        </listOfReactants>
        <listOfProducts>
          <speciesReference constant="true" species="M_PPi_Cell" stoichiometry="1" />
          <speciesReference constant="true" species="M_dUMP_Cell" stoichiometry="1" />
        </listOfProducts>
        <fbc:geneProductAssociation>
          <fbc:geneProductRef fbc:geneProduct="G_CA_C1210" />
        </fbc:geneProductAssociation>
      </reaction>
      <reaction fast="false" id="R_PYRM23" name="PYRM23" reversible="true" fbc:lowerFluxBound="cobra_default_lb" fbc:upperFluxBound="cobra_default_ub">
        <listOfReactants>
          <speciesReference constant="true" species="M_ADP_Cell" stoichiometry="1" />
          <speciesReference constant="true" species="M_dUTP_Cell" stoichiometry="1" />
        </listOfReactants>
        <listOfProducts>
          <speciesReference constant="true" species="M_ATP_Cell" stoichiometry="1" />
          <speciesReference constant="true" species="M_dUDP_Cell" stoichiometry="1" />
        </listOfProducts>
      </reaction>
      <reaction fast="false" id="R_PYRM24" name="PYRM24" reversible="true" fbc:lowerFluxBound="cobra_default_lb" fbc:upperFluxBound="cobra_default_ub">
        <listOfReactants>
          <speciesReference constant="true" species="M_ADP_Cell" stoichiometry="1" />
          <speciesReference constant="true" species="M_dUDP_Cell" stoichiometry="1" />
        </listOfReactants>
        <listOfProducts>
          <speciesReference constant="true" species="M_ATP_Cell" stoichiometry="1" />
          <speciesReference constant="true" species="M_dUMP_Cell" stoichiometry="1" />
        </listOfProducts>
      </reaction>
      <reaction fast="false" id="R_PYRM25" name="PYRM25" reversible="false" fbc:lowerFluxBound="cobra_0_bound" fbc:upperFluxBound="cobra_default_ub">
        <listOfReactants>
          <speciesReference constant="true" species="M_UDP_Cell" stoichiometry="1" />
          <speciesReference constant="true" species="M_TRD_Red__Cell" stoichiometry="1" />
        </listOfReactants>
        <listOfProducts>
          <speciesReference constant="true" species="M_TRD_Ox__Cell" stoichiometry="1" />
          <speciesReference constant="true" species="M_dUDP_Cell" stoichiometry="1" />
        </listOfProducts>
        <fbc:geneProductAssociation>
          <fbc:or>
            <fbc:geneProductRef fbc:geneProduct="G_CA_C1047" />
            <fbc:and>
              <fbc:geneProductRef fbc:geneProduct="G_CA_C3276" />
              <fbc:geneProductRef fbc:geneProduct="G_CA_C3277" />
            </fbc:and>
          </fbc:or>
        </fbc:geneProductAssociation>
      </reaction>
      <reaction fast="false" id="R_PYRM26" name="PYRM26" reversible="false" fbc:lowerFluxBound="cobra_0_bound" fbc:upperFluxBound="cobra_default_ub">
        <listOfReactants>
          <speciesReference constant="true" species="M_MLTHF_Cell" stoichiometry="1" />
          <speciesReference constant="true" species="M_dUMP_Cell" stoichiometry="1" />
        </listOfReactants>
        <listOfProducts>
          <speciesReference constant="true" species="M_dTMP_Cell" stoichiometry="1" />
          <speciesReference constant="true" species="M_DHF_Cell" stoichiometry="1" />
        </listOfProducts>
        <fbc:geneProductAssociation>
          <fbc:geneProductRef fbc:geneProduct="G_CA_C3003" />
        </fbc:geneProductAssociation>
      </reaction>
      <reaction fast="false" id="R_PYRM27" name="PYRM27" reversible="true" fbc:lowerFluxBound="cobra_default_lb" fbc:upperFluxBound="cobra_default_ub">
        <listOfReactants>
          <speciesReference constant="true" species="M_dTMP_Cell" stoichiometry="1" />
          <speciesReference constant="true" species="M_ATP_Cell" stoichiometry="1" />
        </listOfReactants>
        <listOfProducts>
          <speciesReference constant="true" species="M_dTDP_Cell" stoichiometry="1" />
          <speciesReference constant="true" species="M_ADP_Cell" stoichiometry="1" />
        </listOfProducts>
      </reaction>
      <reaction fast="false" id="R_PYRM28" name="PYRM28" reversible="true" fbc:lowerFluxBound="cobra_default_lb" fbc:upperFluxBound="cobra_default_ub">
        <listOfReactants>
          <speciesReference constant="true" species="M_dTDP_Cell" stoichiometry="1" />
          <speciesReference constant="true" species="M_ATP_Cell" stoichiometry="1" />
        </listOfReactants>
        <listOfProducts>
          <speciesReference constant="true" species="M_dTTP_Cell" stoichiometry="1" />
          <speciesReference constant="true" species="M_ADP_Cell" stoichiometry="1" />
        </listOfProducts>
      </reaction>
      <reaction fast="false" id="R_PL1" name="PL1" reversible="false" fbc:lowerFluxBound="cobra_0_bound" fbc:upperFluxBound="cobra_default_ub">
        <listOfReactants>
          <speciesReference constant="true" species="M_GLYCAC_Cell" stoichiometry="1" />
          <speciesReference constant="true" species="M_ATP_Cell" stoichiometry="1" />
        </listOfReactants>
        <listOfProducts>
          <speciesReference constant="true" species="M__3PG_Cell" stoichiometry="1" />
          <speciesReference constant="true" species="M_ADP_Cell" stoichiometry="1" />
        </listOfProducts>
        <fbc:geneProductAssociation>
          <fbc:geneProductRef fbc:geneProduct="G_CA_C2834" />
        </fbc:geneProductAssociation>
      </reaction>
      <reaction fast="false" id="R_PL2" name="PL2" reversible="false" fbc:lowerFluxBound="cobra_0_bound" fbc:upperFluxBound="cobra_default_ub">
        <listOfReactants>
          <speciesReference constant="true" species="M_ATP_Cell" stoichiometry="1" />
          <speciesReference constant="true" species="M_GLYC_Cell" stoichiometry="1" />
        </listOfReactants>
        <listOfProducts>
          <speciesReference constant="true" species="M_ADP_Cell" stoichiometry="1" />
          <speciesReference constant="true" species="M_GLYC3P_Cell" stoichiometry="1" />
        </listOfProducts>
        <fbc:geneProductAssociation>
          <fbc:geneProductRef fbc:geneProduct="G_CA_C1321" />
        </fbc:geneProductAssociation>
      </reaction>
      <reaction fast="false" id="R_PL3" name="PL3" reversible="false" fbc:lowerFluxBound="cobra_0_bound" fbc:upperFluxBound="cobra_default_ub">
        <listOfReactants>
          <speciesReference constant="true" species="M_C17CYC_ACP_Cell" stoichiometry="0.022" />
          <speciesReference constant="true" species="M_C161_ACP_Cell" stoichiometry="0.065" />
          <speciesReference constant="true" species="M_C181_ACP_Cell" stoichiometry="0.102" />
          <speciesReference constant="true" species="M_C160_ACP_Cell" stoichiometry="0.521" />
          <speciesReference constant="true" species="M_C140_ACP_Cell" stoichiometry="0.073" />
          <speciesReference constant="true" species="M_C180_ACP_Cell" stoichiometry="0.036" />
          <speciesReference constant="true" species="M_C19CYC_ACP_Cell" stoichiometry="0.181" />
          <speciesReference constant="true" species="M_GLYC3P_Cell" stoichiometry="1" />
        </listOfReactants>
        <listOfProducts>
          <speciesReference constant="true" species="M__1MAG_Cell" stoichiometry="1" />
          <speciesReference constant="true" species="M_ACP_Cell" stoichiometry="1" />
        </listOfProducts>
      </reaction>
      <reaction fast="false" id="R_PL4" name="PL4" reversible="false" fbc:lowerFluxBound="cobra_0_bound" fbc:upperFluxBound="cobra_default_ub">
        <listOfReactants>
          <speciesReference constant="true" species="M_C17CYC_ACP_Cell" stoichiometry="0.022" />
          <speciesReference constant="true" species="M_C181_ACP_Cell" stoichiometry="0.102" />
          <speciesReference constant="true" species="M_C160_ACP_Cell" stoichiometry="0.521" />
          <speciesReference constant="true" species="M_C140_ACP_Cell" stoichiometry="0.073" />
          <speciesReference constant="true" species="M_C180_ACP_Cell" stoichiometry="0.036" />
          <speciesReference constant="true" species="M__1MAG_Cell" stoichiometry="1" />
          <speciesReference constant="true" species="M_C19CYC_ACP_Cell" stoichiometry="0.181" />
          <speciesReference constant="true" species="M_C161_ACP_Cell" stoichiometry="0.065" />
        </listOfReactants>
        <listOfProducts>
          <speciesReference constant="true" species="M_PA_Cell" stoichiometry="1" />
          <speciesReference constant="true" species="M_ACP_Cell" stoichiometry="1" />
        </listOfProducts>
        <fbc:geneProductAssociation>
          <fbc:geneProductRef fbc:geneProduct="G_CA_C0965" />
        </fbc:geneProductAssociation>
      </reaction>
      <reaction fast="false" id="R_PL5" name="PL5" reversible="false" fbc:lowerFluxBound="cobra_0_bound" fbc:upperFluxBound="cobra_default_ub">
        <listOfReactants>
          <speciesReference constant="true" species="M__12DAG_Cell" stoichiometry="1" />
          <speciesReference constant="true" species="M_ATP_Cell" stoichiometry="1" />
        </listOfReactants>
        <listOfProducts>
          <speciesReference constant="true" species="M_PA_Cell" stoichiometry="1" />
          <speciesReference constant="true" species="M_ADP_Cell" stoichiometry="1" />
        </listOfProducts>
        <fbc:geneProductAssociation>
          <fbc:geneProductRef fbc:geneProduct="G_CA_C1294" />
        </fbc:geneProductAssociation>
      </reaction>
      <reaction fast="false" id="R_PL6" name="PL6" reversible="false" fbc:lowerFluxBound="cobra_0_bound" fbc:upperFluxBound="cobra_0_bound">
        <listOfReactants>
          <speciesReference constant="true" species="M_NAD_Cell" stoichiometry="1" />
          <speciesReference constant="true" species="M_GLYC3P_Cell" stoichiometry="1" />
        </listOfReactants>
        <listOfProducts>
          <speciesReference constant="true" species="M_DHAP_Cell" stoichiometry="1" />
          <speciesReference constant="true" species="M_NADH_Cell" stoichiometry="1" />
        </listOfProducts>
        <fbc:geneProductAssociation>
          <fbc:geneProductRef fbc:geneProduct="G_CA_C1712" />
        </fbc:geneProductAssociation>
      </reaction>
      <reaction fast="false" id="R_PL7" name="PL7" reversible="true" fbc:lowerFluxBound="cobra_default_lb" fbc:upperFluxBound="cobra_default_ub">
        <listOfReactants>
          <speciesReference constant="true" species="M_NADP_Cell" stoichiometry="1" />
          <speciesReference constant="true" species="M_GLYC3P_Cell" stoichiometry="1" />
        </listOfReactants>
        <listOfProducts>
          <speciesReference constant="true" species="M_NADPH_Cell" stoichiometry="1" />
          <speciesReference constant="true" species="M_DHAP_Cell" stoichiometry="1" />
        </listOfProducts>
        <fbc:geneProductAssociation>
          <fbc:geneProductRef fbc:geneProduct="G_CA_C1712" />
        </fbc:geneProductAssociation>
      </reaction>
      <reaction fast="false" id="R_PL8" name="PL8" reversible="false" fbc:lowerFluxBound="cobra_0_bound" fbc:upperFluxBound="cobra_default_ub">
        <listOfReactants>
          <speciesReference constant="true" species="M_CTP_Cell" stoichiometry="1" />
          <speciesReference constant="true" species="M_PA_Cell" stoichiometry="1" />
        </listOfReactants>
        <listOfProducts>
          <speciesReference constant="true" species="M_PPi_Cell" stoichiometry="1" />
          <speciesReference constant="true" species="M_CDP_DAG_Cell" stoichiometry="1" />
        </listOfProducts>
        <fbc:geneProductAssociation>
          <fbc:geneProductRef fbc:geneProduct="G_CA_C1792" />
        </fbc:geneProductAssociation>
      </reaction>
      <reaction fast="false" id="R_PL9" name="PL9" reversible="false" fbc:lowerFluxBound="cobra_0_bound" fbc:upperFluxBound="cobra_default_ub">
        <listOfReactants>
          <speciesReference constant="true" species="M_CDP_DAG_Cell" stoichiometry="1" />
          <speciesReference constant="true" species="M_GLYC3P_Cell" stoichiometry="1" />
        </listOfReactants>
        <listOfProducts>
          <speciesReference constant="true" species="M_CMP_Cell" stoichiometry="1" />
          <speciesReference constant="true" species="M_PGP_Cell" stoichiometry="1" />
        </listOfProducts>
        <fbc:geneProductAssociation>
          <fbc:or>
            <fbc:geneProductRef fbc:geneProduct="G_CA_C1814" />
            <fbc:geneProductRef fbc:geneProduct="G_CA_C3596" />
          </fbc:or>
        </fbc:geneProductAssociation>
      </reaction>
      <reaction fast="false" id="R_PL10" name="PL10" reversible="false" fbc:lowerFluxBound="cobra_0_bound" fbc:upperFluxBound="cobra_default_ub">
        <listOfReactants>
          <speciesReference constant="true" species="M_PGP_Cell" stoichiometry="1" />
        </listOfReactants>
        <listOfProducts>
          <speciesReference constant="true" species="M_Pi_Cell" stoichiometry="1" />
          <speciesReference constant="true" species="M_PG_Cell" stoichiometry="1" />
        </listOfProducts>
      </reaction>
      <reaction fast="false" id="R_PL11" name="PL11" reversible="false" fbc:lowerFluxBound="cobra_0_bound" fbc:upperFluxBound="cobra_default_ub">
        <listOfReactants>
          <speciesReference constant="true" species="M_PG_Cell" stoichiometry="2" />
        </listOfReactants>
        <listOfProducts>
          <speciesReference constant="true" species="M_CDL_Cell" stoichiometry="1" />
          <speciesReference constant="true" species="M_GLYC_Cell" stoichiometry="1" />
        </listOfProducts>
        <fbc:geneProductAssociation>
          <fbc:geneProductRef fbc:geneProduct="G_CA_C3316" />
        </fbc:geneProductAssociation>
      </reaction>
      <reaction fast="false" id="R_PL12" name="PL12" reversible="false" fbc:lowerFluxBound="cobra_0_bound" fbc:upperFluxBound="cobra_default_ub">
        <listOfReactants>
          <speciesReference constant="true" species="M_CDP_DAG_Cell" stoichiometry="1" />
          <speciesReference constant="true" species="M_PG_Cell" stoichiometry="1" />
        </listOfReactants>
        <listOfProducts>
          <speciesReference constant="true" species="M_CMP_Cell" stoichiometry="1" />
          <speciesReference constant="true" species="M_CDL_Cell" stoichiometry="1" />
        </listOfProducts>
        <fbc:geneProductAssociation>
          <fbc:geneProductRef fbc:geneProduct="G_CA_C3316" />
        </fbc:geneProductAssociation>
      </reaction>
      <reaction fast="false" id="R_PL13" name="PL13" reversible="false" fbc:lowerFluxBound="cobra_0_bound" fbc:upperFluxBound="cobra_default_ub">
        <listOfReactants>
          <speciesReference constant="true" species="M_CDP_DAG_Cell" stoichiometry="1" />
          <speciesReference constant="true" species="M_LSER_Cell" stoichiometry="1" />
        </listOfReactants>
        <listOfProducts>
          <speciesReference constant="true" species="M_CMP_Cell" stoichiometry="1" />
          <speciesReference constant="true" species="M_PS_Cell" stoichiometry="1" />
        </listOfProducts>
        <fbc:geneProductAssociation>
          <fbc:or>
            <fbc:geneProductRef fbc:geneProduct="G_CA_C0676" />
            <fbc:geneProductRef fbc:geneProduct="G_CA_C0798" />
          </fbc:or>
        </fbc:geneProductAssociation>
      </reaction>
      <reaction fast="false" id="R_PL14" name="PL14" reversible="false" fbc:lowerFluxBound="cobra_0_bound" fbc:upperFluxBound="cobra_default_ub">
        <listOfReactants>
          <speciesReference constant="true" species="M_PS_Cell" stoichiometry="1" />
        </listOfReactants>
        <listOfProducts>
          <speciesReference constant="true" species="M_PE_Cell" stoichiometry="1" />
          <speciesReference constant="true" species="M_CO2_Cell" stoichiometry="1" />
        </listOfProducts>
        <fbc:geneProductAssociation>
          <fbc:or>
            <fbc:geneProductRef fbc:geneProduct="G_CA_C0031" />
            <fbc:geneProductRef fbc:geneProduct="G_CA_C0799" />
          </fbc:or>
        </fbc:geneProductAssociation>
      </reaction>
      <reaction fast="false" id="R_PL15" name="PL15" reversible="false" fbc:lowerFluxBound="cobra_0_bound" fbc:upperFluxBound="cobra_default_ub">
        <listOfReactants>
          <speciesReference constant="true" species="M_PG_Cell" stoichiometry="12" />
        </listOfReactants>
        <listOfProducts>
          <speciesReference constant="true" species="M_POLYGP_Cell" stoichiometry="1" />
          <speciesReference constant="true" species="M__12DAG_Cell" stoichiometry="12" />
        </listOfProducts>
      </reaction>
      <reaction fast="false" id="R_FAS1" name="FAS1" reversible="true" fbc:lowerFluxBound="cobra_default_lb" fbc:upperFluxBound="cobra_default_ub">
        <listOfReactants>
          <speciesReference constant="true" species="M_ACCOA_Cell" stoichiometry="1" />
[truncated: 110,944 more chars]
