# Supplementary material for: Do genome-scale models need exact solvers or clearer standards?
Source: Mol Syst Biol. 2015 Oct 14;11(10):831. doi: 10.15252/msb.20156157 (PMC4631202; doi:10.15252/msb.20156157)
Supplement: Supplementary file 2 — Dataset EV1 [file msb0011-0831-sd2.zip › m_model_collection-master/sbml3/iJN678.xml]

<?xml version='1.0' encoding='UTF-8'?>
<sbml xmlns:fbc="http://www.sbml.org/sbml/level3/version1/fbc/version2" level="3" sboTerm="SBO:0000624" version="1" xmlns="http://www.sbml.org/sbml/level3/version1/core" fbc:required="false">
  <model id="iJN678" fbc:strict="true">
    <listOfUnitDefinitions>
      <unitDefinition id="mmol_per_gDW_per_hr">
        <listOfUnits>
          <unit exponent="1" kind="mole" multiplier="1" scale="-3" />
          <unit exponent="-1" kind="gram" multiplier="1" scale="0" />
          <unit exponent="-1" kind="second" multiplier="3600" scale="0" />
        </listOfUnits>
      </unitDefinition>
    </listOfUnitDefinitions>
    <fbc:listOfObjectives fbc:activeObjective="obj">
      <fbc:objective fbc:id="obj" fbc:type="maximize">
        <fbc:listOfFluxObjectives>
          <fbc:fluxObjective fbc:coefficient="1" fbc:reaction="R_Ec_biomass_SynHetero" />
        </fbc:listOfFluxObjectives>
      </fbc:objective>
    </fbc:listOfObjectives>
    <listOfParameters>
      <parameter constant="true" id="cobra_default_lb" sboTerm="SBO:0000626" units="mmol_per_gDW_per_hr" value="-1000" />
      <parameter constant="true" id="cobra_default_ub" sboTerm="SBO:0000626" units="mmol_per_gDW_per_hr" value="1000" />
      <parameter constant="true" id="cobra_0_bound" sboTerm="SBO:0000626" units="mmol_per_gDW_per_hr" value="0" />
      <parameter constant="true" id="R_EX_glc_DASH_D_e_lower_bound" sboTerm="SBO:0000625" units="mmol_per_gDW_per_hr" value="-0.85" />
    </listOfParameters>
    <listOfCompartments>
      <compartment constant="true" id="p" name="Periplasm" />
      <compartment constant="true" id="c" name="Cytosplasm" />
      <compartment constant="true" id="e" name="Extracellular" />
      <compartment constant="true" id="u" name="Thylakoid" />
    </listOfCompartments>
    <listOfSpecies>
      <species boundaryCondition="false" compartment="c" constant="false" hasOnlySubstanceUnits="false" id="M_atp_c" name="ATP" fbc:charge="-4" fbc:chemicalFormula="C10H12N5O13P3" />
      <species boundaryCondition="false" compartment="c" constant="false" hasOnlySubstanceUnits="false" id="M_glc_DASH_D_c" name="D-Glucose" fbc:charge="0" fbc:chemicalFormula="C6H12O6" />
      <species boundaryCondition="false" compartment="c" constant="false" hasOnlySubstanceUnits="false" id="M_adp_c" name="ADP" fbc:charge="-3" fbc:chemicalFormula="C10H12N5O10P2" />
      <species boundaryCondition="false" compartment="c" constant="false" hasOnlySubstanceUnits="false" id="M_g6p_c" name="D-Glucose 6-phosphate" fbc:charge="-2" fbc:chemicalFormula="C6H11O9P" />
      <species boundaryCondition="false" compartment="c" constant="false" hasOnlySubstanceUnits="false" id="M_h_c" name="H+" fbc:charge="1" fbc:chemicalFormula="H" />
      <species boundaryCondition="false" compartment="c" constant="false" hasOnlySubstanceUnits="false" id="M_glc_DASH_B_c" name="D-Glucose" fbc:charge="0" fbc:chemicalFormula="C6H12O6" />
      <species boundaryCondition="false" compartment="c" constant="false" hasOnlySubstanceUnits="false" id="M_g6p_DASH_B_c" name="D-Glucose 6-phosphate" fbc:charge="-2" fbc:chemicalFormula="C6H11O9P" />
      <species boundaryCondition="false" compartment="c" constant="false" hasOnlySubstanceUnits="false" id="M_34dhmald_c" name="3,4-Dihydroxymandelaldehyde" fbc:charge="0" fbc:chemicalFormula="C8H8O4" />
      <species boundaryCondition="false" compartment="c" constant="false" hasOnlySubstanceUnits="false" id="M_nadh_c" name="Nicotinamide adenine dinucleotide - reduced" fbc:charge="-2" fbc:chemicalFormula="C21H27N7O14P2" />
      <species boundaryCondition="false" compartment="c" constant="false" hasOnlySubstanceUnits="false" id="M_34dhoxpeg_c" name="3,4-Dihydroxyphenylethyleneglycol" fbc:charge="0" fbc:chemicalFormula="C8H10O4" />
      <species boundaryCondition="false" compartment="c" constant="false" hasOnlySubstanceUnits="false" id="M_nad_c" name="Nicotinamide adenine dinucleotide" fbc:charge="-1" fbc:chemicalFormula="C21H26N7O14P2" />
      <species boundaryCondition="false" compartment="c" constant="false" hasOnlySubstanceUnits="false" id="M_34hpp_c" name="3-(4-Hydroxyphenyl)pyruvate" fbc:charge="-1" fbc:chemicalFormula="C9H7O4" />
      <species boundaryCondition="false" compartment="c" constant="false" hasOnlySubstanceUnits="false" id="M_o2_c" name="O2" fbc:charge="0" fbc:chemicalFormula="O2" />
      <species boundaryCondition="false" compartment="c" constant="false" hasOnlySubstanceUnits="false" id="M_co2_c" name="CO2" fbc:charge="0" fbc:chemicalFormula="CO2" />
      <species boundaryCondition="false" compartment="c" constant="false" hasOnlySubstanceUnits="false" id="M_hgentis_c" name="Homogentisate" fbc:charge="-1" fbc:chemicalFormula="C8H7O4" />
      <species boundaryCondition="false" compartment="c" constant="false" hasOnlySubstanceUnits="false" id="M_3hdecACP_c" name="(R)-3-Hydroxydecanoyl-[acyl-carrier protein]" fbc:charge="-1" fbc:chemicalFormula="C21H39N2O9PRS" />
      <species boundaryCondition="false" compartment="c" constant="false" hasOnlySubstanceUnits="false" id="M_h2o_c" name="H2O" fbc:charge="0" fbc:chemicalFormula="H2O" />
      <species boundaryCondition="false" compartment="c" constant="false" hasOnlySubstanceUnits="false" id="M_tdec2eACP_c" name="trans-Dec-2-enoyl-[acyl-carrier protein]" fbc:charge="-1" fbc:chemicalFormula="C21H37N2O8PRS" />
      <species boundaryCondition="false" compartment="c" constant="false" hasOnlySubstanceUnits="false" id="M_3hddecACP_c" name="(R)-3-Hydroxydodecanoyl-[acyl-carrier protein]" fbc:charge="-1" fbc:chemicalFormula="C23H43N2O9PRS" />
      <species boundaryCondition="false" compartment="c" constant="false" hasOnlySubstanceUnits="false" id="M_tddec2eACP_c" name="trans-Dodec-2-enoyl-[acyl-carrier protein]" fbc:charge="-1" fbc:chemicalFormula="C23H41N2O8PRS" />
      <species boundaryCondition="false" compartment="c" constant="false" hasOnlySubstanceUnits="false" id="M_3hcddec5eACP_c" name="(R)-3-hydroxy-cis-dodec-5-enoyl-[acyl-carrier protein]" fbc:charge="-1" fbc:chemicalFormula="C23H41N2O9PRS" />
      <species boundaryCondition="false" compartment="c" constant="false" hasOnlySubstanceUnits="false" id="M_t3c5ddeceACP_c" name="trans-3-cis-5-dodecenoyl-[acyl-carrier protein]" fbc:charge="-1" fbc:chemicalFormula="C23H39N2O8PRS" />
      <species boundaryCondition="false" compartment="c" constant="false" hasOnlySubstanceUnits="false" id="M_3hmrsACP_c" name="(R)-3-Hydroxytetradecanoyl-[acyl-carrier protein]" fbc:charge="-1" fbc:chemicalFormula="C25H47N2O9PRS" />
      <species boundaryCondition="false" compartment="c" constant="false" hasOnlySubstanceUnits="false" id="M_tmrs2eACP_c" name="trans-Tetradec-2-enoyl-[acyl-carrier protein]" fbc:charge="-1" fbc:chemicalFormula="C25H45N2O8PRS" />
      <species boundaryCondition="false" compartment="c" constant="false" hasOnlySubstanceUnits="false" id="M_3hcmrs7eACP_c" name="(R)-3-hydroxy-cis-myristol-7-eoyl-[acyl-carrier protein]" fbc:charge="-1" fbc:chemicalFormula="C25H45N2O9PRS" />
      <species boundaryCondition="false" compartment="c" constant="false" hasOnlySubstanceUnits="false" id="M_t3c7mrseACP_c" name="trans-3-cis-7-myristoleoyl-[acyl-carrier protein]" fbc:charge="-1" fbc:chemicalFormula="C25H43N2O8PRS" />
      <species boundaryCondition="false" compartment="c" constant="false" hasOnlySubstanceUnits="false" id="M_3hpalmACP_c" name="R-3-hydroxypalmitoyl-[acyl-carrier protein]" fbc:charge="-1" fbc:chemicalFormula="C27H51N2O9PRS" />
      <species boundaryCondition="false" compartment="c" constant="false" hasOnlySubstanceUnits="false" id="M_tpalm2eACP_c" name="trans-Hexadec-2-enoyl-[acyl-carrier protein]" fbc:charge="-1" fbc:chemicalFormula="C27H49N2O8PRS" />
      <species boundaryCondition="false" compartment="c" constant="false" hasOnlySubstanceUnits="false" id="M_3hcpalm9eACP_c" name="(R)-3-hydroxy-cis-palm-9-eoyl-[acyl-carrier protein]" fbc:charge="-1" fbc:chemicalFormula="C27H49N2O9PRS" />
      <species boundaryCondition="false" compartment="c" constant="false" hasOnlySubstanceUnits="false" id="M_t3c9palmeACP_c" name="trans-3-cis-9-palmitoleoyl-[acyl-carrier protein]" fbc:charge="-1" fbc:chemicalFormula="C27H47N2O8PRS" />
      <species boundaryCondition="false" compartment="c" constant="false" hasOnlySubstanceUnits="false" id="M_3hoctaACP_c" name="(R)-3-Hydroxyoctadecanoyl-[acyl-carrier protein]" fbc:charge="-1" fbc:chemicalFormula="C29H55N2O9PRS" />
      <species boundaryCondition="false" compartment="c" constant="false" hasOnlySubstanceUnits="false" id="M_toctd2eACP_c" name="trans-octadec-2-enoyl-[acyl-carrier protein]" fbc:charge="-1" fbc:chemicalFormula="C29H53N2O8PRS" />
      <species boundaryCondition="false" compartment="c" constant="false" hasOnlySubstanceUnits="false" id="M_3hcvac11eACP_c" name="(R)-3-hydroxy-cis-vacc-11-enoyl-[acyl-carrier protein]" fbc:charge="-1" fbc:chemicalFormula="C29H53N2O9PRS" />
      <species boundaryCondition="false" compartment="c" constant="false" hasOnlySubstanceUnits="false" id="M_t3c11vaceACP_c" name="trans-3-cis-11-vacceoyl-[acyl-carrier protein]" fbc:charge="-1" fbc:chemicalFormula="C29H51N2O8PRS" />
      <species boundaryCondition="false" compartment="c" constant="false" hasOnlySubstanceUnits="false" id="M_3haACP_c" name="(3R)-3-Hydroxyacyl-[acyl-carrier protein]" fbc:charge="-1" fbc:chemicalFormula="C15H27N2O9PRS" />
      <species boundaryCondition="false" compartment="c" constant="false" hasOnlySubstanceUnits="false" id="M_but2eACP_c" name="But-2-enoyl-[acyl-carrier protein]" fbc:charge="-1" fbc:chemicalFormula="C15H25N2O8PRS" />
      <species boundaryCondition="false" compartment="c" constant="false" hasOnlySubstanceUnits="false" id="M_3hhexACP_c" name="(R)-3-Hydroxyhexanoyl-[acyl-carrier protein]" fbc:charge="-1" fbc:chemicalFormula="C17H31N2O9PRS" />
      <species boundaryCondition="false" compartment="c" constant="false" hasOnlySubstanceUnits="false" id="M_thex2eACP_c" name="trans-Hex-2-enoyl-[acyl-carrier protein]" fbc:charge="-1" fbc:chemicalFormula="C17H29N2O8PRS" />
      <species boundaryCondition="false" compartment="c" constant="false" hasOnlySubstanceUnits="false" id="M_3hoctACP_c" name="(R)-3-Hydroxyoctanoyl-[acyl-carrier protein]" fbc:charge="-1" fbc:chemicalFormula="C19H35N2O9PRS" />
      <species boundaryCondition="false" compartment="c" constant="false" hasOnlySubstanceUnits="false" id="M_toct2eACP_c" name="trans-Oct-2-enoyl-[acyl-carrier protein]" fbc:charge="-1" fbc:chemicalFormula="C19H33N2O8PRS" />
      <species boundaryCondition="false" compartment="c" constant="false" hasOnlySubstanceUnits="false" id="M_3odecACP_c" name="3-Oxodecanoyl-[acyl-carrier protein]" fbc:charge="-1" fbc:chemicalFormula="C21H37N2O9PRS" />
      <species boundaryCondition="false" compartment="c" constant="false" hasOnlySubstanceUnits="false" id="M_nadph_c" name="Nicotinamide adenine dinucleotide phosphate - reduced" fbc:charge="-4" fbc:chemicalFormula="C21H26N7O17P3" />
      <species boundaryCondition="false" compartment="c" constant="false" hasOnlySubstanceUnits="false" id="M_nadp_c" name="Nicotinamide adenine dinucleotide phosphate" fbc:charge="-3" fbc:chemicalFormula="C21H25N7O17P3" />
      <species boundaryCondition="false" compartment="c" constant="false" hasOnlySubstanceUnits="false" id="M_3oddecACP_c" name="3-Oxododecanoyl-[acyl-carrier protein]" fbc:charge="-1" fbc:chemicalFormula="C23H41N2O9PRS" />
      <species boundaryCondition="false" compartment="c" constant="false" hasOnlySubstanceUnits="false" id="M_3ocddec5eACP_c" name="3-oxo-cis-dodec-5-enoyl-[acyl-carrier protein]" fbc:charge="-1" fbc:chemicalFormula="C23H39N2O9PRS" />
      <species boundaryCondition="false" compartment="c" constant="false" hasOnlySubstanceUnits="false" id="M_3omrsACP_c" name="3-Oxotetradecanoyl-[acyl-carrier protein]" fbc:charge="-1" fbc:chemicalFormula="C25H45N2O9PRS" />
      <species boundaryCondition="false" compartment="c" constant="false" hasOnlySubstanceUnits="false" id="M_3ocmrs7eACP_c" name="3-oxo-cis-myristol-7-eoyl-[acyl-carrier protein]" fbc:charge="-1" fbc:chemicalFormula="C25H43N2O9PRS" />
      <species boundaryCondition="false" compartment="c" constant="false" hasOnlySubstanceUnits="false" id="M_3opalmACP_c" name="3-Oxohexadecanoyl-[acyl-carrier protein]" fbc:charge="-1" fbc:chemicalFormula="C27H49N2O9PRS" />
      <species boundaryCondition="false" compartment="c" constant="false" hasOnlySubstanceUnits="false" id="M_3ocpalm9eACP_c" name="3-oxo-cis-palm-9-eoyl-[acyl-carrier protein]" fbc:charge="-1" fbc:chemicalFormula="C27H47N2O9PRS" />
      <species boundaryCondition="false" compartment="c" constant="false" hasOnlySubstanceUnits="false" id="M_3ooctdACP_c" name="3-Oxooctadecanoyl-[acyl-carrier protein]" fbc:charge="-1" fbc:chemicalFormula="C29H53N2O9PRS" />
      <species boundaryCondition="false" compartment="c" constant="false" hasOnlySubstanceUnits="false" id="M_3ocvac11eACP_c" name="3-oxo-cis-vacc-11-enoyl-[acyl-carrier protein]" fbc:charge="-1" fbc:chemicalFormula="C29H51N2O9PRS" />
      <species boundaryCondition="false" compartment="c" constant="false" hasOnlySubstanceUnits="false" id="M_actACP_c" name="Acetoacetyl-ACP" fbc:charge="-1" fbc:chemicalFormula="C15H25N2O9PRS" />
      <species boundaryCondition="false" compartment="c" constant="false" hasOnlySubstanceUnits="false" id="M_3ohexACP_c" name="3-Oxohexanoyl-[acyl-carrier protein]" fbc:charge="-1" fbc:chemicalFormula="C17H29N2O9PRS" />
      <species boundaryCondition="false" compartment="c" constant="false" hasOnlySubstanceUnits="false" id="M_3ooctACP_c" name="3-Oxooctanoyl-[acyl-carrier protein]" fbc:charge="-1" fbc:chemicalFormula="C19H33N2O9PRS" />
      <species boundaryCondition="false" compartment="c" constant="false" hasOnlySubstanceUnits="false" id="M_malACP_c" name="Malonyl-[acyl-carrier protein]" fbc:charge="-2" fbc:chemicalFormula="C14H22N2O10PRS" />
      <species boundaryCondition="false" compartment="c" constant="false" hasOnlySubstanceUnits="false" id="M_ocACP_c" name="Octanoyl-ACP (n-C8_0ACP)" fbc:charge="-1" fbc:chemicalFormula="C19H35N2O8PRS" />
      <species boundaryCondition="false" compartment="c" constant="false" hasOnlySubstanceUnits="false" id="M_ACP_c" name="acyl carrier protein" fbc:charge="-1" fbc:chemicalFormula="C11H21N2O7PRS" />
      <species boundaryCondition="false" compartment="c" constant="false" hasOnlySubstanceUnits="false" id="M_dcaACP_c" name="Decanoyl-ACP (n-C10_0ACP)" fbc:charge="-1" fbc:chemicalFormula="C21H39N2O8PRS" />
      <species boundaryCondition="false" compartment="c" constant="false" hasOnlySubstanceUnits="false" id="M_cdec3eACP_c" name="cis-dec-3-enoyl-[acyl-carrier protein] (n-C10_1)" fbc:charge="-1" fbc:chemicalFormula="C21H37N2O8PRS" />
      <species boundaryCondition="false" compartment="c" constant="false" hasOnlySubstanceUnits="false" id="M_ddcaACP_c" name="Dodecanoyl-ACP (n-C12_0ACP)" fbc:charge="-1" fbc:chemicalFormula="C23H43N2O8PRS" />
      <species boundaryCondition="false" compartment="c" constant="false" hasOnlySubstanceUnits="false" id="M_cddec5eACP_c" name="cis-dodec-5-enoyl-[acyl-carrier protein] (n-C12_1)" fbc:charge="-1" fbc:chemicalFormula="C23H41N2O8PRS" />
      <species boundaryCondition="false" compartment="c" constant="false" hasOnlySubstanceUnits="false" id="M_myrsACP_c" name="Myristoyl-ACP (n-C14_0ACP)" fbc:charge="-1" fbc:chemicalFormula="C25H47N2O8PRS" />
      <species boundaryCondition="false" compartment="c" constant="false" hasOnlySubstanceUnits="false" id="M_tdeACP_c" name="cis-tetradec-7-enoyl-[acyl-carrier protein] (n-C14_1)" fbc:charge="-1" fbc:chemicalFormula="C25H45N2O8PRS" />
      <species boundaryCondition="false" compartment="c" constant="false" hasOnlySubstanceUnits="false" id="M_palmACP_c" name="Palmitoyl-ACP (n-C16_0ACP)" fbc:charge="-1" fbc:chemicalFormula="C27H51N2O8PRS" />
      <species boundaryCondition="false" compartment="c" constant="false" hasOnlySubstanceUnits="false" id="M_hdeACP_c" name="cis-hexadec-9-enoyl-[acyl-carrier protein] (n-C16_1)" fbc:charge="-1" fbc:chemicalFormula="C27H49N2O8PRS" />
      <species boundaryCondition="false" compartment="c" constant="false" hasOnlySubstanceUnits="false" id="M_butACP_c" name="Butyryl-ACP (n-C4_0ACP)" fbc:charge="-1" fbc:chemicalFormula="C15H27N2O8PRS" />
      <species boundaryCondition="false" compartment="c" constant="false" hasOnlySubstanceUnits="false" id="M_hexACP_c" name="Hexanoyl-ACP (n-C6_0ACP)" fbc:charge="-1" fbc:chemicalFormula="C17H31N2O8PRS" />
      <species boundaryCondition="false" compartment="c" constant="false" hasOnlySubstanceUnits="false" id="M_aacoa_c" name="Acetoacetyl-CoA" fbc:charge="-4" fbc:chemicalFormula="C25H36N7O18P3S" />
      <species boundaryCondition="false" compartment="c" constant="false" hasOnlySubstanceUnits="false" id="M_3hbcoa_DASH_R_c" name="(R)-3-Hydroxybutyryl-CoA" fbc:charge="-4" fbc:chemicalFormula="C25H38N7O18P3S" />
      <species boundaryCondition="false" compartment="c" constant="false" hasOnlySubstanceUnits="false" id="M_4abutn_c" name="4-Aminobutanal" fbc:charge="1" fbc:chemicalFormula="C4H10NO" />
      <species boundaryCondition="false" compartment="c" constant="false" hasOnlySubstanceUnits="false" id="M_4abut_c" name="4-Aminobutanoate" fbc:charge="0" fbc:chemicalFormula="C4H9NO2" />
      <species boundaryCondition="false" compartment="c" constant="false" hasOnlySubstanceUnits="false" id="M_adocbip_c" name="Adenosyl cobinamide phosphate" fbc:charge="-1" fbc:chemicalFormula="C58H83CoN16O14P" />
      <species boundaryCondition="false" compartment="c" constant="false" hasOnlySubstanceUnits="false" id="M_gtp_c" name="GTP" fbc:charge="-4" fbc:chemicalFormula="C10H12N5O14P3" />
      <species boundaryCondition="false" compartment="c" constant="false" hasOnlySubstanceUnits="false" id="M_agdpcbi_c" name="Adenosine-GDP-cobinamide" fbc:charge="-1" fbc:chemicalFormula="C68H95CoN21O21P2" />
      <species boundaryCondition="false" compartment="c" constant="false" hasOnlySubstanceUnits="false" id="M_ppi_c" name="Diphosphate" fbc:charge="-3" fbc:chemicalFormula="HO7P2" />
      <species boundaryCondition="false" compartment="c" constant="false" hasOnlySubstanceUnits="false" id="M_accoa_c" name="Acetyl-CoA" fbc:charge="-4" fbc:chemicalFormula="C23H34N7O17P3S" />
      <species boundaryCondition="false" compartment="c" constant="false" hasOnlySubstanceUnits="false" id="M_hco3_c" name="Bicarbonate" fbc:charge="-1" fbc:chemicalFormula="CHO3" />
      <species boundaryCondition="false" compartment="c" constant="false" hasOnlySubstanceUnits="false" id="M_malcoa_c" name="Malonyl-CoA" fbc:charge="-5" fbc:chemicalFormula="C24H33N7O19P3S" />
      <species boundaryCondition="false" compartment="c" constant="false" hasOnlySubstanceUnits="false" id="M_pi_c" name="Phosphate" fbc:charge="-2" fbc:chemicalFormula="HO4P" />
      <species boundaryCondition="false" compartment="c" constant="false" hasOnlySubstanceUnits="false" id="M_acglu_c" name="N-Acetyl-L-glutamate" fbc:charge="-2" fbc:chemicalFormula="C7H9NO5" />
      <species boundaryCondition="false" compartment="c" constant="false" hasOnlySubstanceUnits="false" id="M_acg5p_c" name="N-Acetyl-L-glutamyl 5-phosphate" fbc:charge="-3" fbc:chemicalFormula="C7H9NO8P" />
      <species boundaryCondition="false" compartment="c" constant="false" hasOnlySubstanceUnits="false" id="M_glu_DASH_L_c" name="L-Glutamate" fbc:charge="-1" fbc:chemicalFormula="C5H8NO4" />
      <species boundaryCondition="false" compartment="c" constant="false" hasOnlySubstanceUnits="false" id="M_coa_c" name="Coenzyme A" fbc:charge="-4" fbc:chemicalFormula="C21H32N7O16P3S" />
      <species boundaryCondition="false" compartment="c" constant="false" hasOnlySubstanceUnits="false" id="M_ac_c" name="Acetate" fbc:charge="-1" fbc:chemicalFormula="C2H3O2" />
      <species boundaryCondition="false" compartment="c" constant="false" hasOnlySubstanceUnits="false" id="M_actp_c" name="Acetyl phosphate" fbc:charge="-2" fbc:chemicalFormula="C2H3O5P" />
      <species boundaryCondition="false" compartment="c" constant="false" hasOnlySubstanceUnits="false" id="M_pyr_c" name="Pyruvate" fbc:charge="-1" fbc:chemicalFormula="C3H3O3" />
      <species boundaryCondition="false" compartment="c" constant="false" hasOnlySubstanceUnits="false" id="M_alac_DASH_S_c" name="(S)-2-Acetolactate" fbc:charge="-1" fbc:chemicalFormula="C5H7O4" />
      <species boundaryCondition="false" compartment="c" constant="false" hasOnlySubstanceUnits="false" id="M_acACP_c" name="Acetyl-ACP" fbc:charge="-1" fbc:chemicalFormula="C13H23N2O8PRS" />
      <species boundaryCondition="false" compartment="c" constant="false" hasOnlySubstanceUnits="false" id="M_cit_c" name="Citrate" fbc:charge="-3" fbc:chemicalFormula="C6H5O7" />
      <species boundaryCondition="false" compartment="c" constant="false" hasOnlySubstanceUnits="false" id="M_icit_c" name="Isocitrate" fbc:charge="-3" fbc:chemicalFormula="C6H5O7" />
      <species boundaryCondition="false" compartment="c" constant="false" hasOnlySubstanceUnits="false" id="M_acorn_c" name="N2-Acetyl-L-ornithine" fbc:charge="0" fbc:chemicalFormula="C7H14N2O3" />
      <species boundaryCondition="false" compartment="c" constant="false" hasOnlySubstanceUnits="false" id="M_akg_c" name="2-Oxoglutarate" fbc:charge="-2" fbc:chemicalFormula="C5H4O5" />
      <species boundaryCondition="false" compartment="c" constant="false" hasOnlySubstanceUnits="false" id="M_acg5sa_c" name="N-Acetyl-L-glutamate 5-semialdehyde" fbc:charge="-1" fbc:chemicalFormula="C7H10NO4" />
      <species boundaryCondition="false" compartment="c" constant="false" hasOnlySubstanceUnits="false" id="M_fmn_c" name="FMN" fbc:charge="-2" fbc:chemicalFormula="C17H19N4O9P" />
      <species boundaryCondition="false" compartment="c" constant="false" hasOnlySubstanceUnits="false" id="M_ribflv_c" name="Riboflavin" fbc:charge="0" fbc:chemicalFormula="C17H20N4O6" />
      <species boundaryCondition="false" compartment="c" constant="false" hasOnlySubstanceUnits="false" id="M_amp_c" name="AMP" fbc:charge="-2" fbc:chemicalFormula="C10H12N5O7P" />
      <species boundaryCondition="false" compartment="c" constant="false" hasOnlySubstanceUnits="false" id="M_adcobhex_c" name="Adenosyl cobyrinate hexaamide, Adenosylcobyric acid" fbc:charge="0" fbc:chemicalFormula="C55H76CoN15O11" />
      <species boundaryCondition="false" compartment="c" constant="false" hasOnlySubstanceUnits="false" id="M_appl_c" name="1-Aminopropan-2-ol" fbc:charge="1" fbc:chemicalFormula="C3H10NO" />
      <species boundaryCondition="false" compartment="c" constant="false" hasOnlySubstanceUnits="false" id="M_adocbi_c" name="Adenosyl cobinamide" fbc:charge="1" fbc:chemicalFormula="C58H84CoN16O11" />
      <species boundaryCondition="false" compartment="c" constant="false" hasOnlySubstanceUnits="false" id="M_applp_c" name="D-1-Aminopropan-2-ol O-phosphate" fbc:charge="-1" fbc:chemicalFormula="C3H9NO4P" />
      <species boundaryCondition="false" compartment="c" constant="false" hasOnlySubstanceUnits="false" id="M_adcobdam_c" name="Adenosyl cobyrinate diamide" fbc:charge="-4" fbc:chemicalFormula="C55H68CoN11O15" />
      <species boundaryCondition="false" compartment="c" constant="false" hasOnlySubstanceUnits="false" id="M_gln_DASH_L_c" name="L-Glutamine" fbc:charge="0" fbc:chemicalFormula="C5H10N2O3" />
      <species boundaryCondition="false" compartment="c" constant="false" hasOnlySubstanceUnits="false" id="M_damp_c" name="dAMP" fbc:charge="-2" fbc:chemicalFormula="C10H12N5O6P" />
      <species boundaryCondition="false" compartment="c" constant="false" hasOnlySubstanceUnits="false" id="M_dadp_c" name="dADP" fbc:charge="-3" fbc:chemicalFormula="C10H12N5O9P2" />
      <species boundaryCondition="false" compartment="c" constant="false" hasOnlySubstanceUnits="false" id="M_camp_c" name="3',5'-Cyclic AMP, Adenosine 3[-,5[-cyclic monophosphate, Cyclic adenylic acid" fbc:charge="-1" fbc:chemicalFormula="C10H11N5O6P" />
      <species boundaryCondition="false" compartment="c" constant="false" hasOnlySubstanceUnits="false" id="M_rdmbzi_c" name="N1-(alpha-D-ribosyl)-5,6-dimethylbenzimidazole" fbc:charge="0" fbc:chemicalFormula="C14H18N2O4" />
      <species boundaryCondition="false" compartment="c" constant="false" hasOnlySubstanceUnits="false" id="M_adocbl_c" name="Adenosylcobalamin" fbc:charge="0" fbc:chemicalFormula="C72H100CoN18O17P" />
      <species boundaryCondition="false" compartment="c" constant="false" hasOnlySubstanceUnits="false" id="M_gmp_c" name="GMP" fbc:charge="-2" fbc:chemicalFormula="C10H12N5O8P" />
      <species boundaryCondition="false" compartment="c" constant="false" hasOnlySubstanceUnits="false" id="M_adprib_c" name="ADPribose" fbc:charge="-2" fbc:chemicalFormula="C15H21N5O14P2" />
      <species boundaryCondition="false" compartment="c" constant="false" hasOnlySubstanceUnits="false" id="M_r5p_c" name="alpha-D-Ribose 5-phosphate" fbc:charge="-2" fbc:chemicalFormula="C5H9O8P" />
      <species boundaryCondition="false" compartment="c" constant="false" hasOnlySubstanceUnits="false" id="M_ade_c" name="Adenine" fbc:charge="0" fbc:chemicalFormula="C5H5N5" />
      <species boundaryCondition="false" compartment="c" constant="false" hasOnlySubstanceUnits="false" id="M_prpp_c" name="5-Phospho-alpha-D-ribose 1-diphosphate" fbc:charge="-5" fbc:chemicalFormula="C5H8O14P3" />
      <species boundaryCondition="false" compartment="c" constant="false" hasOnlySubstanceUnits="false" id="M_aicar_c" name="5-Amino-1-(5-Phospho-D-ribosyl)imidazole-4-carboxamide" fbc:charge="-2" fbc:chemicalFormula="C9H13N4O8P" />
      <species boundaryCondition="false" compartment="c" constant="false" hasOnlySubstanceUnits="false" id="M_C04051_c" name="C04051" fbc:charge="0" fbc:chemicalFormula="C4H6N4O" />
      <species boundaryCondition="false" compartment="c" constant="false" hasOnlySubstanceUnits="false" id="M_aps_c" name="Adenosine 5'-phosphosulfate" fbc:charge="-2" fbc:chemicalFormula="C10H12N5O10PS" />
      <species boundaryCondition="false" compartment="c" constant="false" hasOnlySubstanceUnits="false" id="M_paps_c" name="3'-Phosphoadenylyl sulfate" fbc:charge="-4" fbc:chemicalFormula="C10H11N5O13P2S" />
      <species boundaryCondition="false" compartment="c" constant="false" hasOnlySubstanceUnits="false" id="M_dcamp_c" name="N6-(1,2-Dicarboxyethyl)-AMP" fbc:charge="-4" fbc:chemicalFormula="C14H14N5O11P" />
      <species boundaryCondition="false" compartment="c" constant="false" hasOnlySubstanceUnits="false" id="M_fum_c" name="Fumarate" fbc:charge="-2" fbc:chemicalFormula="C4H2O4" />
      <species boundaryCondition="false" compartment="c" constant="false" hasOnlySubstanceUnits="false" id="M_25aics_c" name="(S)-2-[5-Amino-1-(5-phospho-D-ribosyl)imidazole-4-carboxamido]succinate" fbc:charge="-4" fbc:chemicalFormula="C13H15N4O12P" />
      <species boundaryCondition="false" compartment="c" constant="false" hasOnlySubstanceUnits="false" id="M_asp_DASH_L_c" name="L-Aspartate" fbc:charge="-1" fbc:chemicalFormula="C4H6NO4" />
      <species boundaryCondition="false" compartment="c" constant="false" hasOnlySubstanceUnits="false" id="M_imp_c" name="IMP" fbc:charge="-2" fbc:chemicalFormula="C10H11N4O8P" />
      <species boundaryCondition="false" compartment="c" constant="false" hasOnlySubstanceUnits="false" id="M_gdp_c" name="GDP" fbc:charge="-3" fbc:chemicalFormula="C10H12N5O11P2" />
      <species boundaryCondition="false" compartment="c" constant="false" hasOnlySubstanceUnits="false" id="M_agm_c" name="Agmatine" fbc:charge="2" fbc:chemicalFormula="C5H16N4" />
      <species boundaryCondition="false" compartment="c" constant="false" hasOnlySubstanceUnits="false" id="M_ptrc_c" name="Putrescine" fbc:charge="2" fbc:chemicalFormula="C4H14N2" />
      <species boundaryCondition="false" compartment="c" constant="false" hasOnlySubstanceUnits="false" id="M_urea_c" name="Urea" fbc:charge="0" fbc:chemicalFormula="CH4N2O" />
      <species boundaryCondition="false" compartment="c" constant="false" hasOnlySubstanceUnits="false" id="M_1hdecg3p_c" name="1-hexadecanoyl-sn-glycerol 3-phosphate" fbc:charge="-2" fbc:chemicalFormula="C19H37O7P1" />
      <species boundaryCondition="false" compartment="c" constant="false" hasOnlySubstanceUnits="false" id="M_pa160_c" name="1,2-dihexadecanoyl-sn-glycerol 3-phosphate" fbc:charge="-2" fbc:chemicalFormula="C35H67O8P1" />
      <species boundaryCondition="false" compartment="c" constant="false" hasOnlySubstanceUnits="false" id="M_1hdec9eg3p_c" name="1-hexadec-9-enoyl-sn-glycerol 3-phosphate" fbc:charge="-2" fbc:chemicalFormula="C19H35O7P1" />
      <species boundaryCondition="false" compartment="c" constant="false" hasOnlySubstanceUnits="false" id="M_pa161_c" name="1,2-dihexadec-9-enoyl-sn-glycerol 3-phosphate" fbc:charge="-2" fbc:chemicalFormula="C35H63O8P1" />
      <species boundaryCondition="false" compartment="c" constant="false" hasOnlySubstanceUnits="false" id="M_1odecg3p_c" name="1-octadecanoyl-sn-glycerol 3-phosphate" fbc:charge="-2" fbc:chemicalFormula="C21H41O7P1" />
      <species boundaryCondition="false" compartment="c" constant="false" hasOnlySubstanceUnits="false" id="M_ocdcaACP_c" name="Octadecanoyl-ACP (n-C18_0ACP)" fbc:charge="-1" fbc:chemicalFormula="C29H55N2O8PRS" />
      <species boundaryCondition="false" compartment="c" constant="false" hasOnlySubstanceUnits="false" id="M_pa180_c" name="1,2-dioctadecanoyl-sn-glycerol 3-phosphate" fbc:charge="-2" fbc:chemicalFormula="C39H75O8P1" />
      <species boundaryCondition="false" compartment="c" constant="false" hasOnlySubstanceUnits="false" id="M_1odec11eg3p_c" name="1-octadec-11-enoyl-sn-glycerol 3-phosphate" fbc:charge="-2" fbc:chemicalFormula="C21H39O7P1" />
      <species boundaryCondition="false" compartment="c" constant="false" hasOnlySubstanceUnits="false" id="M_octeACP_c" name="cis-octadec-11-enoyl-[acyl-carrier protein] (n-C18_1)" fbc:charge="-1" fbc:chemicalFormula="C29H53N2O8PRS" />
      <species boundaryCondition="false" compartment="c" constant="false" hasOnlySubstanceUnits="false" id="M_pa181_c" name="1,2-dioctadec-11-enoyl-sn-glycerol 3-phosphate" fbc:charge="-2" fbc:chemicalFormula="C39H71O8P1" />
      <species boundaryCondition="false" compartment="c" constant="false" hasOnlySubstanceUnits="false" id="M_1odec9eg3p_c" name="1-octadec-9-enoyl-sn-glycerol 3-phosphate" fbc:charge="-2" fbc:chemicalFormula="C21H39O7P1" />
      <species boundaryCondition="false" compartment="c" constant="false" hasOnlySubstanceUnits="false" id="M_octe_LPAREN_9_RPAREN_ACP_c" name="cis-octadec-9-enoyl-[acyl-carrier protein] (n-C18_1)" fbc:charge="-1" fbc:chemicalFormula="C29H53N2O8PRS" />
      <species boundaryCondition="false" compartment="c" constant="false" hasOnlySubstanceUnits="false" id="M_pa181_9_c" name="1,2-dioctadec-9-enoyl-sn-glycerol 3-phosphate" fbc:charge="-2" fbc:chemicalFormula="C39H71O8P1" />
      <species boundaryCondition="false" compartment="c" constant="false" hasOnlySubstanceUnits="false" id="M_1odec912eg3p_c" name="1-octadec-9-12-dienoyl-sn-glycerol 3-phosphate" fbc:charge="-2" fbc:chemicalFormula="C21H37O7P1" />
      <species boundaryCondition="false" compartment="c" constant="false" hasOnlySubstanceUnits="false" id="M_octe_LPAREN_9_12_RPAREN_ACP_c" name="linoleoyl-ACP (n-C18_2ACP)" fbc:charge="-1" fbc:chemicalFormula="C29H51N2O8PRS" />
      <species boundaryCondition="false" compartment="c" constant="false" hasOnlySubstanceUnits="false" id="M_pa182_9_12_c" name="1,2-dioctadec-9-12-dienoyl-sn-glycerol 3-phosphate" fbc:charge="-2" fbc:chemicalFormula="C39H67O8P1" />
      <species boundaryCondition="false" compartment="c" constant="false" hasOnlySubstanceUnits="false" id="M_1odec6912eg3p_c" name="1-octadec-6-9-12trienoyl-sn-glycerol 3-phosphate" fbc:charge="-2" fbc:chemicalFormula="C21H35O7P1" />
      <species boundaryCondition="false" compartment="c" constant="false" hasOnlySubstanceUnits="false" id="M_octe_LPAREN_6_9_12_RPAREN_ACP_c" name="G-linolenoilACP" fbc:charge="-1" fbc:chemicalFormula="C29H49N2O8PRS" />
      <species boundaryCondition="false" compartment="c" constant="false" hasOnlySubstanceUnits="false" id="M_pa183_6_9_12_c" name="1,2-dioctadec-6-9-12-trienoyl-sn-glycerol 3-phosphate" fbc:charge="-2" fbc:chemicalFormula="C39H63O8P1" />
      <species boundaryCondition="false" compartment="c" constant="false" hasOnlySubstanceUnits="false" id="M_1odec91215eg3p_c" name="1-octadec-9-12-15-trienoyl-sn-glycerol 3-phosphate" fbc:charge="-2" fbc:chemicalFormula="C21H35O7P1" />
      <species boundaryCondition="false" compartment="c" constant="false" hasOnlySubstanceUnits="false" id="M_pa183_9_12_15_c" name="1,2-dioctadec-9-12-15-trienoyl-sn-glycerol 3-phosphate" fbc:charge="-2" fbc:chemicalFormula="C39H63O8P1" />
      <species boundaryCondition="false" compartment="c" constant="false" hasOnlySubstanceUnits="false" id="M_1odec691215eg3p_c" name="1-octadec-6-9-12-15-tetraenoyl-sn-glycerol 3-phosphate" fbc:charge="-2" fbc:chemicalFormula="C21H33O7P1" />
      <species boundaryCondition="false" compartment="c" constant="false" hasOnlySubstanceUnits="false" id="M_octe_LPAREN_6_9_12_15_RPAREN_ACP_c" name="OctadecatetraenoilACP" fbc:charge="-1" fbc:chemicalFormula="C29H47N2O8PRS" />
      <species boundaryCondition="false" compartment="c" constant="false" hasOnlySubstanceUnits="false" id="M_pa184_6_9_12_15_c" name="1,2-dioctadec-6-9-12-15-tetraenoyl-sn-glycerol 3-phosphate" fbc:charge="-2" fbc:chemicalFormula="C39H59O8P1" />
      <species boundaryCondition="false" compartment="c" constant="false" hasOnlySubstanceUnits="false" id="M_ahcys_c" name="S-Adenosyl-L-homocysteine" fbc:charge="0" fbc:chemicalFormula="C14H20N6O5S" />
      <species boundaryCondition="false" compartment="c" constant="false" hasOnlySubstanceUnits="false" id="M_adn_c" name="Adenosine" fbc:charge="0" fbc:chemicalFormula="C10H13N5O4" />
      <species boundaryCondition="false" compartment="c" constant="false" hasOnlySubstanceUnits="false" id="M_hcys_DASH_L_c" name="L-Homocysteine" fbc:charge="0" fbc:chemicalFormula="C4H9NO2S" />
      <species boundaryCondition="false" compartment="c" constant="false" hasOnlySubstanceUnits="false" id="M_air_c" name="5-amino-1-(5-phospho-D-ribosyl)imidazole" fbc:charge="-2" fbc:chemicalFormula="C8H12N3O7P" />
      <species boundaryCondition="false" compartment="c" constant="false" hasOnlySubstanceUnits="false" id="M_4ahmmp_c" name="4-Amino-5-hydroxymethyl-2-methylpyrimidine" fbc:charge="0" fbc:chemicalFormula="C6H9N3O" />
      <species boundaryCondition="false" compartment="c" constant="false" hasOnlySubstanceUnits="false" id="M_gcald_c" name="Glycolaldehyde" fbc:charge="0" fbc:chemicalFormula="C2H4O2" />
      <species boundaryCondition="false" compartment="c" constant="false" hasOnlySubstanceUnits="false" id="M_10fthf_c" name="10-Formyltetrahydrofolate" fbc:charge="-2" fbc:chemicalFormula="C20H21N7O7" />
      <species boundaryCondition="false" compartment="c" constant="false" hasOnlySubstanceUnits="false" id="M_fprica_c" name="5-Formamido-1-(5-phospho-D-ribosyl)imidazole-4-carboxamide" fbc:charge="-2" fbc:chemicalFormula="C10H13N4O9P" />
      <species boundaryCondition="false" compartment="c" constant="false" hasOnlySubstanceUnits="false" id="M_thf_c" name="5,6,7,8-Tetrahydrofolate" fbc:charge="-2" fbc:chemicalFormula="C19H21N7O6" />
      <species boundaryCondition="false" compartment="c" constant="false" hasOnlySubstanceUnits="false" id="M_5aizc_c" name="5-amino-1-(5-phospho-D-ribosyl)imidazole-4-carboxylate" fbc:charge="-3" fbc:chemicalFormula="C9H11N3O9P" />
      <species boundaryCondition="false" compartment="c" constant="false" hasOnlySubstanceUnits="false" id="M_ala_DASH_D_c" name="D-Alanine" fbc:charge="0" fbc:chemicalFormula="C3H7NO2" />
      <species boundaryCondition="false" compartment="c" constant="false" hasOnlySubstanceUnits="false" id="M_alaala_c" name="D-Alanyl-D-alanine" fbc:charge="0" fbc:chemicalFormula="C6H12N2O3" />
      <species boundaryCondition="false" compartment="c" constant="false" hasOnlySubstanceUnits="false" id="M_nh4_c" name="Ammonium" fbc:charge="1" fbc:chemicalFormula="H4N" />
      <species boundaryCondition="false" compartment="c" constant="false" hasOnlySubstanceUnits="false" id="M_ala_DASH_L_c" name="L-Alanine" fbc:charge="0" fbc:chemicalFormula="C3H7NO2" />
      <species boundaryCondition="false" compartment="c" constant="false" hasOnlySubstanceUnits="false" id="M_trnaala_c" name="tRNA(Ala)" fbc:charge="0" fbc:chemicalFormula="R" />
      <species boundaryCondition="false" compartment="c" constant="false" hasOnlySubstanceUnits="false" id="M_alatrna_c" name="L-Alanyl-tRNA(Ala)" fbc:charge="1" fbc:chemicalFormula="C3H6NOR" />
      <species boundaryCondition="false" compartment="c" constant="false" hasOnlySubstanceUnits="false" id="M_glyald_c" name="D-Glyceraldehyde" fbc:charge="0" fbc:chemicalFormula="C3H6O3" />
      <species boundaryCondition="false" compartment="c" constant="false" hasOnlySubstanceUnits="false" id="M_glyc_c" name="Glycerol" fbc:charge="0" fbc:chemicalFormula="C3H8O3" />
      <species boundaryCondition="false" compartment="c" constant="false" hasOnlySubstanceUnits="false" id="M_etoh_c" name="Ethanol" fbc:charge="0" fbc:chemicalFormula="C2H6O" />
      <species boundaryCondition="false" compartment="c" constant="false" hasOnlySubstanceUnits="false" id="M_acald_c" name="Acetaldehyde" fbc:charge="0" fbc:chemicalFormula="C2H4O" />
      <species boundaryCondition="false" compartment="c" constant="false" hasOnlySubstanceUnits="false" id="M_id3acald_c" name="Indole-3-acetaldehyde" fbc:charge="0" fbc:chemicalFormula="C10H9NO" />
      <species boundaryCondition="false" compartment="c" constant="false" hasOnlySubstanceUnits="false" id="M_ind3ac_c" name="Indole-3-acetate" fbc:charge="-1" fbc:chemicalFormula="C10H8NO2" />
      <species boundaryCondition="false" compartment="c" constant="false" hasOnlySubstanceUnits="false" id="M_4gudbd_c" name="4-Guanidinobutanamide" fbc:charge="1" fbc:chemicalFormula="C5H13N4O" />
      <species boundaryCondition="false" compartment="c" constant="false" hasOnlySubstanceUnits="false" id="M_4gudbutn_c" name="4-Guanidinobutanoate" fbc:charge="0" fbc:chemicalFormula="C5H11N3O2" />
      <species boundaryCondition="false" compartment="c" constant="false" hasOnlySubstanceUnits="false" id="M_pad_c" name="2-Phenylacetamide" fbc:charge="0" fbc:chemicalFormula="C8H9NO" />
      <species boundaryCondition="false" compartment="c" constant="false" hasOnlySubstanceUnits="false" id="M_pac_c" name="Phenylacetic acid" fbc:charge="-1" fbc:chemicalFormula="C8H7O2" />
      <species boundaryCondition="false" compartment="c" constant="false" hasOnlySubstanceUnits="false" id="M_iad_c" name="Indole-3-acetamide" fbc:charge="0" fbc:chemicalFormula="C10H10N2O" />
      <species boundaryCondition="false" compartment="c" constant="false" hasOnlySubstanceUnits="false" id="M_anth_c" name="Anthranilate" fbc:charge="-1" fbc:chemicalFormula="C7H6NO2" />
      <species boundaryCondition="false" compartment="c" constant="false" hasOnlySubstanceUnits="false" id="M_pran_c" name="N-(5-Phospho-D-ribosyl)anthranilate" fbc:charge="-3" fbc:chemicalFormula="C12H13NO9P" />
      <species boundaryCondition="false" compartment="c" constant="false" hasOnlySubstanceUnits="false" id="M_chor_c" name="chorismate" fbc:charge="-2" fbc:chemicalFormula="C10H8O6" />
      <species boundaryCondition="false" compartment="c" constant="false" hasOnlySubstanceUnits="false" id="M_pmcoa_c" name="Pimeloyl-CoA" fbc:charge="-5" fbc:chemicalFormula="C28H41N7O19P3S" />
      <species boundaryCondition="false" compartment="c" constant="false" hasOnlySubstanceUnits="false" id="M_8aonn_c" name="8-Amino-7-oxononanoate" fbc:charge="0" fbc:chemicalFormula="C9H17NO3" />
      <species boundaryCondition="false" compartment="c" constant="false" hasOnlySubstanceUnits="false" id="M_5apru_c" name="5-Amino-6-(5'-phosphoribosylamino)uracil" fbc:charge="-2" fbc:chemicalFormula="C9H13N4O9P" />
      <species boundaryCondition="false" compartment="c" constant="false" hasOnlySubstanceUnits="false" id="M_5aprbu_c" name="5-Amino-6-(5'-phosphoribitylamino)uracil" fbc:charge="-2" fbc:chemicalFormula="C9H15N4O9P" />
      <species boundaryCondition="false" compartment="c" constant="false" hasOnlySubstanceUnits="false" id="M_arg_DASH_L_c" name="L-Arginine" fbc:charge="1" fbc:chemicalFormula="C6H15N4O2" />
      <species boundaryCondition="false" compartment="c" constant="false" hasOnlySubstanceUnits="false" id="M_argsuc_c" name="N(omega)-(L-Arginino)succinate" fbc:charge="-1" fbc:chemicalFormula="C10H17N4O6" />
      <species boundaryCondition="false" compartment="c" constant="false" hasOnlySubstanceUnits="false" id="M_citr_DASH_L_c" name="L-Citrulline" fbc:charge="0" fbc:chemicalFormula="C6H13N3O3" />
      <species boundaryCondition="false" compartment="c" constant="false" hasOnlySubstanceUnits="false" id="M_trnaarg_c" name="tRNA(Arg)" fbc:charge="0" fbc:chemicalFormula="R" />
      <species boundaryCondition="false" compartment="c" constant="false" hasOnlySubstanceUnits="false" id="M_argtrna_c" name="L-Arginyl-tRNA(Arg)" fbc:charge="2" fbc:chemicalFormula="C6H14N4OR" />
      <species boundaryCondition="false" compartment="c" constant="false" hasOnlySubstanceUnits="false" id="M_4pasp_c" name="4-Phospho-L-aspartate" fbc:charge="-2" fbc:chemicalFormula="C4H6NO7P" />
      <species boundaryCondition="false" compartment="c" constant="false" hasOnlySubstanceUnits="false" id="M_aspsa_c" name="L-Aspartate 4-semialdehyde" fbc:charge="0" fbc:chemicalFormula="C4H7NO3" />
      <species boundaryCondition="false" compartment="c" constant="false" hasOnlySubstanceUnits="false" id="M_asn_DASH_L_c" name="L-Asparagine" fbc:charge="0" fbc:chemicalFormula="C4H8N2O3" />
      <species boundaryCondition="false" compartment="c" constant="false" hasOnlySubstanceUnits="false" id="M_trnaasn_c" name="tRNA(Asn)" fbc:charge="0" fbc:chemicalFormula="C10H17O10PR2" />
      <species boundaryCondition="false" compartment="c" constant="false" hasOnlySubstanceUnits="false" id="M_asntrna_c" name="L-Asparaginyl-tRNA(Asn)" fbc:charge="1" fbc:chemicalFormula="C14H23N2O12PR2" />
      <species boundaryCondition="false" compartment="c" constant="false" hasOnlySubstanceUnits="false" id="M_ala_DASH_B_c" name="beta-Alanine" fbc:charge="0" fbc:chemicalFormula="C3H7NO2" />
      <species boundaryCondition="false" compartment="c" constant="false" hasOnlySubstanceUnits="false" id="M_cbp_c" name="Carbamoyl phosphate" fbc:charge="-2" fbc:chemicalFormula="CH2NO5P" />
      <species boundaryCondition="false" compartment="c" constant="false" hasOnlySubstanceUnits="false" id="M_cbasp_c" name="N-Carbamoyl-L-aspartate" fbc:charge="-2" fbc:chemicalFormula="C5H6N2O5" />
      <species boundaryCondition="false" compartment="c" constant="false" hasOnlySubstanceUnits="false" id="M_h2o2_c" name="Hydrogen peroxide" fbc:charge="0" fbc:chemicalFormula="H2O2" />
      <species boundaryCondition="false" compartment="c" constant="false" hasOnlySubstanceUnits="false" id="M_iasp_c" name="Iminoaspartate" fbc:charge="-2" fbc:chemicalFormula="C4H3NO4" />
      <species boundaryCondition="false" compartment="c" constant="false" hasOnlySubstanceUnits="false" id="M_oaa_c" name="Oxaloacetate" fbc:charge="-2" fbc:chemicalFormula="C4H2O5" />
      <species boundaryCondition="false" compartment="c" constant="false" hasOnlySubstanceUnits="false" id="M_trnaasp_c" name="tRNA(Asp)" fbc:charge="0" fbc:chemicalFormula="R" />
      <species boundaryCondition="false" compartment="c" constant="false" hasOnlySubstanceUnits="false" id="M_asptrna_c" name="L-Aspartyl-tRNA(Asp)" fbc:charge="0" fbc:chemicalFormula="C4H5NO3R" />
      <species boundaryCondition="false" compartment="p" constant="false" hasOnlySubstanceUnits="false" id="M_h_p" name="H+" fbc:charge="1" fbc:chemicalFormula="H" />
      <species boundaryCondition="false" compartment="u" constant="false" hasOnlySubstanceUnits="false" id="M_h_u" name="H+" fbc:charge="1" fbc:chemicalFormula="H" />
      <species boundaryCondition="false" compartment="c" constant="false" hasOnlySubstanceUnits="false" id="M_prbatp_c" name="1-(5-Phosphoribosyl)-ATP" fbc:charge="-6" fbc:chemicalFormula="C15H19N5O20P4" />
      <species boundaryCondition="false" compartment="c" constant="false" hasOnlySubstanceUnits="false" id="M_bamppald_c" name="beta-Aminopropion aldehyde" fbc:charge="1" fbc:chemicalFormula="C3H8NO" />
      <species boundaryCondition="false" compartment="c" constant="false" hasOnlySubstanceUnits="false" id="M_bcarote_c" name="beta-Carotene" fbc:charge="0" fbc:chemicalFormula="C40H56" />
      <species boundaryCondition="false" compartment="c" constant="false" hasOnlySubstanceUnits="false" id="M_bcryptox_c" name="beta-Cryptoxanthin" fbc:charge="0" fbc:chemicalFormula="C40H56O" />
      <species boundaryCondition="false" compartment="c" constant="false" hasOnlySubstanceUnits="false" id="M_zeax_c" name="Zeaxanthin" fbc:charge="0" fbc:chemicalFormula="C40H56O2" />
      <species boundaryCondition="false" compartment="c" constant="false" hasOnlySubstanceUnits="false" id="M_echin_c" name="Echinenone" fbc:charge="0" fbc:chemicalFormula="C40H54O" />
      <species boundaryCondition="false" compartment="c" constant="false" hasOnlySubstanceUnits="false" id="M_biliverd_c" name="Biliverdin" fbc:charge="-2" fbc:chemicalFormula="C33H32N4O6" />
      <species boundaryCondition="false" compartment="c" constant="false" hasOnlySubstanceUnits="false" id="M_bilirub_c" name="Bilirubin" fbc:charge="-2" fbc:chemicalFormula="C33H34N4O6" />
      <species boundaryCondition="false" compartment="c" constant="false" hasOnlySubstanceUnits="false" id="M_amet_c" name="S-Adenosyl-L-methionine" fbc:charge="1" fbc:chemicalFormula="C15H23N6O5S" />
      <species boundaryCondition="false" compartment="c" constant="false" hasOnlySubstanceUnits="false" id="M_dtbt_c" name="Dethiobiotin" fbc:charge="-1" fbc:chemicalFormula="C10H17N2O3" />
      <species boundaryCondition="false" compartment="c" constant="false" hasOnlySubstanceUnits="false" id="M_s_c" name="Sulfur" fbc:charge="0" fbc:chemicalFormula="S" />
      <species boundaryCondition="false" compartment="c" constant="false" hasOnlySubstanceUnits="false" id="M_btn_c" name="Biotin" fbc:charge="-1" fbc:chemicalFormula="C10H15N2O3S" />
      <species boundaryCondition="false" compartment="c" constant="false" hasOnlySubstanceUnits="false" id="M_dad_DASH_5_c" name="5'-Deoxyadenosine" fbc:charge="0" fbc:chemicalFormula="C10H13N5O3" />
      <species boundaryCondition="false" compartment="c" constant="false" hasOnlySubstanceUnits="false" id="M_met_DASH_L_c" name="L-Methionine" fbc:charge="0" fbc:chemicalFormula="C5H11NO2S" />
      <species boundaryCondition="false" compartment="u" constant="false" hasOnlySubstanceUnits="false" id="M_ficytc6_u" name="Ferricytochrome c6" fbc:charge="3" fbc:chemicalFormula="R" />
      <species boundaryCondition="false" compartment="u" constant="false" hasOnlySubstanceUnits="false" id="M_pqh2_u" name="Plastoquinol" fbc:charge="0" fbc:chemicalFormula="C8H10O2" />
      <species boundaryCondition="false" compartment="u" constant="false" hasOnlySubstanceUnits="false" id="M_focytc6_u" name="Ferrocytochrome c6" fbc:charge="2" fbc:chemicalFormula="R" />
      <species boundaryCondition="false" compartment="u" constant="false" hasOnlySubstanceUnits="false" id="M_pq_u" name="Plastoquinone" fbc:charge="0" fbc:chemicalFormula="C8H8O2" />
      <species boundaryCondition="false" compartment="p" constant="false" hasOnlySubstanceUnits="false" id="M_pcox_p" name="Plastocyanin(Cu2+)" fbc:charge="2" fbc:chemicalFormula="R" />
      <species boundaryCondition="false" compartment="p" constant="false" hasOnlySubstanceUnits="false" id="M_pqh2_p" name="Plastoquinol" fbc:charge="0" fbc:chemicalFormula="C8H10O2" />
      <species boundaryCondition="false" compartment="p" constant="false" hasOnlySubstanceUnits="false" id="M_pcrd_p" name="Plastocyanin(Cu+)" fbc:charge="1" fbc:chemicalFormula="R" />
      <species boundaryCondition="false" compartment="p" constant="false" hasOnlySubstanceUnits="false" id="M_pq_p" name="Plastoquinone" fbc:charge="0" fbc:chemicalFormula="C8H8O2" />
      <species boundaryCondition="false" compartment="u" constant="false" hasOnlySubstanceUnits="false" id="M_pcox_u" name="Plastocyanin(Cu2+)" fbc:charge="2" fbc:chemicalFormula="R" />
      <species boundaryCondition="false" compartment="u" constant="false" hasOnlySubstanceUnits="false" id="M_pcrd_u" name="Plastocyanin(Cu+)" fbc:charge="1" fbc:chemicalFormula="R" />
      <species boundaryCondition="false" compartment="p" constant="false" hasOnlySubstanceUnits="false" id="M_ficytc6_p" name="Ferricytochrome c6" fbc:charge="3" fbc:chemicalFormula="R" />
      <species boundaryCondition="false" compartment="p" constant="false" hasOnlySubstanceUnits="false" id="M_focytc6_p" name="Ferrocytochrome c6" fbc:charge="2" fbc:chemicalFormula="R" />
      <species boundaryCondition="false" compartment="c" constant="false" hasOnlySubstanceUnits="false" id="M_4c2me_c" name="4-(cytidine 5'-diphospho)-2-C-methyl-D-erythritol" fbc:charge="-2" fbc:chemicalFormula="C14H23N3O14P2" />
      <species boundaryCondition="false" compartment="c" constant="false" hasOnlySubstanceUnits="false" id="M_2p4c2me_c" name="2-phospho-4-(cytidine 5'-diphospho)-2-C-methyl-D-erythritol" fbc:charge="-4" fbc:chemicalFormula="C14H22N3O17P3" />
      <species boundaryCondition="false" compartment="c" constant="false" hasOnlySubstanceUnits="false" id="M_fdxr_DASH_2_2_c" name="Reduced ferredoxin" fbc:charge="-1" fbc:chemicalFormula="Fe2S2X" />
      <species boundaryCondition="false" compartment="c" constant="false" hasOnlySubstanceUnits="false" id="M_fdxo_DASH_2_2_c" name="Oxidized ferredoxin" fbc:charge="0" fbc:chemicalFormula="Fe2S2X" />
      <species boundaryCondition="false" compartment="c" constant="false" hasOnlySubstanceUnits="false" id="M_pphn_c" name="Prephenate" fbc:charge="-2" fbc:chemicalFormula="C10H8O6" />
      <species boundaryCondition="false" compartment="c" constant="false" hasOnlySubstanceUnits="false" id="M_3psme_c" name="5-O-(1-Carboxyvinyl)-3-phosphoshikimate" fbc:charge="-4" fbc:chemicalFormula="C10H9O10P" />
      <species boundaryCondition="false" compartment="c" constant="false" hasOnlySubstanceUnits="false" id="M_chlld_c" name="Chlorophyllide a" fbc:charge="-1" fbc:chemicalFormula="C35H33MgN4O5" />
      <species boundaryCondition="false" compartment="c" constant="false" hasOnlySubstanceUnits="false" id="M_phdp_c" name="Phytyl diphosphate" fbc:charge="-3" fbc:chemicalFormula="C20H39O7P2" />
      <species boundaryCondition="false" compartment="c" constant="false" hasOnlySubstanceUnits="false" id="M_cholphya_c" name="Chlorophyll a" fbc:charge="0" fbc:chemicalFormula="C55H72MgN4O5" />
      <species boundaryCondition="false" compartment="c" constant="false" hasOnlySubstanceUnits="false" id="M_cobalt2_c" name="Co2+" fbc:charge="2" fbc:chemicalFormula="Co" />
      <species boundaryCondition="false" compartment="c" constant="false" hasOnlySubstanceUnits="false" id="M_hgbam_c" name="Hydrogenobyrinate a,c diamide" fbc:charge="-5" fbc:chemicalFormula="C45H57N6O12" />
      <species boundaryCondition="false" compartment="c" constant="false" hasOnlySubstanceUnits="false" id="M_co2dam_c" name="Cob(II)yrinate a,c diamide" fbc:charge="-4" fbc:chemicalFormula="C45H56CoN6O12" />
      <species boundaryCondition="false" compartment="c" constant="false" hasOnlySubstanceUnits="false" id="M_cpppg3_c" name="Coproporphyrinogen III" fbc:charge="-4" fbc:chemicalFormula="C36H40N4O8" />
      <species boundaryCondition="false" compartment="c" constant="false" hasOnlySubstanceUnits="false" id="M_pppg9_c" name="Protoporphyrinogen IX" fbc:charge="-2" fbc:chemicalFormula="C34H38N4O4" />
      <species boundaryCondition="false" compartment="c" constant="false" hasOnlySubstanceUnits="false" id="M_csn_c" name="Cytosine" fbc:charge="0" fbc:chemicalFormula="C4H5N3O" />
      <species boundaryCondition="false" compartment="c" constant="false" hasOnlySubstanceUnits="false" id="M_ura_c" name="Uracil" fbc:charge="0" fbc:chemicalFormula="C4H4N2O2" />
      <species boundaryCondition="false" compartment="c" constant="false" hasOnlySubstanceUnits="false" id="M_utp_c" name="UTP" fbc:charge="-4" fbc:chemicalFormula="C9H11N2O15P3" />
      <species boundaryCondition="false" compartment="c" constant="false" hasOnlySubstanceUnits="false" id="M_ctp_c" name="CTP" fbc:charge="-4" fbc:chemicalFormula="C9H12N3O14P3" />
      <species boundaryCondition="false" compartment="u" constant="false" hasOnlySubstanceUnits="false" id="M_o2_u" name="O2" fbc:charge="0" fbc:chemicalFormula="O2" />
      <species boundaryCondition="false" compartment="u" constant="false" hasOnlySubstanceUnits="false" id="M_h2o_u" name="H2O" fbc:charge="0" fbc:chemicalFormula="H2O" />
      <species boundaryCondition="false" compartment="p" constant="false" hasOnlySubstanceUnits="false" id="M_o2_p" name="O2" fbc:charge="0" fbc:chemicalFormula="O2" />
      <species boundaryCondition="false" compartment="p" constant="false" hasOnlySubstanceUnits="false" id="M_h2o_p" name="H2O" fbc:charge="0" fbc:chemicalFormula="H2O" />
      <species boundaryCondition="false" compartment="c" constant="false" hasOnlySubstanceUnits="false" id="M_cyanphy_c" name="Cyanophycin (multi-Larginyl-poli [L--aspartic acid]) polimer (n+2)" fbc:charge="0" fbc:chemicalFormula="C10H17N5O4R" />
      <species boundaryCondition="false" compartment="c" constant="false" hasOnlySubstanceUnits="false" id="M_precyanphy_c" name="Cyanophycin (multi-Larginyl-poli [L--aspartic acid]) polimer (n)" fbc:charge="0" fbc:chemicalFormula="R" />
      <species boundaryCondition="false" compartment="c" constant="false" hasOnlySubstanceUnits="false" id="M_co1dam_c" name="Cob(I)yrinate a,c diamide" fbc:charge="-5" fbc:chemicalFormula="C45H56CoN6O12" />
      <species boundaryCondition="false" compartment="c" constant="false" hasOnlySubstanceUnits="false" id="M_pppi_c" name="Inorganic triphosphate" fbc:charge="-4" fbc:chemicalFormula="HO10P3" />
      <species boundaryCondition="false" compartment="c" constant="false" hasOnlySubstanceUnits="false" id="M_acser_c" name="O-Acetyl-L-serine" fbc:charge="0" fbc:chemicalFormula="C5H9NO4" />
      <species boundaryCondition="false" compartment="c" constant="false" hasOnlySubstanceUnits="false" id="M_h2s_c" name="Hydrogen sulfide" fbc:charge="0" fbc:chemicalFormula="H2S" />
      <species boundaryCondition="false" compartment="c" constant="false" hasOnlySubstanceUnits="false" id="M_cys_DASH_L_c" name="L-Cysteine" fbc:charge="0" fbc:chemicalFormula="C3H7NO2S" />
      <species boundaryCondition="false" compartment="c" constant="false" hasOnlySubstanceUnits="false" id="M_mercppyr_c" name="Mercaptopyruvate" fbc:charge="-1" fbc:chemicalFormula="C3H3O3S" />
      <species boundaryCondition="false" compartment="c" constant="false" hasOnlySubstanceUnits="false" id="M_trnacys_c" name="tRNA(Cys)" fbc:charge="0" fbc:chemicalFormula="R" />
      <species boundaryCondition="false" compartment="c" constant="false" hasOnlySubstanceUnits="false" id="M_cystrna_c" name="L-Cysteinyl-tRNA(Cys)" fbc:charge="1" fbc:chemicalFormula="C3H6NOSR" />
      <species boundaryCondition="false" compartment="c" constant="false" hasOnlySubstanceUnits="false" id="M_cmp_c" name="CMP" fbc:charge="-2" fbc:chemicalFormula="C9H12N3O8P" />
      <species boundaryCondition="false" compartment="c" constant="false" hasOnlySubstanceUnits="false" id="M_cdp_c" name="CDP" fbc:charge="-3" fbc:chemicalFormula="C9H12N3O11P2" />
      <species boundaryCondition="false" compartment="c" constant="false" hasOnlySubstanceUnits="false" id="M_26dap_DASH_M_c" name="meso-2,6-Diaminoheptanedioate" fbc:charge="0" fbc:chemicalFormula="C7H14N2O4" />
      <species boundaryCondition="false" compartment="c" constant="false" hasOnlySubstanceUnits="false" id="M_lys_DASH_L_c" name="L-Lysine" fbc:charge="1" fbc:chemicalFormula="C6H15N2O2" />
      <species boundaryCondition="false" compartment="c" constant="false" hasOnlySubstanceUnits="false" id="M_26dap_DASH_LL_c" name="LL-2,6-Diaminoheptanedioate" fbc:charge="0" fbc:chemicalFormula="C7H14N2O4" />
      <species boundaryCondition="false" compartment="c" constant="false" hasOnlySubstanceUnits="false" id="M_cdpdhdecg_c" name="CDP-1,2-dihexadecanoylglycerol" fbc:charge="-2" fbc:chemicalFormula="C44H79N3O15P2" />
      <species boundaryCondition="false" compartment="c" constant="false" hasOnlySubstanceUnits="false" id="M_cdpdhdec9eg_c" name="CDP-1,2-dihexadec-9-enoylglycerol" fbc:charge="-2" fbc:chemicalFormula="C44H75N3O15P2" />
      <species boundaryCondition="false" compartment="c" constant="false" hasOnlySubstanceUnits="false" id="M_cdpdodecg_c" name="CDP-1,2-dioctadecanoylglycerol" fbc:charge="-2" fbc:chemicalFormula="C48H87N3O15P2" />
      <species boundaryCondition="false" compartment="c" constant="false" hasOnlySubstanceUnits="false" id="M_cdpdodec11eg_c" name="CDP-1,2-dioctadec-11-enoylglycerol" fbc:charge="-2" fbc:chemicalFormula="C48H83N3O15P2" />
      <species boundaryCondition="false" compartment="c" constant="false" hasOnlySubstanceUnits="false" id="M_cdpdodec9eg_c" name="CDP-1,2-dioctadec-9-enoylglycerol" fbc:charge="-2" fbc:chemicalFormula="C48H83N3O15P2" />
      <species boundaryCondition="false" compartment="c" constant="false" hasOnlySubstanceUnits="false" id="M_cdpdodec912eg_c" name="CDP-1,2-dioctadec-9-12-dienoylglycerol" fbc:charge="-2" fbc:chemicalFormula="C48H79N3O15P2" />
      <species boundaryCondition="false" compartment="c" constant="false" hasOnlySubstanceUnits="false" id="M_cdpdodec6912eg_c" name="CDP-1,2-dioctadec-6-9-12-trienoylglycerol" fbc:charge="-2" fbc:chemicalFormula="C48H75N3O15P2" />
      <species boundaryCondition="false" compartment="c" constant="false" hasOnlySubstanceUnits="false" id="M_cdpdodec91215eg_c" name="CDP-1,2-dioctadec-9-12-15-trienoylglycerol" fbc:charge="-2" fbc:chemicalFormula="C48H75N3O15P2" />
      <species boundaryCondition="false" compartment="c" constant="false" hasOnlySubstanceUnits="false" id="M_cdpdodec691215eg_c" name="CDP-1,2-dioctadec-6-9-12-15-tetraenoylglycerol" fbc:charge="-2" fbc:chemicalFormula="C48H71N3O15P2" />
      <species boundaryCondition="false" compartment="c" constant="false" hasOnlySubstanceUnits="false" id="M_ru5p_DASH_D_c" name="D-Ribulose 5-phosphate" fbc:charge="-2" fbc:chemicalFormula="C5H9O8P" />
      <species boundaryCondition="false" compartment="c" constant="false" hasOnlySubstanceUnits="false" id="M_db4p_c" name="3,4-dihydroxy-2-butanone 4-phosphate" fbc:charge="-2" fbc:chemicalFormula="C4H7O6P" />
      <species boundaryCondition="false" compartment="c" constant="false" hasOnlySubstanceUnits="false" id="M_for_c" name="Formate" fbc:charge="-1" fbc:chemicalFormula="CH1O2" />
      <species boundaryCondition="false" compartment="c" constant="false" hasOnlySubstanceUnits="false" id="M_dann_c" name="7,8-Diaminononanoate" fbc:charge="1" fbc:chemicalFormula="C9H21N2O2" />
      <species boundaryCondition="false" compartment="c" constant="false" hasOnlySubstanceUnits="false" id="M_dctp_c" name="dCTP" fbc:charge="-4" fbc:chemicalFormula="C9H12N3O13P3" />
      <species boundaryCondition="false" compartment="c" constant="false" hasOnlySubstanceUnits="false" id="M_dutp_c" name="dUTP" fbc:charge="-4" fbc:chemicalFormula="C9H11N2O14P3" />
      <species boundaryCondition="false" compartment="c" constant="false" hasOnlySubstanceUnits="false" id="M_e4p_c" name="D-Erythrose 4-phosphate" fbc:charge="-2" fbc:chemicalFormula="C4H7O7P" />
      <species boundaryCondition="false" compartment="c" constant="false" hasOnlySubstanceUnits="false" id="M_pep_c" name="Phosphoenolpyruvate" fbc:charge="-3" fbc:chemicalFormula="C3H2O6P" />
      <species boundaryCondition="false" compartment="c" constant="false" hasOnlySubstanceUnits="false" id="M_2dda7p_c" name="2-Dehydro-3-deoxy-D-arabino-heptonate 7-phosphate" fbc:charge="-3" fbc:chemicalFormula="C7H10O10P" />
      <species boundaryCondition="false" compartment="c" constant="false" hasOnlySubstanceUnits="false" id="M_4h2oglt_c" name="4-Hydroxy-2-oxoglutarate" fbc:charge="-2" fbc:chemicalFormula="C5H4O6" />
      <species boundaryCondition="false" compartment="c" constant="false" hasOnlySubstanceUnits="false" id="M_glx_c" name="Glyoxylate" fbc:charge="-1" fbc:chemicalFormula="C2H1O3" />
      <species boundaryCondition="false" compartment="c" constant="false" hasOnlySubstanceUnits="false" id="M_octe_LPAREN_9_12_15_RPAREN_ACP_c" name="A-lineloyl-ACP (n-C18_3ACP)" fbc:charge="-1" fbc:chemicalFormula="C29H49N2O8PRS" />
      <species boundaryCondition="false" compartment="c" constant="false" hasOnlySubstanceUnits="false" id="M_udpgal_c" name="UDPgalactose" fbc:charge="-2" fbc:chemicalFormula="C15H22N2O17P2" />
      <species boundaryCondition="false" compartment="c" constant="false" hasOnlySubstanceUnits="false" id="M_mgdg160_c" name="1,2-Diacyl-3-beta-D-galactosyl-sn-glycerol (n-C16)" fbc:charge="0" fbc:chemicalFormula="C41H78O10" />
      <species boundaryCondition="false" compartment="c" constant="false" hasOnlySubstanceUnits="false" id="M_dgdg160_c" name="Digalactosyl-diacylglycerol(n-C16)" fbc:charge="1" fbc:chemicalFormula="C47H89O15" />
      <species boundaryCondition="false" compartment="c" constant="false" hasOnlySubstanceUnits="false" id="M_udp_c" name="UDP" fbc:charge="-3" fbc:chemicalFormula="C9H11N2O12P2" />
      <species boundaryCondition="false" compartment="c" constant="false" hasOnlySubstanceUnits="false" id="M_mgdg161_c" name="1,2-Diacyl-3-beta-D-galactosyl-sn-glycerol (n-C16_1)" fbc:charge="0" fbc:chemicalFormula="C41H74O10" />
      <species boundaryCondition="false" compartment="c" constant="false" hasOnlySubstanceUnits="false" id="M_dgdg161_c" name="Digalactosyl-diacylglycerol(n-C16_1)" fbc:charge="1" fbc:chemicalFormula="C47H85O15" />
      <species boundaryCondition="false" compartment="c" constant="false" hasOnlySubstanceUnits="false" id="M_mgdg180_c" name="1,2-Diacyl-3-beta-D-galactosyl-sn-glycerol (n-C18_0)" fbc:charge="0" fbc:chemicalFormula="C45H86O10" />
      <species boundaryCondition="false" compartment="c" constant="false" hasOnlySubstanceUnits="false" id="M_dgdg180_c" name="Digalactosyl-diacylglycerol(n-C18_0)" fbc:charge="1" fbc:chemicalFormula="C51H97O15" />
      <species boundaryCondition="false" compartment="c" constant="false" hasOnlySubstanceUnits="false" id="M_mgdg181_c" name="1,2-Diacyl-3-beta-D-galactosyl-sn-glycerol (n-C18_1)" fbc:charge="0" fbc:chemicalFormula="C45H82O10" />
      <species boundaryCondition="false" compartment="c" constant="false" hasOnlySubstanceUnits="false" id="M_dgdg181_c" name="Digalactosyl-diacylglycerol(n-C18_1)" fbc:charge="1" fbc:chemicalFormula="C51H93O15" />
      <species boundaryCondition="false" compartment="c" constant="false" hasOnlySubstanceUnits="false" id="M_mgdg181_9_c" name="1,2-Diacyl-3-beta-D-galactosyl-sn-glycerol (n-C18_1)" fbc:charge="0" fbc:chemicalFormula="C45H82O10" />
      <species boundaryCondition="false" compartment="c" constant="false" hasOnlySubstanceUnits="false" id="M_dgdg181_9_c" name="Digalactosyl-diacylglycerol(n-C18_1)" fbc:charge="1" fbc:chemicalFormula="C51H93O15" />
      <species boundaryCondition="false" compartment="c" constant="false" hasOnlySubstanceUnits="false" id="M_mgdg182_9_12_c" name="1,2-Diacyl-3-beta-D-galactosyl-sn-glycerol (n-C18_2)" fbc:charge="0" fbc:chemicalFormula="C45H78O10" />
      <species boundaryCondition="false" compartment="c" constant="false" hasOnlySubstanceUnits="false" id="M_dgdg182_9_12_c" name="Digalactosyl-diacylglycerol(n-C18_2)" fbc:charge="1" fbc:chemicalFormula="C51H89O15" />
      <species boundaryCondition="false" compartment="c" constant="false" hasOnlySubstanceUnits="false" id="M_mgdg183_6_9_12_c" name="1,2-Diacyl-3-beta-D-galactosyl-sn-glycerol (n-C18_3)" fbc:charge="0" fbc:chemicalFormula="C45H74O10" />
      <species boundaryCondition="false" compartment="c" constant="false" hasOnlySubstanceUnits="false" id="M_dgdg183_6_9_12_c" name="Digalactosyl-diacylglycerol(n-C18_3)" fbc:charge="1" fbc:chemicalFormula="C51H85O15" />
      <species boundaryCondition="false" compartment="c" constant="false" hasOnlySubstanceUnits="false" id="M_mgdg183_9_12_15_c" name="1,2-Diacyl-3-beta-D-galactosyl-sn-glycerol (n-C18_3)" fbc:charge="0" fbc:chemicalFormula="C45H74O10" />
      <species boundaryCondition="false" compartment="c" constant="false" hasOnlySubstanceUnits="false" id="M_dgdg183_9_12_15_c" name="Digalactosyl-diacylglycerol(n-C18_3)" fbc:charge="1" fbc:chemicalFormula="C51H85O15" />
      <species boundaryCondition="false" compartment="c" constant="false" hasOnlySubstanceUnits="false" id="M_mgdg184_6_9_12_15_c" name="1,2-Diacyl-3-beta-D-galactosyl-sn-glycerol (n-C18_4)" fbc:charge="0" fbc:chemicalFormula="C45H70O10" />
      <species boundaryCondition="false" compartment="c" constant="false" hasOnlySubstanceUnits="false" id="M_dgdg184_6_9_12_15_c" name="Digalactosyl-diacylglycerol(n-C18_4)" fbc:charge="1" fbc:chemicalFormula="C51H81O15" />
      <species boundaryCondition="false" compartment="c" constant="false" hasOnlySubstanceUnits="false" id="M_23dhmb_c" name="(R)-2,3-Dihydroxy-3-methylbutanoate" fbc:charge="-1" fbc:chemicalFormula="C5H9O4" />
      <species boundaryCondition="false" compartment="c" constant="false" hasOnlySubstanceUnits="false" id="M_3mob_c" name="3-Methyl-2-oxobutanoate" fbc:charge="-1" fbc:chemicalFormula="C5H7O3" />
      <species boundaryCondition="false" compartment="c" constant="false" hasOnlySubstanceUnits="false" id="M_23dhmp_c" name="(R)-2,3-Dihydroxy-3-methylpentanoate" fbc:charge="-1" fbc:chemicalFormula="C6H11O4" />
      <species boundaryCondition="false" compartment="c" constant="false" hasOnlySubstanceUnits="false" id="M_3mop_c" name="(S)-3-Methyl-2-oxopentanoate" fbc:charge="-1" fbc:chemicalFormula="C6H9O3" />
      <species boundaryCondition="false" compartment="c" constant="false" hasOnlySubstanceUnits="false" id="M_23dhdp_c" name="2,3-Dihydrodipicolinate" fbc:charge="-2" fbc:chemicalFormula="C7H5NO4" />
      <species boundaryCondition="false" compartment="c" constant="false" hasOnlySubstanceUnits="false" id="M_thdp_c" name="2,3,4,5-Tetrahydrodipicolinate" fbc:charge="-2" fbc:chemicalFormula="C7H7NO4" />
      <species boundaryCondition="false" compartment="c" constant="false" hasOnlySubstanceUnits="false" id="M_dhf_c" name="7,8-Dihydrofolate" fbc:charge="-2" fbc:chemicalFormula="C19H19N7O6" />
      <species boundaryCondition="false" compartment="c" constant="false" hasOnlySubstanceUnits="false" id="M_dhpt_c" name="Dihydropteroate" fbc:charge="-1" fbc:chemicalFormula="C14H13N6O3" />
      <species boundaryCondition="false" compartment="c" constant="false" hasOnlySubstanceUnits="false" id="M_dhnpt_c" name="Dihydroneopterin" fbc:charge="0" fbc:chemicalFormula="C9H13N5O4" />
      <species boundaryCondition="false" compartment="c" constant="false" hasOnlySubstanceUnits="false" id="M_2ahhmp_c" name="2-Amino-4-hydroxy-6-hydroxymethyl-7,8-dihydropteridine" fbc:charge="0" fbc:chemicalFormula="C7H9N5O2" />
      <species boundaryCondition="false" compartment="c" constant="false" hasOnlySubstanceUnits="false" id="M_dhor_DASH_S_c" name="(S)-Dihydroorotate" fbc:charge="-1" fbc:chemicalFormula="C5H5N2O4" />
      <species boundaryCondition="false" compartment="c" constant="false" hasOnlySubstanceUnits="false" id="M_orot_c" name="Orotate" fbc:charge="-1" fbc:chemicalFormula="C5H3N2O4" />
      <species boundaryCondition="false" compartment="c" constant="false" hasOnlySubstanceUnits="false" id="M_25dhpp_c" name="2,5-Diamino-6-hydroxy-4-(5'-phosphoribosylamino)-pyrimidine" fbc:charge="-2" fbc:chemicalFormula="C9H14N5O8P" />
      <species boundaryCondition="false" compartment="c" constant="false" hasOnlySubstanceUnits="false" id="M_3dhq_c" name="3-Dehydroquinate" fbc:charge="-1" fbc:chemicalFormula="C7H9O6" />
      <species boundaryCondition="false" compartment="c" constant="false" hasOnlySubstanceUnits="false" id="M_3dhsk_c" name="3-Dehydroshikimate" fbc:charge="-1" fbc:chemicalFormula="C7H7O5" />
      <species boundaryCondition="false" compartment="c" constant="false" hasOnlySubstanceUnits="false" id="M_h2mb4p_c" name="1-hydroxy-2-methyl-2-(E)-butenyl 4-diphosphate" fbc:charge="-3" fbc:chemicalFormula="C5H9O8P2" />
      <species boundaryCondition="false" compartment="c" constant="false" hasOnlySubstanceUnits="false" id="M_dmpp_c" name="Dimethylallyl diphosphate" fbc:charge="-3" fbc:chemicalFormula="C5H9O7P2" />
      <species boundaryCondition="false" compartment="c" constant="false" hasOnlySubstanceUnits="false" id="M_dhpmp_c" name="Dihydroneopterin monophosphate" fbc:charge="-2" fbc:chemicalFormula="C9H12N5O7P" />
      <species boundaryCondition="false" compartment="c" constant="false" hasOnlySubstanceUnits="false" id="M_ahdt_c" name="2-Amino-4-hydroxy-6-(erythro-1,2,3-trihydroxypropyl)dihydropteridine triphosphate" fbc:charge="-4" fbc:chemicalFormula="C9H12N5O13P3" />
      <species boundaryCondition="false" compartment="c" constant="false" hasOnlySubstanceUnits="false" id="M_dpcoa_c" name="Dephospho-CoA" fbc:charge="-2" fbc:chemicalFormula="C21H33N7O13P2S" />
      <species boundaryCondition="false" compartment="c" constant="false" hasOnlySubstanceUnits="false" id="M_13dpg_c" name="3-Phospho-D-glyceroyl phosphate" fbc:charge="-4" fbc:chemicalFormula="C3H4O10P2" />
      <species boundaryCondition="false" compartment="c" constant="false" hasOnlySubstanceUnits="false" id="M_23dpg_c" name="2,3-Disphospho-D-glycerate" fbc:charge="-5" fbc:chemicalFormula="C3H3O10P2" />
      <species boundaryCondition="false" compartment="c" constant="false" hasOnlySubstanceUnits="false" id="M_pchlld_c" name="Protochlorophyllide" fbc:charge="-1" fbc:chemicalFormula="C35H31MgN4O5" />
      <species boundaryCondition="false" compartment="c" constant="false" hasOnlySubstanceUnits="false" id="M_2dhp_c" name="2-Dehydropantoate" fbc:charge="-1" fbc:chemicalFormula="C6H9O4" />
      <species boundaryCondition="false" compartment="c" constant="false" hasOnlySubstanceUnits="false" id="M_pant_DASH_R_c" name="(R)-Pantoate" fbc:charge="-1" fbc:chemicalFormula="C6H11O4" />
      <species boundaryCondition="false" compartment="c" constant="false" hasOnlySubstanceUnits="false" id="M_drib_c" name="Deoxyribose" fbc:charge="0" fbc:chemicalFormula="C5H10O4" />
      <species boundaryCondition="false" compartment="c" constant="false" hasOnlySubstanceUnits="false" id="M_2dr5p_c" name="2-Deoxy-D-ribose 5-phosphate" fbc:charge="-2" fbc:chemicalFormula="C5H9O7P" />
      <species boundaryCondition="false" compartment="c" constant="false" hasOnlySubstanceUnits="false" id="M_g3p_c" name="Glyceraldehyde 3-phosphate" fbc:charge="-2" fbc:chemicalFormula="C3H5O6P" />
      <species boundaryCondition="false" compartment="c" constant="false" hasOnlySubstanceUnits="false" id="M_dtmp_c" name="dTMP" fbc:charge="-2" fbc:chemicalFormula="C10H13N2O8P" />
      <species boundaryCondition="false" compartment="c" constant="false" hasOnlySubstanceUnits="false" id="M_dtdp_c" name="dTDP" fbc:charge="-3" fbc:chemicalFormula="C10H13N2O11P2" />
      <species boundaryCondition="false" compartment="c" constant="false" hasOnlySubstanceUnits="false" id="M_dvpchlld_c" name="Divinylprotochlorophyllide" fbc:charge="-1" fbc:chemicalFormula="C35H29MgN4O5" />
      <species boundaryCondition="false" compartment="c" constant="false" hasOnlySubstanceUnits="false" id="M_dxyl5p_c" name="1-deoxy-D-xylulose 5-phosphate" fbc:charge="-2" fbc:chemicalFormula="C5H9O7P" />
      <species boundaryCondition="false" compartment="c" constant="false" hasOnlySubstanceUnits="false" id="M_2me4p_c" name="2-C-methyl-D-erythritol 4-phosphate" fbc:charge="-2" fbc:chemicalFormula="C5H11O7P" />
      <species boundaryCondition="false" compartment="c" constant="false" hasOnlySubstanceUnits="false" id="M_e4hglu_c" name="L-erythro-4-Hydroxyglutamate" fbc:charge="-1" fbc:chemicalFormula="C5H8NO5" />
      <species boundaryCondition="false" compartment="c" constant="false" hasOnlySubstanceUnits="false" id="M_2pg_c" name="D-Glycerate 2-phosphate" fbc:charge="-3" fbc:chemicalFormula="C3H4O7P" />
      <species boundaryCondition="false" compartment="c" constant="false" hasOnlySubstanceUnits="false" id="M_fdp_c" name="D-Fructose 1,6-bisphosphate" fbc:charge="-4" fbc:chemicalFormula="C6H10O12P2" />
      <species boundaryCondition="false" compartment="c" constant="false" hasOnlySubstanceUnits="false" id="M_dhap_c" name="Dihydroxyacetone phosphate" fbc:charge="-2" fbc:chemicalFormula="C3H5O6P" />
      <species boundaryCondition="false" compartment="c" constant="false" hasOnlySubstanceUnits="false" id="M_f1p_c" name="D-Fructose 1-phosphate" fbc:charge="-2" fbc:chemicalFormula="C6H11O9P" />
      <species boundaryCondition="false" compartment="c" constant="false" hasOnlySubstanceUnits="false" id="M_s17bp_c" name="Sedoheptulose 1,7-bisphosphate" fbc:charge="-4" fbc:chemicalFormula="C7H12O13P2" />
      <species boundaryCondition="false" compartment="c" constant="false" hasOnlySubstanceUnits="false" id="M_f6p_c" name="D-Fructose 6-phosphate" fbc:charge="-2" fbc:chemicalFormula="C6H11O9P" />
      <species boundaryCondition="false" compartment="c" constant="false" hasOnlySubstanceUnits="false" id="M_fe2_c" name="Fe2+" fbc:charge="2" fbc:chemicalFormula="Fe" />
      <species boundaryCondition="false" compartment="c" constant="false" hasOnlySubstanceUnits="false" id="M_ppp9_c" name="Protoporphyrin" fbc:charge="-2" fbc:chemicalFormula="C34H32N4O4" />
      <species boundaryCondition="false" compartment="c" constant="false" hasOnlySubstanceUnits="false" id="M_pheme_c" name="Protoheme" fbc:charge="-2" fbc:chemicalFormula="C34H30FeN4O4" />
      <species boundaryCondition="false" compartment="c" constant="false" hasOnlySubstanceUnits="false" id="M_mettrna_c" name="L-Methionyl-tRNA (Met)" fbc:charge="1" fbc:chemicalFormula="C5H10NOSR" />
      <species boundaryCondition="false" compartment="c" constant="false" hasOnlySubstanceUnits="false" id="M_fmettrna_c" name="N-Formylmethionyl-tRNA" fbc:charge="0" fbc:chemicalFormula="C6H9NO2SR" />
      <species boundaryCondition="false" compartment="c" constant="false" hasOnlySubstanceUnits="false" id="M_fad_c" name="Flavin adenine dinucleotide oxidized" fbc:charge="-2" fbc:chemicalFormula="C27H31N9O15P2" />
      <species boundaryCondition="false" compartment="c" constant="false" hasOnlySubstanceUnits="false" id="M_2ahhmd_c" name="2-Amino-4-hydroxy-6-hydroxymethyl-7,8-dihydropteridine diphosphate" fbc:charge="-3" fbc:chemicalFormula="C7H8N5O8P2" />
      <species boundaryCondition="false" compartment="c" constant="false" hasOnlySubstanceUnits="false" id="M_4abz_c" name="4-Aminobenzoate" fbc:charge="-1" fbc:chemicalFormula="C7H6NO2" />
      <species boundaryCondition="false" compartment="c" constant="false" hasOnlySubstanceUnits="false" id="M_5fthf_c" name="5-Formyltetrahydrofolate" fbc:charge="-2" fbc:chemicalFormula="C20H21N7O7" />
      <species boundaryCondition="false" compartment="c" constant="false" hasOnlySubstanceUnits="false" id="M_methf_c" name="5,10-Methenyltetrahydrofolate" fbc:charge="-1" fbc:chemicalFormula="C20H20N7O6" />
      <species boundaryCondition="false" compartment="c" constant="false" hasOnlySubstanceUnits="false" id="M_frdp_c" name="Farnesyl diphosphate" fbc:charge="-3" fbc:chemicalFormula="C15H25O7P2" />
      <species boundaryCondition="false" compartment="c" constant="false" hasOnlySubstanceUnits="false" id="M_ipdp_c" name="Isopentenyl diphosphate" fbc:charge="-3" fbc:chemicalFormula="C5H9O7P2" />
      <species boundaryCondition="false" compartment="c" constant="false" hasOnlySubstanceUnits="false" id="M_ggdp_c" name="Geranylgeranyl diphosphate" fbc:charge="-3" fbc:chemicalFormula="C20H33O7P2" />
      <species boundaryCondition="false" compartment="c" constant="false" hasOnlySubstanceUnits="false" id="M_mal_DASH_L_c" name="L-Malate" fbc:charge="-2" fbc:chemicalFormula="C4H4O5" />
      <species boundaryCondition="false" compartment="c" constant="false" hasOnlySubstanceUnits="false" id="M_gam1p_c" name="D-Glucosamine 1-phosphate" fbc:charge="-1" fbc:chemicalFormula="C6H13NO8P" />
      <species boundaryCondition="false" compartment="c" constant="false" hasOnlySubstanceUnits="false" id="M_acgam1p_c" name="N-Acetyl-D-glucosamine 1-phosphate" fbc:charge="-2" fbc:chemicalFormula="C8H14NO9P" />
      <species boundaryCondition="false" compartment="c" constant="false" hasOnlySubstanceUnits="false" id="M_dttp_c" name="dTTP" fbc:charge="-4" fbc:chemicalFormula="C10H13N2O14P3" />
      <species boundaryCondition="false" compartment="c" constant="false" hasOnlySubstanceUnits="false" id="M_g1p_c" name="D-Glucose 1-phosphate" fbc:charge="-2" fbc:chemicalFormula="C6H11O9P" />
      <species boundaryCondition="false" compartment="c" constant="false" hasOnlySubstanceUnits="false" id="M_dtdpglu_c" name="dTDPglucose" fbc:charge="-2" fbc:chemicalFormula="C16H24N2O16P2" />
      <species boundaryCondition="false" compartment="c" constant="false" hasOnlySubstanceUnits="false" id="M_glu1sa_c" name="L-Glutamate 1-semialdehyde" fbc:charge="0" fbc:chemicalFormula="C5H9NO3" />
      <species boundaryCondition="false" compartment="c" constant="false" hasOnlySubstanceUnits="false" id="M_5aop_c" name="5-Amino-4-oxopentanoate" fbc:charge="0" fbc:chemicalFormula="C5H9NO3" />
      <species boundaryCondition="false" compartment="c" constant="false" hasOnlySubstanceUnits="false" id="M_sucsal_c" name="Succinic semialdehyde" fbc:charge="-1" fbc:chemicalFormula="C4H5O3" />
      <species boundaryCondition="false" compartment="c" constant="false" hasOnlySubstanceUnits="false" id="M_glyc3p_c" name="Glycerol 3-phosphate" fbc:charge="-2" fbc:chemicalFormula="C3H7O6P" />
      <species boundaryCondition="false" compartment="c" constant="false" hasOnlySubstanceUnits="false" id="M_fadh2_c" name="Flavin adenine dinucleotide reduced" fbc:charge="-2" fbc:chemicalFormula="C27H33N9O15P2" />
      <species boundaryCondition="false" compartment="c" constant="false" hasOnlySubstanceUnits="false" id="M_glu5p_c" name="L-Glutamate 5-phosphate" fbc:charge="-2" fbc:chemicalFormula="C5H8NO7P" />
      <species boundaryCondition="false" compartment="c" constant="false" hasOnlySubstanceUnits="false" id="M_glu5sa_c" name="L-Glutamate 5-semialdehyde" fbc:charge="0" fbc:chemicalFormula="C5H9NO3" />
      <species boundaryCondition="false" compartment="c" constant="false" hasOnlySubstanceUnits="false" id="M_6pgl_c" name="6-phospho-D-glucono-1,5-lactone" fbc:charge="-2" fbc:chemicalFormula="C6H9O9P" />
      <species boundaryCondition="false" compartment="c" constant="false" hasOnlySubstanceUnits="false" id="M_gal_c" name="D-Galactose" fbc:charge="0" fbc:chemicalFormula="C6H12O6" />
      <species boundaryCondition="false" compartment="c" constant="false" hasOnlySubstanceUnits="false" id="M_gal1p_c" name="alpha-D-Galactose 1-phosphate" fbc:charge="-2" fbc:chemicalFormula="C6H11O9P" />
      <species boundaryCondition="false" compartment="c" constant="false" hasOnlySubstanceUnits="false" id="M_udpg_c" name="UDPglucose" fbc:charge="-2" fbc:chemicalFormula="C15H22N2O17P2" />
      <species boundaryCondition="false" compartment="c" constant="false" hasOnlySubstanceUnits="false" id="M_gar_c" name="N1-(5-Phospho-D-ribosyl)glycinamide" fbc:charge="-1" fbc:chemicalFormula="C7H14N2O8P" />
      <species boundaryCondition="false" compartment="c" constant="false" hasOnlySubstanceUnits="false" id="M_fgam_c" name="N2-Formyl-N1-(5-phospho-D-ribosyl)glycinamide" fbc:charge="-2" fbc:chemicalFormula="C8H13N2O9P" />
      <species boundaryCondition="false" compartment="c" constant="false" hasOnlySubstanceUnits="false" id="M_gcarote_c" name="gamma-Carotene" fbc:charge="0" fbc:chemicalFormula="C40H56" />
      <species boundaryCondition="false" compartment="c" constant="false" hasOnlySubstanceUnits="false" id="M_gam6p_c" name="D-Glucosamine 6-phosphate" fbc:charge="-1" fbc:chemicalFormula="C6H13NO8P" />
      <species boundaryCondition="false" compartment="c" constant="false" hasOnlySubstanceUnits="false" id="M_gdpddman_c" name="GDP-4-dehydro-6-deoxy-D-mannose" fbc:charge="-2" fbc:chemicalFormula="C16H21N5O15P2" />
      <species boundaryCondition="false" compartment="c" constant="false" hasOnlySubstanceUnits="false" id="M_gdpfuc_c" name="GDP-L-fucose" fbc:charge="-2" fbc:chemicalFormula="C16H23N5O15P2" />
      <species boundaryCondition="false" compartment="c" constant="false" hasOnlySubstanceUnits="false" id="M_ser_DASH_L_c" name="L-Serine" fbc:charge="0" fbc:chemicalFormula="C3H7NO3" />
      <species boundaryCondition="false" compartment="c" constant="false" hasOnlySubstanceUnits="false" id="M_gly_c" name="Glycine" fbc:charge="0" fbc:chemicalFormula="C2H5NO2" />
      <species boundaryCondition="false" compartment="c" constant="false" hasOnlySubstanceUnits="false" id="M_mlthf_c" name="5,10-Methylenetetrahydrofolate" fbc:charge="-2" fbc:chemicalFormula="C20H21N7O6" />
      <species boundaryCondition="false" compartment="c" constant="false" hasOnlySubstanceUnits="false" id="M_glycogen_c" name="glycogen" fbc:charge="0" fbc:chemicalFormula="C6H10O5" />
      <species boundaryCondition="false" compartment="c" constant="false" hasOnlySubstanceUnits="false" id="M_bglycogen_c" name="branching glycogen" fbc:charge="0" fbc:chemicalFormula="C6H10O5" />
      <species boundaryCondition="false" compartment="c" constant="false" hasOnlySubstanceUnits="false" id="M_adpglc_c" name="ADPglucose" fbc:charge="-2" fbc:chemicalFormula="C16H23N5O15P2" />
      <species boundaryCondition="false" compartment="c" constant="false" hasOnlySubstanceUnits="false" id="M_glutrna_LPAREN_gln_RPAREN__c" name="L-Glutamyl-tRNA(Gln)" fbc:charge="0" fbc:chemicalFormula="C5H7NO3R" />
      <species boundaryCondition="false" compartment="c" constant="false" hasOnlySubstanceUnits="false" id="M_glntrna_c" name="L-Glutaminyl-tRNA(Gln)" fbc:charge="1" fbc:chemicalFormula="C5H9N2O2R" />
      <species boundaryCondition="false" compartment="c" constant="false" hasOnlySubstanceUnits="false" id="M_glucys_c" name="gamma-L-Glutamyl-L-cysteine" fbc:charge="-1" fbc:chemicalFormula="C8H13N2O5S" />
      <species boundaryCondition="false" compartment="c" constant="false" hasOnlySubstanceUnits="false" id="M_pram_c" name="5-Phospho-beta-D-ribosylamine" fbc:charge="-1" fbc:chemicalFormula="C5H11NO7P" />
      <species boundaryCondition="false" compartment="c" constant="false" hasOnlySubstanceUnits="false" id="M_glu_DASH_D_c" name="D-Glutamate" fbc:charge="-1" fbc:chemicalFormula="C5H8NO4" />
      <species boundaryCondition="false" compartment="c" constant="false" hasOnlySubstanceUnits="false" id="M_glutrna_c" name="L-Glutamyl-tRNA(Glu)" fbc:charge="0" fbc:chemicalFormula="C5H7NO3R" />
      <species boundaryCondition="false" compartment="c" constant="false" hasOnlySubstanceUnits="false" id="M_trnaglu_c" name="tRNA (Glu)" fbc:charge="0" fbc:chemicalFormula="R" />
      <species boundaryCondition="false" compartment="c" constant="false" hasOnlySubstanceUnits="false" id="M_2h3oppan_c" name="2-Hydroxy-3-oxopropanoate" fbc:charge="-1" fbc:chemicalFormula="C3H3O4" />
      <species boundaryCondition="false" compartment="c" constant="false" hasOnlySubstanceUnits="false" id="M_glyc_DASH_R_c" name="(R)-Glycerate" fbc:charge="-1" fbc:chemicalFormula="C3H5O4" />
      <species boundaryCondition="false" compartment="c" constant="false" hasOnlySubstanceUnits="false" id="M_dha_c" name="Dihydroxyacetone" fbc:charge="0" fbc:chemicalFormula="C3H6O3" />
      <species boundaryCondition="false" compartment="c" constant="false" hasOnlySubstanceUnits="false" id="M_3pg_c" name="3-Phospho-D-glycerate" fbc:charge="-3" fbc:chemicalFormula="C3H4O7P" />
      <species boundaryCondition="false" compartment="c" constant="false" hasOnlySubstanceUnits="false" id="M_glyclt_c" name="Glycolate" fbc:charge="-1" fbc:chemicalFormula="C2H3O3" />
      <species boundaryCondition="false" compartment="c" constant="false" hasOnlySubstanceUnits="false" id="M_lgt_DASH_S_c" name="(R)-S-Lactoylglutathione" fbc:charge="-1" fbc:chemicalFormula="C13H20N3O8S" />
      <species boundaryCondition="false" compartment="c" constant="false" hasOnlySubstanceUnits="false" id="M_gthrd_c" name="Reduced glutathione" fbc:charge="-1" fbc:chemicalFormula="C10H16N3O6S" />
      <species boundaryCondition="false" compartment="c" constant="false" hasOnlySubstanceUnits="false" id="M_lac_DASH_D_c" name="D-Lactate" fbc:charge="-1" fbc:chemicalFormula="C3H5O3" />
      <species boundaryCondition="false" compartment="c" constant="false" hasOnlySubstanceUnits="false" id="M_trnagly_c" name="tRNA(Gly)" fbc:charge="0" fbc:chemicalFormula="R" />
      <species boundaryCondition="false" compartment="c" constant="false" hasOnlySubstanceUnits="false" id="M_glytrna_c" name="Glycyl-tRNA(Gly)" fbc:charge="1" fbc:chemicalFormula="C2H4NOR" />
      <species boundaryCondition="false" compartment="c" constant="false" hasOnlySubstanceUnits="false" id="M_gdpmann_c" name="GDP-D-mannose" fbc:charge="-2" fbc:chemicalFormula="C16H23N5O16P2" />
      <species boundaryCondition="false" compartment="c" constant="false" hasOnlySubstanceUnits="false" id="M_xmp_c" name="Xanthosine 5'-phosphate" fbc:charge="-2" fbc:chemicalFormula="C10H11N4O9P" />
      <species boundaryCondition="false" compartment="c" constant="false" hasOnlySubstanceUnits="false" id="M_6pgc_c" name="6-Phospho-D-gluconate" fbc:charge="-3" fbc:chemicalFormula="C6H10O10P" />
      <species boundaryCondition="false" compartment="c" constant="false" hasOnlySubstanceUnits="false" id="M_grdp_c" name="Geranyl diphosphate" fbc:charge="-3" fbc:chemicalFormula="C10H17O7P2" />
      <species boundaryCondition="false" compartment="c" constant="false" hasOnlySubstanceUnits="false" id="M_gthox_c" name="Oxidized glutathione" fbc:charge="-2" fbc:chemicalFormula="C20H30N6O12S2" />
      <species boundaryCondition="false" compartment="c" constant="false" hasOnlySubstanceUnits="false" id="M_cgly_c" name="Cys-Gly" fbc:charge="0" fbc:chemicalFormula="C5H10N2O3S" />
      <species boundaryCondition="false" compartment="c" constant="false" hasOnlySubstanceUnits="false" id="M_35cgmp_c" name="3',5'-Cyclic GMP" fbc:charge="-1" fbc:chemicalFormula="C10H11N5O7P" />
      <species boundaryCondition="false" compartment="c" constant="false" hasOnlySubstanceUnits="false" id="M_h2_c" name="H2" fbc:charge="0" fbc:chemicalFormula="H2" />
      <species boundaryCondition="false" compartment="c" constant="false" hasOnlySubstanceUnits="false" id="M_hemeO_c" name="Heme O" fbc:charge="-2" fbc:chemicalFormula="C49H56FeN4O5" />
      <species boundaryCondition="false" compartment="c" constant="false" hasOnlySubstanceUnits="false" id="M_hemeA_c" name="Heme A" fbc:charge="-6" fbc:chemicalFormula="C49H54FeN4O6" />
      <species boundaryCondition="false" compartment="c" constant="false" hasOnlySubstanceUnits="false" id="M_fru_c" name="D-Fructose" fbc:charge="0" fbc:chemicalFormula="C6H12O6" />
      <species boundaryCondition="false" compartment="c" constant="false" hasOnlySubstanceUnits="false" id="M_2m6phol_c" name="2-Methyl-6-phytylquinol" fbc:charge="0" fbc:chemicalFormula="C27H46O2" />
      <species boundaryCondition="false" compartment="c" constant="false" hasOnlySubstanceUnits="false" id="M_3hmp_c" name="3-Hydroxy-2-methylpropanoate" fbc:charge="-1" fbc:chemicalFormula="C4H7O3" />
      <species boundaryCondition="false" compartment="c" constant="false" hasOnlySubstanceUnits="false" id="M_mmtsa_c" name="(S)-Methylmalonate semialdehyde" fbc:charge="-1" fbc:chemicalFormula="C4H5O3" />
      <species boundaryCondition="false" compartment="c" constant="false" hasOnlySubstanceUnits="false" id="M_histd_c" name="L-Histidinol" fbc:charge="1" fbc:chemicalFormula="C6H12N3O" />
      <species boundaryCondition="false" compartment="c" constant="false" hasOnlySubstanceUnits="false" id="M_his_DASH_L_c" name="L-Histidine" fbc:charge="0" fbc:chemicalFormula="C6H9N3O2" />
      <species boundaryCondition="false" compartment="c" constant="false" hasOnlySubstanceUnits="false" id="M_hisp_c" name="L-Histidinol phosphate" fbc:charge="-1" fbc:chemicalFormula="C6H11N3O4P" />
      <species boundaryCondition="false" compartment="c" constant="false" hasOnlySubstanceUnits="false" id="M_trnahis_c" name="tRNA(His)" fbc:charge="0" fbc:chemicalFormula="R" />
      <species boundaryCondition="false" compartment="c" constant="false" hasOnlySubstanceUnits="false" id="M_histrna_c" name="L-Histidyl-tRNA(His)" fbc:charge="1" fbc:chemicalFormula="C6H8N3OR" />
      <species boundaryCondition="false" compartment="c" constant="false" hasOnlySubstanceUnits="false" id="M_ppbng_c" name="Porphobilinogen" fbc:charge="-1" fbc:chemicalFormula="C10H13N2O4" />
      <species boundaryCondition="false" compartment="c" constant="false" hasOnlySubstanceUnits="false" id="M_hmbil_c" name="Hydroxymethylbilane" fbc:charge="-8" fbc:chemicalFormula="C40H38N4O17" />
      <species boundaryCondition="false" compartment="c" constant="false" hasOnlySubstanceUnits="false" id="M_co_c" name="Carbon monoxide" fbc:charge="0" fbc:chemicalFormula="CO" />
      <species boundaryCondition="false" compartment="c" constant="false" hasOnlySubstanceUnits="false" id="M_1p3h5c_c" name="L-1-Pyrroline-3-hydroxy-5-carboxylate" fbc:charge="-1" fbc:chemicalFormula="C5H6NO3" />
      <species boundaryCondition="false" compartment="c" constant="false" hasOnlySubstanceUnits="false" id="M_4hpro_DASH_LT_c" name="trans-4-Hydroxy-L-proline" fbc:charge="0" fbc:chemicalFormula="C5H9NO3" />
      <species boundaryCondition="false" compartment="c" constant="false" hasOnlySubstanceUnits="false" id="M_hpyr_c" name="Hydroxypyruvate" fbc:charge="-1" fbc:chemicalFormula="C3H3O4" />
      <species boundaryCondition="false" compartment="c" constant="false" hasOnlySubstanceUnits="false" id="M_hom_DASH_L_c" name="L-Homoserine" fbc:charge="0" fbc:chemicalFormula="C4H9NO3" />
      <species boundaryCondition="false" compartment="c" constant="false" hasOnlySubstanceUnits="false" id="M_phom_c" name="O-Phospho-L-homoserine" fbc:charge="-2" fbc:chemicalFormula="C4H8NO6P" />
      <species boundaryCondition="false" compartment="c" constant="false" hasOnlySubstanceUnits="false" id="M_imacp_c" name="3-(Imidazol-4-yl)-2-oxopropyl phosphate" fbc:charge="-2" fbc:chemicalFormula="C6H7N2O5P" />
      <species boundaryCondition="false" compartment="c" constant="false" hasOnlySubstanceUnits="false" id="M_ichor_c" name="Isochorismate" fbc:charge="-2" fbc:chemicalFormula="C10H8O6" />
      <species boundaryCondition="false" compartment="c" constant="false" hasOnlySubstanceUnits="false" id="M_prlp_c" name="5-[(5-phospho-1-deoxyribulos-1-ylamino)methylideneamino]-1-(5-phosphoribosyl)imidazole-4-carboxamide" fbc:charge="-4" fbc:chemicalFormula="C15H21N5O15P2" />
      <species boundaryCondition="false" compartment="c" constant="false" hasOnlySubstanceUnits="false" id="M_eig3p_c" name="D-erythro-1-(Imidazol-4-yl)glycerol 3-phosphate" fbc:charge="-2" fbc:chemicalFormula="C6H9N2O6P" />
      <species boundaryCondition="false" compartment="c" constant="false" hasOnlySubstanceUnits="false" id="M_2cpr5p_c" name="1-(2-Carboxyphenylamino)-1-deoxy-D-ribulose 5-phosphate" fbc:charge="-3" fbc:chemicalFormula="C12H13NO9P" />
      <species boundaryCondition="false" compartment="c" constant="false" hasOnlySubstanceUnits="false" id="M_3ig3p_c" name="C'-(3-Indolyl)-glycerol 3-phosphate" fbc:charge="-2" fbc:chemicalFormula="C11H12NO6P" />
      <species boundaryCondition="false" compartment="c" constant="false" hasOnlySubstanceUnits="false" id="M_ile_DASH_L_c" name="L-Isoleucine" fbc:charge="0" fbc:chemicalFormula="C6H13NO2" />
      <species boundaryCondition="false" compartment="c" constant="false" hasOnlySubstanceUnits="false" id="M_trnaile_c" name="tRNA(Ile)" fbc:charge="0" fbc:chemicalFormula="R" />
      <species boundaryCondition="false" compartment="c" constant="false" hasOnlySubstanceUnits="false" id="M_iletrna_c" name="L-Isoleucyl-tRNA(Ile)" fbc:charge="1" fbc:chemicalFormula="C6H12NOR" />
      <species boundaryCondition="false" compartment="c" constant="false" hasOnlySubstanceUnits="false" id="M_im4act_c" name="Imidazole-4-acetaldehyde" fbc:charge="0" fbc:chemicalFormula="C5H6N2O" />
      <species boundaryCondition="false" compartment="c" constant="false" hasOnlySubstanceUnits="false" id="M_im4ac_c" name="Imidazole-4-acetate" fbc:charge="-1" fbc:chemicalFormula="C5H5N2O2" />
      <species boundaryCondition="false" compartment="c" constant="false" hasOnlySubstanceUnits="false" id="M_3c2hmp_c" name="3-Carboxy-2-hydroxy-4-methylpentanoate" fbc:charge="-2" fbc:chemicalFormula="C7H10O5" />
      <species boundaryCondition="false" compartment="c" constant="false" hasOnlySubstanceUnits="false" id="M_3c4mop_c" name="3-Carboxy-4-methyl-2-oxopentanoate" fbc:charge="-2" fbc:chemicalFormula="C7H8O5" />
      <species boundaryCondition="false" compartment="c" constant="false" hasOnlySubstanceUnits="false" id="M_2ippm_c" name="2-Isopropylmaleate" fbc:charge="-2" fbc:chemicalFormula="C7H8O4" />
      <species boundaryCondition="false" compartment="c" constant="false" hasOnlySubstanceUnits="false" id="M_3c3hmp_c" name="3-Carboxy-3-hydroxy-4-methylpentanoate" fbc:charge="-2" fbc:chemicalFormula="C7H10O5" />
      <species boundaryCondition="false" compartment="c" constant="false" hasOnlySubstanceUnits="false" id="M_2ahbut_c" name="(S)-2-Aceto-2-hydroxybutanoate" fbc:charge="-1" fbc:chemicalFormula="C6H9O4" />
      <species boundaryCondition="false" compartment="c" constant="false" hasOnlySubstanceUnits="false" id="M_lald_DASH_D_c" name="D-Lactaldehyde" fbc:charge="0" fbc:chemicalFormula="C3H6O2" />
      <species boundaryCondition="false" compartment="c" constant="false" hasOnlySubstanceUnits="false" id="M_lald_DASH_L_c" name="L-Lactaldehyde" fbc:charge="0" fbc:chemicalFormula="C3H6O2" />
      <species boundaryCondition="false" compartment="c" constant="false" hasOnlySubstanceUnits="false" id="M_12ppd_DASH_S_c" name="(S)-Propane-1,2-diol" fbc:charge="0" fbc:chemicalFormula="C3H8O2" />
      <species boundaryCondition="false" compartment="c" constant="false" hasOnlySubstanceUnits="false" id="M_leu_DASH_L_c" name="L-Leucine" fbc:charge="0" fbc:chemicalFormula="C6H13NO2" />
      <species boundaryCondition="false" compartment="c" constant="false" hasOnlySubstanceUnits="false" id="M_4mop_c" name="4-Methyl-2-oxopentanoate" fbc:charge="-1" fbc:chemicalFormula="C6H9O3" />
      <species boundaryCondition="false" compartment="c" constant="false" hasOnlySubstanceUnits="false" id="M_trnaleu_c" name="tRNA(Leu)" fbc:charge="0" fbc:chemicalFormula="R" />
      <species boundaryCondition="false" compartment="c" constant="false" hasOnlySubstanceUnits="false" id="M_leutrna_c" name="L-Leucyl-tRNA(Leu)" fbc:charge="1" fbc:chemicalFormula="C6H12NOR" />
      <species boundaryCondition="false" compartment="c" constant="false" hasOnlySubstanceUnits="false" id="M_lipidX_c" name="2,3-Bis(3-hydroxytetradecanoyl)-beta-D-glucosaminyl 1-phosphate" fbc:charge="-2" fbc:chemicalFormula="C34H64NO12P" />
      <species boundaryCondition="false" compartment="c" constant="false" hasOnlySubstanceUnits="false" id="M_u23ga_c" name="UDP-2,3-bis(3-hydroxytetradecanoyl)glucosamine" fbc:charge="-2" fbc:chemicalFormula="C43H75N3O20P2" />
      <species boundaryCondition="false" compartment="c" constant="false" hasOnlySubstanceUnits="false" id="M_lipidAds_c" name="Lipid A Disaccharide" fbc:charge="-2" fbc:chemicalFormula="C68H127N2O20P" />
      <species boundaryCondition="false" compartment="c" constant="false" hasOnlySubstanceUnits="false" id="M_lycop_c" name="Lycopene" fbc:charge="0" fbc:chemicalFormula="C40H56" />
      <species boundaryCondition="false" compartment="c" constant="false" hasOnlySubstanceUnits="false" id="M_15dap_c" name="1,5-Diaminopentane" fbc:charge="2" fbc:chemicalFormula="C5H16N2" />
      <species boundaryCondition="false" compartment="c" constant="false" hasOnlySubstanceUnits="false" id="M_trnalys_c" name="tRNA(Lys)" fbc:charge="0" fbc:chemicalFormula="R" />
      <species boundaryCondition="false" compartment="c" constant="false" hasOnlySubstanceUnits="false" id="M_lystrna_c" name="L-Lysine-tRNA (Lys)" fbc:charge="2" fbc:chemicalFormula="C6H14N2OR" />
      <species boundaryCondition="false" compartment="c" constant="false" hasOnlySubstanceUnits="false" id="M_malt_c" name="Maltose" fbc:charge="0" fbc:chemicalFormula="C12H22O11" />
      <species boundaryCondition="false" compartment="c" constant="false" hasOnlySubstanceUnits="false" id="M_man1p_c" name="D-Mannose 1-phosphate" fbc:charge="-2" fbc:chemicalFormula="C6H11O9P" />
      <species boundaryCondition="false" compartment="c" constant="false" hasOnlySubstanceUnits="false" id="M_man6p_c" name="D-Mannose 6-phosphate" fbc:charge="-2" fbc:chemicalFormula="C6H11O9P" />
      <species boundaryCondition="false" compartment="c" constant="false" hasOnlySubstanceUnits="false" id="M_2mecdp_c" name="2-C-methyl-D-erythritol 2,4-cyclodiphosphate" fbc:charge="-2" fbc:chemicalFormula="C5H10O9P2" />
      <species boundaryCondition="false" compartment="c" constant="false" hasOnlySubstanceUnits="false" id="M_5mthf_c" name="5-Methyltetrahydrofolate" fbc:charge="-1" fbc:chemicalFormula="C20H23N7O6" />
      <species boundaryCondition="false" compartment="c" constant="false" hasOnlySubstanceUnits="false" id="M_trnamet_c" name="tRNA(Met)" fbc:charge="0" fbc:chemicalFormula="R" />
      <species boundaryCondition="false" compartment="c" constant="false" hasOnlySubstanceUnits="false" id="M_12dgr160_c" name="1,2-Diacyl-sn-glycerol (dihexadecanoyl, n-C16_0)" fbc:charge="0" fbc:chemicalFormula="C35H68O5" />
      <species boundaryCondition="false" compartment="c" constant="false" hasOnlySubstanceUnits="false" id="M_12dgr161_c" name="1,2-Diacyl-sn-glycerol (dihexadec-9-enoyl, n-C16_1)" fbc:charge="0" fbc:chemicalFormula="C35H64O5" />
      <species boundaryCondition="false" compartment="c" constant="false" hasOnlySubstanceUnits="false" id="M_12dgr180_c" name="1,2-Diacyl-sn-glycerol (dioctadecanoyl, n-C18_0)" fbc:charge="0" fbc:chemicalFormula="C39H76O5" />
      <species boundaryCondition="false" compartment="c" constant="false" hasOnlySubstanceUnits="false" id="M_12dgr181_c" name="1,2-Diacyl-sn-glycerol (dioctadec-11-enoyl, n-C18_1)" fbc:charge="0" fbc:chemicalFormula="C39H72O5" />
      <species boundaryCondition="false" compartment="c" constant="false" hasOnlySubstanceUnits="false" id="M_12dgr181_9_c" name="1,2-Diacyl-sn-glycerol (dioctadec-9-enoyl, n-C18_1)" fbc:charge="0" fbc:chemicalFormula="C39H72O5" />
      <species boundaryCondition="false" compartment="c" constant="false" hasOnlySubstanceUnits="false" id="M_12dgr182_9_12_c" name="1,2-Diacyl-sn-glycerol (dioctadec-9-12-dienoyl, n-C18_2)" fbc:charge="0" fbc:chemicalFormula="C39H68O5" />
      <species boundaryCondition="false" compartment="c" constant="false" hasOnlySubstanceUnits="false" id="M_12dgr183_6_9_12_c" name="1,2-Diacyl-sn-glycerol (dioctadec-6-9-12-trienoyl, n-C18_3)" fbc:charge="0" fbc:chemicalFormula="C39H64O5" />
      <species boundaryCondition="false" compartment="c" constant="false" hasOnlySubstanceUnits="false" id="M_12dgr183_9_12_15_c" name="1,2-Diacyl-sn-glycerol (dioctadec-9-12-15-trienoyl, n-C18_3)" fbc:charge="0" fbc:chemicalFormula="C39H64O5" />
      <species boundaryCondition="false" compartment="c" constant="false" hasOnlySubstanceUnits="false" id="M_12dgr184_6_9_12_15_c" name="1,2-Diacyl-sn-glycerol (dioctadec-6-9-12-15-tetraenoyl, n-C18_4)" fbc:charge="0" fbc:chemicalFormula="C39H60O5" />
      <species boundaryCondition="false" compartment="c" constant="false" hasOnlySubstanceUnits="false" id="M_mthgxl_c" name="Methylglyoxal" fbc:charge="0" fbc:chemicalFormula="C3H4O2" />
      <species boundaryCondition="false" compartment="c" constant="false" hasOnlySubstanceUnits="false" id="M_mi1p_DASH_D_c" name="1D-myo-Inositol 1-phosphate" fbc:charge="-2" fbc:chemicalFormula="C6H11O9P" />
      <species boundaryCondition="false" compartment="c" constant="false" hasOnlySubstanceUnits="false" id="M_inost_c" name="myo-Inositol" fbc:charge="0" fbc:chemicalFormula="C6H12O6" />
      <species boundaryCondition="false" compartment="c" constant="false" hasOnlySubstanceUnits="false" id="M_23dmphol_c" name="2,3-Dimethyl-5-phytylquinol" fbc:charge="0" fbc:chemicalFormula="C28H48O2" />
      <species boundaryCondition="false" compartment="c" constant="false" hasOnlySubstanceUnits="false" id="M_mg2_c" name="magnesium" fbc:charge="2" fbc:chemicalFormula="Mg" />
      <species boundaryCondition="false" compartment="c" constant="false" hasOnlySubstanceUnits="false" id="M_mppp9_c" name="Magnesium protoporphyrin" fbc:charge="-2" fbc:chemicalFormula="C34H30MgN4O4" />
      <species boundaryCondition="false" compartment="c" constant="false" hasOnlySubstanceUnits="false" id="M_mppp9om_c" name="Magnesium protoporphyrin monomethyl ester" fbc:charge="-1" fbc:chemicalFormula="C35H33MgN4O4" />
      <species boundaryCondition="false" compartment="c" constant="false" hasOnlySubstanceUnits="false" id="M_hmppp9_c" name="13(1)-Hydroxy-magnesium-protoporphyrin IX 13-monomethyl ester" fbc:charge="-1" fbc:chemicalFormula="C35H33MgN4O5" />
      <species boundaryCondition="false" compartment="c" constant="false" hasOnlySubstanceUnits="false" id="M_omppp9_c" name="13(1)-Oxo-magnesium-protoporphyrin IX 13-monomethyl ester" fbc:charge="-1" fbc:chemicalFormula="C35H31MgN4O5" />
      <species boundaryCondition="false" compartment="c" constant="false" hasOnlySubstanceUnits="false" id="M_n4abutn_c" name="N4-Acetylaminobutanal" fbc:charge="0" fbc:chemicalFormula="C6H11NO2" />
      <species boundaryCondition="false" compartment="c" constant="false" hasOnlySubstanceUnits="false" id="M_4aabutn_c" name="4-Acetamidobutanoate" fbc:charge="-1" fbc:chemicalFormula="C6H10NO3" />
      <species boundaryCondition="false" compartment="c" constant="false" hasOnlySubstanceUnits="false" id="M_q8_c" name="Ubiquinone-8" fbc:charge="0" fbc:chemicalFormula="C49H74O4" />
      <species boundaryCondition="false" compartment="c" constant="false" hasOnlySubstanceUnits="false" id="M_q8h2_c" name="Ubiquinol-8" fbc:charge="0" fbc:chemicalFormula="C49H76O4" />
      <species boundaryCondition="false" compartment="c" constant="false" hasOnlySubstanceUnits="false" id="M_dnad_c" name="Deamino-NAD+" fbc:charge="-2" fbc:chemicalFormula="C21H24N6O15P2" />
      <species boundaryCondition="false" compartment="c" constant="false" hasOnlySubstanceUnits="false" id="M_no3_c" name="Nitrate" fbc:charge="-1" fbc:chemicalFormula="NO3" />
      <species boundaryCondition="false" compartment="c" constant="false" hasOnlySubstanceUnits="false" id="M_no2_c" name="Nitric acid" fbc:charge="-1" fbc:chemicalFormula="NO2" />
      <species boundaryCondition="false" compartment="c" constant="false" hasOnlySubstanceUnits="false" id="M_didp_c" name="dIDP" fbc:charge="-3" fbc:chemicalFormula="C10H11N4O10P2" />
      <species boundaryCondition="false" compartment="c" constant="false" hasOnlySubstanceUnits="false" id="M_ditp_c" name="dITP" fbc:charge="-4" fbc:chemicalFormula="C10H11N4O13P3" />
      <species boundaryCondition="false" compartment="c" constant="false" hasOnlySubstanceUnits="false" id="M_dgdp_c" name="dGDP" fbc:charge="-3" fbc:chemicalFormula="C10H12N5O10P2" />
      <species boundaryCondition="false" compartment="c" constant="false" hasOnlySubstanceUnits="false" id="M_dgtp_c" name="dGTP" fbc:charge="-4" fbc:chemicalFormula="C10H12N5O13P3" />
      <species boundaryCondition="false" compartment="c" constant="false" hasOnlySubstanceUnits="false" id="M_dudp_c" name="dUDP" fbc:charge="-3" fbc:chemicalFormula="C9H11N2O11P2" />
      <species boundaryCondition="false" compartment="c" constant="false" hasOnlySubstanceUnits="false" id="M_dcdp_c" name="dCDP" fbc:charge="-3" fbc:chemicalFormula="C9H12N3O10P2" />
      <species boundaryCondition="false" compartment="c" constant="false" hasOnlySubstanceUnits="false" id="M_datp_c" name="dATP" fbc:charge="-4" fbc:chemicalFormula="C10H12N5O12P3" />
      <species boundaryCondition="false" compartment="c" constant="false" hasOnlySubstanceUnits="false" id="M_idp_c" name="IDP" fbc:charge="-3" fbc:chemicalFormula="C10H11N4O11P2" />
      <species boundaryCondition="false" compartment="c" constant="false" hasOnlySubstanceUnits="false" id="M_itp_c" name="ITP" fbc:charge="-4" fbc:chemicalFormula="C10H11N4O14P3" />
      <species boundaryCondition="false" compartment="c" constant="false" hasOnlySubstanceUnits="false" id="M_nicrnt_c" name="Nicotinate D-ribonucleotide" fbc:charge="-2" fbc:chemicalFormula="C11H12NO9P" />
      <species boundaryCondition="false" compartment="c" constant="false" hasOnlySubstanceUnits="false" id="M_quln_c" name="Quinolinate" fbc:charge="-2" fbc:chemicalFormula="C7H3NO4" />
      <species boundaryCondition="false" compartment="c" constant="false" hasOnlySubstanceUnits="false" id="M_nmn_c" name="NMN" fbc:charge="-1" fbc:chemicalFormula="C11H14N2O8P" />
      <species boundaryCondition="false" compartment="c" constant="false" hasOnlySubstanceUnits="false" id="M_ncam_c" name="Nicotinamide" fbc:charge="0" fbc:chemicalFormula="C6H6N2O" />
      <species boundaryCondition="false" compartment="c" constant="false" hasOnlySubstanceUnits="false" id="M_sbzcoa_c" name="O-Succinylbenzoyl-CoA" fbc:charge="-5" fbc:chemicalFormula="C32H39N7O20P3S" />
      <species boundaryCondition="false" compartment="c" constant="false" hasOnlySubstanceUnits="false" id="M_dhna_c" name="1,4-Dihydroxy-2-naphthoate" fbc:charge="-1" fbc:chemicalFormula="C11H7O4" />
      <species boundaryCondition="false" compartment="c" constant="false" hasOnlySubstanceUnits="false" id="M_dgsn_c" name="Deoxyguanosine" fbc:charge="0" fbc:chemicalFormula="C10H13N5O4" />
      <species boundaryCondition="false" compartment="c" constant="false" hasOnlySubstanceUnits="false" id="M_orn_c" name="Ornithine" fbc:charge="1" fbc:chemicalFormula="C5H13N2O2" />
      <species boundaryCondition="false" compartment="c" constant="false" hasOnlySubstanceUnits="false" id="M_orot5p_c" name="Orotidine 5'-phosphate" fbc:charge="-3" fbc:chemicalFormula="C10H10N2O11P" />
      <species boundaryCondition="false" compartment="c" constant="false" hasOnlySubstanceUnits="false" id="M_ump_c" name="UMP" fbc:charge="-2" fbc:chemicalFormula="C9H11N2O9P" />
      <species boundaryCondition="false" compartment="c" constant="false" hasOnlySubstanceUnits="false" id="M_3ophb_c" name="3-Octaprenyl-4-hydroxybenzoate" fbc:charge="-1" fbc:chemicalFormula="C47H69O3" />
      <species boundaryCondition="false" compartment="c" constant="false" hasOnlySubstanceUnits="false" id="M_2oph_c" name="2-Octaprenylphenol" fbc:charge="0" fbc:chemicalFormula="C46H70O" />
      <species boundaryCondition="false" compartment="c" constant="false" hasOnlySubstanceUnits="false" id="M_thmpp_c" name="Thiamine diphosphate" fbc:charge="-2" fbc:chemicalFormula="C12H16N4O7P2S" />
      <species boundaryCondition="false" compartment="c" constant="false" hasOnlySubstanceUnits="false" id="M_ssaltpp_c" name="Succinate semialdehyde-thiamin diphosphate anion" fbc:charge="-3" fbc:chemicalFormula="C16H21N4O10P2S" />
      <species boundaryCondition="false" compartment="c" constant="false" hasOnlySubstanceUnits="false" id="M_1pyr5c_c" name="1-Pyrroline-5-carboxylate" fbc:charge="-1" fbc:chemicalFormula="C5H6NO2" />
      <species boundaryCondition="false" compartment="c" constant="false" hasOnlySubstanceUnits="false" id="M_pro_DASH_L_c" name="L-Proline" fbc:charge="0" fbc:chemicalFormula="C5H9NO2" />
      <species boundaryCondition="false" compartment="c" constant="false" hasOnlySubstanceUnits="false" id="M_pnto_DASH_R_c" name="(R)-Pantothenate" fbc:charge="-1" fbc:chemicalFormula="C9H16NO5" />
      <species boundaryCondition="false" compartment="c" constant="false" hasOnlySubstanceUnits="false" id="M_udcpp_c" name="Undecaprenyl phosphate" fbc:charge="-2" fbc:chemicalFormula="C55H89O4P" />
      <species boundaryCondition="false" compartment="c" constant="false" hasOnlySubstanceUnits="false" id="M_ugmda_c" name="UDP-N-acetylmuramoyl-L-alanyl-D-glutamyl-meso-2,6-diaminopimeloyl-D-alanyl-D-alanine" fbc:charge="-4" fbc:chemicalFormula="C41H61N9O28P2" />
      <species boundaryCondition="false" compartment="c" constant="false" hasOnlySubstanceUnits="false" id="M_uagmda_c" name="Undecaprenyl-diphospho-N-acetylmuramoyl-L-alanyl-D-glutamyl-meso-2,6-diaminopimeloyl-D-alanyl-D-alanine" fbc:charge="-4" fbc:chemicalFormula="C87H139N7O23P2" />
      <species boundaryCondition="false" compartment="c" constant="false" hasOnlySubstanceUnits="false" id="M_trdrd_c" name="Reduced thioredoxin" fbc:charge="0" fbc:chemicalFormula="XH2" />
      <species boundaryCondition="false" compartment="c" constant="false" hasOnlySubstanceUnits="false" id="M_pap_c" name="Adenosine 3',5'-bisphosphate" fbc:charge="-4" fbc:chemicalFormula="C10H11N5O10P2" />
      <species boundaryCondition="false" compartment="c" constant="false" hasOnlySubstanceUnits="false" id="M_so3_c" name="Sulfite" fbc:charge="-2" fbc:chemicalFormula="O3S" />
      <species boundaryCondition="false" compartment="c" constant="false" hasOnlySubstanceUnits="false" id="M_trdox_c" name="Oxidized thioredoxin" fbc:charge="0" fbc:chemicalFormula="X" />
      <species boundaryCondition="false" compartment="c" constant="false" hasOnlySubstanceUnits="false" id="M_pre4_c" name="Precorrin 4" fbc:charge="-8" fbc:chemicalFormula="C44H44N4O17" />
      <species boundaryCondition="false" compartment="c" constant="false" hasOnlySubstanceUnits="false" id="M_pre5_c" name="Precorrin 5" fbc:charge="-8" fbc:chemicalFormula="C45H46N4O17" />
      <species boundaryCondition="false" compartment="c" constant="false" hasOnlySubstanceUnits="false" id="M_pre3b_c" name="Precorrin 3B" fbc:charge="-6" fbc:chemicalFormula="C43H44N4O17" />
      <species boundaryCondition="false" compartment="c" constant="false" hasOnlySubstanceUnits="false" id="M_dscl_c" name="dihydrosirohydrochlorin" fbc:charge="-7" fbc:chemicalFormula="C42H41N4O16" />
      <species boundaryCondition="false" compartment="c" constant="false" hasOnlySubstanceUnits="false" id="M_pre3a_c" name="Precorrin 3 A" fbc:charge="-7" fbc:chemicalFormula="C43H43N4O16" />
      <species boundaryCondition="false" compartment="c" constant="false" hasOnlySubstanceUnits="false" id="M_pre6a_c" name="Precorrin 6A" fbc:charge="-7" fbc:chemicalFormula="C44H47N4O16" />
      <species boundaryCondition="false" compartment="c" constant="false" hasOnlySubstanceUnits="false" id="M_pre6b_c" name="Precorrin 6B" fbc:charge="-7" fbc:chemicalFormula="C44H49N4O16" />
      <species boundaryCondition="false" compartment="c" constant="false" hasOnlySubstanceUnits="false" id="M_pre8_c" name="Precorrin 8" fbc:charge="-7" fbc:chemicalFormula="C45H53N4O14" />
      <species boundaryCondition="false" compartment="c" constant="false" hasOnlySubstanceUnits="false" id="M_hgbyr_c" name="Hydrogenobyrinate" fbc:charge="-6" fbc:chemicalFormula="C45H54N4O14" />
      <species boundaryCondition="false" compartment="c" constant="false" hasOnlySubstanceUnits="false" id="M_lpam_c" name="Lipoamide" fbc:charge="0" fbc:chemicalFormula="C8H15NOS2" />
      <species boundaryCondition="false" compartment="c" constant="false" hasOnlySubstanceUnits="false" id="M_adhlam_c" name="S-Acetyldihydrolipoamide" fbc:charge="0" fbc:chemicalFormula="C10H19NO2S2" />
      <species boundaryCondition="false" compartment="c" constant="false" hasOnlySubstanceUnits="false" id="M_dhlam_c" name="Dihydrolipoamide" fbc:charge="0" fbc:chemicalFormula="C8H17NOS2" />
      <species boundaryCondition="false" compartment="c" constant="false" hasOnlySubstanceUnits="false" id="M_pdx5p_c" name="Pyridoxine 5'-phosphate" fbc:charge="-2" fbc:chemicalFormula="C8H10NO6P" />
      <species boundaryCondition="false" compartment="c" constant="false" hasOnlySubstanceUnits="false" id="M_pydx5p_c" name="Pyridoxal 5'-phosphate" fbc:charge="-2" fbc:chemicalFormula="C8H8NO6P" />
      <species boundaryCondition="false" compartment="c" constant="false" hasOnlySubstanceUnits="false" id="M_phthr_c" name="O-Phospho-4-hydroxy-L-threonine" fbc:charge="-2" fbc:chemicalFormula="C4H8NO7P" />
      <species boundaryCondition="false" compartment="c" constant="false" hasOnlySubstanceUnits="false" id="M_tag6p_DASH_D_c" name="D-Tagatose 6-phosphate" fbc:charge="-2" fbc:chemicalFormula="C6H11O9P" />
      <species boundaryCondition="false" compartment="c" constant="false" hasOnlySubstanceUnits="false" id="M_tagdp_DASH_D_c" name="D-Tagatose 1,6-biphosphate" fbc:charge="-4" fbc:chemicalFormula="C6H10O12P2" />
      <species boundaryCondition="false" compartment="c" constant="false" hasOnlySubstanceUnits="false" id="M_3php_c" name="3-Phosphohydroxypyruvate" fbc:charge="-3" fbc:chemicalFormula="C3H2O7P" />
      <species boundaryCondition="false" compartment="c" constant="false" hasOnlySubstanceUnits="false" id="M_2pglyc_c" name="2-Phosphoglycolate" fbc:charge="-3" fbc:chemicalFormula="C2H2O6P" />
      <species boundaryCondition="false" compartment="c" constant="false" hasOnlySubstanceUnits="false" id="M_pgp160_c" name="Phosphatidylglycerophosphate (dihexadecanoyl, n-C16_0)" fbc:charge="-3" fbc:chemicalFormula="C38H73O13P2" />
      <species boundaryCondition="false" compartment="c" constant="false" hasOnlySubstanceUnits="false" id="M_pg160_c" name="Phosphatidylglycerol (dihexadecanoyl, n-C16_0)" fbc:charge="-1" fbc:chemicalFormula="C38H74O10P1" />
      <species boundaryCondition="false" compartment="c" constant="false" hasOnlySubstanceUnits="false" id="M_pgp161_c" name="Phosphatidylglycerophosphate (dihexadec-9-enoyl, n-C16_1)" fbc:charge="-3" fbc:chemicalFormula="C38H69O13P2" />
      <species boundaryCondition="false" compartment="c" constant="false" hasOnlySubstanceUnits="false" id="M_pg161_c" name="Phosphatidylglycerol (dihexadec-9-enoyl, n-C16_1)" fbc:charge="-1" fbc:chemicalFormula="C38H70O10P1" />
      <species boundaryCondition="false" compartment="c" constant="false" hasOnlySubstanceUnits="false" id="M_pgp180_c" name="Phosphatidylglycerophosphate (dioctadecanoyl, n-C18_0)" fbc:charge="-3" fbc:chemicalFormula="C42H81O13P2" />
      <species boundaryCondition="false" compartment="c" constant="false" hasOnlySubstanceUnits="false" id="M_pg180_c" name="Phosphatidylglycerol (dioctadecanoyl, n-C18_0)" fbc:charge="-1" fbc:chemicalFormula="C42H82O10P1" />
      <species boundaryCondition="false" compartment="c" constant="false" hasOnlySubstanceUnits="false" id="M_pgp181_c" name="Phosphatidylglycerophosphate (dioctadec-11-enoyl, n-C18_1)" fbc:charge="-3" fbc:chemicalFormula="C42H77O13P2" />
      <species boundaryCondition="false" compartment="c" constant="false" hasOnlySubstanceUnits="false" id="M_pg181_c" name="Phosphatidylglycerol (dioctadec-enoyl, n-C18_1)" fbc:charge="-1" fbc:chemicalFormula="C42H78O10P1" />
      <species boundaryCondition="false" compartment="c" constant="false" hasOnlySubstanceUnits="false" id="M_pgp181_9_c" name="Phosphatidylglycerophosphate (dioctadec-9-enoyl, n-C18_1)" fbc:charge="-3" fbc:chemicalFormula="C42H77O13P2" />
      <species boundaryCondition="false" compartment="c" constant="false" hasOnlySubstanceUnits="false" id="M_pg181_9_c" name="Phosphatidylglycerol (dioctadec-9-enoyl, n-C18_1)" fbc:charge="-1" fbc:chemicalFormula="C42H78O10P1" />
      <species boundaryCondition="false" compartment="c" constant="false" hasOnlySubstanceUnits="false" id="M_pgp182_9_12_c" name="Phosphatidylglycerophosphate (dioctadec-9-12-dienoyl, n-C18_2)" fbc:charge="-3" fbc:chemicalFormula="C42H73O13P2" />
      <species boundaryCondition="false" compartment="c" constant="false" hasOnlySubstanceUnits="false" id="M_pg182_9_12_c" name="Phosphatidylglycerol (dioctadec-9-12-dienoyl, n-C18_2)" fbc:charge="-1" fbc:chemicalFormula="C42H74O10P1" />
      <species boundaryCondition="false" compartment="c" constant="false" hasOnlySubstanceUnits="false" id="M_pgp183_6_9_12_c" name="Phosphatidylglycerophosphate (dioctadec-6-9-12-trienoyl, n-C18_3)" fbc:charge="-3" fbc:chemicalFormula="C42H69O13P2" />
      <species boundaryCondition="false" compartment="c" constant="false" hasOnlySubstanceUnits="false" id="M_pg183_6_9_12_c" name="Phosphatidylglycerol (dioctadec-6-9-12-trienoyl, n-C18_3)" fbc:charge="-1" fbc:chemicalFormula="C42H70O10P1" />
      <species boundaryCondition="false" compartment="c" constant="false" hasOnlySubstanceUnits="false" id="M_pgp183_9_12_15_c" name="Phosphatidylglycerophosphate (dioctadec-9-12-15-trienoyl, n-C18_3)" fbc:charge="-3" fbc:chemicalFormula="C42H69O13P2" />
      <species boundaryCondition="false" compartment="c" constant="false" hasOnlySubstanceUnits="false" id="M_pg183_9_12_15_c" name="Phosphatidylglycerol (dioctadec-9-12-15-trienoyl, n-C18_3)" fbc:charge="-1" fbc:chemicalFormula="C42H70O10P1" />
      <species boundaryCondition="false" compartment="c" constant="false" hasOnlySubstanceUnits="false" id="M_pgp184_6_9_12_15_c" name="Phosphatidylglycerophosphate (dioctadec-6-9-12-15-tetraenoyl, n-C18_4)" fbc:charge="-3" fbc:chemicalFormula="C42H65O13P2" />
      <species boundaryCondition="false" compartment="c" constant="false" hasOnlySubstanceUnits="false" id="M_pg184_6_9_12_15_c" name="Phosphatidylglycerol (dioctadec-6-9-12-15-tetraenoyl, n-C18_4)" fbc:charge="-1" fbc:chemicalFormula="C42H66O10P1" />
      <species boundaryCondition="false" compartment="c" constant="false" hasOnlySubstanceUnits="false" id="M_phbg_c" name="Growing PHB granule" fbc:charge="0" fbc:chemicalFormula="R" />
      <species boundaryCondition="false" compartment="c" constant="false" hasOnlySubstanceUnits="false" id="M_PHB_c" name="PHB granule" fbc:charge="0" fbc:chemicalFormula="C4H6O2R" />
      <species boundaryCondition="false" compartment="c" constant="false" hasOnlySubstanceUnits="false" id="M_phe_DASH_L_c" name="L-Phenylalanine" fbc:charge="0" fbc:chemicalFormula="C9H11NO2" />
      <species boundaryCondition="false" compartment="c" constant="false" hasOnlySubstanceUnits="false" id="M_phpyr_c" name="Phenylpyruvate" fbc:charge="-1" fbc:chemicalFormula="C9H7O3" />
      <species boundaryCondition="false" compartment="c" constant="false" hasOnlySubstanceUnits="false" id="M_trnaphe_c" name="tRNA(Phe)" fbc:charge="0" fbc:chemicalFormula="R" />
      <species boundaryCondition="false" compartment="c" constant="false" hasOnlySubstanceUnits="false" id="M_phetrna_c" name="L-Phenylalanyl-tRNA(Phe)" fbc:charge="1" fbc:chemicalFormula="C9H10NOR" />
      <species boundaryCondition="false" compartment="c" constant="false" hasOnlySubstanceUnits="false" id="M_phytoe_c" name="Phytoene" fbc:charge="0" fbc:chemicalFormula="C40H64" />
      <species boundaryCondition="false" compartment="c" constant="false" hasOnlySubstanceUnits="false" id="M_phytof_c" name="Phytofluene" fbc:charge="0" fbc:chemicalFormula="C40H62" />
      <species boundaryCondition="false" compartment="c" constant="false" hasOnlySubstanceUnits="false" id="M_prephytedp_c" name="Prephytoene diphosphate" fbc:charge="-3" fbc:chemicalFormula="C40H65O7P2" />
      <species boundaryCondition="false" compartment="c" constant="false" hasOnlySubstanceUnits="false" id="M_zcarote_c" name="zeta-Carotene" fbc:charge="0" fbc:chemicalFormula="C40H60" />
      <species boundaryCondition="false" compartment="c" constant="false" hasOnlySubstanceUnits="false" id="M_4r5au_c" name="4-(1-D-Ribitylamino)-5-aminouracil" fbc:charge="0" fbc:chemicalFormula="C9H16N4O6" />
      <species boundaryCondition="false" compartment="c" constant="false" hasOnlySubstanceUnits="false" id="M_4ppan_c" name="D-4'-Phosphopantothenate" fbc:charge="-3" fbc:chemicalFormula="C9H15NO8P" />
      <species boundaryCondition="false" compartment="c" constant="false" hasOnlySubstanceUnits="false" id="M_4ppcys_c" name="N-((R)-4-Phosphopantothenoyl)-L-cysteine" fbc:charge="-3" fbc:chemicalFormula="C12H20N2O9PS" />
      <species boundaryCondition="false" compartment="c" constant="false" hasOnlySubstanceUnits="false" id="M_pan4p_c" name="Pantetheine 4'-phosphate" fbc:charge="-2" fbc:chemicalFormula="C11H21N2O7PS" />
      <species boundaryCondition="false" compartment="c" constant="false" hasOnlySubstanceUnits="false" id="M_r1p_c" name="alpha-D-Ribose 1-phosphate" fbc:charge="-2" fbc:chemicalFormula="C5H9O8P" />
      <species boundaryCondition="false" compartment="c" constant="false" hasOnlySubstanceUnits="false" id="M_2hyoxplac_c" name="2-Hydroxyphenylacetate" fbc:charge="-1" fbc:chemicalFormula="C8H7O3" />
      <species boundaryCondition="false" compartment="c" constant="false" hasOnlySubstanceUnits="false" id="M_peptido_syn_c" name="Peptidoglycan subunit of Synechocystis sp. PCC8603" fbc:charge="-2" fbc:chemicalFormula="C40H62N8O21" />
      <species boundaryCondition="false" compartment="p" constant="false" hasOnlySubstanceUnits="false" id="M_peptido_syn_p" name="Peptidoglycan subunit of Synechocystis sp. PCC8603" fbc:charge="-2" fbc:chemicalFormula="C40H62N8O21" />
      <species boundaryCondition="false" compartment="c" constant="false" hasOnlySubstanceUnits="false" id="M_uaagmda_c" name="Undecaprenyl-diphospho-N-acetylmuramoyl-(N-acetylglucosamine)-L-ala-D-glu-meso-2,6-diaminopimeloyl-D-ala-D-ala" fbc:charge="-4" fbc:chemicalFormula="C95H152N8O28P2" />
      <species boundaryCondition="false" compartment="c" constant="false" hasOnlySubstanceUnits="false" id="M_udcpdp_c" name="Undecaprenyl diphosphate" fbc:charge="-3" fbc:chemicalFormula="C55H89O7P2" />
      <species boundaryCondition="false" compartment="c" constant="false" hasOnlySubstanceUnits="false" id="M_decdp_c" name="all trans Decaprenyl diphosphate" fbc:charge="-3" fbc:chemicalFormula="C50H81O7P2" />
      <species boundaryCondition="false" compartment="c" constant="false" hasOnlySubstanceUnits="false" id="M_fpram_c" name="2-(Formamido)-N1-(5-phospho-D-ribosyl)acetamidine" fbc:charge="-1" fbc:chemicalFormula="C8H15N3O8P" />
      <species boundaryCondition="false" compartment="c" constant="false" hasOnlySubstanceUnits="false" id="M_prbamp_c" name="1-(5-Phosphoribosyl)-AMP" fbc:charge="-4" fbc:chemicalFormula="C15H19N5O14P2" />
      <species boundaryCondition="false" compartment="c" constant="false" hasOnlySubstanceUnits="false" id="M_prfp_c" name="1-(5-Phosphoribosyl)-5-[(5-phosphoribosylamino)methylideneamino]imidazole-4-carboxamide" fbc:charge="-4" fbc:chemicalFormula="C15H21N5O15P2" />
      <species boundaryCondition="false" compartment="c" constant="false" hasOnlySubstanceUnits="false" id="M_trnapro_c" name="tRNA(Pro)" fbc:charge="0" fbc:chemicalFormula="R" />
      <species boundaryCondition="false" compartment="c" constant="false" hasOnlySubstanceUnits="false" id="M_protrna_c" name="L-Prolyl-tRNA(Pro)" fbc:charge="1" fbc:chemicalFormula="C5H8NOR" />
      <species boundaryCondition="false" compartment="c" constant="false" hasOnlySubstanceUnits="false" id="M_rb15bp_c" name="D-Ribulose 1,5-bisphosphate" fbc:charge="-4" fbc:chemicalFormula="C5H8O11P2" />
      <species boundaryCondition="false" compartment="c" constant="false" hasOnlySubstanceUnits="false" id="M_skm5p_c" name="Shikimate 5-phosphate" fbc:charge="-3" fbc:chemicalFormula="C7H8O8P" />
      <species boundaryCondition="false" compartment="c" constant="false" hasOnlySubstanceUnits="false" id="M_photon_c" name="Photon" fbc:charge="0" fbc:chemicalFormula="Z" />
      <species boundaryCondition="false" compartment="c" constant="false" hasOnlySubstanceUnits="false" id="M_6pthp_c" name="6-Pyruvoyl-5,6,7,8-tetrahydropterin" fbc:charge="0" fbc:chemicalFormula="C9H11N5O3" />
      <species boundaryCondition="false" compartment="c" constant="false" hasOnlySubstanceUnits="false" id="M_pyam5p_c" name="Pyridoxamine 5'-phosphate" fbc:charge="-1" fbc:chemicalFormula="C8H12N2O5P" />
      <species boundaryCondition="false" compartment="c" constant="false" hasOnlySubstanceUnits="false" id="M_pydxn_c" name="Pyridoxine" fbc:charge="0" fbc:chemicalFormula="C8H11NO3" />
      <species boundaryCondition="false" compartment="c" constant="false" hasOnlySubstanceUnits="false" id="M_pydx_c" name="Pyridoxal" fbc:charge="0" fbc:chemicalFormula="C8H9NO3" />
      <species boundaryCondition="false" compartment="c" constant="false" hasOnlySubstanceUnits="false" id="M_pydam_c" name="Pyridoxamine" fbc:charge="1" fbc:chemicalFormula="C8H13N2O2" />
      <species boundaryCondition="false" compartment="c" constant="false" hasOnlySubstanceUnits="false" id="M_dmlz_c" name="6,7-Dimethyl-8-(1-D-ribityl)lumazine" fbc:charge="0" fbc:chemicalFormula="C13H18N4O6" />
      <species boundaryCondition="false" compartment="c" constant="false" hasOnlySubstanceUnits="false" id="M_rib_DASH_D_c" name="D-Ribose" fbc:charge="0" fbc:chemicalFormula="C5H10O5" />
      <species boundaryCondition="false" compartment="c" constant="false" hasOnlySubstanceUnits="false" id="M_xu5p_DASH_D_c" name="D-Xylulose 5-phosphate" fbc:charge="-2" fbc:chemicalFormula="C5H9O8P" />
      <species boundaryCondition="false" compartment="c" constant="false" hasOnlySubstanceUnits="false" id="M_so4_c" name="Sulfate" fbc:charge="-2" fbc:chemicalFormula="O4S" />
      <species boundaryCondition="false" compartment="c" constant="false" hasOnlySubstanceUnits="false" id="M_s7p_c" name="Sedoheptulose 7-phosphate" fbc:charge="-2" fbc:chemicalFormula="C7H13O10P" />
      <species boundaryCondition="false" compartment="c" constant="false" hasOnlySubstanceUnits="false" id="M_sl26da_c" name="N-Succinyl-LL-2,6-diaminoheptanedioate" fbc:charge="-2" fbc:chemicalFormula="C11H16N2O7" />
      <species boundaryCondition="false" compartment="c" constant="false" hasOnlySubstanceUnits="false" id="M_succ_c" name="Succinate" fbc:charge="-2" fbc:chemicalFormula="C4H4O4" />
      <species boundaryCondition="false" compartment="c" constant="false" hasOnlySubstanceUnits="false" id="M_sl2a6o_c" name="N-Succinyl-2-L-amino-6-oxoheptanedioate" fbc:charge="-3" fbc:chemicalFormula="C11H12NO8" />
      <species boundaryCondition="false" compartment="c" constant="false" hasOnlySubstanceUnits="false" id="M_trnaser_c" name="tRNA(Ser)" fbc:charge="0" fbc:chemicalFormula="R" />
      <species boundaryCondition="false" compartment="c" constant="false" hasOnlySubstanceUnits="false" id="M_sertrna_c" name="L-Seryl-tRNA(Ser)" fbc:charge="1" fbc:chemicalFormula="C3H6NO2R" />
      <species boundaryCondition="false" compartment="c" constant="false" hasOnlySubstanceUnits="false" id="M_skm_c" name="Shikimate" fbc:charge="-1" fbc:chemicalFormula="C7H9O5" />
      <species boundaryCondition="false" compartment="c" constant="false" hasOnlySubstanceUnits="false" id="M_ametam_c" name="S-Adenosylmethioninamine" fbc:charge="2" fbc:chemicalFormula="C14H24N6O3S" />
      <species boundaryCondition="false" compartment="c" constant="false" hasOnlySubstanceUnits="false" id="M_5mta_c" name="5-Methylthioadenosine" fbc:charge="0" fbc:chemicalFormula="C11H15N5O3S" />
      <species boundaryCondition="false" compartment="c" constant="false" hasOnlySubstanceUnits="false" id="M_spmd_c" name="Spermidine" fbc:charge="3" fbc:chemicalFormula="C7H22N3" />
      <species boundaryCondition="false" compartment="c" constant="false" hasOnlySubstanceUnits="false" id="M_udpsq_c" name="UDP-6-sulfoquinovose" fbc:charge="-3" fbc:chemicalFormula="C15H21N2O19P2S" />
      <species boundaryCondition="false" compartment="c" constant="false" hasOnlySubstanceUnits="false" id="M_sqdg160_c" name="Sulfoquinovosyldiacylglycerol (n-C16_0)" fbc:charge="-1" fbc:chemicalFormula="C41H79O13S" />
      <species boundaryCondition="false" compartment="c" constant="false" hasOnlySubstanceUnits="false" id="M_sqdg161_c" name="Sulfoquinovosyldiacylglycerol (n-C16_1)" fbc:charge="-1" fbc:chemicalFormula="C41H75O13S" />
      <species boundaryCondition="false" compartment="c" constant="false" hasOnlySubstanceUnits="false" id="M_sqdg183_6_9_12_c" name="Sulfoquinovosyldiacylglycerol (n-C18_3)" fbc:charge="-1" fbc:chemicalFormula="C45H75O13S" />
      <species boundaryCondition="false" compartment="c" constant="false" hasOnlySubstanceUnits="false" id="M_sqdg180_c" name="Sulfoquinovosyldiacylglycerol (n-C18_0)" fbc:charge="-1" fbc:chemicalFormula="C45H87O13S" />
      <species boundaryCondition="false" compartment="c" constant="false" hasOnlySubstanceUnits="false" id="M_sqdg181_c" name="Sulfoquinovosyldiacylglycerol (n-C18_1)" fbc:charge="-1" fbc:chemicalFormula="C45H83O13S" />
      <species boundaryCondition="false" compartment="c" constant="false" hasOnlySubstanceUnits="false" id="M_sqdg181_9_c" name="Sulfoquinovosyldiacylglycerol (n-C18_1)" fbc:charge="-1" fbc:chemicalFormula="C45H83O13S" />
      <species boundaryCondition="false" compartment="c" constant="false" hasOnlySubstanceUnits="false" id="M_sqdg182_9_12_c" name="Sulfoquinovosyldiacylglycerol (n-C18_2)" fbc:charge="-1" fbc:chemicalFormula="C45H79O13S" />
      <species boundaryCondition="false" compartment="c" constant="false" hasOnlySubstanceUnits="false" id="M_sqdg183_9_12_15_c" name="Sulfoquinovosyldiacylglycerol (n-C18_3)" fbc:charge="-1" fbc:chemicalFormula="C45H75O13S" />
      <species boundaryCondition="false" compartment="c" constant="false" hasOnlySubstanceUnits="false" id="M_sqdg184_6_9_12_15_c" name="Sulfoquinovosyldiacylglycerol (n-C18_4)" fbc:charge="-1" fbc:chemicalFormula="C45H71O13S" />
      <species boundaryCondition="false" compartment="c" constant="false" hasOnlySubstanceUnits="false" id="M_sucbz_c" name="o-Succinylbenzoate" fbc:charge="-2" fbc:chemicalFormula="C11H8O5" />
      <species boundaryCondition="false" compartment="c" constant="false" hasOnlySubstanceUnits="false" id="M_2shchc_c" name="2-Succinyl-6-hydroxy-2,4-cyclohexadiene-1-carboxylate" fbc:charge="-2" fbc:chemicalFormula="C11H10O6" />
      <species boundaryCondition="false" compartment="c" constant="false" hasOnlySubstanceUnits="false" id="M_succoa_c" name="Succinyl-CoA" fbc:charge="-5" fbc:chemicalFormula="C25H35N7O19P3S" />
      <species boundaryCondition="false" compartment="c" constant="false" hasOnlySubstanceUnits="false" id="M_dtdp4d6dg_c" name="dTDP-4-dehydro-6-deoxy-D-glucose" fbc:charge="-2" fbc:chemicalFormula="C16H22N2O15P2" />
      <species boundaryCondition="false" compartment="c" constant="false" hasOnlySubstanceUnits="false" id="M_dtdp4d6dm_c" name="dTDP-4-dehydro-6-deoxy-L-mannose" fbc:charge="-2" fbc:chemicalFormula="C16H22N2O15P2" />
      <species boundaryCondition="false" compartment="c" constant="false" hasOnlySubstanceUnits="false" id="M_dtdprmn_c" name="dTDP-L-rhamnose" fbc:charge="-2" fbc:chemicalFormula="C16H24N2O15P2" />
      <species boundaryCondition="false" compartment="c" constant="false" hasOnlySubstanceUnits="false" id="M_thfglu_c" name="Tetrahydrofolyl-[Glu](2)" fbc:charge="-3" fbc:chemicalFormula="C24H27N8O9" />
      <species boundaryCondition="false" compartment="c" constant="false" hasOnlySubstanceUnits="false" id="M_thr_DASH_L_c" name="L-Threonine" fbc:charge="0" fbc:chemicalFormula="C4H9NO3" />
      <species boundaryCondition="false" compartment="c" constant="false" hasOnlySubstanceUnits="false" id="M_2obut_c" name="2-Oxobutanoate" fbc:charge="-1" fbc:chemicalFormula="C4H5O3" />
      <species boundaryCondition="false" compartment="c" constant="false" hasOnlySubstanceUnits="false" id="M_thrp_c" name="L-Threonine O-3-phosphate" fbc:charge="-2" fbc:chemicalFormula="C4H8NO6P" />
      <species boundaryCondition="false" compartment="c" constant="false" hasOnlySubstanceUnits="false" id="M_trnathr_c" name="tRNA(Thr)" fbc:charge="0" fbc:chemicalFormula="R" />
      <species boundaryCondition="false" compartment="c" constant="false" hasOnlySubstanceUnits="false" id="M_thrtrna_c" name="L-Threonyl-tRNA(Thr)" fbc:charge="1" fbc:chemicalFormula="C4H8NO2R" />
      <species boundaryCondition="false" compartment="c" constant="false" hasOnlySubstanceUnits="false" id="M_tyr_DASH_L_c" name="L-Tyrosine" fbc:charge="0" fbc:chemicalFormula="C9H11NO3" />
      <species boundaryCondition="false" compartment="c" constant="false" hasOnlySubstanceUnits="false" id="M_4hba_c" name="4-Hydroxy-benzyl alcohol" fbc:charge="0" fbc:chemicalFormula="C7H8O2" />
      <species boundaryCondition="false" compartment="c" constant="false" hasOnlySubstanceUnits="false" id="M_4mpetz_c" name="4-Methyl-5-(2-phosphoethyl)-thiazole" fbc:charge="-2" fbc:chemicalFormula="C6H8NO4PS" />
      <species boundaryCondition="false" compartment="c" constant="false" hasOnlySubstanceUnits="false" id="M_dxyl_c" name="1-deoxy-D-xylulose" fbc:charge="0" fbc:chemicalFormula="C5H10O4" />
      <species boundaryCondition="false" compartment="c" constant="false" hasOnlySubstanceUnits="false" id="M_4mhetz_c" name="4-Methyl-5-(2-hydroxyethyl)-thiazole" fbc:charge="0" fbc:chemicalFormula="C6H9NOS" />
      <species boundaryCondition="false" compartment="c" constant="false" hasOnlySubstanceUnits="false" id="M_thymd_c" name="Thymidine" fbc:charge="0" fbc:chemicalFormula="C10H14N2O5" />
      <species boundaryCondition="false" compartment="c" constant="false" hasOnlySubstanceUnits="false" id="M_thm_c" name="Thiamin" fbc:charge="1" fbc:chemicalFormula="C12H17N4OS" />
      <species boundaryCondition="false" compartment="c" constant="false" hasOnlySubstanceUnits="false" id="M_thmmp_c" name="Thiamin monophosphate" fbc:charge="-1" fbc:chemicalFormula="C12H16N4O4PS" />
      <species boundaryCondition="false" compartment="c" constant="false" hasOnlySubstanceUnits="false" id="M_2mahmp_c" name="2-Methyl-4-amino-5-hydroxymethylpyrimidine diphosphate" fbc:charge="-3" fbc:chemicalFormula="C6H8N3O7P2" />
      <species boundaryCondition="false" compartment="c" constant="false" hasOnlySubstanceUnits="false" id="M_gtocophe_c" name="gamma-Tocopherol" fbc:charge="0" fbc:chemicalFormula="C28H48O2" />
      <species boundaryCondition="false" compartment="c" constant="false" hasOnlySubstanceUnits="false" id="M_atocophe_c" name="alpha-Tocopherol" fbc:charge="0" fbc:chemicalFormula="C29H50O2" />
      <species boundaryCondition="false" compartment="c" constant="false" hasOnlySubstanceUnits="false" id="M_dtocophe_c" name="delta-Tocopherol" fbc:charge="0" fbc:chemicalFormula="C27H46O2" />
      <species boundaryCondition="false" compartment="c" constant="false" hasOnlySubstanceUnits="false" id="M_btocophe_c" name="beta-Tocopherol" fbc:charge="0" fbc:chemicalFormula="C28H48O2" />
      <species boundaryCondition="false" compartment="c" constant="false" hasOnlySubstanceUnits="false" id="M_trp_DASH_L_c" name="L-Tryptophan" fbc:charge="0" fbc:chemicalFormula="C11H12N2O2" />
      <species boundaryCondition="false" compartment="c" constant="false" hasOnlySubstanceUnits="false" id="M_trnatrp_c" name="tRNA(Trp)" fbc:charge="0" fbc:chemicalFormula="R" />
      <species boundaryCondition="false" compartment="c" constant="false" hasOnlySubstanceUnits="false" id="M_trptrna_c" name="L-Tryptophanyl-tRNA(Trp)" fbc:charge="1" fbc:chemicalFormula="C11H11N2OR" />
      <species boundaryCondition="false" compartment="c" constant="false" hasOnlySubstanceUnits="false" id="M_trnatyr_c" name="tRNA(Tyr)" fbc:charge="0" fbc:chemicalFormula="R" />
      <species boundaryCondition="false" compartment="c" constant="false" hasOnlySubstanceUnits="false" id="M_tyrtrna_c" name="L-Tyrosyl-tRNA(Tyr)" fbc:charge="1" fbc:chemicalFormula="C9H10NO2R" />
      <species boundaryCondition="false" compartment="c" constant="false" hasOnlySubstanceUnits="false" id="M_u3hga_c" name="UDP-3-O-(3-hydroxytetradecanoyl)-D-glucosamine" fbc:charge="-1" fbc:chemicalFormula="C29H50N3O18P2" />
      <species boundaryCondition="false" compartment="c" constant="false" hasOnlySubstanceUnits="false" id="M_uamag_c" name="UDP-N-acetylmuramoyl-L-alanyl-D-glutamate" fbc:charge="-4" fbc:chemicalFormula="C28H39N5O23P2" />
      <species boundaryCondition="false" compartment="c" constant="false" hasOnlySubstanceUnits="false" id="M_ugmd_c" name="UDP-N-acetylmuramoyl-L-alanyl-D-gamma-glutamyl-meso-2,6-diaminopimelate" fbc:charge="-4" fbc:chemicalFormula="C35H51N7O26P2" />
      <species boundaryCondition="false" compartment="c" constant="false" hasOnlySubstanceUnits="false" id="M_uacgam_c" name="UDP-N-acetyl-D-glucosamine" fbc:charge="-2" fbc:chemicalFormula="C17H25N3O17P2" />
      <species boundaryCondition="false" compartment="c" constant="false" hasOnlySubstanceUnits="false" id="M_acmana_c" name="N-Acetyl-D-mannosamine" fbc:charge="0" fbc:chemicalFormula="C8H15NO6" />
      <species boundaryCondition="false" compartment="c" constant="false" hasOnlySubstanceUnits="false" id="M_u3aga_c" name="UDP-3-O-(3-hydroxytetradecanoyl)-N-acetylglucosamine" fbc:charge="-2" fbc:chemicalFormula="C31H51N3O19P2" />
      <species boundaryCondition="false" compartment="c" constant="false" hasOnlySubstanceUnits="false" id="M_uaccg_c" name="UDP-N-acetyl-3-O-(1-carboxyvinyl)-D-glucosamine" fbc:charge="-3" fbc:chemicalFormula="C20H26N3O19P2" />
      <species boundaryCondition="false" compartment="c" constant="false" hasOnlySubstanceUnits="false" id="M_uama_c" name="UDP-N-acetylmuramoyl-L-alanine" fbc:charge="-3" fbc:chemicalFormula="C23H33N4O20P2" />
      <species boundaryCondition="false" compartment="c" constant="false" hasOnlySubstanceUnits="false" id="M_uamr_c" name="UDP-N-acetylmuramate" fbc:charge="-3" fbc:chemicalFormula="C20H28N3O19P2" />
      <species boundaryCondition="false" compartment="c" constant="false" hasOnlySubstanceUnits="false" id="M_uGgl_c" name="UDP-N-acetylmuramoyl-L-alanyl-gamma-D-glutamyl-L-lysine" fbc:charge="-3" fbc:chemicalFormula="C34H52N7O24P2" />
      <species boundaryCondition="false" compartment="c" constant="false" hasOnlySubstanceUnits="false" id="M_uGgla_c" name="UDP-N-acetylmuramoyl-L-alanyl-gamma-D-glutamyl-L-lysyl-D-alanyl-D-alanine" fbc:charge="-3" fbc:chemicalFormula="C40H62N9O26P2" />
      <species boundaryCondition="false" compartment="c" constant="false" hasOnlySubstanceUnits="false" id="M_uppg3_c" name="Uroporphyrinogen III" fbc:charge="-8" fbc:chemicalFormula="C40H36N4O16" />
      <species boundaryCondition="false" compartment="c" constant="false" hasOnlySubstanceUnits="false" id="M_uppg1_c" name="Uroporphyrinogen I" fbc:charge="-8" fbc:chemicalFormula="C40H36N4O16" />
      <species boundaryCondition="false" compartment="c" constant="false" hasOnlySubstanceUnits="false" id="M_cpppg1_c" name="Coproporphyrinogen I" fbc:charge="-4" fbc:chemicalFormula="C36H40N4O8" />
      <species boundaryCondition="false" compartment="c" constant="false" hasOnlySubstanceUnits="false" id="M_dump_c" name="dUMP" fbc:charge="-2" fbc:chemicalFormula="C9H11N2O8P" />
      <species boundaryCondition="false" compartment="c" constant="false" hasOnlySubstanceUnits="false" id="M_val_DASH_L_c" name="L-Valine" fbc:charge="0" fbc:chemicalFormula="C5H11NO2" />
      <species boundaryCondition="false" compartment="c" constant="false" hasOnlySubstanceUnits="false" id="M_trnaval_c" name="tRNA(Val)" fbc:charge="0" fbc:chemicalFormula="R" />
      <species boundaryCondition="false" compartment="c" constant="false" hasOnlySubstanceUnits="false" id="M_valtrna_c" name="L-Valyl-tRNA(Val)" fbc:charge="1" fbc:chemicalFormula="C5H10NOR" />
      <species boundaryCondition="false" compartment="c" constant="false" hasOnlySubstanceUnits="false" id="M_neuspn_c" name="Neurosporene" fbc:charge="0" fbc:chemicalFormula="C40H58" />
      <species boundaryCondition="false" compartment="c" constant="false" hasOnlySubstanceUnits="false" id="M_cyst_DASH_L_c" name="L-Cystathionine" fbc:charge="0" fbc:chemicalFormula="C7H14N2O4S" />
      <species boundaryCondition="false" compartment="c" constant="false" hasOnlySubstanceUnits="false" id="M_4adcho_c" name="4-amino-4-deoxychorismate" fbc:charge="-1" fbc:chemicalFormula="C10H10NO5" />
      <species boundaryCondition="false" compartment="c" constant="false" hasOnlySubstanceUnits="false" id="M_cynt_c" name="Cyanate" fbc:charge="-1" fbc:chemicalFormula="CNO" />
      <species boundaryCondition="false" compartment="c" constant="false" hasOnlySubstanceUnits="false" id="M_dmtphllqne_c" name="Demethylphylloquinone" fbc:charge="0" fbc:chemicalFormula="C30H44O2" />
      <species boundaryCondition="false" compartment="c" constant="false" hasOnlySubstanceUnits="false" id="M_phllqne_c" name="Phylloquinone" fbc:charge="0" fbc:chemicalFormula="C31H46O2" />
      <species boundaryCondition="false" compartment="p" constant="false" hasOnlySubstanceUnits="false" id="M_glc_DASH_D_p" name="D-Glucose" fbc:charge="0" fbc:chemicalFormula="C6H12O6" />
      <species boundaryCondition="false" compartment="e" constant="false" hasOnlySubstanceUnits="false" id="M_glc_DASH_D_e" name="D-Glucose" fbc:charge="0" fbc:chemicalFormula="C6H12O6" />
      <species boundaryCondition="false" compartment="p" constant="false" hasOnlySubstanceUnits="false" id="M_fru_p" name="D-Fructose" fbc:charge="0" fbc:chemicalFormula="C6H12O6" />
      <species boundaryCondition="false" compartment="e" constant="false" hasOnlySubstanceUnits="false" id="M_fru_e" name="D-Fructose" fbc:charge="0" fbc:chemicalFormula="C6H12O6" />
      <species boundaryCondition="false" compartment="p" constant="false" hasOnlySubstanceUnits="false" id="M_glu_DASH_L_p" name="L-Glutamate" fbc:charge="-1" fbc:chemicalFormula="C5H8NO4" />
      <species boundaryCondition="false" compartment="p" constant="false" hasOnlySubstanceUnits="false" id="M_na1_p" name="Sodium" fbc:charge="1" fbc:chemicalFormula="Na" />
      <species boundaryCondition="false" compartment="c" constant="false" hasOnlySubstanceUnits="false" id="M_na1_c" name="Sodium" fbc:charge="1" fbc:chemicalFormula="Na" />
      <species boundaryCondition="false" compartment="e" constant="false" hasOnlySubstanceUnits="false" id="M_glu_DASH_L_e" name="L-Glutamate" fbc:charge="-1" fbc:chemicalFormula="C5H8NO4" />
      <species boundaryCondition="false" compartment="p" constant="false" hasOnlySubstanceUnits="false" id="M_hco3_p" name="Bicarbonate" fbc:charge="-1" fbc:chemicalFormula="CHO3" />
      <species boundaryCondition="false" compartment="e" constant="false" hasOnlySubstanceUnits="false" id="M_hco3_e" name="Bicarbonate" fbc:charge="-1" fbc:chemicalFormula="CHO3" />
      <species boundaryCondition="false" compartment="e" constant="false" hasOnlySubstanceUnits="false" id="M_co2_e" name="CO2" fbc:charge="0" fbc:chemicalFormula="CO2" />
      <species boundaryCondition="false" compartment="p" constant="false" hasOnlySubstanceUnits="false" id="M_co2_p" name="CO2" fbc:charge="0" fbc:chemicalFormula="CO2" />
      <species boundaryCondition="false" compartment="p" constant="false" hasOnlySubstanceUnits="false" id="M_ala_DASH_L_p" name="L-Alanine" fbc:charge="0" fbc:chemicalFormula="C3H7NO2" />
      <species boundaryCondition="false" compartment="e" constant="false" hasOnlySubstanceUnits="false" id="M_ala_DASH_L_e" name="L-Alanine" fbc:charge="0" fbc:chemicalFormula="C3H7NO2" />
      <species boundaryCondition="false" compartment="p" constant="false" hasOnlySubstanceUnits="false" id="M_arg_DASH_L_p" name="L-Arginine" fbc:charge="1" fbc:chemicalFormula="C6H15N4O2" />
      <species boundaryCondition="false" compartment="e" constant="false" hasOnlySubstanceUnits="false" id="M_arg_DASH_L_e" name="L-Arginine" fbc:charge="1" fbc:chemicalFormula="C6H15N4O2" />
      <species boundaryCondition="false" compartment="p" constant="false" hasOnlySubstanceUnits="false" id="M_gly_p" name="Glycine" fbc:charge="0" fbc:chemicalFormula="C2H5NO2" />
      <species boundaryCondition="false" compartment="e" constant="false" hasOnlySubstanceUnits="false" id="M_gly_e" name="Glycine" fbc:charge="0" fbc:chemicalFormula="C2H5NO2" />
      <species boundaryCondition="false" compartment="p" constant="false" hasOnlySubstanceUnits="false" id="M_gln_DASH_L_p" name="L-Glutamine" fbc:charge="0" fbc:chemicalFormula="C5H10N2O3" />
      <species boundaryCondition="false" compartment="e" constant="false" hasOnlySubstanceUnits="false" id="M_gln_DASH_L_e" name="L-Glutamine" fbc:charge="0" fbc:chemicalFormula="C5H10N2O3" />
      <species boundaryCondition="false" compartment="p" constant="false" hasOnlySubstanceUnits="false" id="M_his_DASH_L_p" name="L-Histidine" fbc:charge="0" fbc:chemicalFormula="C6H9N3O2" />
      <species boundaryCondition="false" compartment="e" constant="false" hasOnlySubstanceUnits="false" id="M_his_DASH_L_e" name="L-Histidine" fbc:charge="0" fbc:chemicalFormula="C6H9N3O2" />
      <species boundaryCondition="false" compartment="p" constant="false" hasOnlySubstanceUnits="false" id="M_leu_DASH_L_p" name="L-Leucine" fbc:charge="0" fbc:chemicalFormula="C6H13NO2" />
      <species boundaryCondition="false" compartment="e" constant="false" hasOnlySubstanceUnits="false" id="M_leu_DASH_L_e" name="L-Leucine" fbc:charge="0" fbc:chemicalFormula="C6H13NO2" />
      <species boundaryCondition="false" compartment="p" constant="false" hasOnlySubstanceUnits="false" id="M_lys_DASH_L_p" name="L-Lysine" fbc:charge="1" fbc:chemicalFormula="C6H15N2O2" />
      <species boundaryCondition="false" compartment="e" constant="false" hasOnlySubstanceUnits="false" id="M_lys_DASH_L_e" name="L-Lysine" fbc:charge="1" fbc:chemicalFormula="C6H15N2O2" />
      <species boundaryCondition="false" compartment="p" constant="false" hasOnlySubstanceUnits="false" id="M_pro_DASH_L_p" name="L-Proline" fbc:charge="0" fbc:chemicalFormula="C5H9NO2" />
      <species boundaryCondition="false" compartment="e" constant="false" hasOnlySubstanceUnits="false" id="M_pro_DASH_L_e" name="L-Proline" fbc:charge="0" fbc:chemicalFormula="C5H9NO2" />
      <species boundaryCondition="false" compartment="p" constant="false" hasOnlySubstanceUnits="false" id="M_ser_DASH_L_p" name="L-Serine" fbc:charge="0" fbc:chemicalFormula="C3H7NO3" />
      <species boundaryCondition="false" compartment="e" constant="false" hasOnlySubstanceUnits="false" id="M_ser_DASH_L_e" name="L-Serine" fbc:charge="0" fbc:chemicalFormula="C3H7NO3" />
      <species boundaryCondition="false" compartment="p" constant="false" hasOnlySubstanceUnits="false" id="M_no3_p" name="Nitrate" fbc:charge="-1" fbc:chemicalFormula="NO3" />
      <species boundaryCondition="false" compartment="e" constant="false" hasOnlySubstanceUnits="false" id="M_no3_e" name="Nitrate" fbc:charge="-1" fbc:chemicalFormula="NO3" />
      <species boundaryCondition="false" compartment="p" constant="false" hasOnlySubstanceUnits="false" id="M_urea_p" name="Urea" fbc:charge="0" fbc:chemicalFormula="CH4N2O" />
      <species boundaryCondition="false" compartment="e" constant="false" hasOnlySubstanceUnits="false" id="M_urea_e" name="Urea" fbc:charge="0" fbc:chemicalFormula="CH4N2O" />
      <species boundaryCondition="false" compartment="p" constant="false" hasOnlySubstanceUnits="false" id="M_nh4_p" name="Ammonium" fbc:charge="1" fbc:chemicalFormula="H4N" />
      <species boundaryCondition="false" compartment="e" constant="false" hasOnlySubstanceUnits="false" id="M_nh4_e" name="Ammonium" fbc:charge="1" fbc:chemicalFormula="H4N" />
      <species boundaryCondition="false" compartment="p" constant="false" hasOnlySubstanceUnits="false" id="M_k_p" name="potassium" fbc:charge="1" fbc:chemicalFormula="K" />
      <species boundaryCondition="false" compartment="c" constant="false" hasOnlySubstanceUnits="false" id="M_k_c" name="potassium" fbc:charge="1" fbc:chemicalFormula="K" />
      <species boundaryCondition="false" compartment="e" constant="false" hasOnlySubstanceUnits="false" id="M_k_e" name="potassium" fbc:charge="1" fbc:chemicalFormula="K" />
      <species boundaryCondition="false" compartment="p" constant="false" hasOnlySubstanceUnits="false" id="M_so4_p" name="Sulfate" fbc:charge="-2" fbc:chemicalFormula="O4S" />
      <species boundaryCondition="false" compartment="e" constant="false" hasOnlySubstanceUnits="false" id="M_so4_e" name="Sulfate" fbc:charge="-2" fbc:chemicalFormula="O4S" />
      <species boundaryCondition="false" compartment="p" constant="false" hasOnlySubstanceUnits="false" id="M_pi_p" name="Phosphate" fbc:charge="-2" fbc:chemicalFormula="HO4P" />
      <species boundaryCondition="false" compartment="e" constant="false" hasOnlySubstanceUnits="false" id="M_pi_e" name="Phosphate" fbc:charge="-2" fbc:chemicalFormula="HO4P" />
      <species boundaryCondition="false" compartment="p" constant="false" hasOnlySubstanceUnits="false" id="M_mobd_p" name="Molybdate" fbc:charge="-2" fbc:chemicalFormula="MoO4" />
      <species boundaryCondition="false" compartment="c" constant="false" hasOnlySubstanceUnits="false" id="M_mobd_c" name="Molybdate" fbc:charge="-2" fbc:chemicalFormula="MoO4" />
      <species boundaryCondition="false" compartment="e" constant="false" hasOnlySubstanceUnits="false" id="M_mobd_e" name="Molybdate" fbc:charge="-2" fbc:chemicalFormula="MoO4" />
      <species boundaryCondition="false" compartment="p" constant="false" hasOnlySubstanceUnits="false" id="M_fe3_p" name="Fe3+" fbc:charge="3" fbc:chemicalFormula="Fe" />
      <species boundaryCondition="false" compartment="c" constant="false" hasOnlySubstanceUnits="false" id="M_fe3_c" name="Fe3+" fbc:charge="3" fbc:chemicalFormula="Fe" />
      <species boundaryCondition="false" compartment="e" constant="false" hasOnlySubstanceUnits="false" id="M_fe3_e" name="Fe3+" fbc:charge="3" fbc:chemicalFormula="Fe" />
      <species boundaryCondition="false" compartment="p" constant="false" hasOnlySubstanceUnits="false" id="M_fe2_p" name="Fe2+" fbc:charge="2" fbc:chemicalFormula="Fe" />
      <species boundaryCondition="false" compartment="e" constant="false" hasOnlySubstanceUnits="false" id="M_fe2_e" name="Fe2+" fbc:charge="2" fbc:chemicalFormula="Fe" />
      <species boundaryCondition="false" compartment="e" constant="false" hasOnlySubstanceUnits="false" id="M_na1_e" name="Sodium" fbc:charge="1" fbc:chemicalFormula="Na" />
      <species boundaryCondition="false" compartment="p" constant="false" hasOnlySubstanceUnits="false" id="M_mn2_p" name="Mn2+" fbc:charge="2" fbc:chemicalFormula="Mn" />
      <species boundaryCondition="false" compartment="c" constant="false" hasOnlySubstanceUnits="false" id="M_mn2_c" name="Mn2+" fbc:charge="2" fbc:chemicalFormula="Mn" />
      <species boundaryCondition="false" compartment="e" constant="false" hasOnlySubstanceUnits="false" id="M_mn2_e" name="Mn2+" fbc:charge="2" fbc:chemicalFormula="Mn" />
      <species boundaryCondition="false" compartment="e" constant="false" hasOnlySubstanceUnits="false" id="M_mg2_e" name="magnesium" fbc:charge="2" fbc:chemicalFormula="Mg" />
      <species boundaryCondition="false" compartment="p" constant="false" hasOnlySubstanceUnits="false" id="M_mg2_p" name="magnesium" fbc:charge="2" fbc:chemicalFormula="Mg" />
      <species boundaryCondition="false" compartment="e" constant="false" hasOnlySubstanceUnits="false" id="M_o2_e" name="O2" fbc:charge="0" fbc:chemicalFormula="O2" />
      <species boundaryCondition="false" compartment="e" constant="false" hasOnlySubstanceUnits="false" id="M_h2o_e" name="H2O" fbc:charge="0" fbc:chemicalFormula="H2O" />
      <species boundaryCondition="false" compartment="p" constant="false" hasOnlySubstanceUnits="false" id="M_ptrc_p" name="Putrescine" fbc:charge="2" fbc:chemicalFormula="C4H14N2" />
      <species boundaryCondition="false" compartment="e" constant="false" hasOnlySubstanceUnits="false" id="M_ptrc_e" name="Putrescine" fbc:charge="2" fbc:chemicalFormula="C4H14N2" />
      <species boundaryCondition="false" compartment="p" constant="false" hasOnlySubstanceUnits="false" id="M_spmd_p" name="Spermidine" fbc:charge="3" fbc:chemicalFormula="C7H22N3" />
      <species boundaryCondition="false" compartment="e" constant="false" hasOnlySubstanceUnits="false" id="M_spmd_e" name="Spermidine" fbc:charge="3" fbc:chemicalFormula="C7H22N3" />
      <species boundaryCondition="false" compartment="p" constant="false" hasOnlySubstanceUnits="false" id="M_cu2_p" name="Cu2+" fbc:charge="2" fbc:chemicalFormula="Cu" />
      <species boundaryCondition="false" compartment="c" constant="false" hasOnlySubstanceUnits="false" id="M_cu2_c" name="Cu2+" fbc:charge="2" fbc:chemicalFormula="Cu" />
      <species boundaryCondition="false" compartment="e" constant="false" hasOnlySubstanceUnits="false" id="M_cu2_e" name="Cu2+" fbc:charge="2" fbc:chemicalFormula="Cu" />
      <species boundaryCondition="false" compartment="u" constant="false" hasOnlySubstanceUnits="false" id="M_cu2_u" name="Cu2+" fbc:charge="2" fbc:chemicalFormula="Cu" />
      <species boundaryCondition="false" compartment="p" constant="false" hasOnlySubstanceUnits="false" id="M_zn2_p" name="Zinc" fbc:charge="2" fbc:chemicalFormula="Zn" />
      <species boundaryCondition="false" compartment="c" constant="false" hasOnlySubstanceUnits="false" id="M_zn2_c" name="Zinc" fbc:charge="2" fbc:chemicalFormula="Zn" />
      <species boundaryCondition="false" compartment="e" constant="false" hasOnlySubstanceUnits="false" id="M_zn2_e" name="Zinc" fbc:charge="2" fbc:chemicalFormula="Zn" />
      <species boundaryCondition="false" compartment="p" constant="false" hasOnlySubstanceUnits="false" id="M_cobalt2_p" name="Co2+" fbc:charge="2" fbc:chemicalFormula="Co" />
      <species boundaryCondition="false" compartment="e" constant="false" hasOnlySubstanceUnits="false" id="M_cobalt2_e" name="Co2+" fbc:charge="2" fbc:chemicalFormula="Co" />
      <species boundaryCondition="false" compartment="p" constant="false" hasOnlySubstanceUnits="false" id="M_ni2_p" name="nickel" fbc:charge="2" fbc:chemicalFormula="Ni" />
      <species boundaryCondition="false" compartment="c" constant="false" hasOnlySubstanceUnits="false" id="M_ni2_c" name="nickel" fbc:charge="2" fbc:chemicalFormula="Ni" />
      <species boundaryCondition="false" compartment="e" constant="false" hasOnlySubstanceUnits="false" id="M_ni2_e" name="nickel" fbc:charge="2" fbc:chemicalFormula="Ni" />
      <species boundaryCondition="false" compartment="p" constant="false" hasOnlySubstanceUnits="false" id="M_ca2_p" name="Calcium" fbc:charge="2" fbc:chemicalFormula="Ca" />
      <species boundaryCondition="false" compartment="c" constant="false" hasOnlySubstanceUnits="false" id="M_ca2_c" name="Calcium" fbc:charge="2" fbc:chemicalFormula="Ca" />
      <species boundaryCondition="false" compartment="e" constant="false" hasOnlySubstanceUnits="false" id="M_ca2_e" name="Calcium" fbc:charge="2" fbc:chemicalFormula="Ca" />
      <species boundaryCondition="false" compartment="p" constant="false" hasOnlySubstanceUnits="false" id="M_ac_p" name="Acetate" fbc:charge="-1" fbc:chemicalFormula="C2H3O2" />
      <species boundaryCondition="false" compartment="e" constant="false" hasOnlySubstanceUnits="false" id="M_ac_e" name="Acetate" fbc:charge="-1" fbc:chemicalFormula="C2H3O2" />
      <species boundaryCondition="false" compartment="e" constant="false" hasOnlySubstanceUnits="false" id="M_photon_e" name="Photon" fbc:charge="0" fbc:chemicalFormula="Z" />
      <species boundaryCondition="false" compartment="p" constant="false" hasOnlySubstanceUnits="false" id="M_photon_p" name="Photon" fbc:charge="0" fbc:chemicalFormula="Z" />
      <species boundaryCondition="false" compartment="p" constant="false" hasOnlySubstanceUnits="false" id="M_cynt_p" name="Cyanate" fbc:charge="-1" fbc:chemicalFormula="CNO" />
      <species boundaryCondition="false" compartment="e" constant="false" hasOnlySubstanceUnits="false" id="M_cynt_e" name="Cyanate" fbc:charge="-1" fbc:chemicalFormula="CNO" />
      <species boundaryCondition="false" compartment="e" constant="false" hasOnlySubstanceUnits="false" id="M_cit_e" name="Citrate" fbc:charge="-3" fbc:chemicalFormula="C6H5O7" />
      <species boundaryCondition="false" compartment="p" constant="false" hasOnlySubstanceUnits="false" id="M_cit_p" name="Citrate" fbc:charge="-3" fbc:chemicalFormula="C6H5O7" />
      <species boundaryCondition="false" compartment="p" constant="false" hasOnlySubstanceUnits="false" id="M_h2_p" name="H2" fbc:charge="0" fbc:chemicalFormula="H2" />
      <species boundaryCondition="false" compartment="e" constant="false" hasOnlySubstanceUnits="false" id="M_h2_e" name="H2" fbc:charge="0" fbc:chemicalFormula="H2" />
      <species boundaryCondition="false" compartment="e" constant="false" hasOnlySubstanceUnits="false" id="M_h_e" name="H+" fbc:charge="1" fbc:chemicalFormula="H" />
      <species boundaryCondition="false" compartment="e" constant="false" hasOnlySubstanceUnits="false" id="M_pyr_e" name="Pyruvate" fbc:charge="-1" fbc:chemicalFormula="C3H3O3" />
      <species boundaryCondition="false" compartment="e" constant="false" hasOnlySubstanceUnits="false" id="M_fum_e" name="Fumarate" fbc:charge="-2" fbc:chemicalFormula="C4H2O4" />
      <species boundaryCondition="false" compartment="e" constant="false" hasOnlySubstanceUnits="false" id="M_succ_e" name="Succinate" fbc:charge="-2" fbc:chemicalFormula="C4H4O4" />
      <species boundaryCondition="false" compartment="e" constant="false" hasOnlySubstanceUnits="false" id="M_co_e" name="Carbon monoxide" fbc:charge="0" fbc:chemicalFormula="CO" />
      <species boundaryCondition="false" compartment="p" constant="false" hasOnlySubstanceUnits="false" id="M_mal_DASH_L_p" name="L-Malate" fbc:charge="-2" fbc:chemicalFormula="C4H4O5" />
      <species boundaryCondition="false" compartment="e" constant="false" hasOnlySubstanceUnits="false" id="M_mal_DASH_L_e" name="L-Malate" fbc:charge="-2" fbc:chemicalFormula="C4H4O5" />
      <species boundaryCondition="false" compartment="p" constant="false" hasOnlySubstanceUnits="false" id="M_akg_p" name="2-Oxoglutarate" fbc:charge="-2" fbc:chemicalFormula="C5H4O5" />
      <species boundaryCondition="false" compartment="e" constant="false" hasOnlySubstanceUnits="false" id="M_akg_e" name="2-Oxoglutarate" fbc:charge="-2" fbc:chemicalFormula="C5H4O5" />
      <species boundaryCondition="false" compartment="p" constant="false" hasOnlySubstanceUnits="false" id="M_succ_p" name="Succinate" fbc:charge="-2" fbc:chemicalFormula="C4H4O4" />
      <species boundaryCondition="false" compartment="p" constant="false" hasOnlySubstanceUnits="false" id="M_pyr_p" name="Pyruvate" fbc:charge="-1" fbc:chemicalFormula="C3H3O3" />
      <species boundaryCondition="false" compartment="p" constant="false" hasOnlySubstanceUnits="false" id="M_fum_p" name="Fumarate" fbc:charge="-2" fbc:chemicalFormula="C4H2O4" />
      <species boundaryCondition="false" compartment="p" constant="false" hasOnlySubstanceUnits="false" id="M_co_p" name="Carbon monoxide" fbc:charge="0" fbc:chemicalFormula="CO" />
      <species boundaryCondition="false" compartment="c" constant="false" hasOnlySubstanceUnits="false" id="M_cytd_c" name="Cytidine" fbc:charge="0" fbc:chemicalFormula="C9H13N3O5" />
      <species boundaryCondition="false" compartment="c" constant="false" hasOnlySubstanceUnits="false" id="M_oxa_c" name="Oxalate" fbc:charge="-2" fbc:chemicalFormula="C2O4" />
      <species boundaryCondition="false" compartment="c" constant="false" hasOnlySubstanceUnits="false" id="M_dna_c" name="DNA" fbc:charge="0" fbc:chemicalFormula="C10H17O8PR2" />
      <species boundaryCondition="false" compartment="c" constant="false" hasOnlySubstanceUnits="false" id="M_dna5mtc_c" name="DNA 5-methylcytosine" fbc:charge="0" fbc:chemicalFormula="C11H19O8PR2" />
      <species boundaryCondition="false" compartment="c" constant="false" hasOnlySubstanceUnits="false" id="M_achms_c" name="achms" fbc:charge="0" fbc:chemicalFormula="C6H11NO4" />
      <species boundaryCondition="false" compartment="c" constant="false" hasOnlySubstanceUnits="false" id="M_5mdru1p_c" name="5-Methylthio-5-deoxy-D-ribulose 1-phosphate" fbc:charge="-2" fbc:chemicalFormula="C6H11O7PS" />
      <species boundaryCondition="false" compartment="c" constant="false" hasOnlySubstanceUnits="false" id="M_5mdr1p_c" name="5-Methylthio-5-deoxy-D-ribose 1-phosphate" fbc:charge="-2" fbc:chemicalFormula="C6H11O7PS" />
      <species boundaryCondition="false" compartment="c" constant="false" hasOnlySubstanceUnits="false" id="M_suc6p_c" name="Sucrose 6-phosphate" fbc:charge="-2" fbc:chemicalFormula="C12H21O14P" />
      <species boundaryCondition="false" compartment="c" constant="false" hasOnlySubstanceUnits="false" id="M_sucr_c" name="Sucrose" fbc:charge="0" fbc:chemicalFormula="C12H22O11" />
      <species boundaryCondition="false" compartment="c" constant="false" hasOnlySubstanceUnits="false" id="M_glcglycp_c" name="2-(beta-D-Glucosyl)-sn-glycerol 3-phosphate" fbc:charge="-2" fbc:chemicalFormula="C9H17O11P" />
      <species boundaryCondition="false" compartment="c" constant="false" hasOnlySubstanceUnits="false" id="M_glcglyc_c" name="2-(beta-D-Glucosyl)-sn-glycerol" fbc:charge="0" fbc:chemicalFormula="C9H18O8" />
      <species boundaryCondition="false" compartment="p" constant="false" hasOnlySubstanceUnits="false" id="M_glcglyc_p" name="2-(beta-D-Glucosyl)-sn-glycerol" fbc:charge="0" fbc:chemicalFormula="C9H18O8" />
      <species boundaryCondition="false" compartment="e" constant="false" hasOnlySubstanceUnits="false" id="M_glcglyc_e" name="2-(beta-D-Glucosyl)-sn-glycerol" fbc:charge="0" fbc:chemicalFormula="C9H18O8" />
      <species boundaryCondition="false" compartment="e" constant="false" hasOnlySubstanceUnits="false" id="M_sucr_e" name="Sucrose" fbc:charge="0" fbc:chemicalFormula="C12H22O11" />
      <species boundaryCondition="false" compartment="p" constant="false" hasOnlySubstanceUnits="false" id="M_sucr_p" name="Sucrose" fbc:charge="0" fbc:chemicalFormula="C12H22O11" />
      <species boundaryCondition="false" compartment="c" constant="false" hasOnlySubstanceUnits="false" id="M_sql_c" name="Squalene" fbc:charge="0" fbc:chemicalFormula="C30H50" />
      <species boundaryCondition="false" compartment="c" constant="false" hasOnlySubstanceUnits="false" id="M_dptne_c" name="Diploptene" fbc:charge="0" fbc:chemicalFormula="C30H50" />
      <species boundaryCondition="false" compartment="c" constant="false" hasOnlySubstanceUnits="false" id="M_dpterol_c" name="Diplopterol" fbc:charge="0" fbc:chemicalFormula="C30H52O" />
    </listOfSpecies>
    <fbc:listOfGeneProducts>
      <fbc:geneProduct fbc:id="G_Sll0418" fbc:label="Sll0418" fbc:name="Sll0418" />
      <fbc:geneProduct fbc:id="G_Sll1392" fbc:label="Sll1392" fbc:name="Sll1392" />
      <fbc:geneProduct fbc:id="G_Slr0493" fbc:label="Slr0493" fbc:name="Slr0493" />
      <fbc:geneProduct fbc:id="G_Slr0806" fbc:label="Slr0806" fbc:name="Slr0806" />
      <fbc:geneProduct fbc:id="G_sll0006" fbc:label="sll0006" fbc:name="sll0006" />
      <fbc:geneProduct fbc:id="G_sll0017" fbc:label="sll0017" fbc:name="sll0017" />
      <fbc:geneProduct fbc:id="G_sll0018" fbc:label="sll0018" fbc:name="sll0018" />
      <fbc:geneProduct fbc:id="G_sll0019" fbc:label="sll0019" fbc:name="sll0019" />
      <fbc:geneProduct fbc:id="G_sll0026" fbc:label="sll0026" fbc:name="sll0026" />
      <fbc:geneProduct fbc:id="G_sll0027" fbc:label="sll0027" fbc:name="sll0027" />
      <fbc:geneProduct fbc:id="G_sll0036" fbc:label="sll0036" fbc:name="sll0036" />
      <fbc:geneProduct fbc:id="G_sll0045" fbc:label="sll0045" fbc:name="sll0045" />
      <fbc:geneProduct fbc:id="G_sll0053" fbc:label="sll0053" fbc:name="sll0053" />
      <fbc:geneProduct fbc:id="G_sll0065" fbc:label="sll0065" fbc:name="sll0065" />
      <fbc:geneProduct fbc:id="G_sll0070" fbc:label="sll0070" fbc:name="sll0070" />
      <fbc:geneProduct fbc:id="G_sll0078" fbc:label="sll0078" fbc:name="sll0078" />
      <fbc:geneProduct fbc:id="G_sll0080" fbc:label="sll0080" fbc:name="sll0080" />
      <fbc:geneProduct fbc:id="G_sll0099" fbc:label="sll0099" fbc:name="sll0099" />
      <fbc:geneProduct fbc:id="G_sll0107" fbc:label="sll0107" fbc:name="sll0107" />
      <fbc:geneProduct fbc:id="G_sll0108" fbc:label="sll0108" fbc:name="sll0108" />
      <fbc:geneProduct fbc:id="G_sll0109" fbc:label="sll0109" fbc:name="sll0109" />
      <fbc:geneProduct fbc:id="G_sll0135" fbc:label="sll0135" fbc:name="sll0135" />
      <fbc:geneProduct fbc:id="G_sll0146" fbc:label="sll0146" fbc:name="sll0146" />
      <fbc:geneProduct fbc:id="G_sll0158" fbc:label="sll0158" fbc:name="sll0158" />
      <fbc:geneProduct fbc:id="G_sll0166" fbc:label="sll0166" fbc:name="sll0166" />
      <fbc:geneProduct fbc:id="G_sll0171" fbc:label="sll0171" fbc:name="sll0171" />
      <fbc:geneProduct fbc:id="G_sll0179" fbc:label="sll0179" fbc:name="sll0179" />
      <fbc:geneProduct fbc:id="G_sll0199" fbc:label="sll0199" fbc:name="sll0199" />
      <fbc:geneProduct fbc:id="G_sll0207" fbc:label="sll0207" fbc:name="sll0207" />
      <fbc:geneProduct fbc:id="G_sll0210" fbc:label="sll0210" fbc:name="sll0210" />
      <fbc:geneProduct fbc:id="G_sll0220" fbc:label="sll0220" fbc:name="sll0220" />
      <fbc:geneProduct fbc:id="G_sll0223" fbc:label="sll0223" fbc:name="sll0223" />
      <fbc:geneProduct fbc:id="G_sll0228" fbc:label="sll0228" fbc:name="sll0228" />
      <fbc:geneProduct fbc:id="G_sll0244" fbc:label="sll0244" fbc:name="sll0244" />
      <fbc:geneProduct fbc:id="G_sll0248" fbc:label="sll0248" fbc:name="sll0248" />
      <fbc:geneProduct fbc:id="G_sll0250" fbc:label="sll0250" fbc:name="sll0250" />
      <fbc:geneProduct fbc:id="G_sll0258" fbc:label="sll0258" fbc:name="sll0258" />
      <fbc:geneProduct fbc:id="G_sll0262" fbc:label="sll0262" fbc:name="sll0262" />
      <fbc:geneProduct fbc:id="G_sll0273" fbc:label="sll0273" fbc:name="sll0273" />
      <fbc:geneProduct fbc:id="G_sll0290" fbc:label="sll0290" fbc:name="sll0290" />
      <fbc:geneProduct fbc:id="G_sll0300" fbc:label="sll0300" fbc:name="sll0300" />
      <fbc:geneProduct fbc:id="G_sll0329" fbc:label="sll0329" fbc:name="sll0329" />
      <fbc:geneProduct fbc:id="G_sll0330" fbc:label="sll0330" fbc:name="sll0330" />
      <fbc:geneProduct fbc:id="G_sll0336" fbc:label="sll0336" fbc:name="sll0336" />
      <fbc:geneProduct fbc:id="G_sll0356" fbc:label="sll0356" fbc:name="sll0356" />
      <fbc:geneProduct fbc:id="G_sll0362" fbc:label="sll0362" fbc:name="sll0362" />
      <fbc:geneProduct fbc:id="G_sll0368" fbc:label="sll0368" fbc:name="sll0368" />
      <fbc:geneProduct fbc:id="G_sll0370" fbc:label="sll0370" fbc:name="sll0370" />
      <fbc:geneProduct fbc:id="G_sll0373" fbc:label="sll0373" fbc:name="sll0373" />
      <fbc:geneProduct fbc:id="G_sll0374" fbc:label="sll0374" fbc:name="sll0374" />
      <fbc:geneProduct fbc:id="G_sll0378" fbc:label="sll0378" fbc:name="sll0378" />
      <fbc:geneProduct fbc:id="G_sll0379" fbc:label="sll0379" fbc:name="sll0379" />
      <fbc:geneProduct fbc:id="G_sll0383" fbc:label="sll0383" fbc:name="sll0383" />
      <fbc:geneProduct fbc:id="G_sll0384" fbc:label="sll0384" fbc:name="sll0384" />
      <fbc:geneProduct fbc:id="G_sll0385" fbc:label="sll0385" fbc:name="sll0385" />
      <fbc:geneProduct fbc:id="G_sll0398" fbc:label="sll0398" fbc:name="sll0398" />
      <fbc:geneProduct fbc:id="G_sll0401" fbc:label="sll0401" fbc:name="sll0401" />
      <fbc:geneProduct fbc:id="G_sll0402" fbc:label="sll0402" fbc:name="sll0402" />
      <fbc:geneProduct fbc:id="G_sll0404" fbc:label="sll0404" fbc:name="sll0404" />
      <fbc:geneProduct fbc:id="G_sll0409" fbc:label="sll0409" fbc:name="sll0409" />
      <fbc:geneProduct fbc:id="G_sll0420" fbc:label="sll0420" fbc:name="sll0420" />
      <fbc:geneProduct fbc:id="G_sll0421" fbc:label="sll0421" fbc:name="sll0421" />
      <fbc:geneProduct fbc:id="G_sll0422" fbc:label="sll0422" fbc:name="sll0422" />
      <fbc:geneProduct fbc:id="G_sll0427" fbc:label="sll0427" fbc:name="sll0427" />
      <fbc:geneProduct fbc:id="G_sll0454" fbc:label="sll0454" fbc:name="sll0454" />
      <fbc:geneProduct fbc:id="G_sll0455" fbc:label="sll0455" fbc:name="sll0455" />
      <fbc:geneProduct fbc:id="G_sll0461" fbc:label="sll0461" fbc:name="sll0461" />
      <fbc:geneProduct fbc:id="G_sll0469" fbc:label="sll0469" fbc:name="sll0469" />
      <fbc:geneProduct fbc:id="G_sll0480" fbc:label="sll0480" fbc:name="sll0480" />
      <fbc:geneProduct fbc:id="G_sll0493" fbc:label="sll0493" fbc:name="sll0493" />
      <fbc:geneProduct fbc:id="G_sll0495" fbc:label="sll0495" fbc:name="sll0495" />
      <fbc:geneProduct fbc:id="G_sll0502" fbc:label="sll0502" fbc:name="sll0502" />
      <fbc:geneProduct fbc:id="G_sll0504" fbc:label="sll0504" fbc:name="sll0504" />
      <fbc:geneProduct fbc:id="G_sll0506" fbc:label="sll0506" fbc:name="sll0506" />
      <fbc:geneProduct fbc:id="G_sll0513" fbc:label="sll0513" fbc:name="sll0513" />
      <fbc:geneProduct fbc:id="G_sll0519" fbc:label="sll0519" fbc:name="sll0519" />
      <fbc:geneProduct fbc:id="G_sll0520" fbc:label="sll0520" fbc:name="sll0520" />
      <fbc:geneProduct fbc:id="G_sll0521" fbc:label="sll0521" fbc:name="sll0521" />
      <fbc:geneProduct fbc:id="G_sll0522" fbc:label="sll0522" fbc:name="sll0522" />
      <fbc:geneProduct fbc:id="G_sll0537" fbc:label="sll0537" fbc:name="sll0537" />
      <fbc:geneProduct fbc:id="G_sll0541" fbc:label="sll0541" fbc:name="sll0541" />
      <fbc:geneProduct fbc:id="G_sll0542" fbc:label="sll0542" fbc:name="sll0542" />
      <fbc:geneProduct fbc:id="G_sll0550" fbc:label="sll0550" fbc:name="sll0550" />
      <fbc:geneProduct fbc:id="G_sll0554" fbc:label="sll0554" fbc:name="sll0554" />
      <fbc:geneProduct fbc:id="G_sll0556" fbc:label="sll0556" fbc:name="sll0556" />
      <fbc:geneProduct fbc:id="G_sll0573" fbc:label="sll0573" fbc:name="sll0573" />
      <fbc:geneProduct fbc:id="G_sll0578" fbc:label="sll0578" fbc:name="sll0578" />
      <fbc:geneProduct fbc:id="G_sll0587" fbc:label="sll0587" fbc:name="sll0587" />
      <fbc:geneProduct fbc:id="G_sll0593" fbc:label="sll0593" fbc:name="sll0593" />
      <fbc:geneProduct fbc:id="G_sll0603" fbc:label="sll0603" fbc:name="sll0603" />
      <fbc:geneProduct fbc:id="G_sll0622" fbc:label="sll0622" fbc:name="sll0622" />
      <fbc:geneProduct fbc:id="G_sll0629" fbc:label="sll0629" fbc:name="sll0629" />
      <fbc:geneProduct fbc:id="G_sll0631" fbc:label="sll0631" fbc:name="sll0631" />
      <fbc:geneProduct fbc:id="G_sll0635" fbc:label="sll0635" fbc:name="sll0635" />
      <fbc:geneProduct fbc:id="G_sll0643" fbc:label="sll0643" fbc:name="sll0643" />
      <fbc:geneProduct fbc:id="G_sll0646" fbc:label="sll0646" fbc:name="sll0646" />
      <fbc:geneProduct fbc:id="G_sll0657" fbc:label="sll0657" fbc:name="sll0657" />
      <fbc:geneProduct fbc:id="G_sll0660" fbc:label="sll0660" fbc:name="sll0660" />
      <fbc:geneProduct fbc:id="G_sll0679" fbc:label="sll0679" fbc:name="sll0679" />
      <fbc:geneProduct fbc:id="G_sll0680" fbc:label="sll0680" fbc:name="sll0680" />
      <fbc:geneProduct fbc:id="G_sll0681" fbc:label="sll0681" fbc:name="sll0681" />
      <fbc:geneProduct fbc:id="G_sll0682" fbc:label="sll0682" fbc:name="sll0682" />
      <fbc:geneProduct fbc:id="G_sll0683" fbc:label="sll0683" fbc:name="sll0683" />
      <fbc:geneProduct fbc:id="G_sll0684" fbc:label="sll0684" fbc:name="sll0684" />
      <fbc:geneProduct fbc:id="G_sll0689" fbc:label="sll0689" fbc:name="sll0689" />
      <fbc:geneProduct fbc:id="G_sll0711" fbc:label="sll0711" fbc:name="sll0711" />
      <fbc:geneProduct fbc:id="G_sll0712" fbc:label="sll0712" fbc:name="sll0712" />
      <fbc:geneProduct fbc:id="G_sll0726" fbc:label="sll0726" fbc:name="sll0726" />
      <fbc:geneProduct fbc:id="G_sll0728" fbc:label="sll0728" fbc:name="sll0728" />
      <fbc:geneProduct fbc:id="G_sll0738" fbc:label="sll0738" fbc:name="sll0738" />
      <fbc:geneProduct fbc:id="G_sll0739" fbc:label="sll0739" fbc:name="sll0739" />
      <fbc:geneProduct fbc:id="G_sll0741" fbc:label="sll0741" fbc:name="sll0741" />
      <fbc:geneProduct fbc:id="G_sll0745" fbc:label="sll0745" fbc:name="sll0745" />
      <fbc:geneProduct fbc:id="G_sll0753" fbc:label="sll0753" fbc:name="sll0753" />
      <fbc:geneProduct fbc:id="G_sll0757" fbc:label="sll0757" fbc:name="sll0757" />
      <fbc:geneProduct fbc:id="G_sll0764" fbc:label="sll0764" fbc:name="sll0764" />
      <fbc:geneProduct fbc:id="G_sll0771" fbc:label="sll0771" fbc:name="sll0771" />
      <fbc:geneProduct fbc:id="G_sll0794" fbc:label="sll0794" fbc:name="sll0794" />
      <fbc:geneProduct fbc:id="G_sll0807" fbc:label="sll0807" fbc:name="sll0807" />
      <fbc:geneProduct fbc:id="G_sll0813" fbc:label="sll0813" fbc:name="sll0813" />
      <fbc:geneProduct fbc:id="G_sll0819" fbc:label="sll0819" fbc:name="sll0819" />
      <fbc:geneProduct fbc:id="G_sll0823" fbc:label="sll0823" fbc:name="sll0823" />
      <fbc:geneProduct fbc:id="G_sll0828" fbc:label="sll0828" fbc:name="sll0828" />
      <fbc:geneProduct fbc:id="G_sll0834" fbc:label="sll0834" fbc:name="sll0834" />
      <fbc:geneProduct fbc:id="G_sll0838" fbc:label="sll0838" fbc:name="sll0838" />
      <fbc:geneProduct fbc:id="G_sll0849" fbc:label="sll0849" fbc:name="sll0849" />
      <fbc:geneProduct fbc:id="G_sll0851" fbc:label="sll0851" fbc:name="sll0851" />
      <fbc:geneProduct fbc:id="G_sll0891" fbc:label="sll0891" fbc:name="sll0891" />
      <fbc:geneProduct fbc:id="G_sll0892" fbc:label="sll0892" fbc:name="sll0892" />
      <fbc:geneProduct fbc:id="G_sll0895" fbc:label="sll0895" fbc:name="sll0895" />
      <fbc:geneProduct fbc:id="G_sll0899" fbc:label="sll0899" fbc:name="sll0899" />
      <fbc:geneProduct fbc:id="G_sll0900" fbc:label="sll0900" fbc:name="sll0900" />
      <fbc:geneProduct fbc:id="G_sll0901" fbc:label="sll0901" fbc:name="sll0901" />
      <fbc:geneProduct fbc:id="G_sll0902" fbc:label="sll0902" fbc:name="sll0902" />
      <fbc:geneProduct fbc:id="G_sll0916" fbc:label="sll0916" fbc:name="sll0916" />
      <fbc:geneProduct fbc:id="G_sll0920" fbc:label="sll0920" fbc:name="sll0920" />
      <fbc:geneProduct fbc:id="G_sll0927" fbc:label="sll0927" fbc:name="sll0927" />
      <fbc:geneProduct fbc:id="G_sll0928" fbc:label="sll0928" fbc:name="sll0928" />
      <fbc:geneProduct fbc:id="G_sll0934" fbc:label="sll0934" fbc:name="sll0934" />
      <fbc:geneProduct fbc:id="G_sll0936" fbc:label="sll0936" fbc:name="sll0936" />
      <fbc:geneProduct fbc:id="G_sll0938" fbc:label="sll0938" fbc:name="sll0938" />
      <fbc:geneProduct fbc:id="G_sll0945" fbc:label="sll0945" fbc:name="sll0945" />
      <fbc:geneProduct fbc:id="G_sll0990" fbc:label="sll0990" fbc:name="sll0990" />
      <fbc:geneProduct fbc:id="G_sll1005" fbc:label="sll1005" fbc:name="sll1005" />
      <fbc:geneProduct fbc:id="G_sll1017" fbc:label="sll1017" fbc:name="sll1017" />
      <fbc:geneProduct fbc:id="G_sll1018" fbc:label="sll1018" fbc:name="sll1018" />
      <fbc:geneProduct fbc:id="G_sll1019" fbc:label="sll1019" fbc:name="sll1019" />
      <fbc:geneProduct fbc:id="G_sll1023" fbc:label="sll1023" fbc:name="sll1023" />
      <fbc:geneProduct fbc:id="G_sll1027" fbc:label="sll1027" fbc:name="sll1027" />
      <fbc:geneProduct fbc:id="G_sll1035" fbc:label="sll1035" fbc:name="sll1035" />
      <fbc:geneProduct fbc:id="G_sll1051" fbc:label="sll1051" fbc:name="sll1051" />
      <fbc:geneProduct fbc:id="G_sll1054" fbc:label="sll1054" fbc:name="sll1054" />
      <fbc:geneProduct fbc:id="G_sll1056" fbc:label="sll1056" fbc:name="sll1056" />
      <fbc:geneProduct fbc:id="G_sll1058" fbc:label="sll1058" fbc:name="sll1058" />
      <fbc:geneProduct fbc:id="G_sll1059" fbc:label="sll1059" fbc:name="sll1059" />
      <fbc:geneProduct fbc:id="G_sll1069" fbc:label="sll1069" fbc:name="sll1069" />
      <fbc:geneProduct fbc:id="G_sll1070" fbc:label="sll1070" fbc:name="sll1070" />
      <fbc:geneProduct fbc:id="G_sll1074" fbc:label="sll1074" fbc:name="sll1074" />
      <fbc:geneProduct fbc:id="G_sll1077" fbc:label="sll1077" fbc:name="sll1077" />
      <fbc:geneProduct fbc:id="G_sll1085" fbc:label="sll1085" fbc:name="sll1085" />
      <fbc:geneProduct fbc:id="G_sll1091" fbc:label="sll1091" fbc:name="sll1091" />
      <fbc:geneProduct fbc:id="G_sll1102" fbc:label="sll1102" fbc:name="sll1102" />
      <fbc:geneProduct fbc:id="G_sll1103and" fbc:label="sll1103and" fbc:name="sll1103and" />
      <fbc:geneProduct fbc:id="G_sll1104" fbc:label="sll1104" fbc:name="sll1104" />
      <fbc:geneProduct fbc:id="G_sll1108" fbc:label="sll1108" fbc:name="sll1108" />
      <fbc:geneProduct fbc:id="G_sll1112" fbc:label="sll1112" fbc:name="sll1112" />
      <fbc:geneProduct fbc:id="G_sll1127" fbc:label="sll1127" fbc:name="sll1127" />
      <fbc:geneProduct fbc:id="G_sll1161" fbc:label="sll1161" fbc:name="sll1161" />
      <fbc:geneProduct fbc:id="G_sll1172" fbc:label="sll1172" fbc:name="sll1172" />
      <fbc:geneProduct fbc:id="G_sll1182" fbc:label="sll1182" fbc:name="sll1182" />
      <fbc:geneProduct fbc:id="G_sll1184" fbc:label="sll1184" fbc:name="sll1184" />
      <fbc:geneProduct fbc:id="G_sll1185" fbc:label="sll1185" fbc:name="sll1185" />
      <fbc:geneProduct fbc:id="G_sll1189" fbc:label="sll1189" fbc:name="sll1189" />
      <fbc:geneProduct fbc:id="G_sll1194" fbc:label="sll1194" fbc:name="sll1194" />
      <fbc:geneProduct fbc:id="G_sll1196" fbc:label="sll1196" fbc:name="sll1196" />
      <fbc:geneProduct fbc:id="G_sll1212" fbc:label="sll1212" fbc:name="sll1212" />
      <fbc:geneProduct fbc:id="G_sll1213" fbc:label="sll1213" fbc:name="sll1213" />
      <fbc:geneProduct fbc:id="G_sll1214" fbc:label="sll1214" fbc:name="sll1214" />
      <fbc:geneProduct fbc:id="G_sll1220" fbc:label="sll1220" fbc:name="sll1220" />
      <fbc:geneProduct fbc:id="G_sll1221" fbc:label="sll1221" fbc:name="sll1221" />
      <fbc:geneProduct fbc:id="G_sll1223" fbc:label="sll1223" fbc:name="sll1223" />
      <fbc:geneProduct fbc:id="G_sll1224" fbc:label="sll1224" fbc:name="sll1224" />
      <fbc:geneProduct fbc:id="G_sll1226" fbc:label="sll1226" fbc:name="sll1226" />
      <fbc:geneProduct fbc:id="G_sll1234" fbc:label="sll1234" fbc:name="sll1234" />
      <fbc:geneProduct fbc:id="G_sll1249" fbc:label="sll1249" fbc:name="sll1249" />
      <fbc:geneProduct fbc:id="G_sll1258" fbc:label="sll1258" fbc:name="sll1258" />
      <fbc:geneProduct fbc:id="G_sll1262" fbc:label="sll1262" fbc:name="sll1262" />
      <fbc:geneProduct fbc:id="G_sll1270" fbc:label="sll1270" fbc:name="sll1270" />
      <fbc:geneProduct fbc:id="G_sll1275" fbc:label="sll1275" fbc:name="sll1275" />
      <fbc:geneProduct fbc:id="G_sll1282" fbc:label="sll1282" fbc:name="sll1282" />
      <fbc:geneProduct fbc:id="G_sll1299" fbc:label="sll1299" fbc:name="sll1299" />
      <fbc:geneProduct fbc:id="G_sll1316" fbc:label="sll1316" fbc:name="sll1316" />
      <fbc:geneProduct fbc:id="G_sll1317" fbc:label="sll1317" fbc:name="sll1317" />
      <fbc:geneProduct fbc:id="G_sll1321" fbc:label="sll1321" fbc:name="sll1321" />
      <fbc:geneProduct fbc:id="G_sll1322" fbc:label="sll1322" fbc:name="sll1322" />
      <fbc:geneProduct fbc:id="G_sll1323" fbc:label="sll1323" fbc:name="sll1323" />
      <fbc:geneProduct fbc:id="G_sll1324" fbc:label="sll1324" fbc:name="sll1324" />
      <fbc:geneProduct fbc:id="G_sll1325" fbc:label="sll1325" fbc:name="sll1325" />
      <fbc:geneProduct fbc:id="G_sll1326" fbc:label="sll1326" fbc:name="sll1326" />
      <fbc:geneProduct fbc:id="G_sll1327" fbc:label="sll1327" fbc:name="sll1327" />
      <fbc:geneProduct fbc:id="G_sll1336" fbc:label="sll1336" fbc:name="sll1336" />
      <fbc:geneProduct fbc:id="G_sll1342" fbc:label="sll1342" fbc:name="sll1342" />
      <fbc:geneProduct fbc:id="G_sll1349" fbc:label="sll1349" fbc:name="sll1349" />
      <fbc:geneProduct fbc:id="G_sll1356" fbc:label="sll1356" fbc:name="sll1356" />
      <fbc:geneProduct fbc:id="G_sll1358" fbc:label="sll1358" fbc:name="sll1358" />
      <fbc:geneProduct fbc:id="G_sll1359" fbc:label="sll1359" fbc:name="sll1359" />
      <fbc:geneProduct fbc:id="G_sll1362" fbc:label="sll1362" fbc:name="sll1362" />
      <fbc:geneProduct fbc:id="G_sll1363" fbc:label="sll1363" fbc:name="sll1363" />
      <fbc:geneProduct fbc:id="G_sll1370" fbc:label="sll1370" fbc:name="sll1370" />
      <fbc:geneProduct fbc:id="G_sll1382" fbc:label="sll1382" fbc:name="sll1382" />
      <fbc:geneProduct fbc:id="G_sll1383" fbc:label="sll1383" fbc:name="sll1383" />
      <fbc:geneProduct fbc:id="G_sll1393" fbc:label="sll1393" fbc:name="sll1393" />
      <fbc:geneProduct fbc:id="G_sll1395" fbc:label="sll1395" fbc:name="sll1395" />
      <fbc:geneProduct fbc:id="G_sll1398" fbc:label="sll1398" fbc:name="sll1398" />
      <fbc:geneProduct fbc:id="G_sll1415" fbc:label="sll1415" fbc:name="sll1415" />
      <fbc:geneProduct fbc:id="G_sll1418" fbc:label="sll1418" fbc:name="sll1418" />
      <fbc:geneProduct fbc:id="G_sll1425" fbc:label="sll1425" fbc:name="sll1425" />
      <fbc:geneProduct fbc:id="G_sll1430" fbc:label="sll1430" fbc:name="sll1430" />
      <fbc:geneProduct fbc:id="G_sll1435" fbc:label="sll1435" fbc:name="sll1435" />
      <fbc:geneProduct fbc:id="G_sll1440" fbc:label="sll1440" fbc:name="sll1440" />
      <fbc:geneProduct fbc:id="G_sll1441" fbc:label="sll1441" fbc:name="sll1441" />
      <fbc:geneProduct fbc:id="G_sll1443" fbc:label="sll1443" fbc:name="sll1443" />
      <fbc:geneProduct fbc:id="G_sll1444" fbc:label="sll1444" fbc:name="sll1444" />
      <fbc:geneProduct fbc:id="G_sll1450" fbc:label="sll1450" fbc:name="sll1450" />
      <fbc:geneProduct fbc:id="G_sll1452" fbc:label="sll1452" fbc:name="sll1452" />
      <fbc:geneProduct fbc:id="G_sll1453" fbc:label="sll1453" fbc:name="sll1453" />
      <fbc:geneProduct fbc:id="G_sll1454" fbc:label="sll1454" fbc:name="sll1454" />
      <fbc:geneProduct fbc:id="G_sll1459" fbc:label="sll1459" fbc:name="sll1459" />
      <fbc:geneProduct fbc:id="G_sll1468" fbc:label="sll1468" fbc:name="sll1468" />
      <fbc:geneProduct fbc:id="G_sll1470" fbc:label="sll1470" fbc:name="sll1470" />
      <fbc:geneProduct fbc:id="G_sll1471" fbc:label="sll1471" fbc:name="sll1471" />
      <fbc:geneProduct fbc:id="G_sll1479" fbc:label="sll1479" fbc:name="sll1479" />
      <fbc:geneProduct fbc:id="G_sll1484" fbc:label="sll1484" fbc:name="sll1484" />
      <fbc:geneProduct fbc:id="G_sll1496" fbc:label="sll1496" fbc:name="sll1496" />
      <fbc:geneProduct fbc:id="G_sll1498" fbc:label="sll1498" fbc:name="sll1498" />
      <fbc:geneProduct fbc:id="G_sll1499" fbc:label="sll1499" fbc:name="sll1499" />
      <fbc:geneProduct fbc:id="G_sll1501" fbc:label="sll1501" fbc:name="sll1501" />
      <fbc:geneProduct fbc:id="G_sll1502" fbc:label="sll1502" fbc:name="sll1502" />
      <fbc:geneProduct fbc:id="G_sll1508" fbc:label="sll1508" fbc:name="sll1508" />
      <fbc:geneProduct fbc:id="G_sll1510" fbc:label="sll1510" fbc:name="sll1510" />
      <fbc:geneProduct fbc:id="G_sll1521" fbc:label="sll1521" fbc:name="sll1521" />
      <fbc:geneProduct fbc:id="G_sll1522" fbc:label="sll1522" fbc:name="sll1522" />
      <fbc:geneProduct fbc:id="G_sll1525" fbc:label="sll1525" fbc:name="sll1525" />
      <fbc:geneProduct fbc:id="G_sll1553" fbc:label="sll1553" fbc:name="sll1553" />
      <fbc:geneProduct fbc:id="G_sll1556" fbc:label="sll1556" fbc:name="sll1556" />
      <fbc:geneProduct fbc:id="G_sll1557" fbc:label="sll1557" fbc:name="sll1557" />
      <fbc:geneProduct fbc:id="G_sll1558" fbc:label="sll1558" fbc:name="sll1558" />
      <fbc:geneProduct fbc:id="G_sll1559" fbc:label="sll1559" fbc:name="sll1559" />
      <fbc:geneProduct fbc:id="G_sll1561" fbc:label="sll1561" fbc:name="sll1561" />
      <fbc:geneProduct fbc:id="G_sll1564" fbc:label="sll1564" fbc:name="sll1564" />
      <fbc:geneProduct fbc:id="G_sll1566" fbc:label="sll1566" fbc:name="sll1566" />
      <fbc:geneProduct fbc:id="G_sll1577" fbc:label="sll1577" fbc:name="sll1577" />
      <fbc:geneProduct fbc:id="G_sll1578" fbc:label="sll1578" fbc:name="sll1578" />
      <fbc:geneProduct fbc:id="G_sll1579" fbc:label="sll1579" fbc:name="sll1579" />
      <fbc:geneProduct fbc:id="G_sll1580" fbc:label="sll1580" fbc:name="sll1580" />
      <fbc:geneProduct fbc:id="G_sll1598" fbc:label="sll1598" fbc:name="sll1598" />
      <fbc:geneProduct fbc:id="G_sll1599" fbc:label="sll1599" fbc:name="sll1599" />
      <fbc:geneProduct fbc:id="G_sll1600" fbc:label="sll1600" fbc:name="sll1600" />
      <fbc:geneProduct fbc:id="G_sll1605" fbc:label="sll1605" fbc:name="sll1605" />
      <fbc:geneProduct fbc:id="G_sll1612" fbc:label="sll1612" fbc:name="sll1612" />
      <fbc:geneProduct fbc:id="G_sll1614" fbc:label="sll1614" fbc:name="sll1614" />
      <fbc:geneProduct fbc:id="G_sll1625" fbc:label="sll1625" fbc:name="sll1625" />
      <fbc:geneProduct fbc:id="G_sll1635" fbc:label="sll1635" fbc:name="sll1635" />
      <fbc:geneProduct fbc:id="G_sll1639" fbc:label="sll1639" fbc:name="sll1639" />
      <fbc:geneProduct fbc:id="G_sll1641" fbc:label="sll1641" fbc:name="sll1641" />
      <fbc:geneProduct fbc:id="G_sll1653" fbc:label="sll1653" fbc:name="sll1653" />
      <fbc:geneProduct fbc:id="G_sll1662" fbc:label="sll1662" fbc:name="sll1662" />
      <fbc:geneProduct fbc:id="G_sll1669" fbc:label="sll1669" fbc:name="sll1669" />
      <fbc:geneProduct fbc:id="G_sll1676" fbc:label="sll1676" fbc:name="sll1676" />
      <fbc:geneProduct fbc:id="G_sll1682" fbc:label="sll1682" fbc:name="sll1682" />
      <fbc:geneProduct fbc:id="G_sll1683" fbc:label="sll1683" fbc:name="sll1683" />
      <fbc:geneProduct fbc:id="G_sll1688" fbc:label="sll1688" fbc:name="sll1688" />
      <fbc:geneProduct fbc:id="G_sll1713" fbc:label="sll1713" fbc:name="sll1713" />
      <fbc:geneProduct fbc:id="G_sll1721" fbc:label="sll1721" fbc:name="sll1721" />
      <fbc:geneProduct fbc:id="G_sll1722" fbc:label="sll1722" fbc:name="sll1722" />
      <fbc:geneProduct fbc:id="G_sll1732" fbc:label="sll1732" fbc:name="sll1732" />
      <fbc:geneProduct fbc:id="G_sll1733" fbc:label="sll1733" fbc:name="sll1733" />
      <fbc:geneProduct fbc:id="G_sll1734" fbc:label="sll1734" fbc:name="sll1734" />
      <fbc:geneProduct fbc:id="G_sll1735" fbc:label="sll1735" fbc:name="sll1735" />
      <fbc:geneProduct fbc:id="G_sll1747" fbc:label="sll1747" fbc:name="sll1747" />
      <fbc:geneProduct fbc:id="G_sll1750" fbc:label="sll1750" fbc:name="sll1750" />
      <fbc:geneProduct fbc:id="G_sll1758" fbc:label="sll1758" fbc:name="sll1758" />
      <fbc:geneProduct fbc:id="G_sll1760" fbc:label="sll1760" fbc:name="sll1760" />
      <fbc:geneProduct fbc:id="G_sll1776" fbc:label="sll1776" fbc:name="sll1776" />
      <fbc:geneProduct fbc:id="G_sll1815" fbc:label="sll1815" fbc:name="sll1815" />
      <fbc:geneProduct fbc:id="G_sll1823" fbc:label="sll1823" fbc:name="sll1823" />
      <fbc:geneProduct fbc:id="G_sll1831" fbc:label="sll1831" fbc:name="sll1831" />
      <fbc:geneProduct fbc:id="G_sll1833" fbc:label="sll1833" fbc:name="sll1833" />
      <fbc:geneProduct fbc:id="G_sll1841" fbc:label="sll1841" fbc:name="sll1841" />
      <fbc:geneProduct fbc:id="G_sll1848" fbc:label="sll1848" fbc:name="sll1848" />
      <fbc:geneProduct fbc:id="G_sll1852" fbc:label="sll1852" fbc:name="sll1852" />
      <fbc:geneProduct fbc:id="G_sll1867" fbc:label="sll1867" fbc:name="sll1867" />
      <fbc:geneProduct fbc:id="G_sll1874" fbc:label="sll1874" fbc:name="sll1874" />
      <fbc:geneProduct fbc:id="G_sll1875" fbc:label="sll1875" fbc:name="sll1875" />
      <fbc:geneProduct fbc:id="G_sll1876" fbc:label="sll1876" fbc:name="sll1876" />
      <fbc:geneProduct fbc:id="G_sll1878" fbc:label="sll1878" fbc:name="sll1878" />
      <fbc:geneProduct fbc:id="G_sll1883" fbc:label="sll1883" fbc:name="sll1883" />
      <fbc:geneProduct fbc:id="G_sll1890" fbc:label="sll1890" fbc:name="sll1890" />
      <fbc:geneProduct fbc:id="G_sll1893" fbc:label="sll1893" fbc:name="sll1893" />
      <fbc:geneProduct fbc:id="G_sll1894" fbc:label="sll1894" fbc:name="sll1894" />
      <fbc:geneProduct fbc:id="G_sll1898" fbc:label="sll1898" fbc:name="sll1898" />
      <fbc:geneProduct fbc:id="G_sll1899" fbc:label="sll1899" fbc:name="sll1899" />
      <fbc:geneProduct fbc:id="G_sll1908" fbc:label="sll1908" fbc:name="sll1908" />
      <fbc:geneProduct fbc:id="G_sll1916" fbc:label="sll1916" fbc:name="sll1916" />
      <fbc:geneProduct fbc:id="G_sll1917" fbc:label="sll1917" fbc:name="sll1917" />
      <fbc:geneProduct fbc:id="G_sll1920" fbc:label="sll1920" fbc:name="sll1920" />
      <fbc:geneProduct fbc:id="G_sll1931" fbc:label="sll1931" fbc:name="sll1931" />
      <fbc:geneProduct fbc:id="G_sll1945" fbc:label="sll1945" fbc:name="sll1945" />
      <fbc:geneProduct fbc:id="G_sll1958" fbc:label="sll1958" fbc:name="sll1958" />
      <fbc:geneProduct fbc:id="G_sll1973" fbc:label="sll1973" fbc:name="sll1973" />
      <fbc:geneProduct fbc:id="G_sll1981" fbc:label="sll1981" fbc:name="sll1981" />
      <fbc:geneProduct fbc:id="G_sll1987" fbc:label="sll1987" fbc:name="sll1987" />
      <fbc:geneProduct fbc:id="G_sll1994" fbc:label="sll1994" fbc:name="sll1994" />
      <fbc:geneProduct fbc:id="G_sll2010" fbc:label="sll2010" fbc:name="sll2010" />
      <fbc:geneProduct fbc:id="G_sll8031" fbc:label="sll8031" fbc:name="sll8031" />
      <fbc:geneProduct fbc:id="G_slr0009" fbc:label="slr0009" fbc:name="slr0009" />
      <fbc:geneProduct fbc:id="G_slr0012" fbc:label="slr0012" fbc:name="slr0012" />
      <fbc:geneProduct fbc:id="G_slr0014" fbc:label="slr0014" fbc:name="slr0014" />
      <fbc:geneProduct fbc:id="G_slr0015" fbc:label="slr0015" fbc:name="slr0015" />
      <fbc:geneProduct fbc:id="G_slr0017" fbc:label="slr0017" fbc:name="slr0017" />
      <fbc:geneProduct fbc:id="G_slr0018" fbc:label="slr0018" fbc:name="slr0018" />
      <fbc:geneProduct fbc:id="G_slr0032" fbc:label="slr0032" fbc:name="slr0032" />
      <fbc:geneProduct fbc:id="G_slr0033" fbc:label="slr0033" fbc:name="slr0033" />
      <fbc:geneProduct fbc:id="G_slr0036" fbc:label="slr0036" fbc:name="slr0036" />
      <fbc:geneProduct fbc:id="G_slr0040" fbc:label="slr0040" fbc:name="slr0040" />
      <fbc:geneProduct fbc:id="G_slr0041" fbc:label="slr0041" fbc:name="slr0041" />
      <fbc:geneProduct fbc:id="G_slr0043" fbc:label="slr0043" fbc:name="slr0043" />
      <fbc:geneProduct fbc:id="G_slr0044" fbc:label="slr0044" fbc:name="slr0044" />
      <fbc:geneProduct fbc:id="G_slr0051" fbc:label="slr0051" fbc:name="slr0051" />
      <fbc:geneProduct fbc:id="G_slr0055" fbc:label="slr0055" fbc:name="slr0055" />
      <fbc:geneProduct fbc:id="G_slr0056" fbc:label="slr0056" fbc:name="slr0056" />
      <fbc:geneProduct fbc:id="G_slr0066" fbc:label="slr0066" fbc:name="slr0066" />
      <fbc:geneProduct fbc:id="G_slr0070" fbc:label="slr0070" fbc:name="slr0070" />
      <fbc:geneProduct fbc:id="G_slr0084" fbc:label="slr0084" fbc:name="slr0084" />
      <fbc:geneProduct fbc:id="G_slr0088" fbc:label="slr0088" fbc:name="slr0088" />
      <fbc:geneProduct fbc:id="G_slr0089" fbc:label="slr0089" fbc:name="slr0089" />
      <fbc:geneProduct fbc:id="G_slr0090" fbc:label="slr0090" fbc:name="slr0090" />
      <fbc:geneProduct fbc:id="G_slr0091" fbc:label="slr0091" fbc:name="slr0091" />
      <fbc:geneProduct fbc:id="G_slr0118" fbc:label="slr0118" fbc:name="slr0118" />
      <fbc:geneProduct fbc:id="G_slr0150" fbc:label="slr0150" fbc:name="slr0150" />
      <fbc:geneProduct fbc:id="G_slr0185" fbc:label="slr0185" fbc:name="slr0185" />
      <fbc:geneProduct fbc:id="G_slr0186" fbc:label="slr0186" fbc:name="slr0186" />
      <fbc:geneProduct fbc:id="G_slr0194" fbc:label="slr0194" fbc:name="slr0194" />
      <fbc:geneProduct fbc:id="G_slr0212" fbc:label="slr0212" fbc:name="slr0212" />
      <fbc:geneProduct fbc:id="G_slr0213" fbc:label="slr0213" fbc:name="slr0213" />
      <fbc:geneProduct fbc:id="G_slr0214" fbc:label="slr0214" fbc:name="slr0214" />
      <fbc:geneProduct fbc:id="G_slr0216" fbc:label="slr0216" fbc:name="slr0216" />
      <fbc:geneProduct fbc:id="G_slr0220" fbc:label="slr0220" fbc:name="slr0220" />
      <fbc:geneProduct fbc:id="G_slr0229" fbc:label="slr0229" fbc:name="slr0229" />
      <fbc:geneProduct fbc:id="G_slr0239" fbc:label="slr0239" fbc:name="slr0239" />
      <fbc:geneProduct fbc:id="G_slr0252" fbc:label="slr0252" fbc:name="slr0252" />
      <fbc:geneProduct fbc:id="G_slr0260" fbc:label="slr0260" fbc:name="slr0260" />
      <fbc:geneProduct fbc:id="G_slr0261" fbc:label="slr0261" fbc:name="slr0261" />
      <fbc:geneProduct fbc:id="G_slr0288" fbc:label="slr0288" fbc:name="slr0288" />
      <fbc:geneProduct fbc:id="G_slr0293" fbc:label="slr0293" fbc:name="slr0293" />
      <fbc:geneProduct fbc:id="G_slr0301" fbc:label="slr0301" fbc:name="slr0301" />
      <fbc:geneProduct fbc:id="G_slr0327" fbc:label="slr0327" fbc:name="slr0327" />
      <fbc:geneProduct fbc:id="G_slr0331" fbc:label="slr0331" fbc:name="slr0331" />
      <fbc:geneProduct fbc:id="G_slr0335" fbc:label="slr0335" fbc:name="slr0335" />
      <fbc:geneProduct fbc:id="G_slr0342" fbc:label="slr0342" fbc:name="slr0342" />
      <fbc:geneProduct fbc:id="G_slr0343" fbc:label="slr0343" fbc:name="slr0343" />
      <fbc:geneProduct fbc:id="G_slr0348" fbc:label="slr0348" fbc:name="slr0348" />
      <fbc:geneProduct fbc:id="G_slr0357" fbc:label="slr0357" fbc:name="slr0357" />
      <fbc:geneProduct fbc:id="G_slr0370" fbc:label="slr0370" fbc:name="slr0370" />
      <fbc:geneProduct fbc:id="G_slr0379" fbc:label="slr0379" fbc:name="slr0379" />
      <fbc:geneProduct fbc:id="G_slr0381" fbc:label="slr0381" fbc:name="slr0381" />
      <fbc:geneProduct fbc:id="G_slr0384" fbc:label="slr0384" fbc:name="slr0384" />
      <fbc:geneProduct fbc:id="G_slr0394" fbc:label="slr0394" fbc:name="slr0394" />
      <fbc:geneProduct fbc:id="G_slr0395" fbc:label="slr0395" fbc:name="slr0395" />
      <fbc:geneProduct fbc:id="G_slr0400" fbc:label="slr0400" fbc:name="slr0400" />
      <fbc:geneProduct fbc:id="G_slr0406" fbc:label="slr0406" fbc:name="slr0406" />
      <fbc:geneProduct fbc:id="G_slr0415" fbc:label="slr0415" fbc:name="slr0415" />
      <fbc:geneProduct fbc:id="G_slr0426" fbc:label="slr0426" fbc:name="slr0426" />
      <fbc:geneProduct fbc:id="G_slr0435" fbc:label="slr0435" fbc:name="slr0435" />
      <fbc:geneProduct fbc:id="G_slr0444" fbc:label="slr0444" fbc:name="slr0444" />
      <fbc:geneProduct fbc:id="G_slr0447" fbc:label="slr0447" fbc:name="slr0447" />
      <fbc:geneProduct fbc:id="G_slr0452" fbc:label="slr0452" fbc:name="slr0452" />
      <fbc:geneProduct fbc:id="G_slr0458" fbc:label="slr0458" fbc:name="slr0458" />
      <fbc:geneProduct fbc:id="G_slr0467" fbc:label="slr0467" fbc:name="slr0467" />
      <fbc:geneProduct fbc:id="G_slr0477" fbc:label="slr0477" fbc:name="slr0477" />
      <fbc:geneProduct fbc:id="G_slr0488" fbc:label="slr0488" fbc:name="slr0488" />
      <fbc:geneProduct fbc:id="G_slr0492" fbc:label="slr0492" fbc:name="slr0492" />
      <fbc:geneProduct fbc:id="G_slr0493" fbc:label="slr0493" fbc:name="slr0493" />
      <fbc:geneProduct fbc:id="G_slr0500" fbc:label="slr0500" fbc:name="slr0500" />
      <fbc:geneProduct fbc:id="G_slr0506" fbc:label="slr0506" fbc:name="slr0506" />
      <fbc:geneProduct fbc:id="G_slr0513" fbc:label="slr0513" fbc:name="slr0513" />
      <fbc:geneProduct fbc:id="G_slr0520" fbc:label="slr0520" fbc:name="slr0520" />
      <fbc:geneProduct fbc:id="G_slr0523" fbc:label="slr0523" fbc:name="slr0523" />
      <fbc:geneProduct fbc:id="G_slr0525" fbc:label="slr0525" fbc:name="slr0525" />
      <fbc:geneProduct fbc:id="G_slr0526" fbc:label="slr0526" fbc:name="slr0526" />
      <fbc:geneProduct fbc:id="G_slr0528" fbc:label="slr0528" fbc:name="slr0528" />
      <fbc:geneProduct fbc:id="G_slr0529" fbc:label="slr0529" fbc:name="slr0529" />
      <fbc:geneProduct fbc:id="G_slr0530" fbc:label="slr0530" fbc:name="slr0530" />
      <fbc:geneProduct fbc:id="G_slr0531" fbc:label="slr0531" fbc:name="slr0531" />
      <fbc:geneProduct fbc:id="G_slr0536" fbc:label="slr0536" fbc:name="slr0536" />
      <fbc:geneProduct fbc:id="G_slr0543" fbc:label="slr0543" fbc:name="slr0543" />
      <fbc:geneProduct fbc:id="G_slr0546" fbc:label="slr0546" fbc:name="slr0546" />
      <fbc:geneProduct fbc:id="G_slr0549" fbc:label="slr0549" fbc:name="slr0549" />
      <fbc:geneProduct fbc:id="G_slr0550" fbc:label="slr0550" fbc:name="slr0550" />
      <fbc:geneProduct fbc:id="G_slr0553" fbc:label="slr0553" fbc:name="slr0553" />
      <fbc:geneProduct fbc:id="G_slr0557" fbc:label="slr0557" fbc:name="slr0557" />
      <fbc:geneProduct fbc:id="G_slr0559" fbc:label="slr0559" fbc:name="slr0559" />
      <fbc:geneProduct fbc:id="G_slr0585" fbc:label="slr0585" fbc:name="slr0585" />
      <fbc:geneProduct fbc:id="G_slr0591" fbc:label="slr0591" fbc:name="slr0591" />
      <fbc:geneProduct fbc:id="G_slr0597" fbc:label="slr0597" fbc:name="slr0597" />
      <fbc:geneProduct fbc:id="G_slr0600" fbc:label="slr0600" fbc:name="slr0600" />
      <fbc:geneProduct fbc:id="G_slr0608" fbc:label="slr0608" fbc:name="slr0608" />
      <fbc:geneProduct fbc:id="G_slr0618" fbc:label="slr0618" fbc:name="slr0618" />
      <fbc:geneProduct fbc:id="G_slr0624" fbc:label="slr0624" fbc:name="slr0624" />
      <fbc:geneProduct fbc:id="G_slr0633" fbc:label="slr0633" fbc:name="slr0633" />
      <fbc:geneProduct fbc:id="G_slr0636" fbc:label="slr0636" fbc:name="slr0636" />
      <fbc:geneProduct fbc:id="G_slr0638" fbc:label="slr0638" fbc:name="slr0638" />
      <fbc:geneProduct fbc:id="G_slr0649" fbc:label="slr0649" fbc:name="slr0649" />
      <fbc:geneProduct fbc:id="G_slr0652" fbc:label="slr0652" fbc:name="slr0652" />
      <fbc:geneProduct fbc:id="G_slr0657" fbc:label="slr0657" fbc:name="slr0657" />
      <fbc:geneProduct fbc:id="G_slr0661" fbc:label="slr0661" fbc:name="slr0661" />
      <fbc:geneProduct fbc:id="G_slr0662" fbc:label="slr0662" fbc:name="slr0662" />
      <fbc:geneProduct fbc:id="G_slr0665" fbc:label="slr0665" fbc:name="slr0665" />
      <fbc:geneProduct fbc:id="G_slr0676" fbc:label="slr0676" fbc:name="slr0676" />
      <fbc:geneProduct fbc:id="G_slr0682" fbc:label="slr0682" fbc:name="slr0682" />
      <fbc:geneProduct fbc:id="G_slr0710" fbc:label="slr0710" fbc:name="slr0710" />
      <fbc:geneProduct fbc:id="G_slr0721" fbc:label="slr0721" fbc:name="slr0721" />
      <fbc:geneProduct fbc:id="G_slr0737" fbc:label="slr0737" fbc:name="slr0737" />
      <fbc:geneProduct fbc:id="G_slr0738" fbc:label="slr0738" fbc:name="slr0738" />
      <fbc:geneProduct fbc:id="G_slr0739" fbc:label="slr0739" fbc:name="slr0739" />
      <fbc:geneProduct fbc:id="G_slr0746" fbc:label="slr0746" fbc:name="slr0746" />
      <fbc:geneProduct fbc:id="G_slr0747" fbc:label="slr0747" fbc:name="slr0747" />
      <fbc:geneProduct fbc:id="G_slr0749" fbc:label="slr0749" fbc:name="slr0749" />
      <fbc:geneProduct fbc:id="G_slr0750" fbc:label="slr0750" fbc:name="slr0750" />
      <fbc:geneProduct fbc:id="G_slr0752" fbc:label="slr0752" fbc:name="slr0752" />
      <fbc:geneProduct fbc:id="G_slr0772" fbc:label="slr0772" fbc:name="slr0772" />
      <fbc:geneProduct fbc:id="G_slr0776" fbc:label="slr0776" fbc:name="slr0776" />
      <fbc:geneProduct fbc:id="G_slr0783" fbc:label="slr0783" fbc:name="slr0783" />
      <fbc:geneProduct fbc:id="G_slr0787" fbc:label="slr0787" fbc:name="slr0787" />
      <fbc:geneProduct fbc:id="G_slr0788" fbc:label="slr0788" fbc:name="slr0788" />
      <fbc:geneProduct fbc:id="G_slr0797" fbc:label="slr0797" fbc:name="slr0797" />
      <fbc:geneProduct fbc:id="G_slr0798" fbc:label="slr0798" fbc:name="slr0798" />
      <fbc:geneProduct fbc:id="G_slr0809" fbc:label="slr0809" fbc:name="slr0809" />
      <fbc:geneProduct fbc:id="G_slr0812" fbc:label="slr0812" fbc:name="slr0812" />
      <fbc:geneProduct fbc:id="G_slr0817" fbc:label="slr0817" fbc:name="slr0817" />
      <fbc:geneProduct fbc:id="G_slr0827" fbc:label="slr0827" fbc:name="slr0827" />
      <fbc:geneProduct fbc:id="G_slr0836" fbc:label="slr0836" fbc:name="slr0836" />
      <fbc:geneProduct fbc:id="G_slr0838" fbc:label="slr0838" fbc:name="slr0838" />
      <fbc:geneProduct fbc:id="G_slr0839" fbc:label="slr0839" fbc:name="slr0839" />
      <fbc:geneProduct fbc:id="G_slr0844" fbc:label="slr0844" fbc:name="slr0844" />
      <fbc:geneProduct fbc:id="G_slr0847" fbc:label="slr0847" fbc:name="slr0847" />
      <fbc:geneProduct fbc:id="G_slr0851" fbc:label="slr0851" fbc:name="slr0851" />
      <fbc:geneProduct fbc:id="G_slr0861" fbc:label="slr0861" fbc:name="slr0861" />
      <fbc:geneProduct fbc:id="G_slr0877" fbc:label="slr0877" fbc:name="slr0877" />
      <fbc:geneProduct fbc:id="G_slr0879" fbc:label="slr0879" fbc:name="slr0879" />
      <fbc:geneProduct fbc:id="G_slr0884" fbc:label="slr0884" fbc:name="slr0884" />
      <fbc:geneProduct fbc:id="G_slr0886" fbc:label="slr0886" fbc:name="slr0886" />
      <fbc:geneProduct fbc:id="G_slr0887" fbc:label="slr0887" fbc:name="slr0887" />
      <fbc:geneProduct fbc:id="G_slr0898" fbc:label="slr0898" fbc:name="slr0898" />
      <fbc:geneProduct fbc:id="G_slr0899" fbc:label="slr0899" fbc:name="slr0899" />
      <fbc:geneProduct fbc:id="G_slr0905" fbc:label="slr0905" fbc:name="slr0905" />
      <fbc:geneProduct fbc:id="G_slr0906" fbc:label="slr0906" fbc:name="slr0906" />
      <fbc:geneProduct fbc:id="G_slr0917" fbc:label="slr0917" fbc:name="slr0917" />
      <fbc:geneProduct fbc:id="G_slr0927" fbc:label="slr0927" fbc:name="slr0927" />
      <fbc:geneProduct fbc:id="G_slr0936" fbc:label="slr0936" fbc:name="slr0936" />
      <fbc:geneProduct fbc:id="G_slr0940" fbc:label="slr0940" fbc:name="slr0940" />
      <fbc:geneProduct fbc:id="G_slr0942" fbc:label="slr0942" fbc:name="slr0942" />
      <fbc:geneProduct fbc:id="G_slr0943" fbc:label="slr0943" fbc:name="slr0943" />
      <fbc:geneProduct fbc:id="G_slr0949" fbc:label="slr0949" fbc:name="slr0949" />
      <fbc:geneProduct fbc:id="G_slr0951" fbc:label="slr0951" fbc:name="slr0951" />
      <fbc:geneProduct fbc:id="G_slr0952" fbc:label="slr0952" fbc:name="slr0952" />
      <fbc:geneProduct fbc:id="G_slr0953" fbc:label="slr0953" fbc:name="slr0953" />
      <fbc:geneProduct fbc:id="G_slr0958" fbc:label="slr0958" fbc:name="slr0958" />
      <fbc:geneProduct fbc:id="G_slr0963" fbc:label="slr0963" fbc:name="slr0963" />
      <fbc:geneProduct fbc:id="G_slr0966" fbc:label="slr0966" fbc:name="slr0966" />
      <fbc:geneProduct fbc:id="G_slr0969" fbc:label="slr0969" fbc:name="slr0969" />
      <fbc:geneProduct fbc:id="G_slr0983" fbc:label="slr0983" fbc:name="slr0983" />
      <fbc:geneProduct fbc:id="G_slr0985" fbc:label="slr0985" fbc:name="slr0985" />
      <fbc:geneProduct fbc:id="G_slr1020" fbc:label="slr1020" fbc:name="slr1020" />
      <fbc:geneProduct fbc:id="G_slr1022" fbc:label="slr1022" fbc:name="slr1022" />
      <fbc:geneProduct fbc:id="G_slr1030" fbc:label="slr1030" fbc:name="slr1030" />
      <fbc:geneProduct fbc:id="G_slr1031" fbc:label="slr1031" fbc:name="slr1031" />
      <fbc:geneProduct fbc:id="G_slr1051" fbc:label="slr1051" fbc:name="slr1051" />
      <fbc:geneProduct fbc:id="G_slr1055" fbc:label="slr1055" fbc:name="slr1055" />
      <fbc:geneProduct fbc:id="G_slr1067" fbc:label="slr1067" fbc:name="slr1067" />
      <fbc:geneProduct fbc:id="G_slr1072" fbc:label="slr1072" fbc:name="slr1072" />
      <fbc:geneProduct fbc:id="G_slr1078" fbc:label="slr1078" fbc:name="slr1078" />
      <fbc:geneProduct fbc:id="G_slr1093" fbc:label="slr1093" fbc:name="slr1093" />
      <fbc:geneProduct fbc:id="G_slr1096" fbc:label="slr1096" fbc:name="slr1096" />
      <fbc:geneProduct fbc:id="G_slr1099" fbc:label="slr1099" fbc:name="slr1099" />
      <fbc:geneProduct fbc:id="G_slr1123" fbc:label="slr1123" fbc:name="slr1123" />
      <fbc:geneProduct fbc:id="G_slr1124" fbc:label="slr1124" fbc:name="slr1124" />
      <fbc:geneProduct fbc:id="G_slr1133" fbc:label="slr1133" fbc:name="slr1133" />
      <fbc:geneProduct fbc:id="G_slr1134" fbc:label="slr1134" fbc:name="slr1134" />
      <fbc:geneProduct fbc:id="G_slr1136" fbc:label="slr1136" fbc:name="slr1136" />
      <fbc:geneProduct fbc:id="G_slr1137" fbc:label="slr1137" fbc:name="slr1137" />
      <fbc:geneProduct fbc:id="G_slr1138" fbc:label="slr1138" fbc:name="slr1138" />
      <fbc:geneProduct fbc:id="G_slr1145" fbc:label="slr1145" fbc:name="slr1145" />
      <fbc:geneProduct fbc:id="G_slr1159" fbc:label="slr1159" fbc:name="slr1159" />
      <fbc:geneProduct fbc:id="G_slr1164" fbc:label="slr1164" fbc:name="slr1164" />
      <fbc:geneProduct fbc:id="G_slr1165" fbc:label="slr1165" fbc:name="slr1165" />
      <fbc:geneProduct fbc:id="G_slr1167" fbc:label="slr1167" fbc:name="slr1167" />
      <fbc:geneProduct fbc:id="G_slr1171" fbc:label="slr1171" fbc:name="slr1171" />
      <fbc:geneProduct fbc:id="G_slr1176" fbc:label="slr1176" fbc:name="slr1176" />
      <fbc:geneProduct fbc:id="G_slr1181" fbc:label="slr1181" fbc:name="slr1181" />
      <fbc:geneProduct fbc:id="G_slr1185" fbc:label="slr1185" fbc:name="slr1185" />
      <fbc:geneProduct fbc:id="G_slr1200" fbc:label="slr1200" fbc:name="slr1200" />
      <fbc:geneProduct fbc:id="G_slr1201" fbc:label="slr1201" fbc:name="slr1201" />
      <fbc:geneProduct fbc:id="G_slr1216" fbc:label="slr1216" fbc:name="slr1216" />
      <fbc:geneProduct fbc:id="G_slr1219" fbc:label="slr1219" fbc:name="slr1219" />
      <fbc:geneProduct fbc:id="G_slr1226" fbc:label="slr1226" fbc:name="slr1226" />
      <fbc:geneProduct fbc:id="G_slr1233" fbc:label="slr1233" fbc:name="slr1233" />
      <fbc:geneProduct fbc:id="G_slr1237" fbc:label="slr1237" fbc:name="slr1237" />
      <fbc:geneProduct fbc:id="G_slr1238" fbc:label="slr1238" fbc:name="slr1238" />
      <fbc:geneProduct fbc:id="G_slr1239" fbc:label="slr1239" fbc:name="slr1239" />
      <fbc:geneProduct fbc:id="G_slr1247" fbc:label="slr1247" fbc:name="slr1247" />
      <fbc:geneProduct fbc:id="G_slr1248" fbc:label="slr1248" fbc:name="slr1248" />
      <fbc:geneProduct fbc:id="G_slr1249" fbc:label="slr1249" fbc:name="slr1249" />
      <fbc:geneProduct fbc:id="G_slr1250" fbc:label="slr1250" fbc:name="slr1250" />
      <fbc:geneProduct fbc:id="G_slr1254" fbc:label="slr1254" fbc:name="slr1254" />
      <fbc:geneProduct fbc:id="G_slr1255" fbc:label="slr1255" fbc:name="slr1255" />
      <fbc:geneProduct fbc:id="G_slr1256" fbc:label="slr1256" fbc:name="slr1256" />
      <fbc:geneProduct fbc:id="G_slr1259" fbc:label="slr1259" fbc:name="slr1259" />
      <fbc:geneProduct fbc:id="G_slr1269" fbc:label="slr1269" fbc:name="slr1269" />
      <fbc:geneProduct fbc:id="G_slr1279" fbc:label="slr1279" fbc:name="slr1279" />
      <fbc:geneProduct fbc:id="G_slr1280" fbc:label="slr1280" fbc:name="slr1280" />
      <fbc:geneProduct fbc:id="G_slr1281" fbc:label="slr1281" fbc:name="slr1281" />
      <fbc:geneProduct fbc:id="G_slr1289" fbc:label="slr1289" fbc:name="slr1289" />
      <fbc:geneProduct fbc:id="G_slr1291" fbc:label="slr1291" fbc:name="slr1291" />
      <fbc:geneProduct fbc:id="G_slr1295" fbc:label="slr1295" fbc:name="slr1295" />
      <fbc:geneProduct fbc:id="G_slr1302" fbc:label="slr1302" fbc:name="slr1302" />
      <fbc:geneProduct fbc:id="G_slr1311" fbc:label="slr1311" fbc:name="slr1311" />
      <fbc:geneProduct fbc:id="G_slr1312" fbc:label="slr1312" fbc:name="slr1312" />
      <fbc:geneProduct fbc:id="G_slr1329" fbc:label="slr1329" fbc:name="slr1329" />
      <fbc:geneProduct fbc:id="G_slr1330" fbc:label="slr1330" fbc:name="slr1330" />
      <fbc:geneProduct fbc:id="G_slr1332" fbc:label="slr1332" fbc:name="slr1332" />
      <fbc:geneProduct fbc:id="G_slr1334" fbc:label="slr1334" fbc:name="slr1334" />
      <fbc:geneProduct fbc:id="G_slr1336" fbc:label="slr1336" fbc:name="slr1336" />
      <fbc:geneProduct fbc:id="G_slr1347" fbc:label="slr1347" fbc:name="slr1347" />
      <fbc:geneProduct fbc:id="G_slr1348" fbc:label="slr1348" fbc:name="slr1348" />
      <fbc:geneProduct fbc:id="G_slr1349" fbc:label="slr1349" fbc:name="slr1349" />
      <fbc:geneProduct fbc:id="G_slr1350" fbc:label="slr1350" fbc:name="slr1350" />
      <fbc:geneProduct fbc:id="G_slr1351" fbc:label="slr1351" fbc:name="slr1351" />
      <fbc:geneProduct fbc:id="G_slr1364" fbc:label="slr1364" fbc:name="slr1364" />
      <fbc:geneProduct fbc:id="G_slr1367" fbc:label="slr1367" fbc:name="slr1367" />
      <fbc:geneProduct fbc:id="G_slr1369" fbc:label="slr1369" fbc:name="slr1369" />
      <fbc:geneProduct fbc:id="G_slr1379" fbc:label="slr1379" fbc:name="slr1379" />
      <fbc:geneProduct fbc:id="G_slr1380" fbc:label="slr1380" fbc:name="slr1380" />
      <fbc:geneProduct fbc:id="G_slr1418" fbc:label="slr1418" fbc:name="slr1418" />
      <fbc:geneProduct fbc:id="G_slr1423" fbc:label="slr1423" fbc:name="slr1423" />
      <fbc:geneProduct fbc:id="G_slr1424" fbc:label="slr1424" fbc:name="slr1424" />
      <fbc:geneProduct fbc:id="G_slr1434" fbc:label="slr1434" fbc:name="slr1434" />
      <fbc:geneProduct fbc:id="G_slr1448" fbc:label="slr1448" fbc:name="slr1448" />
      <fbc:geneProduct fbc:id="G_slr1452" fbc:label="slr1452" fbc:name="slr1452" />
      <fbc:geneProduct fbc:id="G_slr1453" fbc:label="slr1453" fbc:name="slr1453" />
      <fbc:geneProduct fbc:id="G_slr1454" fbc:label="slr1454" fbc:name="slr1454" />
      <fbc:geneProduct fbc:id="G_slr1455" fbc:label="slr1455" fbc:name="slr1455" />
      <fbc:geneProduct fbc:id="G_slr1459" fbc:label="slr1459" fbc:name="slr1459" />
      <fbc:geneProduct fbc:id="G_slr1467" fbc:label="slr1467" fbc:name="slr1467" />
      <fbc:geneProduct fbc:id="G_slr1476" fbc:label="slr1476" fbc:name="slr1476" />
      <fbc:geneProduct fbc:id="G_slr1508" fbc:label="slr1508" fbc:name="slr1508" />
      <fbc:geneProduct fbc:id="G_slr1509" fbc:label="slr1509" fbc:name="slr1509" />
      <fbc:geneProduct fbc:id="G_slr1511" fbc:label="slr1511" fbc:name="slr1511" />
      <fbc:geneProduct fbc:id="G_slr1512" fbc:label="slr1512" fbc:name="slr1512" />
      <fbc:geneProduct fbc:id="G_slr1517" fbc:label="slr1517" fbc:name="slr1517" />
      <fbc:geneProduct fbc:id="G_slr1518" fbc:label="slr1518" fbc:name="slr1518" />
      <fbc:geneProduct fbc:id="G_slr1542" fbc:label="slr1542" fbc:name="slr1542" />
      <fbc:geneProduct fbc:id="G_slr1550" fbc:label="slr1550" fbc:name="slr1550" />
      <fbc:geneProduct fbc:id="G_slr1556" fbc:label="slr1556" fbc:name="slr1556" />
      <fbc:geneProduct fbc:id="G_slr1559" fbc:label="slr1559" fbc:name="slr1559" />
      <fbc:geneProduct fbc:id="G_slr1595" fbc:label="slr1595" fbc:name="slr1595" />
      <fbc:geneProduct fbc:id="G_slr1622" fbc:label="slr1622" fbc:name="slr1622" />
      <fbc:geneProduct fbc:id="G_slr1623" fbc:label="slr1623" fbc:name="slr1623" />
      <fbc:geneProduct fbc:id="G_slr1626" fbc:label="slr1626" fbc:name="slr1626" />
      <fbc:geneProduct fbc:id="G_slr1643" fbc:label="slr1643" fbc:name="slr1643" />
      <fbc:geneProduct fbc:id="G_slr1645" fbc:label="slr1645" fbc:name="slr1645" />
      <fbc:geneProduct fbc:id="G_slr1653" fbc:label="slr1653" fbc:name="slr1653" />
      <fbc:geneProduct fbc:id="G_slr1655" fbc:label="slr1655" fbc:name="slr1655" />
      <fbc:geneProduct fbc:id="G_slr1656" fbc:label="slr1656" fbc:name="slr1656" />
      <fbc:geneProduct fbc:id="G_slr1665" fbc:label="slr1665" fbc:name="slr1665" />
      <fbc:geneProduct fbc:id="G_slr1672" fbc:label="slr1672" fbc:name="slr1672" />
      <fbc:geneProduct fbc:id="G_slr1691" fbc:label="slr1691" fbc:name="slr1691" />
      <fbc:geneProduct fbc:id="G_slr1703" fbc:label="slr1703" fbc:name="slr1703" />
      <fbc:geneProduct fbc:id="G_slr1720" fbc:label="slr1720" fbc:name="slr1720" />
      <fbc:geneProduct fbc:id="G_slr1722" fbc:label="slr1722" fbc:name="slr1722" />
      <fbc:geneProduct fbc:id="G_slr1727" fbc:label="slr1727" fbc:name="slr1727" />
      <fbc:geneProduct fbc:id="G_slr1735" fbc:label="slr1735" fbc:name="slr1735" />
      <fbc:geneProduct fbc:id="G_slr1736" fbc:label="slr1736" fbc:name="slr1736" />
      <fbc:geneProduct fbc:id="G_slr1737" fbc:label="slr1737" fbc:name="slr1737" />
      <fbc:geneProduct fbc:id="G_slr1739" fbc:label="slr1739" fbc:name="slr1739" />
      <fbc:geneProduct fbc:id="G_slr1743" fbc:label="slr1743" fbc:name="slr1743" />
      <fbc:geneProduct fbc:id="G_slr1746" fbc:label="slr1746" fbc:name="slr1746" />
      <fbc:geneProduct fbc:id="G_slr1755" fbc:label="slr1755" fbc:name="slr1755" />
      <fbc:geneProduct fbc:id="G_slr1756" fbc:label="slr1756" fbc:name="slr1756" />
      <fbc:geneProduct fbc:id="G_slr1777" fbc:label="slr1777" fbc:name="slr1777" />
      <fbc:geneProduct fbc:id="G_slr1784" fbc:label="slr1784" fbc:name="slr1784" />
      <fbc:geneProduct fbc:id="G_slr1787" fbc:label="slr1787" fbc:name="slr1787" />
      <fbc:geneProduct fbc:id="G_slr1790" fbc:label="slr1790" fbc:name="slr1790" />
      <fbc:geneProduct fbc:id="G_slr1791" fbc:label="slr1791" fbc:name="slr1791" />
      <fbc:geneProduct fbc:id="G_slr1793" fbc:label="slr1793" fbc:name="slr1793" />
      <fbc:geneProduct fbc:id="G_slr1808" fbc:label="slr1808" fbc:name="slr1808" />
      <fbc:geneProduct fbc:id="G_slr1828" fbc:label="slr1828" fbc:name="slr1828" />
      <fbc:geneProduct fbc:id="G_slr1829" fbc:label="slr1829" fbc:name="slr1829" />
      <fbc:geneProduct fbc:id="G_slr1830" fbc:label="slr1830" fbc:name="slr1830" />
      <fbc:geneProduct fbc:id="G_slr1834" fbc:label="slr1834" fbc:name="slr1834" />
      <fbc:geneProduct fbc:id="G_slr1835" fbc:label="slr1835" fbc:name="slr1835" />
      <fbc:geneProduct fbc:id="G_slr1840" fbc:label="slr1840" fbc:name="slr1840" />
      <fbc:geneProduct fbc:id="G_slr1842" fbc:label="slr1842" fbc:name="slr1842" />
      <fbc:geneProduct fbc:id="G_slr1843" fbc:label="slr1843" fbc:name="slr1843" />
      <fbc:geneProduct fbc:id="G_slr1848" fbc:label="slr1848" fbc:name="slr1848" />
      <fbc:geneProduct fbc:id="G_slr1867" fbc:label="slr1867" fbc:name="slr1867" />
      <fbc:geneProduct fbc:id="G_slr1874" fbc:label="slr1874" fbc:name="slr1874" />
      <fbc:geneProduct fbc:id="G_slr1878" fbc:label="slr1878" fbc:name="slr1878" />
      <fbc:geneProduct fbc:id="G_slr1879" fbc:label="slr1879" fbc:name="slr1879" />
      <fbc:geneProduct fbc:id="G_slr1881" fbc:label="slr1881" fbc:name="slr1881" />
      <fbc:geneProduct fbc:id="G_slr1882" fbc:label="slr1882" fbc:name="slr1882" />
      <fbc:geneProduct fbc:id="G_slr1884" fbc:label="slr1884" fbc:name="slr1884" />
      <fbc:geneProduct fbc:id="G_slr1887" fbc:label="slr1887" fbc:name="slr1887" />
      <fbc:geneProduct fbc:id="G_slr1898" fbc:label="slr1898" fbc:name="slr1898" />
      <fbc:geneProduct fbc:id="G_slr1899" fbc:label="slr1899" fbc:name="slr1899" />
      <fbc:geneProduct fbc:id="G_slr1925" fbc:label="slr1925" fbc:name="slr1925" />
      <fbc:geneProduct fbc:id="G_slr1933" fbc:label="slr1933" fbc:name="slr1933" />
      <fbc:geneProduct fbc:id="G_slr1938" fbc:label="slr1938" fbc:name="slr1938" />
      <fbc:geneProduct fbc:id="G_slr1945" fbc:label="slr1945" fbc:name="slr1945" />
      <fbc:geneProduct fbc:id="G_slr1950" fbc:label="slr1950" fbc:name="slr1950" />
      <fbc:geneProduct fbc:id="G_slr1979" fbc:label="slr1979" fbc:name="slr1979" />
      <fbc:geneProduct fbc:id="G_slr1986" fbc:label="slr1986" fbc:name="slr1986" />
      <fbc:geneProduct fbc:id="G_slr1991" fbc:label="slr1991" fbc:name="slr1991" />
      <fbc:geneProduct fbc:id="G_slr1992" fbc:label="slr1992" fbc:name="slr1992" />
      <fbc:geneProduct fbc:id="G_slr1993" fbc:label="slr1993" fbc:name="slr1993" />
      <fbc:geneProduct fbc:id="G_slr1994" fbc:label="slr1994" fbc:name="slr1994" />
      <fbc:geneProduct fbc:id="G_slr2001" fbc:label="slr2001" fbc:name="slr2001" />
      <fbc:geneProduct fbc:id="G_slr2002" fbc:label="slr2002" fbc:name="slr2002" />
      <fbc:geneProduct fbc:id="G_slr2023" fbc:label="slr2023" fbc:name="slr2023" />
      <fbc:geneProduct fbc:id="G_slr2026" fbc:label="slr2026" fbc:name="slr2026" />
      <fbc:geneProduct fbc:id="G_slr2035" fbc:label="slr2035" fbc:name="slr2035" />
      <fbc:geneProduct fbc:id="G_slr2043" fbc:label="slr2043" fbc:name="slr2043" />
      <fbc:geneProduct fbc:id="G_slr2044" fbc:label="slr2044" fbc:name="slr2044" />
      <fbc:geneProduct fbc:id="G_slr2045" fbc:label="slr2045" fbc:name="slr2045" />
      <fbc:geneProduct fbc:id="G_slr2051" fbc:label="slr2051" fbc:name="slr2051" />
      <fbc:geneProduct fbc:id="G_slr2057" fbc:label="slr2057" fbc:name="slr2057" />
      <fbc:geneProduct fbc:id="G_slr2067" fbc:label="slr2067" fbc:name="slr2067" />
      <fbc:geneProduct fbc:id="G_slr2072" fbc:label="slr2072" fbc:name="slr2072" />
      <fbc:geneProduct fbc:id="G_slr2074" fbc:label="slr2074" fbc:name="slr2074" />
      <fbc:geneProduct fbc:id="G_slr2079" fbc:label="slr2079" fbc:name="slr2079" />
      <fbc:geneProduct fbc:id="G_slr2081" fbc:label="slr2081" fbc:name="slr2081" />
      <fbc:geneProduct fbc:id="G_slr2082" fbc:label="slr2082" fbc:name="slr2082" />
      <fbc:geneProduct fbc:id="G_slr2083" fbc:label="slr2083" fbc:name="slr2083" />
      <fbc:geneProduct fbc:id="G_slr2088" fbc:label="slr2088" fbc:name="slr2088" />
      <fbc:geneProduct fbc:id="G_slr2089" fbc:label="slr2089" fbc:name="slr2089" />
      <fbc:geneProduct fbc:id="G_slr2094" fbc:label="slr2094" fbc:name="slr2094" />
      <fbc:geneProduct fbc:id="G_slr2130" fbc:label="slr2130" fbc:name="slr2130" />
      <fbc:geneProduct fbc:id="G_slr2132" fbc:label="slr2132" fbc:name="slr2132" />
      <fbc:geneProduct fbc:id="G_slr2136" fbc:label="slr2136" fbc:name="slr2136" />
      <fbc:geneProduct fbc:id="G_sml0001" fbc:label="sml0001" fbc:name="sml0001" />
      <fbc:geneProduct fbc:id="G_sml0002" fbc:label="sml0002" fbc:name="sml0002" />
      <fbc:geneProduct fbc:id="G_sml0003" fbc:label="sml0003" fbc:name="sml0003" />
      <fbc:geneProduct fbc:id="G_sml0004" fbc:label="sml0004" fbc:name="sml0004" />
      <fbc:geneProduct fbc:id="G_sml0005" fbc:label="sml0005" fbc:name="sml0005" />
      <fbc:geneProduct fbc:id="G_sml0007" fbc:label="sml0007" fbc:name="sml0007" />
      <fbc:geneProduct fbc:id="G_sml0008" fbc:label="sml0008" fbc:name="sml0008" />
      <fbc:geneProduct fbc:id="G_smr0003" fbc:label="smr0003" fbc:name="smr0003" />
      <fbc:geneProduct fbc:id="G_smr0004" fbc:label="smr0004" fbc:name="smr0004" />
      <fbc:geneProduct fbc:id="G_smr0005" fbc:label="smr0005" fbc:name="smr0005" />
      <fbc:geneProduct fbc:id="G_smr0006" fbc:label="smr0006" fbc:name="smr0006" />
      <fbc:geneProduct fbc:id="G_smr0007" fbc:label="smr0007" fbc:name="smr0007" />
      <fbc:geneProduct fbc:id="G_smr0008" fbc:label="smr0008" fbc:name="smr0008" />
      <fbc:geneProduct fbc:id="G_smr0009" fbc:label="smr0009" fbc:name="smr0009" />
      <fbc:geneProduct fbc:id="G_smr0010" fbc:label="smr0010" fbc:name="smr0010" />
      <fbc:geneProduct fbc:id="G_ssl0020" fbc:label="ssl0020" fbc:name="ssl0020" />
      <fbc:geneProduct fbc:id="G_ssl0563" fbc:label="ssl0563" fbc:name="ssl0563" />
      <fbc:geneProduct fbc:id="G_ssl2153" fbc:label="ssl2153" fbc:name="ssl2153" />
      <fbc:geneProduct fbc:id="G_ssl2598" fbc:label="ssl2598" fbc:name="ssl2598" />
      <fbc:geneProduct fbc:id="G_ssl2615" fbc:label="ssl2615" fbc:name="ssl2615" />
      <fbc:geneProduct fbc:id="G_ssl3093" fbc:label="ssl3093" fbc:name="ssl3093" />
      <fbc:geneProduct fbc:id="G_ssl3803" fbc:label="ssl3803" fbc:name="ssl3803" />
      <fbc:geneProduct fbc:id="G_ssr0102" fbc:label="ssr0102" fbc:name="ssr0102" />
      <fbc:geneProduct fbc:id="G_ssr0390" fbc:label="ssr0390" fbc:name="ssr0390" />
      <fbc:geneProduct fbc:id="G_ssr1720" fbc:label="ssr1720" fbc:name="ssr1720" />
      <fbc:geneProduct fbc:id="G_ssr2016" fbc:label="ssr2016" fbc:name="ssr2016" />
      <fbc:geneProduct fbc:id="G_ssr2831" fbc:label="ssr2831" fbc:name="ssr2831" />
      <fbc:geneProduct fbc:id="G_ssr3383" fbc:label="ssr3383" fbc:name="ssr3383" />
      <fbc:geneProduct fbc:id="G_ssr3451" fbc:label="ssr3451" fbc:name="ssr3451" />
      <fbc:geneProduct fbc:id="G_sll1103" fbc:label="sll1103" fbc:name="sll1103" />
    </fbc:listOfGeneProducts>
    <listOfReactions>
      <reaction fast="false" id="R_HEX1" name="hexokinase (D-glucose_ATP)" reversible="false" fbc:lowerFluxBound="cobra_0_bound" fbc:upperFluxBound="cobra_default_ub">
        <listOfReactants>
          <speciesReference constant="true" species="M_atp_c" stoichiometry="1" />
          <speciesReference constant="true" species="M_glc_DASH_D_c" stoichiometry="1" />
        </listOfReactants>
        <listOfProducts>
          <speciesReference constant="true" species="M_g6p_c" stoichiometry="1" />
          <speciesReference constant="true" species="M_h_c" stoichiometry="1" />
          <speciesReference constant="true" species="M_adp_c" stoichiometry="1" />
        </listOfProducts>
        <fbc:geneProductAssociation>
          <fbc:geneProductRef fbc:geneProduct="G_sll0593" />
        </fbc:geneProductAssociation>
      </reaction>
      <reaction fast="false" id="R_GLUK_syn" name="Glucokinase" reversible="false" fbc:lowerFluxBound="cobra_0_bound" fbc:upperFluxBound="cobra_default_ub">
        <listOfReactants>
          <speciesReference constant="true" species="M_atp_c" stoichiometry="1" />
          <speciesReference constant="true" species="M_glc_DASH_B_c" stoichiometry="1" />
        </listOfReactants>
        <listOfProducts>
          <speciesReference constant="true" species="M_h_c" stoichiometry="1" />
          <speciesReference constant="true" species="M_g6p_DASH_B_c" stoichiometry="1" />
          <speciesReference constant="true" species="M_adp_c" stoichiometry="1" />
        </listOfProducts>
        <fbc:geneProductAssociation>
          <fbc:geneProductRef fbc:geneProduct="G_sll0593" />
        </fbc:geneProductAssociation>
      </reaction>
      <reaction fast="false" id="R_34DHOXPEGOX" name="3,4-Dihydroxyphenylethyleneglycol_NAD+ oxidoreductase" reversible="true" fbc:lowerFluxBound="cobra_default_lb" fbc:upperFluxBound="cobra_default_ub">
        <listOfReactants>
          <speciesReference constant="true" species="M_h_c" stoichiometry="1" />
          <speciesReference constant="true" species="M_34dhmald_c" stoichiometry="1" />
          <speciesReference constant="true" species="M_nadh_c" stoichiometry="1" />
        </listOfReactants>
        <listOfProducts>
          <speciesReference constant="true" species="M_nad_c" stoichiometry="1" />
          <speciesReference constant="true" species="M_34dhoxpeg_c" stoichiometry="1" />
        </listOfProducts>
        <fbc:geneProductAssociation>
          <fbc:geneProductRef fbc:geneProduct="G_sll0990" />
        </fbc:geneProductAssociation>
      </reaction>
      <reaction fast="false" id="R_34HPPOR" name="4-Hydroxyphenylpyruvate_oxygen oxidoreductase" reversible="false" fbc:lowerFluxBound="cobra_0_bound" fbc:upperFluxBound="cobra_default_ub">
        <listOfReactants>
          <speciesReference constant="true" species="M_o2_c" stoichiometry="1" />
          <speciesReference constant="true" species="M_34hpp_c" stoichiometry="1" />
        </listOfReactants>
        <listOfProducts>
          <speciesReference constant="true" species="M_co2_c" stoichiometry="1" />
          <speciesReference constant="true" species="M_hgentis_c" stoichiometry="1" />
        </listOfProducts>
        <fbc:geneProductAssociation>
          <fbc:geneProductRef fbc:geneProduct="G_slr0090" />
        </fbc:geneProductAssociation>
      </reaction>
      <reaction fast="false" id="R_3HAD100" name="3-hydroxyacyl-[acyl-carrier-protein] dehydratase (n-C10_0)" reversible="false" fbc:lowerFluxBound="cobra_0_bound" fbc:upperFluxBound="cobra_default_ub">
        <listOfReactants>
          <speciesReference constant="true" species="M_3hdecACP_c" stoichiometry="1" />
        </listOfReactants>
        <listOfProducts>
          <speciesReference constant="true" species="M_h2o_c" stoichiometry="1" />
          <speciesReference constant="true" species="M_tdec2eACP_c" stoichiometry="1" />
        </listOfProducts>
        <fbc:geneProductAssociation>
          <fbc:geneProductRef fbc:geneProduct="G_sll1605" />
        </fbc:geneProductAssociation>
      </reaction>
      <reaction fast="false" id="R_3HAD120" name="3-hydroxyacyl-[acyl-carrier-protein] dehydratase (n-C12_0)" reversible="false" fbc:lowerFluxBound="cobra_0_bound" fbc:upperFluxBound="cobra_default_ub">
        <listOfReactants>
          <speciesReference constant="true" species="M_3hddecACP_c" stoichiometry="1" />
        </listOfReactants>
        <listOfProducts>
          <speciesReference constant="true" species="M_h2o_c" stoichiometry="1" />
          <speciesReference constant="true" species="M_tddec2eACP_c" stoichiometry="1" />
        </listOfProducts>
        <fbc:geneProductAssociation>
          <fbc:geneProductRef fbc:geneProduct="G_sll1605" />
        </fbc:geneProductAssociation>
      </reaction>
      <reaction fast="false" id="R_3HAD121" name="3-hydroxyacyl-[acyl-carrier-protein] dehydratase (n-C12_1)" reversible="false" fbc:lowerFluxBound="cobra_0_bound" fbc:upperFluxBound="cobra_default_ub">
        <listOfReactants>
          <speciesReference constant="true" species="M_3hcddec5eACP_c" stoichiometry="1" />
        </listOfReactants>
        <listOfProducts>
          <speciesReference constant="true" species="M_h2o_c" stoichiometry="1" />
          <speciesReference constant="true" species="M_t3c5ddeceACP_c" stoichiometry="1" />
        </listOfProducts>
        <fbc:geneProductAssociation>
          <fbc:geneProductRef fbc:geneProduct="G_sll1605" />
        </fbc:geneProductAssociation>
      </reaction>
      <reaction fast="false" id="R_3HAD140" name="3-hydroxyacyl-[acyl-carrier-protein] dehydratase (n-C14_0)" reversible="false" fbc:lowerFluxBound="cobra_0_bound" fbc:upperFluxBound="cobra_default_ub">
        <listOfReactants>
          <speciesReference constant="true" species="M_3hmrsACP_c" stoichiometry="1" />
        </listOfReactants>
        <listOfProducts>
          <speciesReference constant="true" species="M_h2o_c" stoichiometry="1" />
          <speciesReference constant="true" species="M_tmrs2eACP_c" stoichiometry="1" />
        </listOfProducts>
        <fbc:geneProductAssociation>
          <fbc:geneProductRef fbc:geneProduct="G_sll1605" />
        </fbc:geneProductAssociation>
      </reaction>
      <reaction fast="false" id="R_3HAD141" name="3-hydroxyacyl-[acyl-carrier-protein] dehydratase (n-C14_1)" reversible="false" fbc:lowerFluxBound="cobra_0_bound" fbc:upperFluxBound="cobra_default_ub">
        <listOfReactants>
          <speciesReference constant="true" species="M_3hcmrs7eACP_c" stoichiometry="1" />
        </listOfReactants>
        <listOfProducts>
          <speciesReference constant="true" species="M_h2o_c" stoichiometry="1" />
          <speciesReference constant="true" species="M_t3c7mrseACP_c" stoichiometry="1" />
        </listOfProducts>
        <fbc:geneProductAssociation>
          <fbc:geneProductRef fbc:geneProduct="G_sll1605" />
        </fbc:geneProductAssociation>
      </reaction>
      <reaction fast="false" id="R_3HAD160" name="3-hydroxyacyl-[acyl-carrier-protein] dehydratase (n-C16_0)" reversible="false" fbc:lowerFluxBound="cobra_0_bound" fbc:upperFluxBound="cobra_default_ub">
        <listOfReactants>
          <speciesReference constant="true" species="M_3hpalmACP_c" stoichiometry="1" />
        </listOfReactants>
        <listOfProducts>
          <speciesReference constant="true" species="M_h2o_c" stoichiometry="1" />
          <speciesReference constant="true" species="M_tpalm2eACP_c" stoichiometry="1" />
        </listOfProducts>
        <fbc:geneProductAssociation>
          <fbc:geneProductRef fbc:geneProduct="G_sll1605" />
        </fbc:geneProductAssociation>
      </reaction>
      <reaction fast="false" id="R_3HAD161" name="3-hydroxyacyl-[acyl-carrier-protein] dehydratase (n-C16_1)" reversible="false" fbc:lowerFluxBound="cobra_0_bound" fbc:upperFluxBound="cobra_default_ub">
        <listOfReactants>
          <speciesReference constant="true" species="M_3hcpalm9eACP_c" stoichiometry="1" />
        </listOfReactants>
        <listOfProducts>
          <speciesReference constant="true" species="M_h2o_c" stoichiometry="1" />
          <speciesReference constant="true" species="M_t3c9palmeACP_c" stoichiometry="1" />
        </listOfProducts>
        <fbc:geneProductAssociation>
          <fbc:geneProductRef fbc:geneProduct="G_sll1605" />
        </fbc:geneProductAssociation>
      </reaction>
      <reaction fast="false" id="R_3HAD180" name="3-hydroxyacyl-[acyl-carrier-protein] dehydratase (n-C18_0)" reversible="false" fbc:lowerFluxBound="cobra_0_bound" fbc:upperFluxBound="cobra_default_ub">
        <listOfReactants>
          <speciesReference constant="true" species="M_3hoctaACP_c" stoichiometry="1" />
        </listOfReactants>
        <listOfProducts>
          <speciesReference constant="true" species="M_h2o_c" stoichiometry="1" />
          <speciesReference constant="true" species="M_toctd2eACP_c" stoichiometry="1" />
        </listOfProducts>
        <fbc:geneProductAssociation>
          <fbc:geneProductRef fbc:geneProduct="G_sll1605" />
        </fbc:geneProductAssociation>
      </reaction>
      <reaction fast="false" id="R_3HAD181" name="3-hydroxyacyl-[acyl-carrier-protein] dehydratase (n-C18_1)" reversible="false" fbc:lowerFluxBound="cobra_0_bound" fbc:upperFluxBound="cobra_default_ub">
        <listOfReactants>
          <speciesReference constant="true" species="M_3hcvac11eACP_c" stoichiometry="1" />
        </listOfReactants>
        <listOfProducts>
          <speciesReference constant="true" species="M_h2o_c" stoichiometry="1" />
          <speciesReference constant="true" species="M_t3c11vaceACP_c" stoichiometry="1" />
        </listOfProducts>
        <fbc:geneProductAssociation>
          <fbc:geneProductRef fbc:geneProduct="G_sll1605" />
        </fbc:geneProductAssociation>
      </reaction>
      <reaction fast="false" id="R_3HAD40" name="3-hydroxyacyl-[acyl-carrier-protein] dehydratase (n-C4_0)" reversible="false" fbc:lowerFluxBound="cobra_0_bound" fbc:upperFluxBound="cobra_default_ub">
        <listOfReactants>
          <speciesReference constant="true" species="M_3haACP_c" stoichiometry="1" />
        </listOfReactants>
        <listOfProducts>
          <speciesReference constant="true" species="M_h2o_c" stoichiometry="1" />
          <speciesReference constant="true" species="M_but2eACP_c" stoichiometry="1" />
        </listOfProducts>
        <fbc:geneProductAssociation>
          <fbc:geneProductRef fbc:geneProduct="G_sll1605" />
        </fbc:geneProductAssociation>
      </reaction>
      <reaction fast="false" id="R_3HAD60" name="3-hydroxyacyl-[acyl-carrier-protein] dehydratase (n-C6_0)" reversible="false" fbc:lowerFluxBound="cobra_0_bound" fbc:upperFluxBound="cobra_default_ub">
        <listOfReactants>
          <speciesReference constant="true" species="M_3hhexACP_c" stoichiometry="1" />
        </listOfReactants>
        <listOfProducts>
          <speciesReference constant="true" species="M_h2o_c" stoichiometry="1" />
          <speciesReference constant="true" species="M_thex2eACP_c" stoichiometry="1" />
        </listOfProducts>
        <fbc:geneProductAssociation>
          <fbc:geneProductRef fbc:geneProduct="G_sll1605" />
        </fbc:geneProductAssociation>
      </reaction>
      <reaction fast="false" id="R_3HAD80" name="3-hydroxyacyl-[acyl-carrier-protein] dehydratase (n-C8_0)" reversible="false" fbc:lowerFluxBound="cobra_0_bound" fbc:upperFluxBound="cobra_default_ub">
        <listOfReactants>
          <speciesReference constant="true" species="M_3hoctACP_c" stoichiometry="1" />
        </listOfReactants>
        <listOfProducts>
          <speciesReference constant="true" species="M_toct2eACP_c" stoichiometry="1" />
          <speciesReference constant="true" species="M_h2o_c" stoichiometry="1" />
        </listOfProducts>
        <fbc:geneProductAssociation>
          <fbc:geneProductRef fbc:geneProduct="G_sll1605" />
        </fbc:geneProductAssociation>
      </reaction>
      <reaction fast="false" id="R_3OAR100" name="3-oxoacyl-[acyl-carrier-protein] reductase (n-C10_0)" reversible="true" fbc:lowerFluxBound="cobra_default_lb" fbc:upperFluxBound="cobra_default_ub">
        <listOfReactants>
          <speciesReference constant="true" species="M_3odecACP_c" stoichiometry="1" />
          <speciesReference constant="true" species="M_nadph_c" stoichiometry="1" />
          <speciesReference constant="true" species="M_h_c" stoichiometry="1" />
        </listOfReactants>
        <listOfProducts>
          <speciesReference constant="true" species="M_3hdecACP_c" stoichiometry="1" />
          <speciesReference constant="true" species="M_nadp_c" stoichiometry="1" />
        </listOfProducts>
        <fbc:geneProductAssociation>
          <fbc:geneProductRef fbc:geneProduct="G_slr0886" />
        </fbc:geneProductAssociation>
      </reaction>
      <reaction fast="false" id="R_3OAR120" name="3-oxoacyl-[acyl-carrier-protein] reductase (n-C12_0)" reversible="true" fbc:lowerFluxBound="cobra_default_lb" fbc:upperFluxBound="cobra_default_ub">
        <listOfReactants>
          <speciesReference constant="true" species="M_3oddecACP_c" stoichiometry="1" />
          <speciesReference constant="true" species="M_nadph_c" stoichiometry="1" />
          <speciesReference constant="true" species="M_h_c" stoichiometry="1" />
        </listOfReactants>
        <listOfProducts>
          <speciesReference constant="true" species="M_3hddecACP_c" stoichiometry="1" />
          <speciesReference constant="true" species="M_nadp_c" stoichiometry="1" />
        </listOfProducts>
        <fbc:geneProductAssociation>
          <fbc:geneProductRef fbc:geneProduct="G_slr0886" />
        </fbc:geneProductAssociation>
      </reaction>
      <reaction fast="false" id="R_3OAR121" name="3-oxoacyl-[acyl-carrier-protein] reductase (n-C12_1)" reversible="false" fbc:lowerFluxBound="cobra_0_bound" fbc:upperFluxBound="cobra_default_ub">
        <listOfReactants>
          <speciesReference constant="true" species="M_nadph_c" stoichiometry="1" />
          <speciesReference constant="true" species="M_h_c" stoichiometry="1" />
          <speciesReference constant="true" species="M_3ocddec5eACP_c" stoichiometry="1" />
        </listOfReactants>
        <listOfProducts>
          <speciesReference constant="true" species="M_3hcddec5eACP_c" stoichiometry="1" />
          <speciesReference constant="true" species="M_nadp_c" stoichiometry="1" />
        </listOfProducts>
        <fbc:geneProductAssociation>
          <fbc:geneProductRef fbc:geneProduct="G_slr0886" />
        </fbc:geneProductAssociation>
      </reaction>
      <reaction fast="false" id="R_3OAR140" name="3-oxoacyl-[acyl-carrier-protein] reductase (n-C14_0)" reversible="false" fbc:lowerFluxBound="cobra_0_bound" fbc:upperFluxBound="cobra_default_ub">
        <listOfReactants>
          <speciesReference constant="true" species="M_3omrsACP_c" stoichiometry="1" />
          <speciesReference constant="true" species="M_nadph_c" stoichiometry="1" />
          <speciesReference constant="true" species="M_h_c" stoichiometry="1" />
        </listOfReactants>
        <listOfProducts>
          <speciesReference constant="true" species="M_3hmrsACP_c" stoichiometry="1" />
          <speciesReference constant="true" species="M_nadp_c" stoichiometry="1" />
        </listOfProducts>
        <fbc:geneProductAssociation>
          <fbc:geneProductRef fbc:geneProduct="G_slr0886" />
        </fbc:geneProductAssociation>
      </reaction>
      <reaction fast="false" id="R_3OAR141" name="3-oxoacyl-[acyl-carrier-protein] reductase (n-C14_1)" reversible="false" fbc:lowerFluxBound="cobra_0_bound" fbc:upperFluxBound="cobra_default_ub">
        <listOfReactants>
          <speciesReference constant="true" species="M_nadph_c" stoichiometry="1" />
          <speciesReference constant="true" species="M_h_c" stoichiometry="1" />
          <speciesReference constant="true" species="M_3ocmrs7eACP_c" stoichiometry="1" />
        </listOfReactants>
        <listOfProducts>
          <speciesReference constant="true" species="M_nadp_c" stoichiometry="1" />
          <speciesReference constant="true" species="M_3hcmrs7eACP_c" stoichiometry="1" />
        </listOfProducts>
        <fbc:geneProductAssociation>
          <fbc:geneProductRef fbc:geneProduct="G_slr0886" />
        </fbc:geneProductAssociation>
      </reaction>
      <reaction fast="false" id="R_3OAR160" name="3-oxoacyl-[acyl-carrier-protein] reductase (n-C16_0)" reversible="true" fbc:lowerFluxBound="cobra_default_lb" fbc:upperFluxBound="cobra_default_ub">
        <listOfReactants>
          <speciesReference constant="true" species="M_3opalmACP_c" stoichiometry="1" />
          <speciesReference constant="true" species="M_nadph_c" stoichiometry="1" />
          <speciesReference constant="true" species="M_h_c" stoichiometry="1" />
        </listOfReactants>
        <listOfProducts>
          <speciesReference constant="true" species="M_3hpalmACP_c" stoichiometry="1" />
          <speciesReference constant="true" species="M_nadp_c" stoichiometry="1" />
        </listOfProducts>
        <fbc:geneProductAssociation>
          <fbc:geneProductRef fbc:geneProduct="G_slr0886" />
        </fbc:geneProductAssociation>
      </reaction>
      <reaction fast="false" id="R_3OAR161" name="3-oxoacyl-[acyl-carrier-protein] reductase (n-C16_1)" reversible="false" fbc:lowerFluxBound="cobra_0_bound" fbc:upperFluxBound="cobra_default_ub">
        <listOfReactants>
          <speciesReference constant="true" species="M_nadph_c" stoichiometry="1" />
          <speciesReference constant="true" species="M_h_c" stoichiometry="1" />
          <speciesReference constant="true" species="M_3ocpalm9eACP_c" stoichiometry="1" />
        </listOfReactants>
        <listOfProducts>
          <speciesReference constant="true" species="M_3hcpalm9eACP_c" stoichiometry="1" />
          <speciesReference constant="true" species="M_nadp_c" stoichiometry="1" />
        </listOfProducts>
        <fbc:geneProductAssociation>
          <fbc:geneProductRef fbc:geneProduct="G_slr0886" />
        </fbc:geneProductAssociation>
      </reaction>
      <reaction fast="false" id="R_3OAR180" name="3-oxoacyl-[acyl-carrier-protein] reductase (n-C18_0)" reversible="false" fbc:lowerFluxBound="cobra_0_bound" fbc:upperFluxBound="cobra_default_ub">
        <listOfReactants>
          <speciesReference constant="true" species="M_nadph_c" stoichiometry="1" />
          <speciesReference constant="true" species="M_h_c" stoichiometry="1" />
          <speciesReference constant="true" species="M_3ooctdACP_c" stoichiometry="1" />
        </listOfReactants>
        <listOfProducts>
          <speciesReference constant="true" species="M_nadp_c" stoichiometry="1" />
          <speciesReference constant="true" species="M_3hoctaACP_c" stoichiometry="1" />
        </listOfProducts>
        <fbc:geneProductAssociation>
          <fbc:geneProductRef fbc:geneProduct="G_slr0886" />
        </fbc:geneProductAssociation>
      </reaction>
      <reaction fast="false" id="R_3OAR181" name="3-oxoacyl-[acyl-carrier-protein] reductase (n-C18_1)" reversible="false" fbc:lowerFluxBound="cobra_0_bound" fbc:upperFluxBound="cobra_default_ub">
        <listOfReactants>
          <speciesReference constant="true" species="M_nadph_c" stoichiometry="1" />
          <speciesReference constant="true" species="M_h_c" stoichiometry="1" />
          <speciesReference constant="true" species="M_3ocvac11eACP_c" stoichiometry="1" />
        </listOfReactants>
        <listOfProducts>
          <speciesReference constant="true" species="M_nadp_c" stoichiometry="1" />
          <speciesReference constant="true" species="M_3hcvac11eACP_c" stoichiometry="1" />
        </listOfProducts>
        <fbc:geneProductAssociation>
          <fbc:geneProductRef fbc:geneProduct="G_slr0886" />
        </fbc:geneProductAssociation>
      </reaction>
      <reaction fast="false" id="R_3OAR40" name="3-oxoacyl-[acyl-carrier-protein] reductase (n-C4_0)" reversible="true" fbc:lowerFluxBound="cobra_default_lb" fbc:upperFluxBound="cobra_default_ub">
        <listOfReactants>
          <speciesReference constant="true" species="M_actACP_c" stoichiometry="1" />
          <speciesReference constant="true" species="M_nadph_c" stoichiometry="1" />
          <speciesReference constant="true" species="M_h_c" stoichiometry="1" />
        </listOfReactants>
        <listOfProducts>
          <speciesReference constant="true" species="M_3haACP_c" stoichiometry="1" />
          <speciesReference constant="true" species="M_nadp_c" stoichiometry="1" />
        </listOfProducts>
        <fbc:geneProductAssociation>
          <fbc:geneProductRef fbc:geneProduct="G_slr0886" />
        </fbc:geneProductAssociation>
      </reaction>
      <reaction fast="false" id="R_3OAR60" name="3-oxoacyl-[acyl-carrier-protein] reductase (n-C6_0)" reversible="true" fbc:lowerFluxBound="cobra_default_lb" fbc:upperFluxBound="cobra_default_ub">
        <listOfReactants>
          <speciesReference constant="true" species="M_3ohexACP_c" stoichiometry="1" />
          <speciesReference constant="true" species="M_nadph_c" stoichiometry="1" />
          <speciesReference constant="true" species="M_h_c" stoichiometry="1" />
        </listOfReactants>
        <listOfProducts>
          <speciesReference constant="true" species="M_nadp_c" stoichiometry="1" />
          <speciesReference constant="true" species="M_3hhexACP_c" stoichiometry="1" />
        </listOfProducts>
        <fbc:geneProductAssociation>
          <fbc:geneProductRef fbc:geneProduct="G_slr0886" />
        </fbc:geneProductAssociation>
      </reaction>
      <reaction fast="false" id="R_3OAR80" name="3-oxoacyl-[acyl-carrier-protein] reductase (n-C8_0)" reversible="true" fbc:lowerFluxBound="cobra_default_lb" fbc:upperFluxBound="cobra_default_ub">
        <listOfReactants>
          <speciesReference constant="true" species="M_nadph_c" stoichiometry="1" />
          <speciesReference constant="true" species="M_h_c" stoichiometry="1" />
          <speciesReference constant="true" species="M_3ooctACP_c" stoichiometry="1" />
        </listOfReactants>
        <listOfProducts>
          <speciesReference constant="true" species="M_3hoctACP_c" stoichiometry="1" />
          <speciesReference constant="true" species="M_nadp_c" stoichiometry="1" />
        </listOfProducts>
        <fbc:geneProductAssociation>
          <fbc:geneProductRef fbc:geneProduct="G_slr0886" />
        </fbc:geneProductAssociation>
      </reaction>
      <reaction fast="false" id="R_3OAS100" name="3-oxoacyl-[acyl-carrier-protein] synthase (n-C10_0)" reversible="false" fbc:lowerFluxBound="cobra_0_bound" fbc:upperFluxBound="cobra_default_ub">
        <listOfReactants>
          <speciesReference constant="true" species="M_h_c" stoichiometry="1" />
          <speciesReference constant="true" species="M_ocACP_c" stoichiometry="1" />
          <speciesReference constant="true" species="M_malACP_c" stoichiometry="1" />
        </listOfReactants>
        <listOfProducts>
          <speciesReference constant="true" species="M_3odecACP_c" stoichiometry="1" />
          <speciesReference constant="true" species="M_co2_c" stoichiometry="1" />
          <speciesReference constant="true" species="M_ACP_c" stoichiometry="1" />
        </listOfProducts>
        <fbc:geneProductAssociation>
          <fbc:or>
            <fbc:geneProductRef fbc:geneProduct="G_sll1069" />
            <fbc:geneProductRef fbc:geneProduct="G_slr1332" />
          </fbc:or>
        </fbc:geneProductAssociation>
      </reaction>
      <reaction fast="false" id="R_3OAS120" name="3-oxoacyl-[acyl-carrier-protein] synthase (n-C12_0)" reversible="false" fbc:lowerFluxBound="cobra_0_bound" fbc:upperFluxBound="cobra_default_ub">
        <listOfReactants>
          <speciesReference constant="true" species="M_dcaACP_c" stoichiometry="1" />
          <speciesReference constant="true" species="M_h_c" stoichiometry="1" />
          <speciesReference constant="true" species="M_malACP_c" stoichiometry="1" />
        </listOfReactants>
        <listOfProducts>
          <speciesReference constant="true" species="M_3oddecACP_c" stoichiometry="1" />
          <speciesReference constant="true" species="M_co2_c" stoichiometry="1" />
          <speciesReference constant="true" species="M_ACP_c" stoichiometry="1" />
        </listOfProducts>
        <fbc:geneProductAssociation>
          <fbc:or>
            <fbc:geneProductRef fbc:geneProduct="G_sll1069" />
            <fbc:geneProductRef fbc:geneProduct="G_slr1332" />
          </fbc:or>
        </fbc:geneProductAssociation>
      </reaction>
      <reaction fast="false" id="R_3OAS121" name="3-oxoacyl-[acyl-carrier-protein] synthase (n-C12_1)" reversible="false" fbc:lowerFluxBound="cobra_0_bound" fbc:upperFluxBound="cobra_default_ub">
        <listOfReactants>
          <speciesReference constant="true" species="M_cdec3eACP_c" stoichiometry="1" />
          <speciesReference constant="true" species="M_h_c" stoichiometry="1" />
          <speciesReference constant="true" species="M_malACP_c" stoichiometry="1" />
        </listOfReactants>
        <listOfProducts>
          <speciesReference constant="true" species="M_co2_c" stoichiometry="1" />
          <speciesReference constant="true" species="M_3ocddec5eACP_c" stoichiometry="1" />
          <speciesReference constant="true" species="M_ACP_c" stoichiometry="1" />
        </listOfProducts>
        <fbc:geneProductAssociation>
          <fbc:or>
            <fbc:geneProductRef fbc:geneProduct="G_sll1069" />
            <fbc:geneProductRef fbc:geneProduct="G_slr1332" />
          </fbc:or>
        </fbc:geneProductAssociation>
      </reaction>
      <reaction fast="false" id="R_3OAS140" name="3-oxoacyl-[acyl-carrier-protein] synthase (n-C14_0)" reversible="false" fbc:lowerFluxBound="cobra_0_bound" fbc:upperFluxBound="cobra_default_ub">
        <listOfReactants>
          <speciesReference constant="true" species="M_h_c" stoichiometry="1" />
          <speciesReference constant="true" species="M_ddcaACP_c" stoichiometry="1" />
          <speciesReference constant="true" species="M_malACP_c" stoichiometry="1" />
        </listOfReactants>
        <listOfProducts>
          <speciesReference constant="true" species="M_3omrsACP_c" stoichiometry="1" />
          <speciesReference constant="true" species="M_ACP_c" stoichiometry="1" />
          <speciesReference constant="true" species="M_co2_c" stoichiometry="1" />
        </listOfProducts>
        <fbc:geneProductAssociation>
          <fbc:or>
            <fbc:geneProductRef fbc:geneProduct="G_sll1069" />
            <fbc:geneProductRef fbc:geneProduct="G_slr1332" />
          </fbc:or>
        </fbc:geneProductAssociation>
      </reaction>
      <reaction fast="false" id="R_3OAS141" name="3-oxoacyl-[acyl-carrier-protein] synthase (n-C14_1)" reversible="false" fbc:lowerFluxBound="cobra_0_bound" fbc:upperFluxBound="cobra_default_ub">
        <listOfReactants>
          <speciesReference constant="true" species="M_h_c" stoichiometry="1" />
          <speciesReference constant="true" species="M_malACP_c" stoichiometry="1" />
          <speciesReference constant="true" species="M_cddec5eACP_c" stoichiometry="1" />
        </listOfReactants>
        <listOfProducts>
          <speciesReference constant="true" species="M_co2_c" stoichiometry="1" />
          <speciesReference constant="true" species="M_3ocmrs7eACP_c" stoichiometry="1" />
          <speciesReference constant="true" species="M_ACP_c" stoichiometry="1" />
        </listOfProducts>
        <fbc:geneProductAssociation>
          <fbc:or>
            <fbc:geneProductRef fbc:geneProduct="G_sll1069" />
            <fbc:geneProductRef fbc:geneProduct="G_slr1332" />
          </fbc:or>
        </fbc:geneProductAssociation>
      </reaction>
      <reaction fast="false" id="R_3OAS160" name="3-oxoacyl-[acyl-carrier-protein] synthase (n-C16_0)" reversible="false" fbc:lowerFluxBound="cobra_0_bound" fbc:upperFluxBound="cobra_default_ub">
        <listOfReactants>
          <speciesReference constant="true" species="M_h_c" stoichiometry="1" />
          <speciesReference constant="true" species="M_myrsACP_c" stoichiometry="1" />
          <speciesReference constant="true" species="M_malACP_c" stoichiometry="1" />
        </listOfReactants>
        <listOfProducts>
          <speciesReference constant="true" species="M_co2_c" stoichiometry="1" />
          <speciesReference constant="true" species="M_ACP_c" stoichiometry="1" />
          <speciesReference constant="true" species="M_3opalmACP_c" stoichiometry="1" />
        </listOfProducts>
        <fbc:geneProductAssociation>
          <fbc:or>
            <fbc:geneProductRef fbc:geneProduct="G_sll1069" />
            <fbc:geneProductRef fbc:geneProduct="G_slr1332" />
          </fbc:or>
        </fbc:geneProductAssociation>
      </reaction>
      <reaction fast="false" id="R_3OAS161" name="3-oxoacyl-[acyl-carrier-protein] synthase (n-C16_1)" reversible="false" fbc:lowerFluxBound="cobra_0_bound" fbc:upperFluxBound="cobra_default_ub">
        <listOfReactants>
          <speciesReference constant="true" species="M_tdeACP_c" stoichiometry="1" />
          <speciesReference constant="true" species="M_h_c" stoichiometry="1" />
          <speciesReference constant="true" species="M_malACP_c" stoichiometry="1" />
        </listOfReactants>
        <listOfProducts>
          <speciesReference constant="true" species="M_co2_c" stoichiometry="1" />
          <speciesReference constant="true" species="M_3ocpalm9eACP_c" stoichiometry="1" />
          <speciesReference constant="true" species="M_ACP_c" stoichiometry="1" />
        </listOfProducts>
        <fbc:geneProductAssociation>
          <fbc:or>
            <fbc:geneProductRef fbc:geneProduct="G_sll1069" />
            <fbc:geneProductRef fbc:geneProduct="G_slr1332" />
          </fbc:or>
        </fbc:geneProductAssociation>
      </reaction>
      <reaction fast="false" id="R_3OAS180" name="3-oxoacyl-[acyl-carrier-protein] synthase (n-C18_0)" reversible="false" fbc:lowerFluxBound="cobra_0_bound" fbc:upperFluxBound="cobra_default_ub">
        <listOfReactants>
          <speciesReference constant="true" species="M_h_c" stoichiometry="1" />
          <speciesReference constant="true" species="M_palmACP_c" stoichiometry="1" />
          <speciesReference constant="true" species="M_malACP_c" stoichiometry="1" />
        </listOfReactants>
        <listOfProducts>
          <speciesReference constant="true" species="M_ACP_c" stoichiometry="1" />
          <speciesReference constant="true" species="M_co2_c" stoichiometry="1" />
          <speciesReference constant="true" species="M_3ooctdACP_c" stoichiometry="1" />
        </listOfProducts>
        <fbc:geneProductAssociation>
          <fbc:or>
            <fbc:geneProductRef fbc:geneProduct="G_sll1069" />
            <fbc:geneProductRef fbc:geneProduct="G_slr1332" />
          </fbc:or>
        </fbc:geneProductAssociation>
      </reaction>
      <reaction fast="false" id="R_3OAS181" name="3-oxoacyl-[acyl-carrier-protein] synthase (n-C18_1)" reversible="false" fbc:lowerFluxBound="cobra_0_bound" fbc:upperFluxBound="cobra_default_ub">
        <listOfReactants>
          <speciesReference constant="true" species="M_h_c" stoichiometry="1" />
          <speciesReference constant="true" species="M_malACP_c" stoichiometry="1" />
          <speciesReference constant="true" species="M_hdeACP_c" stoichiometry="1" />
        </listOfReactants>
        <listOfProducts>
          <speciesReference constant="true" species="M_co2_c" stoichiometry="1" />
          <speciesReference constant="true" species="M_3ocvac11eACP_c" stoichiometry="1" />
          <speciesReference constant="true" species="M_ACP_c" stoichiometry="1" />
        </listOfProducts>
        <fbc:geneProductAssociation>
          <fbc:or>
            <fbc:geneProductRef fbc:geneProduct="G_sll1069" />
            <fbc:geneProductRef fbc:geneProduct="G_slr1332" />
          </fbc:or>
        </fbc:geneProductAssociation>
      </reaction>
      <reaction fast="false" id="R_3OAS60" name="3-oxoacyl-[acyl-carrier-protein] synthase (n-C6_0)" reversible="false" fbc:lowerFluxBound="cobra_0_bound" fbc:upperFluxBound="cobra_default_ub">
        <listOfReactants>
          <speciesReference constant="true" species="M_h_c" stoichiometry="1" />
          <speciesReference constant="true" species="M_butACP_c" stoichiometry="1" />
          <speciesReference constant="true" species="M_malACP_c" stoichiometry="1" />
        </listOfReactants>
        <listOfProducts>
          <speciesReference constant="true" species="M_3ohexACP_c" stoichiometry="1" />
          <speciesReference constant="true" species="M_ACP_c" stoichiometry="1" />
          <speciesReference constant="true" species="M_co2_c" stoichiometry="1" />
        </listOfProducts>
        <fbc:geneProductAssociation>
          <fbc:or>
            <fbc:geneProductRef fbc:geneProduct="G_sll1069" />
            <fbc:geneProductRef fbc:geneProduct="G_slr1332" />
          </fbc:or>
        </fbc:geneProductAssociation>
      </reaction>
      <reaction fast="false" id="R_3OAS80" name="3-oxoacyl-[acyl-carrier-protein] synthase (n-C8_0)" reversible="false" fbc:lowerFluxBound="cobra_0_bound" fbc:upperFluxBound="cobra_default_ub">
        <listOfReactants>
          <speciesReference constant="true" species="M_hexACP_c" stoichiometry="1" />
          <speciesReference constant="true" species="M_h_c" stoichiometry="1" />
          <speciesReference constant="true" species="M_malACP_c" stoichiometry="1" />
        </listOfReactants>
        <listOfProducts>
          <speciesReference constant="true" species="M_co2_c" stoichiometry="1" />
          <speciesReference constant="true" species="M_3ooctACP_c" stoichiometry="1" />
          <speciesReference constant="true" species="M_ACP_c" stoichiometry="1" />
        </listOfProducts>
        <fbc:geneProductAssociation>
          <fbc:or>
            <fbc:geneProductRef fbc:geneProduct="G_sll1069" />
            <fbc:geneProductRef fbc:geneProduct="G_slr1332" />
          </fbc:or>
        </fbc:geneProductAssociation>
      </reaction>
      <reaction fast="false" id="R_AACOAR_syn" name="acetoacetyl CoA reductase" reversible="false" fbc:lowerFluxBound="cobra_0_bound" fbc:upperFluxBound="cobra_default_ub">
        <listOfReactants>
          <speciesReference constant="true" species="M_nadph_c" stoichiometry="1" />
          <speciesReference constant="true" species="M_h_c" stoichiometry="1" />
          <speciesReference constant="true" species="M_aacoa_c" stoichiometry="1" />
        </listOfReactants>
        <listOfProducts>
          <speciesReference constant="true" species="M_nadp_c" stoichiometry="1" />
          <speciesReference constant="true" species="M_3hbcoa_DASH_R_c" stoichiometry="1" />
        </listOfProducts>
        <fbc:geneProductAssociation>
          <fbc:geneProductRef fbc:geneProduct="G_slr1994" />
        </fbc:geneProductAssociation>
      </reaction>
      <reaction fast="false" id="R_ABUTD" name="Aminobutyraldehyde dehydrogenase" reversible="false" fbc:lowerFluxBound="cobra_0_bound" fbc:upperFluxBound="cobra_default_ub">
        <listOfReactants>
          <speciesReference constant="true" species="M_h2o_c" stoichiometry="1" />
          <speciesReference constant="true" species="M_nad_c" stoichiometry="1" />
          <speciesReference constant="true" species="M_4abutn_c" stoichiometry="1" />
        </listOfReactants>
        <listOfProducts>
          <speciesReference constant="true" species="M_4abut_c" stoichiometry="1" />
          <speciesReference constant="true" species="M_h_c" stoichiometry="2" />
          <speciesReference constant="true" species="M_nadh_c" stoichiometry="1" />
        </listOfProducts>
        <fbc:geneProductAssociation>
          <fbc:geneProductRef fbc:geneProduct="G_slr0091" />
        </fbc:geneProductAssociation>
      </reaction>
      <reaction fast="false" id="R_ACBIPGT" name="Adenosyl cobinamide phosphate guanyltransferase" reversible="false" fbc:lowerFluxBound="cobra_0_bound" fbc:upperFluxBound="cobra_default_ub">
        <listOfReactants>
          <speciesReference constant="true" species="M_h_c" stoichiometry="1" />
          <speciesReference constant="true" species="M_adocbip_c" stoichiometry="1" />
          <speciesReference constant="true" species="M_gtp_c" stoichiometry="1" />
        </listOfReactants>
        <listOfProducts>
          <speciesReference constant="true" species="M_ppi_c" stoichiometry="1" />
          <speciesReference constant="true" species="M_agdpcbi_c" stoichiometry="1" />
        </listOfProducts>
        <fbc:geneProductAssociation>
          <fbc:geneProductRef fbc:geneProduct="G_slr0216" />
        </fbc:geneProductAssociation>
      </reaction>
      <reaction fast="false" id="R_ACCOACr" name="acetyl-CoA carboxylase, reversible reaction" reversible="true" fbc:lowerFluxBound="cobra_default_lb" fbc:upperFluxBound="cobra_default_ub">
        <listOfReactants>
          <speciesReference constant="true" species="M_accoa_c" stoichiometry="1" />
          <speciesReference constant="true" species="M_atp_c" stoichiometry="1" />
          <speciesReference constant="true" species="M_hco3_c" stoichiometry="1" />
        </listOfReactants>
        <listOfProducts>
          <speciesReference constant="true" species="M_malcoa_c" stoichiometry="1" />
          <speciesReference constant="true" species="M_h_c" stoichiometry="1" />
          <speciesReference constant="true" species="M_adp_c" stoichiometry="1" />
          <speciesReference constant="true" species="M_pi_c" stoichiometry="1" />
        </listOfProducts>
        <fbc:geneProductAssociation>
          <fbc:and>
            <fbc:geneProductRef fbc:geneProduct="G_sll0728" />
            <fbc:geneProductRef fbc:geneProduct="G_slr0435" />
            <fbc:geneProductRef fbc:geneProduct="G_sll0053" />
            <fbc:geneProductRef fbc:geneProduct="G_sll0336" />
          </fbc:and>
        </fbc:geneProductAssociation>
      </reaction>
      <reaction fast="false" id="R_ACGK" name="acetylglutamate kinase" reversible="false" fbc:lowerFluxBound="cobra_0_bound" fbc:upperFluxBound="cobra_default_ub">
        <listOfReactants>
          <speciesReference constant="true" species="M_atp_c" stoichiometry="1" />
          <speciesReference constant="true" species="M_acglu_c" stoichiometry="1" />
        </listOfReactants>
        <listOfProducts>
          <speciesReference constant="true" species="M_adp_c" stoichiometry="1" />
          <speciesReference constant="true" species="M_acg5p_c" stoichiometry="1" />
        </listOfProducts>
        <fbc:geneProductAssociation>
          <fbc:geneProductRef fbc:geneProduct="G_slr1898" />
        </fbc:geneProductAssociation>
      </reaction>
      <reaction fast="false" id="R_ACGS" name="N-acetylglutamate synthase" reversible="false" fbc:lowerFluxBound="cobra_0_bound" fbc:upperFluxBound="cobra_default_ub">
        <listOfReactants>
          <speciesReference constant="true" species="M_glu_DASH_L_c" stoichiometry="1" />
          <speciesReference constant="true" species="M_accoa_c" stoichiometry="1" />
        </listOfReactants>
        <listOfProducts>
          <speciesReference constant="true" species="M_h_c" stoichiometry="1" />
          <speciesReference constant="true" species="M_acglu_c" stoichiometry="1" />
          <speciesReference constant="true" species="M_coa_c" stoichiometry="1" />
        </listOfProducts>
        <fbc:geneProductAssociation>
          <fbc:geneProductRef fbc:geneProduct="G_sll1883" />
        </fbc:geneProductAssociation>
      </reaction>
      <reaction fast="false" id="R_ACKr" name="acetate kinase" reversible="true" fbc:lowerFluxBound="cobra_default_lb" fbc:upperFluxBound="cobra_default_ub">
        <listOfReactants>
          <speciesReference constant="true" species="M_ac_c" stoichiometry="1" />
          <speciesReference constant="true" species="M_atp_c" stoichiometry="1" />
        </listOfReactants>
        <listOfProducts>
          <speciesReference constant="true" species="M_actp_c" stoichiometry="1" />
          <speciesReference constant="true" species="M_adp_c" stoichiometry="1" />
        </listOfProducts>
        <fbc:geneProductAssociation>
          <fbc:geneProductRef fbc:geneProduct="G_sll1299" />
        </fbc:geneProductAssociation>
      </reaction>
      <reaction fast="false" id="R_ACLS" name="acetolactate synthase" reversible="false" fbc:lowerFluxBound="cobra_0_bound" fbc:upperFluxBound="cobra_default_ub">
        <listOfReactants>
          <speciesReference constant="true" species="M_pyr_c" stoichiometry="2" />
          <speciesReference constant="true" species="M_h_c" stoichiometry="1" />
        </listOfReactants>
        <listOfProducts>
          <speciesReference constant="true" species="M_alac_DASH_S_c" stoichiometry="1" />
          <speciesReference constant="true" species="M_co2_c" stoichiometry="1" />
        </listOfProducts>
        <fbc:geneProductAssociation>
          <fbc:and>
            <fbc:geneProductRef fbc:geneProduct="G_sll1981" />
            <fbc:geneProductRef fbc:geneProduct="G_slr2088" />
            <fbc:geneProductRef fbc:geneProduct="G_sll0065" />
          </fbc:and>
        </fbc:geneProductAssociation>
      </reaction>
      <reaction fast="false" id="R_ACOATA_syn" name="Acetyl-CoA ACP transacylase" reversible="true" fbc:lowerFluxBound="cobra_default_lb" fbc:upperFluxBound="cobra_default_ub">
        <listOfReactants>
          <speciesReference constant="true" species="M_accoa_c" stoichiometry="1" />
          <speciesReference constant="true" species="M_ACP_c" stoichiometry="1" />
        </listOfReactants>
        <listOfProducts>
          <speciesReference constant="true" species="M_coa_c" stoichiometry="1" />
          <speciesReference constant="true" species="M_acACP_c" stoichiometry="1" />
        </listOfProducts>
        <fbc:geneProductAssociation>
          <fbc:geneProductRef fbc:geneProduct="G_sll1069" />
        </fbc:geneProductAssociation>
      </reaction>
      <reaction fast="false" id="R_ACONT" name="aconitase" reversible="true" fbc:lowerFluxBound="cobra_default_lb" fbc:upperFluxBound="cobra_default_ub">
        <listOfReactants>
          <speciesReference constant="true" species="M_cit_c" stoichiometry="1" />
        </listOfReactants>
        <listOfProducts>
          <speciesReference constant="true" species="M_icit_c" stoichiometry="1" />
        </listOfProducts>
        <fbc:geneProductAssociation>
          <fbc:geneProductRef fbc:geneProduct="G_slr0665" />
        </fbc:geneProductAssociation>
      </reaction>
      <reaction fast="false" id="R_ACOTA" name="acetylornithine transaminase" reversible="true" fbc:lowerFluxBound="cobra_default_lb" fbc:upperFluxBound="cobra_default_ub">
        <listOfReactants>
          <speciesReference constant="true" species="M_acorn_c" stoichiometry="1" />
          <speciesReference constant="true" species="M_akg_c" stoichiometry="1" />
        </listOfReactants>
        <listOfProducts>
          <speciesReference constant="true" species="M_glu_DASH_L_c" stoichiometry="1" />
          <speciesReference constant="true" species="M_acg5sa_c" stoichiometry="1" />
        </listOfProducts>
        <fbc:geneProductAssociation>
          <fbc:geneProductRef fbc:geneProduct="G_slr1022" />
        </fbc:geneProductAssociation>
      </reaction>
      <reaction fast="false" id="R_ACP1_LPAREN_FMN_RPAREN_" name="acid phosphatase (FMN)" reversible="false" fbc:lowerFluxBound="cobra_0_bound" fbc:upperFluxBound="cobra_default_ub">
        <listOfReactants>
          <speciesReference constant="true" species="M_h2o_c" stoichiometry="1" />
          <speciesReference constant="true" species="M_fmn_c" stoichiometry="1" />
        </listOfReactants>
        <listOfProducts>
          <speciesReference constant="true" species="M_pi_c" stoichiometry="1" />
          <speciesReference constant="true" species="M_ribflv_c" stoichiometry="1" />
        </listOfProducts>
        <fbc:geneProductAssociation>
          <fbc:geneProductRef fbc:geneProduct="G_sll1108" />
        </fbc:geneProductAssociation>
      </reaction>
      <reaction fast="false" id="R_ACS" name="acetyl-CoA synthetase" reversible="false" fbc:lowerFluxBound="cobra_0_bound" fbc:upperFluxBound="cobra_default_ub">
        <listOfReactants>
          <speciesReference constant="true" species="M_ac_c" stoichiometry="1" />
          <speciesReference constant="true" species="M_atp_c" stoichiometry="1" />
          <speciesReference constant="true" species="M_coa_c" stoichiometry="1" />
        </listOfReactants>
        <listOfProducts>
          <speciesReference constant="true" species="M_ppi_c" stoichiometry="1" />
          <speciesReference constant="true" species="M_accoa_c" stoichiometry="1" />
          <speciesReference constant="true" species="M_amp_c" stoichiometry="1" />
        </listOfProducts>
        <fbc:geneProductAssociation>
          <fbc:geneProductRef fbc:geneProduct="G_sll0542" />
        </fbc:geneProductAssociation>
      </reaction>
      <reaction fast="false" id="R_ADCPS1" name="adenosylcobinamide-phosphate synthase" reversible="false" fbc:lowerFluxBound="cobra_0_bound" fbc:upperFluxBound="cobra_default_ub">
        <listOfReactants>
          <speciesReference constant="true" species="M_adcobhex_c" stoichiometry="1" />
          <speciesReference constant="true" species="M_atp_c" stoichiometry="1" />
          <speciesReference constant="true" species="M_appl_c" stoichiometry="1" />
        </listOfReactants>
        <listOfProducts>
          <speciesReference constant="true" species="M_pi_c" stoichiometry="1" />
          <speciesReference constant="true" species="M_h_c" stoichiometry="1" />
          <speciesReference constant="true" species="M_adp_c" stoichiometry="1" />
          <speciesReference constant="true" species="M_adocbi_c" stoichiometry="1" />
        </listOfProducts>
        <fbc:geneProductAssociation>
          <fbc:geneProductRef fbc:geneProduct="G_slr1925" />
        </fbc:geneProductAssociation>
      </reaction>
      <reaction fast="false" id="R_ADCPS2" name="adenosylcobinamide-phosphate synthase" reversible="false" fbc:lowerFluxBound="cobra_0_bound" fbc:upperFluxBound="cobra_default_ub">
        <listOfReactants>
          <speciesReference constant="true" species="M_adcobhex_c" stoichiometry="1" />
          <speciesReference constant="true" species="M_atp_c" stoichiometry="1" />
          <speciesReference constant="true" species="M_applp_c" stoichiometry="1" />
        </listOfReactants>
        <listOfProducts>
          <speciesReference constant="true" species="M_adocbip_c" stoichiometry="1" />
          <speciesReference constant="true" species="M_h_c" stoichiometry="1" />
          <speciesReference constant="true" species="M_adp_c" stoichiometry="1" />
          <speciesReference constant="true" species="M_pi_c" stoichiometry="1" />
        </listOfProducts>
        <fbc:geneProductAssociation>
          <fbc:geneProductRef fbc:geneProduct="G_slr1925" />
        </fbc:geneProductAssociation>
      </reaction>
      <reaction fast="false" id="R_ADCYRS" name="adenosylcobyric acid synthase (glutamine-hydrolysing)" reversible="false" fbc:lowerFluxBound="cobra_0_bound" fbc:upperFluxBound="cobra_default_ub">
        <listOfReactants>
          <speciesReference constant="true" species="M_h2o_c" stoichiometry="4" />
          <speciesReference constant="true" species="M_atp_c" stoichiometry="4" />
          <speciesReference constant="true" species="M_gln_DASH_L_c" stoichiometry="4" />
          <speciesReference constant="true" species="M_adcobdam_c" stoichiometry="1" />
        </listOfReactants>
        <listOfProducts>
          <speciesReference constant="true" species="M_glu_DASH_L_c" stoichiometry="4" />
          <speciesReference constant="true" species="M_pi_c" stoichiometry="4" />
          <speciesReference constant="true" species="M_adcobhex_c" stoichiometry="1" />
          <speciesReference constant="true" species="M_h_c" stoichiometry="4" />
          <speciesReference constant="true" species="M_adp_c" stoichiometry="4" />
        </listOfProducts>
        <fbc:geneProductAssociation>
          <fbc:geneProductRef fbc:geneProduct="G_slr0618" />
        </fbc:geneProductAssociation>
      </reaction>
      <reaction fast="false" id="R_ADK_syn" name="deoxyadenylate kinase" reversible="true" fbc:lowerFluxBound="cobra_default_lb" fbc:upperFluxBound="cobra_default_ub">
        <listOfReactants>
          <speciesReference constant="true" species="M_damp_c" stoichiometry="1" />
          <speciesReference constant="true" species="M_atp_c" stoichiometry="1" />
        </listOfReactants>
        <listOfProducts>
          <speciesReference constant="true" species="M_adp_c" stoichiometry="1" />
          <speciesReference constant="true" species="M_dadp_c" stoichiometry="1" />
        </listOfProducts>
        <fbc:geneProductAssociation>
          <fbc:geneProductRef fbc:geneProduct="G_sll1815" />
        </fbc:geneProductAssociation>
      </reaction>
      <reaction fast="false" id="R_ADK1" name="adenylate kinase" reversible="true" fbc:lowerFluxBound="cobra_default_lb" fbc:upperFluxBound="cobra_default_ub">
        <listOfReactants>
          <speciesReference constant="true" species="M_atp_c" stoichiometry="1" />
          <speciesReference constant="true" species="M_amp_c" stoichiometry="1" />
        </listOfReactants>
        <listOfProducts>
          <speciesReference constant="true" species="M_adp_c" stoichiometry="2" />
        </listOfProducts>
        <fbc:geneProductAssociation>
          <fbc:geneProductRef fbc:geneProduct="G_sll1059" />
        </fbc:geneProductAssociation>
      </reaction>
      <reaction fast="false" id="R_ADNCYC" name="adenylate cyclase" reversible="false" fbc:lowerFluxBound="cobra_0_bound" fbc:upperFluxBound="cobra_default_ub">
        <listOfReactants>
          <speciesReference constant="true" species="M_atp_c" stoichiometry="1" />
        </listOfReactants>
        <listOfProducts>
          <speciesReference constant="true" species="M_ppi_c" stoichiometry="1" />
          <speciesReference constant="true" species="M_camp_c" stoichiometry="1" />
        </listOfProducts>
        <fbc:geneProductAssociation>
          <fbc:geneProductRef fbc:geneProduct="G_sll1161" />
        </fbc:geneProductAssociation>
      </reaction>
      <reaction fast="false" id="R_ADOCBLS" name="Adenosylcobalamin 5'-phosphate synthase" reversible="false" fbc:lowerFluxBound="cobra_0_bound" fbc:upperFluxBound="cobra_default_ub">
        <listOfReactants>
          <speciesReference constant="true" species="M_rdmbzi_c" stoichiometry="1" />
          <speciesReference constant="true" species="M_agdpcbi_c" stoichiometry="1" />
        </listOfReactants>
        <listOfProducts>
          <speciesReference constant="true" species="M_gmp_c" stoichiometry="1" />
          <speciesReference constant="true" species="M_adocbl_c" stoichiometry="1" />
          <speciesReference constant="true" species="M_h_c" stoichiometry="1" />
        </listOfProducts>
        <fbc:geneProductAssociation>
          <fbc:geneProductRef fbc:geneProduct="G_slr0636" />
        </fbc:geneProductAssociation>
      </reaction>
      <reaction fast="false" id="R_ADPRDP" name="ADPribose diphosphatase" reversible="false" fbc:lowerFluxBound="cobra_0_bound" fbc:upperFluxBound="cobra_default_ub">
        <listOfReactants>
          <speciesReference constant="true" species="M_h2o_c" stoichiometry="1" />
          <speciesReference constant="true" species="M_adprib_c" stoichiometry="1" />
        </listOfReactants>
        <listOfProducts>
          <speciesReference constant="true" species="M_r5p_c" stoichiometry="1" />
          <speciesReference constant="true" species="M_h_c" stoichiometry="2" />
          <speciesReference constant="true" species="M_amp_c" stoichiometry="1" />
        </listOfProducts>
        <fbc:geneProductAssociation>
          <fbc:or>
            <fbc:geneProductRef fbc:geneProduct="G_sll1054" />
            <fbc:geneProductRef fbc:geneProduct="G_slr1134" />
          </fbc:or>
        </fbc:geneProductAssociation>
      </reaction>
      <reaction fast="false" id="R_ADPT" name="adenine phosphoribosyltransferase" reversible="false" fbc:lowerFluxBound="cobra_0_bound" fbc:upperFluxBound="cobra_default_ub">
        <listOfReactants>
          <speciesReference constant="true" species="M_prpp_c" stoichiometry="1" />
          <speciesReference constant="true" species="M_ade_c" stoichiometry="1" />
        </listOfReactants>
        <listOfProducts>
          <speciesReference constant="true" species="M_ppi_c" stoichiometry="1" />
          <speciesReference constant="true" species="M_amp_c" stoichiometry="1" />
        </listOfProducts>
        <fbc:geneProductAssociation>
          <fbc:geneProductRef fbc:geneProduct="G_sll1430" />
        </fbc:geneProductAssociation>
      </reaction>
      <reaction fast="false" id="R_ADPT2" name="adenine phosphoribosyltransferase" reversible="true" fbc:lowerFluxBound="cobra_default_lb" fbc:upperFluxBound="cobra_default_ub">
        <listOfReactants>
          <speciesReference constant="true" species="M_ppi_c" stoichiometry="1" />
          <speciesReference constant="true" species="M_aicar_c" stoichiometry="1" />
        </listOfReactants>
        <listOfProducts>
          <speciesReference constant="true" species="M_prpp_c" stoichiometry="1" />
          <speciesReference constant="true" species="M_C04051_c" stoichiometry="1" />
        </listOfProducts>
        <fbc:geneProductAssociation>
          <fbc:geneProductRef fbc:geneProduct="G_sll1430" />
        </fbc:geneProductAssociation>
      </reaction>
      <reaction fast="false" id="R_ADSK" name="adenylyl-sulfate kinase" reversible="false" fbc:lowerFluxBound="cobra_0_bound" fbc:upperFluxBound="cobra_default_ub">
        <listOfReactants>
          <speciesReference constant="true" species="M_atp_c" stoichiometry="1" />
          <speciesReference constant="true" species="M_aps_c" stoichiometry="1" />
        </listOfReactants>
        <listOfProducts>
          <speciesReference constant="true" species="M_paps_c" stoichiometry="1" />
          <speciesReference constant="true" species="M_h_c" stoichiometry="1" />
          <speciesReference constant="true" species="M_adp_c" stoichiometry="1" />
        </listOfProducts>
        <fbc:geneProductAssociation>
          <fbc:geneProductRef fbc:geneProduct="G_slr0676" />
        </fbc:geneProductAssociation>
      </reaction>
      <reaction fast="false" id="R_ADSL1r" name="adenylsuccinate lyase" reversible="true" fbc:lowerFluxBound="cobra_default_lb" fbc:upperFluxBound="cobra_default_ub">
        <listOfReactants>
          <speciesReference constant="true" species="M_dcamp_c" stoichiometry="1" />
        </listOfReactants>
        <listOfProducts>
          <speciesReference constant="true" species="M_fum_c" stoichiometry="1" />
          <speciesReference constant="true" species="M_amp_c" stoichiometry="1" />
        </listOfProducts>
        <fbc:geneProductAssociation>
          <fbc:geneProductRef fbc:geneProduct="G_sll0421" />
        </fbc:geneProductAssociation>
      </reaction>
      <reaction fast="false" id="R_ADSL2r" name="adenylosuccinate lyase" reversible="true" fbc:lowerFluxBound="cobra_default_lb" fbc:upperFluxBound="cobra_default_ub">
        <listOfReactants>
          <speciesReference constant="true" species="M_25aics_c" stoichiometry="1" />
        </listOfReactants>
        <listOfProducts>
          <speciesReference constant="true" species="M_fum_c" stoichiometry="1" />
          <speciesReference constant="true" species="M_aicar_c" stoichiometry="1" />
        </listOfProducts>
        <fbc:geneProductAssociation>
          <fbc:geneProductRef fbc:geneProduct="G_sll0421" />
        </fbc:geneProductAssociation>
      </reaction>
      <reaction fast="false" id="R_ADSS" name="adenylosuccinate synthase" reversible="false" fbc:lowerFluxBound="cobra_0_bound" fbc:upperFluxBound="cobra_default_ub">
        <listOfReactants>
          <speciesReference constant="true" species="M_gtp_c" stoichiometry="1" />
          <speciesReference constant="true" species="M_asp_DASH_L_c" stoichiometry="1" />
          <speciesReference constant="true" species="M_imp_c" stoichiometry="1" />
        </listOfReactants>
        <listOfProducts>
          <speciesReference constant="true" species="M_dcamp_c" stoichiometry="1" />
          <speciesReference constant="true" species="M_pi_c" stoichiometry="1" />
          <speciesReference constant="true" species="M_h_c" stoichiometry="2" />
          <speciesReference constant="true" species="M_gdp_c" stoichiometry="1" />
        </listOfProducts>
        <fbc:geneProductAssociation>
          <fbc:geneProductRef fbc:geneProduct="G_sll1823" />
        </fbc:geneProductAssociation>
      </reaction>
      <reaction fast="false" id="R_AGMT" name="agmatinase" reversible="false" fbc:lowerFluxBound="cobra_0_bound" fbc:upperFluxBound="cobra_default_ub">
        <listOfReactants>
          <speciesReference constant="true" species="M_h2o_c" stoichiometry="1" />
          <speciesReference constant="true" species="M_agm_c" stoichiometry="1" />
        </listOfReactants>
        <listOfProducts>
          <speciesReference constant="true" species="M_urea_c" stoichiometry="1" />
          <speciesReference constant="true" species="M_ptrc_c" stoichiometry="1" />
        </listOfProducts>
        <fbc:geneProductAssociation>
          <fbc:or>
            <fbc:geneProductRef fbc:geneProduct="G_sll1077" />
            <fbc:geneProductRef fbc:geneProduct="G_sll0228" />
          </fbc:or>
        </fbc:geneProductAssociation>
      </reaction>
      <reaction fast="false" id="R_AGPAT160" name="1-hexadecanoyl-sn-glycerol 3-phosphate O-acyltransferase (n-C16_0)" reversible="false" fbc:lowerFluxBound="cobra_0_bound" fbc:upperFluxBound="cobra_default_ub">
        <listOfReactants>
          <speciesReference constant="true" species="M_1hdecg3p_c" stoichiometry="1" />
          <speciesReference constant="true" species="M_palmACP_c" stoichiometry="1" />
        </listOfReactants>
        <listOfProducts>
          <speciesReference constant="true" species="M_ACP_c" stoichiometry="1" />
          <speciesReference constant="true" species="M_pa160_c" stoichiometry="1" />
        </listOfProducts>
        <fbc:geneProductAssociation>
          <fbc:geneProductRef fbc:geneProduct="G_sll1848" />
        </fbc:geneProductAssociation>
      </reaction>
      <reaction fast="false" id="R_AGPAT161" name="1-hexadec-7-enoyl-sn-glycerol 3-phosphate O-acyltransferase (n-C16_1)" reversible="false" fbc:lowerFluxBound="cobra_0_bound" fbc:upperFluxBound="cobra_default_ub">
        <listOfReactants>
          <speciesReference constant="true" species="M_1hdec9eg3p_c" stoichiometry="1" />
          <speciesReference constant="true" species="M_hdeACP_c" stoichiometry="1" />
        </listOfReactants>
        <listOfProducts>
          <speciesReference constant="true" species="M_ACP_c" stoichiometry="1" />
          <speciesReference constant="true" species="M_pa161_c" stoichiometry="1" />
        </listOfProducts>
        <fbc:geneProductAssociation>
          <fbc:geneProductRef fbc:geneProduct="G_sll1848" />
        </fbc:geneProductAssociation>
      </reaction>
      <reaction fast="false" id="R_AGPAT180" name="1-octadecanoyl-sn-glycerol 3-phosphate O-acyltransferase (n-C18_0)" reversible="false" fbc:lowerFluxBound="cobra_0_bound" fbc:upperFluxBound="cobra_default_ub">
        <listOfReactants>
          <speciesReference constant="true" species="M_1odecg3p_c" stoichiometry="1" />
          <speciesReference constant="true" species="M_ocdcaACP_c" stoichiometry="1" />
        </listOfReactants>
        <listOfProducts>
          <speciesReference constant="true" species="M_ACP_c" stoichiometry="1" />
          <speciesReference constant="true" species="M_pa180_c" stoichiometry="1" />
        </listOfProducts>
        <fbc:geneProductAssociation>
          <fbc:geneProductRef fbc:geneProduct="G_sll1848" />
        </fbc:geneProductAssociation>
      </reaction>
      <reaction fast="false" id="R_AGPAT181" name="1-octadec-7-enoyl-sn-glycerol 3-phosphate O-acyltransferase (n-C18_1)" reversible="false" fbc:lowerFluxBound="cobra_0_bound" fbc:upperFluxBound="cobra_default_ub">
        <listOfReactants>
          <speciesReference constant="true" species="M_octeACP_c" stoichiometry="1" />
          <speciesReference constant="true" species="M_1odec11eg3p_c" stoichiometry="1" />
        </listOfReactants>
        <listOfProducts>
          <speciesReference constant="true" species="M_pa181_c" stoichiometry="1" />
          <speciesReference constant="true" species="M_ACP_c" stoichiometry="1" />
        </listOfProducts>
        <fbc:geneProductAssociation>
          <fbc:geneProductRef fbc:geneProduct="G_sll1848" />
        </fbc:geneProductAssociation>
      </reaction>
      <reaction fast="false" id="R_AGPAT181_LPAREN_9_RPAREN_" name="1-octadec-enoyl-sn-glycerol 3-phosphate O-acyltransferase (n-C18_1)" reversible="false" fbc:lowerFluxBound="cobra_0_bound" fbc:upperFluxBound="cobra_default_ub">
        <listOfReactants>
          <speciesReference constant="true" species="M_1odec9eg3p_c" stoichiometry="1" />
          <speciesReference constant="true" species="M_octe_LPAREN_9_RPAREN_ACP_c" stoichiometry="1" />
        </listOfReactants>
        <listOfProducts>
          <speciesReference constant="true" species="M_ACP_c" stoichiometry="1" />
          <speciesReference constant="true" species="M_pa181_9_c" stoichiometry="1" />
        </listOfProducts>
        <fbc:geneProductAssociation>
          <fbc:geneProductRef fbc:geneProduct="G_sll1848" />
        </fbc:geneProductAssociation>
      </reaction>
      <reaction fast="false" id="R_AGPAT182_LPAREN_9_12_RPAREN_" name="1-octadec-enoyl-sn-glycerol 3-phosphate O-acyltransferase (n-C18_2)" reversible="false" fbc:lowerFluxBound="cobra_0_bound" fbc:upperFluxBound="cobra_default_ub">
        <listOfReactants>
          <speciesReference constant="true" species="M_octe_LPAREN_9_12_RPAREN_ACP_c" stoichiometry="1" />
          <speciesReference constant="true" species="M_1odec912eg3p_c" stoichiometry="1" />
        </listOfReactants>
        <listOfProducts>
          <speciesReference constant="true" species="M_ACP_c" stoichiometry="1" />
          <speciesReference constant="true" species="M_pa182_9_12_c" stoichiometry="1" />
        </listOfProducts>
        <fbc:geneProductAssociation>
          <fbc:geneProductRef fbc:geneProduct="G_sll1848" />
        </fbc:geneProductAssociation>
      </reaction>
      <reaction fast="false" id="R_AGPAT183_LPAREN_6_9_12_RPAREN_" name="1-octadec-enoyl-sn-glycerol 3-phosphate O-acyltransferase (n-C18_3)" reversible="false" fbc:lowerFluxBound="cobra_0_bound" fbc:upperFluxBound="cobra_default_ub">
        <listOfReactants>
          <speciesReference constant="true" species="M_1odec6912eg3p_c" stoichiometry="1" />
          <speciesReference constant="true" species="M_octe_LPAREN_6_9_12_RPAREN_ACP_c" stoichiometry="1" />
        </listOfReactants>
        <listOfProducts>
          <speciesReference constant="true" species="M_ACP_c" stoichiometry="1" />
          <speciesReference constant="true" species="M_pa183_6_9_12_c" stoichiometry="1" />
        </listOfProducts>
        <fbc:geneProductAssociation>
          <fbc:geneProductRef fbc:geneProduct="G_sll1848" />
        </fbc:geneProductAssociation>
      </reaction>
      <reaction fast="false" id="R_AGPAT183_LPAREN_9_12_15_RPAREN_" name="1-octadec-enoyl-sn-glycerol 3-phosphate O-acyltransferase (n-C18_3)" reversible="false" fbc:lowerFluxBound="cobra_0_bound" fbc:upperFluxBound="cobra_default_ub">
        <listOfReactants>
          <speciesReference constant="true" species="M_octe_LPAREN_9_12_15_RPAREN_ACP_c" stoichiometry="1" />
          <speciesReference constant="true" species="M_1odec91215eg3p_c" stoichiometry="1" />
        </listOfReactants>
        <listOfProducts>
          <speciesReference constant="true" species="M_pa183_9_12_15_c" stoichiometry="1" />
          <speciesReference constant="true" species="M_ACP_c" stoichiometry="1" />
        </listOfProducts>
        <fbc:geneProductAssociation>
          <fbc:geneProductRef fbc:geneProduct="G_sll1848" />
        </fbc:geneProductAssociation>
      </reaction>
      <reaction fast="false" id="R_AGPAT184_LPAREN_6_9_12_15_RPAREN_" name="1-octadec-enoyl-sn-glycerol 3-phosphate O-acyltransferase (n-C18_4)" reversible="false" fbc:lowerFluxBound="cobra_0_bound" fbc:upperFluxBound="cobra_default_ub">
        <listOfReactants>
          <speciesReference constant="true" species="M_octe_LPAREN_6_9_12_15_RPAREN_ACP_c" stoichiometry="1" />
          <speciesReference constant="true" species="M_1odec691215eg3p_c" stoichiometry="1" />
        </listOfReactants>
        <listOfProducts>
          <speciesReference constant="true" species="M_ACP_c" stoichiometry="1" />
          <speciesReference constant="true" species="M_pa184_6_9_12_15_c" stoichiometry="1" />
        </listOfProducts>
        <fbc:geneProductAssociation>
          <fbc:geneProductRef fbc:geneProduct="G_sll1848" />
        </fbc:geneProductAssociation>
      </reaction>
      <reaction fast="false" id="R_AGPR" name="N-acetyl-g-glutamyl-phosphate reductase" reversible="true" fbc:lowerFluxBound="cobra_default_lb" fbc:upperFluxBound="cobra_default_ub">
        <listOfReactants>
          <speciesReference constant="true" species="M_pi_c" stoichiometry="1" />
          <speciesReference constant="true" species="M_acg5sa_c" stoichiometry="1" />
          <speciesReference constant="true" species="M_nadp_c" stoichiometry="1" />
        </listOfReactants>
        <listOfProducts>
          <speciesReference constant="true" species="M_nadph_c" stoichiometry="1" />
          <speciesReference constant="true" species="M_h_c" stoichiometry="1" />
          <speciesReference constant="true" species="M_acg5p_c" stoichiometry="1" />
        </listOfProducts>
        <fbc:geneProductAssociation>
          <fbc:geneProductRef fbc:geneProduct="G_sll0080" />
        </fbc:geneProductAssociation>
      </reaction>
      <reaction fast="false" id="R_AHCi" name="adenosylhomocysteinase" reversible="false" fbc:lowerFluxBound="cobra_0_bound" fbc:upperFluxBound="cobra_default_ub">
        <listOfReactants>
          <speciesReference constant="true" species="M_h2o_c" stoichiometry="1" />
          <speciesReference constant="true" species="M_ahcys_c" stoichiometry="1" />
        </listOfReactants>
        <listOfProducts>
          <speciesReference constant="true" species="M_hcys_DASH_L_c" stoichiometry="1" />
          <speciesReference constant="true" species="M_adn_c" stoichiometry="1" />
        </listOfProducts>
        <fbc:geneProductAssociation>
          <fbc:geneProductRef fbc:geneProduct="G_sll1234" />
        </fbc:geneProductAssociation>
      </reaction>
      <reaction fast="false" id="R_AHMMPS" name="4-amino-5-hydroxymethyl-2-methylpyrimidine synthetase" reversible="false" fbc:lowerFluxBound="cobra_0_bound" fbc:upperFluxBound="cobra_default_ub">
        <listOfReactants>
          <speciesReference constant="true" species="M_h_c" stoichiometry="2" />
          <speciesReference constant="true" species="M_air_c" stoichiometry="1" />
        </listOfReactants>
        <listOfProducts>
          <speciesReference constant="true" species="M_gcald_c" stoichiometry="1" />
          <speciesReference constant="true" species="M_pi_c" stoichiometry="1" />
          <speciesReference constant="true" species="M_4ahmmp_c" stoichiometry="1" />
        </listOfProducts>
        <fbc:geneProductAssociation>
          <fbc:geneProductRef fbc:geneProduct="G_slr0118" />
        </fbc:geneProductAssociation>
      </reaction>
      <reaction fast="false" id="R_AICART" name="phosphoribosylaminoimidazolecarboxamide formyltransferase" reversible="true" fbc:lowerFluxBound="cobra_default_lb" fbc:upperFluxBound="cobra_default_ub">
        <listOfReactants>
          <speciesReference constant="true" species="M_aicar_c" stoichiometry="1" />
          <speciesReference constant="true" species="M_10fthf_c" stoichiometry="1" />
        </listOfReactants>
        <listOfProducts>
          <speciesReference constant="true" species="M_fprica_c" stoichiometry="1" />
          <speciesReference constant="true" species="M_thf_c" stoichiometry="1" />
        </listOfProducts>
        <fbc:geneProductAssociation>
          <fbc:geneProductRef fbc:geneProduct="G_slr0597" />
        </fbc:geneProductAssociation>
      </reaction>
      <reaction fast="false" id="R_AIRCr" name="phosphoribosylaminoimidazole carboxylase" reversible="true" fbc:lowerFluxBound="cobra_default_lb" fbc:upperFluxBound="cobra_default_ub">
        <listOfReactants>
          <speciesReference constant="true" species="M_co2_c" stoichiometry="1" />
          <speciesReference constant="true" species="M_air_c" stoichiometry="1" />
        </listOfReactants>
        <listOfProducts>
          <speciesReference constant="true" species="M_5aizc_c" stoichiometry="1" />
          <speciesReference constant="true" species="M_h_c" stoichiometry="1" />
        </listOfProducts>
        <fbc:geneProductAssociation>
          <fbc:and>
            <fbc:geneProductRef fbc:geneProduct="G_sll0901" />
            <fbc:geneProductRef fbc:geneProduct="G_sll0578" />
          </fbc:and>
        </fbc:geneProductAssociation>
      </reaction>
      <reaction fast="false" id="R_ALAALAr" name="D-alanine-D-alanine ligase (reversible)" reversible="true" fbc:lowerFluxBound="cobra_default_lb" fbc:upperFluxBound="cobra_default_ub">
        <listOfReactants>
          <speciesReference constant="true" species="M_ala_DASH_D_c" stoichiometry="2" />
          <speciesReference constant="true" species="M_atp_c" stoichiometry="1" />
        </listOfReactants>
        <listOfProducts>
          <speciesReference constant="true" species="M_alaala_c" stoichiometry="1" />
          <speciesReference constant="true" species="M_h_c" stoichiometry="1" />
          <speciesReference constant="true" species="M_adp_c" stoichiometry="1" />
          <speciesReference constant="true" species="M_pi_c" stoichiometry="1" />
        </listOfProducts>
        <fbc:geneProductAssociation>
          <fbc:geneProductRef fbc:geneProduct="G_slr1874" />
        </fbc:geneProductAssociation>
      </reaction>
      <reaction fast="false" id="R_ALAD_syn" name="L-alanine dehydrogenase" reversible="false" fbc:lowerFluxBound="cobra_0_bound" fbc:upperFluxBound="cobra_default_ub">
        <listOfReactants>
          <speciesReference constant="true" species="M_pyr_c" stoichiometry="1" />
          <speciesReference constant="true" species="M_h_c" stoichiometry="1" />
          <speciesReference constant="true" species="M_nadh_c" stoichiometry="1" />
          <speciesReference constant="true" species="M_nh4_c" stoichiometry="1" />
        </listOfReactants>
        <listOfProducts>
          <speciesReference constant="true" species="M_h2o_c" stoichiometry="1" />
          <speciesReference constant="true" species="M_ala_DASH_L_c" stoichiometry="1" />
          <speciesReference constant="true" species="M_nad_c" stoichiometry="1" />
        </listOfProducts>
        <fbc:geneProductAssociation>
          <fbc:geneProductRef fbc:geneProduct="G_sll1682" />
        </fbc:geneProductAssociation>
      </reaction>
      <reaction fast="false" id="R_ALAR" name="alanine racemase" reversible="true" fbc:lowerFluxBound="cobra_default_lb" fbc:upperFluxBound="cobra_default_ub">
        <listOfReactants>
          <speciesReference constant="true" species="M_ala_DASH_L_c" stoichiometry="1" />
        </listOfReactants>
        <listOfProducts>
          <speciesReference constant="true" species="M_ala_DASH_D_c" stoichiometry="1" />
        </listOfProducts>
        <fbc:geneProductAssociation>
          <fbc:geneProductRef fbc:geneProduct="G_slr0827" />
        </fbc:geneProductAssociation>
      </reaction>
      <reaction fast="false" id="R_ALATRS" name="Alanyl-tRNA synthetase" reversible="false" fbc:lowerFluxBound="cobra_0_bound" fbc:upperFluxBound="cobra_default_ub">
        <listOfReactants>
          <speciesReference constant="true" species="M_trnaala_c" stoichiometry="1" />
          <speciesReference constant="true" species="M_atp_c" stoichiometry="1" />
          <speciesReference constant="true" species="M_ala_DASH_L_c" stoichiometry="1" />
        </listOfReactants>
        <listOfProducts>
          <speciesReference constant="true" species="M_ppi_c" stoichiometry="1" />
          <speciesReference constant="true" species="M_alatrna_c" stoichiometry="1" />
          <speciesReference constant="true" species="M_amp_c" stoichiometry="1" />
        </listOfProducts>
        <fbc:geneProductAssociation>
          <fbc:geneProductRef fbc:geneProduct="G_sll0362" />
        </fbc:geneProductAssociation>
      </reaction>
      <reaction fast="false" id="R_ALCD19" name="alcohol dehydrogenase (glycerol)" reversible="true" fbc:lowerFluxBound="cobra_default_lb" fbc:upperFluxBound="cobra_default_ub">
        <listOfReactants>
          <speciesReference constant="true" species="M_h_c" stoichiometry="1" />
          <speciesReference constant="true" species="M_nadh_c" stoichiometry="1" />
          <speciesReference constant="true" species="M_glyald_c" stoichiometry="1" />
        </listOfReactants>
        <listOfProducts>
          <speciesReference constant="true" species="M_glyc_c" stoichiometry="1" />
          <speciesReference constant="true" species="M_nad_c" stoichiometry="1" />
        </listOfProducts>
        <fbc:geneProductAssociation>
          <fbc:geneProductRef fbc:geneProduct="G_sll0990" />
        </fbc:geneProductAssociation>
      </reaction>
      <reaction fast="false" id="R_ALCD2y" name="alcohol dehydrogenase (ethanol, NADP)" reversible="true" fbc:lowerFluxBound="cobra_default_lb" fbc:upperFluxBound="cobra_default_ub">
        <listOfReactants>
          <speciesReference constant="true" species="M_etoh_c" stoichiometry="1" />
          <speciesReference constant="true" species="M_nadp_c" stoichiometry="1" />
        </listOfReactants>
        <listOfProducts>
          <speciesReference constant="true" species="M_nadph_c" stoichiometry="1" />
          <speciesReference constant="true" species="M_h_c" stoichiometry="1" />
          <speciesReference constant="true" species="M_acald_c" stoichiometry="1" />
        </listOfProducts>
        <fbc:geneProductAssociation>
          <fbc:geneProductRef fbc:geneProduct="G_slr0942" />
        </fbc:geneProductAssociation>
      </reaction>
      <reaction fast="false" id="R_ALDD20x" name="aldehyde dehydrogenase (indole-3-acetaldehyde, NAD)" reversible="false" fbc:lowerFluxBound="cobra_0_bound" fbc:upperFluxBound="cobra_default_ub">
        <listOfReactants>
          <speciesReference constant="true" species="M_h2o_c" stoichiometry="1" />
          <speciesReference constant="true" species="M_id3acald_c" stoichiometry="1" />
          <speciesReference constant="true" species="M_nad_c" stoichiometry="1" />
        </listOfReactants>
        <listOfProducts>
          <speciesReference constant="true" species="M_h_c" stoichiometry="2" />
          <speciesReference constant="true" species="M_nadh_c" stoichiometry="1" />
          <speciesReference constant="true" species="M_ind3ac_c" stoichiometry="1" />
        </listOfProducts>
        <fbc:geneProductAssociation>
          <fbc:geneProductRef fbc:geneProduct="G_slr0091" />
        </fbc:geneProductAssociation>
      </reaction>
      <reaction fast="false" id="R_ALDD2xr" name="aldehyde dehydrogenase (acetaldehyde, NAD)" reversible="true" fbc:lowerFluxBound="cobra_default_lb" fbc:upperFluxBound="cobra_default_ub">
        <listOfReactants>
          <speciesReference constant="true" species="M_h2o_c" stoichiometry="1" />
          <speciesReference constant="true" species="M_nad_c" stoichiometry="1" />
          <speciesReference constant="true" species="M_acald_c" stoichiometry="1" />
        </listOfReactants>
        <listOfProducts>
          <speciesReference constant="true" species="M_ac_c" stoichiometry="1" />
          <speciesReference constant="true" species="M_h_c" stoichiometry="2" />
          <speciesReference constant="true" species="M_nadh_c" stoichiometry="1" />
        </listOfProducts>
        <fbc:geneProductAssociation>
          <fbc:geneProductRef fbc:geneProduct="G_slr0091" />
        </fbc:geneProductAssociation>
      </reaction>
      <reaction fast="false" id="R_AMID" name="amidase" reversible="false" fbc:lowerFluxBound="cobra_0_bound" fbc:upperFluxBound="cobra_default_ub">
        <listOfReactants>
          <speciesReference constant="true" species="M_h2o_c" stoichiometry="1" />
          <speciesReference constant="true" species="M_4gudbd_c" stoichiometry="1" />
        </listOfReactants>
        <listOfProducts>
          <speciesReference constant="true" species="M_4gudbutn_c" stoichiometry="1" />
          <speciesReference constant="true" species="M_nh4_c" stoichiometry="1" />
        </listOfProducts>
        <fbc:geneProductAssociation>
          <fbc:geneProductRef fbc:geneProduct="G_sll0828" />
        </fbc:geneProductAssociation>
      </reaction>
      <reaction fast="false" id="R_AMID2" name="amidase" reversible="false" fbc:lowerFluxBound="cobra_0_bound" fbc:upperFluxBound="cobra_default_ub">
        <listOfReactants>
          <speciesReference constant="true" species="M_h2o_c" stoichiometry="1" />
          <speciesReference constant="true" species="M_pad_c" stoichiometry="1" />
        </listOfReactants>
        <listOfProducts>
          <speciesReference constant="true" species="M_pac_c" stoichiometry="1" />
          <speciesReference constant="true" species="M_nh4_c" stoichiometry="1" />
        </listOfProducts>
        <fbc:geneProductAssociation>
          <fbc:geneProductRef fbc:geneProduct="G_sll0828" />
        </fbc:geneProductAssociation>
      </reaction>
      <reaction fast="false" id="R_AMID3" name="amidase" reversible="false" fbc:lowerFluxBound="cobra_0_bound" fbc:upperFluxBound="cobra_default_ub">
        <listOfReactants>
          <speciesReference constant="true" species="M_h2o_c" stoichiometry="1" />
          <speciesReference constant="true" species="M_iad_c" stoichiometry="1" />
        </listOfReactants>
        <listOfProducts>
          <speciesReference constant="true" species="M_ind3ac_c" stoichiometry="1" />
          <speciesReference constant="true" species="M_nh4_c" stoichiometry="1" />
        </listOfProducts>
        <fbc:geneProductAssociation>
          <fbc:geneProductRef fbc:geneProduct="G_sll0828" />
        </fbc:geneProductAssociation>
      </reaction>
      <reaction fast="false" id="R_AMPN" name="AMP nucleosidase" reversible="false" fbc:lowerFluxBound="cobra_0_bound" fbc:upperFluxBound="cobra_default_ub">
        <listOfReactants>
          <speciesReference constant="true" species="M_h2o_c" stoichiometry="1" />
          <speciesReference constant="true" species="M_amp_c" stoichiometry="1" />
        </listOfReactants>
        <listOfProducts>
          <speciesReference constant="true" species="M_r5p_c" stoichiometry="1" />
          <speciesReference constant="true" species="M_ade_c" stoichiometry="1" />
        </listOfProducts>
      </reaction>
      <reaction fast="false" id="R_ANPRT" name="anthranilate phosphoribosyltransferase" reversible="false" fbc:lowerFluxBound="cobra_0_bound" fbc:upperFluxBound="cobra_default_ub">
        <listOfReactants>
          <speciesReference constant="true" species="M_prpp_c" stoichiometry="1" />
          <speciesReference constant="true" species="M_anth_c" stoichiometry="1" />
        </listOfReactants>
        <listOfProducts>
          <speciesReference constant="true" species="M_ppi_c" stoichiometry="1" />
          <speciesReference constant="true" species="M_pran_c" stoichiometry="1" />
        </listOfProducts>
        <fbc:geneProductAssociation>
          <fbc:geneProductRef fbc:geneProduct="G_slr1867" />
        </fbc:geneProductAssociation>
      </reaction>
      <reaction fast="false" id="R_ANS" name="anthranilate synthase" reversible="false" fbc:lowerFluxBound="cobra_0_bound" fbc:upperFluxBound="cobra_default_ub">
        <listOfReactants>
          <speciesReference constant="true" species="M_chor_c" stoichiometry="1" />
          <speciesReference constant="true" species="M_gln_DASH_L_c" stoichiometry="1" />
        </listOfReactants>
        <listOfProducts>
          <speciesReference constant="true" species="M_glu_DASH_L_c" stoichiometry="1" />
          <speciesReference constant="true" species="M_pyr_c" stoichiometry="1" />
          <speciesReference constant="true" species="M_h_c" stoichiometry="1" />
          <speciesReference constant="true" species="M_anth_c" stoichiometry="1" />
        </listOfProducts>
        <fbc:geneProductAssociation>
          <fbc:and>
            <fbc:or>
              <fbc:geneProductRef fbc:geneProduct="G_slr0738" />
              <fbc:geneProductRef fbc:geneProduct="G_slr1979" />
            </fbc:or>
            <fbc:geneProductRef fbc:geneProduct="G_slr0055" />
          </fbc:and>
        </fbc:geneProductAssociation>
      </reaction>
      <reaction fast="false" id="R_AOXSr" name="8-amino-7-oxononanoate synthase" reversible="true" fbc:lowerFluxBound="cobra_default_lb" fbc:upperFluxBound="cobra_default_ub">
        <listOfReactants>
          <speciesReference constant="true" species="M_ala_DASH_L_c" stoichiometry="1" />
          <speciesReference constant="true" species="M_h_c" stoichiometry="1" />
          <speciesReference constant="true" species="M_pmcoa_c" stoichiometry="1" />
        </listOfReactants>
        <listOfProducts>
          <speciesReference constant="true" species="M_co2_c" stoichiometry="1" />
          <speciesReference constant="true" species="M_coa_c" stoichiometry="1" />
          <speciesReference constant="true" species="M_8aonn_c" stoichiometry="1" />
        </listOfProducts>
        <fbc:geneProductAssociation>
          <fbc:geneProductRef fbc:geneProduct="G_slr0917" />
        </fbc:geneProductAssociation>
      </reaction>
      <reaction fast="false" id="R_APRAUR" name="5-amino-6-(5-phosphoribosylamino)uracil reductase" reversible="false" fbc:lowerFluxBound="cobra_0_bound" fbc:upperFluxBound="cobra_default_ub">
        <listOfReactants>
          <speciesReference constant="true" species="M_nadph_c" stoichiometry="1" />
          <speciesReference constant="true" species="M_h_c" stoichiometry="1" />
          <speciesReference constant="true" species="M_5apru_c" stoichiometry="1" />
        </listOfReactants>
        <listOfProducts>
          <speciesReference constant="true" species="M_nadp_c" stoichiometry="1" />
          <speciesReference constant="true" species="M_5aprbu_c" stoichiometry="1" />
        </listOfProducts>
        <fbc:geneProductAssociation>
          <fbc:geneProductRef fbc:geneProduct="G_slr0066" />
        </fbc:geneProductAssociation>
      </reaction>
      <reaction fast="false" id="R_ARGDC" name="arginine decarboxylase" reversible="false" fbc:lowerFluxBound="cobra_0_bound" fbc:upperFluxBound="cobra_default_ub">
        <listOfReactants>
          <speciesReference constant="true" species="M_arg_DASH_L_c" stoichiometry="1" />
          <speciesReference constant="true" species="M_h_c" stoichiometry="1" />
        </listOfReactants>
        <listOfProducts>
          <speciesReference constant="true" species="M_agm_c" stoichiometry="1" />
          <speciesReference constant="true" species="M_co2_c" stoichiometry="1" />
        </listOfProducts>
        <fbc:geneProductAssociation>
          <fbc:or>
            <fbc:geneProductRef fbc:geneProduct="G_slr0662" />
            <fbc:geneProductRef fbc:geneProduct="G_slr1312" />
          </fbc:or>
        </fbc:geneProductAssociation>
      </reaction>
      <reaction fast="false" id="R_ARGSL" name="argininosuccinate lyase" reversible="true" fbc:lowerFluxBound="cobra_default_lb" fbc:upperFluxBound="cobra_default_ub">
        <listOfReactants>
          <speciesReference constant="true" species="M_argsuc_c" stoichiometry="1" />
        </listOfReactants>
        <listOfProducts>
          <speciesReference constant="true" species="M_fum_c" stoichiometry="1" />
          <speciesReference constant="true" species="M_arg_DASH_L_c" stoichiometry="1" />
        </listOfProducts>
        <fbc:geneProductAssociation>
          <fbc:geneProductRef fbc:geneProduct="G_slr1133" />
        </fbc:geneProductAssociation>
      </reaction>
      <reaction fast="false" id="R_ARGSS" name="argininosuccinate synthase" reversible="false" fbc:lowerFluxBound="cobra_0_bound" fbc:upperFluxBound="cobra_default_ub">
        <listOfReactants>
          <speciesReference constant="true" species="M_citr_DASH_L_c" stoichiometry="1" />
          <speciesReference constant="true" species="M_atp_c" stoichiometry="1" />
          <speciesReference constant="true" species="M_asp_DASH_L_c" stoichiometry="1" />
        </listOfReactants>
        <listOfProducts>
          <speciesReference constant="true" species="M_ppi_c" stoichiometry="1" />
          <speciesReference constant="true" species="M_h_c" stoichiometry="1" />
          <speciesReference constant="true" species="M_argsuc_c" stoichiometry="1" />
          <speciesReference constant="true" species="M_amp_c" stoichiometry="1" />
        </listOfProducts>
        <fbc:geneProductAssociation>
          <fbc:geneProductRef fbc:geneProduct="G_slr0585" />
        </fbc:geneProductAssociation>
      </reaction>
      <reaction fast="false" id="R_ARGTRS" name="Arginyl-tRNA synthetase" reversible="false" fbc:lowerFluxBound="cobra_0_bound" fbc:upperFluxBound="cobra_default_ub">
        <listOfReactants>
          <speciesReference constant="true" species="M_arg_DASH_L_c" stoichiometry="1" />
          <speciesReference constant="true" species="M_atp_c" stoichiometry="1" />
          <speciesReference constant="true" species="M_trnaarg_c" stoichiometry="1" />
        </listOfReactants>
        <listOfProducts>
          <speciesReference constant="true" species="M_ppi_c" stoichiometry="1" />
          <speciesReference constant="true" species="M_argtrna_c" stoichiometry="1" />
          <speciesReference constant="true" species="M_amp_c" stoichiometry="1" />
        </listOfProducts>
        <fbc:geneProductAssociation>
          <fbc:geneProductRef fbc:geneProduct="G_sll0502" />
        </fbc:geneProductAssociation>
      </reaction>
      <reaction fast="false" id="R_ASADi" name="aspartate-semialdehyde dehydrogenase, irreversible" reversible="false" fbc:lowerFluxBound="cobra_0_bound" fbc:upperFluxBound="cobra_default_ub">
        <listOfReactants>
          <speciesReference constant="true" species="M_nadph_c" stoichiometry="1" />
          <speciesReference constant="true" species="M_h_c" stoichiometry="1" />
          <speciesReference constant="true" species="M_4pasp_c" stoichiometry="1" />
        </listOfReactants>
        <listOfProducts>
          <speciesReference constant="true" species="M_pi_c" stoichiometry="1" />
          <speciesReference constant="true" species="M_nadp_c" stoichiometry="1" />
          <speciesReference constant="true" species="M_aspsa_c" stoichiometry="1" />
        </listOfProducts>
        <fbc:geneProductAssociation>
          <fbc:geneProductRef fbc:geneProduct="G_slr0549" />
        </fbc:geneProductAssociation>
      </reaction>
      <reaction fast="false" id="R_ASNN" name="L-asparaginase" reversible="false" fbc:lowerFluxBound="cobra_0_bound" fbc:upperFluxBound="cobra_default_ub">
        <listOfReactants>
          <speciesReference constant="true" species="M_h2o_c" stoichiometry="1" />
          <speciesReference constant="true" species="M_asn_DASH_L_c" stoichiometry="1" />
        </listOfReactants>
        <listOfProducts>
          <speciesReference constant="true" species="M_asp_DASH_L_c" stoichiometry="1" />
          <speciesReference constant="true" species="M_nh4_c" stoichiometry="1" />
        </listOfProducts>
        <fbc:geneProductAssociation>
          <fbc:geneProductRef fbc:geneProduct="G_sll0422" />
        </fbc:geneProductAssociation>
      </reaction>
      <reaction fast="false" id="R_ASNTRS" name="Asparaginyl-tRNA synthetase" reversible="false" fbc:lowerFluxBound="cobra_0_bound" fbc:upperFluxBound="cobra_default_ub">
        <listOfReactants>
          <speciesReference constant="true" species="M_asn_DASH_L_c" stoichiometry="1" />
          <speciesReference constant="true" species="M_trnaasn_c" stoichiometry="1" />
          <speciesReference constant="true" species="M_atp_c" stoichiometry="1" />
        </listOfReactants>
        <listOfProducts>
          <speciesReference constant="true" species="M_ppi_c" stoichiometry="1" />
          <speciesReference constant="true" species="M_asntrna_c" stoichiometry="1" />
          <speciesReference constant="true" species="M_amp_c" stoichiometry="1" />
        </listOfProducts>
        <fbc:geneProductAssociation>
          <fbc:geneProductRef fbc:geneProduct="G_sll0495" />
        </fbc:geneProductAssociation>
      </reaction>
      <reaction fast="false" id="R_ASP1DC" name="aspartate 1-decarboxylase" reversible="false" fbc:lowerFluxBound="cobra_0_bound" fbc:upperFluxBound="cobra_default_ub">
        <listOfReactants>
          <speciesReference constant="true" species="M_h_c" stoichiometry="1" />
          <speciesReference constant="true" species="M_asp_DASH_L_c" stoichiometry="1" />
        </listOfReactants>
        <listOfProducts>
          <speciesReference constant="true" species="M_ala_DASH_B_c" stoichiometry="1" />
          <speciesReference constant="true" species="M_co2_c" stoichiometry="1" />
        </listOfProducts>
        <fbc:geneProductAssociation>
          <fbc:geneProductRef fbc:geneProduct="G_sll0892" />
        </fbc:geneProductAssociation>
      </reaction>
      <reaction fast="false" id="R_ASPCT" name="aspartate carbamoyltransferase" reversible="false" fbc:lowerFluxBound="cobra_0_bound" fbc:upperFluxBound="cobra_default_ub">
        <listOfReactants>
          <speciesReference constant="true" species="M_cbp_c" stoichiometry="1" />
          <speciesReference constant="true" species="M_asp_DASH_L_c" stoichiometry="1" />
        </listOfReactants>
        <listOfProducts>
          <speciesReference constant="true" species="M_pi_c" stoichiometry="1" />
          <speciesReference constant="true" species="M_h_c" stoichiometry="1" />
          <speciesReference constant="true" species="M_cbasp_c" stoichiometry="1" />
        </listOfProducts>
        <fbc:geneProductAssociation>
          <fbc:geneProductRef fbc:geneProduct="G_slr1476" />
        </fbc:geneProductAssociation>
      </reaction>
      <reaction fast="false" id="R_ASPKi" name="aspartate kinase, irreversible" reversible="false" fbc:lowerFluxBound="cobra_0_bound" fbc:upperFluxBound="cobra_default_ub">
        <listOfReactants>
          <speciesReference constant="true" species="M_atp_c" stoichiometry="1" />
          <speciesReference constant="true" species="M_asp_DASH_L_c" stoichiometry="1" />
        </listOfReactants>
        <listOfProducts>
          <speciesReference constant="true" species="M_4pasp_c" stoichiometry="1" />
          <speciesReference constant="true" species="M_adp_c" stoichiometry="1" />
        </listOfProducts>
        <fbc:geneProductAssociation>
          <fbc:geneProductRef fbc:geneProduct="G_slr0657" />
        </fbc:geneProductAssociation>
      </reaction>
      <reaction fast="false" id="R_ASPO6" name="L-aspartate oxidase" reversible="false" fbc:lowerFluxBound="cobra_0_bound" fbc:upperFluxBound="cobra_default_ub">
        <listOfReactants>
          <speciesReference constant="true" species="M_o2_c" stoichiometry="1" />
          <speciesReference constant="true" species="M_asp_DASH_L_c" stoichiometry="1" />
        </listOfReactants>
        <listOfProducts>
          <speciesReference constant="true" species="M_h_c" stoichiometry="1" />
          <speciesReference constant="true" species="M_iasp_c" stoichiometry="1" />
          <speciesReference constant="true" species="M_h2o2_c" stoichiometry="1" />
        </listOfProducts>
        <fbc:geneProductAssociation>
          <fbc:geneProductRef fbc:geneProduct="G_sll0631" />
        </fbc:geneProductAssociation>
      </reaction>
      <reaction fast="false" id="R_ASPTA" name="aspartate transaminase" reversible="true" fbc:lowerFluxBound="cobra_default_lb" fbc:upperFluxBound="cobra_default_ub">
        <listOfReactants>
          <speciesReference constant="true" species="M_akg_c" stoichiometry="1" />
          <speciesReference constant="true" species="M_asp_DASH_L_c" stoichiometry="1" />
        </listOfReactants>
        <listOfProducts>
          <speciesReference constant="true" species="M_glu_DASH_L_c" stoichiometry="1" />
          <speciesReference constant="true" species="M_oaa_c" stoichiometry="1" />
        </listOfProducts>
        <fbc:geneProductAssociation>
          <fbc:or>
            <fbc:geneProductRef fbc:geneProduct="G_sll0402" />
            <fbc:geneProductRef fbc:geneProduct="G_sll0480" />
            <fbc:geneProductRef fbc:geneProduct="G_slr0036" />
          </fbc:or>
        </fbc:geneProductAssociation>
      </reaction>
      <reaction fast="false" id="R_ASPTRS" name="Aspartyl-tRNA synthetase" reversible="false" fbc:lowerFluxBound="cobra_0_bound" fbc:upperFluxBound="cobra_default_ub">
        <listOfReactants>
          <speciesReference constant="true" species="M_trnaasp_c" stoichiometry="1" />
          <speciesReference constant="true" species="M_atp_c" stoichiometry="1" />
          <speciesReference constant="true" species="M_asp_DASH_L_c" stoichiometry="1" />
        </listOfReactants>
        <listOfProducts>
          <speciesReference constant="true" species="M_ppi_c" stoichiometry="1" />
          <speciesReference constant="true" species="M_asptrna_c" stoichiometry="1" />
          <speciesReference constant="true" species="M_amp_c" stoichiometry="1" />
        </listOfProducts>
        <fbc:geneProductAssociation>
          <fbc:geneProductRef fbc:geneProduct="G_slr1720" />
        </fbc:geneProductAssociation>
      </reaction>
      <reaction fast="false" id="R_ATPS4rpp" name="ATP synthase (four protons for one ATP) (periplasm)" reversible="false" fbc:lowerFluxBound="cobra_0_bound" fbc:upperFluxBound="cobra_default_ub">
        <listOfReactants>
          <speciesReference constant="true" species="M_h_p" stoichiometry="14" />
          <speciesReference constant="true" species="M_pi_c" stoichiometry="3" />
          <speciesReference constant="true" species="M_adp_c" stoichiometry="3" />
        </listOfReactants>
        <listOfProducts>
          <speciesReference constant="true" species="M_h2o_c" stoichiometry="3" />
          <speciesReference constant="true" species="M_h_c" stoichiometry="11" />
          <speciesReference constant="true" species="M_atp_c" stoichiometry="3" />
        </listOfProducts>
        <fbc:geneProductAssociation>
          <fbc:and>
            <fbc:geneProductRef fbc:geneProduct="G_sll1322" />
            <fbc:geneProductRef fbc:geneProduct="G_sll1323" />
            <fbc:geneProductRef fbc:geneProduct="G_sll1324" />
            <fbc:geneProductRef fbc:geneProduct="G_sll1326" />
            <fbc:geneProductRef fbc:geneProduct="G_sll1325" />
            <fbc:geneProductRef fbc:geneProduct="G_sll1327" />
            <fbc:geneProductRef fbc:geneProduct="G_slr1329" />
            <fbc:geneProductRef fbc:geneProduct="G_slr1330" />
            <fbc:geneProductRef fbc:geneProduct="G_ssl2615" />
            <fbc:geneProductRef fbc:geneProduct="G_sll1321" />
          </fbc:and>
        </fbc:geneProductAssociation>
      </reaction>
      <reaction fast="false" id="R_ATPSu" name="ATP synthetase(u)" reversible="false" fbc:lowerFluxBound="cobra_0_bound" fbc:upperFluxBound="cobra_default_ub">
        <listOfReactants>
          <speciesReference constant="true" species="M_pi_c" stoichiometry="3" />
          <speciesReference constant="true" species="M_adp_c" stoichiometry="3" />
          <speciesReference constant="true" species="M_h_u" stoichiometry="14" />
        </listOfReactants>
        <listOfProducts>
          <speciesReference constant="true" species="M_h2o_c" stoichiometry="3" />
          <speciesReference constant="true" species="M_h_c" stoichiometry="11" />
          <speciesReference constant="true" species="M_atp_c" stoichiometry="3" />
        </listOfProducts>
        <fbc:geneProductAssociation>
          <fbc:and>
            <fbc:geneProductRef fbc:geneProduct="G_sll1322" />
            <fbc:geneProductRef fbc:geneProduct="G_sll1323" />
            <fbc:geneProductRef fbc:geneProduct="G_sll1324" />
            <fbc:geneProductRef fbc:geneProduct="G_sll1326" />
            <fbc:geneProductRef fbc:geneProduct="G_sll1325" />
            <fbc:geneProductRef fbc:geneProduct="G_sll1327" />
            <fbc:geneProductRef fbc:geneProduct="G_slr1329" />
            <fbc:geneProductRef fbc:geneProduct="G_slr1330" />
            <fbc:geneProductRef fbc:geneProduct="G_ssl2615" />
            <fbc:geneProductRef fbc:geneProduct="G_sll1321" />
          </fbc:and>
        </fbc:geneProductAssociation>
      </reaction>
      <reaction fast="false" id="R_ATPPRT" name="ATP phosphoribosyltransferase" reversible="false" fbc:lowerFluxBound="cobra_0_bound" fbc:upperFluxBound="cobra_default_ub">
        <listOfReactants>
          <speciesReference constant="true" species="M_prpp_c" stoichiometry="1" />
          <speciesReference constant="true" species="M_atp_c" stoichiometry="1" />
        </listOfReactants>
        <listOfProducts>
          <speciesReference constant="true" species="M_ppi_c" stoichiometry="1" />
          <speciesReference constant="true" species="M_prbatp_c" stoichiometry="1" />
        </listOfProducts>
        <fbc:geneProductAssociation>
          <fbc:geneProductRef fbc:geneProduct="G_sll0900" />
        </fbc:geneProductAssociation>
      </reaction>
      <reaction fast="false" id="R_BAMPPALDOX" name="beta-Aminopropion aldehyde_NAD+ oxidoreductase" reversible="false" fbc:lowerFluxBound="cobra_0_bound" fbc:upperFluxBound="cobra_default_ub">
        <listOfReactants>
          <speciesReference constant="true" species="M_h2o_c" stoichiometry="1" />
          <speciesReference constant="true" species="M_bamppald_c" stoichiometry="1" />
          <speciesReference constant="true" species="M_nad_c" stoichiometry="1" />
        </listOfReactants>
        <listOfProducts>
          <speciesReference constant="true" species="M_ala_DASH_B_c" stoichiometry="1" />
          <speciesReference constant="true" species="M_h_c" stoichiometry="2" />
          <speciesReference constant="true" species="M_nadh_c" stoichiometry="1" />
        </listOfProducts>
        <fbc:geneProductAssociation>
          <fbc:geneProductRef fbc:geneProduct="G_slr0091" />
        </fbc:geneProductAssociation>
      </reaction>
      <reaction fast="false" id="R_BCAROHX" name="beta-carotene hydroxylase" reversible="false" fbc:lowerFluxBound="cobra_0_bound" fbc:upperFluxBound="cobra_default_ub">
        <listOfReactants>
          <speciesReference constant="true" species="M_o2_c" stoichiometry="1" />
          <speciesReference constant="true" species="M_nadph_c" stoichiometry="1" />
          <speciesReference constant="true" species="M_h_c" stoichiometry="1" />
          <speciesReference constant="true" species="M_bcarote_c" stoichiometry="1" />
        </listOfReactants>
        <listOfProducts>
          <speciesReference constant="true" species="M_h2o_c" stoichiometry="1" />
          <speciesReference constant="true" species="M_bcryptox_c" stoichiometry="1" />
          <speciesReference constant="true" species="M_nadp_c" stoichiometry="1" />
        </listOfProducts>
        <fbc:geneProductAssociation>
          <fbc:geneProductRef fbc:geneProduct="G_sll1468" />
        </fbc:geneProductAssociation>
      </reaction>
      <reaction fast="false" id="R_BCAROHX2" name="beta-carotene hydroxylase" reversible="false" fbc:lowerFluxBound="cobra_0_bound" fbc:upperFluxBound="cobra_default_ub">
        <listOfReactants>
          <speciesReference constant="true" species="M_o2_c" stoichiometry="1" />
          <speciesReference constant="true" species="M_nadph_c" stoichiometry="1" />
          <speciesReference constant="true" species="M_h_c" stoichiometry="1" />
          <speciesReference constant="true" species="M_bcryptox_c" stoichiometry="1" />
        </listOfReactants>
        <listOfProducts>
          <speciesReference constant="true" species="M_h2o_c" stoichiometry="1" />
          <speciesReference constant="true" species="M_nadp_c" stoichiometry="1" />
          <speciesReference constant="true" species="M_zeax_c" stoichiometry="1" />
        </listOfProducts>
        <fbc:geneProductAssociation>
          <fbc:geneProductRef fbc:geneProduct="G_sll1468" />
        </fbc:geneProductAssociation>
      </reaction>
      <reaction fast="false" id="R_BCAROKE" name="beta-carotene ketolase" reversible="false" fbc:lowerFluxBound="cobra_0_bound" fbc:upperFluxBound="cobra_default_ub">
        <listOfReactants>
          <speciesReference constant="true" species="M_o2_c" stoichiometry="1" />
          <speciesReference constant="true" species="M_bcarote_c" stoichiometry="1" />
        </listOfReactants>
        <listOfProducts>
          <speciesReference constant="true" species="M_h2o_c" stoichiometry="1" />
          <speciesReference constant="true" species="M_echin_c" stoichiometry="1" />
        </listOfProducts>
        <fbc:geneProductAssociation>
          <fbc:geneProductRef fbc:geneProduct="G_slr0088" />
        </fbc:geneProductAssociation>
      </reaction>
      <reaction fast="false" id="R_BILIRED" name="Nad(p)h biliverdin reductase" reversible="false" fbc:lowerFluxBound="cobra_0_bound" fbc:upperFluxBound="cobra_default_ub">
        <listOfReactants>
          <speciesReference constant="true" species="M_nadph_c" stoichiometry="1" />
          <speciesReference constant="true" species="M_h_c" stoichiometry="1" />
          <speciesReference constant="true" species="M_biliverd_c" stoichiometry="1" />
        </listOfReactants>
        <listOfProducts>
          <speciesReference constant="true" species="M_bilirub_c" stoichiometry="1" />
          <speciesReference constant="true" species="M_nadp_c" stoichiometry="1" />
        </listOfProducts>
        <fbc:geneProductAssociation>
          <fbc:geneProductRef fbc:geneProduct="G_slr1784" />
        </fbc:geneProductAssociation>
      </reaction>
      <reaction fast="false" id="R_BKTIO_syn" name="B-ketotiolase" reversible="false" fbc:lowerFluxBound="cobra_0_bound" fbc:upperFluxBound="cobra_default_ub">
        <listOfReactants>
          <speciesReference constant="true" species="M_accoa_c" stoichiometry="2" />
        </listOfReactants>
        <listOfProducts>
          <speciesReference constant="true" species="M_coa_c" stoichiometry="1" />
          <speciesReference constant="true" species="M_aacoa_c" stoichiometry="1" />
        </listOfProducts>
        <fbc:geneProductAssociation>
          <fbc:geneProductRef fbc:geneProduct="G_slr1993" />
        </fbc:geneProductAssociation>
      </reaction>
      <reaction fast="false" id="R_BTS4" name="Biotin synthase" reversible="false" fbc:lowerFluxBound="cobra_0_bound" fbc:upperFluxBound="cobra_default_ub">
        <listOfReactants>
          <speciesReference constant="true" species="M_dtbt_c" stoichiometry="1" />
          <speciesReference constant="true" species="M_s_c" stoichiometry="1" />
          <speciesReference constant="true" species="M_amet_c" stoichiometry="1" />
        </listOfReactants>
        <listOfProducts>
          <speciesReference constant="true" species="M_btn_c" stoichiometry="1" />
          <speciesReference constant="true" species="M_h_c" stoichiometry="1" />
          <speciesReference constant="true" species="M_met_DASH_L_c" stoichiometry="1" />
          <speciesReference constant="true" species="M_dad_DASH_5_c" stoichiometry="1" />
        </listOfProducts>
        <fbc:geneProductAssociation>
          <fbc:geneProductRef fbc:geneProduct="G_slr1364" />
        </fbc:geneProductAssociation>
      </reaction>
      <reaction fast="false" id="R_CAT" name="catalase" reversible="false" fbc:lowerFluxBound="cobra_0_bound" fbc:upperFluxBound="cobra_default_ub">
        <listOfReactants>
          <speciesReference constant="true" species="M_h2o2_c" stoichiometry="2" />
        </listOfReactants>
        <listOfProducts>
          <speciesReference constant="true" species="M_h2o_c" stoichiometry="2" />
          <speciesReference constant="true" species="M_o2_c" stoichiometry="1" />
        </listOfProducts>
        <fbc:geneProductAssociation>
          <fbc:geneProductRef fbc:geneProduct="G_sll1987" />
        </fbc:geneProductAssociation>
      </reaction>
      <reaction fast="false" id="R_CBFC2" name="cytochrome b6/f complex" reversible="false" fbc:lowerFluxBound="cobra_0_bound" fbc:upperFluxBound="cobra_default_ub">
        <listOfReactants>
          <speciesReference constant="true" species="M_ficytc6_u" stoichiometry="2" />
          <speciesReference constant="true" species="M_h_c" stoichiometry="2" />
          <speciesReference constant="true" species="M_pqh2_u" stoichiometry="1" />
        </listOfReactants>
        <listOfProducts>
          <speciesReference constant="true" species="M_focytc6_u" stoichiometry="2" />
          <speciesReference constant="true" species="M_h_u" stoichiometry="4" />
          <speciesReference constant="true" species="M_pq_u" stoichiometry="1" />
        </listOfProducts>
        <fbc:geneProductAssociation>
          <fbc:and>
            <fbc:geneProductRef fbc:geneProduct="G_sll1317" />
            <fbc:geneProductRef fbc:geneProduct="G_slr0342" />
            <fbc:geneProductRef fbc:geneProduct="G_sll1182" />
            <fbc:geneProductRef fbc:geneProduct="G_sll1316" />
            <fbc:geneProductRef fbc:geneProduct="G_slr1185" />
            <fbc:geneProductRef fbc:geneProduct="G_slr0343" />
            <fbc:geneProductRef fbc:geneProduct="G_sll0199" />
            <fbc:geneProductRef fbc:geneProduct="G_smr0010" />
            <fbc:geneProductRef fbc:geneProduct="G_ssl3803" />
            <fbc:geneProductRef fbc:geneProduct="G_smr0003" />
            <fbc:geneProductRef fbc:geneProduct="G_sml0004" />
            <fbc:geneProductRef fbc:geneProduct="G_sll1578" />
            <fbc:geneProductRef fbc:geneProduct="G_sll1577" />
            <fbc:geneProductRef fbc:geneProduct="G_sll1579" />
            <fbc:geneProductRef fbc:geneProduct="G_sll1580" />
            <fbc:geneProductRef fbc:geneProduct="G_ssl3093" />
            <fbc:geneProductRef fbc:geneProduct="G_slr1878" />
            <fbc:geneProductRef fbc:geneProduct="G_sll1051" />
            <fbc:geneProductRef fbc:geneProduct="G_sll1471" />
            <fbc:geneProductRef fbc:geneProduct="G_slr2051" />
            <fbc:geneProductRef fbc:geneProduct="G_slr2067" />
            <fbc:geneProductRef fbc:geneProduct="G_slr1986" />
            <fbc:geneProductRef fbc:geneProduct="G_ssr3383" />
            <fbc:geneProductRef fbc:geneProduct="G_sll0928" />
            <fbc:geneProductRef fbc:geneProduct="G_slr0335" />
            <fbc:geneProductRef fbc:geneProduct="G_slr1459" />
          </fbc:and>
        </fbc:geneProductAssociation>
      </reaction>
      <reaction fast="false" id="R_CBFCpp" name="cytochrome b6/f complex periplasm" reversible="false" fbc:lowerFluxBound="cobra_0_bound" fbc:upperFluxBound="cobra_default_ub">
        <listOfReactants>
          <speciesReference constant="true" species="M_pcox_p" stoichiometry="2" />
          <speciesReference constant="true" species="M_pqh2_p" stoichiometry="1" />
          <speciesReference constant="true" species="M_h_c" stoichiometry="2" />
        </listOfReactants>
        <listOfProducts>
          <speciesReference constant="true" species="M_pcrd_p" stoichiometry="2" />
          <speciesReference constant="true" species="M_h_p" stoichiometry="4" />
          <speciesReference constant="true" species="M_pq_p" stoichiometry="1" />
        </listOfProducts>
        <fbc:geneProductAssociation>
          <fbc:and>
            <fbc:geneProductRef fbc:geneProduct="G_sll1317" />
            <fbc:geneProductRef fbc:geneProduct="G_slr0342" />
            <fbc:geneProductRef fbc:geneProduct="G_sll1182" />
            <fbc:geneProductRef fbc:geneProduct="G_sll1316" />
            <fbc:geneProductRef fbc:geneProduct="G_slr1185" />
            <fbc:geneProductRef fbc:geneProduct="G_slr0343" />
            <fbc:geneProductRef fbc:geneProduct="G_sll0199" />
            <fbc:geneProductRef fbc:geneProduct="G_smr0010" />
            <fbc:geneProductRef fbc:geneProduct="G_ssl3803" />
            <fbc:geneProductRef fbc:geneProduct="G_smr0003" />
            <fbc:geneProductRef fbc:geneProduct="G_sml0004" />
            <fbc:geneProductRef fbc:geneProduct="G_sll1578" />
            <fbc:geneProductRef fbc:geneProduct="G_sll1577" />
            <fbc:geneProductRef fbc:geneProduct="G_sll1579" />
            <fbc:geneProductRef fbc:geneProduct="G_sll1580" />
            <fbc:geneProductRef fbc:geneProduct="G_ssl3093" />
            <fbc:geneProductRef fbc:geneProduct="G_slr1878" />
            <fbc:geneProductRef fbc:geneProduct="G_sll1051" />
            <fbc:geneProductRef fbc:geneProduct="G_sll1471" />
            <fbc:geneProductRef fbc:geneProduct="G_slr2051" />
            <fbc:geneProductRef fbc:geneProduct="G_slr2067" />
            <fbc:geneProductRef fbc:geneProduct="G_slr1986" />
            <fbc:geneProductRef fbc:geneProduct="G_ssr3383" />
            <fbc:geneProductRef fbc:geneProduct="G_sll0928" />
            <fbc:geneProductRef fbc:geneProduct="G_slr0335" />
            <fbc:geneProductRef fbc:geneProduct="G_slr1459" />
          </fbc:and>
        </fbc:geneProductAssociation>
      </reaction>
      <reaction fast="false" id="R_CBFCu" name="cytochrome b6/f complex" reversible="false" fbc:lowerFluxBound="cobra_0_bound" fbc:upperFluxBound="cobra_default_ub">
        <listOfReactants>
          <speciesReference constant="true" species="M_h_c" stoichiometry="2" />
          <speciesReference constant="true" species="M_pcox_u" stoichiometry="2" />
          <speciesReference constant="true" species="M_pqh2_u" stoichiometry="1" />
        </listOfReactants>
        <listOfProducts>
          <speciesReference constant="true" species="M_pq_u" stoichiometry="1" />
          <speciesReference constant="true" species="M_h_u" stoichiometry="4" />
          <speciesReference constant="true" species="M_pcrd_u" stoichiometry="2" />
        </listOfProducts>
        <fbc:geneProductAssociation>
          <fbc:and>
            <fbc:geneProductRef fbc:geneProduct="G_sll1317" />
            <fbc:geneProductRef fbc:geneProduct="G_slr0342" />
            <fbc:geneProductRef fbc:geneProduct="G_sll1182" />
            <fbc:geneProductRef fbc:geneProduct="G_sll1316" />
            <fbc:geneProductRef fbc:geneProduct="G_slr1185" />
            <fbc:geneProductRef fbc:geneProduct="G_slr0343" />
            <fbc:geneProductRef fbc:geneProduct="G_sll0199" />
            <fbc:geneProductRef fbc:geneProduct="G_smr0010" />
            <fbc:geneProductRef fbc:geneProduct="G_ssl3803" />
            <fbc:geneProductRef fbc:geneProduct="G_smr0003" />
            <fbc:geneProductRef fbc:geneProduct="G_sml0004" />
            <fbc:geneProductRef fbc:geneProduct="G_sll1578" />
            <fbc:geneProductRef fbc:geneProduct="G_sll1577" />
            <fbc:geneProductRef fbc:geneProduct="G_sll1579" />
            <fbc:geneProductRef fbc:geneProduct="G_sll1580" />
            <fbc:geneProductRef fbc:geneProduct="G_ssl3093" />
            <fbc:geneProductRef fbc:geneProduct="G_slr1878" />
            <fbc:geneProductRef fbc:geneProduct="G_sll1051" />
            <fbc:geneProductRef fbc:geneProduct="G_sll1471" />
            <fbc:geneProductRef fbc:geneProduct="G_slr2051" />
            <fbc:geneProductRef fbc:geneProduct="G_slr2067" />
            <fbc:geneProductRef fbc:geneProduct="G_slr1986" />
            <fbc:geneProductRef fbc:geneProduct="G_ssr3383" />
            <fbc:geneProductRef fbc:geneProduct="G_sll0928" />
            <fbc:geneProductRef fbc:geneProduct="G_slr0335" />
            <fbc:geneProductRef fbc:geneProduct="G_slr1459" />
          </fbc:and>
        </fbc:geneProductAssociation>
      </reaction>
      <reaction fast="false" id="R_CBFC2pp" name="cytochrome b6/f complex periplasm" reversible="false" fbc:lowerFluxBound="cobra_0_bound" fbc:upperFluxBound="cobra_default_ub">
        <listOfReactants>
          <speciesReference constant="true" species="M_pqh2_p" stoichiometry="1" />
          <speciesReference constant="true" species="M_h_c" stoichiometry="2" />
          <speciesReference constant="true" species="M_ficytc6_p" stoichiometry="2" />
        </listOfReactants>
        <listOfProducts>
          <speciesReference constant="true" species="M_h_p" stoichiometry="4" />
          <speciesReference constant="true" species="M_pq_p" stoichiometry="1" />
          <speciesReference constant="true" species="M_focytc6_p" stoichiometry="2" />
        </listOfProducts>
        <fbc:geneProductAssociation>
          <fbc:and>
            <fbc:geneProductRef fbc:geneProduct="G_sll1317" />
            <fbc:geneProductRef fbc:geneProduct="G_slr0342" />
            <fbc:geneProductRef fbc:geneProduct="G_sll1182" />
            <fbc:geneProductRef fbc:geneProduct="G_sll1316" />
            <fbc:geneProductRef fbc:geneProduct="G_slr1185" />
            <fbc:geneProductRef fbc:geneProduct="G_slr0343" />
            <fbc:geneProductRef fbc:geneProduct="G_sll0199" />
            <fbc:geneProductRef fbc:geneProduct="G_smr0010" />
            <fbc:geneProductRef fbc:geneProduct="G_ssl3803" />
            <fbc:geneProductRef fbc:geneProduct="G_smr0003" />
            <fbc:geneProductRef fbc:geneProduct="G_sml0004" />
            <fbc:geneProductRef fbc:geneProduct="G_sll1578" />
            <fbc:geneProductRef fbc:geneProduct="G_sll1577" />
            <fbc:geneProductRef fbc:geneProduct="G_sll1579" />
            <fbc:geneProductRef fbc:geneProduct="G_sll1580" />
            <fbc:geneProductRef fbc:geneProduct="G_ssl3093" />
            <fbc:geneProductRef fbc:geneProduct="G_slr1878" />
            <fbc:geneProductRef fbc:geneProduct="G_sll1051" />
            <fbc:geneProductRef fbc:geneProduct="G_sll1471" />
            <fbc:geneProductRef fbc:geneProduct="G_slr2051" />
            <fbc:geneProductRef fbc:geneProduct="G_slr2067" />
            <fbc:geneProductRef fbc:geneProduct="G_slr1986" />
            <fbc:geneProductRef fbc:geneProduct="G_ssr3383" />
            <fbc:geneProductRef fbc:geneProduct="G_sll0928" />
            <fbc:geneProductRef fbc:geneProduct="G_slr0335" />
            <fbc:geneProductRef fbc:geneProduct="G_slr1459" />
          </fbc:and>
        </fbc:geneProductAssociation>
      </reaction>
      <reaction fast="false" id="R_CBMK" name="Carbamate kinase" reversible="false" fbc:lowerFluxBound="cobra_0_bound" fbc:upperFluxBound="cobra_default_ub">
        <listOfReactants>
          <speciesReference constant="true" species="M_co2_c" stoichiometry="1" />
          <speciesReference constant="true" species="M_atp_c" stoichiometry="1" />
          <speciesReference constant="true" species="M_nh4_c" stoichiometry="1" />
        </listOfReactants>
        <listOfProducts>
          <speciesReference constant="true" species="M_cbp_c" stoichiometry="1" />
          <speciesReference constant="true" species="M_h_c" stoichiometry="2" />
          <speciesReference constant="true" species="M_adp_c" stoichiometry="1" />
        </listOfProducts>
        <fbc:geneProductAssociation>
          <fbc:geneProductRef fbc:geneProduct="G_sll0573" />
        </fbc:geneProductAssociation>
      </reaction>
      <reaction fast="false" id="R_CBPS" name="carbamoyl-phosphate synthase (glutamine-hydrolysing)" reversible="false" fbc:lowerFluxBound="cobra_0_bound" fbc:upperFluxBound="cobra_default_ub">
        <listOfReactants>
          <speciesReference constant="true" species="M_h2o_c" stoichiometry="1" />
          <speciesReference constant="true" species="M_atp_c" stoichiometry="2" />
          <speciesReference constant="true" species="M_gln_DASH_L_c" stoichiometry="1" />
          <speciesReference constant="true" species="M_hco3_c" stoichiometry="1" />
        </listOfReactants>
        <listOfProducts>
          <speciesReference constant="true" species="M_cbp_c" stoichiometry="1" />
          <speciesReference constant="true" species="M_pi_c" stoichiometry="1" />
          <speciesReference constant="true" species="M_h_c" stoichiometry="2" />
          <speciesReference constant="true" species="M_adp_c" stoichiometry="2" />
          <speciesReference constant="true" species="M_glu_DASH_L_c" stoichiometry="1" />
        </listOfProducts>
        <fbc:geneProductAssociation>
          <fbc:and>
            <fbc:geneProductRef fbc:geneProduct="G_sll0370" />
            <fbc:geneProductRef fbc:geneProduct="G_sll1498" />
          </fbc:and>
        </fbc:geneProductAssociation>
      </reaction>
      <reaction fast="false" id="R_CDPMEK" name="4-(cytidine 5'-diphospho)-2-C-methyl-D-erythritol kinase" reversible="false" fbc:lowerFluxBound="cobra_0_bound" fbc:upperFluxBound="cobra_default_ub">
        <listOfReactants>
          <speciesReference constant="true" species="M_4c2me_c" stoichiometry="1" />
          <speciesReference constant="true" species="M_atp_c" stoichiometry="1" />
        </listOfReactants>
        <listOfProducts>
          <speciesReference constant="true" species="M_h_c" stoichiometry="1" />
          <speciesReference constant="true" species="M_adp_c" stoichiometry="1" />
          <speciesReference constant="true" species="M_2p4c2me_c" stoichiometry="1" />
        </listOfProducts>
        <fbc:geneProductAssociation>
          <fbc:geneProductRef fbc:geneProduct="G_sll0711" />
        </fbc:geneProductAssociation>
      </reaction>
      <reaction fast="false" id="R_FQR" name="Cyclic Electron Flow" reversible="false" fbc:lowerFluxBound="cobra_0_bound" fbc:upperFluxBound="cobra_default_ub">
        <listOfReactants>
          <speciesReference constant="true" species="M_h_c" stoichiometry="2" />
          <speciesReference constant="true" species="M_fdxr_DASH_2_2_c" stoichiometry="2" />
          <speciesReference constant="true" species="M_pq_u" stoichiometry="1" />
        </listOfReactants>
        <listOfProducts>
          <speciesReference constant="true" species="M_fdxo_DASH_2_2_c" stoichiometry="2" />
          <speciesReference constant="true" species="M_pqh2_u" stoichiometry="1" />
        </listOfProducts>
        <fbc:geneProductAssociation>
          <fbc:geneProductRef fbc:geneProduct="G_ssr2016" />
        </fbc:geneProductAssociation>
      </reaction>
      <reaction fast="false" id="R_CHORM" name="chorismate mutase" reversible="false" fbc:lowerFluxBound="cobra_0_bound" fbc:upperFluxBound="cobra_default_ub">
        <listOfReactants>
          <speciesReference constant="true" species="M_chor_c" stoichiometry="1" />
        </listOfReactants>
        <listOfProducts>
          <speciesReference constant="true" species="M_pphn_c" stoichiometry="1" />
        </listOfProducts>
        <fbc:geneProductAssociation>
          <fbc:geneProductRef fbc:geneProduct="G_sll0109" />
        </fbc:geneProductAssociation>
      </reaction>
      <reaction fast="false" id="R_CHORS" name="chorismate synthase" reversible="false" fbc:lowerFluxBound="cobra_0_bound" fbc:upperFluxBound="cobra_default_ub">
        <listOfReactants>
          <speciesReference constant="true" species="M_3psme_c" stoichiometry="1" />
        </listOfReactants>
        <listOfProducts>
          <speciesReference constant="true" species="M_pi_c" stoichiometry="1" />
          <speciesReference constant="true" species="M_chor_c" stoichiometry="1" />
        </listOfProducts>
        <fbc:geneProductAssociation>
          <fbc:geneProductRef fbc:geneProduct="G_sll1747" />
        </fbc:geneProductAssociation>
      </reaction>
      <reaction fast="false" id="R_CHPHYS" name="chlorophyll a synthase" reversible="false" fbc:lowerFluxBound="cobra_0_bound" fbc:upperFluxBound="cobra_default_ub">
        <listOfReactants>
          <speciesReference constant="true" species="M_phdp_c" stoichiometry="1" />
          <speciesReference constant="true" species="M_h_c" stoichiometry="1" />
          <speciesReference constant="true" species="M_chlld_c" stoichiometry="1" />
        </listOfReactants>
        <listOfProducts>
          <speciesReference constant="true" species="M_ppi_c" stoichiometry="1" />
          <speciesReference constant="true" species="M_cholphya_c" stoichiometry="1" />
        </listOfProducts>
        <fbc:geneProductAssociation>
          <fbc:geneProductRef fbc:geneProduct="G_slr0056" />
        </fbc:geneProductAssociation>
      </reaction>
      <reaction fast="false" id="R_COCHL" name="cobaltochelatase" reversible="false" fbc:lowerFluxBound="cobra_0_bound" fbc:upperFluxBound="cobra_default_ub">
        <listOfReactants>
          <speciesReference constant="true" species="M_h2o_c" stoichiometry="1" />
          <speciesReference constant="true" species="M_cobalt2_c" stoichiometry="1" />
          <speciesReference constant="true" species="M_atp_c" stoichiometry="1" />
          <speciesReference constant="true" species="M_hgbam_c" stoichiometry="1" />
        </listOfReactants>
        <listOfProducts>
          <speciesReference constant="true" species="M_pi_c" stoichiometry="1" />
          <speciesReference constant="true" species="M_co2dam_c" stoichiometry="1" />
          <speciesReference constant="true" species="M_h_c" stoichiometry="2" />
          <speciesReference constant="true" species="M_adp_c" stoichiometry="1" />
        </listOfProducts>
        <fbc:geneProductAssociation>
          <fbc:geneProductRef fbc:geneProduct="G_sll1890" />
        </fbc:geneProductAssociation>
      </reaction>
      <reaction fast="false" id="R_CPPPGO" name="coproporphyrinogen oxidase (O2 required)" reversible="false" fbc:lowerFluxBound="cobra_0_bound" fbc:upperFluxBound="cobra_default_ub">
        <listOfReactants>
          <speciesReference constant="true" species="M_o2_c" stoichiometry="1" />
          <speciesReference constant="true" species="M_h_c" stoichiometry="2" />
          <speciesReference constant="true" species="M_cpppg3_c" stoichiometry="1" />
        </listOfReactants>
        <listOfProducts>
          <speciesReference constant="true" species="M_h2o_c" stoichiometry="2" />
          <speciesReference constant="true" species="M_co2_c" stoichiometry="2" />
          <speciesReference constant="true" species="M_pppg9_c" stoichiometry="1" />
        </listOfProducts>
        <fbc:geneProductAssociation>
          <fbc:geneProductRef fbc:geneProduct="G_sll1185" />
        </fbc:geneProductAssociation>
      </reaction>
      <reaction fast="false" id="R_CPPPGO2" name="Oxygen Independent coproporphyrinogen-III oxidase" reversible="false" fbc:lowerFluxBound="cobra_0_bound" fbc:upperFluxBound="cobra_default_ub">
        <listOfReactants>
          <speciesReference constant="true" species="M_cpppg3_c" stoichiometry="1" />
          <speciesReference constant="true" species="M_amet_c" stoichiometry="2" />
        </listOfReactants>
        <listOfProducts>
          <speciesReference constant="true" species="M_co2_c" stoichiometry="2" />
          <speciesReference constant="true" species="M_pppg9_c" stoichiometry="1" />
          <speciesReference constant="true" species="M_met_DASH_L_c" stoichiometry="2" />
          <speciesReference constant="true" species="M_dad_DASH_5_c" stoichiometry="2" />
        </listOfProducts>
        <fbc:geneProductAssociation>
          <fbc:or>
            <fbc:geneProductRef fbc:geneProduct="G_sll1917" />
            <fbc:geneProductRef fbc:geneProduct="G_sll1876" />
          </fbc:or>
        </fbc:geneProductAssociation>
      </reaction>
      <reaction fast="false" id="R_CS" name="citrate synthase" reversible="false" fbc:lowerFluxBound="cobra_0_bound" fbc:upperFluxBound="cobra_default_ub">
        <listOfReactants>
          <speciesReference constant="true" species="M_h2o_c" stoichiometry="1" />
          <speciesReference constant="true" species="M_accoa_c" stoichiometry="1" />
          <speciesReference constant="true" species="M_oaa_c" stoichiometry="1" />
        </listOfReactants>
        <listOfProducts>
          <speciesReference constant="true" species="M_h_c" stoichiometry="1" />
          <speciesReference constant="true" species="M_cit_c" stoichiometry="1" />
          <speciesReference constant="true" species="M_coa_c" stoichiometry="1" />
        </listOfProducts>
        <fbc:geneProductAssociation>
          <fbc:geneProductRef fbc:geneProduct="G_sll0401" />
        </fbc:geneProductAssociation>
      </reaction>
      <reaction fast="false" id="R_CSND" name="Cytosine deaminase" reversible="false" fbc:lowerFluxBound="cobra_0_bound" fbc:upperFluxBound="cobra_default_ub">
        <listOfReactants>
          <speciesReference constant="true" species="M_h2o_c" stoichiometry="1" />
          <speciesReference constant="true" species="M_csn_c" stoichiometry="1" />
          <speciesReference constant="true" species="M_h_c" stoichiometry="1" />
        </listOfReactants>
        <listOfProducts>
          <speciesReference constant="true" species="M_ura_c" stoichiometry="1" />
          <speciesReference constant="true" species="M_nh4_c" stoichiometry="1" />
        </listOfProducts>
        <fbc:geneProductAssociation>
          <fbc:geneProductRef fbc:geneProduct="G_slr1237" />
        </fbc:geneProductAssociation>
      </reaction>
      <reaction fast="false" id="R_CTPS1" name="CTP synthase (NH3)" reversible="false" fbc:lowerFluxBound="cobra_0_bound" fbc:upperFluxBound="cobra_default_ub">
        <listOfReactants>
          <speciesReference constant="true" species="M_utp_c" stoichiometry="1" />
          <speciesReference constant="true" species="M_atp_c" stoichiometry="1" />
          <speciesReference constant="true" species="M_nh4_c" stoichiometry="1" />
        </listOfReactants>
        <listOfProducts>
          <speciesReference constant="true" species="M_pi_c" stoichiometry="1" />
          <speciesReference constant="true" species="M_ctp_c" stoichiometry="1" />
          <speciesReference constant="true" species="M_h_c" stoichiometry="2" />
          <speciesReference constant="true" species="M_adp_c" stoichiometry="1" />
        </listOfProducts>
        <fbc:geneProductAssociation>
          <fbc:geneProductRef fbc:geneProduct="G_sll1443" />
        </fbc:geneProductAssociation>
      </reaction>
      <reaction fast="false" id="R_CTPS2" name="CTP synthase (glutamine)" reversible="false" fbc:lowerFluxBound="cobra_0_bound" fbc:upperFluxBound="cobra_default_ub">
        <listOfReactants>
          <speciesReference constant="true" species="M_utp_c" stoichiometry="1" />
          <speciesReference constant="true" species="M_h2o_c" stoichiometry="1" />
          <speciesReference constant="true" species="M_atp_c" stoichiometry="1" />
          <speciesReference constant="true" species="M_gln_DASH_L_c" stoichiometry="1" />
        </listOfReactants>
        <listOfProducts>
          <speciesReference constant="true" species="M_glu_DASH_L_c" stoichiometry="1" />
          <speciesReference constant="true" species="M_pi_c" stoichiometry="1" />
          <speciesReference constant="true" species="M_ctp_c" stoichiometry="1" />
          <speciesReference constant="true" species="M_h_c" stoichiometry="2" />
          <speciesReference constant="true" species="M_adp_c" stoichiometry="1" />
        </listOfProducts>
        <fbc:geneProductAssociation>
          <fbc:geneProductRef fbc:geneProduct="G_sll1443" />
        </fbc:geneProductAssociation>
      </reaction>
      <reaction fast="false" id="R_CYO1b_syn" name="cytochrome c oxidase, synechocystis (2 protons)" reversible="false" fbc:lowerFluxBound="cobra_0_bound" fbc:upperFluxBound="cobra_default_ub">
        <listOfReactants>
          <speciesReference constant="true" species="M_h_c" stoichiometry="4" />
          <speciesReference constant="true" species="M_focytc6_u" stoichiometry="2" />
          <speciesReference constant="true" species="M_o2_u" stoichiometry="0.5" />
        </listOfReactants>
        <listOfProducts>
          <speciesReference constant="true" species="M_ficytc6_u" stoichiometry="2" />
          <speciesReference constant="true" species="M_h_u" stoichiometry="2" />
          <speciesReference constant="true" species="M_h2o_u" stoichiometry="1" />
        </listOfProducts>
        <fbc:geneProductAssociation>
          <fbc:and>
            <fbc:or>
              <fbc:geneProductRef fbc:geneProduct="G_slr1137" />
              <fbc:geneProductRef fbc:geneProduct="G_slr2082" />
            </fbc:or>
            <fbc:or>
              <fbc:geneProductRef fbc:geneProduct="G_sll0813" />
              <fbc:geneProductRef fbc:geneProduct="G_slr1136" />
            </fbc:or>
            <fbc:or>
              <fbc:geneProductRef fbc:geneProduct="G_slr1138" />
              <fbc:geneProductRef fbc:geneProduct="G_slr2083" />
            </fbc:or>
          </fbc:and>
        </fbc:geneProductAssociation>
      </reaction>
      <reaction fast="false" id="R_CYO1b2_syn" name="cytochrome c oxidase, synechocystis (2 protons)" reversible="false" fbc:lowerFluxBound="cobra_0_bound" fbc:upperFluxBound="cobra_default_ub">
        <listOfReactants>
          <speciesReference constant="true" species="M_h_c" stoichiometry="4" />
          <speciesReference constant="true" species="M_o2_u" stoichiometry="0.5" />
          <speciesReference constant="true" species="M_pcrd_u" stoichiometry="2" />
        </listOfReactants>
        <listOfProducts>
          <speciesReference constant="true" species="M_h2o_u" stoichiometry="1" />
          <speciesReference constant="true" species="M_h_u" stoichiometry="2" />
          <speciesReference constant="true" species="M_pcox_u" stoichiometry="2" />
        </listOfProducts>
        <fbc:geneProductAssociation>
          <fbc:and>
            <fbc:or>
              <fbc:geneProductRef fbc:geneProduct="G_slr1137" />
              <fbc:geneProductRef fbc:geneProduct="G_slr2082" />
            </fbc:or>
            <fbc:or>
              <fbc:geneProductRef fbc:geneProduct="G_sll0813" />
              <fbc:geneProductRef fbc:geneProduct="G_slr1136" />
            </fbc:or>
            <fbc:or>
              <fbc:geneProductRef fbc:geneProduct="G_slr1138" />
              <fbc:geneProductRef fbc:geneProduct="G_slr2083" />
            </fbc:or>
          </fbc:and>
        </fbc:geneProductAssociation>
      </reaction>
      <reaction fast="false" id="R_CYO1b2pp_syn" name="cytochrome c oxidase, synechocystis (2 protons periplasm)" reversible="false" fbc:lowerFluxBound="cobra_0_bound" fbc:upperFluxBound="cobra_default_ub">
        <listOfReactants>
          <speciesReference constant="true" species="M_o2_p" stoichiometry="0.5" />
          <speciesReference constant="true" species="M_pcrd_p" stoichiometry="2" />
          <speciesReference constant="true" species="M_h_c" stoichiometry="4" />
        </listOfReactants>
        <listOfProducts>
          <speciesReference constant="true" species="M_h_p" stoichiometry="2" />
          <speciesReference constant="true" species="M_pcox_p" stoichiometry="2" />
          <speciesReference constant="true" species="M_h2o_p" stoichiometry="1" />
        </listOfProducts>
        <fbc:geneProductAssociation>
          <fbc:and>
            <fbc:or>
              <fbc:geneProductRef fbc:geneProduct="G_slr1137" />
              <fbc:geneProductRef fbc:geneProduct="G_slr2082" />
            </fbc:or>
            <fbc:or>
              <fbc:geneProductRef fbc:geneProduct="G_sll0813" />
              <fbc:geneProductRef fbc:geneProduct="G_slr1136" />
            </fbc:or>
            <fbc:or>
              <fbc:geneProductRef fbc:geneProduct="G_slr1138" />
              <fbc:geneProductRef fbc:geneProduct="G_slr2083" />
            </fbc:or>
          </fbc:and>
        </fbc:geneProductAssociation>
      </reaction>
      <reaction fast="false" id="R_CYO1bpp_syn" name="cytochrome c oxidase, synechocystis (2 protons)" reversible="false" fbc:lowerFluxBound="cobra_0_bound" fbc:upperFluxBound="cobra_default_ub">
        <listOfReactants>
          <speciesReference constant="true" species="M_o2_p" stoichiometry="0.5" />
          <speciesReference constant="true" species="M_h_c" stoichiometry="4" />
          <speciesReference constant="true" species="M_focytc6_p" stoichiometry="2" />
        </listOfReactants>
        <listOfProducts>
          <speciesReference constant="true" species="M_h_p" stoichiometry="2" />
          <speciesReference constant="true" species="M_h2o_p" stoichiometry="1" />
          <speciesReference constant="true" species="M_ficytc6_p" stoichiometry="2" />
        </listOfProducts>
        <fbc:geneProductAssociation>
          <fbc:and>
            <fbc:or>
              <fbc:geneProductRef fbc:geneProduct="G_slr1137" />
              <fbc:geneProductRef fbc:geneProduct="G_slr2082" />
            </fbc:or>
            <fbc:or>
              <fbc:geneProductRef fbc:geneProduct="G_sll0813" />
              <fbc:geneProductRef fbc:geneProduct="G_slr1136" />
            </fbc:or>
            <fbc:or>
              <fbc:geneProductRef fbc:geneProduct="G_slr1138" />
              <fbc:geneProductRef fbc:geneProduct="G_slr2083" />
            </fbc:or>
          </fbc:and>
        </fbc:geneProductAssociation>
      </reaction>
      <reaction fast="false" id="R_CYPHYC" name="Cyanophycinase" reversible="false" fbc:lowerFluxBound="cobra_0_bound" fbc:upperFluxBound="cobra_default_ub">
        <listOfReactants>
          <speciesReference constant="true" species="M_h2o_c" stoichiometry="2" />
          <speciesReference constant="true" species="M_cyanphy_c" stoichiometry="1" />
        </listOfReactants>
        <listOfProducts>
          <speciesReference constant="true" species="M_arg_DASH_L_c" stoichiometry="1" />
          <speciesReference constant="true" species="M_precyanphy_c" stoichiometry="1" />
          <speciesReference constant="true" species="M_asp_DASH_L_c" stoichiometry="1" />
        </listOfProducts>
        <fbc:geneProductAssociation>
          <fbc:geneProductRef fbc:geneProduct="G_slr2001" />
        </fbc:geneProductAssociation>
      </reaction>
      <reaction fast="false" id="R_CYPHYS" name="Cyanophycin sinthetase" reversible="false" fbc:lowerFluxBound="cobra_0_bound" fbc:upperFluxBound="cobra_default_ub">
        <listOfReactants>
          <speciesReference constant="true" species="M_arg_DASH_L_c" stoichiometry="1" />
          <speciesReference constant="true" species="M_precyanphy_c" stoichiometry="1" />
          <speciesReference constant="true" species="M_atp_c" stoichiometry="2" />
          <speciesReference constant="true" species="M_asp_DASH_L_c" stoichiometry="1" />
        </listOfReactants>
        <listOfProducts>
          <speciesReference constant="true" species="M_pi_c" stoichiometry="2" />
          <speciesReference constant="true" species="M_h_c" stoichiometry="2" />
          <speciesReference constant="true" species="M_adp_c" stoichiometry="2" />
          <speciesReference constant="true" species="M_cyanphy_c" stoichiometry="1" />
        </listOfProducts>
        <fbc:geneProductAssociation>
          <fbc:geneProductRef fbc:geneProduct="G_slr2002" />
        </fbc:geneProductAssociation>
      </reaction>
      <reaction fast="false" id="R_CYRDAAT" name="cob(I)yrinic acid a,c-diamide adenosyltransferase" reversible="false" fbc:lowerFluxBound="cobra_0_bound" fbc:upperFluxBound="cobra_default_ub">
        <listOfReactants>
          <speciesReference constant="true" species="M_h_c" stoichiometry="1" />
          <speciesReference constant="true" species="M_atp_c" stoichiometry="1" />
          <speciesReference constant="true" species="M_co1dam_c" stoichiometry="1" />
        </listOfReactants>
        <listOfProducts>
          <speciesReference constant="true" species="M_adcobdam_c" stoichiometry="1" />
          <speciesReference constant="true" species="M_pppi_c" stoichiometry="1" />
        </listOfProducts>
        <fbc:geneProductAssociation>
          <fbc:geneProductRef fbc:geneProduct="G_slr0260" />
        </fbc:geneProductAssociation>
      </reaction>
      <reaction fast="false" id="R_CYRDAR" name="cob(II)yrinic acid a,c-diamide reductase" reversible="false" fbc:lowerFluxBound="cobra_0_bound" fbc:upperFluxBound="cobra_default_ub">
        <listOfReactants>
          <speciesReference constant="true" species="M_co2dam_c" stoichiometry="2" />
          <speciesReference constant="true" species="M_nadh_c" stoichiometry="1" />
        </listOfReactants>
        <listOfProducts>
          <speciesReference constant="true" species="M_h_c" stoichiometry="1" />
          <speciesReference constant="true" species="M_nad_c" stoichiometry="1" />
          <speciesReference constant="true" species="M_co1dam_c" stoichiometry="2" />
        </listOfProducts>
      </reaction>
      <reaction fast="false" id="R_CYSS" name="cysteine synthase" reversible="false" fbc:lowerFluxBound="cobra_0_bound" fbc:upperFluxBound="cobra_default_ub">
        <listOfReactants>
          <speciesReference constant="true" species="M_h2s_c" stoichiometry="1" />
          <speciesReference constant="true" species="M_acser_c" stoichiometry="1" />
        </listOfReactants>
        <listOfProducts>
          <speciesReference constant="true" species="M_ac_c" stoichiometry="1" />
          <speciesReference constant="true" species="M_h_c" stoichiometry="1" />
          <speciesReference constant="true" species="M_cys_DASH_L_c" stoichiometry="1" />
        </listOfProducts>
        <fbc:geneProductAssociation>
          <fbc:or>
            <fbc:geneProductRef fbc:geneProduct="G_slr1842" />
            <fbc:geneProductRef fbc:geneProduct="G_sll0712" />
          </fbc:or>
        </fbc:geneProductAssociation>
      </reaction>
      <reaction fast="false" id="R_CYSTA" name="cysteine transaminase" reversible="true" fbc:lowerFluxBound="cobra_default_lb" fbc:upperFluxBound="cobra_default_ub">
        <listOfReactants>
          <speciesReference constant="true" species="M_akg_c" stoichiometry="1" />
          <speciesReference constant="true" species="M_cys_DASH_L_c" stoichiometry="1" />
        </listOfReactants>
        <listOfProducts>
          <speciesReference constant="true" species="M_mercppyr_c" stoichiometry="1" />
          <speciesReference constant="true" species="M_glu_DASH_L_c" stoichiometry="1" />
        </listOfProducts>
        <fbc:geneProductAssociation>
          <fbc:geneProductRef fbc:geneProduct="G_sll0402" />
        </fbc:geneProductAssociation>
      </reaction>
      <reaction fast="false" id="R_CYSTRS" name="Cysteinyl-tRNA synthetase" reversible="false" fbc:lowerFluxBound="cobra_0_bound" fbc:upperFluxBound="cobra_default_ub">
        <listOfReactants>
          <speciesReference constant="true" species="M_trnacys_c" stoichiometry="1" />
          <speciesReference constant="true" species="M_atp_c" stoichiometry="1" />
          <speciesReference constant="true" species="M_cys_DASH_L_c" stoichiometry="1" />
        </listOfReactants>
        <listOfProducts>
          <speciesReference constant="true" species="M_ppi_c" stoichiometry="1" />
          <speciesReference constant="true" species="M_cystrna_c" stoichiometry="1" />
          <speciesReference constant="true" species="M_amp_c" stoichiometry="1" />
        </listOfProducts>
        <fbc:geneProductAssociation>
          <fbc:geneProductRef fbc:geneProduct="G_slr0958" />
        </fbc:geneProductAssociation>
      </reaction>
      <reaction fast="false" id="R_CYTBDpp" name="cytochrome oxidase bd (plastocianine-8_ 2 protons) (periplasm)" reversible="false" fbc:lowerFluxBound="cobra_0_bound" fbc:upperFluxBound="cobra_default_ub">
        <listOfReactants>
          <speciesReference constant="true" species="M_o2_p" stoichiometry="0.5" />
          <speciesReference constant="true" species="M_pqh2_p" stoichiometry="1" />
        </listOfReactants>
        <listOfProducts>
          <speciesReference constant="true" species="M_pq_p" stoichiometry="1" />
          <speciesReference constant="true" species="M_h2o_p" stoichiometry="1" />
        </listOfProducts>
        <fbc:geneProductAssociation>
          <fbc:and>
            <fbc:geneProductRef fbc:geneProduct="G_slr1379" />
            <fbc:geneProductRef fbc:geneProduct="G_slr1380" />
          </fbc:and>
        </fbc:geneProductAssociation>
      </reaction>
      <reaction fast="false" id="R_CYTBDu" name="cytochrome oxidase bd (plastocianine-8_ 2 protons) (lumen)" reversible="false" fbc:lowerFluxBound="cobra_0_bound" fbc:upperFluxBound="cobra_default_ub">
        <listOfReactants>
          <speciesReference constant="true" species="M_o2_u" stoichiometry="0.5" />
          <speciesReference constant="true" species="M_pqh2_u" stoichiometry="1" />
        </listOfReactants>
        <listOfProducts>
          <speciesReference constant="true" species="M_h2o_u" stoichiometry="1" />
          <speciesReference constant="true" species="M_pq_u" stoichiometry="1" />
        </listOfProducts>
        <fbc:geneProductAssociation>
          <fbc:and>
            <fbc:geneProductRef fbc:geneProduct="G_slr1379" />
            <fbc:geneProductRef fbc:geneProduct="G_slr1380" />
          </fbc:and>
        </fbc:geneProductAssociation>
      </reaction>
      <reaction fast="false" id="R_CYTK1" name="cytidylate kinase (CMP)" reversible="true" fbc:lowerFluxBound="cobra_default_lb" fbc:upperFluxBound="cobra_default_ub">
        <listOfReactants>
          <speciesReference constant="true" species="M_atp_c" stoichiometry="1" />
          <speciesReference constant="true" species="M_cmp_c" stoichiometry="1" />
        </listOfReactants>
        <listOfProducts>
          <speciesReference constant="true" species="M_cdp_c" stoichiometry="1" />
          <speciesReference constant="true" species="M_adp_c" stoichiometry="1" />
        </listOfProducts>
        <fbc:geneProductAssociation>
          <fbc:geneProductRef fbc:geneProduct="G_sll1249" />
        </fbc:geneProductAssociation>
      </reaction>
      <reaction fast="false" id="R_DAPDC" name="diaminopimelate decarboxylase" reversible="false" fbc:lowerFluxBound="cobra_0_bound" fbc:upperFluxBound="cobra_default_ub">
        <listOfReactants>
          <speciesReference constant="true" species="M_h_c" stoichiometry="1" />
          <speciesReference constant="true" species="M_26dap_DASH_M_c" stoichiometry="1" />
        </listOfReactants>
        <listOfProducts>
          <speciesReference constant="true" species="M_co2_c" stoichiometry="1" />
          <speciesReference constant="true" species="M_lys_DASH_L_c" stoichiometry="1" />
        </listOfProducts>
        <fbc:geneProductAssociation>
          <fbc:geneProductRef fbc:geneProduct="G_sll0504" />
        </fbc:geneProductAssociation>
      </reaction>
      <reaction fast="false" id="R_DAPE" name="diaminopimelate epimerase" reversible="true" fbc:lowerFluxBound="cobra_default_lb" fbc:upperFluxBound="cobra_default_ub">
        <listOfReactants>
          <speciesReference constant="true" species="M_26dap_DASH_LL_c" stoichiometry="1" />
        </listOfReactants>
        <listOfProducts>
          <speciesReference constant="true" species="M_26dap_DASH_M_c" stoichiometry="1" />
        </listOfProducts>
        <fbc:geneProductAssociation>
          <fbc:geneProductRef fbc:geneProduct="G_slr1665" />
        </fbc:geneProductAssociation>
      </reaction>
      <reaction fast="false" id="R_DASYN160" name="CDP-diacylglycerol synthetase (n-C16_0)" reversible="false" fbc:lowerFluxBound="cobra_0_bound" fbc:upperFluxBound="cobra_default_ub">
        <listOfReactants>
          <speciesReference constant="true" species="M_ctp_c" stoichiometry="1" />
          <speciesReference constant="true" species="M_h_c" stoichiometry="1" />
          <speciesReference constant="true" species="M_pa160_c" stoichiometry="1" />
        </listOfReactants>
        <listOfProducts>
          <speciesReference constant="true" species="M_ppi_c" stoichiometry="1" />
          <speciesReference constant="true" species="M_cdpdhdecg_c" stoichiometry="1" />
        </listOfProducts>
        <fbc:geneProductAssociation>
          <fbc:geneProductRef fbc:geneProduct="G_slr1369" />
        </fbc:geneProductAssociation>
      </reaction>
      <reaction fast="false" id="R_DASYN161" name="CDP-diacylglycerol synthetase (n-C16_1)" reversible="false" fbc:lowerFluxBound="cobra_0_bound" fbc:upperFluxBound="cobra_default_ub">
        <listOfReactants>
          <speciesReference constant="true" species="M_ctp_c" stoichiometry="1" />
          <speciesReference constant="true" species="M_h_c" stoichiometry="1" />
          <speciesReference constant="true" species="M_pa161_c" stoichiometry="1" />
        </listOfReactants>
        <listOfProducts>
          <speciesReference constant="true" species="M_ppi_c" stoichiometry="1" />
          <speciesReference constant="true" species="M_cdpdhdec9eg_c" stoichiometry="1" />
        </listOfProducts>
        <fbc:geneProductAssociation>
          <fbc:geneProductRef fbc:geneProduct="G_slr1369" />
        </fbc:geneProductAssociation>
      </reaction>
      <reaction fast="false" id="R_DASYN180" name="CDP-diacylglycerol synthetase (n-C18_0)" reversible="false" fbc:lowerFluxBound="cobra_0_bound" fbc:upperFluxBound="cobra_default_ub">
        <listOfReactants>
          <speciesReference constant="true" species="M_pa180_c" stoichiometry="1" />
          <speciesReference constant="true" species="M_ctp_c" stoichiometry="1" />
          <speciesReference constant="true" species="M_h_c" stoichiometry="1" />
        </listOfReactants>
        <listOfProducts>
          <speciesReference constant="true" species="M_ppi_c" stoichiometry="1" />
          <speciesReference constant="true" species="M_cdpdodecg_c" stoichiometry="1" />
        </listOfProducts>
        <fbc:geneProductAssociation>
          <fbc:geneProductRef fbc:geneProduct="G_slr1369" />
        </fbc:geneProductAssociation>
      </reaction>
      <reaction fast="false" id="R_DASYN181" name="CDP-diacylglycerol synthetase (n-C18_1)" reversible="false" fbc:lowerFluxBound="cobra_0_bound" fbc:upperFluxBound="cobra_default_ub">
        <listOfReactants>
          <speciesReference constant="true" species="M_pa181_c" stoichiometry="1" />
          <speciesReference constant="true" species="M_ctp_c" stoichiometry="1" />
          <speciesReference constant="true" species="M_h_c" stoichiometry="1" />
        </listOfReactants>
        <listOfProducts>
          <speciesReference constant="true" species="M_cdpdodec11eg_c" stoichiometry="1" />
          <speciesReference constant="true" species="M_ppi_c" stoichiometry="1" />
        </listOfProducts>
        <fbc:geneProductAssociation>
          <fbc:geneProductRef fbc:geneProduct="G_slr1369" />
        </fbc:geneProductAssociation>
      </reaction>
      <reaction fast="false" id="R_DASYN181_LPAREN_9_RPAREN_" name="CDP-diacylglycerol synthetase (n-C18_1)" reversible="false" fbc:lowerFluxBound="cobra_0_bound" fbc:upperFluxBound="cobra_default_ub">
        <listOfReactants>
          <speciesReference constant="true" species="M_pa181_9_c" stoichiometry="1" />
          <speciesReference constant="true" species="M_h_c" stoichiometry="1" />
          <speciesReference constant="true" species="M_ctp_c" stoichiometry="1" />
        </listOfReactants>
        <listOfProducts>
          <speciesReference constant="true" species="M_ppi_c" stoichiometry="1" />
          <speciesReference constant="true" species="M_cdpdodec9eg_c" stoichiometry="1" />
        </listOfProducts>
        <fbc:geneProductAssociation>
          <fbc:geneProductRef fbc:geneProduct="G_slr1369" />
        </fbc:geneProductAssociation>
      </reaction>
      <reaction fast="false" id="R_DASYN182_LPAREN_9_12_RPAREN_" name="CDP-diacylglycerol synthetase (n-C18_2)" reversible="false" fbc:lowerFluxBound="cobra_0_bound" fbc:upperFluxBound="cobra_default_ub">
        <listOfReactants>
          <speciesReference constant="true" species="M_ctp_c" stoichiometry="1" />
          <speciesReference constant="true" species="M_h_c" stoichiometry="1" />
          <speciesReference constant="true" species="M_pa182_9_12_c" stoichiometry="1" />
        </listOfReactants>
        <listOfProducts>
          <speciesReference constant="true" species="M_ppi_c" stoichiometry="1" />
          <speciesReference constant="true" species="M_cdpdodec912eg_c" stoichiometry="1" />
        </listOfProducts>
        <fbc:geneProductAssociation>
          <fbc:geneProductRef fbc:geneProduct="G_slr1369" />
        </fbc:geneProductAssociation>
      </reaction>
      <reaction fast="false" id="R_DASYN183_LPAREN_6_9_12_RPAREN_" name="CDP-diacylglycerol synthetase (n-C18_3)" reversible="false" fbc:lowerFluxBound="cobra_0_bound" fbc:upperFluxBound="cobra_default_ub">
        <listOfReactants>
          <speciesReference constant="true" species="M_pa183_6_9_12_c" stoichiometry="1" />
          <speciesReference constant="true" species="M_h_c" stoichiometry="1" />
          <speciesReference constant="true" species="M_ctp_c" stoichiometry="1" />
        </listOfReactants>
        <listOfProducts>
          <speciesReference constant="true" species="M_ppi_c" stoichiometry="1" />
          <speciesReference constant="true" species="M_cdpdodec6912eg_c" stoichiometry="1" />
        </listOfProducts>
        <fbc:geneProductAssociation>
          <fbc:geneProductRef fbc:geneProduct="G_slr1369" />
        </fbc:geneProductAssociation>
      </reaction>
      <reaction fast="false" id="R_DASYN183_LPAREN_9_12_15_RPAREN_" name="CDP-diacylglycerol synthetase (n-C18_3)" reversible="false" fbc:lowerFluxBound="cobra_0_bound" fbc:upperFluxBound="cobra_default_ub">
        <listOfReactants>
          <speciesReference constant="true" species="M_pa183_9_12_15_c" stoichiometry="1" />
          <speciesReference constant="true" species="M_ctp_c" stoichiometry="1" />
          <speciesReference constant="true" species="M_h_c" stoichiometry="1" />
        </listOfReactants>
        <listOfProducts>
          <speciesReference constant="true" species="M_ppi_c" stoichiometry="1" />
          <speciesReference constant="true" species="M_cdpdodec91215eg_c" stoichiometry="1" />
        </listOfProducts>
        <fbc:geneProductAssociation>
          <fbc:geneProductRef fbc:geneProduct="G_slr1369" />
        </fbc:geneProductAssociation>
      </reaction>
      <reaction fast="false" id="R_DASYN184_LPAREN_6_9_12_15_RPAREN_" name="CDP-diacylglycerol synthetase (n-C18_4)" reversible="false" fbc:lowerFluxBound="cobra_0_bound" fbc:upperFluxBound="cobra_default_ub">
        <listOfReactants>
          <speciesReference constant="true" species="M_h_c" stoichiometry="1" />
          <speciesReference constant="true" species="M_ctp_c" stoichiometry="1" />
          <speciesReference constant="true" species="M_pa184_6_9_12_15_c" stoichiometry="1" />
        </listOfReactants>
        <listOfProducts>
          <speciesReference constant="true" species="M_ppi_c" stoichiometry="1" />
          <speciesReference constant="true" species="M_cdpdodec691215eg_c" stoichiometry="1" />
        </listOfProducts>
        <fbc:geneProductAssociation>
          <fbc:geneProductRef fbc:geneProduct="G_slr1369" />
        </fbc:geneProductAssociation>
      </reaction>
      <reaction fast="false" id="R_DB4PS" name="3,4-Dihydroxy-2-butanone-4-phosphate synthase" reversible="false" fbc:lowerFluxBound="cobra_0_bound" fbc:upperFluxBound="cobra_default_ub">
        <listOfReactants>
          <speciesReference constant="true" species="M_ru5p_DASH_D_c" stoichiometry="1" />
        </listOfReactants>
        <listOfProducts>
          <speciesReference constant="true" species="M_db4p_c" stoichiometry="1" />
          <speciesReference constant="true" species="M_h_c" stoichiometry="1" />
          <speciesReference constant="true" species="M_for_c" stoichiometry="1" />
        </listOfProducts>
        <fbc:geneProductAssociation>
          <fbc:geneProductRef fbc:geneProduct="G_sll1894" />
        </fbc:geneProductAssociation>
      </reaction>
      <reaction fast="false" id="R_DBTSr" name="dethiobiotin synthase" reversible="true" fbc:lowerFluxBound="cobra_default_lb" fbc:upperFluxBound="cobra_default_ub">
        <listOfReactants>
          <speciesReference constant="true" species="M_co2_c" stoichiometry="1" />
          <speciesReference constant="true" species="M_dann_c" stoichiometry="1" />
          <speciesReference constant="true" species="M_atp_c" stoichiometry="1" />
        </listOfReactants>
        <listOfProducts>
          <speciesReference constant="true" species="M_dtbt_c" stoichiometry="1" />
          <speciesReference constant="true" species="M_pi_c" stoichiometry="1" />
          <speciesReference constant="true" species="M_h_c" stoichiometry="3" />
          <speciesReference constant="true" species="M_adp_c" stoichiometry="1" />
        </listOfProducts>
        <fbc:geneProductAssociation>
          <fbc:geneProductRef fbc:geneProduct="G_slr0523" />
        </fbc:geneProductAssociation>
      </reaction>
      <reaction fast="false" id="R_DCTPD" name="dCTP deaminase" reversible="false" fbc:lowerFluxBound="cobra_0_bound" fbc:upperFluxBound="cobra_default_ub">
        <listOfReactants>
          <speciesReference constant="true" species="M_h2o_c" stoichiometry="1" />
          <speciesReference constant="true" species="M_dctp_c" stoichiometry="1" />
          <speciesReference constant="true" species="M_h_c" stoichiometry="1" />
        </listOfReactants>
        <listOfProducts>
          <speciesReference constant="true" species="M_dutp_c" stoichiometry="1" />
          <speciesReference constant="true" species="M_nh4_c" stoichiometry="1" />
        </listOfProducts>
        <fbc:geneProductAssociation>
          <fbc:geneProductRef fbc:geneProduct="G_sll1258" />
        </fbc:geneProductAssociation>
      </reaction>
      <reaction fast="false" id="R_DCTPD2" name="dCTP deaminase" reversible="false" fbc:lowerFluxBound="cobra_0_bound" fbc:upperFluxBound="cobra_default_ub">
        <listOfReactants>
          <speciesReference constant="true" species="M_h2o_c" stoichiometry="1" />
          <speciesReference constant="true" species="M_ctp_c" stoichiometry="1" />
          <speciesReference constant="true" species="M_h_c" stoichiometry="1" />
        </listOfReactants>
        <listOfProducts>
          <speciesReference constant="true" species="M_utp_c" stoichiometry="1" />
          <speciesReference constant="true" species="M_nh4_c" stoichiometry="1" />
        </listOfProducts>
        <fbc:geneProductAssociation>
          <fbc:geneProductRef fbc:geneProduct="G_sll1258" />
        </fbc:geneProductAssociation>
      </reaction>
      <reaction fast="false" id="R_DDPA" name="3-deoxy-D-arabino-heptulosonate 7-phosphate synthetase" reversible="false" fbc:lowerFluxBound="cobra_0_bound" fbc:upperFluxBound="cobra_default_ub">
        <listOfReactants>
          <speciesReference constant="true" species="M_h2o_c" stoichiometry="1" />
          <speciesReference constant="true" species="M_e4p_c" stoichiometry="1" />
          <speciesReference constant="true" species="M_pep_c" stoichiometry="1" />
        </listOfReactants>
        <listOfProducts>
          <speciesReference constant="true" species="M_pi_c" stoichiometry="1" />
          <speciesReference constant="true" species="M_2dda7p_c" stoichiometry="1" />
        </listOfProducts>
        <fbc:geneProductAssociation>
          <fbc:geneProductRef fbc:geneProduct="G_sll0934" />
        </fbc:geneProductAssociation>
      </reaction>
      <reaction fast="false" id="R_DDPGA" name="2-dehydro-3-deoxy-phosphogluconate aldolase" reversible="true" fbc:lowerFluxBound="cobra_default_lb" fbc:upperFluxBound="cobra_default_ub">
        <listOfReactants>
          <speciesReference constant="true" species="M_4h2oglt_c" stoichiometry="1" />
        </listOfReactants>
        <listOfProducts>
          <speciesReference constant="true" species="M_pyr_c" stoichiometry="1" />
          <speciesReference constant="true" species="M_glx_c" stoichiometry="1" />
        </listOfProducts>
        <fbc:geneProductAssociation>
          <fbc:geneProductRef fbc:geneProduct="G_sll0107" />
        </fbc:geneProductAssociation>
      </reaction>
      <reaction fast="false" id="R_DES_12" name="stearoyl-CoA desaturase (delta-12 desaturase)" reversible="false" fbc:lowerFluxBound="cobra_0_bound" fbc:upperFluxBound="cobra_default_ub">
        <listOfReactants>
          <speciesReference constant="true" species="M_o2_c" stoichiometry="1" />
          <speciesReference constant="true" species="M_fdxr_DASH_2_2_c" stoichiometry="2" />
          <speciesReference constant="true" species="M_h_c" stoichiometry="2" />
          <speciesReference constant="true" species="M_octe_LPAREN_9_RPAREN_ACP_c" stoichiometry="1" />
        </listOfReactants>
        <listOfProducts>
          <speciesReference constant="true" species="M_h2o_c" stoichiometry="2" />
          <speciesReference constant="true" species="M_octe_LPAREN_9_12_RPAREN_ACP_c" stoichiometry="1" />
          <speciesReference constant="true" species="M_fdxo_DASH_2_2_c" stoichiometry="2" />
        </listOfProducts>
        <fbc:geneProductAssociation>
          <fbc:geneProductRef fbc:geneProduct="G_slr1350" />
        </fbc:geneProductAssociation>
      </reaction>
      <reaction fast="false" id="R_DES_15" name="stearoyl-CoA desaturase (delta-15 desaturase)" reversible="false" fbc:lowerFluxBound="cobra_0_bound" fbc:upperFluxBound="cobra_default_ub">
        <listOfReactants>
          <speciesReference constant="true" species="M_o2_c" stoichiometry="1" />
          <speciesReference constant="true" species="M_octe_LPAREN_9_12_RPAREN_ACP_c" stoichiometry="1" />
          <speciesReference constant="true" species="M_h_c" stoichiometry="2" />
          <speciesReference constant="true" species="M_fdxr_DASH_2_2_c" stoichiometry="2" />
        </listOfReactants>
        <listOfProducts>
          <speciesReference constant="true" species="M_h2o_c" stoichiometry="2" />
          <speciesReference constant="true" species="M_fdxo_DASH_2_2_c" stoichiometry="2" />
          <speciesReference constant="true" species="M_octe_LPAREN_9_12_15_RPAREN_ACP_c" stoichiometry="1" />
        </listOfProducts>
        <fbc:geneProductAssociation>
          <fbc:geneProductRef fbc:geneProduct="G_sll1441" />
        </fbc:geneProductAssociation>
      </reaction>
      <reaction fast="false" id="R_DES_6" name="stearoyl-CoA desaturase (delta-6 desaturase)" reversible="false" fbc:lowerFluxBound="cobra_0_bound" fbc:upperFluxBound="cobra_default_ub">
        <listOfReactants>
          <speciesReference constant="true" species="M_o2_c" stoichiometry="1" />
          <speciesReference constant="true" species="M_h_c" stoichiometry="2" />
          <speciesReference constant="true" species="M_fdxr_DASH_2_2_c" stoichiometry="2" />
          <speciesReference constant="true" species="M_octe_LPAREN_9_12_15_RPAREN_ACP_c" stoichiometry="1" />
        </listOfReactants>
        <listOfProducts>
          <speciesReference constant="true" species="M_h2o_c" stoichiometry="2" />
          <speciesReference constant="true" species="M_octe_LPAREN_6_9_12_15_RPAREN_ACP_c" stoichiometry="1" />
          <speciesReference constant="true" species="M_fdxo_DASH_2_2_c" stoichiometry="2" />
        </listOfProducts>
        <fbc:geneProductAssociation>
          <fbc:geneProductRef fbc:geneProduct="G_sll0262" />
        </fbc:geneProductAssociation>
      </reaction>
      <reaction fast="false" id="R_DES_6B" name="stearoyl-CoA desaturase (delta-6 desaturase)" reversible="false" fbc:lowerFluxBound="cobra_0_bound" fbc:upperFluxBound="cobra_default_ub">
        <listOfReactants>
          <speciesReference constant="true" species="M_o2_c" stoichiometry="1" />
          <speciesReference constant="true" species="M_octe_LPAREN_9_12_RPAREN_ACP_c" stoichiometry="1" />
          <speciesReference constant="true" species="M_h_c" stoichiometry="2" />
          <speciesReference constant="true" species="M_fdxr_DASH_2_2_c" stoichiometry="2" />
        </listOfReactants>
        <listOfProducts>
          <speciesReference constant="true" species="M_h2o_c" stoichiometry="2" />
          <speciesReference constant="true" species="M_fdxo_DASH_2_2_c" stoichiometry="2" />
          <speciesReference constant="true" species="M_octe_LPAREN_6_9_12_RPAREN_ACP_c" stoichiometry="1" />
        </listOfProducts>
        <fbc:geneProductAssociation>
          <fbc:geneProductRef fbc:geneProduct="G_sll0262" />
        </fbc:geneProductAssociation>
      </reaction>
      <reaction fast="false" id="R_DES_9" name="stearoyl-CoA desaturase (delta-9 desaturase)" reversible="false" fbc:lowerFluxBound="cobra_0_bound" fbc:upperFluxBound="cobra_default_ub">
        <listOfReactants>
          <speciesReference constant="true" species="M_o2_c" stoichiometry="1" />
          <speciesReference constant="true" species="M_fdxr_DASH_2_2_c" stoichiometry="2" />
          <speciesReference constant="true" species="M_h_c" stoichiometry="2" />
          <speciesReference constant="true" species="M_ocdcaACP_c" stoichiometry="1" />
        </listOfReactants>
        <listOfProducts>
          <speciesReference constant="true" species="M_h2o_c" stoichiometry="2" />
          <speciesReference constant="true" species="M_fdxo_DASH_2_2_c" stoichiometry="2" />
          <speciesReference constant="true" species="M_octe_LPAREN_9_RPAREN_ACP_c" stoichiometry="1" />
        </listOfProducts>
        <fbc:geneProductAssociation>
          <fbc:geneProductRef fbc:geneProduct="G_sll0541" />
        </fbc:geneProductAssociation>
      </reaction>
      <reaction fast="false" id="R_DGDG160" name="digalactosyldiacylglycerol synthase (n-C16_0)" reversible="false" fbc:lowerFluxBound="cobra_0_bound" fbc:upperFluxBound="cobra_default_ub">
        <listOfReactants>
          <speciesReference constant="true" species="M_udpgal_c" stoichiometry="1" />
          <speciesReference constant="true" species="M_mgdg160_c" stoichiometry="1" />
        </listOfReactants>
        <listOfProducts>
          <speciesReference constant="true" species="M_udp_c" stoichiometry="1" />
          <speciesReference constant="true" species="M_dgdg160_c" stoichiometry="1" />
        </listOfProducts>
        <fbc:geneProductAssociation>
          <fbc:geneProductRef fbc:geneProduct="G_slr1508" />
        </fbc:geneProductAssociation>
      </reaction>
      <reaction fast="false" id="R_DGDG161" name="digalactosyldiacylglycerol synthase (n-C16_1)" reversible="false" fbc:lowerFluxBound="cobra_0_bound" fbc:upperFluxBound="cobra_default_ub">
        <listOfReactants>
          <speciesReference constant="true" species="M_mgdg161_c" stoichiometry="1" />
          <speciesReference constant="true" species="M_udpgal_c" stoichiometry="1" />
        </listOfReactants>
        <listOfProducts>
          <speciesReference constant="true" species="M_udp_c" stoichiometry="1" />
          <speciesReference constant="true" species="M_dgdg161_c" stoichiometry="1" />
        </listOfProducts>
        <fbc:geneProductAssociation>
          <fbc:geneProductRef fbc:geneProduct="G_slr1508" />
        </fbc:geneProductAssociation>
      </reaction>
      <reaction fast="false" id="R_DGDG180" name="digalactosyldiacylglycerol synthase (n-C18_0)" reversible="false" fbc:lowerFluxBound="cobra_0_bound" fbc:upperFluxBound="cobra_default_ub">
        <listOfReactants>
          <speciesReference constant="true" species="M_udpgal_c" stoichiometry="1" />
          <speciesReference constant="true" species="M_mgdg180_c" stoichiometry="1" />
        </listOfReactants>
        <listOfProducts>
          <speciesReference constant="true" species="M_udp_c" stoichiometry="1" />
          <speciesReference constant="true" species="M_dgdg180_c" stoichiometry="1" />
        </listOfProducts>
        <fbc:geneProductAssociation>
          <fbc:geneProductRef fbc:geneProduct="G_slr1508" />
        </fbc:geneProductAssociation>
      </reaction>
      <reaction fast="false" id="R_DGDG181" name="digalactosyldiacylglycerol synthase (n-C18_1)" reversible="false" fbc:lowerFluxBound="cobra_0_bound" fbc:upperFluxBound="cobra_default_ub">
        <listOfReactants>
          <speciesReference constant="true" species="M_udpgal_c" stoichiometry="1" />
          <speciesReference constant="true" species="M_mgdg181_c" stoichiometry="1" />
        </listOfReactants>
        <listOfProducts>
          <speciesReference constant="true" species="M_udp_c" stoichiometry="1" />
          <speciesReference constant="true" species="M_dgdg181_c" stoichiometry="1" />
        </listOfProducts>
        <fbc:geneProductAssociation>
          <fbc:geneProductRef fbc:geneProduct="G_slr1508" />
        </fbc:geneProductAssociation>
      </reaction>
      <reaction fast="false" id="R_DGDG181_LPAREN_9_RPAREN_" name="digalactosyldiacylglycerol synthase (n-C18_1)" reversible="false" fbc:lowerFluxBound="cobra_0_bound" fbc:upperFluxBound="cobra_default_ub">
        <listOfReactants>
          <speciesReference constant="true" species="M_udpgal_c" stoichiometry="1" />
          <speciesReference constant="true" species="M_mgdg181_9_c" stoichiometry="1" />
        </listOfReactants>
        <listOfProducts>
          <speciesReference constant="true" species="M_udp_c" stoichiometry="1" />
          <speciesReference constant="true" species="M_dgdg181_9_c" stoichiometry="1" />
        </listOfProducts>
        <fbc:geneProductAssociation>
          <fbc:geneProductRef fbc:geneProduct="G_slr1508" />
        </fbc:geneProductAssociation>
      </reaction>
      <reaction fast="false" id="R_DGDG182_LPAREN_9_12_RPAREN_" name="digalactosyldiacylglycerol synthase (n-C18_2)" reversible="false" fbc:lowerFluxBound="cobra_0_bound" fbc:upperFluxBound="cobra_default_ub">
        <listOfReactants>
          <speciesReference constant="true" species="M_mgdg182_9_12_c" stoichiometry="1" />
          <speciesReference constant="true" species="M_udpgal_c" stoichiometry="1" />
        </listOfReactants>
        <listOfProducts>
          <speciesReference constant="true" species="M_udp_c" stoichiometry="1" />
          <speciesReference constant="true" species="M_dgdg182_9_12_c" stoichiometry="1" />
        </listOfProducts>
        <fbc:geneProductAssociation>
          <fbc:geneProductRef fbc:geneProduct="G_slr1508" />
        </fbc:geneProductAssociation>
      </reaction>
      <reaction fast="false" id="R_DGDG183_LPAREN_6_9_12_RPAREN_" name="digalactosyldiacylglycerol synthase (n-C18_3)" reversible="false" fbc:lowerFluxBound="cobra_0_bound" fbc:upperFluxBound="cobra_default_ub">
        <listOfReactants>
          <speciesReference constant="true" species="M_udpgal_c" stoichiometry="1" />
          <speciesReference constant="true" species="M_mgdg183_6_9_12_c" stoichiometry="1" />
        </listOfReactants>
        <listOfProducts>
          <speciesReference constant="true" species="M_udp_c" stoichiometry="1" />
          <speciesReference constant="true" species="M_dgdg183_6_9_12_c" stoichiometry="1" />
        </listOfProducts>
        <fbc:geneProductAssociation>
          <fbc:geneProductRef fbc:geneProduct="G_slr1508" />
        </fbc:geneProductAssociation>
      </reaction>
      <reaction fast="false" id="R_DGDG183_LPAREN_9_12_15_RPAREN_" name="digalactosyldiacylglycerol synthase (n-C18_3)" reversible="false" fbc:lowerFluxBound="cobra_0_bound" fbc:upperFluxBound="cobra_default_ub">
        <listOfReactants>
          <speciesReference constant="true" species="M_mgdg183_9_12_15_c" stoichiometry="1" />
          <speciesReference constant="true" species="M_udpgal_c" stoichiometry="1" />
        </listOfReactants>
        <listOfProducts>
          <speciesReference constant="true" species="M_dgdg183_9_12_15_c" stoichiometry="1" />
          <speciesReference constant="true" species="M_udp_c" stoichiometry="1" />
        </listOfProducts>
        <fbc:geneProductAssociation>
          <fbc:geneProductRef fbc:geneProduct="G_slr1508" />
        </fbc:geneProductAssociation>
      </reaction>
      <reaction fast="false" id="R_DGDG184_LPAREN_6_9_12_15_RPAREN_" name="digalactosyldiacylglycerol synthase (n-C18_4)" reversible="false" fbc:lowerFluxBound="cobra_0_bound" fbc:upperFluxBound="cobra_default_ub">
        <listOfReactants>
          <speciesReference constant="true" species="M_udpgal_c" stoichiometry="1" />
          <speciesReference constant="true" species="M_mgdg184_6_9_12_15_c" stoichiometry="1" />
        </listOfReactants>
        <listOfProducts>
          <speciesReference constant="true" species="M_udp_c" stoichiometry="1" />
          <speciesReference constant="true" species="M_dgdg184_6_9_12_15_c" stoichiometry="1" />
        </listOfProducts>
        <fbc:geneProductAssociation>
          <fbc:geneProductRef fbc:geneProduct="G_slr1508" />
        </fbc:geneProductAssociation>
      </reaction>
      <reaction fast="false" id="R_DHAD1" name="dihydroxy-acid dehydratase (2,3-dihydroxy-3-methylbutanoate)" reversible="false" fbc:lowerFluxBound="cobra_0_bound" fbc:upperFluxBound="cobra_default_ub">
        <listOfReactants>
          <speciesReference constant="true" species="M_23dhmb_c" stoichiometry="1" />
        </listOfReactants>
        <listOfProducts>
          <speciesReference constant="true" species="M_h2o_c" stoichiometry="1" />
          <speciesReference constant="true" species="M_3mob_c" stoichiometry="1" />
        </listOfProducts>
        <fbc:geneProductAssociation>
          <fbc:geneProductRef fbc:geneProduct="G_slr0452" />
        </fbc:geneProductAssociation>
      </reaction>
      <reaction fast="false" id="R_DHAD2" name="Dihydroxy-acid dehydratase (2,3-dihydroxy-3-methylpentanoate)" reversible="false" fbc:lowerFluxBound="cobra_0_bound" fbc:upperFluxBound="cobra_default_ub">
        <listOfReactants>
          <speciesReference constant="true" species="M_23dhmp_c" stoichiometry="1" />
        </listOfReactants>
        <listOfProducts>
          <speciesReference constant="true" species="M_h2o_c" stoichiometry="1" />
          <speciesReference constant="true" species="M_3mop_c" stoichiometry="1" />
        </listOfProducts>
        <fbc:geneProductAssociation>
          <fbc:geneProductRef fbc:geneProduct="G_slr0452" />
        </fbc:geneProductAssociation>
      </reaction>
      <reaction fast="false" id="R_DHDPRy" name="dihydrodipicolinate reductase (NADPH)" reversible="false" fbc:lowerFluxBound="cobra_0_bound" fbc:upperFluxBound="cobra_default_ub">
        <listOfReactants>
          <speciesReference constant="true" species="M_23dhdp_c" stoichiometry="1" />
          <speciesReference constant="true" species="M_nadph_c" stoichiometry="1" />
          <speciesReference constant="true" species="M_h_c" stoichiometry="1" />
        </listOfReactants>
        <listOfProducts>
          <speciesReference constant="true" species="M_nadp_c" stoichiometry="1" />
          <speciesReference constant="true" species="M_thdp_c" stoichiometry="1" />
        </listOfProducts>
        <fbc:geneProductAssociation>
          <fbc:geneProductRef fbc:geneProduct="G_sll1058" />
        </fbc:geneProductAssociation>
      </reaction>
      <reaction fast="false" id="R_DHDPS" name="dihydrodipicolinate synthase" reversible="false" fbc:lowerFluxBound="cobra_0_bound" fbc:upperFluxBound="cobra_default_ub">
        <listOfReactants>
          <speciesReference constant="true" species="M_pyr_c" stoichiometry="1" />
          <speciesReference constant="true" species="M_aspsa_c" stoichiometry="1" />
        </listOfReactants>
        <listOfProducts>
          <speciesReference constant="true" species="M_h2o_c" stoichiometry="2" />
          <speciesReference constant="true" species="M_23dhdp_c" stoichiometry="1" />
          <speciesReference constant="true" species="M_h_c" stoichiometry="1" />
        </listOfProducts>
        <fbc:geneProductAssociation>
          <fbc:geneProductRef fbc:geneProduct="G_slr0550" />
        </fbc:geneProductAssociation>
      </reaction>
      <reaction fast="false" id="R_DHFR" name="dihydrofolate reductase" reversible="true" fbc:lowerFluxBound="cobra_default_lb" fbc:upperFluxBound="cobra_default_ub">
        <listOfReactants>
          <speciesReference constant="true" species="M_nadph_c" stoichiometry="1" />
          <speciesReference constant="true" species="M_h_c" stoichiometry="1" />
          <speciesReference constant="true" species="M_dhf_c" stoichiometry="1" />
        </listOfReactants>
        <listOfProducts>
          <speciesReference constant="true" species="M_nadp_c" stoichiometry="1" />
          <speciesReference constant="true" species="M_thf_c" stoichiometry="1" />
        </listOfProducts>
      </reaction>
      <reaction fast="false" id="R_DHFS" name="dihydrofolate synthase" reversible="false" fbc:lowerFluxBound="cobra_0_bound" fbc:upperFluxBound="cobra_default_ub">
        <listOfReactants>
          <speciesReference constant="true" species="M_glu_DASH_L_c" stoichiometry="1" />
          <speciesReference constant="true" species="M_atp_c" stoichiometry="1" />
          <speciesReference constant="true" species="M_dhpt_c" stoichiometry="1" />
        </listOfReactants>
        <listOfProducts>
          <speciesReference constant="true" species="M_pi_c" stoichiometry="1" />
          <speciesReference constant="true" species="M_h_c" stoichiometry="1" />
          <speciesReference constant="true" species="M_adp_c" stoichiometry="1" />
          <speciesReference constant="true" species="M_dhf_c" stoichiometry="1" />
        </listOfProducts>
        <fbc:geneProductAssociation>
          <fbc:geneProductRef fbc:geneProduct="G_slr2026" />
        </fbc:geneProductAssociation>
      </reaction>
      <reaction fast="false" id="R_DHNPA" name="dihydroneopterin aldolase" reversible="false" fbc:lowerFluxBound="cobra_0_bound" fbc:upperFluxBound="cobra_default_ub">
        <listOfReactants>
          <speciesReference constant="true" species="M_dhnpt_c" stoichiometry="1" />
        </listOfReactants>
        <listOfProducts>
          <speciesReference constant="true" species="M_gcald_c" stoichiometry="1" />
          <speciesReference constant="true" species="M_2ahhmp_c" stoichiometry="1" />
        </listOfProducts>
        <fbc:geneProductAssociation>
          <fbc:geneProductRef fbc:geneProduct="G_slr1626" />
        </fbc:geneProductAssociation>
      </reaction>
      <reaction fast="false" id="R_DHORD" name="dihydoorotic acid dehydrogenase" reversible="true" fbc:lowerFluxBound="cobra_default_lb" fbc:upperFluxBound="cobra_default_ub">
        <listOfReactants>
          <speciesReference constant="true" species="M_o2_c" stoichiometry="1" />
          <speciesReference constant="true" species="M_dhor_DASH_S_c" stoichiometry="1" />
        </listOfReactants>
        <listOfProducts>
          <speciesReference constant="true" species="M_orot_c" stoichiometry="1" />
          <speciesReference constant="true" species="M_h2o2_c" stoichiometry="1" />
        </listOfProducts>
        <fbc:geneProductAssociation>
          <fbc:geneProductRef fbc:geneProduct="G_slr1418" />
        </fbc:geneProductAssociation>
      </reaction>
      <reaction fast="false" id="R_DHORTS" name="dihydroorotase" reversible="true" fbc:lowerFluxBound="cobra_default_lb" fbc:upperFluxBound="cobra_default_ub">
        <listOfReactants>
          <speciesReference constant="true" species="M_h2o_c" stoichiometry="1" />
          <speciesReference constant="true" species="M_dhor_DASH_S_c" stoichiometry="1" />
        </listOfReactants>
        <listOfProducts>
          <speciesReference constant="true" species="M_h_c" stoichiometry="1" />
          <speciesReference constant="true" species="M_cbasp_c" stoichiometry="1" />
        </listOfProducts>
        <fbc:geneProductAssociation>
          <fbc:or>
            <fbc:geneProductRef fbc:geneProduct="G_sll1018" />
            <fbc:geneProductRef fbc:geneProduct="G_slr0406" />
          </fbc:or>
        </fbc:geneProductAssociation>
      </reaction>
      <reaction fast="false" id="R_DHPPDA" name="diaminohydroxyphosphoribosylaminopyrimidine deaminase" reversible="false" fbc:lowerFluxBound="cobra_0_bound" fbc:upperFluxBound="cobra_default_ub">
        <listOfReactants>
          <speciesReference constant="true" species="M_h2o_c" stoichiometry="1" />
          <speciesReference constant="true" species="M_h_c" stoichiometry="1" />
          <speciesReference constant="true" species="M_25dhpp_c" stoichiometry="1" />
        </listOfReactants>
        <listOfProducts>
          <speciesReference constant="true" species="M_5apru_c" stoichiometry="1" />
          <speciesReference constant="true" species="M_nh4_c" stoichiometry="1" />
        </listOfProducts>
        <fbc:geneProductAssociation>
          <fbc:geneProductRef fbc:geneProduct="G_slr0066" />
        </fbc:geneProductAssociation>
      </reaction>
      <reaction fast="false" id="R_DHQS" name="3-dehydroquinate synthase" reversible="false" fbc:lowerFluxBound="cobra_0_bound" fbc:upperFluxBound="cobra_default_ub">
        <listOfReactants>
          <speciesReference constant="true" species="M_2dda7p_c" stoichiometry="1" />
        </listOfReactants>
        <listOfProducts>
          <speciesReference constant="true" species="M_pi_c" stoichiometry="1" />
          <speciesReference constant="true" species="M_3dhq_c" stoichiometry="1" />
        </listOfProducts>
        <fbc:geneProductAssociation>
          <fbc:geneProductRef fbc:geneProduct="G_slr2130" />
        </fbc:geneProductAssociation>
      </reaction>
      <reaction fast="false" id="R_DHQTi" name="3-dehydroquinate dehydratase, irreversible" reversible="false" fbc:lowerFluxBound="cobra_0_bound" fbc:upperFluxBound="cobra_default_ub">
        <listOfReactants>
          <speciesReference constant="true" species="M_3dhq_c" stoichiometry="1" />
        </listOfReactants>
        <listOfProducts>
          <speciesReference constant="true" species="M_h2o_c" stoichiometry="1" />
          <speciesReference constant="true" species="M_3dhsk_c" stoichiometry="1" />
        </listOfProducts>
        <fbc:geneProductAssociation>
          <fbc:or>
            <fbc:geneProductRef fbc:geneProduct="G_sll1112" />
            <fbc:geneProductRef fbc:geneProduct="G_slr0752" />
          </fbc:or>
        </fbc:geneProductAssociation>
      </reaction>
      <reaction fast="false" id="R_DMPPS_syn" name="1-hydroxy-2-methyl-2-(E)-butenyl 4-diphosphate reductase (dmpp)" reversible="false" fbc:lowerFluxBound="cobra_0_bound" fbc:upperFluxBound="cobra_default_ub">
        <listOfReactants>
          <speciesReference constant="true" species="M_nadph_c" stoichiometry="1" />
          <speciesReference constant="true" species="M_h_c" stoichiometry="1" />
          <speciesReference constant="true" species="M_h2mb4p_c" stoichiometry="1" />
        </listOfReactants>
        <listOfProducts>
[truncated: 570,853 more chars]
