# Supplementary material for: Do genome-scale models need exact solvers or clearer standards?
Source: Mol Syst Biol. 2015 Oct 14;11(10):831. doi: 10.15252/msb.20156157 (PMC4631202; doi:10.15252/msb.20156157)
Supplement: Supplementary file 2 — Dataset EV1 [file msb0011-0831-sd2.zip › m_model_collection-master/sbml3/iJN746.xml]

<?xml version='1.0' encoding='UTF-8'?>
<sbml xmlns:fbc="http://www.sbml.org/sbml/level3/version1/fbc/version2" level="3" sboTerm="SBO:0000624" version="1" xmlns="http://www.sbml.org/sbml/level3/version1/core" fbc:required="false">
  <model id="iJN746" fbc:strict="true">
    <listOfUnitDefinitions>
      <unitDefinition id="mmol_per_gDW_per_hr">
        <listOfUnits>
          <unit exponent="1" kind="mole" multiplier="1" scale="-3" />
          <unit exponent="-1" kind="gram" multiplier="1" scale="0" />
          <unit exponent="-1" kind="second" multiplier="3600" scale="0" />
        </listOfUnits>
      </unitDefinition>
    </listOfUnitDefinitions>
    <fbc:listOfObjectives fbc:activeObjective="obj">
      <fbc:objective fbc:id="obj" fbc:type="maximize">
        <fbc:listOfFluxObjectives>
          <fbc:fluxObjective fbc:coefficient="1" fbc:reaction="R_BiomassKT_TEMP" />
        </fbc:listOfFluxObjectives>
      </fbc:objective>
    </fbc:listOfObjectives>
    <listOfParameters>
      <parameter constant="true" id="cobra_default_lb" sboTerm="SBO:0000626" units="mmol_per_gDW_per_hr" value="-999999" />
      <parameter constant="true" id="cobra_default_ub" sboTerm="SBO:0000626" units="mmol_per_gDW_per_hr" value="999999" />
      <parameter constant="true" id="cobra_0_bound" sboTerm="SBO:0000626" units="mmol_per_gDW_per_hr" value="0" />
      <parameter constant="true" id="R_BiomassKT_TEMP_upper_bound" sboTerm="SBO:0000625" units="mmol_per_gDW_per_hr" value="1000" />
      <parameter constant="true" id="R_EX_co2_e_lower_bound" sboTerm="SBO:0000625" units="mmol_per_gDW_per_hr" value="-100" />
      <parameter constant="true" id="R_EX_cobalt2_e_lower_bound" sboTerm="SBO:0000625" units="mmol_per_gDW_per_hr" value="-100" />
      <parameter constant="true" id="R_EX_fe2_e_lower_bound" sboTerm="SBO:0000625" units="mmol_per_gDW_per_hr" value="-100" />
      <parameter constant="true" id="R_EX_glc_DASH_D_e_lower_bound" sboTerm="SBO:0000625" units="mmol_per_gDW_per_hr" value="-20" />
      <parameter constant="true" id="R_EX_h2_e_lower_bound" sboTerm="SBO:0000625" units="mmol_per_gDW_per_hr" value="-100" />
      <parameter constant="true" id="R_EX_h2o_e_lower_bound" sboTerm="SBO:0000625" units="mmol_per_gDW_per_hr" value="-100" />
      <parameter constant="true" id="R_EX_h_e_lower_bound" sboTerm="SBO:0000625" units="mmol_per_gDW_per_hr" value="-100" />
      <parameter constant="true" id="R_EX_hco3_e_lower_bound" sboTerm="SBO:0000625" units="mmol_per_gDW_per_hr" value="-100" />
      <parameter constant="true" id="R_EX_na1_e_lower_bound" sboTerm="SBO:0000625" units="mmol_per_gDW_per_hr" value="-100" />
      <parameter constant="true" id="R_EX_nh4_e_lower_bound" sboTerm="SBO:0000625" units="mmol_per_gDW_per_hr" value="-100" />
      <parameter constant="true" id="R_EX_o2_e_lower_bound" sboTerm="SBO:0000625" units="mmol_per_gDW_per_hr" value="-20" />
      <parameter constant="true" id="R_EX_pi_e_lower_bound" sboTerm="SBO:0000625" units="mmol_per_gDW_per_hr" value="-100" />
      <parameter constant="true" id="R_EX_so4_e_lower_bound" sboTerm="SBO:0000625" units="mmol_per_gDW_per_hr" value="-100" />
    </listOfParameters>
    <listOfCompartments>
      <compartment constant="true" id="p" name="Periplasm" />
      <compartment constant="true" id="c" name="Cytosol" />
      <compartment constant="true" id="e" name="Extraorganism" />
    </listOfCompartments>
    <listOfSpecies>
      <species boundaryCondition="false" compartment="c" constant="false" hasOnlySubstanceUnits="false" id="M_10fthf_c" name="10-Formyltetrahydrofolate" fbc:charge="-2" fbc:chemicalFormula="C20H21N7O7" />
      <species boundaryCondition="false" compartment="c" constant="false" hasOnlySubstanceUnits="false" id="M_13dpg_c" name="3-Phospho-D-glyceroyl phosphate" fbc:charge="-4" fbc:chemicalFormula="C3H4O10P2" />
      <species boundaryCondition="false" compartment="c" constant="false" hasOnlySubstanceUnits="false" id="M_15dap_c" name="1,5-Diaminopentane" fbc:charge="2" fbc:chemicalFormula="C5H16N2" />
      <species boundaryCondition="false" compartment="c" constant="false" hasOnlySubstanceUnits="false" id="M_1ddecg3p_c" name="1-dodecanoyl-sn-glycerol 3-phosphate" fbc:charge="-2" fbc:chemicalFormula="C15H29O7P1" />
      <species boundaryCondition="false" compartment="c" constant="false" hasOnlySubstanceUnits="false" id="M_1hdec9eg3p_c" name="1-hexadec-9-enoyl-sn-glycerol 3-phosphate" fbc:charge="-2" fbc:chemicalFormula="C19H35O7P1" />
      <species boundaryCondition="false" compartment="c" constant="false" hasOnlySubstanceUnits="false" id="M_1hdecg3p_c" name="1-hexadecanoyl-sn-glycerol 3-phosphate" fbc:charge="-2" fbc:chemicalFormula="C19H37O7P1" />
      <species boundaryCondition="false" compartment="c" constant="false" hasOnlySubstanceUnits="false" id="M_1odec11eg3p_c" name="1-octadec-11-enoyl-sn-glycerol 3-phosphate" fbc:charge="-2" fbc:chemicalFormula="C21H39O7P1" />
      <species boundaryCondition="false" compartment="c" constant="false" hasOnlySubstanceUnits="false" id="M_1odecg3p_c" name="1-octadecanoyl-sn-glycerol 3-phosphate" fbc:charge="-2" fbc:chemicalFormula="C21H41O7P1" />
      <species boundaryCondition="false" compartment="c" constant="false" hasOnlySubstanceUnits="false" id="M_1pipdn2c_c" name="delta1-Piperideine-2-carboxylate" fbc:charge="0" fbc:chemicalFormula="C6H9NO2" />
      <species boundaryCondition="false" compartment="c" constant="false" hasOnlySubstanceUnits="false" id="M_1pyr5c_c" name="1-Pyrroline-5-carboxylate" fbc:charge="-1" fbc:chemicalFormula="C5H6NO2" />
      <species boundaryCondition="false" compartment="c" constant="false" hasOnlySubstanceUnits="false" id="M_23dhdp_c" name="2,3-Dihydrodipicolinate" fbc:charge="-2" fbc:chemicalFormula="C7H5NO4" />
      <species boundaryCondition="false" compartment="c" constant="false" hasOnlySubstanceUnits="false" id="M_23dhmb_c" name="(R)-2,3-Dihydroxy-3-methylbutanoate" fbc:charge="-1" fbc:chemicalFormula="C5H9O4" />
      <species boundaryCondition="false" compartment="c" constant="false" hasOnlySubstanceUnits="false" id="M_23dhmp_c" name="(R)-2,3-Dihydroxy-3-methylpentanoate" fbc:charge="-1" fbc:chemicalFormula="C6H11O4" />
      <species boundaryCondition="false" compartment="c" constant="false" hasOnlySubstanceUnits="false" id="M_24dab_c" name="L-2,4-Diaminobutanoate" fbc:charge="0" fbc:chemicalFormula="C4H10N2O2" />
      <species boundaryCondition="false" compartment="c" constant="false" hasOnlySubstanceUnits="false" id="M_25aics_c" name="(S)-2-[5-Amino-1-(5-phospho-D-ribosyl)imidazole-4-carboxamido]succinate" fbc:charge="-4" fbc:chemicalFormula="C13H15N4O12P" />
      <species boundaryCondition="false" compartment="c" constant="false" hasOnlySubstanceUnits="false" id="M_25dhpp_c" name="2,5-Diamino-6-hydroxy-4-(5'-phosphoribosylamino)-pyrimidine" fbc:charge="-2" fbc:chemicalFormula="C9H14N5O8P" />
      <species boundaryCondition="false" compartment="c" constant="false" hasOnlySubstanceUnits="false" id="M_26dap_DASH_LL_c" name="LL-2,6-Diaminoheptanedioate" fbc:charge="0" fbc:chemicalFormula="C7H14N2O4" />
      <species boundaryCondition="false" compartment="c" constant="false" hasOnlySubstanceUnits="false" id="M_26dap_DASH_M_c" name="meso-2,6-Diaminoheptanedioate" fbc:charge="0" fbc:chemicalFormula="C7H14N2O4" />
      <species boundaryCondition="false" compartment="c" constant="false" hasOnlySubstanceUnits="false" id="M_2ahbut_c" name="(S)-2-Aceto-2-hydroxybutanoate" fbc:charge="-1" fbc:chemicalFormula="C6H9O4" />
      <species boundaryCondition="false" compartment="c" constant="false" hasOnlySubstanceUnits="false" id="M_2ahhmd_c" name="2-Amino-4-hydroxy-6-hydroxymethyl-7,8-dihydropteridine diphosphate" fbc:charge="-3" fbc:chemicalFormula="C7H8N5O8P2" />
      <species boundaryCondition="false" compartment="c" constant="false" hasOnlySubstanceUnits="false" id="M_2ahhmp_c" name="2-Amino-4-hydroxy-6-hydroxymethyl-7,8-dihydropteridine" fbc:charge="0" fbc:chemicalFormula="C7H9N5O2" />
      <species boundaryCondition="false" compartment="c" constant="false" hasOnlySubstanceUnits="false" id="M_2cpr5p_c" name="1-(2-Carboxyphenylamino)-1-deoxy-D-ribulose 5-phosphate" fbc:charge="-3" fbc:chemicalFormula="C12H13NO9P" />
      <species boundaryCondition="false" compartment="c" constant="false" hasOnlySubstanceUnits="false" id="M_2dda7p_c" name="2-Dehydro-3-deoxy-D-arabino-heptonate 7-phosphate" fbc:charge="-3" fbc:chemicalFormula="C7H10O10P" />
      <species boundaryCondition="false" compartment="c" constant="false" hasOnlySubstanceUnits="false" id="M_2ddg6p_c" name="2-Dehydro-3-deoxy-D-gluconate 6-phosphate" fbc:charge="-3" fbc:chemicalFormula="C6H8O9P" />
      <species boundaryCondition="false" compartment="e" constant="false" hasOnlySubstanceUnits="false" id="M_2ddglcn_e" name="2-Dehydro-3-deoxy-D-gluconate" fbc:charge="-1" fbc:chemicalFormula="C6H9O6" />
      <species boundaryCondition="false" compartment="c" constant="false" hasOnlySubstanceUnits="false" id="M_2dhglcn_c" name="2-Dehydro-D-gluconate" fbc:charge="-1" fbc:chemicalFormula="C6H9O7" />
      <species boundaryCondition="false" compartment="e" constant="false" hasOnlySubstanceUnits="false" id="M_2dhglcn_e" name="2-Dehydro-D-gluconate" fbc:charge="-1" fbc:chemicalFormula="C6H9O7" />
      <species boundaryCondition="false" compartment="p" constant="false" hasOnlySubstanceUnits="false" id="M_2dhglcn_p" name="2-Dehydro-D-gluconate" fbc:charge="-1" fbc:chemicalFormula="C6H9O7" />
      <species boundaryCondition="false" compartment="c" constant="false" hasOnlySubstanceUnits="false" id="M_2dhp_c" name="2-Dehydropantoate" fbc:charge="-1" fbc:chemicalFormula="C6H9O4" />
      <species boundaryCondition="false" compartment="c" constant="false" hasOnlySubstanceUnits="false" id="M_2dhphaccoa_c" name="1,2-Dihydroxy-1,2-dihydrophenylacetyl-CoA" fbc:charge="-4" fbc:chemicalFormula="C29H40N7O19P3S" />
      <species boundaryCondition="false" compartment="c" constant="false" hasOnlySubstanceUnits="false" id="M_2h3oppan_c" name="2-Hydroxy-3-oxopropanoate" fbc:charge="-1" fbc:chemicalFormula="C3H3O4" />
      <species boundaryCondition="false" compartment="c" constant="false" hasOnlySubstanceUnits="false" id="M_2hchd_c" name="2-Hydroxy-cis-hex-2,4-dienoate" fbc:charge="-1" fbc:chemicalFormula="C6H7O3" />
      <species boundaryCondition="false" compartment="c" constant="false" hasOnlySubstanceUnits="false" id="M_2hmc_c" name="2-Hydroxymuconate" fbc:charge="-2" fbc:chemicalFormula="C6H4O5" />
      <species boundaryCondition="false" compartment="c" constant="false" hasOnlySubstanceUnits="false" id="M_2hmcnsad_c" name="2-Hydroxymuconate semialdehyde" fbc:charge="0" fbc:chemicalFormula="C6H6O4" />
      <species boundaryCondition="false" compartment="c" constant="false" hasOnlySubstanceUnits="false" id="M_2ippm_c" name="2-Isopropylmaleate" fbc:charge="-2" fbc:chemicalFormula="C7H8O4" />
      <species boundaryCondition="false" compartment="c" constant="false" hasOnlySubstanceUnits="false" id="M_2kmb_c" name="2-keto-4-methylthiobutyrate" fbc:charge="-1" fbc:chemicalFormula="C5H7O3S" />
      <species boundaryCondition="false" compartment="c" constant="false" hasOnlySubstanceUnits="false" id="M_2maacoa_c" name="2-Methyl-3-acetoacetyl-CoA" fbc:charge="-4" fbc:chemicalFormula="C26H38N7O18P3S" />
      <species boundaryCondition="false" compartment="c" constant="false" hasOnlySubstanceUnits="false" id="M_2mahmp_c" name="2-Methyl-4-amino-5-hydroxymethylpyrimidine diphosphate" fbc:charge="-3" fbc:chemicalFormula="C6H8N3O7P2" />
      <species boundaryCondition="false" compartment="c" constant="false" hasOnlySubstanceUnits="false" id="M_2mb2coa_c" name="trans-2-Methylbut-2-enoyl-CoA" fbc:charge="-4" fbc:chemicalFormula="C26H38N7O17P3S" />
      <species boundaryCondition="false" compartment="c" constant="false" hasOnlySubstanceUnits="false" id="M_2mbcoa_c" name="2-Methylbutanoyl-CoA" fbc:charge="-4" fbc:chemicalFormula="C26H40N7O17P3S" />
      <species boundaryCondition="false" compartment="c" constant="false" hasOnlySubstanceUnits="false" id="M_2mcacn_c" name="cis-2-Methylaconitate" fbc:charge="-3" fbc:chemicalFormula="C7H5O6" />
      <species boundaryCondition="false" compartment="c" constant="false" hasOnlySubstanceUnits="false" id="M_2mcit_c" name="2-Methylcitrate" fbc:charge="-3" fbc:chemicalFormula="C7H7O7" />
      <species boundaryCondition="false" compartment="c" constant="false" hasOnlySubstanceUnits="false" id="M_2me4p_c" name="2-C-methyl-D-erythritol 4-phosphate" fbc:charge="-2" fbc:chemicalFormula="C5H11O7P" />
      <species boundaryCondition="false" compartment="c" constant="false" hasOnlySubstanceUnits="false" id="M_2mecdp_c" name="2-C-methyl-D-erythritol 2,4-cyclodiphosphate" fbc:charge="-2" fbc:chemicalFormula="C5H10O9P2" />
      <species boundaryCondition="false" compartment="c" constant="false" hasOnlySubstanceUnits="false" id="M_2mp2coa_c" name="2-Methylprop-2-enoyl-CoA" fbc:charge="-4" fbc:chemicalFormula="C25H36N7O17P3S" />
      <species boundaryCondition="false" compartment="c" constant="false" hasOnlySubstanceUnits="false" id="M_2obut_c" name="2-Oxobutanoate" fbc:charge="-1" fbc:chemicalFormula="C4H5O3" />
      <species boundaryCondition="false" compartment="c" constant="false" hasOnlySubstanceUnits="false" id="M_2omcm_c" name="2-oxo-5-methyl-cis-muconate" fbc:charge="-2" fbc:chemicalFormula="C7H6O5" />
      <species boundaryCondition="false" compartment="c" constant="false" hasOnlySubstanceUnits="false" id="M_2oxoadp_c" name="2-Oxoadipate" fbc:charge="-2" fbc:chemicalFormula="C6H6O5" />
      <species boundaryCondition="false" compartment="c" constant="false" hasOnlySubstanceUnits="false" id="M_2p4c2me_c" name="2-phospho-4-(cytidine 5'-diphospho)-2-C-methyl-D-erythritol" fbc:charge="-4" fbc:chemicalFormula="C14H22N3O17P3" />
      <species boundaryCondition="false" compartment="c" constant="false" hasOnlySubstanceUnits="false" id="M_2pg_c" name="D-Glycerate 2-phosphate" fbc:charge="-3" fbc:chemicalFormula="C3H4O7P" />
      <species boundaryCondition="false" compartment="c" constant="false" hasOnlySubstanceUnits="false" id="M_34dhbald_c" name="3,4-dihydroxybenzaldehyde" fbc:charge="0" fbc:chemicalFormula="C7H6O3" />
      <species boundaryCondition="false" compartment="c" constant="false" hasOnlySubstanceUnits="false" id="M_34dhbz_c" name="3,4-Dihydroxybenzoate" fbc:charge="-1" fbc:chemicalFormula="C7H5O4" />
      <species boundaryCondition="false" compartment="e" constant="false" hasOnlySubstanceUnits="false" id="M_34dhbz_e" name="3,4-Dihydroxybenzoate" fbc:charge="-1" fbc:chemicalFormula="C7H5O4" />
      <species boundaryCondition="false" compartment="p" constant="false" hasOnlySubstanceUnits="false" id="M_34dhbz_p" name="3,4-Dihydroxybenzoate" fbc:charge="-1" fbc:chemicalFormula="C7H5O4" />
      <species boundaryCondition="false" compartment="c" constant="false" hasOnlySubstanceUnits="false" id="M_34dhcinm_c" name="3,4-Dihydroxy-trans-cinnamate" fbc:charge="-1" fbc:chemicalFormula="C9H7O4" />
      <species boundaryCondition="false" compartment="e" constant="false" hasOnlySubstanceUnits="false" id="M_34dhcinm_e" name="3,4-Dihydroxy-trans-cinnamate" fbc:charge="-1" fbc:chemicalFormula="C9H7O4" />
      <species boundaryCondition="false" compartment="p" constant="false" hasOnlySubstanceUnits="false" id="M_34dhcinm_p" name="3,4-Dihydroxy-trans-cinnamate" fbc:charge="-1" fbc:chemicalFormula="C9H7O4" />
      <species boundaryCondition="false" compartment="c" constant="false" hasOnlySubstanceUnits="false" id="M_34hpp_c" name="3-(4-Hydroxyphenyl)pyruvate" fbc:charge="-1" fbc:chemicalFormula="C9H7O4" />
      <species boundaryCondition="false" compartment="c" constant="false" hasOnlySubstanceUnits="false" id="M_3c2hmp_c" name="3-Carboxy-2-hydroxy-4-methylpentanoate" fbc:charge="-2" fbc:chemicalFormula="C7H10O5" />
      <species boundaryCondition="false" compartment="c" constant="false" hasOnlySubstanceUnits="false" id="M_3c3hmp_c" name="3-Carboxy-3-hydroxy-4-methylpentanoate" fbc:charge="-2" fbc:chemicalFormula="C7H10O5" />
      <species boundaryCondition="false" compartment="c" constant="false" hasOnlySubstanceUnits="false" id="M_3c4mop_c" name="3-Carboxy-4-methyl-2-oxopentanoate" fbc:charge="-2" fbc:chemicalFormula="C7H8O5" />
      <species boundaryCondition="false" compartment="c" constant="false" hasOnlySubstanceUnits="false" id="M_3dhq_c" name="3-Dehydroquinate" fbc:charge="-1" fbc:chemicalFormula="C7H9O6" />
      <species boundaryCondition="false" compartment="c" constant="false" hasOnlySubstanceUnits="false" id="M_3dhsk_c" name="3-Dehydroshikimate" fbc:charge="-1" fbc:chemicalFormula="C7H7O5" />
      <species boundaryCondition="false" compartment="c" constant="false" hasOnlySubstanceUnits="false" id="M_3haACP_c" name="(3R)-3-Hydroxyacyl-[acyl-carrier protein]" fbc:charge="-1" fbc:chemicalFormula="C15H27N2O9PRS" />
      <species boundaryCondition="false" compartment="c" constant="false" hasOnlySubstanceUnits="false" id="M_3hadpcoa_c" name="(3S)-3-Hydroxyadipyl-CoA" fbc:charge="-5" fbc:chemicalFormula="C27H39N7O20P3S" />
      <species boundaryCondition="false" compartment="c" constant="false" hasOnlySubstanceUnits="false" id="M_3hbcoa_c" name="(S)-3-Hydroxybutanoyl-CoA" fbc:charge="-4" fbc:chemicalFormula="C25H38N7O18P3S" />
      <species boundaryCondition="false" compartment="c" constant="false" hasOnlySubstanceUnits="false" id="M_3hcddec5eACP_c" name="(R)-3-hydroxy-cis-dodec-5-enoyl-[acyl-carrier protein]" fbc:charge="-1" fbc:chemicalFormula="C23H41N2O9PRS" />
      <species boundaryCondition="false" compartment="c" constant="false" hasOnlySubstanceUnits="false" id="M_3hcmrs7eACP_c" name="(R)-3-hydroxy-cis-myristol-7-eoyl-[acyl-carrier protein]" fbc:charge="-1" fbc:chemicalFormula="C25H45N2O9PRS" />
      <species boundaryCondition="false" compartment="c" constant="false" hasOnlySubstanceUnits="false" id="M_3hcpalm9eACP_c" name="(R)-3-hydroxy-cis-palm-9-eoyl-[acyl-carrier protein]" fbc:charge="-1" fbc:chemicalFormula="C27H49N2O9PRS" />
      <species boundaryCondition="false" compartment="c" constant="false" hasOnlySubstanceUnits="false" id="M_3hcvac11eACP_c" name="(R)-3-hydroxy-cis-vacc-11-enoyl-[acyl-carrier protein]" fbc:charge="-1" fbc:chemicalFormula="C29H53N2O9PRS" />
      <species boundaryCondition="false" compartment="c" constant="false" hasOnlySubstanceUnits="false" id="M_3hdcoa_c" name="(S)-3-Hydroxydecanoyl-CoA" fbc:charge="-4" fbc:chemicalFormula="C31H50N7O18P3S" />
      <species boundaryCondition="false" compartment="c" constant="false" hasOnlySubstanceUnits="false" id="M_3hddcoa_c" name="(S)-3-Hydroxydodecanoyl-CoA" fbc:charge="-4" fbc:chemicalFormula="C33H54N7O18P3S" />
      <species boundaryCondition="false" compartment="c" constant="false" hasOnlySubstanceUnits="false" id="M_3hddecACP_c" name="(R)-3-Hydroxydodecanoyl-[acyl-carrier protein]" fbc:charge="-1" fbc:chemicalFormula="C23H43N2O9PRS" />
      <species boundaryCondition="false" compartment="c" constant="false" hasOnlySubstanceUnits="false" id="M_3hdecACP_c" name="(R)-3-Hydroxydecanoyl-[acyl-carrier protein]" fbc:charge="-1" fbc:chemicalFormula="C21H39N2O9PRS" />
      <species boundaryCondition="false" compartment="c" constant="false" hasOnlySubstanceUnits="false" id="M_3hhcoa_c" name="(S)-3-Hydroxyhexanoyl-CoA" fbc:charge="-4" fbc:chemicalFormula="C27H42N7O18P3S" />
      <species boundaryCondition="false" compartment="c" constant="false" hasOnlySubstanceUnits="false" id="M_3hhdcoa_c" name="(S)-3-Hydroxyhexadecanoyl-CoA" fbc:charge="-4" fbc:chemicalFormula="C37H62N7O18P3S" />
      <species boundaryCondition="false" compartment="c" constant="false" hasOnlySubstanceUnits="false" id="M_3hhexACP_c" name="(R)-3-Hydroxyhexanoyl-[acyl-carrier protein]" fbc:charge="-1" fbc:chemicalFormula="C17H31N2O9PRS" />
      <species boundaryCondition="false" compartment="c" constant="false" hasOnlySubstanceUnits="false" id="M_3hibutcoa_c" name="(S)-3-Hydroxyisobutyryl-CoA" fbc:charge="-4" fbc:chemicalFormula="C25H38N7O18P3S" />
      <species boundaryCondition="false" compartment="c" constant="false" hasOnlySubstanceUnits="false" id="M_3hmbcoa_c" name="(S)-3-Hydroxy-2-methylbutyryl-CoA" fbc:charge="-4" fbc:chemicalFormula="C26H40N7O18P3S" />
      <species boundaryCondition="false" compartment="c" constant="false" hasOnlySubstanceUnits="false" id="M_3hmp_c" name="3-Hydroxy-2-methylpropanoate" fbc:charge="-1" fbc:chemicalFormula="C4H7O3" />
      <species boundaryCondition="false" compartment="c" constant="false" hasOnlySubstanceUnits="false" id="M_3hmrsACP_c" name="(R)-3-Hydroxytetradecanoyl-[acyl-carrier protein]" fbc:charge="-1" fbc:chemicalFormula="C25H47N2O9PRS" />
      <species boundaryCondition="false" compartment="c" constant="false" hasOnlySubstanceUnits="false" id="M_3hocoa_c" name="(S)-3-Hydroxyoctanoyl-CoA" fbc:charge="-4" fbc:chemicalFormula="C29H46N7O18P3S" />
      <species boundaryCondition="false" compartment="c" constant="false" hasOnlySubstanceUnits="false" id="M_3hoctACP_c" name="(R)-3-Hydroxyoctanoyl-[acyl-carrier protein]" fbc:charge="-1" fbc:chemicalFormula="C19H35N2O9PRS" />
      <species boundaryCondition="false" compartment="c" constant="false" hasOnlySubstanceUnits="false" id="M_3hoctaACP_c" name="(R)-3-Hydroxyoctadecanoyl-[acyl-carrier protein]" fbc:charge="-1" fbc:chemicalFormula="C29H55N2O9PRS" />
      <species boundaryCondition="false" compartment="c" constant="false" hasOnlySubstanceUnits="false" id="M_3hpalmACP_c" name="R-3-hydroxypalmitoyl-[acyl-carrier protein]" fbc:charge="-1" fbc:chemicalFormula="C27H51N2O9PRS" />
      <species boundaryCondition="false" compartment="c" constant="false" hasOnlySubstanceUnits="false" id="M_3htdcoa_c" name="(S)-3-Hydroxytetradecanoyl-CoA" fbc:charge="-4" fbc:chemicalFormula="C35H58N7O18P3S" />
      <species boundaryCondition="false" compartment="c" constant="false" hasOnlySubstanceUnits="false" id="M_3ig3p_c" name="C'-(3-Indolyl)-glycerol 3-phosphate" fbc:charge="-2" fbc:chemicalFormula="C11H12NO6P" />
      <species boundaryCondition="false" compartment="c" constant="false" hasOnlySubstanceUnits="false" id="M_3mb2coa_c" name="3-Methylbut-2-enoyl-CoA" fbc:charge="-4" fbc:chemicalFormula="C26H38N7O17P3S" />
      <species boundaryCondition="false" compartment="c" constant="false" hasOnlySubstanceUnits="false" id="M_3mbzalc_c" name="3-methylbenzyl alcohol" fbc:charge="0" fbc:chemicalFormula="C8H10O" />
      <species boundaryCondition="false" compartment="c" constant="false" hasOnlySubstanceUnits="false" id="M_3mbzald_c" name="3-Methylbenzaldehyde" fbc:charge="0" fbc:chemicalFormula="C8H8O" />
      <species boundaryCondition="false" compartment="c" constant="false" hasOnlySubstanceUnits="false" id="M_3mcat_c" name="3-Methylcatechol" fbc:charge="0" fbc:chemicalFormula="C7H8O2" />
      <species boundaryCondition="false" compartment="c" constant="false" hasOnlySubstanceUnits="false" id="M_3mgcoa_c" name="3-Methylglutaconyl-CoA" fbc:charge="-5" fbc:chemicalFormula="C27H37N7O19P3S" />
      <species boundaryCondition="false" compartment="c" constant="false" hasOnlySubstanceUnits="false" id="M_3mob_c" name="3-Methyl-2-oxobutanoate" fbc:charge="-1" fbc:chemicalFormula="C5H7O3" />
      <species boundaryCondition="false" compartment="c" constant="false" hasOnlySubstanceUnits="false" id="M_3mop_c" name="(S)-3-Methyl-2-oxopentanoate" fbc:charge="-1" fbc:chemicalFormula="C6H9O3" />
      <species boundaryCondition="false" compartment="c" constant="false" hasOnlySubstanceUnits="false" id="M_3ocddec5eACP_c" name="3-oxo-cis-dodec-5-enoyl-[acyl-carrier protein]" fbc:charge="-1" fbc:chemicalFormula="C23H39N2O9PRS" />
      <species boundaryCondition="false" compartment="c" constant="false" hasOnlySubstanceUnits="false" id="M_3ocmrs7eACP_c" name="3-oxo-cis-myristol-7-eoyl-[acyl-carrier protein]" fbc:charge="-1" fbc:chemicalFormula="C25H43N2O9PRS" />
      <species boundaryCondition="false" compartment="c" constant="false" hasOnlySubstanceUnits="false" id="M_3ocpalm9eACP_c" name="3-oxo-cis-palm-9-eoyl-[acyl-carrier protein]" fbc:charge="-1" fbc:chemicalFormula="C27H47N2O9PRS" />
      <species boundaryCondition="false" compartment="c" constant="false" hasOnlySubstanceUnits="false" id="M_3ocvac11eACP_c" name="3-oxo-cis-vacc-11-enoyl-[acyl-carrier protein]" fbc:charge="-1" fbc:chemicalFormula="C29H51N2O9PRS" />
      <species boundaryCondition="false" compartment="c" constant="false" hasOnlySubstanceUnits="false" id="M_3odcoa_c" name="3-Oxodecanoyl-CoA" fbc:charge="-4" fbc:chemicalFormula="C31H48N7O18P3S" />
      <species boundaryCondition="false" compartment="c" constant="false" hasOnlySubstanceUnits="false" id="M_3oddcoa_c" name="3-Oxododecanoyl-CoA" fbc:charge="-4" fbc:chemicalFormula="C33H52N7O18P3S" />
      <species boundaryCondition="false" compartment="c" constant="false" hasOnlySubstanceUnits="false" id="M_3oddecACP_c" name="3-Oxododecanoyl-[acyl-carrier protein]" fbc:charge="-1" fbc:chemicalFormula="C23H41N2O9PRS" />
      <species boundaryCondition="false" compartment="c" constant="false" hasOnlySubstanceUnits="false" id="M_3odecACP_c" name="3-Oxodecanoyl-[acyl-carrier protein]" fbc:charge="-1" fbc:chemicalFormula="C21H37N2O9PRS" />
      <species boundaryCondition="false" compartment="c" constant="false" hasOnlySubstanceUnits="false" id="M_3ohcoa_c" name="3-Oxohexanoyl-CoA" fbc:charge="-4" fbc:chemicalFormula="C27H40N7O18P3S" />
      <species boundaryCondition="false" compartment="c" constant="false" hasOnlySubstanceUnits="false" id="M_3ohdcoa_c" name="3-Oxohexadecanoyl-CoA" fbc:charge="-4" fbc:chemicalFormula="C37H60N7O18P3S" />
      <species boundaryCondition="false" compartment="c" constant="false" hasOnlySubstanceUnits="false" id="M_3ohexACP_c" name="3-Oxohexanoyl-[acyl-carrier protein]" fbc:charge="-1" fbc:chemicalFormula="C17H29N2O9PRS" />
      <species boundaryCondition="false" compartment="c" constant="false" hasOnlySubstanceUnits="false" id="M_3omrsACP_c" name="3-Oxotetradecanoyl-[acyl-carrier protein]" fbc:charge="-1" fbc:chemicalFormula="C25H45N2O9PRS" />
      <species boundaryCondition="false" compartment="c" constant="false" hasOnlySubstanceUnits="false" id="M_3oocoa_c" name="3-Oxooctanoyl-CoA" fbc:charge="-4" fbc:chemicalFormula="C29H44N7O18P3S" />
      <species boundaryCondition="false" compartment="c" constant="false" hasOnlySubstanceUnits="false" id="M_3ooctACP_c" name="3-Oxooctanoyl-[acyl-carrier protein]" fbc:charge="-1" fbc:chemicalFormula="C19H33N2O9PRS" />
      <species boundaryCondition="false" compartment="c" constant="false" hasOnlySubstanceUnits="false" id="M_3ooctdACP_c" name="3-Oxooctadecanoyl-[acyl-carrier protein]" fbc:charge="-1" fbc:chemicalFormula="C29H53N2O9PRS" />
      <species boundaryCondition="false" compartment="c" constant="false" hasOnlySubstanceUnits="false" id="M_3opalmACP_c" name="3-Oxohexadecanoyl-[acyl-carrier protein]" fbc:charge="-1" fbc:chemicalFormula="C27H49N2O9PRS" />
      <species boundaryCondition="false" compartment="c" constant="false" hasOnlySubstanceUnits="false" id="M_3otdcoa_c" name="3-Oxotetradecanoyl-CoA" fbc:charge="-4" fbc:chemicalFormula="C35H56N7O18P3S" />
      <species boundaryCondition="false" compartment="c" constant="false" hasOnlySubstanceUnits="false" id="M_3oxoadp_c" name="3-Oxoadipate" fbc:charge="-2" fbc:chemicalFormula="C6H6O5" />
      <species boundaryCondition="false" compartment="e" constant="false" hasOnlySubstanceUnits="false" id="M_3oxoadp_e" name="3-Oxoadipate" fbc:charge="-2" fbc:chemicalFormula="C6H6O5" />
      <species boundaryCondition="false" compartment="p" constant="false" hasOnlySubstanceUnits="false" id="M_3oxoadp_p" name="3-Oxoadipate" fbc:charge="-2" fbc:chemicalFormula="C6H6O5" />
      <species boundaryCondition="false" compartment="c" constant="false" hasOnlySubstanceUnits="false" id="M_3pg_c" name="3-Phospho-D-glycerate" fbc:charge="-3" fbc:chemicalFormula="C3H4O7P" />
      <species boundaryCondition="false" compartment="c" constant="false" hasOnlySubstanceUnits="false" id="M_3php_c" name="3-Phosphohydroxypyruvate" fbc:charge="-3" fbc:chemicalFormula="C3H2O7P" />
      <species boundaryCondition="false" compartment="c" constant="false" hasOnlySubstanceUnits="false" id="M_3psme_c" name="5-O-(1-Carboxyvinyl)-3-phosphoshikimate" fbc:charge="-4" fbc:chemicalFormula="C10H9O10P" />
      <species boundaryCondition="false" compartment="c" constant="false" hasOnlySubstanceUnits="false" id="M_4abut_c" name="4-Aminobutanoate" fbc:charge="0" fbc:chemicalFormula="C4H9NO2" />
      <species boundaryCondition="false" compartment="e" constant="false" hasOnlySubstanceUnits="false" id="M_4abut_e" name="4-Aminobutanoate" fbc:charge="0" fbc:chemicalFormula="C4H9NO2" />
      <species boundaryCondition="false" compartment="p" constant="false" hasOnlySubstanceUnits="false" id="M_4abut_p" name="4-Aminobutanoate" fbc:charge="0" fbc:chemicalFormula="C4H9NO2" />
      <species boundaryCondition="false" compartment="c" constant="false" hasOnlySubstanceUnits="false" id="M_4abz_c" name="4-Aminobenzoate" fbc:charge="-1" fbc:chemicalFormula="C7H6NO2" />
      <species boundaryCondition="false" compartment="c" constant="false" hasOnlySubstanceUnits="false" id="M_4adcho_c" name="4-amino-4-deoxychorismate" fbc:charge="-1" fbc:chemicalFormula="C10H10NO5" />
      <species boundaryCondition="false" compartment="c" constant="false" hasOnlySubstanceUnits="false" id="M_4ahmmp_c" name="4-Amino-5-hydroxymethyl-2-methylpyrimidine" fbc:charge="0" fbc:chemicalFormula="C6H9N3O" />
      <species boundaryCondition="false" compartment="c" constant="false" hasOnlySubstanceUnits="false" id="M_4ampm_c" name="4-Amino-2-methyl-5-phosphomethylpyrimidine" fbc:charge="-2" fbc:chemicalFormula="C6H8N3O4P" />
      <species boundaryCondition="false" compartment="c" constant="false" hasOnlySubstanceUnits="false" id="M_4c2me_c" name="4-(cytidine 5'-diphospho)-2-C-methyl-D-erythritol" fbc:charge="-2" fbc:chemicalFormula="C14H23N3O14P2" />
      <species boundaryCondition="false" compartment="c" constant="false" hasOnlySubstanceUnits="false" id="M_4cmcoa_c" name="4-Coumaroyl-CoA" fbc:charge="-4" fbc:chemicalFormula="C30H38N7O18P3S" />
      <species boundaryCondition="false" compartment="c" constant="false" hasOnlySubstanceUnits="false" id="M_4cml_c" name="4-Carboxymuconolactone" fbc:charge="-2" fbc:chemicalFormula="C7H4O6" />
      <species boundaryCondition="false" compartment="c" constant="false" hasOnlySubstanceUnits="false" id="M_4fumacac_c" name="4-Fumarylacetoacetate" fbc:charge="-2" fbc:chemicalFormula="C8H6O6" />
      <species boundaryCondition="false" compartment="c" constant="false" hasOnlySubstanceUnits="false" id="M_4gudbutn_c" name="4-Guanidinobutanoate" fbc:charge="0" fbc:chemicalFormula="C5H11N3O2" />
      <species boundaryCondition="false" compartment="c" constant="false" hasOnlySubstanceUnits="false" id="M_4h2opntn_c" name="4-Hydroxy-2-oxopentanoate" fbc:charge="-1" fbc:chemicalFormula="C5H7O4" />
      <species boundaryCondition="false" compartment="c" constant="false" hasOnlySubstanceUnits="false" id="M_4h2oxov_c" name="4-Hydroxy-2-oxovalerate" fbc:charge="-1" fbc:chemicalFormula="C5H7O4" />
      <species boundaryCondition="false" compartment="c" constant="false" hasOnlySubstanceUnits="false" id="M_4hbald_c" name="4-Hydroxybenzaldehyde" fbc:charge="0" fbc:chemicalFormula="C7H6O2" />
      <species boundaryCondition="false" compartment="c" constant="false" hasOnlySubstanceUnits="false" id="M_4hbz_c" name="4-Hydroxybenzoate" fbc:charge="-1" fbc:chemicalFormula="C7H5O3" />
      <species boundaryCondition="false" compartment="e" constant="false" hasOnlySubstanceUnits="false" id="M_4hbz_e" name="4-Hydroxybenzoate" fbc:charge="-1" fbc:chemicalFormula="C7H5O3" />
      <species boundaryCondition="false" compartment="p" constant="false" hasOnlySubstanceUnits="false" id="M_4hbz_p" name="4-Hydroxybenzoate" fbc:charge="-1" fbc:chemicalFormula="C7H5O3" />
      <species boundaryCondition="false" compartment="c" constant="false" hasOnlySubstanceUnits="false" id="M_4hoxoh_c" name="4-Hydroxy-2-oxohexanoic acid" fbc:charge="-1" fbc:chemicalFormula="C6H9O4" />
      <species boundaryCondition="false" compartment="c" constant="false" hasOnlySubstanceUnits="false" id="M_4hthr_c" name="4-Hydroxy-L-threonine" fbc:charge="0" fbc:chemicalFormula="C4H9NO4" />
      <species boundaryCondition="false" compartment="c" constant="false" hasOnlySubstanceUnits="false" id="M_4izp_c" name="4-Imidazolone-5-propanoate" fbc:charge="-1" fbc:chemicalFormula="C6H7N2O3" />
      <species boundaryCondition="false" compartment="c" constant="false" hasOnlySubstanceUnits="false" id="M_4mbzalc_c" name="4-methylbenzyl alcohol" fbc:charge="0" fbc:chemicalFormula="C8H10O" />
      <species boundaryCondition="false" compartment="c" constant="false" hasOnlySubstanceUnits="false" id="M_4mbzald_c" name="p-methylbenzaldehyde" fbc:charge="0" fbc:chemicalFormula="C8H8O" />
      <species boundaryCondition="false" compartment="c" constant="false" hasOnlySubstanceUnits="false" id="M_4mcat_c" name="4-Methylcatechol" fbc:charge="0" fbc:chemicalFormula="C7H8O2" />
      <species boundaryCondition="false" compartment="c" constant="false" hasOnlySubstanceUnits="false" id="M_4mlacac_c" name="4-Maleylacetoacetate" fbc:charge="-2" fbc:chemicalFormula="C8H6O6" />
      <species boundaryCondition="false" compartment="c" constant="false" hasOnlySubstanceUnits="false" id="M_4mop_c" name="4-Methyl-2-oxopentanoate" fbc:charge="-1" fbc:chemicalFormula="C6H9O3" />
      <species boundaryCondition="false" compartment="c" constant="false" hasOnlySubstanceUnits="false" id="M_4pasp_c" name="4-Phospho-L-aspartate" fbc:charge="-2" fbc:chemicalFormula="C4H6NO7P" />
      <species boundaryCondition="false" compartment="c" constant="false" hasOnlySubstanceUnits="false" id="M_4per_c" name="4-Phospho-D-erythronate" fbc:charge="-3" fbc:chemicalFormula="C4H6O8P" />
      <species boundaryCondition="false" compartment="c" constant="false" hasOnlySubstanceUnits="false" id="M_4ppan_c" name="D-4'-Phosphopantothenate" fbc:charge="-3" fbc:chemicalFormula="C9H15NO8P" />
      <species boundaryCondition="false" compartment="c" constant="false" hasOnlySubstanceUnits="false" id="M_4ppcys_c" name="N-((R)-4-Phosphopantothenoyl)-L-cysteine" fbc:charge="-3" fbc:chemicalFormula="C12H20N2O9PS" />
      <species boundaryCondition="false" compartment="c" constant="false" hasOnlySubstanceUnits="false" id="M_4r5au_c" name="4-(1-D-Ribitylamino)-5-aminouracil" fbc:charge="0" fbc:chemicalFormula="C9H16N4O6" />
      <species boundaryCondition="false" compartment="c" constant="false" hasOnlySubstanceUnits="false" id="M_56dura_c" name="5,6-dihydrouracil" fbc:charge="0" fbc:chemicalFormula="C4H6N2O2" />
      <species boundaryCondition="false" compartment="c" constant="false" hasOnlySubstanceUnits="false" id="M_5aizc_c" name="5-amino-1-(5-phospho-D-ribosyl)imidazole-4-carboxylate" fbc:charge="-3" fbc:chemicalFormula="C9H11N3O9P" />
      <species boundaryCondition="false" compartment="c" constant="false" hasOnlySubstanceUnits="false" id="M_5aop_c" name="5-Amino-4-oxopentanoate" fbc:charge="0" fbc:chemicalFormula="C5H9NO3" />
      <species boundaryCondition="false" compartment="c" constant="false" hasOnlySubstanceUnits="false" id="M_5apentam_c" name="5-Aminopentanamide" fbc:charge="0" fbc:chemicalFormula="C5H12N2O" />
      <species boundaryCondition="false" compartment="c" constant="false" hasOnlySubstanceUnits="false" id="M_5aprbu_c" name="5-Amino-6-(5'-phosphoribitylamino)uracil" fbc:charge="-2" fbc:chemicalFormula="C9H15N4O9P" />
      <species boundaryCondition="false" compartment="c" constant="false" hasOnlySubstanceUnits="false" id="M_5apru_c" name="5-Amino-6-(5'-phosphoribosylamino)uracil" fbc:charge="-2" fbc:chemicalFormula="C9H13N4O9P" />
      <species boundaryCondition="false" compartment="c" constant="false" hasOnlySubstanceUnits="false" id="M_5aptn_c" name="5-Aminopentanoate" fbc:charge="0" fbc:chemicalFormula="C5H11NO2" />
      <species boundaryCondition="false" compartment="c" constant="false" hasOnlySubstanceUnits="false" id="M_5mta_c" name="5-Methylthioadenosine" fbc:charge="0" fbc:chemicalFormula="C11H15N5O3S" />
      <species boundaryCondition="false" compartment="c" constant="false" hasOnlySubstanceUnits="false" id="M_5mthf_c" name="5-Methyltetrahydrofolate" fbc:charge="-1" fbc:chemicalFormula="C20H24N7O6" />
      <species boundaryCondition="false" compartment="c" constant="false" hasOnlySubstanceUnits="false" id="M_5mthglu_c" name="5-Methyltetrahydropteroyltri-L-glutamate" fbc:charge="-2" fbc:chemicalFormula="C25H34N8O12" />
      <species boundaryCondition="false" compartment="c" constant="false" hasOnlySubstanceUnits="false" id="M_5odhf2a_c" name="5-Oxo-4,5-dihydrofuran-2-acetate" fbc:charge="-1" fbc:chemicalFormula="C6H5O4" />
      <species boundaryCondition="false" compartment="c" constant="false" hasOnlySubstanceUnits="false" id="M_5prdmbz_c" name="N1-(5-Phospho-alpha-D-ribosyl)-5,6-dimethylbenzimidazole" fbc:charge="-2" fbc:chemicalFormula="C14H17N2O7P" />
      <species boundaryCondition="false" compartment="c" constant="false" hasOnlySubstanceUnits="false" id="M_6a2ohxnt_c" name="6-Amino-2-oxohexanoate" fbc:charge="0" fbc:chemicalFormula="C6H11NO3" />
      <species boundaryCondition="false" compartment="c" constant="false" hasOnlySubstanceUnits="false" id="M_6hnac_c" name="6-Hydroxynicotinate" fbc:charge="-1" fbc:chemicalFormula="C6H4NO3" />
      <species boundaryCondition="false" compartment="c" constant="false" hasOnlySubstanceUnits="false" id="M_6p2dhglcn_c" name="6-Phospho-2-dehydro-D-gluconate" fbc:charge="0" fbc:chemicalFormula="C6H11O10P" />
      <species boundaryCondition="false" compartment="c" constant="false" hasOnlySubstanceUnits="false" id="M_6pgc_c" name="6-Phospho-D-gluconate" fbc:charge="-3" fbc:chemicalFormula="C6H10O10P" />
      <species boundaryCondition="false" compartment="c" constant="false" hasOnlySubstanceUnits="false" id="M_6pgl_c" name="6-phospho-D-glucono-1,5-lactone" fbc:charge="-2" fbc:chemicalFormula="C6H9O9P" />
      <species boundaryCondition="false" compartment="c" constant="false" hasOnlySubstanceUnits="false" id="M_ACP_c" name="acyl carrier protein" fbc:charge="-1" fbc:chemicalFormula="C11H21N2O7PRS" />
      <species boundaryCondition="false" compartment="c" constant="false" hasOnlySubstanceUnits="false" id="M_C04051_c" name="C04051" fbc:charge="0" fbc:chemicalFormula="C4H6N4O" />
      <species boundaryCondition="false" compartment="c" constant="false" hasOnlySubstanceUnits="false" id="M_C100mclPHA_c" name="C10:0-Medium-chain length Polyhydroxyalkanoate." fbc:charge="0" fbc:chemicalFormula="C10H18O2R" />
      <species boundaryCondition="false" compartment="c" constant="false" hasOnlySubstanceUnits="false" id="M_C120mclPHA_c" name="C12:0-Medium-chain length Polyhydroxyalkanoate." fbc:charge="0" fbc:chemicalFormula="C12H22O2R" />
      <species boundaryCondition="false" compartment="c" constant="false" hasOnlySubstanceUnits="false" id="M_C121mclPHA_c" name="C12:1-Medium-chain length Polyhydroxyalkanoate." fbc:charge="0" fbc:chemicalFormula="C12H20O2R" />
      <species boundaryCondition="false" compartment="c" constant="false" hasOnlySubstanceUnits="false" id="M_C140mclPHA_c" name="C14:0-Medium-chain length Polyhydroxyalkanoate." fbc:charge="0" fbc:chemicalFormula="C14H26O2R" />
      <species boundaryCondition="false" compartment="c" constant="false" hasOnlySubstanceUnits="false" id="M_C141mclPHA_c" name="C14:1-Medium-chain length Polyhydroxyalkanoate." fbc:charge="0" fbc:chemicalFormula="C14H24O2R" />
      <species boundaryCondition="false" compartment="c" constant="false" hasOnlySubstanceUnits="false" id="M_C60mclPHA_c" name="C6:0-Medium-chain length Polyhydroxyalkanoate" fbc:charge="0" fbc:chemicalFormula="C6H10O2R" />
      <species boundaryCondition="false" compartment="c" constant="false" hasOnlySubstanceUnits="false" id="M_C80mclPHA_c" name="C8:0-Medium-chain length Polyhydroxyalkanoate." fbc:charge="0" fbc:chemicalFormula="C8H14O2R" />
      <species boundaryCondition="false" compartment="c" constant="false" hasOnlySubstanceUnits="false" id="M_CCbuttc_c" name="cis,cis-Butadiene-1,2,4-tricarboxylate" fbc:charge="-3" fbc:chemicalFormula="C7H3O6" />
      <species boundaryCondition="false" compartment="c" constant="false" hasOnlySubstanceUnits="false" id="M_L2aadp6sa_c" name="L-2-Aminoadipate 6-semialdehyde" fbc:charge="0" fbc:chemicalFormula="C6H11NO3" />
      <species boundaryCondition="false" compartment="c" constant="false" hasOnlySubstanceUnits="false" id="M_L2aadp_c" name="L-2-Aminoadipate" fbc:charge="-1" fbc:chemicalFormula="C6H10NO4" />
      <species boundaryCondition="false" compartment="c" constant="false" hasOnlySubstanceUnits="false" id="M_Lpipecol_c" name="L-Pipecolate" fbc:charge="0" fbc:chemicalFormula="C6H11NO2" />
      <species boundaryCondition="false" compartment="c" constant="false" hasOnlySubstanceUnits="false" id="M_Nforglu_c" name="N-Formyl-L-glutamate" fbc:charge="0" fbc:chemicalFormula="C6H9NO5" />
      <species boundaryCondition="false" compartment="c" constant="false" hasOnlySubstanceUnits="false" id="M_R_DASH_3hcddec5ecoa_c" name="(R)-Hydroxydodecanoyl-5-en-CoA" fbc:charge="-4" fbc:chemicalFormula="C33H52N7O18P3S" />
      <species boundaryCondition="false" compartment="c" constant="false" hasOnlySubstanceUnits="false" id="M_R_DASH_3hcmrs7ecoa_c" name="(R)-3-hydroxy-cis-myristol-7-eoyl-CoA" fbc:charge="-4" fbc:chemicalFormula="C35H56N7O18P3S" />
      <species boundaryCondition="false" compartment="c" constant="false" hasOnlySubstanceUnits="false" id="M_R_DASH_3hdcoa_c" name="(R)-Hydroxydecanoyl-CoA" fbc:charge="-4" fbc:chemicalFormula="C31H50N7O18P3S" />
      <species boundaryCondition="false" compartment="c" constant="false" hasOnlySubstanceUnits="false" id="M_R_DASH_3hddcoa_c" name="(R)-3-Hydroxydodecanoyl-CoA" fbc:charge="-4" fbc:chemicalFormula="C33H54N7O18P3S" />
      <species boundaryCondition="false" compartment="c" constant="false" hasOnlySubstanceUnits="false" id="M_R_DASH_3hhcoa_c" name="(R)-Hydroxyhexanoyl-CoA" fbc:charge="-4" fbc:chemicalFormula="C27H42N7O18P3S" />
      <species boundaryCondition="false" compartment="c" constant="false" hasOnlySubstanceUnits="false" id="M_R_DASH_3hmrscoa_c" name="(R)-3-hydroxytetradecanoyl-coa" fbc:charge="-4" fbc:chemicalFormula="C35H58N7O18P3S" />
      <species boundaryCondition="false" compartment="c" constant="false" hasOnlySubstanceUnits="false" id="M_R_DASH_3hocoa_c" name="(R)-Hydroxyoctanoyl-CoA" fbc:charge="-4" fbc:chemicalFormula="C29H46N7O18P3S" />
      <species boundaryCondition="false" compartment="c" constant="false" hasOnlySubstanceUnits="false" id="M_S_DASH_gtrdhdlp_c" name="S-Glutaryldihydrolipoamide" fbc:charge="-1" fbc:chemicalFormula="C13H22NO4S2" />
      <species boundaryCondition="false" compartment="c" constant="false" hasOnlySubstanceUnits="false" id="M_T4hcinnm_c" name="trans-4-Hydroxycinnamate" fbc:charge="-1" fbc:chemicalFormula="C9H7O3" />
      <species boundaryCondition="false" compartment="e" constant="false" hasOnlySubstanceUnits="false" id="M_T4hcinnm_e" name="trans-4-Hydroxycinnamate" fbc:charge="-1" fbc:chemicalFormula="C9H7O3" />
      <species boundaryCondition="false" compartment="p" constant="false" hasOnlySubstanceUnits="false" id="M_T4hcinnm_p" name="trans-4-Hydroxycinnamate" fbc:charge="-1" fbc:chemicalFormula="C9H7O3" />
      <species boundaryCondition="false" compartment="c" constant="false" hasOnlySubstanceUnits="false" id="M_aacald_c" name="Aminoacetaldehyde" fbc:charge="1" fbc:chemicalFormula="C2H6NO" />
      <species boundaryCondition="false" compartment="c" constant="false" hasOnlySubstanceUnits="false" id="M_aacoa_c" name="Acetoacetyl-CoA" fbc:charge="-4" fbc:chemicalFormula="C25H36N7O18P3S" />
      <species boundaryCondition="false" compartment="c" constant="false" hasOnlySubstanceUnits="false" id="M_acACP_c" name="Acetyl-ACP" fbc:charge="-1" fbc:chemicalFormula="C13H23N2O8PRS" />
      <species boundaryCondition="false" compartment="c" constant="false" hasOnlySubstanceUnits="false" id="M_ac_c" name="Acetate" fbc:charge="-1" fbc:chemicalFormula="C2H3O2" />
      <species boundaryCondition="false" compartment="e" constant="false" hasOnlySubstanceUnits="false" id="M_ac_e" name="Acetate" fbc:charge="-1" fbc:chemicalFormula="C2H3O2" />
      <species boundaryCondition="false" compartment="p" constant="false" hasOnlySubstanceUnits="false" id="M_ac_p" name="Acetate" fbc:charge="-1" fbc:chemicalFormula="C2H3O2" />
      <species boundaryCondition="false" compartment="c" constant="false" hasOnlySubstanceUnits="false" id="M_acac_c" name="Acetoacetate" fbc:charge="-1" fbc:chemicalFormula="C4H5O3" />
      <species boundaryCondition="false" compartment="c" constant="false" hasOnlySubstanceUnits="false" id="M_acald_c" name="Acetaldehyde" fbc:charge="0" fbc:chemicalFormula="C2H4O" />
      <species boundaryCondition="false" compartment="c" constant="false" hasOnlySubstanceUnits="false" id="M_accoa_c" name="Acetyl-CoA" fbc:charge="-4" fbc:chemicalFormula="C23H34N7O17P3S" />
      <species boundaryCondition="false" compartment="c" constant="false" hasOnlySubstanceUnits="false" id="M_acg5p_c" name="N-Acetyl-L-glutamyl 5-phosphate" fbc:charge="-3" fbc:chemicalFormula="C7H9NO8P" />
      <species boundaryCondition="false" compartment="c" constant="false" hasOnlySubstanceUnits="false" id="M_acg5sa_c" name="N-Acetyl-L-glutamate 5-semialdehyde" fbc:charge="-1" fbc:chemicalFormula="C7H10NO4" />
      <species boundaryCondition="false" compartment="c" constant="false" hasOnlySubstanceUnits="false" id="M_acgam1p_c" name="N-Acetyl-D-glucosamine 1-phosphate" fbc:charge="-2" fbc:chemicalFormula="C8H14NO9P" />
      <species boundaryCondition="false" compartment="c" constant="false" hasOnlySubstanceUnits="false" id="M_acglu_c" name="N-Acetyl-L-glutamate" fbc:charge="-2" fbc:chemicalFormula="C7H9NO5" />
      <species boundaryCondition="false" compartment="c" constant="false" hasOnlySubstanceUnits="false" id="M_achms_c" name="O-Acetyl-L-homoserine" fbc:charge="0" fbc:chemicalFormula="C6H11NO4" />
      <species boundaryCondition="false" compartment="c" constant="false" hasOnlySubstanceUnits="false" id="M_acon_DASH_C_c" name="cis-Aconitate" fbc:charge="-3" fbc:chemicalFormula="C6H3O6" />
      <species boundaryCondition="false" compartment="e" constant="false" hasOnlySubstanceUnits="false" id="M_acon_DASH_C_e" name="cis-Aconitate" fbc:charge="-3" fbc:chemicalFormula="C6H3O6" />
      <species boundaryCondition="false" compartment="p" constant="false" hasOnlySubstanceUnits="false" id="M_acon_DASH_C_p" name="cis-Aconitate" fbc:charge="-3" fbc:chemicalFormula="C6H3O6" />
      <species boundaryCondition="false" compartment="c" constant="false" hasOnlySubstanceUnits="false" id="M_acorn_c" name="N2-Acetyl-L-ornithine" fbc:charge="0" fbc:chemicalFormula="C7H14N2O3" />
      <species boundaryCondition="false" compartment="c" constant="false" hasOnlySubstanceUnits="false" id="M_acser_c" name="O-Acetyl-L-serine" fbc:charge="0" fbc:chemicalFormula="C5H9NO4" />
      <species boundaryCondition="false" compartment="c" constant="false" hasOnlySubstanceUnits="false" id="M_actACP_c" name="Acetoacetyl-ACP" fbc:charge="-1" fbc:chemicalFormula="C15H25N2O9PRS" />
      <species boundaryCondition="false" compartment="c" constant="false" hasOnlySubstanceUnits="false" id="M_actp_c" name="Acetyl phosphate" fbc:charge="-2" fbc:chemicalFormula="C2H3O5P" />
      <species boundaryCondition="false" compartment="c" constant="false" hasOnlySubstanceUnits="false" id="M_adcobdam_c" name="Adenosyl cobyrinate diamide" fbc:charge="-4" fbc:chemicalFormula="C55H68CoN11O15" />
      <species boundaryCondition="false" compartment="c" constant="false" hasOnlySubstanceUnits="false" id="M_adcobhex_c" name="adenosyl-cobyric acid" fbc:charge="0" fbc:chemicalFormula="C55H76CoN15O11" />
      <species boundaryCondition="false" compartment="c" constant="false" hasOnlySubstanceUnits="false" id="M_ade_c" name="Adenine" fbc:charge="0" fbc:chemicalFormula="C5H5N5" />
      <species boundaryCondition="false" compartment="c" constant="false" hasOnlySubstanceUnits="false" id="M_adhlam_c" name="S-Acetyldihydrolipoamide" fbc:charge="0" fbc:chemicalFormula="C10H19NO2S2" />
      <species boundaryCondition="false" compartment="c" constant="false" hasOnlySubstanceUnits="false" id="M_adn_c" name="Adenosine" fbc:charge="0" fbc:chemicalFormula="C10H13N5O4" />
      <species boundaryCondition="false" compartment="p" constant="false" hasOnlySubstanceUnits="false" id="M_adn_p" name="Adenosine" fbc:charge="0" fbc:chemicalFormula="C10H13N5O4" />
      <species boundaryCondition="false" compartment="c" constant="false" hasOnlySubstanceUnits="false" id="M_adocbi_c" name="Adenosyl cobinamide" fbc:charge="1" fbc:chemicalFormula="C58H84CoN16O11" />
      <species boundaryCondition="false" compartment="c" constant="false" hasOnlySubstanceUnits="false" id="M_adocbip_c" name="Adenosyl cobinamide phosphate" fbc:charge="-1" fbc:chemicalFormula="C58H83CoN16O14P" />
      <species boundaryCondition="false" compartment="c" constant="false" hasOnlySubstanceUnits="false" id="M_adocbl_c" name="Adenosylcobalamin" fbc:charge="0" fbc:chemicalFormula="C72H100CoN18O17P" />
      <species boundaryCondition="false" compartment="c" constant="false" hasOnlySubstanceUnits="false" id="M_adp_c" name="ADP" fbc:charge="-3" fbc:chemicalFormula="C10H12N5O10P2" />
      <species boundaryCondition="false" compartment="c" constant="false" hasOnlySubstanceUnits="false" id="M_agdpcbi_c" name="Adenosine-GDP-cobinamide" fbc:charge="-1" fbc:chemicalFormula="C68H95CoN21O21P2" />
      <species boundaryCondition="false" compartment="c" constant="false" hasOnlySubstanceUnits="false" id="M_agm_c" name="Agmatine" fbc:charge="2" fbc:chemicalFormula="C5H16N4" />
      <species boundaryCondition="false" compartment="c" constant="false" hasOnlySubstanceUnits="false" id="M_ahcys_c" name="S-Adenosyl-L-homocysteine" fbc:charge="0" fbc:chemicalFormula="C14H20N6O5S" />
      <species boundaryCondition="false" compartment="c" constant="false" hasOnlySubstanceUnits="false" id="M_ahdt_c" name="2-Amino-4-hydroxy-6-(erythro-1,2,3-trihydroxypropyl)dihydropteridine triphosphate" fbc:charge="-4" fbc:chemicalFormula="C9H12N5O13P3" />
      <species boundaryCondition="false" compartment="c" constant="false" hasOnlySubstanceUnits="false" id="M_aicar_c" name="5-Amino-1-(5-Phospho-D-ribosyl)imidazole-4-carboxamide" fbc:charge="-2" fbc:chemicalFormula="C9H13N4O8P" />
      <species boundaryCondition="false" compartment="c" constant="false" hasOnlySubstanceUnits="false" id="M_air_c" name="5-amino-1-(5-phospho-D-ribosyl)imidazole" fbc:charge="-2" fbc:chemicalFormula="C8H12N3O7P" />
      <species boundaryCondition="false" compartment="c" constant="false" hasOnlySubstanceUnits="false" id="M_akg_c" name="2-Oxoglutarate" fbc:charge="-2" fbc:chemicalFormula="C5H4O5" />
      <species boundaryCondition="false" compartment="e" constant="false" hasOnlySubstanceUnits="false" id="M_akg_e" name="2-Oxoglutarate" fbc:charge="-2" fbc:chemicalFormula="C5H4O5" />
      <species boundaryCondition="false" compartment="p" constant="false" hasOnlySubstanceUnits="false" id="M_akg_p" name="2-Oxoglutarate" fbc:charge="-2" fbc:chemicalFormula="C5H4O5" />
      <species boundaryCondition="false" compartment="c" constant="false" hasOnlySubstanceUnits="false" id="M_ala_DASH_B_c" name="beta-Alanine" fbc:charge="0" fbc:chemicalFormula="C3H7NO2" />
      <species boundaryCondition="false" compartment="c" constant="false" hasOnlySubstanceUnits="false" id="M_ala_DASH_D_c" name="D-Alanine" fbc:charge="0" fbc:chemicalFormula="C3H7NO2" />
      <species boundaryCondition="false" compartment="c" constant="false" hasOnlySubstanceUnits="false" id="M_ala_DASH_L_c" name="L-Alanine" fbc:charge="0" fbc:chemicalFormula="C3H7NO2" />
      <species boundaryCondition="false" compartment="e" constant="false" hasOnlySubstanceUnits="false" id="M_ala_DASH_L_e" name="L-Alanine" fbc:charge="0" fbc:chemicalFormula="C3H7NO2" />
      <species boundaryCondition="false" compartment="p" constant="false" hasOnlySubstanceUnits="false" id="M_ala_DASH_L_p" name="L-Alanine" fbc:charge="0" fbc:chemicalFormula="C3H7NO2" />
      <species boundaryCondition="false" compartment="c" constant="false" hasOnlySubstanceUnits="false" id="M_alaala_c" name="D-Alanyl-D-alanine" fbc:charge="0" fbc:chemicalFormula="C6H12N2O3" />
      <species boundaryCondition="false" compartment="c" constant="false" hasOnlySubstanceUnits="false" id="M_alac_DASH_S_c" name="(S)-2-Acetolactate" fbc:charge="-1" fbc:chemicalFormula="C5H7O4" />
      <species boundaryCondition="false" compartment="c" constant="false" hasOnlySubstanceUnits="false" id="M_alatrna_c" name="L-Alanyl-tRNA(Ala)" fbc:charge="1" fbc:chemicalFormula="C3H6NOR" />
      <species boundaryCondition="false" compartment="c" constant="false" hasOnlySubstanceUnits="false" id="M_amet_c" name="S-Adenosyl-L-methionine" fbc:charge="1" fbc:chemicalFormula="C15H23N6O5S" />
      <species boundaryCondition="false" compartment="c" constant="false" hasOnlySubstanceUnits="false" id="M_ametam_c" name="S-Adenosylmethioninamine" fbc:charge="2" fbc:chemicalFormula="C14H24N6O3S" />
      <species boundaryCondition="false" compartment="c" constant="false" hasOnlySubstanceUnits="false" id="M_amp_c" name="AMP" fbc:charge="-2" fbc:chemicalFormula="C10H12N5O7P" />
      <species boundaryCondition="false" compartment="p" constant="false" hasOnlySubstanceUnits="false" id="M_amp_p" name="AMP" fbc:charge="-2" fbc:chemicalFormula="C10H12N5O7P" />
      <species boundaryCondition="false" compartment="c" constant="false" hasOnlySubstanceUnits="false" id="M_anth_c" name="Anthranilate" fbc:charge="-1" fbc:chemicalFormula="C7H6NO2" />
      <species boundaryCondition="false" compartment="c" constant="false" hasOnlySubstanceUnits="false" id="M_ap4a_c" name="P1,P4-Bis(5'-adenosyl) tetraphosphate" fbc:charge="-4" fbc:chemicalFormula="C20H24N10O19P4" />
      <species boundaryCondition="false" compartment="c" constant="false" hasOnlySubstanceUnits="false" id="M_appl_c" name="1-Aminopropan-2-ol" fbc:charge="1" fbc:chemicalFormula="C3H10NO" />
      <species boundaryCondition="false" compartment="c" constant="false" hasOnlySubstanceUnits="false" id="M_applp_c" name="D-1-Aminopropan-2-ol O-phosphate" fbc:charge="-1" fbc:chemicalFormula="C3H9NO4P" />
      <species boundaryCondition="false" compartment="c" constant="false" hasOnlySubstanceUnits="false" id="M_aps_c" name="Adenosine 5'-phosphosulfate" fbc:charge="-2" fbc:chemicalFormula="C10H12N5O10PS" />
      <species boundaryCondition="false" compartment="c" constant="false" hasOnlySubstanceUnits="false" id="M_arg_DASH_L_c" name="L-Arginine" fbc:charge="1" fbc:chemicalFormula="C6H15N4O2" />
      <species boundaryCondition="false" compartment="e" constant="false" hasOnlySubstanceUnits="false" id="M_arg_DASH_L_e" name="L-Arginine" fbc:charge="1" fbc:chemicalFormula="C6H15N4O2" />
      <species boundaryCondition="false" compartment="p" constant="false" hasOnlySubstanceUnits="false" id="M_arg_DASH_L_p" name="L-Arginine" fbc:charge="1" fbc:chemicalFormula="C6H15N4O2" />
      <species boundaryCondition="false" compartment="c" constant="false" hasOnlySubstanceUnits="false" id="M_argsuc_c" name="N(omega)-(L-Arginino)succinate" fbc:charge="-1" fbc:chemicalFormula="C10H17N4O6" />
      <species boundaryCondition="false" compartment="c" constant="false" hasOnlySubstanceUnits="false" id="M_argtrna_c" name="L-Arginyl-tRNA(Arg)" fbc:charge="2" fbc:chemicalFormula="C6H14N4OR" />
      <species boundaryCondition="false" compartment="c" constant="false" hasOnlySubstanceUnits="false" id="M_asn_DASH_L_c" name="L-Asparagine" fbc:charge="0" fbc:chemicalFormula="C4H8N2O3" />
      <species boundaryCondition="false" compartment="c" constant="false" hasOnlySubstanceUnits="false" id="M_asp_DASH_L_c" name="L-Aspartate" fbc:charge="-1" fbc:chemicalFormula="C4H6NO4" />
      <species boundaryCondition="false" compartment="e" constant="false" hasOnlySubstanceUnits="false" id="M_asp_DASH_L_e" name="L-Aspartate" fbc:charge="-1" fbc:chemicalFormula="C4H6NO4" />
      <species boundaryCondition="false" compartment="p" constant="false" hasOnlySubstanceUnits="false" id="M_asp_DASH_L_p" name="L-Aspartate" fbc:charge="-1" fbc:chemicalFormula="C4H6NO4" />
      <species boundaryCondition="false" compartment="c" constant="false" hasOnlySubstanceUnits="false" id="M_aspsa_c" name="L-Aspartate 4-semialdehyde" fbc:charge="0" fbc:chemicalFormula="C4H7NO3" />
      <species boundaryCondition="false" compartment="c" constant="false" hasOnlySubstanceUnits="false" id="M_asptrna_c" name="L-Aspartyl-tRNA(Asp)" fbc:charge="0" fbc:chemicalFormula="C4H5NO3R" />
      <species boundaryCondition="false" compartment="c" constant="false" hasOnlySubstanceUnits="false" id="M_athr_DASH_L_c" name="L-Allo-threonine" fbc:charge="0" fbc:chemicalFormula="C4H9NO3" />
      <species boundaryCondition="false" compartment="c" constant="false" hasOnlySubstanceUnits="false" id="M_atp_c" name="ATP" fbc:charge="-4" fbc:chemicalFormula="C10H12N5O13P3" />
      <species boundaryCondition="false" compartment="c" constant="false" hasOnlySubstanceUnits="false" id="M_b2coa_c" name="Crotonoyl-CoA" fbc:charge="-4" fbc:chemicalFormula="C25H36N7O17P3S" />
      <species boundaryCondition="false" compartment="c" constant="false" hasOnlySubstanceUnits="false" id="M_betald_c" name="Betaine aldehyde" fbc:charge="1" fbc:chemicalFormula="C5H12NO" />
      <species boundaryCondition="false" compartment="c" constant="false" hasOnlySubstanceUnits="false" id="M_bhb_c" name="(R)-3-Hydroxybutanoate" fbc:charge="-1" fbc:chemicalFormula="C4H7O3" />
      <species boundaryCondition="false" compartment="c" constant="false" hasOnlySubstanceUnits="false" id="M_btcoa_c" name="Butanoyl-CoA" fbc:charge="-4" fbc:chemicalFormula="C25H38N7O17P3S" />
      <species boundaryCondition="false" compartment="c" constant="false" hasOnlySubstanceUnits="false" id="M_but2eACP_c" name="But-2-enoyl-[acyl-carrier protein]" fbc:charge="-1" fbc:chemicalFormula="C15H25N2O8PRS" />
      <species boundaryCondition="false" compartment="c" constant="false" hasOnlySubstanceUnits="false" id="M_butACP_c" name="Butyryl-ACP (n-C4:0ACP)" fbc:charge="-1" fbc:chemicalFormula="C15H27N2O8PRS" />
      <species boundaryCondition="false" compartment="c" constant="false" hasOnlySubstanceUnits="false" id="M_bz12diol_c" name="cis-1,2-Dihydroxycyclohexa-3,5-diene-1-carboxylate" fbc:charge="-1" fbc:chemicalFormula="C7H7O4" />
      <species boundaryCondition="false" compartment="c" constant="false" hasOnlySubstanceUnits="false" id="M_bz_c" name="Benzoate" fbc:charge="-1" fbc:chemicalFormula="C7H5O2" />
      <species boundaryCondition="false" compartment="e" constant="false" hasOnlySubstanceUnits="false" id="M_bz_e" name="Benzoate" fbc:charge="-1" fbc:chemicalFormula="C7H5O2" />
      <species boundaryCondition="false" compartment="p" constant="false" hasOnlySubstanceUnits="false" id="M_bz_p" name="Benzoate" fbc:charge="-1" fbc:chemicalFormula="C7H5O2" />
      <species boundaryCondition="false" compartment="c" constant="false" hasOnlySubstanceUnits="false" id="M_bzal_c" name="Benzaldehyde" fbc:charge="0" fbc:chemicalFormula="C7H6O" />
      <species boundaryCondition="false" compartment="c" constant="false" hasOnlySubstanceUnits="false" id="M_bzalc_c" name="Benzyl alcohol" fbc:charge="0" fbc:chemicalFormula="C7H8O" />
      <species boundaryCondition="false" compartment="c" constant="false" hasOnlySubstanceUnits="false" id="M_caffcoa_c" name="Caffeoyl-CoA" fbc:charge="-4" fbc:chemicalFormula="C30H38N7O19P3S" />
      <species boundaryCondition="false" compartment="c" constant="false" hasOnlySubstanceUnits="false" id="M_cala_c" name="N-Carbamoyl-beta-alanine" fbc:charge="-1" fbc:chemicalFormula="C4H7N2O3" />
      <species boundaryCondition="false" compartment="c" constant="false" hasOnlySubstanceUnits="false" id="M_camp_c" name="cAMP" fbc:charge="-1" fbc:chemicalFormula="C10H11N5O6P" />
      <species boundaryCondition="false" compartment="c" constant="false" hasOnlySubstanceUnits="false" id="M_catechol_c" name="Catechol" fbc:charge="0" fbc:chemicalFormula="C6H6O2" />
      <species boundaryCondition="false" compartment="e" constant="false" hasOnlySubstanceUnits="false" id="M_catechol_e" name="Catechol" fbc:charge="0" fbc:chemicalFormula="C6H6O2" />
      <species boundaryCondition="false" compartment="p" constant="false" hasOnlySubstanceUnits="false" id="M_catechol_p" name="Catechol" fbc:charge="0" fbc:chemicalFormula="C6H6O2" />
      <species boundaryCondition="false" compartment="c" constant="false" hasOnlySubstanceUnits="false" id="M_cbasp_c" name="N-Carbamoyl-L-aspartate" fbc:charge="-2" fbc:chemicalFormula="C5H6N2O5" />
      <species boundaryCondition="false" compartment="c" constant="false" hasOnlySubstanceUnits="false" id="M_cbp_c" name="Carbamoyl phosphate" fbc:charge="-2" fbc:chemicalFormula="CH2NO5P" />
      <species boundaryCondition="false" compartment="c" constant="false" hasOnlySubstanceUnits="false" id="M_cchoxod_c" name="2-Hydroxy-6-keto-2,4-heptadienoate" fbc:charge="-1" fbc:chemicalFormula="C7H7O4" />
      <species boundaryCondition="false" compartment="c" constant="false" hasOnlySubstanceUnits="false" id="M_ccmuac_c" name="cis,cis-Muconate" fbc:charge="-2" fbc:chemicalFormula="C6H4O4" />
      <species boundaryCondition="false" compartment="c" constant="false" hasOnlySubstanceUnits="false" id="M_cddec5eACP_c" name="cis-dodec-5-enoyl-[acyl-carrier protein] (n-C12:1)" fbc:charge="-1" fbc:chemicalFormula="C23H41N2O8PRS" />
      <species boundaryCondition="false" compartment="c" constant="false" hasOnlySubstanceUnits="false" id="M_cdec3eACP_c" name="cis-dec-3-enoyl-[acyl-carrier protein] (n-C10:1)" fbc:charge="-1" fbc:chemicalFormula="C21H37N2O8PRS" />
      <species boundaryCondition="false" compartment="c" constant="false" hasOnlySubstanceUnits="false" id="M_cdp_c" name="CDP" fbc:charge="-3" fbc:chemicalFormula="C9H12N3O11P2" />
      <species boundaryCondition="false" compartment="c" constant="false" hasOnlySubstanceUnits="false" id="M_cdpdddecg_c" name="CDP-1,2-didodecanoylglycerol" fbc:charge="-2" fbc:chemicalFormula="C36H63N3O15P2" />
      <species boundaryCondition="false" compartment="c" constant="false" hasOnlySubstanceUnits="false" id="M_cdpdhdec9eg_c" name="CDP-1,2-dihexadec-9-enoylglycerol" fbc:charge="-2" fbc:chemicalFormula="C44H75N3O15P2" />
      <species boundaryCondition="false" compartment="c" constant="false" hasOnlySubstanceUnits="false" id="M_cdpdhdecg_c" name="CDP-1,2-dihexadecanoylglycerol" fbc:charge="-2" fbc:chemicalFormula="C44H79N3O15P2" />
      <species boundaryCondition="false" compartment="c" constant="false" hasOnlySubstanceUnits="false" id="M_cdpdodec11eg_c" name="CDP-1,2-dioctadec-11-enoylglycerol" fbc:charge="-2" fbc:chemicalFormula="C48H83N3O15P2" />
      <species boundaryCondition="false" compartment="c" constant="false" hasOnlySubstanceUnits="false" id="M_cdpdodecg_c" name="CDP-1,2-dioctadecanoylglycerol" fbc:charge="-2" fbc:chemicalFormula="C48H87N3O15P2" />
      <species boundaryCondition="false" compartment="c" constant="false" hasOnlySubstanceUnits="false" id="M_ch4s_c" name="Methanethiol" fbc:charge="0" fbc:chemicalFormula="CH4S" />
      <species boundaryCondition="false" compartment="c" constant="false" hasOnlySubstanceUnits="false" id="M_chol_c" name="Choline" fbc:charge="1" fbc:chemicalFormula="C5H14NO" />
      <species boundaryCondition="false" compartment="e" constant="false" hasOnlySubstanceUnits="false" id="M_chol_e" name="Choline" fbc:charge="1" fbc:chemicalFormula="C5H14NO" />
      <species boundaryCondition="false" compartment="p" constant="false" hasOnlySubstanceUnits="false" id="M_chol_p" name="Choline" fbc:charge="1" fbc:chemicalFormula="C5H14NO" />
      <species boundaryCondition="false" compartment="c" constant="false" hasOnlySubstanceUnits="false" id="M_chols_c" name="Choline sulfate" fbc:charge="0" fbc:chemicalFormula="C5H13NO4S" />
      <species boundaryCondition="false" compartment="e" constant="false" hasOnlySubstanceUnits="false" id="M_chols_e" name="Choline sulfate" fbc:charge="0" fbc:chemicalFormula="C5H13NO4S" />
      <species boundaryCondition="false" compartment="p" constant="false" hasOnlySubstanceUnits="false" id="M_chols_p" name="Choline sulfate" fbc:charge="0" fbc:chemicalFormula="C5H13NO4S" />
      <species boundaryCondition="false" compartment="c" constant="false" hasOnlySubstanceUnits="false" id="M_chor_c" name="chorismate" fbc:charge="-2" fbc:chemicalFormula="C10H8O6" />
      <species boundaryCondition="false" compartment="c" constant="false" hasOnlySubstanceUnits="false" id="M_chpd_c" name="2-Hydroxy-2,4-pentadienoate" fbc:charge="-1" fbc:chemicalFormula="C5H5O3" />
      <species boundaryCondition="false" compartment="c" constant="false" hasOnlySubstanceUnits="false" id="M_cit_c" name="Citrate" fbc:charge="-3" fbc:chemicalFormula="C6H5O7" />
      <species boundaryCondition="false" compartment="e" constant="false" hasOnlySubstanceUnits="false" id="M_cit_e" name="Citrate" fbc:charge="-3" fbc:chemicalFormula="C6H5O7" />
      <species boundaryCondition="false" compartment="p" constant="false" hasOnlySubstanceUnits="false" id="M_cit_p" name="Citrate" fbc:charge="-3" fbc:chemicalFormula="C6H5O7" />
      <species boundaryCondition="false" compartment="c" constant="false" hasOnlySubstanceUnits="false" id="M_citr_DASH_L_c" name="L-Citrulline" fbc:charge="0" fbc:chemicalFormula="C6H13N3O3" />
      <species boundaryCondition="false" compartment="p" constant="false" hasOnlySubstanceUnits="false" id="M_clpn120_p" name="cardiolipin (tetradodecanoyl, n-C12:0)" fbc:charge="-2" fbc:chemicalFormula="C57H108O17P2" />
      <species boundaryCondition="false" compartment="p" constant="false" hasOnlySubstanceUnits="false" id="M_clpn160_p" name="cardiolipin (tetrahexadecanoyl, n-C16:0)" fbc:charge="-2" fbc:chemicalFormula="C73H140O17P2" />
      <species boundaryCondition="false" compartment="p" constant="false" hasOnlySubstanceUnits="false" id="M_clpn161_p" name="cardiolipin (tetrahexadec-9-enoyl, n-C16:1)" fbc:charge="-2" fbc:chemicalFormula="C73H132O17P2" />
      <species boundaryCondition="false" compartment="p" constant="false" hasOnlySubstanceUnits="false" id="M_clpn180_p" name="cardiolipin (tetraoctadecanoyl, n-C18:0)" fbc:charge="-2" fbc:chemicalFormula="C81H156O17P2" />
      <species boundaryCondition="false" compartment="p" constant="false" hasOnlySubstanceUnits="false" id="M_clpn181_p" name="cardiolipin (tetraoctadec-11-enoyl, n-C18:1)" fbc:charge="-2" fbc:chemicalFormula="C81H148O17P2" />
      <species boundaryCondition="false" compartment="c" constant="false" hasOnlySubstanceUnits="false" id="M_cmp_c" name="CMP" fbc:charge="-2" fbc:chemicalFormula="C9H12N3O8P" />
      <species boundaryCondition="false" compartment="p" constant="false" hasOnlySubstanceUnits="false" id="M_cmp_p" name="CMP" fbc:charge="-2" fbc:chemicalFormula="C9H12N3O8P" />
      <species boundaryCondition="false" compartment="c" constant="false" hasOnlySubstanceUnits="false" id="M_co1dam_c" name="Cob(I)yrinate a,c diamide" fbc:charge="-5" fbc:chemicalFormula="C45H56CoN6O12" />
      <species boundaryCondition="false" compartment="c" constant="false" hasOnlySubstanceUnits="false" id="M_co2_c" name="CO2" fbc:charge="0" fbc:chemicalFormula="CO2" />
      <species boundaryCondition="false" compartment="e" constant="false" hasOnlySubstanceUnits="false" id="M_co2_e" name="CO2" fbc:charge="0" fbc:chemicalFormula="CO2" />
      <species boundaryCondition="false" compartment="p" constant="false" hasOnlySubstanceUnits="false" id="M_co2_p" name="CO2" fbc:charge="0" fbc:chemicalFormula="CO2" />
      <species boundaryCondition="false" compartment="c" constant="false" hasOnlySubstanceUnits="false" id="M_co2dam_c" name="Cob(II)yrinate a,c diamide" fbc:charge="-4" fbc:chemicalFormula="C45H56CoN6O12" />
      <species boundaryCondition="false" compartment="c" constant="false" hasOnlySubstanceUnits="false" id="M_coa_c" name="Coenzyme A" fbc:charge="-4" fbc:chemicalFormula="C21H32N7O16P3S" />
      <species boundaryCondition="false" compartment="c" constant="false" hasOnlySubstanceUnits="false" id="M_cobalt2_c" name="Co2+" fbc:charge="2" fbc:chemicalFormula="Co" />
      <species boundaryCondition="false" compartment="e" constant="false" hasOnlySubstanceUnits="false" id="M_cobalt2_e" name="Co2+" fbc:charge="2" fbc:chemicalFormula="Co" />
      <species boundaryCondition="false" compartment="p" constant="false" hasOnlySubstanceUnits="false" id="M_cobalt2_p" name="Co2+" fbc:charge="2" fbc:chemicalFormula="Co" />
      <species boundaryCondition="false" compartment="c" constant="false" hasOnlySubstanceUnits="false" id="M_confrl_c" name="Coniferol" fbc:charge="0" fbc:chemicalFormula="C10H12O3" />
      <species boundaryCondition="false" compartment="e" constant="false" hasOnlySubstanceUnits="false" id="M_confrl_e" name="Coniferol" fbc:charge="0" fbc:chemicalFormula="C10H12O3" />
      <species boundaryCondition="false" compartment="p" constant="false" hasOnlySubstanceUnits="false" id="M_confrl_p" name="Coniferol" fbc:charge="0" fbc:chemicalFormula="C10H12O3" />
      <species boundaryCondition="false" compartment="c" constant="false" hasOnlySubstanceUnits="false" id="M_conialdh_c" name="Coniferyl aldehyde" fbc:charge="0" fbc:chemicalFormula="C10H10O3" />
      <species boundaryCondition="false" compartment="c" constant="false" hasOnlySubstanceUnits="false" id="M_cpe160_c" name="cyclopropane phosphatidylethanolamine (dihexadec-9,10-cyclo-anoyl, n-C16:0 cyclo)" fbc:charge="0" fbc:chemicalFormula="C39H74N1O8P1" />
      <species boundaryCondition="false" compartment="c" constant="false" hasOnlySubstanceUnits="false" id="M_cpe180_c" name="cyclopropane phosphatidylethanolamine (dioctadec-11,12-cyclo-anoyl, n-C18:0 cyclo)" fbc:charge="0" fbc:chemicalFormula="C43H82N1O8P1" />
      <species boundaryCondition="false" compartment="c" constant="false" hasOnlySubstanceUnits="false" id="M_cpg160_c" name="cyclopropane phosphatidylglycerol (dihexadec-9,10-cyclo-anoyl, n-C16:0 cyclo)" fbc:charge="-1" fbc:chemicalFormula="C40H74O10P1" />
      <species boundaryCondition="false" compartment="c" constant="false" hasOnlySubstanceUnits="false" id="M_cpg180_c" name="cyclopropane phosphatidylglycerol (dioctadec-11,12-cyclo-anoyl, n-C18:0 cyclo)" fbc:charge="-1" fbc:chemicalFormula="C44H82O10P1" />
      <species boundaryCondition="false" compartment="c" constant="false" hasOnlySubstanceUnits="false" id="M_cpppg1_c" name="Coproporphyrinogen I" fbc:charge="-4" fbc:chemicalFormula="C36H40N4O8" />
      <species boundaryCondition="false" compartment="c" constant="false" hasOnlySubstanceUnits="false" id="M_cpppg3_c" name="Coproporphyrinogen III" fbc:charge="-4" fbc:chemicalFormula="C36H40N4O8" />
      <species boundaryCondition="false" compartment="c" constant="false" hasOnlySubstanceUnits="false" id="M_crn_c" name="L-Carnitine" fbc:charge="0" fbc:chemicalFormula="C7H15NO3" />
      <species boundaryCondition="false" compartment="e" constant="false" hasOnlySubstanceUnits="false" id="M_crn_e" name="L-Carnitine" fbc:charge="0" fbc:chemicalFormula="C7H15NO3" />
      <species boundaryCondition="false" compartment="p" constant="false" hasOnlySubstanceUnits="false" id="M_crn_p" name="L-Carnitine" fbc:charge="0" fbc:chemicalFormula="C7H15NO3" />
      <species boundaryCondition="false" compartment="c" constant="false" hasOnlySubstanceUnits="false" id="M_csn_c" name="Cytosine" fbc:charge="0" fbc:chemicalFormula="C4H5N3O" />
      <species boundaryCondition="false" compartment="c" constant="false" hasOnlySubstanceUnits="false" id="M_ctp_c" name="CTP" fbc:charge="-4" fbc:chemicalFormula="C9H12N3O14P3" />
      <species boundaryCondition="false" compartment="c" constant="false" hasOnlySubstanceUnits="false" id="M_cys_DASH_L_c" name="L-Cysteine" fbc:charge="0" fbc:chemicalFormula="C3H7NO2S" />
      <species boundaryCondition="false" compartment="e" constant="false" hasOnlySubstanceUnits="false" id="M_cys_DASH_L_e" name="L-Cysteine" fbc:charge="0" fbc:chemicalFormula="C3H7NO2S" />
      <species boundaryCondition="false" compartment="p" constant="false" hasOnlySubstanceUnits="false" id="M_cys_DASH_L_p" name="L-Cysteine" fbc:charge="0" fbc:chemicalFormula="C3H7NO2S" />
      <species boundaryCondition="false" compartment="c" constant="false" hasOnlySubstanceUnits="false" id="M_cyst_DASH_L_c" name="L-Cystathionine" fbc:charge="0" fbc:chemicalFormula="C7H14N2O4S" />
      <species boundaryCondition="false" compartment="c" constant="false" hasOnlySubstanceUnits="false" id="M_cystrna_c" name="L-Cysteinyl-tRNA(Cys)" fbc:charge="1" fbc:chemicalFormula="C3H6NOSR" />
      <species boundaryCondition="false" compartment="c" constant="false" hasOnlySubstanceUnits="false" id="M_cytcc_c" name="Cytochrome c" fbc:charge="0" fbc:chemicalFormula="C42H52FeN8O6S2" />
      <species boundaryCondition="false" compartment="c" constant="false" hasOnlySubstanceUnits="false" id="M_cytd_c" name="Cytidine" fbc:charge="0" fbc:chemicalFormula="C9H13N3O5" />
      <species boundaryCondition="false" compartment="p" constant="false" hasOnlySubstanceUnits="false" id="M_cytd_p" name="Cytidine" fbc:charge="0" fbc:chemicalFormula="C9H13N3O5" />
      <species boundaryCondition="false" compartment="c" constant="false" hasOnlySubstanceUnits="false" id="M_dad_DASH_2_c" name="Deoxyadenosine" fbc:charge="0" fbc:chemicalFormula="C10H13N5O3" />
      <species boundaryCondition="false" compartment="p" constant="false" hasOnlySubstanceUnits="false" id="M_dad_DASH_2_p" name="Deoxyadenosine" fbc:charge="0" fbc:chemicalFormula="C10H13N5O3" />
      <species boundaryCondition="false" compartment="c" constant="false" hasOnlySubstanceUnits="false" id="M_dad_DASH_5_c" name="5'-Deoxyadenosine" fbc:charge="0" fbc:chemicalFormula="C10H13N5O3" />
      <species boundaryCondition="false" compartment="c" constant="false" hasOnlySubstanceUnits="false" id="M_dadp_c" name="dADP" fbc:charge="-3" fbc:chemicalFormula="C10H12N5O9P2" />
      <species boundaryCondition="false" compartment="c" constant="false" hasOnlySubstanceUnits="false" id="M_damp_c" name="dAMP" fbc:charge="-2" fbc:chemicalFormula="C10H12N5O6P" />
      <species boundaryCondition="false" compartment="p" constant="false" hasOnlySubstanceUnits="false" id="M_damp_p" name="dAMP" fbc:charge="-2" fbc:chemicalFormula="C10H12N5O6P" />
      <species boundaryCondition="false" compartment="c" constant="false" hasOnlySubstanceUnits="false" id="M_datp_c" name="dATP" fbc:charge="-4" fbc:chemicalFormula="C10H12N5O12P3" />
      <species boundaryCondition="false" compartment="c" constant="false" hasOnlySubstanceUnits="false" id="M_db4p_c" name="3,4-dihydroxy-2-butanone 4-phosphate" fbc:charge="-2" fbc:chemicalFormula="C4H7O6P" />
      <species boundaryCondition="false" compartment="c" constant="false" hasOnlySubstanceUnits="false" id="M_dc2coa_c" name="trans-Dec-2-enoyl-CoA" fbc:charge="-4" fbc:chemicalFormula="C31H48N7O17P3S" />
      <species boundaryCondition="false" compartment="c" constant="false" hasOnlySubstanceUnits="false" id="M_dcaACP_c" name="Decanoyl-ACP (n-C10:0ACP)" fbc:charge="-1" fbc:chemicalFormula="C21H39N2O8PRS" />
      <species boundaryCondition="false" compartment="e" constant="false" hasOnlySubstanceUnits="false" id="M_dca_e" name="Decanoate (n-C10:0)" fbc:charge="-1" fbc:chemicalFormula="C10H19O2" />
      <species boundaryCondition="false" compartment="p" constant="false" hasOnlySubstanceUnits="false" id="M_dca_p" name="Decanoate (n-C10:0)" fbc:charge="-1" fbc:chemicalFormula="C10H19O2" />
      <species boundaryCondition="false" compartment="c" constant="false" hasOnlySubstanceUnits="false" id="M_dcacoa_c" name="Decanoyl-CoA (n-C10:0CoA)" fbc:charge="-4" fbc:chemicalFormula="C31H50N7O17P3S" />
      <species boundaryCondition="false" compartment="c" constant="false" hasOnlySubstanceUnits="false" id="M_dcamp_c" name="N6-(1,2-Dicarboxyethyl)-AMP" fbc:charge="-4" fbc:chemicalFormula="C14H14N5O11P" />
      <species boundaryCondition="false" compartment="c" constant="false" hasOnlySubstanceUnits="false" id="M_dcdp_c" name="dCDP" fbc:charge="-3" fbc:chemicalFormula="C9H12N3O10P2" />
      <species boundaryCondition="false" compartment="c" constant="false" hasOnlySubstanceUnits="false" id="M_dcmp_c" name="dCMP" fbc:charge="-2" fbc:chemicalFormula="C9H12N3O7P" />
      <species boundaryCondition="false" compartment="p" constant="false" hasOnlySubstanceUnits="false" id="M_dcmp_p" name="dCMP" fbc:charge="-2" fbc:chemicalFormula="C9H12N3O7P" />
      <species boundaryCondition="false" compartment="c" constant="false" hasOnlySubstanceUnits="false" id="M_dctp_c" name="dCTP" fbc:charge="-4" fbc:chemicalFormula="C9H12N3O13P3" />
      <species boundaryCondition="false" compartment="c" constant="false" hasOnlySubstanceUnits="false" id="M_dcyt_c" name="Deoxycytidine" fbc:charge="0" fbc:chemicalFormula="C9H13N3O4" />
      <species boundaryCondition="false" compartment="p" constant="false" hasOnlySubstanceUnits="false" id="M_dcyt_p" name="Deoxycytidine" fbc:charge="0" fbc:chemicalFormula="C9H13N3O4" />
      <species boundaryCondition="false" compartment="c" constant="false" hasOnlySubstanceUnits="false" id="M_dd2coa_c" name="trans-Dodec-2-enoyl-CoA" fbc:charge="-4" fbc:chemicalFormula="C33H52N7O17P3S" />
      <species boundaryCondition="false" compartment="c" constant="false" hasOnlySubstanceUnits="false" id="M_ddcaACP_c" name="Dodecanoyl-ACP (n-C12:0ACP)" fbc:charge="-1" fbc:chemicalFormula="C23H43N2O8PRS" />
      <species boundaryCondition="false" compartment="e" constant="false" hasOnlySubstanceUnits="false" id="M_ddca_e" name="Dodecanoate (n-C12:0)" fbc:charge="-1" fbc:chemicalFormula="C12H23O2" />
      <species boundaryCondition="false" compartment="p" constant="false" hasOnlySubstanceUnits="false" id="M_ddca_p" name="Dodecanoate (n-C12:0)" fbc:charge="-1" fbc:chemicalFormula="C12H23O2" />
      <species boundaryCondition="false" compartment="c" constant="false" hasOnlySubstanceUnits="false" id="M_ddcacoa_c" name="Dodecanoyl-CoA (n-C12:0CoA)" fbc:charge="-4" fbc:chemicalFormula="C33H54N7O17P3S" />
      <species boundaryCondition="false" compartment="c" constant="false" hasOnlySubstanceUnits="false" id="M_dgdp_c" name="dGDP" fbc:charge="-3" fbc:chemicalFormula="C10H12N5O10P2" />
      <species boundaryCondition="false" compartment="c" constant="false" hasOnlySubstanceUnits="false" id="M_dgmp_c" name="dGMP" fbc:charge="-2" fbc:chemicalFormula="C10H12N5O7P" />
      <species boundaryCondition="false" compartment="p" constant="false" hasOnlySubstanceUnits="false" id="M_dgmp_p" name="dGMP" fbc:charge="-2" fbc:chemicalFormula="C10H12N5O7P" />
      <species boundaryCondition="false" compartment="c" constant="false" hasOnlySubstanceUnits="false" id="M_dgsn_c" name="Deoxyguanosine" fbc:charge="0" fbc:chemicalFormula="C10H13N5O4" />
      <species boundaryCondition="false" compartment="p" constant="false" hasOnlySubstanceUnits="false" id="M_dgsn_p" name="Deoxyguanosine" fbc:charge="0" fbc:chemicalFormula="C10H13N5O4" />
      <species boundaryCondition="false" compartment="c" constant="false" hasOnlySubstanceUnits="false" id="M_dgtp_c" name="dGTP" fbc:charge="-4" fbc:chemicalFormula="C10H12N5O13P3" />
      <species boundaryCondition="false" compartment="c" constant="false" hasOnlySubstanceUnits="false" id="M_dh3mchc_c" name="1,2-Dihydroxy-3-methylcyclohexa-3,5-dienecarboxylate" fbc:charge="-1" fbc:chemicalFormula="C8H9O4" />
      <species boundaryCondition="false" compartment="c" constant="false" hasOnlySubstanceUnits="false" id="M_dh4mchc_c" name="cis-1,2-Dihydroxy-4-methylcyclohexa-3,5-diene-1-carboxylate" fbc:charge="-1" fbc:chemicalFormula="C8H9O4" />
      <species boundaryCondition="false" compartment="c" constant="false" hasOnlySubstanceUnits="false" id="M_dhap_c" name="Dihydroxyacetone phosphate" fbc:charge="-2" fbc:chemicalFormula="C3H5O6P" />
      <species boundaryCondition="false" compartment="c" constant="false" hasOnlySubstanceUnits="false" id="M_dhbpt_c" name="6,7-Dihydrobiopterin" fbc:charge="0" fbc:chemicalFormula="C9H13N5O3" />
      <species boundaryCondition="false" compartment="c" constant="false" hasOnlySubstanceUnits="false" id="M_dhf_c" name="7,8-Dihydrofolate" fbc:charge="-2" fbc:chemicalFormula="C19H19N7O6" />
      <species boundaryCondition="false" compartment="c" constant="false" hasOnlySubstanceUnits="false" id="M_dhlam_c" name="Dihydrolipoamide" fbc:charge="0" fbc:chemicalFormula="C8H17NOS2" />
      <species boundaryCondition="false" compartment="c" constant="false" hasOnlySubstanceUnits="false" id="M_dhnpt_c" name="Dihydroneopterin" fbc:charge="0" fbc:chemicalFormula="C9H13N5O4" />
      <species boundaryCondition="false" compartment="c" constant="false" hasOnlySubstanceUnits="false" id="M_dhor_DASH_S_c" name="(S)-Dihydroorotate" fbc:charge="-1" fbc:chemicalFormula="C5H5N2O4" />
      <species boundaryCondition="false" compartment="c" constant="false" hasOnlySubstanceUnits="false" id="M_dhpmp_c" name="Dihydroneopterin monophosphate" fbc:charge="-2" fbc:chemicalFormula="C9H12N5O7P" />
      <species boundaryCondition="false" compartment="c" constant="false" hasOnlySubstanceUnits="false" id="M_dhpt_c" name="Dihydropteroate" fbc:charge="-1" fbc:chemicalFormula="C14H13N6O3" />
      <species boundaryCondition="false" compartment="c" constant="false" hasOnlySubstanceUnits="false" id="M_dhpyr_c" name="2,5-Dihydroxypyridine" fbc:charge="0" fbc:chemicalFormula="C5H5NO2" />
      <species boundaryCondition="false" compartment="c" constant="false" hasOnlySubstanceUnits="false" id="M_din_c" name="Deoxyinosine" fbc:charge="0" fbc:chemicalFormula="C10H12N4O4" />
      <species boundaryCondition="false" compartment="c" constant="false" hasOnlySubstanceUnits="false" id="M_dmbzid_c" name="5,6-Dimethylbenzimidazole" fbc:charge="0" fbc:chemicalFormula="C9H10N2" />
      <species boundaryCondition="false" compartment="c" constant="false" hasOnlySubstanceUnits="false" id="M_dmgly_c" name="N,N-Dimethylglycine" fbc:charge="0" fbc:chemicalFormula="C4H9NO2" />
      <species boundaryCondition="false" compartment="c" constant="false" hasOnlySubstanceUnits="false" id="M_dmlz_c" name="6,7-Dimethyl-8-(1-D-ribityl)lumazine" fbc:charge="0" fbc:chemicalFormula="C13H18N4O6" />
      <species boundaryCondition="false" compartment="c" constant="false" hasOnlySubstanceUnits="false" id="M_dmpp_c" name="Dimethylallyl diphosphate" fbc:charge="-3" fbc:chemicalFormula="C5H9O7P2" />
      <species boundaryCondition="false" compartment="c" constant="false" hasOnlySubstanceUnits="false" id="M_dna5mtc_c" name="DNA 5-methylcytosine" fbc:charge="0" fbc:chemicalFormula="C11H19O8PR2" />
      <species boundaryCondition="false" compartment="c" constant="false" hasOnlySubstanceUnits="false" id="M_dna_c" name="DNA" fbc:charge="0" fbc:chemicalFormula="C10H17O8PR2" />
      <species boundaryCondition="false" compartment="c" constant="false" hasOnlySubstanceUnits="false" id="M_dnad_c" name="Deamino-NAD+" fbc:charge="-2" fbc:chemicalFormula="C21H24N6O15P2" />
      <species boundaryCondition="false" compartment="c" constant="false" hasOnlySubstanceUnits="false" id="M_dpcoa_c" name="Dephospho-CoA" fbc:charge="-2" fbc:chemicalFormula="C21H33N7O13P2S" />
      <species boundaryCondition="false" compartment="c" constant="false" hasOnlySubstanceUnits="false" id="M_dscl_c" name="dihydrosirohydrochlorin" fbc:charge="-7" fbc:chemicalFormula="C42H41N4O16" />
      <species boundaryCondition="false" compartment="c" constant="false" hasOnlySubstanceUnits="false" id="M_dtdp_c" name="dTDP" fbc:charge="-3" fbc:chemicalFormula="C10H13N2O11P2" />
      <species boundaryCondition="false" compartment="c" constant="false" hasOnlySubstanceUnits="false" id="M_dtmp_c" name="dTMP" fbc:charge="-2" fbc:chemicalFormula="C10H13N2O8P" />
      <species boundaryCondition="false" compartment="p" constant="false" hasOnlySubstanceUnits="false" id="M_dtmp_p" name="dTMP" fbc:charge="-2" fbc:chemicalFormula="C10H13N2O8P" />
      <species boundaryCondition="false" compartment="c" constant="false" hasOnlySubstanceUnits="false" id="M_dttp_c" name="dTTP" fbc:charge="-4" fbc:chemicalFormula="C10H13N2O14P3" />
      <species boundaryCondition="false" compartment="c" constant="false" hasOnlySubstanceUnits="false" id="M_dudp_c" name="dUDP" fbc:charge="-3" fbc:chemicalFormula="C9H11N2O11P2" />
      <species boundaryCondition="false" compartment="c" constant="false" hasOnlySubstanceUnits="false" id="M_dump_c" name="dUMP" fbc:charge="-2" fbc:chemicalFormula="C9H11N2O8P" />
      <species boundaryCondition="false" compartment="c" constant="false" hasOnlySubstanceUnits="false" id="M_dutp_c" name="dUTP" fbc:charge="-4" fbc:chemicalFormula="C9H11N2O14P3" />
      <species boundaryCondition="false" compartment="c" constant="false" hasOnlySubstanceUnits="false" id="M_dxyl5p_c" name="1-deoxy-D-xylulose 5-phosphate" fbc:charge="-2" fbc:chemicalFormula="C5H9O7P" />
      <species boundaryCondition="false" compartment="c" constant="false" hasOnlySubstanceUnits="false" id="M_e4p_c" name="D-Erythrose 4-phosphate" fbc:charge="-2" fbc:chemicalFormula="C4H7O7P" />
      <species boundaryCondition="false" compartment="c" constant="false" hasOnlySubstanceUnits="false" id="M_eig3p_c" name="D-erythro-1-(Imidazol-4-yl)glycerol 3-phosphate" fbc:charge="-2" fbc:chemicalFormula="C6H9N2O6P" />
      <species boundaryCondition="false" compartment="c" constant="false" hasOnlySubstanceUnits="false" id="M_ethso3_c" name="ethanesulfonate" fbc:charge="-1" fbc:chemicalFormula="C2H5O3S" />
      <species boundaryCondition="false" compartment="e" constant="false" hasOnlySubstanceUnits="false" id="M_ethso3_e" name="ethanesulfonate" fbc:charge="-1" fbc:chemicalFormula="C2H5O3S" />
      <species boundaryCondition="false" compartment="p" constant="false" hasOnlySubstanceUnits="false" id="M_ethso3_p" name="ethanesulfonate" fbc:charge="-1" fbc:chemicalFormula="C2H5O3S" />
      <species boundaryCondition="false" compartment="c" constant="false" hasOnlySubstanceUnits="false" id="M_etoh_c" name="Ethanol" fbc:charge="0" fbc:chemicalFormula="C2H6O" />
      <species boundaryCondition="false" compartment="c" constant="false" hasOnlySubstanceUnits="false" id="M_f1p_c" name="D-Fructose 1-phosphate" fbc:charge="-2" fbc:chemicalFormula="C6H11O9P" />
      <species boundaryCondition="false" compartment="c" constant="false" hasOnlySubstanceUnits="false" id="M_f6p_c" name="D-Fructose 6-phosphate" fbc:charge="-2" fbc:chemicalFormula="C6H11O9P" />
      <species boundaryCondition="false" compartment="c" constant="false" hasOnlySubstanceUnits="false" id="M_fad_c" name="Flavin adenine dinucleotide oxidized" fbc:charge="-2" fbc:chemicalFormula="C27H31N9O15P2" />
      <species boundaryCondition="false" compartment="c" constant="false" hasOnlySubstanceUnits="false" id="M_fadh2_c" name="Flavin adenine dinucleotide reduced" fbc:charge="-2" fbc:chemicalFormula="C27H33N9O15P2" />
      <species boundaryCondition="false" compartment="c" constant="false" hasOnlySubstanceUnits="false" id="M_fald_c" name="Formaldehyde" fbc:charge="0" fbc:chemicalFormula="CH2O" />
      <species boundaryCondition="false" compartment="c" constant="false" hasOnlySubstanceUnits="false" id="M_fdp_c" name="D-Fructose 1,6-bisphosphate" fbc:charge="-4" fbc:chemicalFormula="C6H10O12P2" />
      <species boundaryCondition="false" compartment="c" constant="false" hasOnlySubstanceUnits="false" id="M_fe2_c" name="Fe2+" fbc:charge="2" fbc:chemicalFormula="Fe" />
      <species boundaryCondition="false" compartment="e" constant="false" hasOnlySubstanceUnits="false" id="M_fe2_e" name="Fe2+" fbc:charge="2" fbc:chemicalFormula="Fe" />
      <species boundaryCondition="false" compartment="c" constant="false" hasOnlySubstanceUnits="false" id="M_fer_c" name="Ferulate" fbc:charge="-1" fbc:chemicalFormula="C10H9O4" />
      <species boundaryCondition="false" compartment="e" constant="false" hasOnlySubstanceUnits="false" id="M_fer_e" name="Ferulate" fbc:charge="-1" fbc:chemicalFormula="C10H9O4" />
      <species boundaryCondition="false" compartment="p" constant="false" hasOnlySubstanceUnits="false" id="M_fer_p" name="Ferulate" fbc:charge="-1" fbc:chemicalFormula="C10H9O4" />
      <species boundaryCondition="false" compartment="c" constant="false" hasOnlySubstanceUnits="false" id="M_ferulcoa_c" name="Feruloyl-CoA" fbc:charge="-4" fbc:chemicalFormula="C31H40N7O19P3S" />
      <species boundaryCondition="false" compartment="c" constant="false" hasOnlySubstanceUnits="false" id="M_fgam_c" name="N2-Formyl-N1-(5-phospho-D-ribosyl)glycinamide" fbc:charge="-2" fbc:chemicalFormula="C8H13N2O9P" />
      <species boundaryCondition="false" compartment="c" constant="false" hasOnlySubstanceUnits="false" id="M_ficytc_c" name="Ferricytochrome c" fbc:charge="1" fbc:chemicalFormula="C42H52FeN8O6S2" />
      <species boundaryCondition="false" compartment="c" constant="false" hasOnlySubstanceUnits="false" id="M_fmettrna_c" name="N-Formylmethionyl-tRNA" fbc:charge="0" fbc:chemicalFormula="C6H9NO2SR" />
      <species boundaryCondition="false" compartment="c" constant="false" hasOnlySubstanceUnits="false" id="M_fmn_c" name="FMN" fbc:charge="-2" fbc:chemicalFormula="C17H19N4O9P" />
      <species boundaryCondition="false" compartment="c" constant="false" hasOnlySubstanceUnits="false" id="M_fmnh2_c" name="Reduced FMN" fbc:charge="-2" fbc:chemicalFormula="C17H21N4O9P" />
      <species boundaryCondition="false" compartment="c" constant="false" hasOnlySubstanceUnits="false" id="M_focytc_c" name="Ferrocytochrome c" fbc:charge="1" fbc:chemicalFormula="C42H53FeN8O6S2" />
      <species boundaryCondition="false" compartment="c" constant="false" hasOnlySubstanceUnits="false" id="M_for_c" name="Formate" fbc:charge="-1" fbc:chemicalFormula="CH1O2" />
      <species boundaryCondition="false" compartment="c" constant="false" hasOnlySubstanceUnits="false" id="M_forglu_c" name="N-Formimidoyl-L-glutamate" fbc:charge="-2" fbc:chemicalFormula="C6H8N2O4" />
      <species boundaryCondition="false" compartment="c" constant="false" hasOnlySubstanceUnits="false" id="M_fpram_c" name="2-(Formamido)-N1-(5-phospho-D-ribosyl)acetamidine" fbc:charge="-1" fbc:chemicalFormula="C8H15N3O8P" />
      <species boundaryCondition="false" compartment="c" constant="false" hasOnlySubstanceUnits="false" id="M_fprica_c" name="5-Formamido-1-(5-phospho-D-ribosyl)imidazole-4-carboxamide" fbc:charge="-2" fbc:chemicalFormula="C10H13N4O9P" />
      <species boundaryCondition="false" compartment="c" constant="false" hasOnlySubstanceUnits="false" id="M_frdp_c" name="Farnesyl diphosphate" fbc:charge="-3" fbc:chemicalFormula="C15H25O7P2" />
      <species boundaryCondition="false" compartment="e" constant="false" hasOnlySubstanceUnits="false" id="M_fru_e" name="D-Fructose" fbc:charge="0" fbc:chemicalFormula="C6H12O6" />
      <species boundaryCondition="false" compartment="c" constant="false" hasOnlySubstanceUnits="false" id="M_fum_c" name="Fumarate" fbc:charge="-2" fbc:chemicalFormula="C4H2O4" />
      <species boundaryCondition="false" compartment="e" constant="false" hasOnlySubstanceUnits="false" id="M_fum_e" name="Fumarate" fbc:charge="-2" fbc:chemicalFormula="C4H2O4" />
      <species boundaryCondition="false" compartment="p" constant="false" hasOnlySubstanceUnits="false" id="M_fum_p" name="Fumarate" fbc:charge="-2" fbc:chemicalFormula="C4H2O4" />
      <species boundaryCondition="false" compartment="c" constant="false" hasOnlySubstanceUnits="false" id="M_g1p_c" name="D-Glucose 1-phosphate" fbc:charge="-2" fbc:chemicalFormula="C6H11O9P" />
      <species boundaryCondition="false" compartment="c" constant="false" hasOnlySubstanceUnits="false" id="M_g3p_c" name="Glyceraldehyde 3-phosphate" fbc:charge="-2" fbc:chemicalFormula="C3H5O6P" />
      <species boundaryCondition="false" compartment="c" constant="false" hasOnlySubstanceUnits="false" id="M_g6p_DASH_B_c" name="beta-D-glucose 6-phosphate" fbc:charge="-2" fbc:chemicalFormula="C6H11O9P" />
      <species boundaryCondition="false" compartment="c" constant="false" hasOnlySubstanceUnits="false" id="M_g6p_c" name="D-Glucose 6-phosphate" fbc:charge="-2" fbc:chemicalFormula="C6H11O9P" />
      <species boundaryCondition="false" compartment="c" constant="false" hasOnlySubstanceUnits="false" id="M_ga_c" name="Gallic acid" fbc:charge="-1" fbc:chemicalFormula="C7H5O5" />
      <species boundaryCondition="false" compartment="e" constant="false" hasOnlySubstanceUnits="false" id="M_ga_e" name="Gallic acid" fbc:charge="-1" fbc:chemicalFormula="C7H5O5" />
      <species boundaryCondition="false" compartment="p" constant="false" hasOnlySubstanceUnits="false" id="M_ga_p" name="Gallic acid" fbc:charge="-1" fbc:chemicalFormula="C7H5O5" />
      <species boundaryCondition="false" compartment="c" constant="false" hasOnlySubstanceUnits="false" id="M_gam1p_c" name="D-Glucosamine 1-phosphate" fbc:charge="-1" fbc:chemicalFormula="C6H13NO8P" />
      <species boundaryCondition="false" compartment="c" constant="false" hasOnlySubstanceUnits="false" id="M_gam6p_c" name="D-Glucosamine 6-phosphate" fbc:charge="-1" fbc:chemicalFormula="C6H13NO8P" />
      <species boundaryCondition="false" compartment="c" constant="false" hasOnlySubstanceUnits="false" id="M_gar_c" name="N1-(5-Phospho-D-ribosyl)glycinamide" fbc:charge="-1" fbc:chemicalFormula="C7H14N2O8P" />
      <species boundaryCondition="false" compartment="c" constant="false" hasOnlySubstanceUnits="false" id="M_gcald_c" name="Glycolaldehyde" fbc:charge="0" fbc:chemicalFormula="C2H4O2" />
      <species boundaryCondition="false" compartment="c" constant="false" hasOnlySubstanceUnits="false" id="M_gdbtal_c" name="4-Guanidinobutanal" fbc:charge="1" fbc:chemicalFormula="C5H12N3O" />
      <species boundaryCondition="false" compartment="c" constant="false" hasOnlySubstanceUnits="false" id="M_gdp_c" name="GDP" fbc:charge="-3" fbc:chemicalFormula="C10H12N5O11P2" />
      <species boundaryCondition="false" compartment="c" constant="false" hasOnlySubstanceUnits="false" id="M_gdptp_c" name="Guanosine 3'-diphosphate 5'-triphosphate" fbc:charge="-7" fbc:chemicalFormula="C10H11N5O20P5" />
      <species boundaryCondition="false" compartment="c" constant="false" hasOnlySubstanceUnits="false" id="M_glc_DASH_D_c" name="D-Glucose" fbc:charge="0" fbc:chemicalFormula="C6H12O6" />
      <species boundaryCondition="false" compartment="e" constant="false" hasOnlySubstanceUnits="false" id="M_glc_DASH_D_e" name="D-Glucose" fbc:charge="0" fbc:chemicalFormula="C6H12O6" />
      <species boundaryCondition="false" compartment="p" constant="false" hasOnlySubstanceUnits="false" id="M_glc_DASH_D_p" name="D-Glucose" fbc:charge="0" fbc:chemicalFormula="C6H12O6" />
      <species boundaryCondition="false" compartment="c" constant="false" hasOnlySubstanceUnits="false" id="M_glcn_c" name="D-Gluconate" fbc:charge="-1" fbc:chemicalFormula="C6H11O7" />
      <species boundaryCondition="false" compartment="e" constant="false" hasOnlySubstanceUnits="false" id="M_glcn_e" name="D-Gluconate" fbc:charge="-1" fbc:chemicalFormula="C6H11O7" />
      <species boundaryCondition="false" compartment="p" constant="false" hasOnlySubstanceUnits="false" id="M_glcn_p" name="D-Gluconate" fbc:charge="-1" fbc:chemicalFormula="C6H11O7" />
      <species boundaryCondition="false" compartment="c" constant="false" hasOnlySubstanceUnits="false" id="M_gln_DASH_L_c" name="L-Glutamine" fbc:charge="0" fbc:chemicalFormula="C5H10N2O3" />
      <species boundaryCondition="false" compartment="c" constant="false" hasOnlySubstanceUnits="false" id="M_glntrna_c" name="L-Glutaminyl-tRNA(Gln)" fbc:charge="1" fbc:chemicalFormula="C5H9N2O2R" />
      <species boundaryCondition="false" compartment="c" constant="false" hasOnlySubstanceUnits="false" id="M_glu1sa_c" name="L-Glutamate 1-semialdehyde" fbc:charge="0" fbc:chemicalFormula="C5H9NO3" />
      <species boundaryCondition="false" compartment="c" constant="false" hasOnlySubstanceUnits="false" id="M_glu5p_c" name="L-Glutamate 5-phosphate" fbc:charge="-2" fbc:chemicalFormula="C5H8NO7P" />
      <species boundaryCondition="false" compartment="c" constant="false" hasOnlySubstanceUnits="false" id="M_glu5sa_c" name="L-Glutamate 5-semialdehyde" fbc:charge="0" fbc:chemicalFormula="C5H9NO3" />
      <species boundaryCondition="false" compartment="c" constant="false" hasOnlySubstanceUnits="false" id="M_glu_DASH_D_c" name="D-Glutamate" fbc:charge="-1" fbc:chemicalFormula="C5H8NO4" />
      <species boundaryCondition="false" compartment="c" constant="false" hasOnlySubstanceUnits="false" id="M_glu_DASH_L_c" name="L-Glutamate" fbc:charge="-1" fbc:chemicalFormula="C5H8NO4" />
      <species boundaryCondition="false" compartment="e" constant="false" hasOnlySubstanceUnits="false" id="M_glu_DASH_L_e" name="L-Glutamate" fbc:charge="-1" fbc:chemicalFormula="C5H8NO4" />
      <species boundaryCondition="false" compartment="p" constant="false" hasOnlySubstanceUnits="false" id="M_glu_DASH_L_p" name="L-Glutamate" fbc:charge="-1" fbc:chemicalFormula="C5H8NO4" />
      <species boundaryCondition="false" compartment="c" constant="false" hasOnlySubstanceUnits="false" id="M_glucys_c" name="gamma-L-Glutamyl-L-cysteine" fbc:charge="-1" fbc:chemicalFormula="C8H13N2O5S" />
      <species boundaryCondition="false" compartment="c" constant="false" hasOnlySubstanceUnits="false" id="M_glutar_c" name="Glutarate" fbc:charge="-2" fbc:chemicalFormula="C5H6O4" />
      <species boundaryCondition="false" compartment="c" constant="false" hasOnlySubstanceUnits="false" id="M_glutcoa_c" name="Glutaryl-CoA" fbc:charge="-5" fbc:chemicalFormula="C26H37N7O19P3S" />
      <species boundaryCondition="false" compartment="c" constant="false" hasOnlySubstanceUnits="false" id="M_glutrna_LPAREN_gln_RPAREN__c" name="L-Glutamyl-tRNA(Gln)" fbc:charge="0" fbc:chemicalFormula="C5H7NO3R" />
      <species boundaryCondition="false" compartment="c" constant="false" hasOnlySubstanceUnits="false" id="M_glutrna_c" name="L-Glutamyl-tRNA(Glu)" fbc:charge="0" fbc:chemicalFormula="C5H7NO3R" />
      <species boundaryCondition="false" compartment="c" constant="false" hasOnlySubstanceUnits="false" id="M_glx_c" name="Glyoxylate" fbc:charge="-1" fbc:chemicalFormula="C2H1O3" />
      <species boundaryCondition="false" compartment="c" constant="false" hasOnlySubstanceUnits="false" id="M_gly_c" name="Glycine" fbc:charge="0" fbc:chemicalFormula="C2H5NO2" />
      <species boundaryCondition="false" compartment="e" constant="false" hasOnlySubstanceUnits="false" id="M_gly_e" name="Glycine" fbc:charge="0" fbc:chemicalFormula="C2H5NO2" />
      <species boundaryCondition="false" compartment="p" constant="false" hasOnlySubstanceUnits="false" id="M_gly_p" name="Glycine" fbc:charge="0" fbc:chemicalFormula="C2H5NO2" />
      <species boundaryCondition="false" compartment="c" constant="false" hasOnlySubstanceUnits="false" id="M_glyald_c" name="D-Glyceraldehyde" fbc:charge="0" fbc:chemicalFormula="C3H6O3" />
      <species boundaryCondition="false" compartment="e" constant="false" hasOnlySubstanceUnits="false" id="M_glyald_e" name="D-Glyceraldehyde" fbc:charge="0" fbc:chemicalFormula="C3H6O3" />
      <species boundaryCondition="false" compartment="p" constant="false" hasOnlySubstanceUnits="false" id="M_glyald_p" name="D-Glyceraldehyde" fbc:charge="0" fbc:chemicalFormula="C3H6O3" />
      <species boundaryCondition="false" compartment="c" constant="false" hasOnlySubstanceUnits="false" id="M_glyb_c" name="Glycine betaine" fbc:charge="0" fbc:chemicalFormula="C5H11NO2" />
      <species boundaryCondition="false" compartment="e" constant="false" hasOnlySubstanceUnits="false" id="M_glyb_e" name="Glycine betaine" fbc:charge="0" fbc:chemicalFormula="C5H11NO2" />
      <species boundaryCondition="false" compartment="p" constant="false" hasOnlySubstanceUnits="false" id="M_glyb_p" name="Glycine betaine" fbc:charge="0" fbc:chemicalFormula="C5H11NO2" />
      <species boundaryCondition="false" compartment="c" constant="false" hasOnlySubstanceUnits="false" id="M_glyc3p_c" name="Glycerol 3-phosphate" fbc:charge="-2" fbc:chemicalFormula="C3H7O6P" />
      <species boundaryCondition="false" compartment="c" constant="false" hasOnlySubstanceUnits="false" id="M_glyc_DASH_R_c" name="(R)-Glycerate" fbc:charge="-1" fbc:chemicalFormula="C3H5O4" />
      <species boundaryCondition="false" compartment="c" constant="false" hasOnlySubstanceUnits="false" id="M_glyc_c" name="Glycerol" fbc:charge="0" fbc:chemicalFormula="C3H8O3" />
      <species boundaryCondition="false" compartment="e" constant="false" hasOnlySubstanceUnits="false" id="M_glyc_e" name="Glycerol" fbc:charge="0" fbc:chemicalFormula="C3H8O3" />
      <species boundaryCondition="false" compartment="p" constant="false" hasOnlySubstanceUnits="false" id="M_glyc_p" name="Glycerol" fbc:charge="0" fbc:chemicalFormula="C3H8O3" />
      <species boundaryCondition="false" compartment="c" constant="false" hasOnlySubstanceUnits="false" id="M_glyclt_c" name="Glycolate" fbc:charge="-1" fbc:chemicalFormula="C2H3O3" />
      <species boundaryCondition="false" compartment="e" constant="false" hasOnlySubstanceUnits="false" id="M_glyclt_e" name="Glycolate" fbc:charge="-1" fbc:chemicalFormula="C2H3O3" />
      <species boundaryCondition="false" compartment="p" constant="false" hasOnlySubstanceUnits="false" id="M_glyclt_p" name="Glycolate" fbc:charge="-1" fbc:chemicalFormula="C2H3O3" />
      <species boundaryCondition="false" compartment="c" constant="false" hasOnlySubstanceUnits="false" id="M_glytrna_c" name="Glycyl-tRNA(Gly)" fbc:charge="1" fbc:chemicalFormula="C2H4NOR" />
      <species boundaryCondition="false" compartment="c" constant="false" hasOnlySubstanceUnits="false" id="M_gmp_c" name="GMP" fbc:charge="-2" fbc:chemicalFormula="C10H12N5O8P" />
      <species boundaryCondition="false" compartment="p" constant="false" hasOnlySubstanceUnits="false" id="M_gmp_p" name="GMP" fbc:charge="-2" fbc:chemicalFormula="C10H12N5O8P" />
      <species boundaryCondition="false" compartment="c" constant="false" hasOnlySubstanceUnits="false" id="M_grdp_c" name="Geranyl diphosphate" fbc:charge="-3" fbc:chemicalFormula="C10H17O7P2" />
      <species boundaryCondition="false" compartment="c" constant="false" hasOnlySubstanceUnits="false" id="M_gsn_c" name="Guanosine" fbc:charge="0" fbc:chemicalFormula="C10H13N5O5" />
      <species boundaryCondition="false" compartment="p" constant="false" hasOnlySubstanceUnits="false" id="M_gsn_p" name="Guanosine" fbc:charge="0" fbc:chemicalFormula="C10H13N5O5" />
      <species boundaryCondition="false" compartment="c" constant="false" hasOnlySubstanceUnits="false" id="M_gthox_c" name="Oxidized glutathione" fbc:charge="-2" fbc:chemicalFormula="C20H30N6O12S2" />
      <species boundaryCondition="false" compartment="c" constant="false" hasOnlySubstanceUnits="false" id="M_gthrd_c" name="Reduced glutathione" fbc:charge="-1" fbc:chemicalFormula="C10H16N3O6S" />
      <species boundaryCondition="false" compartment="c" constant="false" hasOnlySubstanceUnits="false" id="M_gtp_c" name="GTP" fbc:charge="-4" fbc:chemicalFormula="C10H12N5O14P3" />
      <species boundaryCondition="false" compartment="c" constant="false" hasOnlySubstanceUnits="false" id="M_gua_c" name="Guanine" fbc:charge="0" fbc:chemicalFormula="C5H5N5O" />
      <species boundaryCondition="false" compartment="c" constant="false" hasOnlySubstanceUnits="false" id="M_h2_c" name="H2" fbc:charge="0" fbc:chemicalFormula="H2" />
      <species boundaryCondition="false" compartment="e" constant="false" hasOnlySubstanceUnits="false" id="M_h2_e" name="H2" fbc:charge="0" fbc:chemicalFormula="H2" />
      <species boundaryCondition="false" compartment="p" constant="false" hasOnlySubstanceUnits="false" id="M_h2_p" name="H2" fbc:charge="0" fbc:chemicalFormula="H2" />
      <species boundaryCondition="false" compartment="c" constant="false" hasOnlySubstanceUnits="false" id="M_h2co3_c" name="carbonic acid" fbc:charge="0" fbc:chemicalFormula="H2CO3" />
      <species boundaryCondition="false" compartment="c" constant="false" hasOnlySubstanceUnits="false" id="M_h2mb4p_c" name="1-hydroxy-2-methyl-2-(E)-butenyl 4-diphosphate" fbc:charge="-3" fbc:chemicalFormula="C5H9O8P2" />
      <species boundaryCondition="false" compartment="c" constant="false" hasOnlySubstanceUnits="false" id="M_h2o2_c" name="Hydrogen peroxide" fbc:charge="0" fbc:chemicalFormula="H2O2" />
      <species boundaryCondition="false" compartment="c" constant="false" hasOnlySubstanceUnits="false" id="M_h2o_c" name="H2O" fbc:charge="0" fbc:chemicalFormula="H2O" />
      <species boundaryCondition="false" compartment="e" constant="false" hasOnlySubstanceUnits="false" id="M_h2o_e" name="H2O" fbc:charge="0" fbc:chemicalFormula="H2O" />
      <species boundaryCondition="false" compartment="p" constant="false" hasOnlySubstanceUnits="false" id="M_h2o_p" name="H2O" fbc:charge="0" fbc:chemicalFormula="H2O" />
      <species boundaryCondition="false" compartment="c" constant="false" hasOnlySubstanceUnits="false" id="M_h2s_c" name="Hydrogen sulfide" fbc:charge="0" fbc:chemicalFormula="H2S" />
      <species boundaryCondition="false" compartment="c" constant="false" hasOnlySubstanceUnits="false" id="M_h_c" name="H+" fbc:charge="1" fbc:chemicalFormula="H" />
      <species boundaryCondition="false" compartment="e" constant="false" hasOnlySubstanceUnits="false" id="M_h_e" name="H+" fbc:charge="1" fbc:chemicalFormula="H" />
      <species boundaryCondition="false" compartment="p" constant="false" hasOnlySubstanceUnits="false" id="M_h_p" name="H+" fbc:charge="1" fbc:chemicalFormula="H" />
      <species boundaryCondition="false" compartment="c" constant="false" hasOnlySubstanceUnits="false" id="M_hco3_c" name="Bicarbonate" fbc:charge="-1" fbc:chemicalFormula="CHO3" />
      <species boundaryCondition="false" compartment="e" constant="false" hasOnlySubstanceUnits="false" id="M_hco3_e" name="Bicarbonate" fbc:charge="-1" fbc:chemicalFormula="CHO3" />
      <species boundaryCondition="false" compartment="c" constant="false" hasOnlySubstanceUnits="false" id="M_hcys_DASH_L_c" name="L-Homocysteine" fbc:charge="0" fbc:chemicalFormula="C4H9NO2S" />
      <species boundaryCondition="false" compartment="e" constant="false" hasOnlySubstanceUnits="false" id="M_hdca_e" name="Hexadecanoate (n-C16:0)" fbc:charge="-1" fbc:chemicalFormula="C16H31O2" />
      <species boundaryCondition="false" compartment="p" constant="false" hasOnlySubstanceUnits="false" id="M_hdca_p" name="Hexadecanoate (n-C16:0)" fbc:charge="-1" fbc:chemicalFormula="C16H31O2" />
      <species boundaryCondition="false" compartment="c" constant="false" hasOnlySubstanceUnits="false" id="M_hdd2coa_c" name="trans-Hexadec-2-enoyl-CoA" fbc:charge="-4" fbc:chemicalFormula="C37H60N7O17P3S" />
      <species boundaryCondition="false" compartment="c" constant="false" hasOnlySubstanceUnits="false" id="M_hdeACP_c" name="cis-hexadec-9-enoyl-[acyl-carrier protein] (n-C16:1)" fbc:charge="-1" fbc:chemicalFormula="C27H49N2O8PRS" />
      <species boundaryCondition="false" compartment="c" constant="false" hasOnlySubstanceUnits="false" id="M_hemeO_c" name="Heme O" fbc:charge="-2" fbc:chemicalFormula="C49H56FeN4O5" />
      <species boundaryCondition="false" compartment="c" constant="false" hasOnlySubstanceUnits="false" id="M_hexACP_c" name="Hexanoyl-ACP (n-C6:0ACP)" fbc:charge="-1" fbc:chemicalFormula="C17H31N2O8PRS" />
      <species boundaryCondition="false" compartment="c" constant="false" hasOnlySubstanceUnits="false" id="M_hgbam_c" name="Hydrogenobyrinate a,c diamide" fbc:charge="-5" fbc:chemicalFormula="C45H57N6O12" />
      <species boundaryCondition="false" compartment="c" constant="false" hasOnlySubstanceUnits="false" id="M_hgbyr_c" name="Hydrogenobyrinate" fbc:charge="-6" fbc:chemicalFormula="C45H54N4O14" />
      <species boundaryCondition="false" compartment="c" constant="false" hasOnlySubstanceUnits="false" id="M_hgentis_c" name="Homogentisate" fbc:charge="-1" fbc:chemicalFormula="C8H7O4" />
      <species boundaryCondition="false" compartment="c" constant="false" hasOnlySubstanceUnits="false" id="M_his_DASH_L_c" name="L-Histidine" fbc:charge="0" fbc:chemicalFormula="C6H9N3O2" />
      <species boundaryCondition="false" compartment="e" constant="false" hasOnlySubstanceUnits="false" id="M_his_DASH_L_e" name="L-Histidine" fbc:charge="0" fbc:chemicalFormula="C6H9N3O2" />
      <species boundaryCondition="false" compartment="p" constant="false" hasOnlySubstanceUnits="false" id="M_his_DASH_L_p" name="L-Histidine" fbc:charge="0" fbc:chemicalFormula="C6H9N3O2" />
      <species boundaryCondition="false" compartment="c" constant="false" hasOnlySubstanceUnits="false" id="M_hisp_c" name="L-Histidinol phosphate" fbc:charge="-1" fbc:chemicalFormula="C6H11N3O4P" />
      <species boundaryCondition="false" compartment="c" constant="false" hasOnlySubstanceUnits="false" id="M_histd_c" name="L-Histidinol" fbc:charge="1" fbc:chemicalFormula="C6H12N3O" />
      <species boundaryCondition="false" compartment="c" constant="false" hasOnlySubstanceUnits="false" id="M_histrna_c" name="L-Histidyl-tRNA(His)" fbc:charge="1" fbc:chemicalFormula="C6H8N3OR" />
      <species boundaryCondition="false" compartment="c" constant="false" hasOnlySubstanceUnits="false" id="M_hmbil_c" name="Hydroxymethylbilane" fbc:charge="-8" fbc:chemicalFormula="C40H38N4O17" />
      <species boundaryCondition="false" compartment="c" constant="false" hasOnlySubstanceUnits="false" id="M_hmccm_c" name="2-Hydroxy-5-methyl-cis,cis-muconate" fbc:charge="-2" fbc:chemicalFormula="C7H6O5" />
      <species boundaryCondition="false" compartment="c" constant="false" hasOnlySubstanceUnits="false" id="M_hmccms_c" name="2-Hydroxy-5-methyl-cis,cis-muconic semialdehyde" fbc:charge="-1" fbc:chemicalFormula="C7H7O4" />
      <species boundaryCondition="false" compartment="c" constant="false" hasOnlySubstanceUnits="false" id="M_hmgcoa_c" name="Hydroxymethylglutaryl-CoA" fbc:charge="-5" fbc:chemicalFormula="C27H39N7O20P3S" />
      <species boundaryCondition="false" compartment="c" constant="false" hasOnlySubstanceUnits="false" id="M_hom_DASH_L_c" name="L-Homoserine" fbc:charge="0" fbc:chemicalFormula="C4H9NO3" />
      <species boundaryCondition="false" compartment="c" constant="false" hasOnlySubstanceUnits="false" id="M_hpyr_c" name="Hydroxypyruvate" fbc:charge="-1" fbc:chemicalFormula="C3H3O4" />
      <species boundaryCondition="false" compartment="c" constant="false" hasOnlySubstanceUnits="false" id="M_hx2coa_c" name="trans-Hex-2-enoyl-CoA" fbc:charge="-4" fbc:chemicalFormula="C27H40N7O17P3S" />
      <species boundaryCondition="false" compartment="e" constant="false" hasOnlySubstanceUnits="false" id="M_hxa_e" name="Hexanoate (n-C6:0)" fbc:charge="-1" fbc:chemicalFormula="C6H11O2" />
      <species boundaryCondition="false" compartment="p" constant="false" hasOnlySubstanceUnits="false" id="M_hxa_p" name="Hexanoate (n-C6:0)" fbc:charge="-1" fbc:chemicalFormula="C6H11O2" />
      <species boundaryCondition="false" compartment="c" constant="false" hasOnlySubstanceUnits="false" id="M_hxan_c" name="Hypoxanthine" fbc:charge="0" fbc:chemicalFormula="C5H4N4O" />
      <species boundaryCondition="false" compartment="c" constant="false" hasOnlySubstanceUnits="false" id="M_hxcoa_c" name="Hexanoyl-CoA (n-C6:0CoA)" fbc:charge="-4" fbc:chemicalFormula="C27H42N7O17P3S" />
      <species boundaryCondition="false" compartment="c" constant="false" hasOnlySubstanceUnits="false" id="M_iasp_c" name="Iminoaspartate" fbc:charge="-2" fbc:chemicalFormula="C4H3NO4" />
      <species boundaryCondition="false" compartment="c" constant="false" hasOnlySubstanceUnits="false" id="M_ibcoa_c" name="Isobutyryl-CoA" fbc:charge="-4" fbc:chemicalFormula="C25H38N7O17P3S" />
      <species boundaryCondition="false" compartment="c" constant="false" hasOnlySubstanceUnits="false" id="M_icit_c" name="Isocitrate" fbc:charge="-3" fbc:chemicalFormula="C6H5O7" />
      <species boundaryCondition="false" compartment="e" constant="false" hasOnlySubstanceUnits="false" id="M_icit_e" name="Isocitrate" fbc:charge="-3" fbc:chemicalFormula="C6H5O7" />
      <species boundaryCondition="false" compartment="p" constant="false" hasOnlySubstanceUnits="false" id="M_icit_p" name="Isocitrate" fbc:charge="-3" fbc:chemicalFormula="C6H5O7" />
      <species boundaryCondition="false" compartment="c" constant="false" hasOnlySubstanceUnits="false" id="M_ile_DASH_L_c" name="L-Isoleucine" fbc:charge="0" fbc:chemicalFormula="C6H13NO2" />
      <species boundaryCondition="false" compartment="e" constant="false" hasOnlySubstanceUnits="false" id="M_ile_DASH_L_e" name="L-Isoleucine" fbc:charge="0" fbc:chemicalFormula="C6H13NO2" />
      <species boundaryCondition="false" compartment="p" constant="false" hasOnlySubstanceUnits="false" id="M_ile_DASH_L_p" name="L-Isoleucine" fbc:charge="0" fbc:chemicalFormula="C6H13NO2" />
      <species boundaryCondition="false" compartment="c" constant="false" hasOnlySubstanceUnits="false" id="M_iletrna_c" name="L-Isoleucyl-tRNA(Ile)" fbc:charge="1" fbc:chemicalFormula="C6H12NOR" />
      <species boundaryCondition="false" compartment="c" constant="false" hasOnlySubstanceUnits="false" id="M_imacp_c" name="3-(Imidazol-4-yl)-2-oxopropyl phosphate" fbc:charge="-2" fbc:chemicalFormula="C6H7N2O5P" />
      <species boundaryCondition="false" compartment="c" constant="false" hasOnlySubstanceUnits="false" id="M_imp_c" name="IMP" fbc:charge="-2" fbc:chemicalFormula="C10H11N4O8P" />
      <species boundaryCondition="false" compartment="p" constant="false" hasOnlySubstanceUnits="false" id="M_imp_p" name="IMP" fbc:charge="-2" fbc:chemicalFormula="C10H11N4O8P" />
      <species boundaryCondition="false" compartment="c" constant="false" hasOnlySubstanceUnits="false" id="M_indole_c" name="Indole" fbc:charge="0" fbc:chemicalFormula="C8H7N" />
      <species boundaryCondition="false" compartment="c" constant="false" hasOnlySubstanceUnits="false" id="M_ins_c" name="Inosine" fbc:charge="0" fbc:chemicalFormula="C10H12N4O5" />
      <species boundaryCondition="false" compartment="p" constant="false" hasOnlySubstanceUnits="false" id="M_ins_p" name="Inosine" fbc:charge="0" fbc:chemicalFormula="C10H12N4O5" />
      <species boundaryCondition="false" compartment="c" constant="false" hasOnlySubstanceUnits="false" id="M_ipdp_c" name="Isopentenyl diphosphate" fbc:charge="-3" fbc:chemicalFormula="C5H9O7P2" />
      <species boundaryCondition="false" compartment="c" constant="false" hasOnlySubstanceUnits="false" id="M_isetac_c" name="Isethionic acid" fbc:charge="-1" fbc:chemicalFormula="C2H5O4S" />
      <species boundaryCondition="false" compartment="e" constant="false" hasOnlySubstanceUnits="false" id="M_isetac_e" name="Isethionic acid" fbc:charge="-1" fbc:chemicalFormula="C2H5O4S" />
      <species boundaryCondition="false" compartment="p" constant="false" hasOnlySubstanceUnits="false" id="M_isetac_p" name="Isethionic acid" fbc:charge="-1" fbc:chemicalFormula="C2H5O4S" />
      <species boundaryCondition="false" compartment="c" constant="false" hasOnlySubstanceUnits="false" id="M_ivcoa_c" name="Isovaleryl-CoA" fbc:charge="-4" fbc:chemicalFormula="C26H40N7O17P3S" />
      <species boundaryCondition="false" compartment="c" constant="false" hasOnlySubstanceUnits="false" id="M_lac_DASH_D_c" name="D-Lactate" fbc:charge="-1" fbc:chemicalFormula="C3H5O3" />
      <species boundaryCondition="false" compartment="e" constant="false" hasOnlySubstanceUnits="false" id="M_lac_DASH_D_e" name="D-Lactate" fbc:charge="-1" fbc:chemicalFormula="C3H5O3" />
      <species boundaryCondition="false" compartment="p" constant="false" hasOnlySubstanceUnits="false" id="M_lac_DASH_D_p" name="D-Lactate" fbc:charge="-1" fbc:chemicalFormula="C3H5O3" />
      <species boundaryCondition="false" compartment="c" constant="false" hasOnlySubstanceUnits="false" id="M_lac_DASH_L_c" name="L-Lactate" fbc:charge="-1" fbc:chemicalFormula="C3H5O3" />
      <species boundaryCondition="false" compartment="e" constant="false" hasOnlySubstanceUnits="false" id="M_lac_DASH_L_e" name="L-Lactate" fbc:charge="-1" fbc:chemicalFormula="C3H5O3" />
      <species boundaryCondition="false" compartment="p" constant="false" hasOnlySubstanceUnits="false" id="M_lac_DASH_L_p" name="L-Lactate" fbc:charge="-1" fbc:chemicalFormula="C3H5O3" />
      <species boundaryCondition="false" compartment="c" constant="false" hasOnlySubstanceUnits="false" id="M_leu_DASH_L_c" name="L-Leucine" fbc:charge="0" fbc:chemicalFormula="C6H13NO2" />
      <species boundaryCondition="false" compartment="e" constant="false" hasOnlySubstanceUnits="false" id="M_leu_DASH_L_e" name="L-Leucine" fbc:charge="0" fbc:chemicalFormula="C6H13NO2" />
      <species boundaryCondition="false" compartment="p" constant="false" hasOnlySubstanceUnits="false" id="M_leu_DASH_L_p" name="L-Leucine" fbc:charge="0" fbc:chemicalFormula="C6H13NO2" />
      <species boundaryCondition="false" compartment="c" constant="false" hasOnlySubstanceUnits="false" id="M_leutrna_c" name="L-Leucyl-tRNA(Leu)" fbc:charge="1" fbc:chemicalFormula="C6H12NOR" />
      <species boundaryCondition="false" compartment="c" constant="false" hasOnlySubstanceUnits="false" id="M_lpam_c" name="Lipoamide" fbc:charge="0" fbc:chemicalFormula="C8H15NOS2" />
      <species boundaryCondition="false" compartment="c" constant="false" hasOnlySubstanceUnits="false" id="M_lys_DASH_D_c" name="D-Lysine" fbc:charge="1" fbc:chemicalFormula="C6H15N2O2" />
      <species boundaryCondition="false" compartment="c" constant="false" hasOnlySubstanceUnits="false" id="M_lys_DASH_L_c" name="L-Lysine" fbc:charge="1" fbc:chemicalFormula="C6H15N2O2" />
      <species boundaryCondition="false" compartment="e" constant="false" hasOnlySubstanceUnits="false" id="M_lys_DASH_L_e" name="L-Lysine" fbc:charge="1" fbc:chemicalFormula="C6H15N2O2" />
      <species boundaryCondition="false" compartment="p" constant="false" hasOnlySubstanceUnits="false" id="M_lys_DASH_L_p" name="L-Lysine" fbc:charge="1" fbc:chemicalFormula="C6H15N2O2" />
      <species boundaryCondition="false" compartment="c" constant="false" hasOnlySubstanceUnits="false" id="M_lystrna_c" name="L-Lysine-tRNA (Lys)" fbc:charge="2" fbc:chemicalFormula="C6H14N2OR" />
      <species boundaryCondition="false" compartment="c" constant="false" hasOnlySubstanceUnits="false" id="M_m_DASH_tol_c" name="m-toluate" fbc:charge="-1" fbc:chemicalFormula="C8H7O2" />
      <species boundaryCondition="false" compartment="c" constant="false" hasOnlySubstanceUnits="false" id="M_m_DASH_xyl_c" name="m-Xylene" fbc:charge="0" fbc:chemicalFormula="C8H10" />
      <species boundaryCondition="false" compartment="e" constant="false" hasOnlySubstanceUnits="false" id="M_m_DASH_xyl_e" name="m-Xylene" fbc:charge="0" fbc:chemicalFormula="C8H10" />
      <species boundaryCondition="false" compartment="p" constant="false" hasOnlySubstanceUnits="false" id="M_m_DASH_xyl_p" name="m-Xylene" fbc:charge="0" fbc:chemicalFormula="C8H10" />
      <species boundaryCondition="false" compartment="c" constant="false" hasOnlySubstanceUnits="false" id="M_malACP_c" name="Malonyl-[acyl-carrier protein]" fbc:charge="-2" fbc:chemicalFormula="C14H22N2O10PRS" />
      <species boundaryCondition="false" compartment="c" constant="false" hasOnlySubstanceUnits="false" id="M_mal_DASH_L_c" name="L-Malate" fbc:charge="-2" fbc:chemicalFormula="C4H4O5" />
      <species boundaryCondition="false" compartment="e" constant="false" hasOnlySubstanceUnits="false" id="M_mal_DASH_L_e" name="L-Malate" fbc:charge="-2" fbc:chemicalFormula="C4H4O5" />
      <species boundaryCondition="false" compartment="p" constant="false" hasOnlySubstanceUnits="false" id="M_mal_DASH_L_p" name="L-Malate" fbc:charge="-2" fbc:chemicalFormula="C4H4O5" />
      <species boundaryCondition="false" compartment="c" constant="false" hasOnlySubstanceUnits="false" id="M_malcoa_c" name="Malonyl-CoA" fbc:charge="-5" fbc:chemicalFormula="C24H33N7O19P3S" />
      <species boundaryCondition="false" compartment="c" constant="false" hasOnlySubstanceUnits="false" id="M_male_c" name="Maleate" fbc:charge="-2" fbc:chemicalFormula="C4H2O4" />
      <species boundaryCondition="false" compartment="c" constant="false" hasOnlySubstanceUnits="false" id="M_malm_c" name="Maleamate" fbc:charge="-1" fbc:chemicalFormula="C4H4NO3" />
      <species boundaryCondition="false" compartment="c" constant="false" hasOnlySubstanceUnits="false" id="M_mclPHA_c" name="Medium-chain length Polyhydroxyalkanoate (Total)" fbc:charge="0" fbc:chemicalFormula="C36H64O8R4" />
      <species boundaryCondition="false" compartment="c" constant="false" hasOnlySubstanceUnits="false" id="M_mclPHAg_c" name="Medium-chain length Polyhydroxyalkanoate growing." fbc:charge="0" fbc:chemicalFormula="R" />
      <species boundaryCondition="false" compartment="c" constant="false" hasOnlySubstanceUnits="false" id="M_met_DASH_L_c" name="L-Methionine" fbc:charge="0" fbc:chemicalFormula="C5H11NO2S" />
      <species boundaryCondition="false" compartment="e" constant="false" hasOnlySubstanceUnits="false" id="M_met_DASH_L_e" name="L-Methionine" fbc:charge="0" fbc:chemicalFormula="C5H11NO2S" />
      <species boundaryCondition="false" compartment="p" constant="false" hasOnlySubstanceUnits="false" id="M_met_DASH_L_p" name="L-Methionine" fbc:charge="0" fbc:chemicalFormula="C5H11NO2S" />
      <species boundaryCondition="false" compartment="c" constant="false" hasOnlySubstanceUnits="false" id="M_methf_c" name="5,10-Methenyltetrahydrofolate" fbc:charge="-1" fbc:chemicalFormula="C20H20N7O6" />
      <species boundaryCondition="false" compartment="c" constant="false" hasOnlySubstanceUnits="false" id="M_mettrna_c" name="L-Methionyl-tRNA (Met)" fbc:charge="1" fbc:chemicalFormula="C5H10NOSR" />
      <species boundaryCondition="false" compartment="c" constant="false" hasOnlySubstanceUnits="false" id="M_micit_c" name="methylisocitrate" fbc:charge="-3" fbc:chemicalFormula="C7H7O7" />
      <species boundaryCondition="false" compartment="c" constant="false" hasOnlySubstanceUnits="false" id="M_mlthf_c" name="5,10-Methylenetetrahydrofolate" fbc:charge="-2" fbc:chemicalFormula="C20H21N7O6" />
      <species boundaryCondition="false" compartment="c" constant="false" hasOnlySubstanceUnits="false" id="M_mmtsa_c" name="(S)-Methylmalonate semialdehyde" fbc:charge="-1" fbc:chemicalFormula="C4H5O3" />
      <species boundaryCondition="false" compartment="c" constant="false" hasOnlySubstanceUnits="false" id="M_mso3_c" name="methanesulfonate" fbc:charge="-1" fbc:chemicalFormula="CH3O3S" />
      <species boundaryCondition="false" compartment="e" constant="false" hasOnlySubstanceUnits="false" id="M_mso3_e" name="methanesulfonate" fbc:charge="-1" fbc:chemicalFormula="CH3O3S" />
      <species boundaryCondition="false" compartment="p" constant="false" hasOnlySubstanceUnits="false" id="M_mso3_p" name="methanesulfonate" fbc:charge="-1" fbc:chemicalFormula="CH3O3S" />
      <species boundaryCondition="false" compartment="c" constant="false" hasOnlySubstanceUnits="false" id="M_mucl_c" name="mucolactone" fbc:charge="-1" fbc:chemicalFormula="C6H5O4" />
      <species boundaryCondition="false" compartment="c" constant="false" hasOnlySubstanceUnits="false" id="M_myrsACP_c" name="Myristoyl-ACP (n-C14:0ACP)" fbc:charge="-1" fbc:chemicalFormula="C25H47N2O8PRS" />
      <species boundaryCondition="false" compartment="c" constant="false" hasOnlySubstanceUnits="false" id="M_na1_c" name="Sodium" fbc:charge="1" fbc:chemicalFormula="Na" />
      <species boundaryCondition="false" compartment="e" constant="false" hasOnlySubstanceUnits="false" id="M_na1_e" name="Sodium" fbc:charge="1" fbc:chemicalFormula="Na" />
      <species boundaryCondition="false" compartment="p" constant="false" hasOnlySubstanceUnits="false" id="M_na1_p" name="Sodium" fbc:charge="1" fbc:chemicalFormula="Na" />
      <species boundaryCondition="false" compartment="c" constant="false" hasOnlySubstanceUnits="false" id="M_nac_c" name="Nicotinate" fbc:charge="-1" fbc:chemicalFormula="C6H4NO2" />
      <species boundaryCondition="false" compartment="e" constant="false" hasOnlySubstanceUnits="false" id="M_nac_e" name="Nicotinate" fbc:charge="-1" fbc:chemicalFormula="C6H4NO2" />
      <species boundaryCondition="false" compartment="p" constant="false" hasOnlySubstanceUnits="false" id="M_nac_p" name="Nicotinate" fbc:charge="-1" fbc:chemicalFormula="C6H4NO2" />
      <species boundaryCondition="false" compartment="c" constant="false" hasOnlySubstanceUnits="false" id="M_nad_c" name="Nicotinamide adenine dinucleotide" fbc:charge="-1" fbc:chemicalFormula="C21H26N7O14P2" />
      <species boundaryCondition="false" compartment="c" constant="false" hasOnlySubstanceUnits="false" id="M_nadh_c" name="Nicotinamide adenine dinucleotide - reduced" fbc:charge="-2" fbc:chemicalFormula="C21H27N7O14P2" />
      <species boundaryCondition="false" compartment="c" constant="false" hasOnlySubstanceUnits="false" id="M_nadp_c" name="Nicotinamide adenine dinucleotide phosphate" fbc:charge="-3" fbc:chemicalFormula="C21H25N7O17P3" />
      <species boundaryCondition="false" compartment="c" constant="false" hasOnlySubstanceUnits="false" id="M_nadph_c" name="Nicotinamide adenine dinucleotide phosphate - reduced" fbc:charge="-4" fbc:chemicalFormula="C21H26N7O17P3" />
      <species boundaryCondition="false" compartment="c" constant="false" hasOnlySubstanceUnits="false" id="M_nfmalm_c" name="N-Formyl maleamic acid" fbc:charge="-1" fbc:chemicalFormula="C5H4NO4" />
      <species boundaryCondition="false" compartment="c" constant="false" hasOnlySubstanceUnits="false" id="M_nh3_c" name="Ammonia" fbc:charge="0" fbc:chemicalFormula="H3N" />
      <species boundaryCondition="false" compartment="c" constant="false" hasOnlySubstanceUnits="false" id="M_nh4_c" name="Ammonium" fbc:charge="1" fbc:chemicalFormula="H4N" />
      <species boundaryCondition="false" compartment="e" constant="false" hasOnlySubstanceUnits="false" id="M_nh4_e" name="Ammonium" fbc:charge="1" fbc:chemicalFormula="H4N" />
      <species boundaryCondition="false" compartment="p" constant="false" hasOnlySubstanceUnits="false" id="M_nh4_p" name="Ammonium" fbc:charge="1" fbc:chemicalFormula="H4N" />
      <species boundaryCondition="false" compartment="c" constant="false" hasOnlySubstanceUnits="false" id="M_ni2_c" name="nickel" fbc:charge="2" fbc:chemicalFormula="Ni" />
      <species boundaryCondition="false" compartment="e" constant="false" hasOnlySubstanceUnits="false" id="M_ni2_e" name="nickel" fbc:charge="2" fbc:chemicalFormula="Ni" />
      <species boundaryCondition="false" compartment="p" constant="false" hasOnlySubstanceUnits="false" id="M_ni2_p" name="nickel" fbc:charge="2" fbc:chemicalFormula="Ni" />
      <species boundaryCondition="false" compartment="c" constant="false" hasOnlySubstanceUnits="false" id="M_nicrnt_c" name="Nicotinate D-ribonucleotide" fbc:charge="-2" fbc:chemicalFormula="C11H12NO9P" />
      <species boundaryCondition="false" compartment="c" constant="false" hasOnlySubstanceUnits="false" id="M_no2_c" name="Nitrite" fbc:charge="-1" fbc:chemicalFormula="NO2" />
      <species boundaryCondition="false" compartment="e" constant="false" hasOnlySubstanceUnits="false" id="M_no2_e" name="Nitrite" fbc:charge="-1" fbc:chemicalFormula="NO2" />
      <species boundaryCondition="false" compartment="p" constant="false" hasOnlySubstanceUnits="false" id="M_no2_p" name="Nitrite" fbc:charge="-1" fbc:chemicalFormula="NO2" />
      <species boundaryCondition="false" compartment="c" constant="false" hasOnlySubstanceUnits="false" id="M_o2_c" name="O2" fbc:charge="0" fbc:chemicalFormula="O2" />
      <species boundaryCondition="false" compartment="e" constant="false" hasOnlySubstanceUnits="false" id="M_o2_e" name="O2" fbc:charge="0" fbc:chemicalFormula="O2" />
      <species boundaryCondition="false" compartment="p" constant="false" hasOnlySubstanceUnits="false" id="M_o2_p" name="O2" fbc:charge="0" fbc:chemicalFormula="O2" />
      <species boundaryCondition="false" compartment="c" constant="false" hasOnlySubstanceUnits="false" id="M_oaa_c" name="Oxaloacetate" fbc:charge="-2" fbc:chemicalFormula="C4H2O5" />
      <species boundaryCondition="false" compartment="c" constant="false" hasOnlySubstanceUnits="false" id="M_oc2coa_c" name="trans-Oct-2-enoyl-CoA" fbc:charge="-4" fbc:chemicalFormula="C29H44N7O17P3S" />
      <species boundaryCondition="false" compartment="c" constant="false" hasOnlySubstanceUnits="false" id="M_ocACP_c" name="Octanoyl-ACP (n-C8:0ACP)" fbc:charge="-1" fbc:chemicalFormula="C19H35N2O8PRS" />
      <species boundaryCondition="false" compartment="c" constant="false" hasOnlySubstanceUnits="false" id="M_oca_c" name="4-oxalcitromalate" fbc:charge="-3" fbc:chemicalFormula="C7H5O8" />
      <species boundaryCondition="false" compartment="c" constant="false" hasOnlySubstanceUnits="false" id="M_occoa_c" name="Octanoyl-CoA (n-C8:0CoA)" fbc:charge="-4" fbc:chemicalFormula="C29H46N7O17P3S" />
      <species boundaryCondition="false" compartment="c" constant="false" hasOnlySubstanceUnits="false" id="M_ocdcaACP_c" name="Octadecanoyl-ACP (n-C18:0ACP)" fbc:charge="-1" fbc:chemicalFormula="C29H55N2O8PRS" />
      <species boundaryCondition="false" compartment="e" constant="false" hasOnlySubstanceUnits="false" id="M_octa_e" name="octanoate (n-C8:0)" fbc:charge="-1" fbc:chemicalFormula="C8H15O2" />
      <species boundaryCondition="false" compartment="p" constant="false" hasOnlySubstanceUnits="false" id="M_octa_p" name="octanoate (n-C8:0)" fbc:charge="-1" fbc:chemicalFormula="C8H15O2" />
      <species boundaryCondition="false" compartment="c" constant="false" hasOnlySubstanceUnits="false" id="M_octeACP_c" name="cis-octadec-11-enoyl-[acyl-carrier protein] (n-C18:1)" fbc:charge="-1" fbc:chemicalFormula="C29H53N2O8PRS" />
      <species boundaryCondition="false" compartment="c" constant="false" hasOnlySubstanceUnits="false" id="M_ohpb_c" name="2-Oxo-3-hydroxy-4-phosphobutanoate" fbc:charge="-3" fbc:chemicalFormula="C4H4O8P" />
      <species boundaryCondition="false" compartment="c" constant="false" hasOnlySubstanceUnits="false" id="M_omaenol_c" name="4-Carboxy-2-hydroxyhexa-2,4-dienedioate" fbc:charge="-3" fbc:chemicalFormula="C7H3O7" />
      <species boundaryCondition="false" compartment="c" constant="false" hasOnlySubstanceUnits="false" id="M_omaketo_c" name="4-oxalomesaconate (keto form)" fbc:charge="-3" fbc:chemicalFormula="C7H3O7" />
      <species boundaryCondition="false" compartment="c" constant="false" hasOnlySubstanceUnits="false" id="M_op4en_c" name="2-Oxopent-4-enoate" fbc:charge="-1" fbc:chemicalFormula="C5H5O3" />
      <species boundaryCondition="false" compartment="c" constant="false" hasOnlySubstanceUnits="false" id="M_orn_c" name="Ornithine" fbc:charge="1" fbc:chemicalFormula="C5H13N2O2" />
      <species boundaryCondition="false" compartment="e" constant="false" hasOnlySubstanceUnits="false" id="M_orn_e" name="Ornithine" fbc:charge="1" fbc:chemicalFormula="C5H13N2O2" />
      <species boundaryCondition="false" compartment="p" constant="false" hasOnlySubstanceUnits="false" id="M_orn_p" name="Ornithine" fbc:charge="1" fbc:chemicalFormula="C5H13N2O2" />
      <species boundaryCondition="false" compartment="c" constant="false" hasOnlySubstanceUnits="false" id="M_orot5p_c" name="Orotidine 5'-phosphate" fbc:charge="-3" fbc:chemicalFormula="C10H10N2O11P" />
      <species boundaryCondition="false" compartment="c" constant="false" hasOnlySubstanceUnits="false" id="M_orot_c" name="Orotate" fbc:charge="-1" fbc:chemicalFormula="C5H3N2O4" />
      <species boundaryCondition="false" compartment="c" constant="false" hasOnlySubstanceUnits="false" id="M_oxadpcoa_c" name="3-Oxoadipyl-CoA" fbc:charge="-5" fbc:chemicalFormula="C27H37N7O20P3S" />
      <species boundaryCondition="false" compartment="c" constant="false" hasOnlySubstanceUnits="false" id="M_oxalc_c" name="4-oxalocrotonate" fbc:charge="-2" fbc:chemicalFormula="C6H4O5" />
      <species boundaryCondition="false" compartment="c" constant="false" hasOnlySubstanceUnits="false" id="M_oxoarg_DASH_L_c" name="2-Oxoarginine" fbc:charge="0" fbc:chemicalFormula="C6H11N3O3" />
      <species boundaryCondition="false" compartment="c" constant="false" hasOnlySubstanceUnits="false" id="M_oxptn_c" name="5-Oxopentanoate" fbc:charge="-1" fbc:chemicalFormula="C5H7O3" />
      <species boundaryCondition="false" compartment="c" constant="false" hasOnlySubstanceUnits="false" id="M_p_DASH_tol_c" name="p-toluate" fbc:charge="-1" fbc:chemicalFormula="C8H7O2" />
      <species boundaryCondition="false" compartment="c" constant="false" hasOnlySubstanceUnits="false" id="M_p_DASH_xyl_c" name="p-methyltoluene" fbc:charge="0" fbc:chemicalFormula="C8H10" />
      <species boundaryCondition="false" compartment="e" constant="false" hasOnlySubstanceUnits="false" id="M_p_DASH_xyl_e" name="p-methyltoluene" fbc:charge="0" fbc:chemicalFormula="C8H10" />
      <species boundaryCondition="false" compartment="p" constant="false" hasOnlySubstanceUnits="false" id="M_p_DASH_xyl_p" name="p-methyltoluene" fbc:charge="0" fbc:chemicalFormula="C8H10" />
      <species boundaryCondition="false" compartment="c" constant="false" hasOnlySubstanceUnits="false" id="M_pa120_c" name="1,2-didodecanoyl-sn-glycerol 3-phosphate" fbc:charge="-2" fbc:chemicalFormula="C27H51O8P1" />
      <species boundaryCondition="false" compartment="c" constant="false" hasOnlySubstanceUnits="false" id="M_pa160_c" name="1,2-dihexadecanoyl-sn-glycerol 3-phosphate" fbc:charge="-2" fbc:chemicalFormula="C35H67O8P1" />
      <species boundaryCondition="false" compartment="c" constant="false" hasOnlySubstanceUnits="false" id="M_pa161_c" name="1,2-dihexadec-9-enoyl-sn-glycerol 3-phosphate" fbc:charge="-2" fbc:chemicalFormula="C35H63O8P1" />
      <species boundaryCondition="false" compartment="c" constant="false" hasOnlySubstanceUnits="false" id="M_pa180_c" name="1,2-dioctadecanoyl-sn-glycerol 3-phosphate" fbc:charge="-2" fbc:chemicalFormula="C39H75O8P1" />
      <species boundaryCondition="false" compartment="c" constant="false" hasOnlySubstanceUnits="false" id="M_pa181_c" name="1,2-dioctadec-11-enoyl-sn-glycerol 3-phosphate" fbc:charge="-2" fbc:chemicalFormula="C39H71O8P1" />
      <species boundaryCondition="false" compartment="c" constant="false" hasOnlySubstanceUnits="false" id="M_pac_c" name="Phenylacetic acid" fbc:charge="-1" fbc:chemicalFormula="C8H7O2" />
      <species boundaryCondition="false" compartment="e" constant="false" hasOnlySubstanceUnits="false" id="M_pac_e" name="Phenylacetic acid" fbc:charge="-1" fbc:chemicalFormula="C8H7O2" />
      <species boundaryCondition="false" compartment="p" constant="false" hasOnlySubstanceUnits="false" id="M_pac_p" name="Phenylacetic acid" fbc:charge="-1" fbc:chemicalFormula="C8H7O2" />
      <species boundaryCondition="false" compartment="c" constant="false" hasOnlySubstanceUnits="false" id="M_palmACP_c" name="Palmitoyl-ACP (n-C16:0ACP)" fbc:charge="-1" fbc:chemicalFormula="C27H51N2O8PRS" />
      <species boundaryCondition="false" compartment="c" constant="false" hasOnlySubstanceUnits="false" id="M_pan4p_c" name="Pantetheine 4'-phosphate" fbc:charge="-2" fbc:chemicalFormula="C11H21N2O7PS" />
      <species boundaryCondition="false" compartment="c" constant="false" hasOnlySubstanceUnits="false" id="M_pant_DASH_R_c" name="(R)-Pantoate" fbc:charge="-1" fbc:chemicalFormula="C6H11O4" />
      <species boundaryCondition="false" compartment="c" constant="false" hasOnlySubstanceUnits="false" id="M_pdx5p_c" name="Pyridoxine 5'-phosphate" fbc:charge="-2" fbc:chemicalFormula="C8H10NO6P" />
      <species boundaryCondition="false" compartment="c" constant="false" hasOnlySubstanceUnits="false" id="M_pe120_c" name="phosphatidylethanolamine (didodecanoyl, n-C12:0)" fbc:charge="0" fbc:chemicalFormula="C29H58N1O8P1" />
      <species boundaryCondition="false" compartment="p" constant="false" hasOnlySubstanceUnits="false" id="M_pe120_p" name="phosphatidylethanolamine (didodecanoyl, n-C12:0)" fbc:charge="0" fbc:chemicalFormula="C29H58N1O8P1" />
      <species boundaryCondition="false" compartment="c" constant="false" hasOnlySubstanceUnits="false" id="M_pe160_c" name="phosphatidylethanolamine (dihexadecanoyl, n-C16:0)" fbc:charge="0" fbc:chemicalFormula="C37H74N1O8P1" />
      <species boundaryCondition="false" compartment="p" constant="false" hasOnlySubstanceUnits="false" id="M_pe160_p" name="phosphatidylethanolamine (dihexadecanoyl, n-C16:0)" fbc:charge="0" fbc:chemicalFormula="C37H74N1O8P1" />
      <species boundaryCondition="false" compartment="c" constant="false" hasOnlySubstanceUnits="false" id="M_pe161_c" name="phosphatidylethanolamine (dihexadec-9enoyl, n-C16:1)" fbc:charge="0" fbc:chemicalFormula="C37H70N1O8P1" />
      <species boundaryCondition="false" compartment="p" constant="false" hasOnlySubstanceUnits="false" id="M_pe161_p" name="phosphatidylethanolamine (dihexadec-9enoyl, n-C16:1)" fbc:charge="0" fbc:chemicalFormula="C37H70N1O8P1" />
      <species boundaryCondition="false" compartment="c" constant="false" hasOnlySubstanceUnits="false" id="M_pe180_c" name="phosphatidylethanolamine (dioctadecanoyl, n-C18:0)" fbc:charge="0" fbc:chemicalFormula="C41H82N1O8P1" />
      <species boundaryCondition="false" compartment="p" constant="false" hasOnlySubstanceUnits="false" id="M_pe180_p" name="phosphatidylethanolamine (dioctadecanoyl, n-C18:0)" fbc:charge="0" fbc:chemicalFormula="C41H82N1O8P1" />
      <species boundaryCondition="false" compartment="c" constant="false" hasOnlySubstanceUnits="false" id="M_pe181_c" name="phosphatidylethanolamine (dioctadec-11-enoyl, n-C18:1)" fbc:charge="0" fbc:chemicalFormula="C41H78N1O8P1" />
      <species boundaryCondition="false" compartment="p" constant="false" hasOnlySubstanceUnits="false" id="M_pe181_p" name="phosphatidylethanolamine (dioctadec-11-enoyl, n-C18:1)" fbc:charge="0" fbc:chemicalFormula="C41H78N1O8P1" />
      <species boundaryCondition="false" compartment="c" constant="false" hasOnlySubstanceUnits="false" id="M_pentso3_c" name="pentanesulfonate" fbc:charge="-1" fbc:chemicalFormula="C5H11O3S" />
      <species boundaryCondition="false" compartment="e" constant="false" hasOnlySubstanceUnits="false" id="M_pentso3_e" name="pentanesulfonate" fbc:charge="-1" fbc:chemicalFormula="C5H11O3S" />
      <species boundaryCondition="false" compartment="p" constant="false" hasOnlySubstanceUnits="false" id="M_pentso3_p" name="pentanesulfonate" fbc:charge="-1" fbc:chemicalFormula="C5H11O3S" />
      <species boundaryCondition="false" compartment="c" constant="false" hasOnlySubstanceUnits="false" id="M_pep_c" name="Phosphoenolpyruvate" fbc:charge="-3" fbc:chemicalFormula="C3H2O6P" />
      <species boundaryCondition="false" compartment="c" constant="false" hasOnlySubstanceUnits="false" id="M_peptido_kt_c" name="Peptidoglycan subunit of P.putida KT2440" fbc:charge="-2" fbc:chemicalFormula="C40H62N8O21" />
      <species boundaryCondition="false" compartment="c" constant="false" hasOnlySubstanceUnits="false" id="M_pg120_c" name="Phosphatidylglycerol (didodecanoyl, n-C12:0)" fbc:charge="-1" fbc:chemicalFormula="C30H58O10P1" />
      <species boundaryCondition="false" compartment="p" constant="false" hasOnlySubstanceUnits="false" id="M_pg120_p" name="Phosphatidylglycerol (didodecanoyl, n-C12:0)" fbc:charge="-1" fbc:chemicalFormula="C30H58O10P1" />
      <species boundaryCondition="false" compartment="c" constant="false" hasOnlySubstanceUnits="false" id="M_pg160_c" name="Phosphatidylglycerol (dihexadecanoyl, n-C16:0)" fbc:charge="-1" fbc:chemicalFormula="C38H74O10P1" />
      <species boundaryCondition="false" compartment="p" constant="false" hasOnlySubstanceUnits="false" id="M_pg160_p" name="Phosphatidylglycerol (dihexadecanoyl, n-C16:0)" fbc:charge="-1" fbc:chemicalFormula="C38H74O10P1" />
      <species boundaryCondition="false" compartment="c" constant="false" hasOnlySubstanceUnits="false" id="M_pg161_c" name="Phosphatidylglycerol (dihexadec-9-enoyl, n-C16:1)" fbc:charge="-1" fbc:chemicalFormula="C38H70O10P1" />
      <species boundaryCondition="false" compartment="p" constant="false" hasOnlySubstanceUnits="false" id="M_pg161_p" name="Phosphatidylglycerol (dihexadec-9-enoyl, n-C16:1)" fbc:charge="-1" fbc:chemicalFormula="C38H70O10P1" />
      <species boundaryCondition="false" compartment="c" constant="false" hasOnlySubstanceUnits="false" id="M_pg180_c" name="Phosphatidylglycerol (dioctadecanoyl, n-C18:0)" fbc:charge="-1" fbc:chemicalFormula="C42H82O10P1" />
      <species boundaryCondition="false" compartment="p" constant="false" hasOnlySubstanceUnits="false" id="M_pg180_p" name="Phosphatidylglycerol (dioctadecanoyl, n-C18:0)" fbc:charge="-1" fbc:chemicalFormula="C42H82O10P1" />
      <species boundaryCondition="false" compartment="c" constant="false" hasOnlySubstanceUnits="false" id="M_pg181_c" name="Phosphatidylglycerol (dioctadec-11-enoyl, n-C18:1)" fbc:charge="-1" fbc:chemicalFormula="C42H78O10P1" />
      <species boundaryCondition="false" compartment="p" constant="false" hasOnlySubstanceUnits="false" id="M_pg181_p" name="Phosphatidylglycerol (dioctadec-11-enoyl, n-C18:1)" fbc:charge="-1" fbc:chemicalFormula="C42H78O10P1" />
      <species boundaryCondition="false" compartment="c" constant="false" hasOnlySubstanceUnits="false" id="M_pgp120_c" name="Phosphatidylglycerophosphate (didodecanoyl, n-C12:0)" fbc:charge="-3" fbc:chemicalFormula="C30H57O13P2" />
      <species boundaryCondition="false" compartment="p" constant="false" hasOnlySubstanceUnits="false" id="M_pgp120_p" name="Phosphatidylglycerophosphate (didodecanoyl, n-C12:0)" fbc:charge="-3" fbc:chemicalFormula="C30H57O13P2" />
      <species boundaryCondition="false" compartment="c" constant="false" hasOnlySubstanceUnits="false" id="M_pgp160_c" name="Phosphatidylglycerophosphate (dihexadecanoyl, n-C16:0)" fbc:charge="-3" fbc:chemicalFormula="C38H73O13P2" />
      <species boundaryCondition="false" compartment="p" constant="false" hasOnlySubstanceUnits="false" id="M_pgp160_p" name="Phosphatidylglycerophosphate (dihexadecanoyl, n-C16:0)" fbc:charge="-3" fbc:chemicalFormula="C38H73O13P2" />
      <species boundaryCondition="false" compartment="c" constant="false" hasOnlySubstanceUnits="false" id="M_pgp161_c" name="Phosphatidylglycerophosphate (dihexadec-9-enoyl, n-C16:1)" fbc:charge="-3" fbc:chemicalFormula="C38H69O13P2" />
      <species boundaryCondition="false" compartment="p" constant="false" hasOnlySubstanceUnits="false" id="M_pgp161_p" name="Phosphatidylglycerophosphate (dihexadec-9-enoyl, n-C16:1)" fbc:charge="-3" fbc:chemicalFormula="C38H69O13P2" />
      <species boundaryCondition="false" compartment="c" constant="false" hasOnlySubstanceUnits="false" id="M_pgp180_c" name="Phosphatidylglycerophosphate (dioctadecanoyl, n-C18:0)" fbc:charge="-3" fbc:chemicalFormula="C42H81O13P2" />
      <species boundaryCondition="false" compartment="p" constant="false" hasOnlySubstanceUnits="false" id="M_pgp180_p" name="Phosphatidylglycerophosphate (dioctadecanoyl, n-C18:0)" fbc:charge="-3" fbc:chemicalFormula="C42H81O13P2" />
      <species boundaryCondition="false" compartment="c" constant="false" hasOnlySubstanceUnits="false" id="M_pgp181_c" name="Phosphatidylglycerophosphate (dioctadec-11-enoyl, n-C18:1)" fbc:charge="-3" fbc:chemicalFormula="C42H77O13P2" />
      <species boundaryCondition="false" compartment="p" constant="false" hasOnlySubstanceUnits="false" id="M_pgp181_p" name="Phosphatidylglycerophosphate (dioctadec-11-enoyl, n-C18:1)" fbc:charge="-3" fbc:chemicalFormula="C42H77O13P2" />
      <species boundaryCondition="false" compartment="c" constant="false" hasOnlySubstanceUnits="false" id="M_phaccoa_c" name="Phenylacetyl-CoA" fbc:charge="-4" fbc:chemicalFormula="C29H38N7O17P3S" />
      <species boundaryCondition="false" compartment="c" constant="false" hasOnlySubstanceUnits="false" id="M_phe_DASH_L_c" name="L-Phenylalanine" fbc:charge="0" fbc:chemicalFormula="C9H11NO2" />
      <species boundaryCondition="false" compartment="e" constant="false" hasOnlySubstanceUnits="false" id="M_phe_DASH_L_e" name="L-Phenylalanine" fbc:charge="0" fbc:chemicalFormula="C9H11NO2" />
      <species boundaryCondition="false" compartment="p" constant="false" hasOnlySubstanceUnits="false" id="M_phe_DASH_L_p" name="L-Phenylalanine" fbc:charge="0" fbc:chemicalFormula="C9H11NO2" />
      <species boundaryCondition="false" compartment="c" constant="false" hasOnlySubstanceUnits="false" id="M_pheme_c" name="Protoheme" fbc:charge="-2" fbc:chemicalFormula="C34H30FeN4O4" />
      <species boundaryCondition="false" compartment="c" constant="false" hasOnlySubstanceUnits="false" id="M_phetrna_c" name="L-Phenylalanyl-tRNA(Phe)" fbc:charge="1" fbc:chemicalFormula="C9H10NOR" />
      <species boundaryCondition="false" compartment="c" constant="false" hasOnlySubstanceUnits="false" id="M_phom_c" name="O-Phospho-L-homoserine" fbc:charge="-2" fbc:chemicalFormula="C4H8NO6P" />
      <species boundaryCondition="false" compartment="c" constant="false" hasOnlySubstanceUnits="false" id="M_phpyr_c" name="Phenylpyruvate" fbc:charge="-1" fbc:chemicalFormula="C9H7O3" />
      <species boundaryCondition="false" compartment="c" constant="false" hasOnlySubstanceUnits="false" id="M_phthr_c" name="O-Phospho-4-hydroxy-L-threonine" fbc:charge="-2" fbc:chemicalFormula="C4H8NO7P" />
      <species boundaryCondition="false" compartment="c" constant="false" hasOnlySubstanceUnits="false" id="M_pi_c" name="Phosphate" fbc:charge="-2" fbc:chemicalFormula="HO4P" />
      <species boundaryCondition="false" compartment="e" constant="false" hasOnlySubstanceUnits="false" id="M_pi_e" name="Phosphate" fbc:charge="-2" fbc:chemicalFormula="HO4P" />
      <species boundaryCondition="false" compartment="p" constant="false" hasOnlySubstanceUnits="false" id="M_pi_p" name="Phosphate" fbc:charge="-2" fbc:chemicalFormula="HO4P" />
      <species boundaryCondition="false" compartment="c" constant="false" hasOnlySubstanceUnits="false" id="M_pmtcoa_c" name="Palmitoyl-CoA (n-C16:0CoA)" fbc:charge="-4" fbc:chemicalFormula="C37H62N7O17P3S" />
      <species boundaryCondition="false" compartment="c" constant="false" hasOnlySubstanceUnits="false" id="M_pnto_DASH_R_c" name="(R)-Pantothenate" fbc:charge="-1" fbc:chemicalFormula="C9H16NO5" />
      <species boundaryCondition="false" compartment="c" constant="false" hasOnlySubstanceUnits="false" id="M_ppa_c" name="Propionate (n-C3:0)" fbc:charge="-1" fbc:chemicalFormula="C3H5O2" />
      <species boundaryCondition="false" compartment="e" constant="false" hasOnlySubstanceUnits="false" id="M_ppa_e" name="Propionate (n-C3:0)" fbc:charge="-1" fbc:chemicalFormula="C3H5O2" />
      <species boundaryCondition="false" compartment="p" constant="false" hasOnlySubstanceUnits="false" id="M_ppa_p" name="Propionate (n-C3:0)" fbc:charge="-1" fbc:chemicalFormula="C3H5O2" />
      <species boundaryCondition="false" compartment="c" constant="false" hasOnlySubstanceUnits="false" id="M_ppal_c" name="Propanal" fbc:charge="0" fbc:chemicalFormula="C3H6O" />
      <species boundaryCondition="false" compartment="c" constant="false" hasOnlySubstanceUnits="false" id="M_ppbng_c" name="Porphobilinogen" fbc:charge="-1" fbc:chemicalFormula="C10H13N2O4" />
      <species boundaryCondition="false" compartment="c" constant="false" hasOnlySubstanceUnits="false" id="M_ppcoa_c" name="Propanoyl-CoA" fbc:charge="-4" fbc:chemicalFormula="C24H36N7O17P3S" />
      <species boundaryCondition="false" compartment="c" constant="false" hasOnlySubstanceUnits="false" id="M_ppgpp_c" name="Guanosine 3',5'-bis(diphosphate)" fbc:charge="-6" fbc:chemicalFormula="C10H11N5O17P4" />
      <species boundaryCondition="false" compartment="c" constant="false" hasOnlySubstanceUnits="false" id="M_pphn_c" name="Prephenate" fbc:charge="-2" fbc:chemicalFormula="C10H8O6" />
      <species boundaryCondition="false" compartment="c" constant="false" hasOnlySubstanceUnits="false" id="M_ppi_c" name="Diphosphate" fbc:charge="-3" fbc:chemicalFormula="HO7P2" />
      <species boundaryCondition="false" compartment="c" constant="false" hasOnlySubstanceUnits="false" id="M_ppp9_c" name="Protoporphyrin" fbc:charge="-2" fbc:chemicalFormula="C34H32N4O4" />
      <species boundaryCondition="false" compartment="c" constant="false" hasOnlySubstanceUnits="false" id="M_pppg9_c" name="Protoporphyrinogen IX" fbc:charge="-2" fbc:chemicalFormula="C34H38N4O4" />
      <species boundaryCondition="false" compartment="c" constant="false" hasOnlySubstanceUnits="false" id="M_pppi_c" name="Inorganic triphosphate" fbc:charge="-4" fbc:chemicalFormula="HO10P3" />
      <species boundaryCondition="false" compartment="c" constant="false" hasOnlySubstanceUnits="false" id="M_pprdn_c" name="Piperideine" fbc:charge="0" fbc:chemicalFormula="C5H9N" />
      <species boundaryCondition="false" compartment="c" constant="false" hasOnlySubstanceUnits="false" id="M_pqq_c" name="Pyrroloquinoline-quinone" fbc:charge="-3" fbc:chemicalFormula="C14H3N2O8" />
      <species boundaryCondition="false" compartment="c" constant="false" hasOnlySubstanceUnits="false" id="M_pqqh2_c" name="Reduced pyrroloquinoline-quinone" fbc:charge="-3" fbc:chemicalFormula="C14H5N2O8" />
      <species boundaryCondition="false" compartment="c" constant="false" hasOnlySubstanceUnits="false" id="M_pram_c" name="5-Phospho-beta-D-ribosylamine" fbc:charge="-1" fbc:chemicalFormula="C5H11NO7P" />
      <species boundaryCondition="false" compartment="c" constant="false" hasOnlySubstanceUnits="false" id="M_pran_c" name="N-(5-Phospho-D-ribosyl)anthranilate" fbc:charge="-3" fbc:chemicalFormula="C12H13NO9P" />
      <species boundaryCondition="false" compartment="c" constant="false" hasOnlySubstanceUnits="false" id="M_prbamp_c" name="1-(5-Phosphoribosyl)-AMP" fbc:charge="-4" fbc:chemicalFormula="C15H19N5O14P2" />
      <species boundaryCondition="false" compartment="c" constant="false" hasOnlySubstanceUnits="false" id="M_prbatp_c" name="1-(5-Phosphoribosyl)-ATP" fbc:charge="-6" fbc:chemicalFormula="C15H19N5O20P4" />
      <species boundaryCondition="false" compartment="c" constant="false" hasOnlySubstanceUnits="false" id="M_pre3a_c" name="Precorrin 3 A" fbc:charge="-7" fbc:chemicalFormula="C43H43N4O16" />
      <species boundaryCondition="false" compartment="c" constant="false" hasOnlySubstanceUnits="false" id="M_pre3b_c" name="Precorrin 3B" fbc:charge="-6" fbc:chemicalFormula="C43H44N4O17" />
      <species boundaryCondition="false" compartment="c" constant="false" hasOnlySubstanceUnits="false" id="M_pre4_c" name="Precorrin 4" fbc:charge="-8" fbc:chemicalFormula="C44H44N4O17" />
      <species boundaryCondition="false" compartment="c" constant="false" hasOnlySubstanceUnits="false" id="M_pre5_c" name="Precorrin 5" fbc:charge="-8" fbc:chemicalFormula="C45H46N4O17" />
      <species boundaryCondition="false" compartment="c" constant="false" hasOnlySubstanceUnits="false" id="M_pre6a_c" name="Precorrin 6A" fbc:charge="-7" fbc:chemicalFormula="C44H47N4O16" />
      <species boundaryCondition="false" compartment="c" constant="false" hasOnlySubstanceUnits="false" id="M_pre6b_c" name="Precorrin 6B" fbc:charge="-7" fbc:chemicalFormula="C44H49N4O16" />
      <species boundaryCondition="false" compartment="c" constant="false" hasOnlySubstanceUnits="false" id="M_pre8_c" name="Precorrin 8" fbc:charge="-7" fbc:chemicalFormula="C45H53N4O14" />
      <species boundaryCondition="false" compartment="c" constant="false" hasOnlySubstanceUnits="false" id="M_prfp_c" name="1-(5-Phosphoribosyl)-5-[(5-phosphoribosylamino)methylideneamino]imidazole-4-carboxamide" fbc:charge="-4" fbc:chemicalFormula="C15H21N5O15P2" />
      <species boundaryCondition="false" compartment="c" constant="false" hasOnlySubstanceUnits="false" id="M_prlp_c" name="5-[(5-phospho-1-deoxyribulos-1-ylamino)methylideneamino]-1-(5-phosphoribosyl)imidazole-4-carboxamide" fbc:charge="-4" fbc:chemicalFormula="C15H21N5O15P2" />
      <species boundaryCondition="false" compartment="c" constant="false" hasOnlySubstanceUnits="false" id="M_pro_DASH_L_c" name="L-Proline" fbc:charge="0" fbc:chemicalFormula="C5H9NO2" />
      <species boundaryCondition="false" compartment="e" constant="false" hasOnlySubstanceUnits="false" id="M_pro_DASH_L_e" name="L-Proline" fbc:charge="0" fbc:chemicalFormula="C5H9NO2" />
      <species boundaryCondition="false" compartment="p" constant="false" hasOnlySubstanceUnits="false" id="M_pro_DASH_L_p" name="L-Proline" fbc:charge="0" fbc:chemicalFormula="C5H9NO2" />
      <species boundaryCondition="false" compartment="c" constant="false" hasOnlySubstanceUnits="false" id="M_protrna_c" name="L-Prolyl-tRNA(Pro)" fbc:charge="1" fbc:chemicalFormula="C5H8NOR" />
      <species boundaryCondition="false" compartment="c" constant="false" hasOnlySubstanceUnits="false" id="M_prpp_c" name="5-Phospho-alpha-D-ribose 1-diphosphate" fbc:charge="-5" fbc:chemicalFormula="C5H8O14P3" />
      <species boundaryCondition="false" compartment="c" constant="false" hasOnlySubstanceUnits="false" id="M_ps120_c" name="phosphatidylserine (didodecanoyl, n-C12:0)" fbc:charge="-1" fbc:chemicalFormula="C30H57N1O10P1" />
      <species boundaryCondition="false" compartment="c" constant="false" hasOnlySubstanceUnits="false" id="M_ps160_c" name="phosphatidylserine (dihexadecanoyl, n-C16:0)" fbc:charge="-1" fbc:chemicalFormula="C38H73N1O10P1" />
      <species boundaryCondition="false" compartment="c" constant="false" hasOnlySubstanceUnits="false" id="M_ps161_c" name="phosphatidylserine (dihexadec-9-enoyl, n-C16:1)" fbc:charge="-1" fbc:chemicalFormula="C38H69N1O10P1" />
      <species boundaryCondition="false" compartment="c" constant="false" hasOnlySubstanceUnits="false" id="M_ps180_c" name="phosphatidylserine (dioctadecanoyl, n-C18:0)" fbc:charge="-1" fbc:chemicalFormula="C42H81N1O10P1" />
      <species boundaryCondition="false" compartment="c" constant="false" hasOnlySubstanceUnits="false" id="M_ps181_c" name="phosphatidylserine (dioctadec-11-enoyl, n-C18:1)" fbc:charge="-1" fbc:chemicalFormula="C42H77N1O10P1" />
      <species boundaryCondition="false" compartment="c" constant="false" hasOnlySubstanceUnits="false" id="M_pser_DASH_L_c" name="O-Phospho-L-serine" fbc:charge="-2" fbc:chemicalFormula="C3H6NO6P" />
      <species boundaryCondition="false" compartment="c" constant="false" hasOnlySubstanceUnits="false" id="M_ptal_c" name="pentanal" fbc:charge="0" fbc:chemicalFormula="C5H10O" />
      <species boundaryCondition="false" compartment="c" constant="false" hasOnlySubstanceUnits="false" id="M_ptrc_c" name="Putrescine" fbc:charge="2" fbc:chemicalFormula="C4H14N2" />
      <species boundaryCondition="false" compartment="e" constant="false" hasOnlySubstanceUnits="false" id="M_ptrc_e" name="Putrescine" fbc:charge="2" fbc:chemicalFormula="C4H14N2" />
      <species boundaryCondition="false" compartment="p" constant="false" hasOnlySubstanceUnits="false" id="M_ptrc_p" name="Putrescine" fbc:charge="2" fbc:chemicalFormula="C4H14N2" />
      <species boundaryCondition="false" compartment="c" constant="false" hasOnlySubstanceUnits="false" id="M_pydx5p_c" name="Pyridoxal 5'-phosphate" fbc:charge="-2" fbc:chemicalFormula="C8H8NO6P" />
      <species boundaryCondition="false" compartment="c" constant="false" hasOnlySubstanceUnits="false" id="M_pydx_c" name="Pyridoxal" fbc:charge="0" fbc:chemicalFormula="C8H9NO3" />
      <species boundaryCondition="false" compartment="c" constant="false" hasOnlySubstanceUnits="false" id="M_pydxn_c" name="Pyridoxine" fbc:charge="0" fbc:chemicalFormula="C8H11NO3" />
      <species boundaryCondition="false" compartment="c" constant="false" hasOnlySubstanceUnits="false" id="M_pyr_c" name="Pyruvate" fbc:charge="-1" fbc:chemicalFormula="C3H3O3" />
      <species boundaryCondition="false" compartment="c" constant="false" hasOnlySubstanceUnits="false" id="M_q8_c" name="Ubiquinone-8" fbc:charge="0" fbc:chemicalFormula="C49H74O4" />
      <species boundaryCondition="false" compartment="c" constant="false" hasOnlySubstanceUnits="false" id="M_q8h2_c" name="Ubiquinol-8" fbc:charge="0" fbc:chemicalFormula="C49H76O4" />
      <species boundaryCondition="false" compartment="c" constant="false" hasOnlySubstanceUnits="false" id="M_quin_DASH_kt_c" name="Quinate" fbc:charge="-1" fbc:chemicalFormula="C7H11O6" />
      <species boundaryCondition="false" compartment="e" constant="false" hasOnlySubstanceUnits="false" id="M_quin_DASH_kt_e" name="Quinate" fbc:charge="-1" fbc:chemicalFormula="C7H11O6" />
      <species boundaryCondition="false" compartment="p" constant="false" hasOnlySubstanceUnits="false" id="M_quin_DASH_kt_p" name="Quinate" fbc:charge="-1" fbc:chemicalFormula="C7H11O6" />
      <species boundaryCondition="false" compartment="c" constant="false" hasOnlySubstanceUnits="false" id="M_quln_c" name="Quinolinate" fbc:charge="-2" fbc:chemicalFormula="C7H3NO4" />
      <species boundaryCondition="false" compartment="c" constant="false" hasOnlySubstanceUnits="false" id="M_r15bp_c" name="D-Ribose 1,5-bisphosphate" fbc:charge="-4" fbc:chemicalFormula="C5H8O11P2" />
      <species boundaryCondition="false" compartment="c" constant="false" hasOnlySubstanceUnits="false" id="M_r1p_c" name="alpha-D-Ribose 1-phosphate" fbc:charge="-2" fbc:chemicalFormula="C5H9O8P" />
      <species boundaryCondition="false" compartment="c" constant="false" hasOnlySubstanceUnits="false" id="M_r5p_c" name="alpha-D-Ribose 5-phosphate" fbc:charge="-2" fbc:chemicalFormula="C5H9O8P" />
      <species boundaryCondition="false" compartment="c" constant="false" hasOnlySubstanceUnits="false" id="M_rbrdxOX_c" name="Oxidized rubredoxin" fbc:charge="0" fbc:chemicalFormula="UK" />
      <species boundaryCondition="false" compartment="c" constant="false" hasOnlySubstanceUnits="false" id="M_rbrdxRD_c" name="Reduced rubredoxin" fbc:charge="0" fbc:chemicalFormula="UK" />
      <species boundaryCondition="false" compartment="c" constant="false" hasOnlySubstanceUnits="false" id="M_rdmbzi_c" name="N1-(alpha-D-ribosyl)-5,6-dimethylbenzimidazole" fbc:charge="0" fbc:chemicalFormula="C14H18N2O4" />
      <species boundaryCondition="false" compartment="c" constant="false" hasOnlySubstanceUnits="false" id="M_rib_DASH_D_c" name="D-Ribose" fbc:charge="0" fbc:chemicalFormula="C5H10O5" />
      <species boundaryCondition="false" compartment="e" constant="false" hasOnlySubstanceUnits="false" id="M_rib_DASH_D_e" name="D-Ribose" fbc:charge="0" fbc:chemicalFormula="C5H10O5" />
      <species boundaryCondition="false" compartment="p" constant="false" hasOnlySubstanceUnits="false" id="M_rib_DASH_D_p" name="D-Ribose" fbc:charge="0" fbc:chemicalFormula="C5H10O5" />
      <species boundaryCondition="false" compartment="c" constant="false" hasOnlySubstanceUnits="false" id="M_ribflv_c" name="Riboflavin" fbc:charge="0" fbc:chemicalFormula="C17H20N4O6" />
      <species boundaryCondition="false" compartment="c" constant="false" hasOnlySubstanceUnits="false" id="M_ru5p_DASH_D_c" name="D-Ribulose 5-phosphate" fbc:charge="-2" fbc:chemicalFormula="C5H9O8P" />
      <species boundaryCondition="false" compartment="c" constant="false" hasOnlySubstanceUnits="false" id="M_s7p_c" name="Sedoheptulose 7-phosphate" fbc:charge="-2" fbc:chemicalFormula="C7H13O10P" />
      <species boundaryCondition="false" compartment="c" constant="false" hasOnlySubstanceUnits="false" id="M_sarcs_c" name="Sarcosine" fbc:charge="0" fbc:chemicalFormula="C3H7NO2" />
      <species boundaryCondition="false" compartment="c" constant="false" hasOnlySubstanceUnits="false" id="M_scl_c" name="sirohydrochlorin" fbc:charge="-7" fbc:chemicalFormula="C42H39N4O16" />
      <species boundaryCondition="false" compartment="c" constant="false" hasOnlySubstanceUnits="false" id="M_scys_DASH_L_c" name="S-Sulfo-L-cysteine" fbc:charge="-1" fbc:chemicalFormula="C3H6NO5S2" />
      <species boundaryCondition="false" compartment="c" constant="false" hasOnlySubstanceUnits="false" id="M_sdhlam_c" name="S-Succinyldihydrolipoamide" fbc:charge="-1" fbc:chemicalFormula="C12H20NO4S2" />
      <species boundaryCondition="false" compartment="c" constant="false" hasOnlySubstanceUnits="false" id="M_seasmet_c" name="Se-Adenosylselenomethionine" fbc:charge="1" fbc:chemicalFormula="C15H23N6O5Se" />
      <species boundaryCondition="false" compartment="c" constant="false" hasOnlySubstanceUnits="false" id="M_selmeth_c" name="Selenomethionine" fbc:charge="0" fbc:chemicalFormula="C5H11NO2Se" />
      <species boundaryCondition="false" compartment="c" constant="false" hasOnlySubstanceUnits="false" id="M_ser_DASH_L_c" name="L-Serine" fbc:charge="0" fbc:chemicalFormula="C3H7NO3" />
      <species boundaryCondition="false" compartment="e" constant="false" hasOnlySubstanceUnits="false" id="M_ser_DASH_L_e" name="L-Serine" fbc:charge="0" fbc:chemicalFormula="C3H7NO3" />
      <species boundaryCondition="false" compartment="p" constant="false" hasOnlySubstanceUnits="false" id="M_ser_DASH_L_p" name="L-Serine" fbc:charge="0" fbc:chemicalFormula="C3H7NO3" />
      <species boundaryCondition="false" compartment="c" constant="false" hasOnlySubstanceUnits="false" id="M_sertrna_c" name="L-Seryl-tRNA(Ser)" fbc:charge="1" fbc:chemicalFormula="C3H6NO2R" />
      <species boundaryCondition="false" compartment="c" constant="false" hasOnlySubstanceUnits="false" id="M_sheme_c" name="Siroheme" fbc:charge="-8" fbc:chemicalFormula="C42H36FeN4O16" />
      <species boundaryCondition="false" compartment="c" constant="false" hasOnlySubstanceUnits="false" id="M_skm5p_c" name="Shikimate 5-phosphate" fbc:charge="-3" fbc:chemicalFormula="C7H8O8P" />
      <species boundaryCondition="false" compartment="c" constant="false" hasOnlySubstanceUnits="false" id="M_skm_c" name="Shikimate" fbc:charge="-1" fbc:chemicalFormula="C7H9O5" />
      <species boundaryCondition="false" compartment="c" constant="false" hasOnlySubstanceUnits="false" id="M_sl26da_c" name="N-Succinyl-LL-2,6-diaminoheptanedioate" fbc:charge="-2" fbc:chemicalFormula="C11H16N2O7" />
      <species boundaryCondition="false" compartment="c" constant="false" hasOnlySubstanceUnits="false" id="M_sl2a6o_c" name="N-Succinyl-2-L-amino-6-oxoheptanedioate" fbc:charge="-3" fbc:chemicalFormula="C11H12NO8" />
      <species boundaryCondition="false" compartment="c" constant="false" hasOnlySubstanceUnits="false" id="M_so3_c" name="Sulfite" fbc:charge="-2" fbc:chemicalFormula="O3S" />
      <species boundaryCondition="false" compartment="c" constant="false" hasOnlySubstanceUnits="false" id="M_so4_c" name="Sulfate" fbc:charge="-2" fbc:chemicalFormula="O4S" />
      <species boundaryCondition="false" compartment="e" constant="false" hasOnlySubstanceUnits="false" id="M_so4_e" name="Sulfate" fbc:charge="-2" fbc:chemicalFormula="O4S" />
      <species boundaryCondition="false" compartment="p" constant="false" hasOnlySubstanceUnits="false" id="M_so4_p" name="Sulfate" fbc:charge="-2" fbc:chemicalFormula="O4S" />
      <species boundaryCondition="false" compartment="c" constant="false" hasOnlySubstanceUnits="false" id="M_spmd_c" name="Spermidine" fbc:charge="3" fbc:chemicalFormula="C7H22N3" />
      <species boundaryCondition="false" compartment="e" constant="false" hasOnlySubstanceUnits="false" id="M_spmd_e" name="Spermidine" fbc:charge="3" fbc:chemicalFormula="C7H22N3" />
      <species boundaryCondition="false" compartment="p" constant="false" hasOnlySubstanceUnits="false" id="M_spmd_p" name="Spermidine" fbc:charge="3" fbc:chemicalFormula="C7H22N3" />
      <species boundaryCondition="false" compartment="c" constant="false" hasOnlySubstanceUnits="false" id="M_sucarg_c" name="N2-Succinyl-L-arginine" fbc:charge="-1" fbc:chemicalFormula="C10H17N4O5" />
      <species boundaryCondition="false" compartment="c" constant="false" hasOnlySubstanceUnits="false" id="M_succ_c" name="Succinate" fbc:charge="-2" fbc:chemicalFormula="C4H4O4" />
      <species boundaryCondition="false" compartment="e" constant="false" hasOnlySubstanceUnits="false" id="M_succ_e" name="Succinate" fbc:charge="-2" fbc:chemicalFormula="C4H4O4" />
      <species boundaryCondition="false" compartment="p" constant="false" hasOnlySubstanceUnits="false" id="M_succ_p" name="Succinate" fbc:charge="-2" fbc:chemicalFormula="C4H4O4" />
      <species boundaryCondition="false" compartment="c" constant="false" hasOnlySubstanceUnits="false" id="M_succoa_c" name="Succinyl-CoA" fbc:charge="-5" fbc:chemicalFormula="C25H35N7O19P3S" />
      <species boundaryCondition="false" compartment="c" constant="false" hasOnlySubstanceUnits="false" id="M_sucglu_c" name="N2-Succinyl-L-glutamate" fbc:charge="-3" fbc:chemicalFormula="C9H10NO7" />
      <species boundaryCondition="false" compartment="c" constant="false" hasOnlySubstanceUnits="false" id="M_sucgsa_c" name="N2-Succinyl-L-glutamate 5-semialdehyde" fbc:charge="-2" fbc:chemicalFormula="C9H11NO6" />
      <species boundaryCondition="false" compartment="c" constant="false" hasOnlySubstanceUnits="false" id="M_suchms_c" name="O-Succinyl-L-homoserine" fbc:charge="-1" fbc:chemicalFormula="C8H12NO6" />
      <species boundaryCondition="false" compartment="c" constant="false" hasOnlySubstanceUnits="false" id="M_sucorn_c" name="N2-Succinyl-L-ornithine" fbc:charge="-1" fbc:chemicalFormula="C9H15N2O5" />
      <species boundaryCondition="false" compartment="c" constant="false" hasOnlySubstanceUnits="false" id="M_sucsal_c" name="Succinic semialdehyde" fbc:charge="-1" fbc:chemicalFormula="C4H5O3" />
      <species boundaryCondition="false" compartment="c" constant="false" hasOnlySubstanceUnits="false" id="M_t3c11vaceACP_c" name="trans-3-cis-11-vacceoyl-[acyl-carrier protein]" fbc:charge="-1" fbc:chemicalFormula="C29H51N2O8PRS" />
      <species boundaryCondition="false" compartment="c" constant="false" hasOnlySubstanceUnits="false" id="M_t3c5ddeceACP_c" name="trans-3-cis-5-dodecenoyl-[acyl-carrier protein]" fbc:charge="-1" fbc:chemicalFormula="C23H39N2O8PRS" />
      <species boundaryCondition="false" compartment="c" constant="false" hasOnlySubstanceUnits="false" id="M_t3c7mrseACP_c" name="trans-3-cis-7-myristoleoyl-[acyl-carrier protein]" fbc:charge="-1" fbc:chemicalFormula="C25H43N2O8PRS" />
      <species boundaryCondition="false" compartment="c" constant="false" hasOnlySubstanceUnits="false" id="M_t3c9palmeACP_c" name="trans-3-cis-9-palmitoleoyl-[acyl-carrier protein]" fbc:charge="-1" fbc:chemicalFormula="C27H47N2O8PRS" />
      <species boundaryCondition="false" compartment="c" constant="false" hasOnlySubstanceUnits="false" id="M_taur_c" name="Taurine" fbc:charge="0" fbc:chemicalFormula="C2H7NO3S" />
      <species boundaryCondition="false" compartment="e" constant="false" hasOnlySubstanceUnits="false" id="M_taur_e" name="Taurine" fbc:charge="0" fbc:chemicalFormula="C2H7NO3S" />
      <species boundaryCondition="false" compartment="p" constant="false" hasOnlySubstanceUnits="false" id="M_taur_p" name="Taurine" fbc:charge="0" fbc:chemicalFormula="C2H7NO3S" />
      <species boundaryCondition="false" compartment="c" constant="false" hasOnlySubstanceUnits="false" id="M_td2coa_c" name="trans-Tetradec-2-enoyl-CoA" fbc:charge="-4" fbc:chemicalFormula="C35H56N7O17P3S" />
      <species boundaryCondition="false" compartment="c" constant="false" hasOnlySubstanceUnits="false" id="M_tdcoa_c" name="Tetradecanoyl-CoA (n-C14:0CoA)" fbc:charge="-4" fbc:chemicalFormula="C35H58N7O17P3S" />
      <species boundaryCondition="false" compartment="c" constant="false" hasOnlySubstanceUnits="false" id="M_tddec2eACP_c" name="trans-Dodec-2-enoyl-[acyl-carrier protein]" fbc:charge="-1" fbc:chemicalFormula="C23H41N2O8PRS" />
      <species boundaryCondition="false" compartment="c" constant="false" hasOnlySubstanceUnits="false" id="M_tdeACP_c" name="cis-tetradec-7-enoyl-[acyl-carrier protein] (n-C14:1)" fbc:charge="-1" fbc:chemicalFormula="C25H45N2O8PRS" />
      <species boundaryCondition="false" compartment="c" constant="false" hasOnlySubstanceUnits="false" id="M_tdec2eACP_c" name="trans-Dec-2-enoyl-[acyl-carrier protein]" fbc:charge="-1" fbc:chemicalFormula="C21H37N2O8PRS" />
      <species boundaryCondition="false" compartment="c" constant="false" hasOnlySubstanceUnits="false" id="M_thbpt_c" name="Tetrahydrobiopterin" fbc:charge="0" fbc:chemicalFormula="C9H15N5O3" />
      <species boundaryCondition="false" compartment="c" constant="false" hasOnlySubstanceUnits="false" id="M_thdp_c" name="2,3,4,5-Tetrahydrodipicolinate" fbc:charge="-2" fbc:chemicalFormula="C7H7NO4" />
      <species boundaryCondition="false" compartment="c" constant="false" hasOnlySubstanceUnits="false" id="M_thex2eACP_c" name="trans-Hex-2-enoyl-[acyl-carrier protein]" fbc:charge="-1" fbc:chemicalFormula="C17H29N2O8PRS" />
      <species boundaryCondition="false" compartment="c" constant="false" hasOnlySubstanceUnits="false" id="M_thf_c" name="5,6,7,8-Tetrahydrofolate" fbc:charge="-2" fbc:chemicalFormula="C19H21N7O6" />
      <species boundaryCondition="false" compartment="c" constant="false" hasOnlySubstanceUnits="false" id="M_thglu_c" name="Tetrahydropteroyltri-L-glutamate" fbc:charge="-2" fbc:chemicalFormula="C24H32N8O12" />
      <species boundaryCondition="false" compartment="c" constant="false" hasOnlySubstanceUnits="false" id="M_thp2c_c" name="2,3,4,5-Tetrahydropyridine-2-carboxylate" fbc:charge="-1" fbc:chemicalFormula="C6H8NO2" />
      <species boundaryCondition="false" compartment="c" constant="false" hasOnlySubstanceUnits="false" id="M_thr_DASH_L_c" name="L-Threonine" fbc:charge="0" fbc:chemicalFormula="C4H9NO3" />
      <species boundaryCondition="false" compartment="e" constant="false" hasOnlySubstanceUnits="false" id="M_thr_DASH_L_e" name="L-Threonine" fbc:charge="0" fbc:chemicalFormula="C4H9NO3" />
      <species boundaryCondition="false" compartment="p" constant="false" hasOnlySubstanceUnits="false" id="M_thr_DASH_L_p" name="L-Threonine" fbc:charge="0" fbc:chemicalFormula="C4H9NO3" />
      <species boundaryCondition="false" compartment="c" constant="false" hasOnlySubstanceUnits="false" id="M_thrtrna_c" name="L-Threonyl-tRNA(Thr)" fbc:charge="1" fbc:chemicalFormula="C4H8NO2R" />
      <species boundaryCondition="false" compartment="c" constant="false" hasOnlySubstanceUnits="false" id="M_thymd_c" name="Thymidine" fbc:charge="0" fbc:chemicalFormula="C10H14N2O5" />
      <species boundaryCondition="false" compartment="p" constant="false" hasOnlySubstanceUnits="false" id="M_thymd_p" name="Thymidine" fbc:charge="0" fbc:chemicalFormula="C10H14N2O5" />
      <species boundaryCondition="false" compartment="c" constant="false" hasOnlySubstanceUnits="false" id="M_tmrs2eACP_c" name="trans-Tetradec-2-enoyl-[acyl-carrier protein]" fbc:charge="-1" fbc:chemicalFormula="C25H45N2O8PRS" />
      <species boundaryCondition="false" compartment="c" constant="false" hasOnlySubstanceUnits="false" id="M_toct2eACP_c" name="trans-Oct-2-enoyl-[acyl-carrier protein]" fbc:charge="-1" fbc:chemicalFormula="C19H33N2O8PRS" />
      <species boundaryCondition="false" compartment="c" constant="false" hasOnlySubstanceUnits="false" id="M_toctd2eACP_c" name="trans-octadec-2-enoyl-[acyl-carrier protein]" fbc:charge="-1" fbc:chemicalFormula="C29H53N2O8PRS" />
      <species boundaryCondition="false" compartment="c" constant="false" hasOnlySubstanceUnits="false" id="M_tol_c" name="Toluene" fbc:charge="0" fbc:chemicalFormula="C7H8" />
      <species boundaryCondition="false" compartment="e" constant="false" hasOnlySubstanceUnits="false" id="M_tol_e" name="Toluene" fbc:charge="0" fbc:chemicalFormula="C7H8" />
      <species boundaryCondition="false" compartment="p" constant="false" hasOnlySubstanceUnits="false" id="M_tol_p" name="Toluene" fbc:charge="0" fbc:chemicalFormula="C7H8" />
      <species boundaryCondition="false" compartment="c" constant="false" hasOnlySubstanceUnits="false" id="M_tpalm2eACP_c" name="trans-Hexadec-2-enoyl-[acyl-carrier protein]" fbc:charge="-1" fbc:chemicalFormula="C27H49N2O8PRS" />
      <species boundaryCondition="false" compartment="c" constant="false" hasOnlySubstanceUnits="false" id="M_trdox_c" name="Oxidized thioredoxin" fbc:charge="0" fbc:chemicalFormula="X" />
      <species boundaryCondition="false" compartment="c" constant="false" hasOnlySubstanceUnits="false" id="M_trdrd_c" name="Reduced thioredoxin" fbc:charge="0" fbc:chemicalFormula="XH2" />
      <species boundaryCondition="false" compartment="c" constant="false" hasOnlySubstanceUnits="false" id="M_trnaala_c" name="tRNA(Ala)" fbc:charge="0" fbc:chemicalFormula="R" />
      <species boundaryCondition="false" compartment="c" constant="false" hasOnlySubstanceUnits="false" id="M_trnaarg_c" name="tRNA(Arg)" fbc:charge="0" fbc:chemicalFormula="R" />
      <species boundaryCondition="false" compartment="c" constant="false" hasOnlySubstanceUnits="false" id="M_trnaasp_c" name="tRNA(Asp)" fbc:charge="0" fbc:chemicalFormula="R" />
      <species boundaryCondition="false" compartment="c" constant="false" hasOnlySubstanceUnits="false" id="M_trnacys_c" name="tRNA(Cys)" fbc:charge="0" fbc:chemicalFormula="R" />
      <species boundaryCondition="false" compartment="c" constant="false" hasOnlySubstanceUnits="false" id="M_trnagln_c" name="tRNA(Gln)" fbc:charge="0" fbc:chemicalFormula="R" />
      <species boundaryCondition="false" compartment="c" constant="false" hasOnlySubstanceUnits="false" id="M_trnaglu_c" name="tRNA (Glu)" fbc:charge="0" fbc:chemicalFormula="R" />
      <species boundaryCondition="false" compartment="c" constant="false" hasOnlySubstanceUnits="false" id="M_trnagly_c" name="tRNA(Gly)" fbc:charge="0" fbc:chemicalFormula="R" />
      <species boundaryCondition="false" compartment="c" constant="false" hasOnlySubstanceUnits="false" id="M_trnahis_c" name="tRNA(His)" fbc:charge="0" fbc:chemicalFormula="R" />
      <species boundaryCondition="false" compartment="c" constant="false" hasOnlySubstanceUnits="false" id="M_trnaile_c" name="tRNA(Ile)" fbc:charge="0" fbc:chemicalFormula="R" />
      <species boundaryCondition="false" compartment="c" constant="false" hasOnlySubstanceUnits="false" id="M_trnaleu_c" name="tRNA(Leu)" fbc:charge="0" fbc:chemicalFormula="R" />
      <species boundaryCondition="false" compartment="c" constant="false" hasOnlySubstanceUnits="false" id="M_trnalys_c" name="tRNA(Lys)" fbc:charge="0" fbc:chemicalFormula="R" />
      <species boundaryCondition="false" compartment="c" constant="false" hasOnlySubstanceUnits="false" id="M_trnamet_c" name="tRNA(Met)" fbc:charge="0" fbc:chemicalFormula="R" />
      <species boundaryCondition="false" compartment="c" constant="false" hasOnlySubstanceUnits="false" id="M_trnaphe_c" name="tRNA(Phe)" fbc:charge="0" fbc:chemicalFormula="R" />
      <species boundaryCondition="false" compartment="c" constant="false" hasOnlySubstanceUnits="false" id="M_trnapro_c" name="tRNA(Pro)" fbc:charge="0" fbc:chemicalFormula="R" />
      <species boundaryCondition="false" compartment="c" constant="false" hasOnlySubstanceUnits="false" id="M_trnaser_c" name="tRNA(Ser)" fbc:charge="0" fbc:chemicalFormula="R" />
      <species boundaryCondition="false" compartment="c" constant="false" hasOnlySubstanceUnits="false" id="M_trnathr_c" name="tRNA(Thr)" fbc:charge="0" fbc:chemicalFormula="R" />
      <species boundaryCondition="false" compartment="c" constant="false" hasOnlySubstanceUnits="false" id="M_trnatyr_c" name="tRNA(Tyr)" fbc:charge="0" fbc:chemicalFormula="R" />
      <species boundaryCondition="false" compartment="c" constant="false" hasOnlySubstanceUnits="false" id="M_trnaval_c" name="tRNA(Val)" fbc:charge="0" fbc:chemicalFormula="R" />
      <species boundaryCondition="false" compartment="c" constant="false" hasOnlySubstanceUnits="false" id="M_trp_DASH_L_c" name="L-Tryptophan" fbc:charge="0" fbc:chemicalFormula="C11H12N2O2" />
      <species boundaryCondition="false" compartment="c" constant="false" hasOnlySubstanceUnits="false" id="M_tsul_c" name="Thiosulfate" fbc:charge="-2" fbc:chemicalFormula="O3S2" />
      <species boundaryCondition="false" compartment="e" constant="false" hasOnlySubstanceUnits="false" id="M_tsul_e" name="Thiosulfate" fbc:charge="-2" fbc:chemicalFormula="O3S2" />
      <species boundaryCondition="false" compartment="p" constant="false" hasOnlySubstanceUnits="false" id="M_tsul_p" name="Thiosulfate" fbc:charge="-2" fbc:chemicalFormula="O3S2" />
      <species boundaryCondition="false" compartment="e" constant="false" hasOnlySubstanceUnits="false" id="M_ttdca_e" name="tetradecanoate (n-C14:0)" fbc:charge="-1" fbc:chemicalFormula="C14H27O2" />
      <species boundaryCondition="false" compartment="p" constant="false" hasOnlySubstanceUnits="false" id="M_ttdca_p" name="tetradecanoate (n-C14:0)" fbc:charge="-1" fbc:chemicalFormula="C14H27O2" />
      <species boundaryCondition="false" compartment="c" constant="false" hasOnlySubstanceUnits="false" id="M_tyr_DASH_L_c" name="L-Tyrosine" fbc:charge="0" fbc:chemicalFormula="C9H11NO3" />
      <species boundaryCondition="false" compartment="e" constant="false" hasOnlySubstanceUnits="false" id="M_tyr_DASH_L_e" name="L-Tyrosine" fbc:charge="0" fbc:chemicalFormula="C9H11NO3" />
      <species boundaryCondition="false" compartment="p" constant="false" hasOnlySubstanceUnits="false" id="M_tyr_DASH_L_p" name="L-Tyrosine" fbc:charge="0" fbc:chemicalFormula="C9H11NO3" />
      <species boundaryCondition="false" compartment="c" constant="false" hasOnlySubstanceUnits="false" id="M_tyrtrna_c" name="L-Tyrosyl-tRNA(Tyr)" fbc:charge="1" fbc:chemicalFormula="C9H10NO2R" />
      <species boundaryCondition="false" compartment="c" constant="false" hasOnlySubstanceUnits="false" id="M_uaagmda_c" name="Undecaprenyl-diphospho-N-acetylmuramoyl-(N-acetylglucosamine)-L-ala-D-glu-meso-2,6-diaminopimeloyl-D-ala-D-ala" fbc:charge="-4" fbc:chemicalFormula="C95H152N8O28P2" />
      <species boundaryCondition="false" compartment="c" constant="false" hasOnlySubstanceUnits="false" id="M_uaccg_c" name="UDP-N-acetyl-3-O-(1-carboxyvinyl)-D-glucosamine" fbc:charge="-3" fbc:chemicalFormula="C20H26N3O19P2" />
      <species boundaryCondition="false" compartment="c" constant="false" hasOnlySubstanceUnits="false" id="M_uacgam_c" name="UDP-N-acetyl-D-glucosamine" fbc:charge="-2" fbc:chemicalFormula="C17H25N3O17P2" />
      <species boundaryCondition="false" compartment="c" constant="false" hasOnlySubstanceUnits="false" id="M_uagmda_c" name="Undecaprenyl-diphospho-N-acetylmuramoyl-L-alanyl-D-glutamyl-meso-2,6-diaminopimeloyl-D-alanyl-D-alanine" fbc:charge="-4" fbc:chemicalFormula="C87H139N7O23P2" />
      <species boundaryCondition="false" compartment="c" constant="false" hasOnlySubstanceUnits="false" id="M_uama_c" name="UDP-N-acetylmuramoyl-L-alanine" fbc:charge="-3" fbc:chemicalFormula="C23H33N4O20P2" />
      <species boundaryCondition="false" compartment="c" constant="false" hasOnlySubstanceUnits="false" id="M_uamag_c" name="UDP-N-acetylmuramoyl-L-alanyl-D-glutamate" fbc:charge="-4" fbc:chemicalFormula="C28H39N5O23P2" />
      <species boundaryCondition="false" compartment="c" constant="false" hasOnlySubstanceUnits="false" id="M_uamr_c" name="UDP-N-acetylmuramate" fbc:charge="-3" fbc:chemicalFormula="C20H28N3O19P2" />
      <species boundaryCondition="false" compartment="c" constant="false" hasOnlySubstanceUnits="false" id="M_udcpdp_c" name="Undecaprenyl diphosphate" fbc:charge="-3" fbc:chemicalFormula="C55H89O7P2" />
      <species boundaryCondition="false" compartment="c" constant="false" hasOnlySubstanceUnits="false" id="M_udcpp_c" name="Undecaprenyl phosphate" fbc:charge="-2" fbc:chemicalFormula="C55H89O4P" />
      <species boundaryCondition="false" compartment="c" constant="false" hasOnlySubstanceUnits="false" id="M_udp_c" name="UDP" fbc:charge="-3" fbc:chemicalFormula="C9H11N2O12P2" />
      <species boundaryCondition="false" compartment="c" constant="false" hasOnlySubstanceUnits="false" id="M_udpg_c" name="UDPglucose" fbc:charge="-2" fbc:chemicalFormula="C15H22N2O17P2" />
      <species boundaryCondition="false" compartment="c" constant="false" hasOnlySubstanceUnits="false" id="M_ugmd_c" name="UDP-N-acetylmuramoyl-L-alanyl-D-gamma-glutamyl-meso-2,6-diaminopimelate" fbc:charge="-4" fbc:chemicalFormula="C35H51N7O26P2" />
      <species boundaryCondition="false" compartment="c" constant="false" hasOnlySubstanceUnits="false" id="M_ugmda_c" name="UDP-N-acetylmuramoyl-L-alanyl-D-glutamyl-meso-2,6-diaminopimeloyl-D-alanyl-D-alanine" fbc:charge="-4" fbc:chemicalFormula="C41H61N9O28P2" />
      <species boundaryCondition="false" compartment="c" constant="false" hasOnlySubstanceUnits="false" id="M_ump_c" name="UMP" fbc:charge="-2" fbc:chemicalFormula="C9H11N2O9P" />
      <species boundaryCondition="false" compartment="p" constant="false" hasOnlySubstanceUnits="false" id="M_ump_p" name="UMP" fbc:charge="-2" fbc:chemicalFormula="C9H11N2O9P" />
      <species boundaryCondition="false" compartment="c" constant="false" hasOnlySubstanceUnits="false" id="M_uppg1_c" name="Uroporphyrinogen I" fbc:charge="-8" fbc:chemicalFormula="C40H36N4O16" />
      <species boundaryCondition="false" compartment="c" constant="false" hasOnlySubstanceUnits="false" id="M_uppg3_c" name="Uroporphyrinogen III" fbc:charge="-8" fbc:chemicalFormula="C40H36N4O16" />
      <species boundaryCondition="false" compartment="c" constant="false" hasOnlySubstanceUnits="false" id="M_ura_c" name="Uracil" fbc:charge="0" fbc:chemicalFormula="C4H4N2O2" />
      <species boundaryCondition="false" compartment="c" constant="false" hasOnlySubstanceUnits="false" id="M_urate_c" name="Urate" fbc:charge="0" fbc:chemicalFormula="C5H4N4O3" />
      <species boundaryCondition="false" compartment="c" constant="false" hasOnlySubstanceUnits="false" id="M_urcan_c" name="Urocanate" fbc:charge="-1" fbc:chemicalFormula="C6H5N2O2" />
      <species boundaryCondition="false" compartment="c" constant="false" hasOnlySubstanceUnits="false" id="M_urea_c" name="Urea" fbc:charge="0" fbc:chemicalFormula="CH4N2O" />
      <species boundaryCondition="false" compartment="c" constant="false" hasOnlySubstanceUnits="false" id="M_uri_c" name="Uridine" fbc:charge="0" fbc:chemicalFormula="C9H12N2O6" />
      <species boundaryCondition="false" compartment="p" constant="false" hasOnlySubstanceUnits="false" id="M_uri_p" name="Uridine" fbc:charge="0" fbc:chemicalFormula="C9H12N2O6" />
      <species boundaryCondition="false" compartment="c" constant="false" hasOnlySubstanceUnits="false" id="M_utp_c" name="UTP" fbc:charge="-4" fbc:chemicalFormula="C9H11N2O15P3" />
      <species boundaryCondition="false" compartment="c" constant="false" hasOnlySubstanceUnits="false" id="M_val_DASH_L_c" name="L-Valine" fbc:charge="0" fbc:chemicalFormula="C5H11NO2" />
      <species boundaryCondition="false" compartment="e" constant="false" hasOnlySubstanceUnits="false" id="M_val_DASH_L_e" name="L-Valine" fbc:charge="0" fbc:chemicalFormula="C5H11NO2" />
      <species boundaryCondition="false" compartment="p" constant="false" hasOnlySubstanceUnits="false" id="M_val_DASH_L_p" name="L-Valine" fbc:charge="0" fbc:chemicalFormula="C5H11NO2" />
      <species boundaryCondition="false" compartment="c" constant="false" hasOnlySubstanceUnits="false" id="M_valtrna_c" name="L-Valyl-tRNA(Val)" fbc:charge="1" fbc:chemicalFormula="C5H10NOR" />
      <species boundaryCondition="false" compartment="c" constant="false" hasOnlySubstanceUnits="false" id="M_vanln_c" name="Vanillin" fbc:charge="0" fbc:chemicalFormula="C8H8O3" />
      <species boundaryCondition="false" compartment="e" constant="false" hasOnlySubstanceUnits="false" id="M_vanln_e" name="Vanillin" fbc:charge="0" fbc:chemicalFormula="C8H8O3" />
      <species boundaryCondition="false" compartment="p" constant="false" hasOnlySubstanceUnits="false" id="M_vanln_p" name="Vanillin" fbc:charge="0" fbc:chemicalFormula="C8H8O3" />
      <species boundaryCondition="false" compartment="c" constant="false" hasOnlySubstanceUnits="false" id="M_vanlt_c" name="Vanillate" fbc:charge="-1" fbc:chemicalFormula="C8H7O4" />
      <species boundaryCondition="false" compartment="e" constant="false" hasOnlySubstanceUnits="false" id="M_vanlt_e" name="Vanillate" fbc:charge="-1" fbc:chemicalFormula="C8H7O4" />
      <species boundaryCondition="false" compartment="p" constant="false" hasOnlySubstanceUnits="false" id="M_vanlt_p" name="Vanillate" fbc:charge="-1" fbc:chemicalFormula="C8H7O4" />
      <species boundaryCondition="false" compartment="c" constant="false" hasOnlySubstanceUnits="false" id="M_xan_c" name="Xanthine" fbc:charge="0" fbc:chemicalFormula="C5H4N4O2" />
      <species boundaryCondition="false" compartment="c" constant="false" hasOnlySubstanceUnits="false" id="M_xmp_c" name="Xanthosine 5'-phosphate" fbc:charge="-2" fbc:chemicalFormula="C10H11N4O9P" />
      <species boundaryCondition="false" compartment="p" constant="false" hasOnlySubstanceUnits="false" id="M_xmp_p" name="Xanthosine 5'-phosphate" fbc:charge="-2" fbc:chemicalFormula="C10H11N4O9P" />
      <species boundaryCondition="false" compartment="c" constant="false" hasOnlySubstanceUnits="false" id="M_xtsn_c" name="Xanthosine" fbc:charge="0" fbc:chemicalFormula="C10H12N4O6" />
      <species boundaryCondition="false" compartment="p" constant="false" hasOnlySubstanceUnits="false" id="M_xtsn_p" name="Xanthosine" fbc:charge="0" fbc:chemicalFormula="C10H12N4O6" />
      <species boundaryCondition="false" compartment="c" constant="false" hasOnlySubstanceUnits="false" id="M_xu5p_DASH_D_c" name="D-Xylulose 5-phosphate" fbc:charge="-2" fbc:chemicalFormula="C5H9O8P" />
    </listOfSpecies>
    <fbc:listOfGeneProducts>
      <fbc:geneProduct fbc:id="G_PP_0059" fbc:label="PP_0059" fbc:name="PP_0059" />
      <fbc:geneProduct fbc:id="G_PP_0060" fbc:label="PP_0060" fbc:name="PP_0060" />
      <fbc:geneProduct fbc:id="G_PP_0061" fbc:label="PP_0061" fbc:name="PP_0061" />
      <fbc:geneProduct fbc:id="G_PP_0067" fbc:label="PP_0067" fbc:name="PP_0067" />
      <fbc:geneProduct fbc:id="G_PP_0072" fbc:label="PP_0072" fbc:name="PP_0072" />
      <fbc:geneProduct fbc:id="G_PP_0073" fbc:label="PP_0073" fbc:name="PP_0073" />
      <fbc:geneProduct fbc:id="G_PP_0074" fbc:label="PP_0074" fbc:name="PP_0074" />
      <fbc:geneProduct fbc:id="G_PP_0075" fbc:label="PP_0075" fbc:name="PP_0075" />
      <fbc:geneProduct fbc:id="G_PP_0076" fbc:label="PP_0076" fbc:name="PP_0076" />
      <fbc:geneProduct fbc:id="G_PP_0077" fbc:label="PP_0077" fbc:name="PP_0077" />
      <fbc:geneProduct fbc:id="G_PP_0082" fbc:label="PP_0082" fbc:name="PP_0082" />
      <fbc:geneProduct fbc:id="G_PP_0083" fbc:label="PP_0083" fbc:name="PP_0083" />
      <fbc:geneProduct fbc:id="G_PP_0100" fbc:label="PP_0100" fbc:name="PP_0100" />
      <fbc:geneProduct fbc:id="G_PP_0103" fbc:label="PP_0103" fbc:name="PP_0103" />
      <fbc:geneProduct fbc:id="G_PP_0104" fbc:label="PP_0104" fbc:name="PP_0104" />
      <fbc:geneProduct fbc:id="G_PP_0105" fbc:label="PP_0105" fbc:name="PP_0105" />
      <fbc:geneProduct fbc:id="G_PP_0106" fbc:label="PP_0106" fbc:name="PP_0106" />
      <fbc:geneProduct fbc:id="G_PP_0110" fbc:label="PP_0110" fbc:name="PP_0110" />
      <fbc:geneProduct fbc:id="G_PP_0115" fbc:label="PP_0115" fbc:name="PP_0115" />
      <fbc:geneProduct fbc:id="G_PP_0121" fbc:label="PP_0121" fbc:name="PP_0121" />
      <fbc:geneProduct fbc:id="G_PP_0147" fbc:label="PP_0147" fbc:name="PP_0147" />
      <fbc:geneProduct fbc:id="G_PP_0158" fbc:label="PP_0158" fbc:name="PP_0158" />
      <fbc:geneProduct fbc:id="G_PP_0184" fbc:label="PP_0184" fbc:name="PP_0184" />
      <fbc:geneProduct fbc:id="G_PP_0186" fbc:label="PP_0186" fbc:name="PP_0186" />
      <fbc:geneProduct fbc:id="G_PP_0187" fbc:label="PP_0187" fbc:name="PP_0187" />
      <fbc:geneProduct fbc:id="G_PP_0213" fbc:label="PP_0213" fbc:name="PP_0213" />
      <fbc:geneProduct fbc:id="G_PP_0214" fbc:label="PP_0214" fbc:name="PP_0214" />
      <fbc:geneProduct fbc:id="G_PP_0225" fbc:label="PP_0225" fbc:name="PP_0225" />
      <fbc:geneProduct fbc:id="G_PP_0226" fbc:label="PP_0226" fbc:name="PP_0226" />
      <fbc:geneProduct fbc:id="G_PP_0227" fbc:label="PP_0227" fbc:name="PP_0227" />
      <fbc:geneProduct fbc:id="G_PP_0230" fbc:label="PP_0230" fbc:name="PP_0230" />
      <fbc:geneProduct fbc:id="G_PP_0231" fbc:label="PP_0231" fbc:name="PP_0231" />
      <fbc:geneProduct fbc:id="G_PP_0232" fbc:label="PP_0232" fbc:name="PP_0232" />
      <fbc:geneProduct fbc:id="G_PP_0233" fbc:label="PP_0233" fbc:name="PP_0233" />
      <fbc:geneProduct fbc:id="G_PP_0234" fbc:label="PP_0234" fbc:name="PP_0234" />
      <fbc:geneProduct fbc:id="G_PP_0236" fbc:label="PP_0236" fbc:name="PP_0236" />
      <fbc:geneProduct fbc:id="G_PP_0237" fbc:label="PP_0237" fbc:name="PP_0237" />
      <fbc:geneProduct fbc:id="G_PP_0238" fbc:label="PP_0238" fbc:name="PP_0238" />
      <fbc:geneProduct fbc:id="G_PP_0239" fbc:label="PP_0239" fbc:name="PP_0239" />
      <fbc:geneProduct fbc:id="G_PP_0240" fbc:label="PP_0240" fbc:name="PP_0240" />
      <fbc:geneProduct fbc:id="G_PP_0243" fbc:label="PP_0243" fbc:name="PP_0243" />
      <fbc:geneProduct fbc:id="G_PP_0280" fbc:label="PP_0280" fbc:name="PP_0280" />
      <fbc:geneProduct fbc:id="G_PP_0281" fbc:label="PP_0281" fbc:name="PP_0281" />
      <fbc:geneProduct fbc:id="G_PP_0282" fbc:label="PP_0282" fbc:name="PP_0282" />
      <fbc:geneProduct fbc:id="G_PP_0283" fbc:label="PP_0283" fbc:name="PP_0283" />
      <fbc:geneProduct fbc:id="G_PP_0289" fbc:label="PP_0289" fbc:name="PP_0289" />
      <fbc:geneProduct fbc:id="G_PP_0290" fbc:label="PP_0290" fbc:name="PP_0290" />
      <fbc:geneProduct fbc:id="G_PP_0292" fbc:label="PP_0292" fbc:name="PP_0292" />
      <fbc:geneProduct fbc:id="G_PP_0293" fbc:label="PP_0293" fbc:name="PP_0293" />
      <fbc:geneProduct fbc:id="G_PP_0294" fbc:label="PP_0294" fbc:name="PP_0294" />
      <fbc:geneProduct fbc:id="G_PP_0295" fbc:label="PP_0295" fbc:name="PP_0295" />
      <fbc:geneProduct fbc:id="G_PP_0296" fbc:label="PP_0296" fbc:name="PP_0296" />
      <fbc:geneProduct fbc:id="G_PP_0297" fbc:label="PP_0297" fbc:name="PP_0297" />
      <fbc:geneProduct fbc:id="G_PP_0321" fbc:label="PP_0321" fbc:name="PP_0321" />
      <fbc:geneProduct fbc:id="G_PP_0322" fbc:label="PP_0322" fbc:name="PP_0322" />
      <fbc:geneProduct fbc:id="G_PP_0323" fbc:label="PP_0323" fbc:name="PP_0323" />
      <fbc:geneProduct fbc:id="G_PP_0324" fbc:label="PP_0324" fbc:name="PP_0324" />
      <fbc:geneProduct fbc:id="G_PP_0325" fbc:label="PP_0325" fbc:name="PP_0325" />
      <fbc:geneProduct fbc:id="G_PP_0326" fbc:label="PP_0326" fbc:name="PP_0326" />
      <fbc:geneProduct fbc:id="G_PP_0327" fbc:label="PP_0327" fbc:name="PP_0327" />
      <fbc:geneProduct fbc:id="G_PP_0338" fbc:label="PP_0338" fbc:name="PP_0338" />
      <fbc:geneProduct fbc:id="G_PP_0339" fbc:label="PP_0339" fbc:name="PP_0339" />
      <fbc:geneProduct fbc:id="G_PP_0356" fbc:label="PP_0356" fbc:name="PP_0356" />
      <fbc:geneProduct fbc:id="G_PP_0382" fbc:label="PP_0382" fbc:name="PP_0382" />
      <fbc:geneProduct fbc:id="G_PP_0383" fbc:label="PP_0383" fbc:name="PP_0383" />
      <fbc:geneProduct fbc:id="G_PP_0392" fbc:label="PP_0392" fbc:name="PP_0392" />
      <fbc:geneProduct fbc:id="G_PP_0399" fbc:label="PP_0399" fbc:name="PP_0399" />
      <fbc:geneProduct fbc:id="G_PP_0402" fbc:label="PP_0402" fbc:name="PP_0402" />
      <fbc:geneProduct fbc:id="G_PP_0411" fbc:label="PP_0411" fbc:name="PP_0411" />
      <fbc:geneProduct fbc:id="G_PP_0412" fbc:label="PP_0412" fbc:name="PP_0412" />
      <fbc:geneProduct fbc:id="G_PP_0413" fbc:label="PP_0413" fbc:name="PP_0413" />
      <fbc:geneProduct fbc:id="G_PP_0414" fbc:label="PP_0414" fbc:name="PP_0414" />
      <fbc:geneProduct fbc:id="G_PP_0415" fbc:label="PP_0415" fbc:name="PP_0415" />
      <fbc:geneProduct fbc:id="G_PP_0417" fbc:label="PP_0417" fbc:name="PP_0417" />
      <fbc:geneProduct fbc:id="G_PP_0420" fbc:label="PP_0420" fbc:name="PP_0420" />
      <fbc:geneProduct fbc:id="G_PP_0421" fbc:label="PP_0421" fbc:name="PP_0421" />
      <fbc:geneProduct fbc:id="G_PP_0422" fbc:label="PP_0422" fbc:name="PP_0422" />
      <fbc:geneProduct fbc:id="G_PP_0436" fbc:label="PP_0436" fbc:name="PP_0436" />
      <fbc:geneProduct fbc:id="G_PP_0438" fbc:label="PP_0438" fbc:name="PP_0438" />
      <fbc:geneProduct fbc:id="G_PP_0481" fbc:label="PP_0481" fbc:name="PP_0481" />
      <fbc:geneProduct fbc:id="G_PP_0490" fbc:label="PP_0490" fbc:name="PP_0490" />
      <fbc:geneProduct fbc:id="G_PP_0491" fbc:label="PP_0491" fbc:name="PP_0491" />
      <fbc:geneProduct fbc:id="G_PP_0492" fbc:label="PP_0492" fbc:name="PP_0492" />
      <fbc:geneProduct fbc:id="G_PP_0495" fbc:label="PP_0495" fbc:name="PP_0495" />
      <fbc:geneProduct fbc:id="G_PP_0514" fbc:label="PP_0514" fbc:name="PP_0514" />
      <fbc:geneProduct fbc:id="G_PP_0515" fbc:label="PP_0515" fbc:name="PP_0515" />
      <fbc:geneProduct fbc:id="G_PP_0516" fbc:label="PP_0516" fbc:name="PP_0516" />
      <fbc:geneProduct fbc:id="G_PP_0517" fbc:label="PP_0517" fbc:name="PP_0517" />
      <fbc:geneProduct fbc:id="G_PP_0520" fbc:label="PP_0520" fbc:name="PP_0520" />
      <fbc:geneProduct fbc:id="G_PP_0522" fbc:label="PP_0522" fbc:name="PP_0522" />
      <fbc:geneProduct fbc:id="G_PP_0527" fbc:label="PP_0527" fbc:name="PP_0527" />
      <fbc:geneProduct fbc:id="G_PP_0528" fbc:label="PP_0528" fbc:name="PP_0528" />
      <fbc:geneProduct fbc:id="G_PP_0530" fbc:label="PP_0530" fbc:name="PP_0530" />
      <fbc:geneProduct fbc:id="G_PP_0538" fbc:label="PP_0538" fbc:name="PP_0538" />
      <fbc:geneProduct fbc:id="G_PP_0545" fbc:label="PP_0545" fbc:name="PP_0545" />
      <fbc:geneProduct fbc:id="G_PP_0558" fbc:label="PP_0558" fbc:name="PP_0558" />
      <fbc:geneProduct fbc:id="G_PP_0559" fbc:label="PP_0559" fbc:name="PP_0559" />
      <fbc:geneProduct fbc:id="G_PP_0560" fbc:label="PP_0560" fbc:name="PP_0560" />
      <fbc:geneProduct fbc:id="G_PP_0565" fbc:label="PP_0565" fbc:name="PP_0565" />
      <fbc:geneProduct fbc:id="G_PP_0567" fbc:label="PP_0567" fbc:name="PP_0567" />
      <fbc:geneProduct fbc:id="G_PP_0591" fbc:label="PP_0591" fbc:name="PP_0591" />
      <fbc:geneProduct fbc:id="G_PP_0597" fbc:label="PP_0597" fbc:name="PP_0597" />
      <fbc:geneProduct fbc:id="G_PP_0602" fbc:label="PP_0602" fbc:name="PP_0602" />
      <fbc:geneProduct fbc:id="G_PP_0603" fbc:label="PP_0603" fbc:name="PP_0603" />
      <fbc:geneProduct fbc:id="G_PP_0606" fbc:label="PP_0606" fbc:name="PP_0606" />
      <fbc:geneProduct fbc:id="G_PP_0614" fbc:label="PP_0614" fbc:name="PP_0614" />
      <fbc:geneProduct fbc:id="G_PP_0626" fbc:label="PP_0626" fbc:name="PP_0626" />
      <fbc:geneProduct fbc:id="G_PP_0631" fbc:label="PP_0631" fbc:name="PP_0631" />
      <fbc:geneProduct fbc:id="G_PP_0654" fbc:label="PP_0654" fbc:name="PP_0654" />
      <fbc:geneProduct fbc:id="G_PP_0659" fbc:label="PP_0659" fbc:name="PP_0659" />
      <fbc:geneProduct fbc:id="G_PP_0671" fbc:label="PP_0671" fbc:name="PP_0671" />
      <fbc:geneProduct fbc:id="G_PP_0675" fbc:label="PP_0675" fbc:name="PP_0675" />
      <fbc:geneProduct fbc:id="G_PP_0691" fbc:label="PP_0691" fbc:name="PP_0691" />
      <fbc:geneProduct fbc:id="G_PP_0722" fbc:label="PP_0722" fbc:name="PP_0722" />
      <fbc:geneProduct fbc:id="G_PP_0723" fbc:label="PP_0723" fbc:name="PP_0723" />
      <fbc:geneProduct fbc:id="G_PP_0732" fbc:label="PP_0732" fbc:name="PP_0732" />
      <fbc:geneProduct fbc:id="G_PP_0736" fbc:label="PP_0736" fbc:name="PP_0736" />
      <fbc:geneProduct fbc:id="G_PP_0744" fbc:label="PP_0744" fbc:name="PP_0744" />
      <fbc:geneProduct fbc:id="G_PP_0746" fbc:label="PP_0746" fbc:name="PP_0746" />
      <fbc:geneProduct fbc:id="G_PP_0747" fbc:label="PP_0747" fbc:name="PP_0747" />
      <fbc:geneProduct fbc:id="G_PP_0751" fbc:label="PP_0751" fbc:name="PP_0751" />
      <fbc:geneProduct fbc:id="G_PP_0762" fbc:label="PP_0762" fbc:name="PP_0762" />
      <fbc:geneProduct fbc:id="G_PP_0774" fbc:label="PP_0774" fbc:name="PP_0774" />
      <fbc:geneProduct fbc:id="G_PP_0777" fbc:label="PP_0777" fbc:name="PP_0777" />
      <fbc:geneProduct fbc:id="G_PP_0786" fbc:label="PP_0786" fbc:name="PP_0786" />
      <fbc:geneProduct fbc:id="G_PP_0787" fbc:label="PP_0787" fbc:name="PP_0787" />
      <fbc:geneProduct fbc:id="G_PP_0793" fbc:label="PP_0793" fbc:name="PP_0793" />
      <fbc:geneProduct fbc:id="G_PP_0794" fbc:label="PP_0794" fbc:name="PP_0794" />
      <fbc:geneProduct fbc:id="G_PP_0795" fbc:label="PP_0795" fbc:name="PP_0795" />
      <fbc:geneProduct fbc:id="G_PP_0799" fbc:label="PP_0799" fbc:name="PP_0799" />
      <fbc:geneProduct fbc:id="G_PP_0812" fbc:label="PP_0812" fbc:name="PP_0812" />
      <fbc:geneProduct fbc:id="G_PP_0813" fbc:label="PP_0813" fbc:name="PP_0813" />
      <fbc:geneProduct fbc:id="G_PP_0814" fbc:label="PP_0814" fbc:name="PP_0814" />
      <fbc:geneProduct fbc:id="G_PP_0815" fbc:label="PP_0815" fbc:name="PP_0815" />
      <fbc:geneProduct fbc:id="G_PP_0816" fbc:label="PP_0816" fbc:name="PP_0816" />
      <fbc:geneProduct fbc:id="G_PP_0840" fbc:label="PP_0840" fbc:name="PP_0840" />
      <fbc:geneProduct fbc:id="G_PP_0849" fbc:label="PP_0849" fbc:name="PP_0849" />
      <fbc:geneProduct fbc:id="G_PP_0853" fbc:label="PP_0853" fbc:name="PP_0853" />
      <fbc:geneProduct fbc:id="G_PP_0854" fbc:label="PP_0854" fbc:name="PP_0854" />
      <fbc:geneProduct fbc:id="G_PP_0860" fbc:label="PP_0860" fbc:name="PP_0860" />
      <fbc:geneProduct fbc:id="G_PP_0864" fbc:label="PP_0864" fbc:name="PP_0864" />
      <fbc:geneProduct fbc:id="G_PP_0868" fbc:label="PP_0868" fbc:name="PP_0868" />
      <fbc:geneProduct fbc:id="G_PP_0869" fbc:label="PP_0869" fbc:name="PP_0869" />
      <fbc:geneProduct fbc:id="G_PP_0870" fbc:label="PP_0870" fbc:name="PP_0870" />
      <fbc:geneProduct fbc:id="G_PP_0871" fbc:label="PP_0871" fbc:name="PP_0871" />
      <fbc:geneProduct fbc:id="G_PP_0883" fbc:label="PP_0883" fbc:name="PP_0883" />
      <fbc:geneProduct fbc:id="G_PP_0897" fbc:label="PP_0897" fbc:name="PP_0897" />
      <fbc:geneProduct fbc:id="G_PP_0930" fbc:label="PP_0930" fbc:name="PP_0930" />
      <fbc:geneProduct fbc:id="G_PP_0931" fbc:label="PP_0931" fbc:name="PP_0931" />
      <fbc:geneProduct fbc:id="G_PP_0932" fbc:label="PP_0932" fbc:name="PP_0932" />
      <fbc:geneProduct fbc:id="G_PP_0944" fbc:label="PP_0944" fbc:name="PP_0944" />
      <fbc:geneProduct fbc:id="G_PP_0964" fbc:label="PP_0964" fbc:name="PP_0964" />
      <fbc:geneProduct fbc:id="G_PP_0965" fbc:label="PP_0965" fbc:name="PP_0965" />
      <fbc:geneProduct fbc:id="G_PP_0966" fbc:label="PP_0966" fbc:name="PP_0966" />
      <fbc:geneProduct fbc:id="G_PP_0967" fbc:label="PP_0967" fbc:name="PP_0967" />
      <fbc:geneProduct fbc:id="G_PP_0977" fbc:label="PP_0977" fbc:name="PP_0977" />
      <fbc:geneProduct fbc:id="G_PP_0986" fbc:label="PP_0986" fbc:name="PP_0986" />
      <fbc:geneProduct fbc:id="G_PP_0987" fbc:label="PP_0987" fbc:name="PP_0987" />
      <fbc:geneProduct fbc:id="G_PP_0988" fbc:label="PP_0988" fbc:name="PP_0988" />
      <fbc:geneProduct fbc:id="G_PP_0989" fbc:label="PP_0989" fbc:name="PP_0989" />
      <fbc:geneProduct fbc:id="G_PP_0996" fbc:label="PP_0996" fbc:name="PP_0996" />
      <fbc:geneProduct fbc:id="G_PP_0999" fbc:label="PP_0999" fbc:name="PP_0999" />
      <fbc:geneProduct fbc:id="G_PP_1000" fbc:label="PP_1000" fbc:name="PP_1000" />
      <fbc:geneProduct fbc:id="G_PP_1001" fbc:label="PP_1001" fbc:name="PP_1001" />
      <fbc:geneProduct fbc:id="G_PP_1002" fbc:label="PP_1002" fbc:name="PP_1002" />
      <fbc:geneProduct fbc:id="G_PP_1009" fbc:label="PP_1009" fbc:name="PP_1009" />
      <fbc:geneProduct fbc:id="G_PP_1010" fbc:label="PP_1010" fbc:name="PP_1010" />
      <fbc:geneProduct fbc:id="G_PP_1011" fbc:label="PP_1011" fbc:name="PP_1011" />
      <fbc:geneProduct fbc:id="G_PP_1015" fbc:label="PP_1015" fbc:name="PP_1015" />
      <fbc:geneProduct fbc:id="G_PP_1016" fbc:label="PP_1016" fbc:name="PP_1016" />
      <fbc:geneProduct fbc:id="G_PP_1017" fbc:label="PP_1017" fbc:name="PP_1017" />
      <fbc:geneProduct fbc:id="G_PP_1018" fbc:label="PP_1018" fbc:name="PP_1018" />
      <fbc:geneProduct fbc:id="G_PP_1019" fbc:label="PP_1019" fbc:name="PP_1019" />
      <fbc:geneProduct fbc:id="G_PP_1022" fbc:label="PP_1022" fbc:name="PP_1022" />
      <fbc:geneProduct fbc:id="G_PP_1023" fbc:label="PP_1023" fbc:name="PP_1023" />
      <fbc:geneProduct fbc:id="G_PP_1024" fbc:label="PP_1024" fbc:name="PP_1024" />
      <fbc:geneProduct fbc:id="G_PP_1025" fbc:label="PP_1025" fbc:name="PP_1025" />
      <fbc:geneProduct fbc:id="G_PP_1031" fbc:label="PP_1031" fbc:name="PP_1031" />
      <fbc:geneProduct fbc:id="G_PP_1032" fbc:label="PP_1032" fbc:name="PP_1032" />
      <fbc:geneProduct fbc:id="G_PP_1037" fbc:label="PP_1037" fbc:name="PP_1037" />
      <fbc:geneProduct fbc:id="G_PP_1068" fbc:label="PP_1068" fbc:name="PP_1068" />
      <fbc:geneProduct fbc:id="G_PP_1069" fbc:label="PP_1069" fbc:name="PP_1069" />
      <fbc:geneProduct fbc:id="G_PP_1070" fbc:label="PP_1070" fbc:name="PP_1070" />
      <fbc:geneProduct fbc:id="G_PP_1071" fbc:label="PP_1071" fbc:name="PP_1071" />
      <fbc:geneProduct fbc:id="G_PP_1073" fbc:label="PP_1073" fbc:name="PP_1073" />
      <fbc:geneProduct fbc:id="G_PP_1075" fbc:label="PP_1075" fbc:name="PP_1075" />
      <fbc:geneProduct fbc:id="G_PP_1076" fbc:label="PP_1076" fbc:name="PP_1076" />
      <fbc:geneProduct fbc:id="G_PP_1078" fbc:label="PP_1078" fbc:name="PP_1078" />
      <fbc:geneProduct fbc:id="G_PP_1079" fbc:label="PP_1079" fbc:name="PP_1079" />
      <fbc:geneProduct fbc:id="G_PP_1086" fbc:label="PP_1086" fbc:name="PP_1086" />
      <fbc:geneProduct fbc:id="G_PP_1088" fbc:label="PP_1088" fbc:name="PP_1088" />
      <fbc:geneProduct fbc:id="G_PP_1097" fbc:label="PP_1097" fbc:name="PP_1097" />
      <fbc:geneProduct fbc:id="G_PP_1100" fbc:label="PP_1100" fbc:name="PP_1100" />
      <fbc:geneProduct fbc:id="G_PP_1129" fbc:label="PP_1129" fbc:name="PP_1129" />
      <fbc:geneProduct fbc:id="G_PP_1132" fbc:label="PP_1132" fbc:name="PP_1132" />
      <fbc:geneProduct fbc:id="G_PP_1137" fbc:label="PP_1137" fbc:name="PP_1137" />
      <fbc:geneProduct fbc:id="G_PP_1138" fbc:label="PP_1138" fbc:name="PP_1138" />
      <fbc:geneProduct fbc:id="G_PP_1139" fbc:label="PP_1139" fbc:name="PP_1139" />
      <fbc:geneProduct fbc:id="G_PP_1140" fbc:label="PP_1140" fbc:name="PP_1140" />
      <fbc:geneProduct fbc:id="G_PP_1141" fbc:label="PP_1141" fbc:name="PP_1141" />
      <fbc:geneProduct fbc:id="G_PP_1156" fbc:label="PP_1156" fbc:name="PP_1156" />
      <fbc:geneProduct fbc:id="G_PP_1177" fbc:label="PP_1177" fbc:name="PP_1177" />
      <fbc:geneProduct fbc:id="G_PP_1179" fbc:label="PP_1179" fbc:name="PP_1179" />
      <fbc:geneProduct fbc:id="G_PP_1188" fbc:label="PP_1188" fbc:name="PP_1188" />
      <fbc:geneProduct fbc:id="G_PP_1205" fbc:label="PP_1205" fbc:name="PP_1205" />
      <fbc:geneProduct fbc:id="G_PP_1206" fbc:label="PP_1206" fbc:name="PP_1206" />
      <fbc:geneProduct fbc:id="G_PP_1213" fbc:label="PP_1213" fbc:name="PP_1213" />
      <fbc:geneProduct fbc:id="G_PP_1231" fbc:label="PP_1231" fbc:name="PP_1231" />
      <fbc:geneProduct fbc:id="G_PP_1237" fbc:label="PP_1237" fbc:name="PP_1237" />
      <fbc:geneProduct fbc:id="G_PP_1240" fbc:label="PP_1240" fbc:name="PP_1240" />
      <fbc:geneProduct fbc:id="G_PP_1251" fbc:label="PP_1251" fbc:name="PP_1251" />
      <fbc:geneProduct fbc:id="G_PP_1297" fbc:label="PP_1297" fbc:name="PP_1297" />
      <fbc:geneProduct fbc:id="G_PP_1298" fbc:label="PP_1298" fbc:name="PP_1298" />
      <fbc:geneProduct fbc:id="G_PP_1299" fbc:label="PP_1299" fbc:name="PP_1299" />
      <fbc:geneProduct fbc:id="G_PP_1300" fbc:label="PP_1300" fbc:name="PP_1300" />
      <fbc:geneProduct fbc:id="G_PP_1303" fbc:label="PP_1303" fbc:name="PP_1303" />
      <fbc:geneProduct fbc:id="G_PP_1304" fbc:label="PP_1304" fbc:name="PP_1304" />
      <fbc:geneProduct fbc:id="G_PP_1308" fbc:label="PP_1308" fbc:name="PP_1308" />
      <fbc:geneProduct fbc:id="G_PP_1317" fbc:label="PP_1317" fbc:name="PP_1317" />
      <fbc:geneProduct fbc:id="G_PP_1318" fbc:label="PP_1318" fbc:name="PP_1318" />
      <fbc:geneProduct fbc:id="G_PP_1319" fbc:label="PP_1319" fbc:name="PP_1319" />
      <fbc:geneProduct fbc:id="G_PP_1332" fbc:label="PP_1332" fbc:name="PP_1332" />
      <fbc:geneProduct fbc:id="G_PP_1333" fbc:label="PP_1333" fbc:name="PP_1333" />
      <fbc:geneProduct fbc:id="G_PP_1334" fbc:label="PP_1334" fbc:name="PP_1334" />
      <fbc:geneProduct fbc:id="G_PP_1335" fbc:label="PP_1335" fbc:name="PP_1335" />
      <fbc:geneProduct fbc:id="G_PP_1337" fbc:label="PP_1337" fbc:name="PP_1337" />
      <fbc:geneProduct fbc:id="G_PP_1338" fbc:label="PP_1338" fbc:name="PP_1338" />
      <fbc:geneProduct fbc:id="G_PP_1339" fbc:label="PP_1339" fbc:name="PP_1339" />
      <fbc:geneProduct fbc:id="G_PP_1346" fbc:label="PP_1346" fbc:name="PP_1346" />
      <fbc:geneProduct fbc:id="G_PP_1351" fbc:label="PP_1351" fbc:name="PP_1351" />
      <fbc:geneProduct fbc:id="G_PP_1362" fbc:label="PP_1362" fbc:name="PP_1362" />
      <fbc:geneProduct fbc:id="G_PP_1367" fbc:label="PP_1367" fbc:name="PP_1367" />
      <fbc:geneProduct fbc:id="G_PP_1376" fbc:label="PP_1376" fbc:name="PP_1376" />
      <fbc:geneProduct fbc:id="G_PP_1377" fbc:label="PP_1377" fbc:name="PP_1377" />
      <fbc:geneProduct fbc:id="G_PP_1378" fbc:label="PP_1378" fbc:name="PP_1378" />
      <fbc:geneProduct fbc:id="G_PP_1379" fbc:label="PP_1379" fbc:name="PP_1379" />
      <fbc:geneProduct fbc:id="G_PP_1380" fbc:label="PP_1380" fbc:name="PP_1380" />
      <fbc:geneProduct fbc:id="G_PP_1381" fbc:label="PP_1381" fbc:name="PP_1381" />
      <fbc:geneProduct fbc:id="G_PP_1382" fbc:label="PP_1382" fbc:name="PP_1382" />
      <fbc:geneProduct fbc:id="G_PP_1394" fbc:label="PP_1394" fbc:name="PP_1394" />
      <fbc:geneProduct fbc:id="G_PP_1400" fbc:label="PP_1400" fbc:name="PP_1400" />
      <fbc:geneProduct fbc:id="G_PP_1408" fbc:label="PP_1408" fbc:name="PP_1408" />
      <fbc:geneProduct fbc:id="G_PP_1414" fbc:label="PP_1414" fbc:name="PP_1414" />
      <fbc:geneProduct fbc:id="G_PP_1419" fbc:label="PP_1419" fbc:name="PP_1419" />
      <fbc:geneProduct fbc:id="G_PP_1426" fbc:label="PP_1426" fbc:name="PP_1426" />
      <fbc:geneProduct fbc:id="G_PP_1436" fbc:label="PP_1436" fbc:name="PP_1436" />
      <fbc:geneProduct fbc:id="G_PP_1444" fbc:label="PP_1444" fbc:name="PP_1444" />
      <fbc:geneProduct fbc:id="G_PP_1445" fbc:label="PP_1445" fbc:name="PP_1445" />
      <fbc:geneProduct fbc:id="G_PP_1457" fbc:label="PP_1457" fbc:name="PP_1457" />
      <fbc:geneProduct fbc:id="G_PP_1470" fbc:label="PP_1470" fbc:name="PP_1470" />
      <fbc:geneProduct fbc:id="G_PP_1471" fbc:label="PP_1471" fbc:name="PP_1471" />
      <fbc:geneProduct fbc:id="G_PP_1496" fbc:label="PP_1496" fbc:name="PP_1496" />
      <fbc:geneProduct fbc:id="G_PP_1505" fbc:label="PP_1505" fbc:name="PP_1505" />
      <fbc:geneProduct fbc:id="G_PP_1506" fbc:label="PP_1506" fbc:name="PP_1506" />
      <fbc:geneProduct fbc:id="G_PP_1520" fbc:label="PP_1520" fbc:name="PP_1520" />
      <fbc:geneProduct fbc:id="G_PP_1525" fbc:label="PP_1525" fbc:name="PP_1525" />
      <fbc:geneProduct fbc:id="G_PP_1530" fbc:label="PP_1530" fbc:name="PP_1530" />
      <fbc:geneProduct fbc:id="G_PP_1588" fbc:label="PP_1588" fbc:name="PP_1588" />
      <fbc:geneProduct fbc:id="G_PP_1593" fbc:label="PP_1593" fbc:name="PP_1593" />
      <fbc:geneProduct fbc:id="G_PP_1596" fbc:label="PP_1596" fbc:name="PP_1596" />
      <fbc:geneProduct fbc:id="G_PP_1597" fbc:label="PP_1597" fbc:name="PP_1597" />
      <fbc:geneProduct fbc:id="G_PP_1602" fbc:label="PP_1602" fbc:name="PP_1602" />
      <fbc:geneProduct fbc:id="G_PP_1607" fbc:label="PP_1607" fbc:name="PP_1607" />
      <fbc:geneProduct fbc:id="G_PP_1610" fbc:label="PP_1610" fbc:name="PP_1610" />
      <fbc:geneProduct fbc:id="G_PP_1612" fbc:label="PP_1612" fbc:name="PP_1612" />
      <fbc:geneProduct fbc:id="G_PP_1614" fbc:label="PP_1614" fbc:name="PP_1614" />
      <fbc:geneProduct fbc:id="G_PP_1618" fbc:label="PP_1618" fbc:name="PP_1618" />
      <fbc:geneProduct fbc:id="G_PP_1620" fbc:label="PP_1620" fbc:name="PP_1620" />
      <fbc:geneProduct fbc:id="G_PP_1649" fbc:label="PP_1649" fbc:name="PP_1649" />
      <fbc:geneProduct fbc:id="G_PP_1654" fbc:label="PP_1654" fbc:name="PP_1654" />
      <fbc:geneProduct fbc:id="G_PP_1656" fbc:label="PP_1656" fbc:name="PP_1656" />
      <fbc:geneProduct fbc:id="G_PP_1664" fbc:label="PP_1664" fbc:name="PP_1664" />
      <fbc:geneProduct fbc:id="G_PP_1665" fbc:label="PP_1665" fbc:name="PP_1665" />
      <fbc:geneProduct fbc:id="G_PP_1672" fbc:label="PP_1672" fbc:name="PP_1672" />
      <fbc:geneProduct fbc:id="G_PP_1673" fbc:label="PP_1673" fbc:name="PP_1673" />
      <fbc:geneProduct fbc:id="G_PP_1674" fbc:label="PP_1674" fbc:name="PP_1674" />
      <fbc:geneProduct fbc:id="G_PP_1675" fbc:label="PP_1675" fbc:name="PP_1675" />
      <fbc:geneProduct fbc:id="G_PP_1676" fbc:label="PP_1676" fbc:name="PP_1676" />
      <fbc:geneProduct fbc:id="G_PP_1677" fbc:label="PP_1677" fbc:name="PP_1677" />
      <fbc:geneProduct fbc:id="G_PP_1678" fbc:label="PP_1678" fbc:name="PP_1678" />
      <fbc:geneProduct fbc:id="G_PP_1679" fbc:label="PP_1679" fbc:name="PP_1679" />
      <fbc:geneProduct fbc:id="G_PP_1680" fbc:label="PP_1680" fbc:name="PP_1680" />
      <fbc:geneProduct fbc:id="G_PP_1681" fbc:label="PP_1681" fbc:name="PP_1681" />
      <fbc:geneProduct fbc:id="G_PP_1686" fbc:label="PP_1686" fbc:name="PP_1686" />
      <fbc:geneProduct fbc:id="G_PP_1705" fbc:label="PP_1705" fbc:name="PP_1705" />
      <fbc:geneProduct fbc:id="G_PP_1706" fbc:label="PP_1706" fbc:name="PP_1706" />
      <fbc:geneProduct fbc:id="G_PP_1750" fbc:label="PP_1750" fbc:name="PP_1750" />
      <fbc:geneProduct fbc:id="G_PP_1755" fbc:label="PP_1755" fbc:name="PP_1755" />
      <fbc:geneProduct fbc:id="G_PP_1768" fbc:label="PP_1768" fbc:name="PP_1768" />
      <fbc:geneProduct fbc:id="G_PP_1769" fbc:label="PP_1769" fbc:name="PP_1769" />
      <fbc:geneProduct fbc:id="G_PP_1770" fbc:label="PP_1770" fbc:name="PP_1770" />
      <fbc:geneProduct fbc:id="G_PP_1771" fbc:label="PP_1771" fbc:name="PP_1771" />
      <fbc:geneProduct fbc:id="G_PP_1777" fbc:label="PP_1777" fbc:name="PP_1777" />
      <fbc:geneProduct fbc:id="G_PP_1808" fbc:label="PP_1808" fbc:name="PP_1808" />
      <fbc:geneProduct fbc:id="G_PP_1815" fbc:label="PP_1815" fbc:name="PP_1815" />
      <fbc:geneProduct fbc:id="G_PP_1823" fbc:label="PP_1823" fbc:name="PP_1823" />
      <fbc:geneProduct fbc:id="G_PP_1830" fbc:label="PP_1830" fbc:name="PP_1830" />
      <fbc:geneProduct fbc:id="G_PP_1844" fbc:label="PP_1844" fbc:name="PP_1844" />
      <fbc:geneProduct fbc:id="G_PP_1874" fbc:label="PP_1874" fbc:name="PP_1874" />
      <fbc:geneProduct fbc:id="G_PP_1893" fbc:label="PP_1893" fbc:name="PP_1893" />
      <fbc:geneProduct fbc:id="G_PP_1904" fbc:label="PP_1904" fbc:name="PP_1904" />
      <fbc:geneProduct fbc:id="G_PP_1913" fbc:label="PP_1913" fbc:name="PP_1913" />
      <fbc:geneProduct fbc:id="G_PP_1914" fbc:label="PP_1914" fbc:name="PP_1914" />
      <fbc:geneProduct fbc:id="G_PP_1916" fbc:label="PP_1916" fbc:name="PP_1916" />
      <fbc:geneProduct fbc:id="G_PP_1917" fbc:label="PP_1917" fbc:name="PP_1917" />
      <fbc:geneProduct fbc:id="G_PP_1943" fbc:label="PP_1943" fbc:name="PP_1943" />
      <fbc:geneProduct fbc:id="G_PP_1945" fbc:label="PP_1945" fbc:name="PP_1945" />
      <fbc:geneProduct fbc:id="G_PP_1972" fbc:label="PP_1972" fbc:name="PP_1972" />
      <fbc:geneProduct fbc:id="G_PP_1977" fbc:label="PP_1977" fbc:name="PP_1977" />
      <fbc:geneProduct fbc:id="G_PP_1985" fbc:label="PP_1985" fbc:name="PP_1985" />
      <fbc:geneProduct fbc:id="G_PP_1986" fbc:label="PP_1986" fbc:name="PP_1986" />
      <fbc:geneProduct fbc:id="G_PP_1988" fbc:label="PP_1988" fbc:name="PP_1988" />
      <fbc:geneProduct fbc:id="G_PP_1989" fbc:label="PP_1989" fbc:name="PP_1989" />
      <fbc:geneProduct fbc:id="G_PP_1995" fbc:label="PP_1995" fbc:name="PP_1995" />
      <fbc:geneProduct fbc:id="G_PP_1996" fbc:label="PP_1996" fbc:name="PP_1996" />
      <fbc:geneProduct fbc:id="G_PP_1997" fbc:label="PP_1997" fbc:name="PP_1997" />
      <fbc:geneProduct fbc:id="G_PP_2000" fbc:label="PP_2000" fbc:name="PP_2000" />
      <fbc:geneProduct fbc:id="G_PP_2012" fbc:label="PP_2012" fbc:name="PP_2012" />
      <fbc:geneProduct fbc:id="G_PP_2051" fbc:label="PP_2051" fbc:name="PP_2051" />
      <fbc:geneProduct fbc:id="G_PP_2057" fbc:label="PP_2057" fbc:name="PP_2057" />
      <fbc:geneProduct fbc:id="G_PP_2077" fbc:label="PP_2077" fbc:name="PP_2077" />
      <fbc:geneProduct fbc:id="G_PP_2082" fbc:label="PP_2082" fbc:name="PP_2082" />
      <fbc:geneProduct fbc:id="G_PP_2090" fbc:label="PP_2090" fbc:name="PP_2090" />
      <fbc:geneProduct fbc:id="G_PP_2095" fbc:label="PP_2095" fbc:name="PP_2095" />
      <fbc:geneProduct fbc:id="G_PP_2112" fbc:label="PP_2112" fbc:name="PP_2112" />
      <fbc:geneProduct fbc:id="G_PP_2117" fbc:label="PP_2117" fbc:name="PP_2117" />
      <fbc:geneProduct fbc:id="G_PP_2136" fbc:label="PP_2136" fbc:name="PP_2136" />
      <fbc:geneProduct fbc:id="G_PP_2137" fbc:label="PP_2137" fbc:name="PP_2137" />
      <fbc:geneProduct fbc:id="G_PP_2151" fbc:label="PP_2151" fbc:name="PP_2151" />
      <fbc:geneProduct fbc:id="G_PP_2168" fbc:label="PP_2168" fbc:name="PP_2168" />
      <fbc:geneProduct fbc:id="G_PP_2183" fbc:label="PP_2183" fbc:name="PP_2183" />
      <fbc:geneProduct fbc:id="G_PP_2184" fbc:label="PP_2184" fbc:name="PP_2184" />
      <fbc:geneProduct fbc:id="G_PP_2185" fbc:label="PP_2185" fbc:name="PP_2185" />
      <fbc:geneProduct fbc:id="G_PP_2186" fbc:label="PP_2186" fbc:name="PP_2186" />
      <fbc:geneProduct fbc:id="G_PP_2196" fbc:label="PP_2196" fbc:name="PP_2196" />
      <fbc:geneProduct fbc:id="G_PP_2213" fbc:label="PP_2213" fbc:name="PP_2213" />
      <fbc:geneProduct fbc:id="G_PP_2214" fbc:label="PP_2214" fbc:name="PP_2214" />
      <fbc:geneProduct fbc:id="G_PP_2215" fbc:label="PP_2215" fbc:name="PP_2215" />
      <fbc:geneProduct fbc:id="G_PP_2216" fbc:label="PP_2216" fbc:name="PP_2216" />
      <fbc:geneProduct fbc:id="G_PP_2217" fbc:label="PP_2217" fbc:name="PP_2217" />
      <fbc:geneProduct fbc:id="G_PP_2265" fbc:label="PP_2265" fbc:name="PP_2265" />
      <fbc:geneProduct fbc:id="G_PP_2324" fbc:label="PP_2324" fbc:name="PP_2324" />
      <fbc:geneProduct fbc:id="G_PP_2325" fbc:label="PP_2325" fbc:name="PP_2325" />
      <fbc:geneProduct fbc:id="G_PP_2328" fbc:label="PP_2328" fbc:name="PP_2328" />
      <fbc:geneProduct fbc:id="G_PP_2329" fbc:label="PP_2329" fbc:name="PP_2329" />
      <fbc:geneProduct fbc:id="G_PP_2334" fbc:label="PP_2334" fbc:name="PP_2334" />
      <fbc:geneProduct fbc:id="G_PP_2335" fbc:label="PP_2335" fbc:name="PP_2335" />
      <fbc:geneProduct fbc:id="G_PP_2336" fbc:label="PP_2336" fbc:name="PP_2336" />
      <fbc:geneProduct fbc:id="G_PP_2338" fbc:label="PP_2338" fbc:name="PP_2338" />
      <fbc:geneProduct fbc:id="G_PP_2339" fbc:label="PP_2339" fbc:name="PP_2339" />
      <fbc:geneProduct fbc:id="G_PP_2351" fbc:label="PP_2351" fbc:name="PP_2351" />
      <fbc:geneProduct fbc:id="G_PP_2371" fbc:label="PP_2371" fbc:name="PP_2371" />
      <fbc:geneProduct fbc:id="G_PP_2375" fbc:label="PP_2375" fbc:name="PP_2375" />
      <fbc:geneProduct fbc:id="G_PP_2407" fbc:label="PP_2407" fbc:name="PP_2407" />
      <fbc:geneProduct fbc:id="G_PP_2432" fbc:label="PP_2432" fbc:name="PP_2432" />
      <fbc:geneProduct fbc:id="G_PP_2453" fbc:label="PP_2453" fbc:name="PP_2453" />
      <fbc:geneProduct fbc:id="G_PP_2454" fbc:label="PP_2454" fbc:name="PP_2454" />
      <fbc:geneProduct fbc:id="G_PP_2455" fbc:label="PP_2455" fbc:name="PP_2455" />
      <fbc:geneProduct fbc:id="G_PP_2456" fbc:label="PP_2456" fbc:name="PP_2456" />
      <fbc:geneProduct fbc:id="G_PP_2458" fbc:label="PP_2458" fbc:name="PP_2458" />
      <fbc:geneProduct fbc:id="G_PP_2459" fbc:label="PP_2459" fbc:name="PP_2459" />
      <fbc:geneProduct fbc:id="G_PP_2460" fbc:label="PP_2460" fbc:name="PP_2460" />
      <fbc:geneProduct fbc:id="G_PP_2465" fbc:label="PP_2465" fbc:name="PP_2465" />
      <fbc:geneProduct fbc:id="G_PP_2469" fbc:label="PP_2469" fbc:name="PP_2469" />
      <fbc:geneProduct fbc:id="G_PP_2470" fbc:label="PP_2470" fbc:name="PP_2470" />
      <fbc:geneProduct fbc:id="G_PP_2512" fbc:label="PP_2512" fbc:name="PP_2512" />
      <fbc:geneProduct fbc:id="G_PP_2518" fbc:label="PP_2518" fbc:name="PP_2518" />
      <fbc:geneProduct fbc:id="G_PP_2528" fbc:label="PP_2528" fbc:name="PP_2528" />
      <fbc:geneProduct fbc:id="G_PP_2554" fbc:label="PP_2554" fbc:name="PP_2554" />
      <fbc:geneProduct fbc:id="G_PP_2589" fbc:label="PP_2589" fbc:name="PP_2589" />
      <fbc:geneProduct fbc:id="G_PP_2656" fbc:label="PP_2656" fbc:name="PP_2656" />
      <fbc:geneProduct fbc:id="G_PP_2657" fbc:label="PP_2657" fbc:name="PP_2657" />
      <fbc:geneProduct fbc:id="G_PP_2658" fbc:label="PP_2658" fbc:name="PP_2658" />
      <fbc:geneProduct fbc:id="G_PP_2659" fbc:label="PP_2659" fbc:name="PP_2659" />
      <fbc:geneProduct fbc:id="G_PP_2674" fbc:label="PP_2674" fbc:name="PP_2674" />
      <fbc:geneProduct fbc:id="G_PP_2680" fbc:label="PP_2680" fbc:name="PP_2680" />
      <fbc:geneProduct fbc:id="G_PP_2694" fbc:label="PP_2694" fbc:name="PP_2694" />
      <fbc:geneProduct fbc:id="G_PP_2698" fbc:label="PP_2698" fbc:name="PP_2698" />
      <fbc:geneProduct fbc:id="G_PP_2703" fbc:label="PP_2703" fbc:name="PP_2703" />
      <fbc:geneProduct fbc:id="G_PP_2734" fbc:label="PP_2734" fbc:name="PP_2734" />
      <fbc:geneProduct fbc:id="G_PP_2774" fbc:label="PP_2774" fbc:name="PP_2774" />
      <fbc:geneProduct fbc:id="G_PP_2775" fbc:label="PP_2775" fbc:name="PP_2775" />
      <fbc:geneProduct fbc:id="G_PP_2800" fbc:label="PP_2800" fbc:name="PP_2800" />
      <fbc:geneProduct fbc:id="G_PP_2843" fbc:label="PP_2843" fbc:name="PP_2843" />
      <fbc:geneProduct fbc:id="G_PP_2844" fbc:label="PP_2844" fbc:name="PP_2844" />
      <fbc:geneProduct fbc:id="G_PP_2845" fbc:label="PP_2845" fbc:name="PP_2845" />
      <fbc:geneProduct fbc:id="G_PP_2862" fbc:label="PP_2862" fbc:name="PP_2862" />
      <fbc:geneProduct fbc:id="G_PP_2887" fbc:label="PP_2887" fbc:name="PP_2887" />
      <fbc:geneProduct fbc:id="G_PP_2904" fbc:label="PP_2904" fbc:name="PP_2904" />
      <fbc:geneProduct fbc:id="G_PP_2905" fbc:label="PP_2905" fbc:name="PP_2905" />
      <fbc:geneProduct fbc:id="G_PP_2913" fbc:label="PP_2913" fbc:name="PP_2913" />
      <fbc:geneProduct fbc:id="G_PP_2914" fbc:label="PP_2914" fbc:name="PP_2914" />
      <fbc:geneProduct fbc:id="G_PP_2925" fbc:label="PP_2925" fbc:name="PP_2925" />
      <fbc:geneProduct fbc:id="G_PP_2955" fbc:label="PP_2955" fbc:name="PP_2955" />
      <fbc:geneProduct fbc:id="G_PP_2998" fbc:label="PP_2998" fbc:name="PP_2998" />
      <fbc:geneProduct fbc:id="G_PP_3002" fbc:label="PP_3002" fbc:name="PP_3002" />
      <fbc:geneProduct fbc:id="G_PP_3003" fbc:label="PP_3003" fbc:name="PP_3003" />
      <fbc:geneProduct fbc:id="G_PP_3073" fbc:label="PP_3073" fbc:name="PP_3073" />
      <fbc:geneProduct fbc:id="G_PP_3080" fbc:label="PP_3080" fbc:name="PP_3080" />
      <fbc:geneProduct fbc:id="G_PP_3122" fbc:label="PP_3122" fbc:name="PP_3122" />
      <fbc:geneProduct fbc:id="G_PP_3123" fbc:label="PP_3123" fbc:name="PP_3123" />
      <fbc:geneProduct fbc:id="G_PP_3144" fbc:label="PP_3144" fbc:name="PP_3144" />
      <fbc:geneProduct fbc:id="G_PP_3161" fbc:label="PP_3161" fbc:name="PP_3161" />
      <fbc:geneProduct fbc:id="G_PP_3162" fbc:label="PP_3162" fbc:name="PP_3162" />
      <fbc:geneProduct fbc:id="G_PP_3163" fbc:label="PP_3163" fbc:name="PP_3163" />
      <fbc:geneProduct fbc:id="G_PP_3164" fbc:label="PP_3164" fbc:name="PP_3164" />
      <fbc:geneProduct fbc:id="G_PP_3165" fbc:label="PP_3165" fbc:name="PP_3165" />
      <fbc:geneProduct fbc:id="G_PP_3166" fbc:label="PP_3166" fbc:name="PP_3166" />
      <fbc:geneProduct fbc:id="G_PP_3168" fbc:label="PP_3168" fbc:name="PP_3168" />
      <fbc:geneProduct fbc:id="G_PP_3178" fbc:label="PP_3178" fbc:name="PP_3178" />
      <fbc:geneProduct fbc:id="G_PP_3189" fbc:label="PP_3189" fbc:name="PP_3189" />
      <fbc:geneProduct fbc:id="G_PP_3190" fbc:label="PP_3190" fbc:name="PP_3190" />
      <fbc:geneProduct fbc:id="G_PP_3270" fbc:label="PP_3270" fbc:name="PP_3270" />
      <fbc:geneProduct fbc:id="G_PP_3271" fbc:label="PP_3271" fbc:name="PP_3271" />
      <fbc:geneProduct fbc:id="G_PP_3272" fbc:label="PP_3272" fbc:name="PP_3272" />
      <fbc:geneProduct fbc:id="G_PP_3274" fbc:label="PP_3274" fbc:name="PP_3274" />
      <fbc:geneProduct fbc:id="G_PP_3275" fbc:label="PP_3275" fbc:name="PP_3275" />
      <fbc:geneProduct fbc:id="G_PP_3276" fbc:label="PP_3276" fbc:name="PP_3276" />
      <fbc:geneProduct fbc:id="G_PP_3277" fbc:label="PP_3277" fbc:name="PP_3277" />
      <fbc:geneProduct fbc:id="G_PP_3278" fbc:label="PP_3278" fbc:name="PP_3278" />
      <fbc:geneProduct fbc:id="G_PP_3279" fbc:label="PP_3279" fbc:name="PP_3279" />
      <fbc:geneProduct fbc:id="G_PP_3280" fbc:label="PP_3280" fbc:name="PP_3280" />
      <fbc:geneProduct fbc:id="G_PP_3282" fbc:label="PP_3282" fbc:name="PP_3282" />
      <fbc:geneProduct fbc:id="G_PP_3283" fbc:label="PP_3283" fbc:name="PP_3283" />
      <fbc:geneProduct fbc:id="G_PP_3284" fbc:label="PP_3284" fbc:name="PP_3284" />
      <fbc:geneProduct fbc:id="G_PP_3322" fbc:label="PP_3322" fbc:name="PP_3322" />
      <fbc:geneProduct fbc:id="G_PP_3342" fbc:label="PP_3342" fbc:name="PP_3342" />
      <fbc:geneProduct fbc:id="G_PP_3343" fbc:label="PP_3343" fbc:name="PP_3343" />
      <fbc:geneProduct fbc:id="G_PP_3344" fbc:label="PP_3344" fbc:name="PP_3344" />
      <fbc:geneProduct fbc:id="G_PP_3345" fbc:label="PP_3345" fbc:name="PP_3345" />
      <fbc:geneProduct fbc:id="G_PP_3346" fbc:label="PP_3346" fbc:name="PP_3346" />
      <fbc:geneProduct fbc:id="G_PP_3356" fbc:label="PP_3356" fbc:name="PP_3356" />
      <fbc:geneProduct fbc:id="G_PP_3357" fbc:label="PP_3357" fbc:name="PP_3357" />
      <fbc:geneProduct fbc:id="G_PP_3358" fbc:label="PP_3358" fbc:name="PP_3358" />
      <fbc:geneProduct fbc:id="G_PP_3363" fbc:label="PP_3363" fbc:name="PP_3363" />
      <fbc:geneProduct fbc:id="G_PP_3376" fbc:label="PP_3376" fbc:name="PP_3376" />
      <fbc:geneProduct fbc:id="G_PP_3377" fbc:label="PP_3377" fbc:name="PP_3377" />
      <fbc:geneProduct fbc:id="G_PP_3378" fbc:label="PP_3378" fbc:name="PP_3378" />
      <fbc:geneProduct fbc:id="G_PP_3382" fbc:label="PP_3382" fbc:name="PP_3382" />
      <fbc:geneProduct fbc:id="G_PP_3383" fbc:label="PP_3383" fbc:name="PP_3383" />
      <fbc:geneProduct fbc:id="G_PP_3410" fbc:label="PP_3410" fbc:name="PP_3410" />
      <fbc:geneProduct fbc:id="G_PP_3416" fbc:label="PP_3416" fbc:name="PP_3416" />
      <fbc:geneProduct fbc:id="G_PP_3417" fbc:label="PP_3417" fbc:name="PP_3417" />
      <fbc:geneProduct fbc:id="G_PP_3433" fbc:label="PP_3433" fbc:name="PP_3433" />
      <fbc:geneProduct fbc:id="G_PP_3446" fbc:label="PP_3446" fbc:name="PP_3446" />
      <fbc:geneProduct fbc:id="G_PP_3463" fbc:label="PP_3463" fbc:name="PP_3463" />
      <fbc:geneProduct fbc:id="G_PP_3507" fbc:label="PP_3507" fbc:name="PP_3507" />
      <fbc:geneProduct fbc:id="G_PP_3511" fbc:label="PP_3511" fbc:name="PP_3511" />
      <fbc:geneProduct fbc:id="G_PP_3533" fbc:label="PP_3533" fbc:name="PP_3533" />
      <fbc:geneProduct fbc:id="G_PP_3537" fbc:label="PP_3537" fbc:name="PP_3537" />
      <fbc:geneProduct fbc:id="G_PP_3540" fbc:label="PP_3540" fbc:name="PP_3540" />
      <fbc:geneProduct fbc:id="G_PP_3569" fbc:label="PP_3569" fbc:name="PP_3569" />
      <fbc:geneProduct fbc:id="G_PP_3570" fbc:label="PP_3570" fbc:name="PP_3570" />
      <fbc:geneProduct fbc:id="G_PP_3589" fbc:label="PP_3589" fbc:name="PP_3589" />
      <fbc:geneProduct fbc:id="G_PP_3590" fbc:label="PP_3590" fbc:name="PP_3590" />
      <fbc:geneProduct fbc:id="G_PP_3591" fbc:label="PP_3591" fbc:name="PP_3591" />
      <fbc:geneProduct fbc:id="G_PP_3593" fbc:label="PP_3593" fbc:name="PP_3593" />
      <fbc:geneProduct fbc:id="G_PP_3594" fbc:label="PP_3594" fbc:name="PP_3594" />
      <fbc:geneProduct fbc:id="G_PP_3596" fbc:label="PP_3596" fbc:name="PP_3596" />
      <fbc:geneProduct fbc:id="G_PP_3597" fbc:label="PP_3597" fbc:name="PP_3597" />
      <fbc:geneProduct fbc:id="G_PP_3606" fbc:label="PP_3606" fbc:name="PP_3606" />
      <fbc:geneProduct fbc:id="G_PP_3630" fbc:label="PP_3630" fbc:name="PP_3630" />
      <fbc:geneProduct fbc:id="G_PP_3633" fbc:label="PP_3633" fbc:name="PP_3633" />
      <fbc:geneProduct fbc:id="G_PP_3664" fbc:label="PP_3664" fbc:name="PP_3664" />
      <fbc:geneProduct fbc:id="G_PP_3713" fbc:label="PP_3713" fbc:name="PP_3713" />
      <fbc:geneProduct fbc:id="G_PP_3714" fbc:label="PP_3714" fbc:name="PP_3714" />
      <fbc:geneProduct fbc:id="G_PP_3715" fbc:label="PP_3715" fbc:name="PP_3715" />
      <fbc:geneProduct fbc:id="G_PP_3721" fbc:label="PP_3721" fbc:name="PP_3721" />
      <fbc:geneProduct fbc:id="G_PP_3736" fbc:label="PP_3736" fbc:name="PP_3736" />
      <fbc:geneProduct fbc:id="G_PP_3737" fbc:label="PP_3737" fbc:name="PP_3737" />
      <fbc:geneProduct fbc:id="G_PP_3739" fbc:label="PP_3739" fbc:name="PP_3739" />
      <fbc:geneProduct fbc:id="G_PP_3740" fbc:label="PP_3740" fbc:name="PP_3740" />
      <fbc:geneProduct fbc:id="G_PP_3745" fbc:label="PP_3745" fbc:name="PP_3745" />
      <fbc:geneProduct fbc:id="G_PP_3746" fbc:label="PP_3746" fbc:name="PP_3746" />
      <fbc:geneProduct fbc:id="G_PP_3747" fbc:label="PP_3747" fbc:name="PP_3747" />
      <fbc:geneProduct fbc:id="G_PP_3763" fbc:label="PP_3763" fbc:name="PP_3763" />
      <fbc:geneProduct fbc:id="G_PP_3790" fbc:label="PP_3790" fbc:name="PP_3790" />
      <fbc:geneProduct fbc:id="G_PP_3813" fbc:label="PP_3813" fbc:name="PP_3813" />
      <fbc:geneProduct fbc:id="G_PP_3819" fbc:label="PP_3819" fbc:name="PP_3819" />
      <fbc:geneProduct fbc:id="G_PP_3821" fbc:label="PP_3821" fbc:name="PP_3821" />
      <fbc:geneProduct fbc:id="G_PP_3839" fbc:label="PP_3839" fbc:name="PP_3839" />
      <fbc:geneProduct fbc:id="G_PP_3931" fbc:label="PP_3931" fbc:name="PP_3931" />
      <fbc:geneProduct fbc:id="G_PP_3951" fbc:label="PP_3951" fbc:name="PP_3951" />
      <fbc:geneProduct fbc:id="G_PP_3952" fbc:label="PP_3952" fbc:name="PP_3952" />
      <fbc:geneProduct fbc:id="G_PP_3989" fbc:label="PP_3989" fbc:name="PP_3989" />
      <fbc:geneProduct fbc:id="G_PP_3999" fbc:label="PP_3999" fbc:name="PP_3999" />
      <fbc:geneProduct fbc:id="G_PP_4000" fbc:label="PP_4000" fbc:name="PP_4000" />
      <fbc:geneProduct fbc:id="G_PP_4011" fbc:label="PP_4011" fbc:name="PP_4011" />
      <fbc:geneProduct fbc:id="G_PP_4012" fbc:label="PP_4012" fbc:name="PP_4012" />
      <fbc:geneProduct fbc:id="G_PP_4016" fbc:label="PP_4016" fbc:name="PP_4016" />
      <fbc:geneProduct fbc:id="G_PP_4031" fbc:label="PP_4031" fbc:name="PP_4031" />
      <fbc:geneProduct fbc:id="G_PP_4038" fbc:label="PP_4038" fbc:name="PP_4038" />
      <fbc:geneProduct fbc:id="G_PP_4043" fbc:label="PP_4043" fbc:name="PP_4043" />
      <fbc:geneProduct fbc:id="G_PP_4064" fbc:label="PP_4064" fbc:name="PP_4064" />
      <fbc:geneProduct fbc:id="G_PP_4097" fbc:label="PP_4097" fbc:name="PP_4097" />
      <fbc:geneProduct fbc:id="G_PP_4106" fbc:label="PP_4106" fbc:name="PP_4106" />
      <fbc:geneProduct fbc:id="G_PP_4108" fbc:label="PP_4108" fbc:name="PP_4108" />
      <fbc:geneProduct fbc:id="G_PP_4116" fbc:label="PP_4116" fbc:name="PP_4116" />
      <fbc:geneProduct fbc:id="G_PP_4119" fbc:label="PP_4119" fbc:name="PP_4119" />
      <fbc:geneProduct fbc:id="G_PP_4120" fbc:label="PP_4120" fbc:name="PP_4120" />
      <fbc:geneProduct fbc:id="G_PP_4121" fbc:label="PP_4121" fbc:name="PP_4121" />
      <fbc:geneProduct fbc:id="G_PP_4122" fbc:label="PP_4122" fbc:name="PP_4122" />
      <fbc:geneProduct fbc:id="G_PP_4123" fbc:label="PP_4123" fbc:name="PP_4123" />
      <fbc:geneProduct fbc:id="G_PP_4124" fbc:label="PP_4124" fbc:name="PP_4124" />
      <fbc:geneProduct fbc:id="G_PP_4125" fbc:label="PP_4125" fbc:name="PP_4125" />
      <fbc:geneProduct fbc:id="G_PP_4126" fbc:label="PP_4126" fbc:name="PP_4126" />
      <fbc:geneProduct fbc:id="G_PP_4127" fbc:label="PP_4127" fbc:name="PP_4127" />
      <fbc:geneProduct fbc:id="G_PP_4128" fbc:label="PP_4128" fbc:name="PP_4128" />
      <fbc:geneProduct fbc:id="G_PP_4129" fbc:label="PP_4129" fbc:name="PP_4129" />
      <fbc:geneProduct fbc:id="G_PP_4130" fbc:label="PP_4130" fbc:name="PP_4130" />
      <fbc:geneProduct fbc:id="G_PP_4131" fbc:label="PP_4131" fbc:name="PP_4131" />
      <fbc:geneProduct fbc:id="G_PP_4169" fbc:label="PP_4169" fbc:name="PP_4169" />
      <fbc:geneProduct fbc:id="G_PP_4174" fbc:label="PP_4174" fbc:name="PP_4174" />
      <fbc:geneProduct fbc:id="G_PP_4175" fbc:label="PP_4175" fbc:name="PP_4175" />
      <fbc:geneProduct fbc:id="G_PP_4185" fbc:label="PP_4185" fbc:name="PP_4185" />
      <fbc:geneProduct fbc:id="G_PP_4186" fbc:label="PP_4186" fbc:name="PP_4186" />
      <fbc:geneProduct fbc:id="G_PP_4187" fbc:label="PP_4187" fbc:name="PP_4187" />
      <fbc:geneProduct fbc:id="G_PP_4188" fbc:label="PP_4188" fbc:name="PP_4188" />
      <fbc:geneProduct fbc:id="G_PP_4189" fbc:label="PP_4189" fbc:name="PP_4189" />
      <fbc:geneProduct fbc:id="G_PP_4190" fbc:label="PP_4190" fbc:name="PP_4190" />
      <fbc:geneProduct fbc:id="G_PP_4191" fbc:label="PP_4191" fbc:name="PP_4191" />
      <fbc:geneProduct fbc:id="G_PP_4192" fbc:label="PP_4192" fbc:name="PP_4192" />
      <fbc:geneProduct fbc:id="G_PP_4193" fbc:label="PP_4193" fbc:name="PP_4193" />
      <fbc:geneProduct fbc:id="G_PP_4194" fbc:label="PP_4194" fbc:name="PP_4194" />
      <fbc:geneProduct fbc:id="G_PP_4223" fbc:label="PP_4223" fbc:name="PP_4223" />
      <fbc:geneProduct fbc:id="G_PP_4250" fbc:label="PP_4250" fbc:name="PP_4250" />
      <fbc:geneProduct fbc:id="G_PP_4251" fbc:label="PP_4251" fbc:name="PP_4251" />
      <fbc:geneProduct fbc:id="G_PP_4252" fbc:label="PP_4252" fbc:name="PP_4252" />
      <fbc:geneProduct fbc:id="G_PP_4253" fbc:label="PP_4253" fbc:name="PP_4253" />
      <fbc:geneProduct fbc:id="G_PP_4255" fbc:label="PP_4255" fbc:name="PP_4255" />
      <fbc:geneProduct fbc:id="G_PP_4256" fbc:label="PP_4256" fbc:name="PP_4256" />
      <fbc:geneProduct fbc:id="G_PP_4257" fbc:label="PP_4257" fbc:name="PP_4257" />
      <fbc:geneProduct fbc:id="G_PP_4258" fbc:label="PP_4258" fbc:name="PP_4258" />
      <fbc:geneProduct fbc:id="G_PP_4261" fbc:label="PP_4261" fbc:name="PP_4261" />
      <fbc:geneProduct fbc:id="G_PP_4264" fbc:label="PP_4264" fbc:name="PP_4264" />
      <fbc:geneProduct fbc:id="G_PP_4266" fbc:label="PP_4266" fbc:name="PP_4266" />
      <fbc:geneProduct fbc:id="G_PP_4278" fbc:label="PP_4278" fbc:name="PP_4278" />
      <fbc:geneProduct fbc:id="G_PP_4279" fbc:label="PP_4279" fbc:name="PP_4279" />
      <fbc:geneProduct fbc:id="G_PP_4281" fbc:label="PP_4281" fbc:name="PP_4281" />
      <fbc:geneProduct fbc:id="G_PP_4297" fbc:label="PP_4297" fbc:name="PP_4297" />
      <fbc:geneProduct fbc:id="G_PP_4298" fbc:label="PP_4298" fbc:name="PP_4298" />
      <fbc:geneProduct fbc:id="G_PP_4299" fbc:label="PP_4299" fbc:name="PP_4299" />
      <fbc:geneProduct fbc:id="G_PP_4301" fbc:label="PP_4301" fbc:name="PP_4301" />
      <fbc:geneProduct fbc:id="G_PP_4346" fbc:label="PP_4346" fbc:name="PP_4346" />
      <fbc:geneProduct fbc:id="G_PP_4379" fbc:label="PP_4379" fbc:name="PP_4379" />
      <fbc:geneProduct fbc:id="G_PP_4401" fbc:label="PP_4401" fbc:name="PP_4401" />
      <fbc:geneProduct fbc:id="G_PP_4402" fbc:label="PP_4402" fbc:name="PP_4402" />
      <fbc:geneProduct fbc:id="G_PP_4403" fbc:label="PP_4403" fbc:name="PP_4403" />
      <fbc:geneProduct fbc:id="G_PP_4404" fbc:label="PP_4404" fbc:name="PP_4404" />
      <fbc:geneProduct fbc:id="G_PP_4431" fbc:label="PP_4431" fbc:name="PP_4431" />
      <fbc:geneProduct fbc:id="G_PP_4434" fbc:label="PP_4434" fbc:name="PP_4434" />
      <fbc:geneProduct fbc:id="G_PP_4469" fbc:label="PP_4469" fbc:name="PP_4469" />
      <fbc:geneProduct fbc:id="G_PP_4473" fbc:label="PP_4473" fbc:name="PP_4473" />
      <fbc:geneProduct fbc:id="G_PP_4474" fbc:label="PP_4474" fbc:name="PP_4474" />
      <fbc:geneProduct fbc:id="G_PP_4475" fbc:label="PP_4475" fbc:name="PP_4475" />
      <fbc:geneProduct fbc:id="G_PP_4477" fbc:label="PP_4477" fbc:name="PP_4477" />
      <fbc:geneProduct fbc:id="G_PP_4478" fbc:label="PP_4478" fbc:name="PP_4478" />
      <fbc:geneProduct fbc:id="G_PP_4479" fbc:label="PP_4479" fbc:name="PP_4479" />
      <fbc:geneProduct fbc:id="G_PP_4480" fbc:label="PP_4480" fbc:name="PP_4480" />
      <fbc:geneProduct fbc:id="G_PP_4481" fbc:label="PP_4481" fbc:name="PP_4481" />
      <fbc:geneProduct fbc:id="G_PP_4483" fbc:label="PP_4483" fbc:name="PP_4483" />
      <fbc:geneProduct fbc:id="G_PP_4484" fbc:label="PP_4484" fbc:name="PP_4484" />
      <fbc:geneProduct fbc:id="G_PP_4485" fbc:label="PP_4485" fbc:name="PP_4485" />
      <fbc:geneProduct fbc:id="G_PP_4486" fbc:label="PP_4486" fbc:name="PP_4486" />
      <fbc:geneProduct fbc:id="G_PP_4487" fbc:label="PP_4487" fbc:name="PP_4487" />
      <fbc:geneProduct fbc:id="G_PP_4490" fbc:label="PP_4490" fbc:name="PP_4490" />
      <fbc:geneProduct fbc:id="G_PP_4492" fbc:label="PP_4492" fbc:name="PP_4492" />
      <fbc:geneProduct fbc:id="G_PP_4495" fbc:label="PP_4495" fbc:name="PP_4495" />
      <fbc:geneProduct fbc:id="G_PP_4523" fbc:label="PP_4523" fbc:name="PP_4523" />
      <fbc:geneProduct fbc:id="G_PP_4549" fbc:label="PP_4549" fbc:name="PP_4549" />
      <fbc:geneProduct fbc:id="G_PP_4550" fbc:label="PP_4550" fbc:name="PP_4550" />
      <fbc:geneProduct fbc:id="G_PP_4565" fbc:label="PP_4565" fbc:name="PP_4565" />
      <fbc:geneProduct fbc:id="G_PP_4571" fbc:label="PP_4571" fbc:name="PP_4571" />
      <fbc:geneProduct fbc:id="G_PP_4594" fbc:label="PP_4594" fbc:name="PP_4594" />
      <fbc:geneProduct fbc:id="G_PP_4619" fbc:label="PP_4619" fbc:name="PP_4619" />
      <fbc:geneProduct fbc:id="G_PP_4620" fbc:label="PP_4620" fbc:name="PP_4620" />
      <fbc:geneProduct fbc:id="G_PP_4621" fbc:label="PP_4621" fbc:name="PP_4621" />
      <fbc:geneProduct fbc:id="G_PP_4650" fbc:label="PP_4650" fbc:name="PP_4650" />
      <fbc:geneProduct fbc:id="G_PP_4651" fbc:label="PP_4651" fbc:name="PP_4651" />
      <fbc:geneProduct fbc:id="G_PP_4655" fbc:label="PP_4655" fbc:name="PP_4655" />
      <fbc:geneProduct fbc:id="G_PP_4656" fbc:label="PP_4656" fbc:name="PP_4656" />
      <fbc:geneProduct fbc:id="G_PP_4666" fbc:label="PP_4666" fbc:name="PP_4666" />
      <fbc:geneProduct fbc:id="G_PP_4667" fbc:label="PP_4667" fbc:name="PP_4667" />
      <fbc:geneProduct fbc:id="G_PP_4677" fbc:label="PP_4677" fbc:name="PP_4677" />
      <fbc:geneProduct fbc:id="G_PP_4678" fbc:label="PP_4678" fbc:name="PP_4678" />
      <fbc:geneProduct fbc:id="G_PP_4679" fbc:label="PP_4679" fbc:name="PP_4679" />
      <fbc:geneProduct fbc:id="G_PP_4680" fbc:label="PP_4680" fbc:name="PP_4680" />
      <fbc:geneProduct fbc:id="G_PP_4698" fbc:label="PP_4698" fbc:name="PP_4698" />
      <fbc:geneProduct fbc:id="G_PP_4699" fbc:label="PP_4699" fbc:name="PP_4699" />
      <fbc:geneProduct fbc:id="G_PP_4700" fbc:label="PP_4700" fbc:name="PP_4700" />
      <fbc:geneProduct fbc:id="G_PP_4702" fbc:label="PP_4702" fbc:name="PP_4702" />
      <fbc:geneProduct fbc:id="G_PP_4715" fbc:label="PP_4715" fbc:name="PP_4715" />
      <fbc:geneProduct fbc:id="G_PP_4716" fbc:label="PP_4716" fbc:name="PP_4716" />
      <fbc:geneProduct fbc:id="G_PP_4717" fbc:label="PP_4717" fbc:name="PP_4717" />
      <fbc:geneProduct fbc:id="G_PP_4723" fbc:label="PP_4723" fbc:name="PP_4723" />
      <fbc:geneProduct fbc:id="G_PP_4724" fbc:label="PP_4724" fbc:name="PP_4724" />
      <fbc:geneProduct fbc:id="G_PP_4725" fbc:label="PP_4725" fbc:name="PP_4725" />
      <fbc:geneProduct fbc:id="G_PP_4735" fbc:label="PP_4735" fbc:name="PP_4735" />
      <fbc:geneProduct fbc:id="G_PP_4736" fbc:label="PP_4736" fbc:name="PP_4736" />
      <fbc:geneProduct fbc:id="G_PP_4779" fbc:label="PP_4779" fbc:name="PP_4779" />
      <fbc:geneProduct fbc:id="G_PP_4782" fbc:label="PP_4782" fbc:name="PP_4782" />
      <fbc:geneProduct fbc:id="G_PP_4784" fbc:label="PP_4784" fbc:name="PP_4784" />
      <fbc:geneProduct fbc:id="G_PP_4794" fbc:label="PP_4794" fbc:name="PP_4794" />
      <fbc:geneProduct fbc:id="G_PP_4810" fbc:label="PP_4810" fbc:name="PP_4810" />
      <fbc:geneProduct fbc:id="G_PP_4811" fbc:label="PP_4811" fbc:name="PP_4811" />
      <fbc:geneProduct fbc:id="G_PP_4822" fbc:label="PP_4822" fbc:name="PP_4822" />
      <fbc:geneProduct fbc:id="G_PP_4823" fbc:label="PP_4823" fbc:name="PP_4823" />
      <fbc:geneProduct fbc:id="G_PP_4826" fbc:label="PP_4826" fbc:name="PP_4826" />
      <fbc:geneProduct fbc:id="G_PP_4827" fbc:label="PP_4827" fbc:name="PP_4827" />
      <fbc:geneProduct fbc:id="G_PP_4828" fbc:label="PP_4828" fbc:name="PP_4828" />
      <fbc:geneProduct fbc:id="G_PP_4829" fbc:label="PP_4829" fbc:name="PP_4829" />
      <fbc:geneProduct fbc:id="G_PP_4830" fbc:label="PP_4830" fbc:name="PP_4830" />
      <fbc:geneProduct fbc:id="G_PP_4832" fbc:label="PP_4832" fbc:name="PP_4832" />
      <fbc:geneProduct fbc:id="G_PP_4863" fbc:label="PP_4863" fbc:name="PP_4863" />
      <fbc:geneProduct fbc:id="G_PP_4864" fbc:label="PP_4864" fbc:name="PP_4864" />
      <fbc:geneProduct fbc:id="G_PP_4865" fbc:label="PP_4865" fbc:name="PP_4865" />
      <fbc:geneProduct fbc:id="G_PP_4866" fbc:label="PP_4866" fbc:name="PP_4866" />
      <fbc:geneProduct fbc:id="G_PP_4867" fbc:label="PP_4867" fbc:name="PP_4867" />
      <fbc:geneProduct fbc:id="G_PP_4868" fbc:label="PP_4868" fbc:name="PP_4868" />
      <fbc:geneProduct fbc:id="G_PP_4869" fbc:label="PP_4869" fbc:name="PP_4869" />
      <fbc:geneProduct fbc:id="G_PP_4881" fbc:label="PP_4881" fbc:name="PP_4881" />
      <fbc:geneProduct fbc:id="G_PP_4882" fbc:label="PP_4882" fbc:name="PP_4882" />
      <fbc:geneProduct fbc:id="G_PP_4889" fbc:label="PP_4889" fbc:name="PP_4889" />
      <fbc:geneProduct fbc:id="G_PP_4908" fbc:label="PP_4908" fbc:name="PP_4908" />
      <fbc:geneProduct fbc:id="G_PP_4909" fbc:label="PP_4909" fbc:name="PP_4909" />
      <fbc:geneProduct fbc:id="G_PP_4922" fbc:label="PP_4922" fbc:name="PP_4922" />
      <fbc:geneProduct fbc:id="G_PP_4935" fbc:label="PP_4935" fbc:name="PP_4935" />
      <fbc:geneProduct fbc:id="G_PP_4946" fbc:label="PP_4946" fbc:name="PP_4946" />
      <fbc:geneProduct fbc:id="G_PP_4947" fbc:label="PP_4947" fbc:name="PP_4947" />
      <fbc:geneProduct fbc:id="G_PP_4960" fbc:label="PP_4960" fbc:name="PP_4960" />
      <fbc:geneProduct fbc:id="G_PP_4963" fbc:label="PP_4963" fbc:name="PP_4963" />
      <fbc:geneProduct fbc:id="G_PP_4964" fbc:label="PP_4964" fbc:name="PP_4964" />
      <fbc:geneProduct fbc:id="G_PP_4965" fbc:label="PP_4965" fbc:name="PP_4965" />
      <fbc:geneProduct fbc:id="G_PP_4967" fbc:label="PP_4967" fbc:name="PP_4967" />
      <fbc:geneProduct fbc:id="G_PP_4977" fbc:label="PP_4977" fbc:name="PP_4977" />
      <fbc:geneProduct fbc:id="G_PP_4993" fbc:label="PP_4993" fbc:name="PP_4993" />
      <fbc:geneProduct fbc:id="G_PP_4998" fbc:label="PP_4998" fbc:name="PP_4998" />
      <fbc:geneProduct fbc:id="G_PP_5003" fbc:label="PP_5003" fbc:name="PP_5003" />
      <fbc:geneProduct fbc:id="G_PP_5004" fbc:label="PP_5004" fbc:name="PP_5004" />
      <fbc:geneProduct fbc:id="G_PP_5005" fbc:label="PP_5005" fbc:name="PP_5005" />
      <fbc:geneProduct fbc:id="G_PP_5014" fbc:label="PP_5014" fbc:name="PP_5014" />
      <fbc:geneProduct fbc:id="G_PP_5015" fbc:label="PP_5015" fbc:name="PP_5015" />
      <fbc:geneProduct fbc:id="G_PP_5029" fbc:label="PP_5029" fbc:name="PP_5029" />
      <fbc:geneProduct fbc:id="G_PP_5030" fbc:label="PP_5030" fbc:name="PP_5030" />
      <fbc:geneProduct fbc:id="G_PP_5031" fbc:label="PP_5031" fbc:name="PP_5031" />
      <fbc:geneProduct fbc:id="G_PP_5032" fbc:label="PP_5032" fbc:name="PP_5032" />
      <fbc:geneProduct fbc:id="G_PP_5033" fbc:label="PP_5033" fbc:name="PP_5033" />
      <fbc:geneProduct fbc:id="G_PP_5036" fbc:label="PP_5036" fbc:name="PP_5036" />
      <fbc:geneProduct fbc:id="G_PP_5040" fbc:label="PP_5040" fbc:name="PP_5040" />
      <fbc:geneProduct fbc:id="G_PP_5046" fbc:label="PP_5046" fbc:name="PP_5046" />
      <fbc:geneProduct fbc:id="G_PP_5056" fbc:label="PP_5056" fbc:name="PP_5056" />
      <fbc:geneProduct fbc:id="G_PP_5061" fbc:label="PP_5061" fbc:name="PP_5061" />
      <fbc:geneProduct fbc:id="G_PP_5063" fbc:label="PP_5063" fbc:name="PP_5063" />
      <fbc:geneProduct fbc:id="G_PP_5064" fbc:label="PP_5064" fbc:name="PP_5064" />
      <fbc:geneProduct fbc:id="G_PP_5069" fbc:label="PP_5069" fbc:name="PP_5069" />
      <fbc:geneProduct fbc:id="G_PP_5074" fbc:label="PP_5074" fbc:name="PP_5074" />
      <fbc:geneProduct fbc:id="G_PP_5075" fbc:label="PP_5075" fbc:name="PP_5075" />
      <fbc:geneProduct fbc:id="G_PP_5076" fbc:label="PP_5076" fbc:name="PP_5076" />
      <fbc:geneProduct fbc:id="G_PP_5078" fbc:label="PP_5078" fbc:name="PP_5078" />
      <fbc:geneProduct fbc:id="G_PP_5079" fbc:label="PP_5079" fbc:name="PP_5079" />
      <fbc:geneProduct fbc:id="G_PP_5085" fbc:label="PP_5085" fbc:name="PP_5085" />
      <fbc:geneProduct fbc:id="G_PP_5089" fbc:label="PP_5089" fbc:name="PP_5089" />
      <fbc:geneProduct fbc:id="G_PP_5095" fbc:label="PP_5095" fbc:name="PP_5095" />
      <fbc:geneProduct fbc:id="G_PP_5097" fbc:label="PP_5097" fbc:name="PP_5097" />
      <fbc:geneProduct fbc:id="G_PP_5098" fbc:label="PP_5098" fbc:name="PP_5098" />
      <fbc:geneProduct fbc:id="G_PP_5120" fbc:label="PP_5120" fbc:name="PP_5120" />
      <fbc:geneProduct fbc:id="G_PP_5123" fbc:label="PP_5123" fbc:name="PP_5123" />
      <fbc:geneProduct fbc:id="G_PP_5128" fbc:label="PP_5128" fbc:name="PP_5128" />
      <fbc:geneProduct fbc:id="G_PP_5132" fbc:label="PP_5132" fbc:name="PP_5132" />
      <fbc:geneProduct fbc:id="G_PP_5139" fbc:label="PP_5139" fbc:name="PP_5139" />
      <fbc:geneProduct fbc:id="G_PP_5141" fbc:label="PP_5141" fbc:name="PP_5141" />
      <fbc:geneProduct fbc:id="G_PP_5149" fbc:label="PP_5149" fbc:name="PP_5149" />
      <fbc:geneProduct fbc:id="G_PP_5150" fbc:label="PP_5150" fbc:name="PP_5150" />
      <fbc:geneProduct fbc:id="G_PP_5155" fbc:label="PP_5155" fbc:name="PP_5155" />
      <fbc:geneProduct fbc:id="G_PP_5168" fbc:label="PP_5168" fbc:name="PP_5168" />
      <fbc:geneProduct fbc:id="G_PP_5169" fbc:label="PP_5169" fbc:name="PP_5169" />
      <fbc:geneProduct fbc:id="G_PP_5170" fbc:label="PP_5170" fbc:name="PP_5170" />
      <fbc:geneProduct fbc:id="G_PP_5171" fbc:label="PP_5171" fbc:name="PP_5171" />
      <fbc:geneProduct fbc:id="G_PP_5177" fbc:label="PP_5177" fbc:name="PP_5177" />
      <fbc:geneProduct fbc:id="G_PP_5178" fbc:label="PP_5178" fbc:name="PP_5178" />
      <fbc:geneProduct fbc:id="G_PP_5179" fbc:label="PP_5179" fbc:name="PP_5179" />
      <fbc:geneProduct fbc:id="G_PP_5180" fbc:label="PP_5180" fbc:name="PP_5180" />
      <fbc:geneProduct fbc:id="G_PP_5182" fbc:label="PP_5182" fbc:name="PP_5182" />
      <fbc:geneProduct fbc:id="G_PP_5185" fbc:label="PP_5185" fbc:name="PP_5185" />
      <fbc:geneProduct fbc:id="G_PP_5186" fbc:label="PP_5186" fbc:name="PP_5186" />
      <fbc:geneProduct fbc:id="G_PP_5192" fbc:label="PP_5192" fbc:name="PP_5192" />
      <fbc:geneProduct fbc:id="G_PP_5193" fbc:label="PP_5193" fbc:name="PP_5193" />
      <fbc:geneProduct fbc:id="G_PP_5194" fbc:label="PP_5194" fbc:name="PP_5194" />
      <fbc:geneProduct fbc:id="G_PP_5216" fbc:label="PP_5216" fbc:name="PP_5216" />
      <fbc:geneProduct fbc:id="G_PP_5217" fbc:label="PP_5217" fbc:name="PP_5217" />
      <fbc:geneProduct fbc:id="G_PP_5222" fbc:label="PP_5222" fbc:name="PP_5222" />
      <fbc:geneProduct fbc:id="G_PP_5227" fbc:label="PP_5227" fbc:name="PP_5227" />
      <fbc:geneProduct fbc:id="G_PP_5228" fbc:label="PP_5228" fbc:name="PP_5228" />
      <fbc:geneProduct fbc:id="G_PP_5233" fbc:label="PP_5233" fbc:name="PP_5233" />
      <fbc:geneProduct fbc:id="G_PP_5250" fbc:label="PP_5250" fbc:name="PP_5250" />
      <fbc:geneProduct fbc:id="G_PP_5257" fbc:label="PP_5257" fbc:name="PP_5257" />
      <fbc:geneProduct fbc:id="G_PP_5258" fbc:label="PP_5258" fbc:name="PP_5258" />
      <fbc:geneProduct fbc:id="G_PP_5269" fbc:label="PP_5269" fbc:name="PP_5269" />
      <fbc:geneProduct fbc:id="G_PP_5270" fbc:label="PP_5270" fbc:name="PP_5270" />
      <fbc:geneProduct fbc:id="G_PP_5278" fbc:label="PP_5278" fbc:name="PP_5278" />
      <fbc:geneProduct fbc:id="G_PP_5285" fbc:label="PP_5285" fbc:name="PP_5285" />
      <fbc:geneProduct fbc:id="G_PP_5286" fbc:label="PP_5286" fbc:name="PP_5286" />
      <fbc:geneProduct fbc:id="G_PP_5289" fbc:label="PP_5289" fbc:name="PP_5289" />
      <fbc:geneProduct fbc:id="G_PP_5291" fbc:label="PP_5291" fbc:name="PP_5291" />
      <fbc:geneProduct fbc:id="G_PP_5296" fbc:label="PP_5296" fbc:name="PP_5296" />
      <fbc:geneProduct fbc:id="G_PP_5302" fbc:label="PP_5302" fbc:name="PP_5302" />
      <fbc:geneProduct fbc:id="G_PP_5314" fbc:label="PP_5314" fbc:name="PP_5314" />
      <fbc:geneProduct fbc:id="G_PP_5326" fbc:label="PP_5326" fbc:name="PP_5326" />
      <fbc:geneProduct fbc:id="G_PP_5327" fbc:label="PP_5327" fbc:name="PP_5327" />
      <fbc:geneProduct fbc:id="G_PP_5328" fbc:label="PP_5328" fbc:name="PP_5328" />
      <fbc:geneProduct fbc:id="G_PP_5329" fbc:label="PP_5329" fbc:name="PP_5329" />
      <fbc:geneProduct fbc:id="G_PP_5335" fbc:label="PP_5335" fbc:name="PP_5335" />
      <fbc:geneProduct fbc:id="G_PP_5336" fbc:label="PP_5336" fbc:name="PP_5336" />
      <fbc:geneProduct fbc:id="G_PP_5338" fbc:label="PP_5338" fbc:name="PP_5338" />
      <fbc:geneProduct fbc:id="G_PP_5346" fbc:label="PP_5346" fbc:name="PP_5346" />
      <fbc:geneProduct fbc:id="G_PP_5347" fbc:label="PP_5347" fbc:name="PP_5347" />
      <fbc:geneProduct fbc:id="G_PP_5357" fbc:label="PP_5357" fbc:name="PP_5357" />
      <fbc:geneProduct fbc:id="G_PP_5364" fbc:label="PP_5364" fbc:name="PP_5364" />
      <fbc:geneProduct fbc:id="G_PP_5366" fbc:label="PP_5366" fbc:name="PP_5366" />
      <fbc:geneProduct fbc:id="G_PP_5409" fbc:label="PP_5409" fbc:name="PP_5409" />
      <fbc:geneProduct fbc:id="G_PP_5411" fbc:label="PP_5411" fbc:name="PP_5411" />
      <fbc:geneProduct fbc:id="G_PP_5412" fbc:label="PP_5412" fbc:name="PP_5412" />
      <fbc:geneProduct fbc:id="G_PP_5413" fbc:label="PP_5413" fbc:name="PP_5413" />
      <fbc:geneProduct fbc:id="G_PP_5414" fbc:label="PP_5414" fbc:name="PP_5414" />
      <fbc:geneProduct fbc:id="G_PP_5415" fbc:label="PP_5415" fbc:name="PP_5415" />
      <fbc:geneProduct fbc:id="G_PP_5416" fbc:label="PP_5416" fbc:name="PP_5416" />
      <fbc:geneProduct fbc:id="G_PP_5417" fbc:label="PP_5417" fbc:name="PP_5417" />
      <fbc:geneProduct fbc:id="G_PP_5418" fbc:label="PP_5418" fbc:name="PP_5418" />
      <fbc:geneProduct fbc:id="G_PP_5419" fbc:label="PP_5419" fbc:name="PP_5419" />
      <fbc:geneProduct fbc:id="G_pWW0_090" fbc:label="pWW0_090" fbc:name="pWW0_090" />
      <fbc:geneProduct fbc:id="G_pWW0_091" fbc:label="pWW0_091" fbc:name="pWW0_091" />
      <fbc:geneProduct fbc:id="G_pWW0_092" fbc:label="pWW0_092" fbc:name="pWW0_092" />
      <fbc:geneProduct fbc:id="G_pWW0_093" fbc:label="pWW0_093" fbc:name="pWW0_093" />
      <fbc:geneProduct fbc:id="G_pWW0_094" fbc:label="pWW0_094" fbc:name="pWW0_094" />
      <fbc:geneProduct fbc:id="G_pWW0_095" fbc:label="pWW0_095" fbc:name="pWW0_095" />
      <fbc:geneProduct fbc:id="G_pWW0_096" fbc:label="pWW0_096" fbc:name="pWW0_096" />
      <fbc:geneProduct fbc:id="G_pWW0_097" fbc:label="pWW0_097" fbc:name="pWW0_097" />
      <fbc:geneProduct fbc:id="G_pWW0_099" fbc:label="pWW0_099" fbc:name="pWW0_099" />
      <fbc:geneProduct fbc:id="G_pWW0_100" fbc:label="pWW0_100" fbc:name="pWW0_100" />
      <fbc:geneProduct fbc:id="G_pWW0_101" fbc:label="pWW0_101" fbc:name="pWW0_101" />
      <fbc:geneProduct fbc:id="G_pWW0_102" fbc:label="pWW0_102" fbc:name="pWW0_102" />
      <fbc:geneProduct fbc:id="G_pWW0_127" fbc:label="pWW0_127" fbc:name="pWW0_127" />
      <fbc:geneProduct fbc:id="G_pWW0_128" fbc:label="pWW0_128" fbc:name="pWW0_128" />
      <fbc:geneProduct fbc:id="G_pWW0_129" fbc:label="pWW0_129" fbc:name="pWW0_129" />
      <fbc:geneProduct fbc:id="G_pWW0_130" fbc:label="pWW0_130" fbc:name="pWW0_130" />
      <fbc:geneProduct fbc:id="G_pWW0_131" fbc:label="pWW0_131" fbc:name="pWW0_131" />
    </fbc:listOfGeneProducts>
    <listOfReactions>
      <reaction fast="false" id="R_1PPDCRc" name="L-Pipecolate:NADP+ 2-oxidoreductase" reversible="false" fbc:lowerFluxBound="cobra_0_bound" fbc:upperFluxBound="cobra_default_ub">
        <listOfReactants>
          <speciesReference constant="true" species="M_1pipdn2c_c" stoichiometry="1" />
          <speciesReference constant="true" species="M_nadph_c" stoichiometry="1" />
          <speciesReference constant="true" species="M_h_c" stoichiometry="1" />
        </listOfReactants>
        <listOfProducts>
          <speciesReference constant="true" species="M_Lpipecol_c" stoichiometry="1" />
          <speciesReference constant="true" species="M_nadp_c" stoichiometry="1" />
        </listOfProducts>
        <fbc:geneProductAssociation>
          <fbc:geneProductRef fbc:geneProduct="G_PP_3591" />
        </fbc:geneProductAssociation>
      </reaction>
      <reaction fast="false" id="R_2DHGLCK" name="dehydrogluconokinase" reversible="false" fbc:lowerFluxBound="cobra_0_bound" fbc:upperFluxBound="cobra_default_ub">
        <listOfReactants>
          <speciesReference constant="true" species="M_h_c" stoichiometry="2" />
          <speciesReference constant="true" species="M_atp_c" stoichiometry="1" />
          <speciesReference constant="true" species="M_2dhglcn_c" stoichiometry="1" />
        </listOfReactants>
        <listOfProducts>
          <speciesReference constant="true" species="M_6p2dhglcn_c" stoichiometry="1" />
          <speciesReference constant="true" species="M_adp_c" stoichiometry="1" />
        </listOfProducts>
        <fbc:geneProductAssociation>
          <fbc:geneProductRef fbc:geneProduct="G_PP_3378" />
        </fbc:geneProductAssociation>
      </reaction>
      <reaction fast="false" id="R_2DHGLCNkt_tpp" name="2-ketogluconate transporter" reversible="false" fbc:lowerFluxBound="cobra_0_bound" fbc:upperFluxBound="cobra_default_ub">
        <listOfReactants>
          <speciesReference constant="true" species="M_h_p" stoichiometry="1" />
          <speciesReference constant="true" species="M_2dhglcn_p" stoichiometry="1" />
        </listOfReactants>
        <listOfProducts>
          <speciesReference constant="true" species="M_h_c" stoichiometry="1" />
          <speciesReference constant="true" species="M_2dhglcn_c" stoichiometry="1" />
        </listOfProducts>
        <fbc:geneProductAssociation>
          <fbc:geneProductRef fbc:geneProduct="G_PP_3377" />
        </fbc:geneProductAssociation>
      </reaction>
      <reaction fast="false" id="R_2DHGLCNtex" name="ketogluconate transport via diffusion (extracellular to periplasm)" reversible="true" fbc:lowerFluxBound="cobra_default_lb" fbc:upperFluxBound="cobra_default_ub">
        <listOfReactants>
          <speciesReference constant="true" species="M_2dhglcn_e" stoichiometry="1" />
        </listOfReactants>
        <listOfProducts>
          <speciesReference constant="true" species="M_2dhglcn_p" stoichiometry="1" />
        </listOfProducts>
      </reaction>
      <reaction fast="false" id="R_34DHCINMtex" name="DHCINM transport via diffusion (extracellular to periplasm)" reversible="true" fbc:lowerFluxBound="cobra_default_lb" fbc:upperFluxBound="cobra_default_ub">
        <listOfReactants>
          <speciesReference constant="true" species="M_34dhcinm_e" stoichiometry="1" />
        </listOfReactants>
        <listOfProducts>
          <speciesReference constant="true" species="M_34dhcinm_p" stoichiometry="1" />
        </listOfProducts>
      </reaction>
      <reaction fast="false" id="R_34DHCINMtpp" name="DHCINM transport via diffusion ( periplasm)" reversible="true" fbc:lowerFluxBound="cobra_default_lb" fbc:upperFluxBound="cobra_default_ub">
        <listOfReactants>
          <speciesReference constant="true" species="M_34dhcinm_p" stoichiometry="1" />
        </listOfReactants>
        <listOfProducts>
          <speciesReference constant="true" species="M_34dhcinm_c" stoichiometry="1" />
        </listOfProducts>
      </reaction>
      <reaction fast="false" id="R_34HPPOR" name="4-Hydroxyphenylpyruvate:oxygen oxidoreductase" reversible="false" fbc:lowerFluxBound="cobra_0_bound" fbc:upperFluxBound="cobra_default_ub">
        <listOfReactants>
          <speciesReference constant="true" species="M_o2_c" stoichiometry="1" />
          <speciesReference constant="true" species="M_34hpp_c" stoichiometry="1" />
        </listOfReactants>
        <listOfProducts>
          <speciesReference constant="true" species="M_co2_c" stoichiometry="1" />
          <speciesReference constant="true" species="M_hgentis_c" stoichiometry="1" />
        </listOfProducts>
        <fbc:geneProductAssociation>
          <fbc:geneProductRef fbc:geneProduct="G_PP_3433" />
        </fbc:geneProductAssociation>
      </reaction>
      <reaction fast="false" id="R_3HAACOAT100" name="3-Hydroxyacyl ACP:CoA Transacylase" reversible="true" fbc:lowerFluxBound="cobra_default_lb" fbc:upperFluxBound="cobra_default_ub">
        <listOfReactants>
          <speciesReference constant="true" species="M_3hdecACP_c" stoichiometry="1" />
          <speciesReference constant="true" species="M_coa_c" stoichiometry="1" />
        </listOfReactants>
        <listOfProducts>
          <speciesReference constant="true" species="M_ACP_c" stoichiometry="1" />
          <speciesReference constant="true" species="M_R_DASH_3hdcoa_c" stoichiometry="1" />
        </listOfProducts>
        <fbc:geneProductAssociation>
          <fbc:geneProductRef fbc:geneProduct="G_PP_1408" />
        </fbc:geneProductAssociation>
      </reaction>
      <reaction fast="false" id="R_3HAACOAT120" name="3-Hydroxyacyl ACP:CoA Transacylase" reversible="true" fbc:lowerFluxBound="cobra_default_lb" fbc:upperFluxBound="cobra_default_ub">
        <listOfReactants>
          <speciesReference constant="true" species="M_3hddecACP_c" stoichiometry="1" />
          <speciesReference constant="true" species="M_coa_c" stoichiometry="1" />
        </listOfReactants>
        <listOfProducts>
          <speciesReference constant="true" species="M_R_DASH_3hddcoa_c" stoichiometry="1" />
          <speciesReference constant="true" species="M_ACP_c" stoichiometry="1" />
        </listOfProducts>
        <fbc:geneProductAssociation>
          <fbc:geneProductRef fbc:geneProduct="G_PP_1408" />
        </fbc:geneProductAssociation>
      </reaction>
      <reaction fast="false" id="R_3HAACOAT121" name="3-Hydroxyacyl ACP:CoA Transacylase" reversible="true" fbc:lowerFluxBound="cobra_default_lb" fbc:upperFluxBound="cobra_default_ub">
        <listOfReactants>
          <speciesReference constant="true" species="M_3hcddec5eACP_c" stoichiometry="1" />
          <speciesReference constant="true" species="M_coa_c" stoichiometry="1" />
        </listOfReactants>
        <listOfProducts>
          <speciesReference constant="true" species="M_ACP_c" stoichiometry="1" />
          <speciesReference constant="true" species="M_R_DASH_3hcddec5ecoa_c" stoichiometry="1" />
        </listOfProducts>
        <fbc:geneProductAssociation>
          <fbc:geneProductRef fbc:geneProduct="G_PP_1408" />
        </fbc:geneProductAssociation>
      </reaction>
      <reaction fast="false" id="R_3HAACOAT140" name="3-Hydroxyacyl ACP:CoA Transacylase" reversible="true" fbc:lowerFluxBound="cobra_default_lb" fbc:upperFluxBound="cobra_default_ub">
        <listOfReactants>
          <speciesReference constant="true" species="M_3hmrsACP_c" stoichiometry="1" />
          <speciesReference constant="true" species="M_coa_c" stoichiometry="1" />
        </listOfReactants>
        <listOfProducts>
          <speciesReference constant="true" species="M_ACP_c" stoichiometry="1" />
          <speciesReference constant="true" species="M_R_DASH_3hmrscoa_c" stoichiometry="1" />
        </listOfProducts>
        <fbc:geneProductAssociation>
          <fbc:geneProductRef fbc:geneProduct="G_PP_1408" />
        </fbc:geneProductAssociation>
      </reaction>
      <reaction fast="false" id="R_3HAACOAT141" name="3-Hydroxyacyl ACP:CoA Transacylase" reversible="true" fbc:lowerFluxBound="cobra_default_lb" fbc:upperFluxBound="cobra_default_ub">
        <listOfReactants>
          <speciesReference constant="true" species="M_3hcmrs7eACP_c" stoichiometry="1" />
          <speciesReference constant="true" species="M_coa_c" stoichiometry="1" />
        </listOfReactants>
        <listOfProducts>
          <speciesReference constant="true" species="M_ACP_c" stoichiometry="1" />
          <speciesReference constant="true" species="M_R_DASH_3hcmrs7ecoa_c" stoichiometry="1" />
        </listOfProducts>
        <fbc:geneProductAssociation>
          <fbc:geneProductRef fbc:geneProduct="G_PP_1408" />
        </fbc:geneProductAssociation>
      </reaction>
      <reaction fast="false" id="R_3HAACOAT60" name="3-Hydroxyacyl ACP:CoA Transacylase" reversible="true" fbc:lowerFluxBound="cobra_default_lb" fbc:upperFluxBound="cobra_default_ub">
        <listOfReactants>
          <speciesReference constant="true" species="M_coa_c" stoichiometry="1" />
          <speciesReference constant="true" species="M_3hhexACP_c" stoichiometry="1" />
        </listOfReactants>
        <listOfProducts>
          <speciesReference constant="true" species="M_ACP_c" stoichiometry="1" />
          <speciesReference constant="true" species="M_R_DASH_3hhcoa_c" stoichiometry="1" />
        </listOfProducts>
        <fbc:geneProductAssociation>
          <fbc:geneProductRef fbc:geneProduct="G_PP_1408" />
        </fbc:geneProductAssociation>
      </reaction>
      <reaction fast="false" id="R_3HAACOAT80" name="3-Hydroxyacyl ACP:CoA Transacylase" reversible="true" fbc:lowerFluxBound="cobra_default_lb" fbc:upperFluxBound="cobra_default_ub">
        <listOfReactants>
          <speciesReference constant="true" species="M_3hoctACP_c" stoichiometry="1" />
          <speciesReference constant="true" species="M_coa_c" stoichiometry="1" />
        </listOfReactants>
        <listOfProducts>
          <speciesReference constant="true" species="M_ACP_c" stoichiometry="1" />
          <speciesReference constant="true" species="M_R_DASH_3hocoa_c" stoichiometry="1" />
        </listOfProducts>
        <fbc:geneProductAssociation>
          <fbc:geneProductRef fbc:geneProduct="G_PP_1408" />
        </fbc:geneProductAssociation>
      </reaction>
      <reaction fast="false" id="R_3HAD100" name="3-hydroxyacyl-[acyl-carrier-protein] dehydratase (n-C10:0)" reversible="false" fbc:lowerFluxBound="cobra_0_bound" fbc:upperFluxBound="cobra_default_ub">
        <listOfReactants>
          <speciesReference constant="true" species="M_3hdecACP_c" stoichiometry="1" />
        </listOfReactants>
        <listOfProducts>
          <speciesReference constant="true" species="M_h2o_c" stoichiometry="1" />
          <speciesReference constant="true" species="M_tdec2eACP_c" stoichiometry="1" />
        </listOfProducts>
        <fbc:geneProductAssociation>
          <fbc:or>
            <fbc:geneProductRef fbc:geneProduct="G_PP_1602" />
            <fbc:geneProductRef fbc:geneProduct="G_PP_4174" />
          </fbc:or>
        </fbc:geneProductAssociation>
      </reaction>
      <reaction fast="false" id="R_3HAD120" name="3-hydroxyacyl-[acyl-carrier-protein] dehydratase (n-C12:0)" reversible="false" fbc:lowerFluxBound="cobra_0_bound" fbc:upperFluxBound="cobra_default_ub">
        <listOfReactants>
          <speciesReference constant="true" species="M_3hddecACP_c" stoichiometry="1" />
        </listOfReactants>
        <listOfProducts>
          <speciesReference constant="true" species="M_h2o_c" stoichiometry="1" />
          <speciesReference constant="true" species="M_tddec2eACP_c" stoichiometry="1" />
        </listOfProducts>
        <fbc:geneProductAssociation>
          <fbc:or>
            <fbc:geneProductRef fbc:geneProduct="G_PP_4174" />
            <fbc:geneProductRef fbc:geneProduct="G_PP_1602" />
          </fbc:or>
        </fbc:geneProductAssociation>
      </reaction>
      <reaction fast="false" id="R_3HAD121" name="3-hydroxyacyl-[acyl-carrier-protein] dehydratase (n-C12:1)" reversible="false" fbc:lowerFluxBound="cobra_0_bound" fbc:upperFluxBound="cobra_default_ub">
        <listOfReactants>
          <speciesReference constant="true" species="M_3hcddec5eACP_c" stoichiometry="1" />
        </listOfReactants>
        <listOfProducts>
          <speciesReference constant="true" species="M_h2o_c" stoichiometry="1" />
          <speciesReference constant="true" species="M_t3c5ddeceACP_c" stoichiometry="1" />
        </listOfProducts>
        <fbc:geneProductAssociation>
          <fbc:or>
            <fbc:geneProductRef fbc:geneProduct="G_PP_4174" />
            <fbc:geneProductRef fbc:geneProduct="G_PP_1602" />
          </fbc:or>
        </fbc:geneProductAssociation>
      </reaction>
      <reaction fast="false" id="R_3HAD140" name="3-hydroxyacyl-[acyl-carrier-protein] dehydratase (n-C14:0)" reversible="false" fbc:lowerFluxBound="cobra_0_bound" fbc:upperFluxBound="cobra_default_ub">
        <listOfReactants>
          <speciesReference constant="true" species="M_3hmrsACP_c" stoichiometry="1" />
        </listOfReactants>
        <listOfProducts>
          <speciesReference constant="true" species="M_h2o_c" stoichiometry="1" />
          <speciesReference constant="true" species="M_tmrs2eACP_c" stoichiometry="1" />
        </listOfProducts>
        <fbc:geneProductAssociation>
          <fbc:or>
            <fbc:geneProductRef fbc:geneProduct="G_PP_1602" />
            <fbc:geneProductRef fbc:geneProduct="G_PP_4174" />
          </fbc:or>
        </fbc:geneProductAssociation>
      </reaction>
      <reaction fast="false" id="R_3HAD141" name="3-hydroxyacyl-[acyl-carrier-protein] dehydratase (n-C14:1)" reversible="false" fbc:lowerFluxBound="cobra_0_bound" fbc:upperFluxBound="cobra_default_ub">
        <listOfReactants>
          <speciesReference constant="true" species="M_3hcmrs7eACP_c" stoichiometry="1" />
        </listOfReactants>
        <listOfProducts>
          <speciesReference constant="true" species="M_h2o_c" stoichiometry="1" />
          <speciesReference constant="true" species="M_t3c7mrseACP_c" stoichiometry="1" />
        </listOfProducts>
        <fbc:geneProductAssociation>
          <fbc:or>
            <fbc:geneProductRef fbc:geneProduct="G_PP_4174" />
            <fbc:geneProductRef fbc:geneProduct="G_PP_1602" />
          </fbc:or>
        </fbc:geneProductAssociation>
      </reaction>
      <reaction fast="false" id="R_3HAD160" name="3-hydroxyacyl-[acyl-carrier-protein] dehydratase (n-C16:0)" reversible="false" fbc:lowerFluxBound="cobra_0_bound" fbc:upperFluxBound="cobra_default_ub">
        <listOfReactants>
          <speciesReference constant="true" species="M_3hpalmACP_c" stoichiometry="1" />
        </listOfReactants>
        <listOfProducts>
          <speciesReference constant="true" species="M_h2o_c" stoichiometry="1" />
          <speciesReference constant="true" species="M_tpalm2eACP_c" stoichiometry="1" />
        </listOfProducts>
        <fbc:geneProductAssociation>
          <fbc:or>
            <fbc:geneProductRef fbc:geneProduct="G_PP_1602" />
            <fbc:geneProductRef fbc:geneProduct="G_PP_4174" />
          </fbc:or>
        </fbc:geneProductAssociation>
      </reaction>
      <reaction fast="false" id="R_3HAD161" name="3-hydroxyacyl-[acyl-carrier-protein] dehydratase (n-C16:1)" reversible="false" fbc:lowerFluxBound="cobra_0_bound" fbc:upperFluxBound="cobra_default_ub">
        <listOfReactants>
          <speciesReference constant="true" species="M_3hcpalm9eACP_c" stoichiometry="1" />
        </listOfReactants>
        <listOfProducts>
          <speciesReference constant="true" species="M_h2o_c" stoichiometry="1" />
          <speciesReference constant="true" species="M_t3c9palmeACP_c" stoichiometry="1" />
        </listOfProducts>
        <fbc:geneProductAssociation>
          <fbc:or>
            <fbc:geneProductRef fbc:geneProduct="G_PP_4174" />
            <fbc:geneProductRef fbc:geneProduct="G_PP_1602" />
          </fbc:or>
        </fbc:geneProductAssociation>
      </reaction>
      <reaction fast="false" id="R_3HAD180" name="3-hydroxyacyl-[acyl-carrier-protein] dehydratase (n-C18:0)" reversible="false" fbc:lowerFluxBound="cobra_0_bound" fbc:upperFluxBound="cobra_default_ub">
        <listOfReactants>
          <speciesReference constant="true" species="M_3hoctaACP_c" stoichiometry="1" />
        </listOfReactants>
        <listOfProducts>
          <speciesReference constant="true" species="M_h2o_c" stoichiometry="1" />
          <speciesReference constant="true" species="M_toctd2eACP_c" stoichiometry="1" />
        </listOfProducts>
        <fbc:geneProductAssociation>
          <fbc:or>
            <fbc:geneProductRef fbc:geneProduct="G_PP_1602" />
            <fbc:geneProductRef fbc:geneProduct="G_PP_4174" />
          </fbc:or>
        </fbc:geneProductAssociation>
      </reaction>
      <reaction fast="false" id="R_3HAD181" name="3-hydroxyacyl-[acyl-carrier-protein] dehydratase (n-C18:1)" reversible="false" fbc:lowerFluxBound="cobra_0_bound" fbc:upperFluxBound="cobra_default_ub">
        <listOfReactants>
          <speciesReference constant="true" species="M_3hcvac11eACP_c" stoichiometry="1" />
        </listOfReactants>
        <listOfProducts>
          <speciesReference constant="true" species="M_h2o_c" stoichiometry="1" />
          <speciesReference constant="true" species="M_t3c11vaceACP_c" stoichiometry="1" />
        </listOfProducts>
        <fbc:geneProductAssociation>
          <fbc:or>
            <fbc:geneProductRef fbc:geneProduct="G_PP_1602" />
            <fbc:geneProductRef fbc:geneProduct="G_PP_4174" />
          </fbc:or>
        </fbc:geneProductAssociation>
      </reaction>
      <reaction fast="false" id="R_3HAD40" name="3-hydroxyacyl-[acyl-carrier-protein] dehydratase (n-C4:0)" reversible="false" fbc:lowerFluxBound="cobra_0_bound" fbc:upperFluxBound="cobra_default_ub">
        <listOfReactants>
          <speciesReference constant="true" species="M_3haACP_c" stoichiometry="1" />
        </listOfReactants>
        <listOfProducts>
          <speciesReference constant="true" species="M_h2o_c" stoichiometry="1" />
          <speciesReference constant="true" species="M_but2eACP_c" stoichiometry="1" />
        </listOfProducts>
        <fbc:geneProductAssociation>
          <fbc:or>
            <fbc:geneProductRef fbc:geneProduct="G_PP_1602" />
            <fbc:geneProductRef fbc:geneProduct="G_PP_4174" />
          </fbc:or>
        </fbc:geneProductAssociation>
      </reaction>
      <reaction fast="false" id="R_3HAD60" name="3-hydroxyacyl-[acyl-carrier-protein] dehydratase (n-C6:0)" reversible="false" fbc:lowerFluxBound="cobra_0_bound" fbc:upperFluxBound="cobra_default_ub">
        <listOfReactants>
          <speciesReference constant="true" species="M_3hhexACP_c" stoichiometry="1" />
        </listOfReactants>
        <listOfProducts>
          <speciesReference constant="true" species="M_h2o_c" stoichiometry="1" />
          <speciesReference constant="true" species="M_thex2eACP_c" stoichiometry="1" />
        </listOfProducts>
        <fbc:geneProductAssociation>
          <fbc:or>
            <fbc:geneProductRef fbc:geneProduct="G_PP_4174" />
            <fbc:geneProductRef fbc:geneProduct="G_PP_1602" />
          </fbc:or>
        </fbc:geneProductAssociation>
      </reaction>
      <reaction fast="false" id="R_3HAD80" name="3-hydroxyacyl-[acyl-carrier-protein] dehydratase (n-C8:0)" reversible="false" fbc:lowerFluxBound="cobra_0_bound" fbc:upperFluxBound="cobra_default_ub">
        <listOfReactants>
          <speciesReference constant="true" species="M_3hoctACP_c" stoichiometry="1" />
        </listOfReactants>
        <listOfProducts>
          <speciesReference constant="true" species="M_h2o_c" stoichiometry="1" />
          <speciesReference constant="true" species="M_toct2eACP_c" stoichiometry="1" />
        </listOfProducts>
        <fbc:geneProductAssociation>
          <fbc:or>
            <fbc:geneProductRef fbc:geneProduct="G_PP_1602" />
            <fbc:geneProductRef fbc:geneProduct="G_PP_4174" />
          </fbc:or>
        </fbc:geneProductAssociation>
      </reaction>
      <reaction fast="false" id="R_3HBCOAHL" name="3-hydroxyisobutyryl-CoA hydrolase" reversible="false" fbc:lowerFluxBound="cobra_0_bound" fbc:upperFluxBound="cobra_default_ub">
        <listOfReactants>
          <speciesReference constant="true" species="M_h2o_c" stoichiometry="1" />
          <speciesReference constant="true" species="M_3hibutcoa_c" stoichiometry="1" />
        </listOfReactants>
        <listOfProducts>
          <speciesReference constant="true" species="M_3hmp_c" stoichiometry="1" />
          <speciesReference constant="true" species="M_h_c" stoichiometry="1" />
          <speciesReference constant="true" species="M_coa_c" stoichiometry="1" />
        </listOfProducts>
      </reaction>
      <reaction fast="false" id="R_3MBZALDH" name="Benzyl alcohol dehydrogenase" reversible="false" fbc:lowerFluxBound="cobra_0_bound" fbc:upperFluxBound="cobra_default_ub">
        <listOfReactants>
          <speciesReference constant="true" species="M_nad_c" stoichiometry="1" />
          <speciesReference constant="true" species="M_3mbzalc_c" stoichiometry="1" />
        </listOfReactants>
        <listOfProducts>
          <speciesReference constant="true" species="M_h_c" stoichiometry="1" />
          <speciesReference constant="true" species="M_3mbzald_c" stoichiometry="1" />
          <speciesReference constant="true" species="M_nadh_c" stoichiometry="1" />
        </listOfProducts>
        <fbc:geneProductAssociation>
          <fbc:geneProductRef fbc:geneProduct="G_pWW0_128" />
        </fbc:geneProductAssociation>
      </reaction>
      <reaction fast="false" id="R_3MBZDH" name="Benzaldehyde dehydrogenase" reversible="false" fbc:lowerFluxBound="cobra_0_bound" fbc:upperFluxBound="cobra_default_ub">
        <listOfReactants>
          <speciesReference constant="true" species="M_h2o_c" stoichiometry="1" />
          <speciesReference constant="true" species="M_nad_c" stoichiometry="1" />
          <speciesReference constant="true" species="M_3mbzald_c" stoichiometry="1" />
        </listOfReactants>
        <listOfProducts>
          <speciesReference constant="true" species="M_h_c" stoichiometry="2" />
          <speciesReference constant="true" species="M_m_DASH_tol_c" stoichiometry="1" />
          <speciesReference constant="true" species="M_nadh_c" stoichiometry="1" />
        </listOfProducts>
        <fbc:geneProductAssociation>
          <fbc:geneProductRef fbc:geneProduct="G_pWW0_131" />
        </fbc:geneProductAssociation>
      </reaction>
      <reaction fast="false" id="R_3MCAT23DOX" name="catechol 2,3-dioxygenase (m-xylene)" reversible="false" fbc:lowerFluxBound="cobra_0_bound" fbc:upperFluxBound="cobra_default_ub">
        <listOfReactants>
          <speciesReference constant="true" species="M_o2_c" stoichiometry="1" />
          <speciesReference constant="true" species="M_3mcat_c" stoichiometry="1" />
        </listOfReactants>
        <listOfProducts>
          <speciesReference constant="true" species="M_h_c" stoichiometry="1" />
          <speciesReference constant="true" species="M_cchoxod_c" stoichiometry="1" />
        </listOfProducts>
        <fbc:geneProductAssociation>
          <fbc:geneProductRef fbc:geneProduct="G_pWW0_097" />
        </fbc:geneProductAssociation>
      </reaction>
      <reaction fast="false" id="R_3OADPCOAT" name="3-oxoadipate CoA-transferase" reversible="false" fbc:lowerFluxBound="cobra_0_bound" fbc:upperFluxBound="cobra_default_ub">
        <listOfReactants>
          <speciesReference constant="true" species="M_succoa_c" stoichiometry="1" />
          <speciesReference constant="true" species="M_3oxoadp_c" stoichiometry="1" />
        </listOfReactants>
        <listOfProducts>
          <speciesReference constant="true" species="M_oxadpcoa_c" stoichiometry="1" />
          <speciesReference constant="true" species="M_succ_c" stoichiometry="1" />
        </listOfProducts>
        <fbc:geneProductAssociation>
          <fbc:and>
            <fbc:geneProductRef fbc:geneProduct="G_PP_3951" />
            <fbc:geneProductRef fbc:geneProduct="G_PP_3952" />
          </fbc:and>
        </fbc:geneProductAssociation>
      </reaction>
      <reaction fast="false" id="R_3OAR100" name="3-oxoacyl-[acyl-carrier-protein] reductase (n-C10:0)" reversible="true" fbc:lowerFluxBound="cobra_default_lb" fbc:upperFluxBound="cobra_default_ub">
        <listOfReactants>
          <speciesReference constant="true" species="M_3odecACP_c" stoichiometry="1" />
          <speciesReference constant="true" species="M_nadph_c" stoichiometry="1" />
          <speciesReference constant="true" species="M_h_c" stoichiometry="1" />
        </listOfReactants>
        <listOfProducts>
          <speciesReference constant="true" species="M_3hdecACP_c" stoichiometry="1" />
          <speciesReference constant="true" species="M_nadp_c" stoichiometry="1" />
        </listOfProducts>
        <fbc:geneProductAssociation>
          <fbc:geneProductRef fbc:geneProduct="G_PP_1914" />
        </fbc:geneProductAssociation>
      </reaction>
      <reaction fast="false" id="R_3OAR120" name="3-oxoacyl-[acyl-carrier-protein] reductase (n-C12:0)" reversible="true" fbc:lowerFluxBound="cobra_default_lb" fbc:upperFluxBound="cobra_default_ub">
        <listOfReactants>
          <speciesReference constant="true" species="M_3oddecACP_c" stoichiometry="1" />
          <speciesReference constant="true" species="M_nadph_c" stoichiometry="1" />
          <speciesReference constant="true" species="M_h_c" stoichiometry="1" />
        </listOfReactants>
        <listOfProducts>
          <speciesReference constant="true" species="M_3hddecACP_c" stoichiometry="1" />
          <speciesReference constant="true" species="M_nadp_c" stoichiometry="1" />
        </listOfProducts>
        <fbc:geneProductAssociation>
          <fbc:geneProductRef fbc:geneProduct="G_PP_1914" />
        </fbc:geneProductAssociation>
      </reaction>
      <reaction fast="false" id="R_3OAR121" name="3-oxoacyl-[acyl-carrier-protein] reductase (n-C12:1)" reversible="false" fbc:lowerFluxBound="cobra_0_bound" fbc:upperFluxBound="cobra_default_ub">
        <listOfReactants>
          <speciesReference constant="true" species="M_nadph_c" stoichiometry="1" />
          <speciesReference constant="true" species="M_h_c" stoichiometry="1" />
          <speciesReference constant="true" species="M_3ocddec5eACP_c" stoichiometry="1" />
        </listOfReactants>
        <listOfProducts>
          <speciesReference constant="true" species="M_3hcddec5eACP_c" stoichiometry="1" />
          <speciesReference constant="true" species="M_nadp_c" stoichiometry="1" />
        </listOfProducts>
        <fbc:geneProductAssociation>
          <fbc:geneProductRef fbc:geneProduct="G_PP_1914" />
        </fbc:geneProductAssociation>
      </reaction>
      <reaction fast="false" id="R_3OAR140" name="3-oxoacyl-[acyl-carrier-protein] reductase (n-C14:0)" reversible="true" fbc:lowerFluxBound="cobra_default_lb" fbc:upperFluxBound="cobra_default_ub">
        <listOfReactants>
          <speciesReference constant="true" species="M_3omrsACP_c" stoichiometry="1" />
          <speciesReference constant="true" species="M_nadph_c" stoichiometry="1" />
          <speciesReference constant="true" species="M_h_c" stoichiometry="1" />
        </listOfReactants>
        <listOfProducts>
          <speciesReference constant="true" species="M_3hmrsACP_c" stoichiometry="1" />
          <speciesReference constant="true" species="M_nadp_c" stoichiometry="1" />
        </listOfProducts>
        <fbc:geneProductAssociation>
          <fbc:geneProductRef fbc:geneProduct="G_PP_1914" />
        </fbc:geneProductAssociation>
      </reaction>
      <reaction fast="false" id="R_3OAR141" name="3-oxoacyl-[acyl-carrier-protein] reductase (n-C14:1)" reversible="false" fbc:lowerFluxBound="cobra_0_bound" fbc:upperFluxBound="cobra_default_ub">
        <listOfReactants>
          <speciesReference constant="true" species="M_nadph_c" stoichiometry="1" />
          <speciesReference constant="true" species="M_h_c" stoichiometry="1" />
          <speciesReference constant="true" species="M_3ocmrs7eACP_c" stoichiometry="1" />
        </listOfReactants>
        <listOfProducts>
          <speciesReference constant="true" species="M_3hcmrs7eACP_c" stoichiometry="1" />
          <speciesReference constant="true" species="M_nadp_c" stoichiometry="1" />
        </listOfProducts>
        <fbc:geneProductAssociation>
          <fbc:geneProductRef fbc:geneProduct="G_PP_1914" />
        </fbc:geneProductAssociation>
      </reaction>
      <reaction fast="false" id="R_3OAR160" name="3-oxoacyl-[acyl-carrier-protein] reductase (n-C16:0)" reversible="true" fbc:lowerFluxBound="cobra_default_lb" fbc:upperFluxBound="cobra_default_ub">
        <listOfReactants>
          <speciesReference constant="true" species="M_3opalmACP_c" stoichiometry="1" />
          <speciesReference constant="true" species="M_nadph_c" stoichiometry="1" />
          <speciesReference constant="true" species="M_h_c" stoichiometry="1" />
        </listOfReactants>
        <listOfProducts>
          <speciesReference constant="true" species="M_3hpalmACP_c" stoichiometry="1" />
          <speciesReference constant="true" species="M_nadp_c" stoichiometry="1" />
        </listOfProducts>
        <fbc:geneProductAssociation>
          <fbc:geneProductRef fbc:geneProduct="G_PP_1914" />
        </fbc:geneProductAssociation>
      </reaction>
      <reaction fast="false" id="R_3OAR161" name="3-oxoacyl-[acyl-carrier-protein] reductase (n-C16:1)" reversible="false" fbc:lowerFluxBound="cobra_0_bound" fbc:upperFluxBound="cobra_default_ub">
        <listOfReactants>
          <speciesReference constant="true" species="M_nadph_c" stoichiometry="1" />
          <speciesReference constant="true" species="M_h_c" stoichiometry="1" />
          <speciesReference constant="true" species="M_3ocpalm9eACP_c" stoichiometry="1" />
        </listOfReactants>
        <listOfProducts>
          <speciesReference constant="true" species="M_3hcpalm9eACP_c" stoichiometry="1" />
          <speciesReference constant="true" species="M_nadp_c" stoichiometry="1" />
        </listOfProducts>
        <fbc:geneProductAssociation>
          <fbc:geneProductRef fbc:geneProduct="G_PP_1914" />
        </fbc:geneProductAssociation>
      </reaction>
      <reaction fast="false" id="R_3OAR180" name="3-oxoacyl-[acyl-carrier-protein] reductase (n-C18:0)" reversible="true" fbc:lowerFluxBound="cobra_default_lb" fbc:upperFluxBound="cobra_default_ub">
        <listOfReactants>
          <speciesReference constant="true" species="M_nadph_c" stoichiometry="1" />
          <speciesReference constant="true" species="M_h_c" stoichiometry="1" />
          <speciesReference constant="true" species="M_3ooctdACP_c" stoichiometry="1" />
        </listOfReactants>
        <listOfProducts>
          <speciesReference constant="true" species="M_3hoctaACP_c" stoichiometry="1" />
          <speciesReference constant="true" species="M_nadp_c" stoichiometry="1" />
        </listOfProducts>
        <fbc:geneProductAssociation>
          <fbc:geneProductRef fbc:geneProduct="G_PP_1914" />
        </fbc:geneProductAssociation>
      </reaction>
      <reaction fast="false" id="R_3OAR181" name="3-oxoacyl-[acyl-carrier-protein] reductase (n-C18:1)" reversible="false" fbc:lowerFluxBound="cobra_0_bound" fbc:upperFluxBound="cobra_default_ub">
        <listOfReactants>
          <speciesReference constant="true" species="M_nadph_c" stoichiometry="1" />
          <speciesReference constant="true" species="M_h_c" stoichiometry="1" />
          <speciesReference constant="true" species="M_3ocvac11eACP_c" stoichiometry="1" />
        </listOfReactants>
        <listOfProducts>
          <speciesReference constant="true" species="M_3hcvac11eACP_c" stoichiometry="1" />
          <speciesReference constant="true" species="M_nadp_c" stoichiometry="1" />
        </listOfProducts>
        <fbc:geneProductAssociation>
          <fbc:geneProductRef fbc:geneProduct="G_PP_1914" />
        </fbc:geneProductAssociation>
      </reaction>
      <reaction fast="false" id="R_3OAR40" name="3-oxoacyl-[acyl-carrier-protein] reductase (n-C4:0)" reversible="true" fbc:lowerFluxBound="cobra_default_lb" fbc:upperFluxBound="cobra_default_ub">
        <listOfReactants>
          <speciesReference constant="true" species="M_actACP_c" stoichiometry="1" />
          <speciesReference constant="true" species="M_nadph_c" stoichiometry="1" />
          <speciesReference constant="true" species="M_h_c" stoichiometry="1" />
        </listOfReactants>
        <listOfProducts>
          <speciesReference constant="true" species="M_3haACP_c" stoichiometry="1" />
          <speciesReference constant="true" species="M_nadp_c" stoichiometry="1" />
        </listOfProducts>
        <fbc:geneProductAssociation>
          <fbc:geneProductRef fbc:geneProduct="G_PP_1914" />
        </fbc:geneProductAssociation>
      </reaction>
      <reaction fast="false" id="R_3OAR60" name="3-oxoacyl-[acyl-carrier-protein] reductase (n-C6:0)" reversible="true" fbc:lowerFluxBound="cobra_default_lb" fbc:upperFluxBound="cobra_default_ub">
        <listOfReactants>
          <speciesReference constant="true" species="M_3ohexACP_c" stoichiometry="1" />
          <speciesReference constant="true" species="M_nadph_c" stoichiometry="1" />
          <speciesReference constant="true" species="M_h_c" stoichiometry="1" />
        </listOfReactants>
        <listOfProducts>
          <speciesReference constant="true" species="M_nadp_c" stoichiometry="1" />
          <speciesReference constant="true" species="M_3hhexACP_c" stoichiometry="1" />
        </listOfProducts>
        <fbc:geneProductAssociation>
          <fbc:geneProductRef fbc:geneProduct="G_PP_1914" />
        </fbc:geneProductAssociation>
      </reaction>
      <reaction fast="false" id="R_3OAR80" name="3-oxoacyl-[acyl-carrier-protein] reductase (n-C8:0)" reversible="true" fbc:lowerFluxBound="cobra_default_lb" fbc:upperFluxBound="cobra_default_ub">
        <listOfReactants>
          <speciesReference constant="true" species="M_nadph_c" stoichiometry="1" />
          <speciesReference constant="true" species="M_h_c" stoichiometry="1" />
          <speciesReference constant="true" species="M_3ooctACP_c" stoichiometry="1" />
        </listOfReactants>
        <listOfProducts>
          <speciesReference constant="true" species="M_3hoctACP_c" stoichiometry="1" />
          <speciesReference constant="true" species="M_nadp_c" stoichiometry="1" />
        </listOfProducts>
        <fbc:geneProductAssociation>
          <fbc:geneProductRef fbc:geneProduct="G_PP_1914" />
        </fbc:geneProductAssociation>
      </reaction>
      <reaction fast="false" id="R_3OAS100" name="3-oxoacyl-[acyl-carrier-protein] synthase (n-C10:0)" reversible="false" fbc:lowerFluxBound="cobra_0_bound" fbc:upperFluxBound="cobra_default_ub">
        <listOfReactants>
          <speciesReference constant="true" species="M_h_c" stoichiometry="1" />
          <speciesReference constant="true" species="M_ocACP_c" stoichiometry="1" />
          <speciesReference constant="true" species="M_malACP_c" stoichiometry="1" />
        </listOfReactants>
        <listOfProducts>
          <speciesReference constant="true" species="M_3odecACP_c" stoichiometry="1" />
          <speciesReference constant="true" species="M_co2_c" stoichiometry="1" />
          <speciesReference constant="true" species="M_ACP_c" stoichiometry="1" />
        </listOfProducts>
        <fbc:geneProductAssociation>
          <fbc:or>
            <fbc:geneProductRef fbc:geneProduct="G_PP_1916" />
            <fbc:geneProductRef fbc:geneProduct="G_PP_4175" />
          </fbc:or>
        </fbc:geneProductAssociation>
      </reaction>
      <reaction fast="false" id="R_3OAS120" name="3-oxoacyl-[acyl-carrier-protein] synthase (n-C12:0)" reversible="false" fbc:lowerFluxBound="cobra_0_bound" fbc:upperFluxBound="cobra_default_ub">
        <listOfReactants>
          <speciesReference constant="true" species="M_dcaACP_c" stoichiometry="1" />
          <speciesReference constant="true" species="M_h_c" stoichiometry="1" />
          <speciesReference constant="true" species="M_malACP_c" stoichiometry="1" />
        </listOfReactants>
        <listOfProducts>
          <speciesReference constant="true" species="M_3oddecACP_c" stoichiometry="1" />
          <speciesReference constant="true" species="M_co2_c" stoichiometry="1" />
          <speciesReference constant="true" species="M_ACP_c" stoichiometry="1" />
        </listOfProducts>
        <fbc:geneProductAssociation>
          <fbc:or>
            <fbc:geneProductRef fbc:geneProduct="G_PP_1916" />
            <fbc:geneProductRef fbc:geneProduct="G_PP_4175" />
          </fbc:or>
        </fbc:geneProductAssociation>
      </reaction>
      <reaction fast="false" id="R_3OAS121" name="3-oxoacyl-[acyl-carrier-protein] synthase (n-C12:1)" reversible="false" fbc:lowerFluxBound="cobra_0_bound" fbc:upperFluxBound="cobra_default_ub">
        <listOfReactants>
          <speciesReference constant="true" species="M_cdec3eACP_c" stoichiometry="1" />
          <speciesReference constant="true" species="M_h_c" stoichiometry="1" />
          <speciesReference constant="true" species="M_malACP_c" stoichiometry="1" />
        </listOfReactants>
        <listOfProducts>
          <speciesReference constant="true" species="M_ACP_c" stoichiometry="1" />
          <speciesReference constant="true" species="M_3ocddec5eACP_c" stoichiometry="1" />
          <speciesReference constant="true" species="M_co2_c" stoichiometry="1" />
        </listOfProducts>
        <fbc:geneProductAssociation>
          <fbc:geneProductRef fbc:geneProduct="G_PP_4175" />
        </fbc:geneProductAssociation>
      </reaction>
      <reaction fast="false" id="R_3OAS140" name="3-oxoacyl-[acyl-carrier-protein] synthase (n-C14:0)" reversible="false" fbc:lowerFluxBound="cobra_0_bound" fbc:upperFluxBound="cobra_default_ub">
        <listOfReactants>
          <speciesReference constant="true" species="M_h_c" stoichiometry="1" />
          <speciesReference constant="true" species="M_ddcaACP_c" stoichiometry="1" />
          <speciesReference constant="true" species="M_malACP_c" stoichiometry="1" />
        </listOfReactants>
        <listOfProducts>
          <speciesReference constant="true" species="M_3omrsACP_c" stoichiometry="1" />
          <speciesReference constant="true" species="M_co2_c" stoichiometry="1" />
          <speciesReference constant="true" species="M_ACP_c" stoichiometry="1" />
        </listOfProducts>
        <fbc:geneProductAssociation>
          <fbc:or>
            <fbc:geneProductRef fbc:geneProduct="G_PP_1916" />
            <fbc:geneProductRef fbc:geneProduct="G_PP_4175" />
          </fbc:or>
        </fbc:geneProductAssociation>
      </reaction>
      <reaction fast="false" id="R_3OAS141" name="3-oxoacyl-[acyl-carrier-protein] synthase (n-C14:1)" reversible="false" fbc:lowerFluxBound="cobra_0_bound" fbc:upperFluxBound="cobra_default_ub">
        <listOfReactants>
          <speciesReference constant="true" species="M_h_c" stoichiometry="1" />
          <speciesReference constant="true" species="M_malACP_c" stoichiometry="1" />
          <speciesReference constant="true" species="M_cddec5eACP_c" stoichiometry="1" />
        </listOfReactants>
        <listOfProducts>
          <speciesReference constant="true" species="M_co2_c" stoichiometry="1" />
          <speciesReference constant="true" species="M_3ocmrs7eACP_c" stoichiometry="1" />
          <speciesReference constant="true" species="M_ACP_c" stoichiometry="1" />
        </listOfProducts>
        <fbc:geneProductAssociation>
          <fbc:geneProductRef fbc:geneProduct="G_PP_4175" />
        </fbc:geneProductAssociation>
      </reaction>
      <reaction fast="false" id="R_3OAS160" name="3-oxoacyl-[acyl-carrier-protein] synthase (n-C16:0)" reversible="false" fbc:lowerFluxBound="cobra_0_bound" fbc:upperFluxBound="cobra_default_ub">
        <listOfReactants>
          <speciesReference constant="true" species="M_h_c" stoichiometry="1" />
          <speciesReference constant="true" species="M_myrsACP_c" stoichiometry="1" />
          <speciesReference constant="true" species="M_malACP_c" stoichiometry="1" />
        </listOfReactants>
        <listOfProducts>
          <speciesReference constant="true" species="M_co2_c" stoichiometry="1" />
          <speciesReference constant="true" species="M_ACP_c" stoichiometry="1" />
          <speciesReference constant="true" species="M_3opalmACP_c" stoichiometry="1" />
        </listOfProducts>
        <fbc:geneProductAssociation>
          <fbc:or>
            <fbc:geneProductRef fbc:geneProduct="G_PP_1916" />
            <fbc:geneProductRef fbc:geneProduct="G_PP_4175" />
          </fbc:or>
        </fbc:geneProductAssociation>
      </reaction>
      <reaction fast="false" id="R_3OAS161" name="3-oxoacyl-[acyl-carrier-protein] synthase (n-C16:1)" reversible="false" fbc:lowerFluxBound="cobra_0_bound" fbc:upperFluxBound="cobra_default_ub">
        <listOfReactants>
          <speciesReference constant="true" species="M_tdeACP_c" stoichiometry="1" />
          <speciesReference constant="true" species="M_h_c" stoichiometry="1" />
          <speciesReference constant="true" species="M_malACP_c" stoichiometry="1" />
        </listOfReactants>
        <listOfProducts>
          <speciesReference constant="true" species="M_co2_c" stoichiometry="1" />
          <speciesReference constant="true" species="M_ACP_c" stoichiometry="1" />
          <speciesReference constant="true" species="M_3ocpalm9eACP_c" stoichiometry="1" />
        </listOfProducts>
        <fbc:geneProductAssociation>
          <fbc:geneProductRef fbc:geneProduct="G_PP_4175" />
        </fbc:geneProductAssociation>
      </reaction>
      <reaction fast="false" id="R_3OAS180" name="3-oxoacyl-[acyl-carrier-protein] synthase (n-C18:0)" reversible="false" fbc:lowerFluxBound="cobra_0_bound" fbc:upperFluxBound="cobra_default_ub">
        <listOfReactants>
          <speciesReference constant="true" species="M_h_c" stoichiometry="1" />
          <speciesReference constant="true" species="M_palmACP_c" stoichiometry="1" />
          <speciesReference constant="true" species="M_malACP_c" stoichiometry="1" />
        </listOfReactants>
        <listOfProducts>
          <speciesReference constant="true" species="M_co2_c" stoichiometry="1" />
          <speciesReference constant="true" species="M_ACP_c" stoichiometry="1" />
          <speciesReference constant="true" species="M_3ooctdACP_c" stoichiometry="1" />
        </listOfProducts>
        <fbc:geneProductAssociation>
          <fbc:geneProductRef fbc:geneProduct="G_PP_4175" />
        </fbc:geneProductAssociation>
      </reaction>
      <reaction fast="false" id="R_3OAS181" name="3-oxoacyl-[acyl-carrier-protein] synthase (n-C18:1)" reversible="false" fbc:lowerFluxBound="cobra_0_bound" fbc:upperFluxBound="cobra_default_ub">
        <listOfReactants>
          <speciesReference constant="true" species="M_h_c" stoichiometry="1" />
          <speciesReference constant="true" species="M_malACP_c" stoichiometry="1" />
          <speciesReference constant="true" species="M_hdeACP_c" stoichiometry="1" />
        </listOfReactants>
        <listOfProducts>
          <speciesReference constant="true" species="M_co2_c" stoichiometry="1" />
          <speciesReference constant="true" species="M_3ocvac11eACP_c" stoichiometry="1" />
          <speciesReference constant="true" species="M_ACP_c" stoichiometry="1" />
        </listOfProducts>
        <fbc:geneProductAssociation>
          <fbc:geneProductRef fbc:geneProduct="G_PP_4175" />
        </fbc:geneProductAssociation>
      </reaction>
      <reaction fast="false" id="R_3OAS60" name="3-oxoacyl-[acyl-carrier-protein] synthase (n-C6:0)" reversible="false" fbc:lowerFluxBound="cobra_0_bound" fbc:upperFluxBound="cobra_default_ub">
        <listOfReactants>
          <speciesReference constant="true" species="M_butACP_c" stoichiometry="1" />
          <speciesReference constant="true" species="M_h_c" stoichiometry="1" />
          <speciesReference constant="true" species="M_malACP_c" stoichiometry="1" />
        </listOfReactants>
        <listOfProducts>
          <speciesReference constant="true" species="M_3ohexACP_c" stoichiometry="1" />
          <speciesReference constant="true" species="M_co2_c" stoichiometry="1" />
          <speciesReference constant="true" species="M_ACP_c" stoichiometry="1" />
        </listOfProducts>
        <fbc:geneProductAssociation>
          <fbc:or>
            <fbc:geneProductRef fbc:geneProduct="G_PP_1916" />
            <fbc:geneProductRef fbc:geneProduct="G_PP_4175" />
          </fbc:or>
        </fbc:geneProductAssociation>
      </reaction>
      <reaction fast="false" id="R_3OAS80" name="3-oxoacyl-[acyl-carrier-protein] synthase (n-C8:0)" reversible="false" fbc:lowerFluxBound="cobra_0_bound" fbc:upperFluxBound="cobra_default_ub">
        <listOfReactants>
          <speciesReference constant="true" species="M_hexACP_c" stoichiometry="1" />
          <speciesReference constant="true" species="M_h_c" stoichiometry="1" />
          <speciesReference constant="true" species="M_malACP_c" stoichiometry="1" />
        </listOfReactants>
        <listOfProducts>
          <speciesReference constant="true" species="M_ACP_c" stoichiometry="1" />
          <speciesReference constant="true" species="M_3ooctACP_c" stoichiometry="1" />
          <speciesReference constant="true" species="M_co2_c" stoichiometry="1" />
        </listOfProducts>
        <fbc:geneProductAssociation>
          <fbc:or>
            <fbc:geneProductRef fbc:geneProduct="G_PP_1916" />
            <fbc:geneProductRef fbc:geneProduct="G_PP_4175" />
          </fbc:or>
        </fbc:geneProductAssociation>
      </reaction>
      <reaction fast="false" id="R_3OXCOAT" name="3-oxoadipyl-CoA thiolase" reversible="false" fbc:lowerFluxBound="cobra_0_bound" fbc:upperFluxBound="cobra_default_ub">
        <listOfReactants>
          <speciesReference constant="true" species="M_oxadpcoa_c" stoichiometry="1" />
          <speciesReference constant="true" species="M_coa_c" stoichiometry="1" />
        </listOfReactants>
        <listOfProducts>
          <speciesReference constant="true" species="M_accoa_c" stoichiometry="1" />
          <speciesReference constant="true" species="M_succoa_c" stoichiometry="1" />
        </listOfProducts>
        <fbc:geneProductAssociation>
          <fbc:or>
            <fbc:geneProductRef fbc:geneProduct="G_PP_3280" />
            <fbc:geneProductRef fbc:geneProduct="G_PP_1377" />
          </fbc:or>
        </fbc:geneProductAssociation>
      </reaction>
      <reaction fast="false" id="R_3OXOADPt_LPAREN_ex_RPAREN_" name="3-oxoadipate transport (e)" reversible="true" fbc:lowerFluxBound="cobra_default_lb" fbc:upperFluxBound="cobra_default_ub">
        <listOfReactants>
          <speciesReference constant="true" species="M_3oxoadp_e" stoichiometry="1" />
        </listOfReactants>
        <listOfProducts>
          <speciesReference constant="true" species="M_3oxoadp_p" stoichiometry="1" />
        </listOfProducts>
      </reaction>
      <reaction fast="false" id="R_3OXOADPt_LPAREN_pp_RPAREN_" name="3-oxoadipate MFS transporter" reversible="true" fbc:lowerFluxBound="cobra_default_lb" fbc:upperFluxBound="cobra_default_ub">
        <listOfReactants>
          <speciesReference constant="true" species="M_h_p" stoichiometry="1" />
          <speciesReference constant="true" species="M_3oxoadp_p" stoichiometry="1" />
        </listOfReactants>
        <listOfProducts>
          <speciesReference constant="true" species="M_h_c" stoichiometry="1" />
          <speciesReference constant="true" species="M_3oxoadp_c" stoichiometry="1" />
        </listOfProducts>
        <fbc:geneProductAssociation>
          <fbc:geneProductRef fbc:geneProduct="G_PP_1378" />
        </fbc:geneProductAssociation>
      </reaction>
      <reaction fast="false" id="R_3_COMMA_4DHBZ1t_LPAREN_pp_RPAREN_" name="3,4-dihidroxy benzoate reversible trasporter via proton symport." reversible="true" fbc:lowerFluxBound="cobra_default_lb" fbc:upperFluxBound="cobra_default_ub">
        <listOfReactants>
          <speciesReference constant="true" species="M_h_p" stoichiometry="1" />
          <speciesReference constant="true" species="M_34dhbz_p" stoichiometry="1" />
        </listOfReactants>
        <listOfProducts>
          <speciesReference constant="true" species="M_h_c" stoichiometry="1" />
          <speciesReference constant="true" species="M_34dhbz_c" stoichiometry="1" />
        </listOfProducts>
        <fbc:geneProductAssociation>
          <fbc:geneProductRef fbc:geneProduct="G_PP_1376" />
        </fbc:geneProductAssociation>
      </reaction>
      <reaction fast="false" id="R_3_COMMA_4DHBZt2" name="Protocatechuate outher membrane transport" reversible="true" fbc:lowerFluxBound="cobra_default_lb" fbc:upperFluxBound="cobra_default_ub">
        <listOfReactants>
          <speciesReference constant="true" species="M_34dhbz_e" stoichiometry="1" />
        </listOfReactants>
        <listOfProducts>
          <speciesReference constant="true" species="M_34dhbz_p" stoichiometry="1" />
        </listOfProducts>
        <fbc:geneProductAssociation>
          <fbc:geneProductRef fbc:geneProduct="G_PP_1382" />
        </fbc:geneProductAssociation>
      </reaction>
      <reaction fast="false" id="R_4CMCOAS" name="feruloyl coenzyme A synthetase (AMP-forming)" reversible="false" fbc:lowerFluxBound="cobra_0_bound" fbc:upperFluxBound="cobra_default_ub">
        <listOfReactants>
          <speciesReference constant="true" species="M_T4hcinnm_c" stoichiometry="1" />
          <speciesReference constant="true" species="M_atp_c" stoichiometry="1" />
          <speciesReference constant="true" species="M_coa_c" stoichiometry="1" />
        </listOfReactants>
        <listOfProducts>
          <speciesReference constant="true" species="M_ppi_c" stoichiometry="1" />
          <speciesReference constant="true" species="M_4cmcoa_c" stoichiometry="1" />
          <speciesReference constant="true" species="M_amp_c" stoichiometry="1" />
        </listOfProducts>
        <fbc:geneProductAssociation>
          <fbc:geneProductRef fbc:geneProduct="G_PP_3356" />
        </fbc:geneProductAssociation>
      </reaction>
      <reaction fast="false" id="R_4CMLCL_kt" name="4-carboxymuconolactone decarboxylase" reversible="false" fbc:lowerFluxBound="cobra_0_bound" fbc:upperFluxBound="cobra_default_ub">
        <listOfReactants>
          <speciesReference constant="true" species="M_4cml_c" stoichiometry="1" />
          <speciesReference constant="true" species="M_h_c" stoichiometry="1" />
        </listOfReactants>
        <listOfProducts>
          <speciesReference constant="true" species="M_5odhf2a_c" stoichiometry="1" />
          <speciesReference constant="true" species="M_co2_c" stoichiometry="1" />
        </listOfProducts>
        <fbc:geneProductAssociation>
          <fbc:geneProductRef fbc:geneProduct="G_PP_1381" />
        </fbc:geneProductAssociation>
      </reaction>
      <reaction fast="false" id="R_4HBHYOX" name="4-hydroxybenzoate,NADPH:oxygen oxidoreductase (3-hydroxylating)" reversible="false" fbc:lowerFluxBound="cobra_0_bound" fbc:upperFluxBound="cobra_default_ub">
        <listOfReactants>
          <speciesReference constant="true" species="M_h_c" stoichiometry="1" />
          <speciesReference constant="true" species="M_nadph_c" stoichiometry="1" />
          <speciesReference constant="true" species="M_o2_c" stoichiometry="1" />
          <speciesReference constant="true" species="M_4hbz_c" stoichiometry="1" />
        </listOfReactants>
        <listOfProducts>
          <speciesReference constant="true" species="M_h2o_c" stoichiometry="1" />
          <speciesReference constant="true" species="M_nadp_c" stoichiometry="1" />
          <speciesReference constant="true" species="M_34dhbz_c" stoichiometry="1" />
        </listOfProducts>
        <fbc:geneProductAssociation>
          <fbc:geneProductRef fbc:geneProduct="G_PP_3537" />
        </fbc:geneProductAssociation>
      </reaction>
      <reaction fast="false" id="R_4HBZtex" name="4-Hydroxybenzoate transport (extracellular)" reversible="true" fbc:lowerFluxBound="cobra_default_lb" fbc:upperFluxBound="cobra_default_ub">
        <listOfReactants>
          <speciesReference constant="true" species="M_4hbz_e" stoichiometry="1" />
        </listOfReactants>
        <listOfProducts>
          <speciesReference constant="true" species="M_4hbz_p" stoichiometry="1" />
        </listOfProducts>
      </reaction>
      <reaction fast="false" id="R_4HTHRS" name="4-Hydroxy-L-threonine synthase" reversible="false" fbc:lowerFluxBound="cobra_0_bound" fbc:upperFluxBound="cobra_default_ub">
        <listOfReactants>
          <speciesReference constant="true" species="M_h2o_c" stoichiometry="1" />
          <speciesReference constant="true" species="M_phthr_c" stoichiometry="1" />
        </listOfReactants>
        <listOfProducts>
          <speciesReference constant="true" species="M_4hthr_c" stoichiometry="1" />
          <speciesReference constant="true" species="M_pi_c" stoichiometry="1" />
        </listOfProducts>
        <fbc:geneProductAssociation>
          <fbc:geneProductRef fbc:geneProduct="G_PP_1471" />
        </fbc:geneProductAssociation>
      </reaction>
      <reaction fast="false" id="R_4MBZALDH" name="Benzyl alcohol dehydrogenase" reversible="false" fbc:lowerFluxBound="cobra_0_bound" fbc:upperFluxBound="cobra_default_ub">
        <listOfReactants>
          <speciesReference constant="true" species="M_4mbzalc_c" stoichiometry="1" />
          <speciesReference constant="true" species="M_nad_c" stoichiometry="1" />
        </listOfReactants>
        <listOfProducts>
          <speciesReference constant="true" species="M_h_c" stoichiometry="1" />
          <speciesReference constant="true" species="M_4mbzald_c" stoichiometry="1" />
          <speciesReference constant="true" species="M_nadh_c" stoichiometry="1" />
        </listOfProducts>
        <fbc:geneProductAssociation>
          <fbc:geneProductRef fbc:geneProduct="G_pWW0_128" />
        </fbc:geneProductAssociation>
      </reaction>
      <reaction fast="false" id="R_4MBZDH" name="Benzaldehyde dehydrogenase" reversible="false" fbc:lowerFluxBound="cobra_0_bound" fbc:upperFluxBound="cobra_default_ub">
        <listOfReactants>
          <speciesReference constant="true" species="M_h2o_c" stoichiometry="1" />
          <speciesReference constant="true" species="M_4mbzald_c" stoichiometry="1" />
          <speciesReference constant="true" species="M_nad_c" stoichiometry="1" />
        </listOfReactants>
        <listOfProducts>
          <speciesReference constant="true" species="M_h_c" stoichiometry="2" />
          <speciesReference constant="true" species="M_nadh_c" stoichiometry="1" />
          <speciesReference constant="true" species="M_p_DASH_tol_c" stoichiometry="1" />
        </listOfProducts>
        <fbc:geneProductAssociation>
          <fbc:geneProductRef fbc:geneProduct="G_pWW0_131" />
        </fbc:geneProductAssociation>
      </reaction>
      <reaction fast="false" id="R_4MCAT23DOX" name="catechol 2,3-dioxygenase" reversible="false" fbc:lowerFluxBound="cobra_0_bound" fbc:upperFluxBound="cobra_default_ub">
        <listOfReactants>
          <speciesReference constant="true" species="M_o2_c" stoichiometry="1" />
          <speciesReference constant="true" species="M_4mcat_c" stoichiometry="1" />
        </listOfReactants>
        <listOfProducts>
          <speciesReference constant="true" species="M_h_c" stoichiometry="1" />
          <speciesReference constant="true" species="M_hmccms_c" stoichiometry="1" />
        </listOfProducts>
        <fbc:geneProductAssociation>
          <fbc:geneProductRef fbc:geneProduct="G_pWW0_097" />
        </fbc:geneProductAssociation>
      </reaction>
      <reaction fast="false" id="R_4OD" name="4-oxalocrotonate decarboxylase" reversible="false" fbc:lowerFluxBound="cobra_0_bound" fbc:upperFluxBound="cobra_default_ub">
        <listOfReactants>
          <speciesReference constant="true" species="M_h_c" stoichiometry="1" />
          <speciesReference constant="true" species="M_oxalc_c" stoichiometry="1" />
        </listOfReactants>
        <listOfProducts>
          <speciesReference constant="true" species="M_op4en_c" stoichiometry="1" />
          <speciesReference constant="true" species="M_co2_c" stoichiometry="1" />
        </listOfProducts>
        <fbc:geneProductAssociation>
          <fbc:geneProductRef fbc:geneProduct="G_pWW0_091" />
        </fbc:geneProductAssociation>
      </reaction>
      <reaction fast="false" id="R_4OD2" name="4-oxalocrotonate decarboxylase(p-xylene)" reversible="false" fbc:lowerFluxBound="cobra_0_bound" fbc:upperFluxBound="cobra_default_ub">
        <listOfReactants>
          <speciesReference constant="true" species="M_h_c" stoichiometry="1" />
          <speciesReference constant="true" species="M_2omcm_c" stoichiometry="1" />
        </listOfReactants>
        <listOfProducts>
          <speciesReference constant="true" species="M_co2_c" stoichiometry="1" />
          <speciesReference constant="true" species="M_2hchd_c" stoichiometry="1" />
        </listOfProducts>
        <fbc:geneProductAssociation>
          <fbc:geneProductRef fbc:geneProduct="G_pWW0_091" />
        </fbc:geneProductAssociation>
      </reaction>
      <reaction fast="false" id="R_4OT" name="4-oxalocrotonate tautomerase" reversible="true" fbc:lowerFluxBound="cobra_default_lb" fbc:upperFluxBound="cobra_default_ub">
        <listOfReactants>
          <speciesReference constant="true" species="M_2hmc_c" stoichiometry="1" />
        </listOfReactants>
        <listOfProducts>
          <speciesReference constant="true" species="M_oxalc_c" stoichiometry="1" />
        </listOfProducts>
        <fbc:geneProductAssociation>
          <fbc:geneProductRef fbc:geneProduct="G_pWW0_090" />
        </fbc:geneProductAssociation>
      </reaction>
      <reaction fast="false" id="R_4OT2" name="4-oxalocrotonate tautomerase (pXylene)" reversible="true" fbc:lowerFluxBound="cobra_default_lb" fbc:upperFluxBound="cobra_default_ub">
        <listOfReactants>
          <speciesReference constant="true" species="M_hmccm_c" stoichiometry="1" />
        </listOfReactants>
        <listOfProducts>
          <speciesReference constant="true" species="M_2omcm_c" stoichiometry="1" />
        </listOfProducts>
        <fbc:geneProductAssociation>
          <fbc:geneProductRef fbc:geneProduct="G_pWW0_090" />
        </fbc:geneProductAssociation>
      </reaction>
      <reaction fast="false" id="R_6HNACMO" name="6-hydroxynicotinic acid monooxygenase" reversible="false" fbc:lowerFluxBound="cobra_0_bound" fbc:upperFluxBound="cobra_default_ub">
        <listOfReactants>
          <speciesReference constant="true" species="M_h_c" stoichiometry="2" />
          <speciesReference constant="true" species="M_o2_c" stoichiometry="1" />
          <speciesReference constant="true" species="M_nadh_c" stoichiometry="1" />
          <speciesReference constant="true" species="M_6hnac_c" stoichiometry="1" />
        </listOfReactants>
        <listOfProducts>
          <speciesReference constant="true" species="M_h2o_c" stoichiometry="1" />
          <speciesReference constant="true" species="M_co2_c" stoichiometry="1" />
          <speciesReference constant="true" species="M_dhpyr_c" stoichiometry="1" />
          <speciesReference constant="true" species="M_nad_c" stoichiometry="1" />
        </listOfProducts>
      </reaction>
      <reaction fast="false" id="R_AADSACYCL" name="2-Aminoadipate 6-semialdehyde" reversible="true" fbc:lowerFluxBound="cobra_default_lb" fbc:upperFluxBound="cobra_default_ub">
        <listOfReactants>
          <speciesReference constant="true" species="M_h2o_c" stoichiometry="1" />
          <speciesReference constant="true" species="M_h_c" stoichiometry="1" />
          <speciesReference constant="true" species="M_thp2c_c" stoichiometry="1" />
        </listOfReactants>
        <listOfProducts>
          <speciesReference constant="true" species="M_L2aadp6sa_c" stoichiometry="1" />
        </listOfProducts>
      </reaction>
      <reaction fast="false" id="R_AASAD3" name="L-aminoadipate-semialdehyde dehydrogenase (NADH)" reversible="false" fbc:lowerFluxBound="cobra_0_bound" fbc:upperFluxBound="cobra_default_ub">
        <listOfReactants>
          <speciesReference constant="true" species="M_h2o_c" stoichiometry="1" />
          <speciesReference constant="true" species="M_L2aadp6sa_c" stoichiometry="1" />
          <speciesReference constant="true" species="M_nad_c" stoichiometry="1" />
        </listOfReactants>
        <listOfProducts>
          <speciesReference constant="true" species="M_L2aadp_c" stoichiometry="1" />
          <speciesReference constant="true" species="M_h_c" stoichiometry="2" />
          <speciesReference constant="true" species="M_nadh_c" stoichiometry="1" />
        </listOfProducts>
        <fbc:geneProductAssociation>
          <fbc:geneProductRef fbc:geneProduct="G_PP_5258" />
        </fbc:geneProductAssociation>
      </reaction>
      <reaction fast="false" id="R_AATA" name="2-aminoadipate transaminase" reversible="true" fbc:lowerFluxBound="cobra_default_lb" fbc:upperFluxBound="cobra_default_ub">
        <listOfReactants>
          <speciesReference constant="true" species="M_glu_DASH_L_c" stoichiometry="1" />
          <speciesReference constant="true" species="M_2oxoadp_c" stoichiometry="1" />
        </listOfReactants>
        <listOfProducts>
          <speciesReference constant="true" species="M_L2aadp_c" stoichiometry="1" />
          <speciesReference constant="true" species="M_akg_c" stoichiometry="1" />
        </listOfProducts>
      </reaction>
      <reaction fast="false" id="R_ABTAr" name="4-aminobutyrate transaminase" reversible="true" fbc:lowerFluxBound="cobra_default_lb" fbc:upperFluxBound="cobra_default_ub">
        <listOfReactants>
          <speciesReference constant="true" species="M_4abut_c" stoichiometry="1" />
          <speciesReference constant="true" species="M_akg_c" stoichiometry="1" />
        </listOfReactants>
        <listOfProducts>
          <speciesReference constant="true" species="M_glu_DASH_L_c" stoichiometry="1" />
          <speciesReference constant="true" species="M_sucsal_c" stoichiometry="1" />
        </listOfProducts>
        <fbc:geneProductAssociation>
          <fbc:or>
            <fbc:geneProductRef fbc:geneProduct="G_PP_4108" />
            <fbc:geneProductRef fbc:geneProduct="G_PP_0214" />
          </fbc:or>
        </fbc:geneProductAssociation>
      </reaction>
      <reaction fast="false" id="R_ABUTt2pp" name="4-aminobutyrate transport in via proton symport (periplasm)" reversible="false" fbc:lowerFluxBound="cobra_0_bound" fbc:upperFluxBound="cobra_default_ub">
        <listOfReactants>
          <speciesReference constant="true" species="M_h_p" stoichiometry="1" />
          <speciesReference constant="true" species="M_4abut_p" stoichiometry="1" />
        </listOfReactants>
        <listOfProducts>
          <speciesReference constant="true" species="M_4abut_c" stoichiometry="1" />
          <speciesReference constant="true" species="M_h_c" stoichiometry="1" />
        </listOfProducts>
        <fbc:geneProductAssociation>
          <fbc:geneProductRef fbc:geneProduct="G_PP_4106" />
        </fbc:geneProductAssociation>
      </reaction>
      <reaction fast="false" id="R_ABUTtex" name="4-aminobutyrate transport via diffusion (extracellular to periplasm)" reversible="true" fbc:lowerFluxBound="cobra_default_lb" fbc:upperFluxBound="cobra_default_ub">
        <listOfReactants>
          <speciesReference constant="true" species="M_4abut_e" stoichiometry="1" />
        </listOfReactants>
        <listOfProducts>
          <speciesReference constant="true" species="M_4abut_p" stoichiometry="1" />
        </listOfProducts>
      </reaction>
      <reaction fast="false" id="R_ACACT1r" name="acetyl-CoA C-acetyltransferase" reversible="true" fbc:lowerFluxBound="cobra_default_lb" fbc:upperFluxBound="cobra_default_ub">
        <listOfReactants>
          <speciesReference constant="true" species="M_accoa_c" stoichiometry="2" />
        </listOfReactants>
        <listOfProducts>
          <speciesReference constant="true" species="M_coa_c" stoichiometry="1" />
          <speciesReference constant="true" species="M_aacoa_c" stoichiometry="1" />
        </listOfProducts>
        <fbc:geneProductAssociation>
          <fbc:geneProductRef fbc:geneProduct="G_PP_2051" />
        </fbc:geneProductAssociation>
      </reaction>
      <reaction fast="false" id="R_ACALD" name="acetaldehyde dehydrogenase (acetylating)" reversible="true" fbc:lowerFluxBound="cobra_default_lb" fbc:upperFluxBound="cobra_default_ub">
        <listOfReactants>
          <speciesReference constant="true" species="M_nad_c" stoichiometry="1" />
          <speciesReference constant="true" species="M_coa_c" stoichiometry="1" />
          <speciesReference constant="true" species="M_acald_c" stoichiometry="1" />
        </listOfReactants>
        <listOfProducts>
          <speciesReference constant="true" species="M_accoa_c" stoichiometry="1" />
          <speciesReference constant="true" species="M_h_c" stoichiometry="1" />
          <speciesReference constant="true" species="M_nadh_c" stoichiometry="1" />
        </listOfProducts>
        <fbc:geneProductAssociation>
          <fbc:geneProductRef fbc:geneProduct="G_pWW0_093" />
        </fbc:geneProductAssociation>
      </reaction>
      <reaction fast="false" id="R_ACBIPGT" name="Adenosyl cobinamide phosphate guanyltransferase" reversible="false" fbc:lowerFluxBound="cobra_0_bound" fbc:upperFluxBound="cobra_default_ub">
        <listOfReactants>
          <speciesReference constant="true" species="M_h_c" stoichiometry="1" />
          <speciesReference constant="true" species="M_adocbip_c" stoichiometry="1" />
          <speciesReference constant="true" species="M_gtp_c" stoichiometry="1" />
        </listOfReactants>
        <listOfProducts>
          <speciesReference constant="true" species="M_ppi_c" stoichiometry="1" />
          <speciesReference constant="true" species="M_agdpcbi_c" stoichiometry="1" />
        </listOfProducts>
        <fbc:geneProductAssociation>
          <fbc:geneProductRef fbc:geneProduct="G_PP_1678" />
        </fbc:geneProductAssociation>
      </reaction>
      <reaction fast="false" id="R_ACCOACr" name="acetyl-CoA carboxylase, reversible reaction" reversible="true" fbc:lowerFluxBound="cobra_default_lb" fbc:upperFluxBound="cobra_default_ub">
        <listOfReactants>
          <speciesReference constant="true" species="M_accoa_c" stoichiometry="1" />
          <speciesReference constant="true" species="M_atp_c" stoichiometry="1" />
          <speciesReference constant="true" species="M_hco3_c" stoichiometry="1" />
        </listOfReactants>
        <listOfProducts>
          <speciesReference constant="true" species="M_pi_c" stoichiometry="1" />
          <speciesReference constant="true" species="M_h_c" stoichiometry="1" />
          <speciesReference constant="true" species="M_adp_c" stoichiometry="1" />
          <speciesReference constant="true" species="M_malcoa_c" stoichiometry="1" />
        </listOfProducts>
        <fbc:geneProductAssociation>
          <fbc:and>
            <fbc:geneProductRef fbc:geneProduct="G_PP_0558" />
            <fbc:geneProductRef fbc:geneProduct="G_PP_1996" />
            <fbc:geneProductRef fbc:geneProduct="G_PP_1607" />
            <fbc:geneProductRef fbc:geneProduct="G_PP_0559" />
          </fbc:and>
        </fbc:geneProductAssociation>
      </reaction>
      <reaction fast="false" id="R_ACGK" name="acetylglutamate kinase" reversible="false" fbc:lowerFluxBound="cobra_0_bound" fbc:upperFluxBound="cobra_default_ub">
        <listOfReactants>
          <speciesReference constant="true" species="M_atp_c" stoichiometry="1" />
          <speciesReference constant="true" species="M_acglu_c" stoichiometry="1" />
        </listOfReactants>
        <listOfProducts>
          <speciesReference constant="true" species="M_adp_c" stoichiometry="1" />
          <speciesReference constant="true" species="M_acg5p_c" stoichiometry="1" />
        </listOfProducts>
        <fbc:geneProductAssociation>
          <fbc:geneProductRef fbc:geneProduct="G_PP_5289" />
        </fbc:geneProductAssociation>
      </reaction>
      <reaction fast="false" id="R_ACGS" name="N-acetylglutamate synthase" reversible="false" fbc:lowerFluxBound="cobra_0_bound" fbc:upperFluxBound="cobra_default_ub">
        <listOfReactants>
          <speciesReference constant="true" species="M_glu_DASH_L_c" stoichiometry="1" />
          <speciesReference constant="true" species="M_accoa_c" stoichiometry="1" />
        </listOfReactants>
        <listOfProducts>
          <speciesReference constant="true" species="M_h_c" stoichiometry="1" />
          <speciesReference constant="true" species="M_acglu_c" stoichiometry="1" />
          <speciesReference constant="true" species="M_coa_c" stoichiometry="1" />
        </listOfProducts>
        <fbc:geneProductAssociation>
          <fbc:or>
            <fbc:geneProductRef fbc:geneProduct="G_PP_5185" />
            <fbc:geneProductRef fbc:geneProduct="G_PP_1346" />
          </fbc:or>
        </fbc:geneProductAssociation>
      </reaction>
      <reaction fast="false" id="R_ACHBS" name="2-aceto-2-hydroxybutanoate synthase" reversible="false" fbc:lowerFluxBound="cobra_0_bound" fbc:upperFluxBound="cobra_default_ub">
        <listOfReactants>
          <speciesReference constant="true" species="M_pyr_c" stoichiometry="1" />
          <speciesReference constant="true" species="M_h_c" stoichiometry="1" />
          <speciesReference constant="true" species="M_2obut_c" stoichiometry="1" />
        </listOfReactants>
        <listOfProducts>
          <speciesReference constant="true" species="M_co2_c" stoichiometry="1" />
          <speciesReference constant="true" species="M_2ahbut_c" stoichiometry="1" />
        </listOfProducts>
        <fbc:geneProductAssociation>
          <fbc:and>
            <fbc:geneProductRef fbc:geneProduct="G_PP_4679" />
            <fbc:geneProductRef fbc:geneProduct="G_PP_4680" />
          </fbc:and>
        </fbc:geneProductAssociation>
      </reaction>
      <reaction fast="false" id="R_ACKr" name="acetate kinase" reversible="true" fbc:lowerFluxBound="cobra_default_lb" fbc:upperFluxBound="cobra_default_ub">
        <listOfReactants>
          <speciesReference constant="true" species="M_ac_c" stoichiometry="1" />
          <speciesReference constant="true" species="M_atp_c" stoichiometry="1" />
        </listOfReactants>
        <listOfProducts>
          <speciesReference constant="true" species="M_actp_c" stoichiometry="1" />
          <speciesReference constant="true" species="M_adp_c" stoichiometry="1" />
        </listOfProducts>
      </reaction>
      <reaction fast="false" id="R_ACLS" name="acetolactate synthase" reversible="false" fbc:lowerFluxBound="cobra_0_bound" fbc:upperFluxBound="cobra_default_ub">
        <listOfReactants>
          <speciesReference constant="true" species="M_pyr_c" stoichiometry="2" />
          <speciesReference constant="true" species="M_h_c" stoichiometry="1" />
        </listOfReactants>
        <listOfProducts>
          <speciesReference constant="true" species="M_alac_DASH_S_c" stoichiometry="1" />
          <speciesReference constant="true" species="M_co2_c" stoichiometry="1" />
        </listOfProducts>
        <fbc:geneProductAssociation>
          <fbc:and>
            <fbc:geneProductRef fbc:geneProduct="G_PP_4679" />
            <fbc:geneProductRef fbc:geneProduct="G_PP_4680" />
          </fbc:and>
        </fbc:geneProductAssociation>
      </reaction>
      <reaction fast="false" id="R_ACOAD1f" name="acyl-CoA dehydrogenase (butanoyl-CoA)" reversible="true" fbc:lowerFluxBound="cobra_default_lb" fbc:upperFluxBound="cobra_default_ub">
        <listOfReactants>
          <speciesReference constant="true" species="M_fad_c" stoichiometry="1" />
          <speciesReference constant="true" species="M_btcoa_c" stoichiometry="1" />
        </listOfReactants>
        <listOfProducts>
          <speciesReference constant="true" species="M_b2coa_c" stoichiometry="1" />
          <speciesReference constant="true" species="M_fadh2_c" stoichiometry="1" />
        </listOfProducts>
        <fbc:geneProductAssociation>
          <fbc:or>
            <fbc:geneProductRef fbc:geneProduct="G_PP_1893" />
            <fbc:geneProductRef fbc:geneProduct="G_PP_2216" />
          </fbc:or>
        </fbc:geneProductAssociation>
      </reaction>
      <reaction fast="false" id="R_ACOAD2f" name="acyl-CoA dehydrogenase (hexanoyl-CoA)" reversible="true" fbc:lowerFluxBound="cobra_default_lb" fbc:upperFluxBound="cobra_default_ub">
        <listOfReactants>
          <speciesReference constant="true" species="M_hxcoa_c" stoichiometry="1" />
          <speciesReference constant="true" species="M_fad_c" stoichiometry="1" />
        </listOfReactants>
        <listOfProducts>
          <speciesReference constant="true" species="M_fadh2_c" stoichiometry="1" />
          <speciesReference constant="true" species="M_hx2coa_c" stoichiometry="1" />
        </listOfProducts>
        <fbc:geneProductAssociation>
          <fbc:or>
            <fbc:geneProductRef fbc:geneProduct="G_PP_2216" />
            <fbc:geneProductRef fbc:geneProduct="G_PP_1893" />
          </fbc:or>
        </fbc:geneProductAssociation>
      </reaction>
      <reaction fast="false" id="R_ACOAD3f" name="acyl-CoA dehydrogenase (octanoyl-CoA)" reversible="true" fbc:lowerFluxBound="cobra_default_lb" fbc:upperFluxBound="cobra_default_ub">
        <listOfReactants>
          <speciesReference constant="true" species="M_occoa_c" stoichiometry="1" />
          <speciesReference constant="true" species="M_fad_c" stoichiometry="1" />
        </listOfReactants>
        <listOfProducts>
          <speciesReference constant="true" species="M_oc2coa_c" stoichiometry="1" />
          <speciesReference constant="true" species="M_fadh2_c" stoichiometry="1" />
        </listOfProducts>
        <fbc:geneProductAssociation>
          <fbc:geneProductRef fbc:geneProduct="G_PP_1893" />
        </fbc:geneProductAssociation>
      </reaction>
      <reaction fast="false" id="R_ACOAD4f" name="acyl-CoA dehydrogenase (decanoyl-CoA)" reversible="true" fbc:lowerFluxBound="cobra_default_lb" fbc:upperFluxBound="cobra_default_ub">
        <listOfReactants>
          <speciesReference constant="true" species="M_fad_c" stoichiometry="1" />
          <speciesReference constant="true" species="M_dcacoa_c" stoichiometry="1" />
        </listOfReactants>
        <listOfProducts>
          <speciesReference constant="true" species="M_fadh2_c" stoichiometry="1" />
          <speciesReference constant="true" species="M_dc2coa_c" stoichiometry="1" />
        </listOfProducts>
        <fbc:geneProductAssociation>
          <fbc:geneProductRef fbc:geneProduct="G_PP_1893" />
        </fbc:geneProductAssociation>
      </reaction>
      <reaction fast="false" id="R_ACOAD5f" name="acyl-CoA dehydrogenase (dodecanoyl-CoA)" reversible="true" fbc:lowerFluxBound="cobra_default_lb" fbc:upperFluxBound="cobra_default_ub">
        <listOfReactants>
          <speciesReference constant="true" species="M_ddcacoa_c" stoichiometry="1" />
          <speciesReference constant="true" species="M_fad_c" stoichiometry="1" />
        </listOfReactants>
        <listOfProducts>
          <speciesReference constant="true" species="M_fadh2_c" stoichiometry="1" />
          <speciesReference constant="true" species="M_dd2coa_c" stoichiometry="1" />
        </listOfProducts>
        <fbc:geneProductAssociation>
          <fbc:geneProductRef fbc:geneProduct="G_PP_1893" />
        </fbc:geneProductAssociation>
      </reaction>
      <reaction fast="false" id="R_ACOAD6f" name="acyl-CoA dehydrogenase (tetradecanoyl-CoA)" reversible="true" fbc:lowerFluxBound="cobra_default_lb" fbc:upperFluxBound="cobra_default_ub">
        <listOfReactants>
          <speciesReference constant="true" species="M_tdcoa_c" stoichiometry="1" />
          <speciesReference constant="true" species="M_fad_c" stoichiometry="1" />
        </listOfReactants>
        <listOfProducts>
          <speciesReference constant="true" species="M_fadh2_c" stoichiometry="1" />
          <speciesReference constant="true" species="M_td2coa_c" stoichiometry="1" />
        </listOfProducts>
        <fbc:geneProductAssociation>
          <fbc:geneProductRef fbc:geneProduct="G_PP_1893" />
        </fbc:geneProductAssociation>
      </reaction>
      <reaction fast="false" id="R_ACOAD7f" name="acyl-CoA dehydrogenase (hexadecanoyl-CoA)" reversible="true" fbc:lowerFluxBound="cobra_default_lb" fbc:upperFluxBound="cobra_default_ub">
        <listOfReactants>
          <speciesReference constant="true" species="M_pmtcoa_c" stoichiometry="1" />
          <speciesReference constant="true" species="M_fad_c" stoichiometry="1" />
        </listOfReactants>
        <listOfProducts>
          <speciesReference constant="true" species="M_hdd2coa_c" stoichiometry="1" />
          <speciesReference constant="true" species="M_fadh2_c" stoichiometry="1" />
        </listOfProducts>
        <fbc:geneProductAssociation>
          <fbc:geneProductRef fbc:geneProduct="G_PP_1893" />
        </fbc:geneProductAssociation>
      </reaction>
      <reaction fast="false" id="R_ACOADH1" name="acyl-CoA dehydrogenase 2-Methyl-butanoyl-CoA" reversible="false" fbc:lowerFluxBound="cobra_0_bound" fbc:upperFluxBound="cobra_default_ub">
        <listOfReactants>
          <speciesReference constant="true" species="M_2mbcoa_c" stoichiometry="1" />
          <speciesReference constant="true" species="M_fad_c" stoichiometry="1" />
        </listOfReactants>
        <listOfProducts>
          <speciesReference constant="true" species="M_2mb2coa_c" stoichiometry="1" />
          <speciesReference constant="true" species="M_fadh2_c" stoichiometry="1" />
        </listOfProducts>
      </reaction>
      <reaction fast="false" id="R_ACOADH2" name="acyl-CoA dehydrogenase (Isobutiryl-CoA)" reversible="false" fbc:lowerFluxBound="cobra_0_bound" fbc:upperFluxBound="cobra_default_ub">
        <listOfReactants>
          <speciesReference constant="true" species="M_o2_c" stoichiometry="1" />
          <speciesReference constant="true" species="M_ibcoa_c" stoichiometry="2" />
        </listOfReactants>
        <listOfProducts>
          <speciesReference constant="true" species="M_h2o_c" stoichiometry="2" />
          <speciesReference constant="true" species="M_2mp2coa_c" stoichiometry="2" />
        </listOfProducts>
      </reaction>
      <reaction fast="false" id="R_ACOATA" name="Acetyl-CoA ACP transacylase" reversible="true" fbc:lowerFluxBound="cobra_default_lb" fbc:upperFluxBound="cobra_default_ub">
        <listOfReactants>
          <speciesReference constant="true" species="M_accoa_c" stoichiometry="1" />
          <speciesReference constant="true" species="M_ACP_c" stoichiometry="1" />
        </listOfReactants>
        <listOfProducts>
          <speciesReference constant="true" species="M_coa_c" stoichiometry="1" />
          <speciesReference constant="true" species="M_acACP_c" stoichiometry="1" />
        </listOfProducts>
        <fbc:geneProductAssociation>
          <fbc:geneProductRef fbc:geneProduct="G_PP_4175" />
        </fbc:geneProductAssociation>
      </reaction>
      <reaction fast="false" id="R_ACODA" name="acetylornithine deacetylase" reversible="false" fbc:lowerFluxBound="cobra_0_bound" fbc:upperFluxBound="cobra_default_ub">
        <listOfReactants>
          <speciesReference constant="true" species="M_acorn_c" stoichiometry="1" />
          <speciesReference constant="true" species="M_h2o_c" stoichiometry="1" />
        </listOfReactants>
        <listOfProducts>
          <speciesReference constant="true" species="M_ac_c" stoichiometry="1" />
          <speciesReference constant="true" species="M_orn_c" stoichiometry="1" />
        </listOfProducts>
        <fbc:geneProductAssociation>
          <fbc:geneProductRef fbc:geneProduct="G_PP_5186" />
        </fbc:geneProductAssociation>
      </reaction>
      <reaction fast="false" id="R_ACONCtex" name="cis-aconitate transport, external" reversible="true" fbc:lowerFluxBound="cobra_default_lb" fbc:upperFluxBound="cobra_default_ub">
        <listOfReactants>
          <speciesReference constant="true" species="M_acon_DASH_C_e" stoichiometry="1" />
        </listOfReactants>
        <listOfProducts>
          <speciesReference constant="true" species="M_acon_DASH_C_p" stoichiometry="1" />
        </listOfProducts>
        <fbc:geneProductAssociation>
          <fbc:geneProductRef fbc:geneProduct="G_PP_1419" />
        </fbc:geneProductAssociation>
      </reaction>
      <reaction fast="false" id="R_ACONT" name="aconitase" reversible="true" fbc:lowerFluxBound="cobra_default_lb" fbc:upperFluxBound="cobra_default_ub">
        <listOfReactants>
          <speciesReference constant="true" species="M_cit_c" stoichiometry="1" />
        </listOfReactants>
        <listOfProducts>
          <speciesReference constant="true" species="M_icit_c" stoichiometry="1" />
        </listOfProducts>
        <fbc:geneProductAssociation>
          <fbc:or>
            <fbc:geneProductRef fbc:geneProduct="G_PP_2112" />
            <fbc:geneProductRef fbc:geneProduct="G_PP_2339" />
          </fbc:or>
        </fbc:geneProductAssociation>
      </reaction>
      <reaction fast="false" id="R_ACONTa" name="aconitase (half-reaction A, Citrate hydro-lyase)" reversible="true" fbc:lowerFluxBound="cobra_default_lb" fbc:upperFluxBound="cobra_default_ub">
        <listOfReactants>
          <speciesReference constant="true" species="M_cit_c" stoichiometry="1" />
        </listOfReactants>
        <listOfProducts>
          <speciesReference constant="true" species="M_h2o_c" stoichiometry="1" />
          <speciesReference constant="true" species="M_acon_DASH_C_c" stoichiometry="1" />
        </listOfProducts>
        <fbc:geneProductAssociation>
          <fbc:or>
            <fbc:geneProductRef fbc:geneProduct="G_PP_2112" />
            <fbc:geneProductRef fbc:geneProduct="G_PP_2339" />
          </fbc:or>
        </fbc:geneProductAssociation>
      </reaction>
      <reaction fast="false" id="R_ACONTb" name="aconitase (half-reaction B, Isocitrate hydro-lyase)" reversible="true" fbc:lowerFluxBound="cobra_default_lb" fbc:upperFluxBound="cobra_default_ub">
        <listOfReactants>
          <speciesReference constant="true" species="M_h2o_c" stoichiometry="1" />
          <speciesReference constant="true" species="M_acon_DASH_C_c" stoichiometry="1" />
        </listOfReactants>
        <listOfProducts>
          <speciesReference constant="true" species="M_icit_c" stoichiometry="1" />
        </listOfProducts>
        <fbc:geneProductAssociation>
          <fbc:or>
            <fbc:geneProductRef fbc:geneProduct="G_PP_2112" />
            <fbc:geneProductRef fbc:geneProduct="G_PP_2339" />
          </fbc:or>
        </fbc:geneProductAssociation>
      </reaction>
      <reaction fast="false" id="R_ACOTA" name="acetylornithine transaminase" reversible="true" fbc:lowerFluxBound="cobra_default_lb" fbc:upperFluxBound="cobra_default_ub">
        <listOfReactants>
          <speciesReference constant="true" species="M_acorn_c" stoichiometry="1" />
          <speciesReference constant="true" species="M_akg_c" stoichiometry="1" />
        </listOfReactants>
        <listOfProducts>
          <speciesReference constant="true" species="M_glu_DASH_L_c" stoichiometry="1" />
          <speciesReference constant="true" species="M_acg5sa_c" stoichiometry="1" />
        </listOfProducts>
        <fbc:geneProductAssociation>
          <fbc:geneProductRef fbc:geneProduct="G_PP_4481" />
        </fbc:geneProductAssociation>
      </reaction>
      <reaction fast="false" id="R_ACS2" name="acetyl-CoA synthase (propionate)" reversible="false" fbc:lowerFluxBound="cobra_0_bound" fbc:upperFluxBound="cobra_default_ub">
        <listOfReactants>
          <speciesReference constant="true" species="M_ppa_c" stoichiometry="1" />
          <speciesReference constant="true" species="M_atp_c" stoichiometry="1" />
          <speciesReference constant="true" species="M_coa_c" stoichiometry="1" />
        </listOfReactants>
        <listOfProducts>
          <speciesReference constant="true" species="M_ppcoa_c" stoichiometry="1" />
          <speciesReference constant="true" species="M_ppi_c" stoichiometry="1" />
          <speciesReference constant="true" species="M_amp_c" stoichiometry="1" />
        </listOfProducts>
        <fbc:geneProductAssociation>
          <fbc:geneProductRef fbc:geneProduct="G_PP_2351" />
        </fbc:geneProductAssociation>
      </reaction>
      <reaction fast="false" id="R_ACSr" name="acetyl-CoA synthetase reversible" reversible="true" fbc:lowerFluxBound="cobra_default_lb" fbc:upperFluxBound="cobra_default_ub">
        <listOfReactants>
          <speciesReference constant="true" species="M_ac_c" stoichiometry="1" />
          <speciesReference constant="true" species="M_atp_c" stoichiometry="1" />
          <speciesReference constant="true" species="M_coa_c" stoichiometry="1" />
        </listOfReactants>
        <listOfProducts>
          <speciesReference constant="true" species="M_accoa_c" stoichiometry="1" />
          <speciesReference constant="true" species="M_ppi_c" stoichiometry="1" />
          <speciesReference constant="true" species="M_amp_c" stoichiometry="1" />
        </listOfProducts>
        <fbc:geneProductAssociation>
          <fbc:or>
            <fbc:geneProductRef fbc:geneProduct="G_PP_4487" />
            <fbc:geneProductRef fbc:geneProduct="G_PP_4702" />
          </fbc:or>
        </fbc:geneProductAssociation>
      </reaction>
      <reaction fast="false" id="R_ACt2pp" name="acetate transport in via proton symport" reversible="false" fbc:lowerFluxBound="cobra_0_bound" fbc:upperFluxBound="cobra_default_ub">
        <listOfReactants>
          <speciesReference constant="true" species="M_h_p" stoichiometry="1" />
          <speciesReference constant="true" species="M_ac_p" stoichiometry="1" />
        </listOfReactants>
        <listOfProducts>
          <speciesReference constant="true" species="M_ac_c" stoichiometry="1" />
          <speciesReference constant="true" species="M_h_c" stoichiometry="1" />
        </listOfProducts>
        <fbc:geneProductAssociation>
          <fbc:geneProductRef fbc:geneProduct="G_PP_1188" />
        </fbc:geneProductAssociation>
      </reaction>
      <reaction fast="false" id="R_ACtex" name="Acetate transport via diffusion (extracellular to periplasm)" reversible="true" fbc:lowerFluxBound="cobra_default_lb" fbc:upperFluxBound="cobra_default_ub">
        <listOfReactants>
          <speciesReference constant="true" species="M_ac_e" stoichiometry="1" />
        </listOfReactants>
        <listOfProducts>
          <speciesReference constant="true" species="M_ac_p" stoichiometry="1" />
        </listOfProducts>
      </reaction>
      <reaction fast="false" id="R_ADA" name="Adenosine deaminase" reversible="false" fbc:lowerFluxBound="cobra_0_bound" fbc:upperFluxBound="cobra_default_ub">
        <listOfReactants>
          <speciesReference constant="true" species="M_h2o_c" stoichiometry="1" />
          <speciesReference constant="true" species="M_h_c" stoichiometry="1" />
          <speciesReference constant="true" species="M_adn_c" stoichiometry="1" />
        </listOfReactants>
        <listOfProducts>
          <speciesReference constant="true" species="M_ins_c" stoichiometry="1" />
          <speciesReference constant="true" species="M_nh4_c" stoichiometry="1" />
        </listOfProducts>
        <fbc:geneProductAssociation>
          <fbc:geneProductRef fbc:geneProduct="G_PP_0591" />
        </fbc:geneProductAssociation>
      </reaction>
      <reaction fast="false" id="R_ADCL" name="4-aminobenzoate synthase" reversible="false" fbc:lowerFluxBound="cobra_0_bound" fbc:upperFluxBound="cobra_default_ub">
        <listOfReactants>
          <speciesReference constant="true" species="M_4adcho_c" stoichiometry="1" />
        </listOfReactants>
        <listOfProducts>
          <speciesReference constant="true" species="M_pyr_c" stoichiometry="1" />
          <speciesReference constant="true" species="M_h_c" stoichiometry="1" />
          <speciesReference constant="true" species="M_4abz_c" stoichiometry="1" />
        </listOfProducts>
        <fbc:geneProductAssociation>
          <fbc:geneProductRef fbc:geneProduct="G_PP_1917" />
        </fbc:geneProductAssociation>
      </reaction>
      <reaction fast="false" id="R_ADCPS1" name="adenosylcobinamide-phosphate synthase" reversible="false" fbc:lowerFluxBound="cobra_0_bound" fbc:upperFluxBound="cobra_default_ub">
        <listOfReactants>
          <speciesReference constant="true" species="M_adcobhex_c" stoichiometry="1" />
          <speciesReference constant="true" species="M_atp_c" stoichiometry="1" />
          <speciesReference constant="true" species="M_appl_c" stoichiometry="1" />
        </listOfReactants>
        <listOfProducts>
          <speciesReference constant="true" species="M_pi_c" stoichiometry="1" />
          <speciesReference constant="true" species="M_h_c" stoichiometry="1" />
          <speciesReference constant="true" species="M_adp_c" stoichiometry="1" />
          <speciesReference constant="true" species="M_adocbi_c" stoichiometry="1" />
        </listOfProducts>
        <fbc:geneProductAssociation>
          <fbc:and>
            <fbc:geneProductRef fbc:geneProduct="G_PP_1676" />
            <fbc:geneProductRef fbc:geneProduct="G_PP_1675" />
          </fbc:and>
        </fbc:geneProductAssociation>
      </reaction>
      <reaction fast="false" id="R_ADCPS2" name="adenosylcobinamide-phosphate synthase" reversible="false" fbc:lowerFluxBound="cobra_0_bound" fbc:upperFluxBound="cobra_default_ub">
        <listOfReactants>
          <speciesReference constant="true" species="M_adcobhex_c" stoichiometry="1" />
          <speciesReference constant="true" species="M_atp_c" stoichiometry="1" />
          <speciesReference constant="true" species="M_applp_c" stoichiometry="1" />
        </listOfReactants>
        <listOfProducts>
          <speciesReference constant="true" species="M_pi_c" stoichiometry="1" />
          <speciesReference constant="true" species="M_adocbip_c" stoichiometry="1" />
          <speciesReference constant="true" species="M_adp_c" stoichiometry="1" />
          <speciesReference constant="true" species="M_h_c" stoichiometry="1" />
        </listOfProducts>
        <fbc:geneProductAssociation>
          <fbc:and>
            <fbc:geneProductRef fbc:geneProduct="G_PP_1676" />
            <fbc:geneProductRef fbc:geneProduct="G_PP_1675" />
          </fbc:and>
        </fbc:geneProductAssociation>
      </reaction>
      <reaction fast="false" id="R_ADCYRS" name="adenosylcobyric acid synthase (glutamine-hydrolysing)" reversible="false" fbc:lowerFluxBound="cobra_0_bound" fbc:upperFluxBound="cobra_default_ub">
        <listOfReactants>
          <speciesReference constant="true" species="M_h2o_c" stoichiometry="4" />
          <speciesReference constant="true" species="M_atp_c" stoichiometry="4" />
          <speciesReference constant="true" species="M_gln_DASH_L_c" stoichiometry="4" />
          <speciesReference constant="true" species="M_adcobdam_c" stoichiometry="1" />
        </listOfReactants>
        <listOfProducts>
          <speciesReference constant="true" species="M_glu_DASH_L_c" stoichiometry="4" />
          <speciesReference constant="true" species="M_pi_c" stoichiometry="4" />
          <speciesReference constant="true" species="M_adcobhex_c" stoichiometry="1" />
          <speciesReference constant="true" species="M_h_c" stoichiometry="4" />
          <speciesReference constant="true" species="M_adp_c" stoichiometry="4" />
        </listOfProducts>
        <fbc:geneProductAssociation>
          <fbc:geneProductRef fbc:geneProduct="G_PP_1677" />
        </fbc:geneProductAssociation>
      </reaction>
      <reaction fast="false" id="R_ADK1" name="adenylate kinase" reversible="true" fbc:lowerFluxBound="cobra_default_lb" fbc:upperFluxBound="cobra_default_ub">
        <listOfReactants>
          <speciesReference constant="true" species="M_atp_c" stoichiometry="1" />
          <speciesReference constant="true" species="M_amp_c" stoichiometry="1" />
        </listOfReactants>
        <listOfProducts>
          <speciesReference constant="true" species="M_adp_c" stoichiometry="2" />
        </listOfProducts>
        <fbc:geneProductAssociation>
          <fbc:geneProductRef fbc:geneProduct="G_PP_1506" />
        </fbc:geneProductAssociation>
      </reaction>
      <reaction fast="false" id="R_ADNCYC" name="adenylate cyclase" reversible="false" fbc:lowerFluxBound="cobra_0_bound" fbc:upperFluxBound="cobra_default_ub">
        <listOfReactants>
          <speciesReference constant="true" species="M_atp_c" stoichiometry="1" />
        </listOfReactants>
        <listOfProducts>
          <speciesReference constant="true" species="M_ppi_c" stoichiometry="1" />
          <speciesReference constant="true" species="M_camp_c" stoichiometry="1" />
        </listOfProducts>
        <fbc:geneProductAssociation>
          <fbc:geneProductRef fbc:geneProduct="G_PP_5222" />
        </fbc:geneProductAssociation>
      </reaction>
      <reaction fast="false" id="R_ADOCBIK" name="Adenosyl cobinamide kinase" reversible="false" fbc:lowerFluxBound="cobra_0_bound" fbc:upperFluxBound="cobra_default_ub">
        <listOfReactants>
          <speciesReference constant="true" species="M_atp_c" stoichiometry="1" />
          <speciesReference constant="true" species="M_adocbi_c" stoichiometry="1" />
        </listOfReactants>
        <listOfProducts>
          <speciesReference constant="true" species="M_h_c" stoichiometry="1" />
          <speciesReference constant="true" species="M_adocbip_c" stoichiometry="1" />
          <speciesReference constant="true" species="M_adp_c" stoichiometry="1" />
        </listOfProducts>
        <fbc:geneProductAssociation>
          <fbc:geneProductRef fbc:geneProduct="G_PP_1678" />
        </fbc:geneProductAssociation>
      </reaction>
      <reaction fast="false" id="R_ADOCBLS" name="Adenosylcobalamin 5'-phosphate synthase" reversible="false" fbc:lowerFluxBound="cobra_0_bound" fbc:upperFluxBound="cobra_default_ub">
        <listOfReactants>
          <speciesReference constant="true" species="M_rdmbzi_c" stoichiometry="1" />
          <speciesReference constant="true" species="M_agdpcbi_c" stoichiometry="1" />
        </listOfReactants>
        <listOfProducts>
          <speciesReference constant="true" species="M_gmp_c" stoichiometry="1" />
          <speciesReference constant="true" species="M_adocbl_c" stoichiometry="1" />
          <speciesReference constant="true" species="M_h_c" stoichiometry="1" />
        </listOfProducts>
        <fbc:geneProductAssociation>
          <fbc:geneProductRef fbc:geneProduct="G_PP_1681" />
        </fbc:geneProductAssociation>
      </reaction>
      <reaction fast="false" id="R_ADPT" name="adenine phosphoribosyltransferase" reversible="false" fbc:lowerFluxBound="cobra_0_bound" fbc:upperFluxBound="cobra_default_ub">
        <listOfReactants>
          <speciesReference constant="true" species="M_prpp_c" stoichiometry="1" />
          <speciesReference constant="true" species="M_ade_c" stoichiometry="1" />
        </listOfReactants>
        <listOfProducts>
          <speciesReference constant="true" species="M_ppi_c" stoichiometry="1" />
          <speciesReference constant="true" species="M_amp_c" stoichiometry="1" />
        </listOfProducts>
        <fbc:geneProductAssociation>
          <fbc:geneProductRef fbc:geneProduct="G_PP_4266" />
        </fbc:geneProductAssociation>
      </reaction>
      <reaction fast="false" id="R_ADPT2" name="adenine phosphoribosyltransferase" reversible="true" fbc:lowerFluxBound="cobra_default_lb" fbc:upperFluxBound="cobra_default_ub">
        <listOfReactants>
          <speciesReference constant="true" species="M_ppi_c" stoichiometry="1" />
          <speciesReference constant="true" species="M_aicar_c" stoichiometry="1" />
        </listOfReactants>
        <listOfProducts>
          <speciesReference constant="true" species="M_prpp_c" stoichiometry="1" />
          <speciesReference constant="true" species="M_C04051_c" stoichiometry="1" />
        </listOfProducts>
        <fbc:geneProductAssociation>
          <fbc:geneProductRef fbc:geneProduct="G_PP_4266" />
        </fbc:geneProductAssociation>
      </reaction>
      <reaction fast="false" id="R_ADSL1r" name="adenylsuccinate lyase" reversible="true" fbc:lowerFluxBound="cobra_default_lb" fbc:upperFluxBound="cobra_default_ub">
        <listOfReactants>
          <speciesReference constant="true" species="M_dcamp_c" stoichiometry="1" />
        </listOfReactants>
        <listOfProducts>
          <speciesReference constant="true" species="M_fum_c" stoichiometry="1" />
          <speciesReference constant="true" species="M_amp_c" stoichiometry="1" />
        </listOfProducts>
        <fbc:geneProductAssociation>
          <fbc:geneProductRef fbc:geneProduct="G_PP_4016" />
        </fbc:geneProductAssociation>
      </reaction>
      <reaction fast="false" id="R_ADSL2r" name="adenylosuccinate lyase" reversible="true" fbc:lowerFluxBound="cobra_default_lb" fbc:upperFluxBound="cobra_default_ub">
        <listOfReactants>
          <speciesReference constant="true" species="M_25aics_c" stoichiometry="1" />
        </listOfReactants>
        <listOfProducts>
          <speciesReference constant="true" species="M_fum_c" stoichiometry="1" />
          <speciesReference constant="true" species="M_aicar_c" stoichiometry="1" />
        </listOfProducts>
        <fbc:geneProductAssociation>
          <fbc:geneProductRef fbc:geneProduct="G_PP_4016" />
        </fbc:geneProductAssociation>
      </reaction>
      <reaction fast="false" id="R_ADSS" name="adenylosuccinate synthase" reversible="false" fbc:lowerFluxBound="cobra_0_bound" fbc:upperFluxBound="cobra_default_ub">
        <listOfReactants>
          <speciesReference constant="true" species="M_gtp_c" stoichiometry="1" />
          <speciesReference constant="true" species="M_asp_DASH_L_c" stoichiometry="1" />
          <speciesReference constant="true" species="M_imp_c" stoichiometry="1" />
        </listOfReactants>
        <listOfProducts>
          <speciesReference constant="true" species="M_dcamp_c" stoichiometry="1" />
          <speciesReference constant="true" species="M_pi_c" stoichiometry="1" />
          <speciesReference constant="true" species="M_h_c" stoichiometry="2" />
          <speciesReference constant="true" species="M_gdp_c" stoichiometry="1" />
        </listOfProducts>
        <fbc:geneProductAssociation>
          <fbc:geneProductRef fbc:geneProduct="G_PP_4889" />
        </fbc:geneProductAssociation>
      </reaction>
      <reaction fast="false" id="R_AGMT" name="agmatinase" reversible="false" fbc:lowerFluxBound="cobra_0_bound" fbc:upperFluxBound="cobra_default_ub">
        <listOfReactants>
          <speciesReference constant="true" species="M_h2o_c" stoichiometry="1" />
          <speciesReference constant="true" species="M_agm_c" stoichiometry="1" />
        </listOfReactants>
        <listOfProducts>
          <speciesReference constant="true" species="M_urea_c" stoichiometry="1" />
          <speciesReference constant="true" species="M_ptrc_c" stoichiometry="1" />
        </listOfProducts>
        <fbc:geneProductAssociation>
          <fbc:geneProductRef fbc:geneProduct="G_PP_2196" />
        </fbc:geneProductAssociation>
      </reaction>
      <reaction fast="false" id="R_AGPAT120" name="1-tetradecanoyl-sn-glycerol 3-phosphate O-acyltransferase (n-C12:0)" reversible="false" fbc:lowerFluxBound="cobra_0_bound" fbc:upperFluxBound="cobra_default_ub">
        <listOfReactants>
          <speciesReference constant="true" species="M_ddcaACP_c" stoichiometry="1" />
          <speciesReference constant="true" species="M_1ddecg3p_c" stoichiometry="1" />
        </listOfReactants>
        <listOfProducts>
          <speciesReference constant="true" species="M_ACP_c" stoichiometry="1" />
          <speciesReference constant="true" species="M_pa120_c" stoichiometry="1" />
        </listOfProducts>
        <fbc:geneProductAssociation>
          <fbc:geneProductRef fbc:geneProduct="G_PP_1844" />
        </fbc:geneProductAssociation>
      </reaction>
      <reaction fast="false" id="R_AGPAT160" name="1-hexadecanoyl-sn-glycerol 3-phosphate O-acyltransferase (n-C16:0)" reversible="false" fbc:lowerFluxBound="cobra_0_bound" fbc:upperFluxBound="cobra_default_ub">
        <listOfReactants>
          <speciesReference constant="true" species="M_1hdecg3p_c" stoichiometry="1" />
          <speciesReference constant="true" species="M_palmACP_c" stoichiometry="1" />
        </listOfReactants>
        <listOfProducts>
          <speciesReference constant="true" species="M_ACP_c" stoichiometry="1" />
          <speciesReference constant="true" species="M_pa160_c" stoichiometry="1" />
        </listOfProducts>
        <fbc:geneProductAssociation>
          <fbc:geneProductRef fbc:geneProduct="G_PP_1844" />
        </fbc:geneProductAssociation>
      </reaction>
      <reaction fast="false" id="R_AGPAT161" name="1-hexadec-7-enoyl-sn-glycerol 3-phosphate O-acyltransferase (n-C16:1)" reversible="false" fbc:lowerFluxBound="cobra_0_bound" fbc:upperFluxBound="cobra_default_ub">
        <listOfReactants>
          <speciesReference constant="true" species="M_1hdec9eg3p_c" stoichiometry="1" />
          <speciesReference constant="true" species="M_hdeACP_c" stoichiometry="1" />
        </listOfReactants>
        <listOfProducts>
          <speciesReference constant="true" species="M_ACP_c" stoichiometry="1" />
          <speciesReference constant="true" species="M_pa161_c" stoichiometry="1" />
        </listOfProducts>
        <fbc:geneProductAssociation>
          <fbc:geneProductRef fbc:geneProduct="G_PP_1844" />
        </fbc:geneProductAssociation>
      </reaction>
      <reaction fast="false" id="R_AGPAT180" name="1-octadecanoyl-sn-glycerol 3-phosphate O-acyltransferase (n-C18:0)" reversible="false" fbc:lowerFluxBound="cobra_0_bound" fbc:upperFluxBound="cobra_default_ub">
        <listOfReactants>
          <speciesReference constant="true" species="M_1odecg3p_c" stoichiometry="1" />
          <speciesReference constant="true" species="M_ocdcaACP_c" stoichiometry="1" />
        </listOfReactants>
        <listOfProducts>
          <speciesReference constant="true" species="M_ACP_c" stoichiometry="1" />
          <speciesReference constant="true" species="M_pa180_c" stoichiometry="1" />
        </listOfProducts>
        <fbc:geneProductAssociation>
          <fbc:geneProductRef fbc:geneProduct="G_PP_1844" />
        </fbc:geneProductAssociation>
      </reaction>
      <reaction fast="false" id="R_AGPAT181" name="1-octadec-7-enoyl-sn-glycerol 3-phosphate O-acyltransferase (n-C18:1)" reversible="false" fbc:lowerFluxBound="cobra_0_bound" fbc:upperFluxBound="cobra_default_ub">
        <listOfReactants>
          <speciesReference constant="true" species="M_octeACP_c" stoichiometry="1" />
          <speciesReference constant="true" species="M_1odec11eg3p_c" stoichiometry="1" />
        </listOfReactants>
        <listOfProducts>
          <speciesReference constant="true" species="M_pa181_c" stoichiometry="1" />
          <speciesReference constant="true" species="M_ACP_c" stoichiometry="1" />
        </listOfProducts>
        <fbc:geneProductAssociation>
          <fbc:geneProductRef fbc:geneProduct="G_PP_1844" />
        </fbc:geneProductAssociation>
      </reaction>
      <reaction fast="false" id="R_AGPR" name="N-acetyl-g-glutamyl-phosphate reductase" reversible="true" fbc:lowerFluxBound="cobra_default_lb" fbc:upperFluxBound="cobra_default_ub">
        <listOfReactants>
          <speciesReference constant="true" species="M_pi_c" stoichiometry="1" />
          <speciesReference constant="true" species="M_acg5sa_c" stoichiometry="1" />
          <speciesReference constant="true" species="M_nadp_c" stoichiometry="1" />
        </listOfReactants>
        <listOfProducts>
          <speciesReference constant="true" species="M_nadph_c" stoichiometry="1" />
          <speciesReference constant="true" species="M_h_c" stoichiometry="1" />
          <speciesReference constant="true" species="M_acg5p_c" stoichiometry="1" />
        </listOfProducts>
        <fbc:geneProductAssociation>
          <fbc:geneProductRef fbc:geneProduct="G_PP_3633" />
        </fbc:geneProductAssociation>
      </reaction>
      <reaction fast="false" id="R_AICART" name="phosphoribosylaminoimidazolecarboxamide formyltransferase" reversible="true" fbc:lowerFluxBound="cobra_default_lb" fbc:upperFluxBound="cobra_default_ub">
        <listOfReactants>
          <speciesReference constant="true" species="M_10fthf_c" stoichiometry="1" />
          <speciesReference constant="true" species="M_aicar_c" stoichiometry="1" />
        </listOfReactants>
        <listOfProducts>
          <speciesReference constant="true" species="M_fprica_c" stoichiometry="1" />
          <speciesReference constant="true" species="M_thf_c" stoichiometry="1" />
        </listOfProducts>
        <fbc:geneProductAssociation>
          <fbc:geneProductRef fbc:geneProduct="G_PP_4822" />
        </fbc:geneProductAssociation>
      </reaction>
      <reaction fast="false" id="R_AIRCr" name="phosphoribosylaminoimidazole carboxylase" reversible="true" fbc:lowerFluxBound="cobra_default_lb" fbc:upperFluxBound="cobra_default_ub">
        <listOfReactants>
          <speciesReference constant="true" species="M_co2_c" stoichiometry="1" />
          <speciesReference constant="true" species="M_air_c" stoichiometry="1" />
        </listOfReactants>
        <listOfProducts>
          <speciesReference constant="true" species="M_5aizc_c" stoichiometry="1" />
          <speciesReference constant="true" species="M_h_c" stoichiometry="1" />
        </listOfProducts>
        <fbc:geneProductAssociation>
          <fbc:and>
            <fbc:geneProductRef fbc:geneProduct="G_PP_5335" />
            <fbc:geneProductRef fbc:geneProduct="G_PP_5336" />
          </fbc:and>
        </fbc:geneProductAssociation>
      </reaction>
      <reaction fast="false" id="R_AKGDH" name="2-Oxoglutarate dehydrogenase" reversible="false" fbc:lowerFluxBound="cobra_0_bound" fbc:upperFluxBound="cobra_default_ub">
        <listOfReactants>
          <speciesReference constant="true" species="M_akg_c" stoichiometry="1" />
          <speciesReference constant="true" species="M_nad_c" stoichiometry="1" />
          <speciesReference constant="true" species="M_coa_c" stoichiometry="1" />
        </listOfReactants>
        <listOfProducts>
          <speciesReference constant="true" species="M_co2_c" stoichiometry="1" />
          <speciesReference constant="true" species="M_nadh_c" stoichiometry="1" />
          <speciesReference constant="true" species="M_succoa_c" stoichiometry="1" />
        </listOfProducts>
        <fbc:geneProductAssociation>
          <fbc:and>
            <fbc:geneProductRef fbc:geneProduct="G_PP_4189" />
            <fbc:geneProductRef fbc:geneProduct="G_PP_4188" />
            <fbc:geneProductRef fbc:geneProduct="G_PP_4187" />
          </fbc:and>
        </fbc:geneProductAssociation>
      </reaction>
      <reaction fast="false" id="R_AKGDa" name="oxoglutarate dehydrogenase (lipoamide)" reversible="true" fbc:lowerFluxBound="cobra_default_lb" fbc:upperFluxBound="cobra_default_ub">
        <listOfReactants>
          <speciesReference constant="true" species="M_lpam_c" stoichiometry="1" />
          <speciesReference constant="true" species="M_akg_c" stoichiometry="1" />
          <speciesReference constant="true" species="M_h_c" stoichiometry="1" />
        </listOfReactants>
        <listOfProducts>
          <speciesReference constant="true" species="M_co2_c" stoichiometry="1" />
          <speciesReference constant="true" species="M_sdhlam_c" stoichiometry="1" />
        </listOfProducts>
        <fbc:geneProductAssociation>
          <fbc:geneProductRef fbc:geneProduct="G_PP_4189" />
        </fbc:geneProductAssociation>
      </reaction>
      <reaction fast="false" id="R_AKGDbr" name="oxoglutarate dehydrogenase (dihydrolipoamide S-succinyltransferase) reversible" reversible="true" fbc:lowerFluxBound="cobra_default_lb" fbc:upperFluxBound="cobra_default_ub">
        <listOfReactants>
          <speciesReference constant="true" species="M_sdhlam_c" stoichiometry="1" />
          <speciesReference constant="true" species="M_coa_c" stoichiometry="1" />
        </listOfReactants>
        <listOfProducts>
          <speciesReference constant="true" species="M_dhlam_c" stoichiometry="1" />
          <speciesReference constant="true" species="M_succoa_c" stoichiometry="1" />
        </listOfProducts>
        <fbc:geneProductAssociation>
          <fbc:geneProductRef fbc:geneProduct="G_PP_4188" />
        </fbc:geneProductAssociation>
      </reaction>
      <reaction fast="false" id="R_AKGt2rpp" name="2-oxoglutarate reversible transport via symport (periplasm)" reversible="true" fbc:lowerFluxBound="cobra_default_lb" fbc:upperFluxBound="cobra_default_ub">
        <listOfReactants>
          <speciesReference constant="true" species="M_h_p" stoichiometry="1" />
          <speciesReference constant="true" species="M_akg_p" stoichiometry="1" />
        </listOfReactants>
        <listOfProducts>
          <speciesReference constant="true" species="M_akg_c" stoichiometry="1" />
          <speciesReference constant="true" species="M_h_c" stoichiometry="1" />
        </listOfProducts>
        <fbc:geneProductAssociation>
          <fbc:geneProductRef fbc:geneProduct="G_PP_1400" />
        </fbc:geneProductAssociation>
      </reaction>
      <reaction fast="false" id="R_AKGtex" name="alpha-ketoglutarate transport via diffusion (extracellular to periplasm)" reversible="true" fbc:lowerFluxBound="cobra_default_lb" fbc:upperFluxBound="cobra_default_ub">
        <listOfReactants>
          <speciesReference constant="true" species="M_akg_e" stoichiometry="1" />
        </listOfReactants>
        <listOfProducts>
          <speciesReference constant="true" species="M_akg_p" stoichiometry="1" />
        </listOfProducts>
      </reaction>
      <reaction fast="false" id="R_ALAALAr" name="D-alanine-D-alanine ligase (reversible)" reversible="true" fbc:lowerFluxBound="cobra_default_lb" fbc:upperFluxBound="cobra_default_ub">
        <listOfReactants>
          <speciesReference constant="true" species="M_ala_DASH_D_c" stoichiometry="2" />
          <speciesReference constant="true" species="M_atp_c" stoichiometry="1" />
        </listOfReactants>
        <listOfProducts>
          <speciesReference constant="true" species="M_alaala_c" stoichiometry="1" />
          <speciesReference constant="true" species="M_pi_c" stoichiometry="1" />
          <speciesReference constant="true" species="M_h_c" stoichiometry="1" />
          <speciesReference constant="true" species="M_adp_c" stoichiometry="1" />
        </listOfProducts>
        <fbc:geneProductAssociation>
          <fbc:or>
            <fbc:geneProductRef fbc:geneProduct="G_PP_4346" />
            <fbc:geneProductRef fbc:geneProduct="G_PP_1339" />
          </fbc:or>
        </fbc:geneProductAssociation>
      </reaction>
      <reaction fast="false" id="R_ALAR" name="alanine racemase" reversible="true" fbc:lowerFluxBound="cobra_default_lb" fbc:upperFluxBound="cobra_default_ub">
        <listOfReactants>
          <speciesReference constant="true" species="M_ala_DASH_L_c" stoichiometry="1" />
        </listOfReactants>
        <listOfProducts>
          <speciesReference constant="true" species="M_ala_DASH_D_c" stoichiometry="1" />
        </listOfProducts>
        <fbc:geneProductAssociation>
          <fbc:geneProductRef fbc:geneProduct="G_PP_5269" />
        </fbc:geneProductAssociation>
      </reaction>
      <reaction fast="false" id="R_ALATA_L" name="L-alanine transaminase" reversible="true" fbc:lowerFluxBound="cobra_default_lb" fbc:upperFluxBound="cobra_default_ub">
        <listOfReactants>
          <speciesReference constant="true" species="M_akg_c" stoichiometry="1" />
          <speciesReference constant="true" species="M_ala_DASH_L_c" stoichiometry="1" />
        </listOfReactants>
        <listOfProducts>
          <speciesReference constant="true" species="M_pyr_c" stoichiometry="1" />
          <speciesReference constant="true" species="M_glu_DASH_L_c" stoichiometry="1" />
        </listOfProducts>
      </reaction>
      <reaction fast="false" id="R_ALATRS" name="Alanyl-tRNA synthetase" reversible="false" fbc:lowerFluxBound="cobra_0_bound" fbc:upperFluxBound="cobra_default_ub">
        <listOfReactants>
          <speciesReference constant="true" species="M_trnaala_c" stoichiometry="1" />
          <speciesReference constant="true" species="M_atp_c" stoichiometry="1" />
          <speciesReference constant="true" species="M_ala_DASH_L_c" stoichiometry="1" />
        </listOfReactants>
        <listOfProducts>
          <speciesReference constant="true" species="M_ppi_c" stoichiometry="1" />
          <speciesReference constant="true" species="M_alatrna_c" stoichiometry="1" />
          <speciesReference constant="true" species="M_amp_c" stoichiometry="1" />
        </listOfProducts>
        <fbc:geneProductAssociation>
          <fbc:geneProductRef fbc:geneProduct="G_PP_4474" />
        </fbc:geneProductAssociation>
      </reaction>
      <reaction fast="false" id="R_ALAtex" name="L-alanine transport via diffusion (extracellular to periplasm)" reversible="true" fbc:lowerFluxBound="cobra_default_lb" fbc:upperFluxBound="cobra_default_ub">
        <listOfReactants>
          <speciesReference constant="true" species="M_ala_DASH_L_e" stoichiometry="1" />
        </listOfReactants>
        <listOfProducts>
          <speciesReference constant="true" species="M_ala_DASH_L_p" stoichiometry="1" />
        </listOfProducts>
      </reaction>
      <reaction fast="false" id="R_ALCD19" name="alcohol dehydrogenase (glycerol)" reversible="true" fbc:lowerFluxBound="cobra_default_lb" fbc:upperFluxBound="cobra_default_ub">
        <listOfReactants>
          <speciesReference constant="true" species="M_h_c" stoichiometry="1" />
          <speciesReference constant="true" species="M_nadh_c" stoichiometry="1" />
          <speciesReference constant="true" species="M_glyald_c" stoichiometry="1" />
        </listOfReactants>
        <listOfProducts>
          <speciesReference constant="true" species="M_glyc_c" stoichiometry="1" />
          <speciesReference constant="true" species="M_nad_c" stoichiometry="1" />
        </listOfProducts>
      </reaction>
      <reaction fast="false" id="R_ALCD2ir" name="alcohol dehydrogenase, reverse rxn (acetaldehyde -&gt; ethanol)" reversible="false" fbc:lowerFluxBound="cobra_0_bound" fbc:upperFluxBound="cobra_default_ub">
        <listOfReactants>
          <speciesReference constant="true" species="M_h_c" stoichiometry="1" />
          <speciesReference constant="true" species="M_nadh_c" stoichiometry="1" />
          <speciesReference constant="true" species="M_acald_c" stoichiometry="1" />
        </listOfReactants>
        <listOfProducts>
          <speciesReference constant="true" species="M_etoh_c" stoichiometry="1" />
          <speciesReference constant="true" species="M_nad_c" stoichiometry="1" />
        </listOfProducts>
        <fbc:geneProductAssociation>
          <fbc:geneProductRef fbc:geneProduct="G_PP_3839" />
        </fbc:geneProductAssociation>
      </reaction>
      <reaction fast="false" id="R_ALCDkt" name="alcohol dehydrogenase, forward rxn (ethanol -&gt; acetaldehyde)" reversible="false" fbc:lowerFluxBound="cobra_0_bound" fbc:upperFluxBound="cobra_default_ub">
        <listOfReactants>
          <speciesReference constant="true" species="M_etoh_c" stoichiometry="1" />
          <speciesReference constant="true" species="M_pqq_c" stoichiometry="1" />
        </listOfReactants>
        <listOfProducts>
          <speciesReference constant="true" species="M_acald_c" stoichiometry="1" />
          <speciesReference constant="true" species="M_pqqh2_c" stoichiometry="1" />
        </listOfProducts>
        <fbc:geneProductAssociation>
          <fbc:geneProductRef fbc:geneProduct="G_PP_2674" />
        </fbc:geneProductAssociation>
      </reaction>
      <reaction fast="false" id="R_ALDD2x" name="aldehyde dehydrogenase (acetaldehyde, NAD)" reversible="false" fbc:lowerFluxBound="cobra_0_bound" fbc:upperFluxBound="cobra_default_ub">
        <listOfReactants>
          <speciesReference constant="true" species="M_h2o_c" stoichiometry="1" />
          <speciesReference constant="true" species="M_nad_c" stoichiometry="1" />
          <speciesReference constant="true" species="M_acald_c" stoichiometry="1" />
        </listOfReactants>
        <listOfProducts>
          <speciesReference constant="true" species="M_ac_c" stoichiometry="1" />
          <speciesReference constant="true" species="M_h_c" stoichiometry="2" />
          <speciesReference constant="true" species="M_nadh_c" stoichiometry="1" />
        </listOfProducts>
        <fbc:geneProductAssociation>
          <fbc:or>
            <fbc:geneProductRef fbc:geneProduct="G_PP_5258" />
            <fbc:geneProductRef fbc:geneProduct="G_PP_0545" />
            <fbc:geneProductRef fbc:geneProduct="G_PP_2680" />
            <fbc:geneProductRef fbc:geneProduct="G_PP_3463" />
            <fbc:geneProductRef fbc:geneProduct="G_PP_2589" />
            <fbc:geneProductRef fbc:geneProduct="G_PP_2694" />
          </fbc:or>
        </fbc:geneProductAssociation>
      </reaction>
      <reaction fast="false" id="R_ALDD2xr" name="aldehyde dehydrogenase (acetaldehyde, NAD)" reversible="true" fbc:lowerFluxBound="cobra_default_lb" fbc:upperFluxBound="cobra_default_ub">
        <listOfReactants>
          <speciesReference constant="true" species="M_h2o_c" stoichiometry="1" />
          <speciesReference constant="true" species="M_nad_c" stoichiometry="1" />
          <speciesReference constant="true" species="M_acald_c" stoichiometry="1" />
        </listOfReactants>
        <listOfProducts>
          <speciesReference constant="true" species="M_ac_c" stoichiometry="1" />
          <speciesReference constant="true" species="M_h_c" stoichiometry="2" />
          <speciesReference constant="true" species="M_nadh_c" stoichiometry="1" />
        </listOfProducts>
        <fbc:geneProductAssociation>
          <fbc:geneProductRef fbc:geneProduct="G_PP_0545" />
        </fbc:geneProductAssociation>
      </reaction>
      <reaction fast="false" id="R_AMPMS2" name="4-amino-2-methyl-5-phosphomethylpyrimidine synthetase" reversible="false" fbc:lowerFluxBound="cobra_0_bound" fbc:upperFluxBound="cobra_default_ub">
        <listOfReactants>
          <speciesReference constant="true" species="M_h2o_c" stoichiometry="1" />
          <speciesReference constant="true" species="M_nad_c" stoichiometry="1" />
          <speciesReference constant="true" species="M_air_c" stoichiometry="1" />
        </listOfReactants>
        <listOfProducts>
          <speciesReference constant="true" species="M_4ampm_c" stoichiometry="1" />
          <speciesReference constant="true" species="M_h_c" stoichiometry="3" />
          <speciesReference constant="true" species="M_for_c" stoichiometry="2" />
          <speciesReference constant="true" species="M_nadh_c" stoichiometry="1" />
        </listOfProducts>
        <fbc:geneProductAssociation>
          <fbc:geneProductRef fbc:geneProduct="G_PP_4922" />
        </fbc:geneProductAssociation>
      </reaction>
      <reaction fast="false" id="R_AMPN" name="AMP nucleosidase" reversible="false" fbc:lowerFluxBound="cobra_0_bound" fbc:upperFluxBound="cobra_default_ub">
        <listOfReactants>
          <speciesReference constant="true" species="M_h2o_c" stoichiometry="1" />
          <speciesReference constant="true" species="M_amp_c" stoichiometry="1" />
        </listOfReactants>
        <listOfProducts>
          <speciesReference constant="true" species="M_r5p_c" stoichiometry="1" />
          <speciesReference constant="true" species="M_ade_c" stoichiometry="1" />
        </listOfProducts>
        <fbc:geneProductAssociation>
          <fbc:geneProductRef fbc:geneProduct="G_PP_4779" />
        </fbc:geneProductAssociation>
      </reaction>
      <reaction fast="false" id="R_ANPRT" name="anthranilate phosphoribosyltransferase" reversible="false" fbc:lowerFluxBound="cobra_0_bound" fbc:upperFluxBound="cobra_default_ub">
        <listOfReactants>
          <speciesReference constant="true" species="M_prpp_c" stoichiometry="1" />
          <speciesReference constant="true" species="M_anth_c" stoichiometry="1" />
        </listOfReactants>
        <listOfProducts>
          <speciesReference constant="true" species="M_ppi_c" stoichiometry="1" />
          <speciesReference constant="true" species="M_pran_c" stoichiometry="1" />
        </listOfProducts>
        <fbc:geneProductAssociation>
          <fbc:geneProductRef fbc:geneProduct="G_PP_0421" />
        </fbc:geneProductAssociation>
      </reaction>
      <reaction fast="false" id="R_ANS" name="anthranilate synthase" reversible="false" fbc:lowerFluxBound="cobra_0_bound" fbc:upperFluxBound="cobra_default_ub">
        <listOfReactants>
          <speciesReference constant="true" species="M_chor_c" stoichiometry="1" />
          <speciesReference constant="true" species="M_gln_DASH_L_c" stoichiometry="1" />
        </listOfReactants>
        <listOfProducts>
          <speciesReference constant="true" species="M_glu_DASH_L_c" stoichiometry="1" />
          <speciesReference constant="true" species="M_pyr_c" stoichiometry="1" />
          <speciesReference constant="true" species="M_h_c" stoichiometry="1" />
          <speciesReference constant="true" species="M_anth_c" stoichiometry="1" />
        </listOfProducts>
        <fbc:geneProductAssociation>
          <fbc:and>
            <fbc:geneProductRef fbc:geneProduct="G_PP_0420" />
            <fbc:geneProductRef fbc:geneProduct="G_PP_0417" />
          </fbc:and>
        </fbc:geneProductAssociation>
      </reaction>
      <reaction fast="false" id="R_AOXHEXCYCL" name="6-Amino-2-oxohexanoate cyclation" reversible="true" fbc:lowerFluxBound="cobra_default_lb" fbc:upperFluxBound="cobra_default_ub">
        <listOfReactants>
          <speciesReference constant="true" species="M_6a2ohxnt_c" stoichiometry="1" />
        </listOfReactants>
        <listOfProducts>
          <speciesReference constant="true" species="M_h2o_c" stoichiometry="1" />
          <speciesReference constant="true" species="M_1pipdn2c_c" stoichiometry="1" />
        </listOfProducts>
      </reaction>
      <reaction fast="false" id="R_AP4AH" name="Ap4A hydrolase" reversible="false" fbc:lowerFluxBound="cobra_0_bound" fbc:upperFluxBound="cobra_default_ub">
        <listOfReactants>
          <speciesReference constant="true" species="M_h2o_c" stoichiometry="1" />
          <speciesReference constant="true" species="M_ap4a_c" stoichiometry="1" />
        </listOfReactants>
        <listOfProducts>
          <speciesReference constant="true" species="M_h_c" stoichiometry="2" />
          <speciesReference constant="true" species="M_adp_c" stoichiometry="2" />
        </listOfProducts>
        <fbc:geneProductAssociation>
          <fbc:geneProductRef fbc:geneProduct="G_PP_0399" />
        </fbc:geneProductAssociation>
      </reaction>
      <reaction fast="false" id="R_APENTAMAH" name="5-aminopentanamide amidohydrolase" reversible="false" fbc:lowerFluxBound="cobra_0_bound" fbc:upperFluxBound="cobra_default_ub">
        <listOfReactants>
          <speciesReference constant="true" species="M_h2o_c" stoichiometry="1" />
          <speciesReference constant="true" species="M_5apentam_c" stoichiometry="1" />
        </listOfReactants>
        <listOfProducts>
          <speciesReference constant="true" species="M_nh3_c" stoichiometry="1" />
          <speciesReference constant="true" species="M_5aptn_c" stoichiometry="1" />
        </listOfProducts>
        <fbc:geneProductAssociation>
          <fbc:geneProductRef fbc:geneProduct="G_PP_0382" />
        </fbc:geneProductAssociation>
      </reaction>
      <reaction fast="false" id="R_APRAUR" name="5-amino-6-(5-phosphoribosylamino)uracil reductase" reversible="false" fbc:lowerFluxBound="cobra_0_bound" fbc:upperFluxBound="cobra_default_ub">
        <listOfReactants>
          <speciesReference constant="true" species="M_nadph_c" stoichiometry="1" />
          <speciesReference constant="true" species="M_h_c" stoichiometry="1" />
          <speciesReference constant="true" species="M_5apru_c" stoichiometry="1" />
        </listOfReactants>
        <listOfProducts>
          <speciesReference constant="true" species="M_nadp_c" stoichiometry="1" />
          <speciesReference constant="true" species="M_5aprbu_c" stoichiometry="1" />
        </listOfProducts>
        <fbc:geneProductAssociation>
          <fbc:geneProductRef fbc:geneProduct="G_PP_0514" />
        </fbc:geneProductAssociation>
      </reaction>
      <reaction fast="false" id="R_APSR" name="adenosine 5'-phosphosulfate reductase" reversible="false" fbc:lowerFluxBound="cobra_0_bound" fbc:upperFluxBound="cobra_default_ub">
        <listOfReactants>
          <speciesReference constant="true" species="M_trdrd_c" stoichiometry="1" />
          <speciesReference constant="true" species="M_aps_c" stoichiometry="1" />
        </listOfReactants>
        <listOfProducts>
          <speciesReference constant="true" species="M_so3_c" stoichiometry="1" />
          <speciesReference constant="true" species="M_h_c" stoichiometry="2" />
          <speciesReference constant="true" species="M_trdox_c" stoichiometry="1" />
          <speciesReference constant="true" species="M_amp_c" stoichiometry="1" />
        </listOfProducts>
        <fbc:geneProductAssociation>
          <fbc:geneProductRef fbc:geneProduct="G_PP_2328" />
        </fbc:geneProductAssociation>
      </reaction>
      <reaction fast="false" id="R_APTNAT" name="5-aminopentanoate:2-oxoglutarate aminotransferase" reversible="true" fbc:lowerFluxBound="cobra_default_lb" fbc:upperFluxBound="cobra_default_ub">
        <listOfReactants>
          <speciesReference constant="true" species="M_akg_c" stoichiometry="1" />
          <speciesReference constant="true" species="M_5aptn_c" stoichiometry="1" />
        </listOfReactants>
        <listOfProducts>
          <speciesReference constant="true" species="M_glu_DASH_L_c" stoichiometry="1" />
          <speciesReference constant="true" species="M_oxptn_c" stoichiometry="1" />
        </listOfProducts>
        <fbc:geneProductAssociation>
          <fbc:geneProductRef fbc:geneProduct="G_PP_0214" />
        </fbc:geneProductAssociation>
      </reaction>
      <reaction fast="false" id="R_ARGD" name="Arginine Deiminase" reversible="false" fbc:lowerFluxBound="cobra_0_bound" fbc:upperFluxBound="cobra_default_ub">
        <listOfReactants>
          <speciesReference constant="true" species="M_h2o_c" stoichiometry="1" />
          <speciesReference constant="true" species="M_arg_DASH_L_c" stoichiometry="1" />
        </listOfReactants>
        <listOfProducts>
          <speciesReference constant="true" species="M_citr_DASH_L_c" stoichiometry="1" />
          <speciesReference constant="true" species="M_nh4_c" stoichiometry="1" />
        </listOfProducts>
        <fbc:geneProductAssociation>
          <fbc:geneProductRef fbc:geneProduct="G_PP_1001" />
        </fbc:geneProductAssociation>
      </reaction>
      <reaction fast="false" id="R_ARGDC" name="arginine decarboxylase" reversible="false" fbc:lowerFluxBound="cobra_0_bound" fbc:upperFluxBound="cobra_default_ub">
        <listOfReactants>
          <speciesReference constant="true" species="M_arg_DASH_L_c" stoichiometry="1" />
          <speciesReference constant="true" species="M_h_c" stoichiometry="1" />
        </listOfReactants>
        <listOfProducts>
          <speciesReference constant="true" species="M_agm_c" stoichiometry="1" />
          <speciesReference constant="true" species="M_co2_c" stoichiometry="1" />
        </listOfProducts>
        <fbc:geneProductAssociation>
          <fbc:geneProductRef fbc:geneProduct="G_PP_0567" />
        </fbc:geneProductAssociation>
      </reaction>
      <reaction fast="false" id="R_ARGORNt7pp" name="arginine/ornithine antiporter (periplasm)" reversible="true" fbc:lowerFluxBound="cobra_default_lb" fbc:upperFluxBound="cobra_default_ub">
        <listOfReactants>
          <speciesReference constant="true" species="M_arg_DASH_L_p" stoichiometry="1" />
          <speciesReference constant="true" species="M_orn_c" stoichiometry="1" />
        </listOfReactants>
        <listOfProducts>
          <speciesReference constant="true" species="M_arg_DASH_L_c" stoichiometry="1" />
          <speciesReference constant="true" species="M_orn_p" stoichiometry="1" />
        </listOfProducts>
        <fbc:geneProductAssociation>
          <fbc:geneProductRef fbc:geneProduct="G_PP_1002" />
        </fbc:geneProductAssociation>
      </reaction>
      <reaction fast="false" id="R_ARGSL" name="argininosuccinate lyase" reversible="true" fbc:lowerFluxBound="cobra_default_lb" fbc:upperFluxBound="cobra_default_ub">
        <listOfReactants>
          <speciesReference constant="true" species="M_argsuc_c" stoichiometry="1" />
        </listOfReactants>
        <listOfProducts>
          <speciesReference constant="true" species="M_fum_c" stoichiometry="1" />
          <speciesReference constant="true" species="M_arg_DASH_L_c" stoichiometry="1" />
        </listOfProducts>
        <fbc:geneProductAssociation>
          <fbc:geneProductRef fbc:geneProduct="G_PP_0184" />
        </fbc:geneProductAssociation>
      </reaction>
      <reaction fast="false" id="R_ARGSS" name="argininosuccinate synthase" reversible="false" fbc:lowerFluxBound="cobra_0_bound" fbc:upperFluxBound="cobra_default_ub">
        <listOfReactants>
          <speciesReference constant="true" species="M_citr_DASH_L_c" stoichiometry="1" />
          <speciesReference constant="true" species="M_atp_c" stoichiometry="1" />
          <speciesReference constant="true" species="M_asp_DASH_L_c" stoichiometry="1" />
        </listOfReactants>
        <listOfProducts>
          <speciesReference constant="true" species="M_ppi_c" stoichiometry="1" />
          <speciesReference constant="true" species="M_argsuc_c" stoichiometry="1" />
          <speciesReference constant="true" species="M_h_c" stoichiometry="1" />
          <speciesReference constant="true" species="M_amp_c" stoichiometry="1" />
        </listOfProducts>
        <fbc:geneProductAssociation>
          <fbc:geneProductRef fbc:geneProduct="G_PP_1088" />
        </fbc:geneProductAssociation>
      </reaction>
      <reaction fast="false" id="R_ARGTRS" name="Arginyl-tRNA synthetase" reversible="false" fbc:lowerFluxBound="cobra_0_bound" fbc:upperFluxBound="cobra_default_ub">
        <listOfReactants>
          <speciesReference constant="true" species="M_arg_DASH_L_c" stoichiometry="1" />
          <speciesReference constant="true" species="M_atp_c" stoichiometry="1" />
          <speciesReference constant="true" species="M_trnaarg_c" stoichiometry="1" />
        </listOfReactants>
        <listOfProducts>
          <speciesReference constant="true" species="M_ppi_c" stoichiometry="1" />
          <speciesReference constant="true" species="M_argtrna_c" stoichiometry="1" />
          <speciesReference constant="true" species="M_amp_c" stoichiometry="1" />
        </listOfProducts>
        <fbc:geneProductAssociation>
          <fbc:geneProductRef fbc:geneProduct="G_PP_5089" />
        </fbc:geneProductAssociation>
      </reaction>
      <reaction fast="false" id="R_ARGabcpp" name="L-arginine transport via ABC system (periplasm)" reversible="false" fbc:lowerFluxBound="cobra_0_bound" fbc:upperFluxBound="cobra_default_ub">
        <listOfReactants>
          <speciesReference constant="true" species="M_h2o_c" stoichiometry="1" />
          <speciesReference constant="true" species="M_arg_DASH_L_p" stoichiometry="1" />
          <speciesReference constant="true" species="M_atp_c" stoichiometry="1" />
        </listOfReactants>
        <listOfProducts>
          <speciesReference constant="true" species="M_pi_c" stoichiometry="1" />
          <speciesReference constant="true" species="M_arg_DASH_L_c" stoichiometry="1" />
          <speciesReference constant="true" species="M_h_c" stoichiometry="1" />
          <speciesReference constant="true" species="M_adp_c" stoichiometry="1" />
        </listOfProducts>
        <fbc:geneProductAssociation>
          <fbc:or>
            <fbc:and>
              <fbc:geneProductRef fbc:geneProduct="G_PP_4484" />
              <fbc:geneProductRef fbc:geneProduct="G_PP_4483" />
              <fbc:geneProductRef fbc:geneProduct="G_PP_4485" />
              <fbc:geneProductRef fbc:geneProduct="G_PP_4486" />
            </fbc:and>
            <fbc:and>
              <fbc:geneProductRef fbc:geneProduct="G_PP_1299" />
              <fbc:geneProductRef fbc:geneProduct="G_PP_1298" />
              <fbc:geneProductRef fbc:geneProduct="G_PP_1297" />
              <fbc:geneProductRef fbc:geneProduct="G_PP_1300" />
            </fbc:and>
          </fbc:or>
        </fbc:geneProductAssociation>
      </reaction>
      <reaction fast="false" id="R_ARGtex" name="L-arginine transport via diffusion (extracellular to periplasm)" reversible="true" fbc:lowerFluxBound="cobra_default_lb" fbc:upperFluxBound="cobra_default_ub">
        <listOfReactants>
          <speciesReference constant="true" species="M_arg_DASH_L_e" stoichiometry="1" />
        </listOfReactants>
        <listOfProducts>
          <speciesReference constant="true" species="M_arg_DASH_L_p" stoichiometry="1" />
        </listOfProducts>
        <fbc:geneProductAssociation>
          <fbc:geneProductRef fbc:geneProduct="G_PP_1206" />
        </fbc:geneProductAssociation>
      </reaction>
      <reaction fast="false" id="R_ARUH" name="L-Arginine pyruvate transaminase" reversible="true" fbc:lowerFluxBound="cobra_default_lb" fbc:upperFluxBound="cobra_default_ub">
        <listOfReactants>
          <speciesReference constant="true" species="M_pyr_c" stoichiometry="1" />
          <speciesReference constant="true" species="M_arg_DASH_L_c" stoichiometry="1" />
        </listOfReactants>
        <listOfProducts>
          <speciesReference constant="true" species="M_ala_DASH_L_c" stoichiometry="1" />
          <speciesReference constant="true" species="M_oxoarg_DASH_L_c" stoichiometry="1" />
        </listOfProducts>
        <fbc:geneProductAssociation>
          <fbc:geneProductRef fbc:geneProduct="G_PP_3721" />
        </fbc:geneProductAssociation>
      </reaction>
      <reaction fast="false" id="R_ASADi" name="aspartate-semialdehyde dehydrogenase, irreversible" reversible="false" fbc:lowerFluxBound="cobra_0_bound" fbc:upperFluxBound="cobra_default_ub">
        <listOfReactants>
          <speciesReference constant="true" species="M_nadph_c" stoichiometry="1" />
          <speciesReference constant="true" species="M_h_c" stoichiometry="1" />
          <speciesReference constant="true" species="M_4pasp_c" stoichiometry="1" />
        </listOfReactants>
        <listOfProducts>
          <speciesReference constant="true" species="M_pi_c" stoichiometry="1" />
          <speciesReference constant="true" species="M_nadp_c" stoichiometry="1" />
          <speciesReference constant="true" species="M_aspsa_c" stoichiometry="1" />
        </listOfProducts>
        <fbc:geneProductAssociation>
          <fbc:geneProductRef fbc:geneProduct="G_PP_1989" />
        </fbc:geneProductAssociation>
      </reaction>
      <reaction fast="false" id="R_ASNN" name="L-asparaginase" reversible="false" fbc:lowerFluxBound="cobra_0_bound" fbc:upperFluxBound="cobra_default_ub">
        <listOfReactants>
          <speciesReference constant="true" species="M_h2o_c" stoichiometry="1" />
          <speciesReference constant="true" species="M_asn_DASH_L_c" stoichiometry="1" />
        </listOfReactants>
        <listOfProducts>
          <speciesReference constant="true" species="M_asp_DASH_L_c" stoichiometry="1" />
          <speciesReference constant="true" species="M_nh4_c" stoichiometry="1" />
        </listOfProducts>
        <fbc:geneProductAssociation>
          <fbc:geneProductRef fbc:geneProduct="G_PP_0495" />
        </fbc:geneProductAssociation>
      </reaction>
      <reaction fast="false" id="R_ASNS1" name="asparagine synthase (glutamine-hydrolysing)" reversible="false" fbc:lowerFluxBound="cobra_0_bound" fbc:upperFluxBound="cobra_default_ub">
        <listOfReactants>
          <speciesReference constant="true" species="M_h2o_c" stoichiometry="1" />
          <speciesReference constant="true" species="M_atp_c" stoichiometry="1" />
          <speciesReference constant="true" species="M_gln_DASH_L_c" stoichiometry="1" />
          <speciesReference constant="true" species="M_asp_DASH_L_c" stoichiometry="1" />
        </listOfReactants>
        <listOfProducts>
          <speciesReference constant="true" species="M_glu_DASH_L_c" stoichiometry="1" />
          <speciesReference constant="true" species="M_asn_DASH_L_c" stoichiometry="1" />
          <speciesReference constant="true" species="M_h_c" stoichiometry="1" />
          <speciesReference constant="true" species="M_ppi_c" stoichiometry="1" />
          <speciesReference constant="true" species="M_amp_c" stoichiometry="1" />
        </listOfProducts>
        <fbc:geneProductAssociation>
          <fbc:geneProductRef fbc:geneProduct="G_PP_1750" />
        </fbc:geneProductAssociation>
      </reaction>
      <reaction fast="false" id="R_ASPCT" name="aspartate carbamoyltransferase" reversible="false" fbc:lowerFluxBound="cobra_0_bound" fbc:upperFluxBound="cobra_default_ub">
        <listOfReactants>
          <speciesReference constant="true" species="M_cbp_c" stoichiometry="1" />
          <speciesReference constant="true" species="M_asp_DASH_L_c" stoichiometry="1" />
        </listOfReactants>
        <listOfProducts>
          <speciesReference constant="true" species="M_pi_c" stoichiometry="1" />
          <speciesReference constant="true" species="M_h_c" stoichiometry="1" />
          <speciesReference constant="true" species="M_cbasp_c" stoichiometry="1" />
        </listOfProducts>
        <fbc:geneProductAssociation>
          <fbc:geneProductRef fbc:geneProduct="G_PP_4998" />
        </fbc:geneProductAssociation>
      </reaction>
      <reaction fast="false" id="R_ASPKi" name="aspartate kinase, irreversible" reversible="false" fbc:lowerFluxBound="cobra_0_bound" fbc:upperFluxBound="cobra_default_ub">
        <listOfReactants>
          <speciesReference constant="true" species="M_atp_c" stoichiometry="1" />
          <speciesReference constant="true" species="M_asp_DASH_L_c" stoichiometry="1" />
        </listOfReactants>
        <listOfProducts>
          <speciesReference constant="true" species="M_4pasp_c" stoichiometry="1" />
          <speciesReference constant="true" species="M_adp_c" stoichiometry="1" />
        </listOfProducts>
        <fbc:geneProductAssociation>
          <fbc:geneProductRef fbc:geneProduct="G_PP_4473" />
        </fbc:geneProductAssociation>
      </reaction>
      <reaction fast="false" id="R_ASPO1" name="L-aspartate oxidase" reversible="false" fbc:lowerFluxBound="cobra_0_bound" fbc:upperFluxBound="cobra_default_ub">
        <listOfReactants>
          <speciesReference constant="true" species="M_h2o_c" stoichiometry="1" />
          <speciesReference constant="true" species="M_o2_c" stoichiometry="1" />
          <speciesReference constant="true" species="M_asp_DASH_L_c" stoichiometry="1" />
        </listOfReactants>
        <listOfProducts>
          <speciesReference constant="true" species="M_h2o2_c" stoichiometry="1" />
          <speciesReference constant="true" species="M_oaa_c" stoichiometry="1" />
          <speciesReference constant="true" species="M_nh4_c" stoichiometry="1" />
        </listOfProducts>
        <fbc:geneProductAssociation>
          <fbc:geneProductRef fbc:geneProduct="G_PP_1426" />
        </fbc:geneProductAssociation>
      </reaction>
      <reaction fast="false" id="R_ASPO6" name="L-aspartate oxidase" reversible="false" fbc:lowerFluxBound="cobra_0_bound" fbc:upperFluxBound="cobra_default_ub">
        <listOfReactants>
          <speciesReference constant="true" species="M_o2_c" stoichiometry="1" />
          <speciesReference constant="true" species="M_asp_DASH_L_c" stoichiometry="1" />
        </listOfReactants>
        <listOfProducts>
          <speciesReference constant="true" species="M_h_c" stoichiometry="1" />
          <speciesReference constant="true" species="M_iasp_c" stoichiometry="1" />
          <speciesReference constant="true" species="M_h2o2_c" stoichiometry="1" />
        </listOfProducts>
        <fbc:geneProductAssociation>
          <fbc:geneProductRef fbc:geneProduct="G_PP_1426" />
        </fbc:geneProductAssociation>
      </reaction>
      <reaction fast="false" id="R_ASPT" name="L-aspartase" reversible="false" fbc:lowerFluxBound="cobra_0_bound" fbc:upperFluxBound="cobra_default_ub">
        <listOfReactants>
          <speciesReference constant="true" species="M_asp_DASH_L_c" stoichiometry="1" />
        </listOfReactants>
        <listOfProducts>
          <speciesReference constant="true" species="M_fum_c" stoichiometry="1" />
          <speciesReference constant="true" species="M_nh4_c" stoichiometry="1" />
        </listOfProducts>
        <fbc:geneProductAssociation>
          <fbc:geneProductRef fbc:geneProduct="G_PP_5338" />
        </fbc:geneProductAssociation>
      </reaction>
      <reaction fast="false" id="R_ASPTA" name="aspartate transaminase" reversible="true" fbc:lowerFluxBound="cobra_default_lb" fbc:upperFluxBound="cobra_default_ub">
        <listOfReactants>
          <speciesReference constant="true" species="M_akg_c" stoichiometry="1" />
          <speciesReference constant="true" species="M_asp_DASH_L_c" stoichiometry="1" />
        </listOfReactants>
        <listOfProducts>
          <speciesReference constant="true" species="M_glu_DASH_L_c" stoichiometry="1" />
          <speciesReference constant="true" species="M_oaa_c" stoichiometry="1" />
        </listOfProducts>
        <fbc:geneProductAssociation>
          <fbc:geneProductRef fbc:geneProduct="G_PP_3721" />
        </fbc:geneProductAssociation>
      </reaction>
      <reaction fast="false" id="R_ASPTRS" name="Aspartyl-tRNA synthetase" reversible="false" fbc:lowerFluxBound="cobra_0_bound" fbc:upperFluxBound="cobra_default_ub">
        <listOfReactants>
          <speciesReference constant="true" species="M_trnaasp_c" stoichiometry="1" />
          <speciesReference constant="true" species="M_atp_c" stoichiometry="1" />
          <speciesReference constant="true" species="M_asp_DASH_L_c" stoichiometry="1" />
        </listOfReactants>
        <listOfProducts>
          <speciesReference constant="true" species="M_ppi_c" stoichiometry="1" />
          <speciesReference constant="true" species="M_asptrna_c" stoichiometry="1" />
          <speciesReference constant="true" species="M_amp_c" stoichiometry="1" />
        </listOfProducts>
        <fbc:geneProductAssociation>
          <fbc:geneProductRef fbc:geneProduct="G_PP_1213" />
        </fbc:geneProductAssociation>
      </reaction>
      <reaction fast="false" id="R_ASPabcpp" name="L-aspartate transport via ABC system (periplasm)" reversible="false" fbc:lowerFluxBound="cobra_0_bound" fbc:upperFluxBound="cobra_default_ub">
        <listOfReactants>
          <speciesReference constant="true" species="M_h2o_c" stoichiometry="1" />
          <speciesReference constant="true" species="M_atp_c" stoichiometry="1" />
          <speciesReference constant="true" species="M_asp_DASH_L_p" stoichiometry="1" />
        </listOfReactants>
        <listOfProducts>
          <speciesReference constant="true" species="M_pi_c" stoichiometry="1" />
          <speciesReference constant="true" species="M_h_c" stoichiometry="1" />
          <speciesReference constant="true" species="M_adp_c" stoichiometry="1" />
          <speciesReference constant="true" species="M_asp_DASH_L_c" stoichiometry="1" />
        </listOfProducts>
        <fbc:geneProductAssociation>
          <fbc:or>
            <fbc:and>
              <fbc:geneProductRef fbc:geneProduct="G_PP_1070" />
              <fbc:geneProductRef fbc:geneProduct="G_PP_1069" />
              <fbc:geneProductRef fbc:geneProduct="G_PP_1068" />
              <fbc:geneProductRef fbc:geneProduct="G_PP_1071" />
            </fbc:and>
            <fbc:and>
              <fbc:geneProductRef fbc:geneProduct="G_PP_1299" />
              <fbc:geneProductRef fbc:geneProduct="G_PP_1298" />
              <fbc:geneProductRef fbc:geneProduct="G_PP_1297" />
              <fbc:geneProductRef fbc:geneProduct="G_PP_1300" />
            </fbc:and>
          </fbc:or>
        </fbc:geneProductAssociation>
      </reaction>
      <reaction fast="false" id="R_ASPt2_2pp" name="Aspartate transport via proton symport (2 H) (periplasm)" reversible="false" fbc:lowerFluxBound="cobra_0_bound" fbc:upperFluxBound="cobra_default_ub">
        <listOfReactants>
          <speciesReference constant="true" species="M_h_p" stoichiometry="2" />
          <speciesReference constant="true" species="M_asp_DASH_L_p" stoichiometry="1" />
        </listOfReactants>
        <listOfProducts>
          <speciesReference constant="true" species="M_h_c" stoichiometry="2" />
          <speciesReference constant="true" species="M_asp_DASH_L_c" stoichiometry="1" />
        </listOfProducts>
        <fbc:geneProductAssociation>
          <fbc:geneProductRef fbc:geneProduct="G_PP_1188" />
        </fbc:geneProductAssociation>
      </reaction>
      <reaction fast="false" id="R_ASPtex" name="L-aspartate transport via diffusion (extracellular to periplasm)" reversible="true" fbc:lowerFluxBound="cobra_default_lb" fbc:upperFluxBound="cobra_default_ub">
        <listOfReactants>
          <speciesReference constant="true" species="M_asp_DASH_L_e" stoichiometry="1" />
        </listOfReactants>
        <listOfProducts>
          <speciesReference constant="true" species="M_asp_DASH_L_p" stoichiometry="1" />
        </listOfProducts>
      </reaction>
      <reaction fast="false" id="R_AST" name="Arginine succinyltransferase" reversible="false" fbc:lowerFluxBound="cobra_0_bound" fbc:upperFluxBound="cobra_default_ub">
        <listOfReactants>
          <speciesReference constant="true" species="M_arg_DASH_L_c" stoichiometry="1" />
          <speciesReference constant="true" species="M_succoa_c" stoichiometry="1" />
        </listOfReactants>
        <listOfProducts>
          <speciesReference constant="true" species="M_sucarg_c" stoichiometry="1" />
          <speciesReference constant="true" species="M_h_c" stoichiometry="1" />
          <speciesReference constant="true" species="M_coa_c" stoichiometry="1" />
        </listOfProducts>
        <fbc:geneProductAssociation>
          <fbc:and>
            <fbc:geneProductRef fbc:geneProduct="G_PP_4479" />
            <fbc:geneProductRef fbc:geneProduct="G_PP_4480" />
          </fbc:and>
        </fbc:geneProductAssociation>
      </reaction>
      <reaction fast="false" id="R_ATPPRTr" name="ATP phosphoribosyltransferase reversible" reversible="true" fbc:lowerFluxBound="cobra_default_lb" fbc:upperFluxBound="cobra_default_ub">
        <listOfReactants>
          <speciesReference constant="true" species="M_prpp_c" stoichiometry="1" />
          <speciesReference constant="true" species="M_atp_c" stoichiometry="1" />
        </listOfReactants>
        <listOfProducts>
          <speciesReference constant="true" species="M_ppi_c" stoichiometry="1" />
          <speciesReference constant="true" species="M_prbatp_c" stoichiometry="1" />
        </listOfProducts>
        <fbc:geneProductAssociation>
          <fbc:geneProductRef fbc:geneProduct="G_PP_0965" />
        </fbc:geneProductAssociation>
      </reaction>
      <reaction fast="false" id="R_ATPS4rpp" name="ATP synthase (four protons for one ATP) (periplasm)" reversible="true" fbc:lowerFluxBound="cobra_default_lb" fbc:upperFluxBound="cobra_default_ub">
        <listOfReactants>
          <speciesReference constant="true" species="M_h_p" stoichiometry="4" />
          <speciesReference constant="true" species="M_pi_c" stoichiometry="1" />
          <speciesReference constant="true" species="M_adp_c" stoichiometry="1" />
        </listOfReactants>
        <listOfProducts>
          <speciesReference constant="true" species="M_h2o_c" stoichiometry="1" />
          <speciesReference constant="true" species="M_h_c" stoichiometry="3" />
          <speciesReference constant="true" species="M_atp_c" stoichiometry="1" />
        </listOfProducts>
        <fbc:geneProductAssociation>
          <fbc:and>
            <fbc:geneProductRef fbc:geneProduct="G_PP_5418" />
            <fbc:geneProductRef fbc:geneProduct="G_PP_5415" />
            <fbc:geneProductRef fbc:geneProduct="G_PP_5413" />
            <fbc:geneProductRef fbc:geneProduct="G_PP_5419" />
            <fbc:geneProductRef fbc:geneProduct="G_PP_5417" />
            <fbc:geneProductRef fbc:geneProduct="G_PP_5412" />
            <fbc:geneProductRef fbc:geneProduct="G_PP_5416" />
            <fbc:geneProductRef fbc:geneProduct="G_PP_5414" />
          </fbc:and>
        </fbc:geneProductAssociation>
      </reaction>
      <reaction fast="false" id="R_BDH" name="(R)-3-Hydroxybutanoate:NAD+ oxidoreductase" reversible="true" fbc:lowerFluxBound="cobra_default_lb" fbc:upperFluxBound="cobra_default_ub">
        <listOfReactants>
          <speciesReference constant="true" species="M_bhb_c" stoichiometry="1" />
          <speciesReference constant="true" species="M_nad_c" stoichiometry="1" />
        </listOfReactants>
        <listOfProducts>
          <speciesReference constant="true" species="M_h_c" stoichiometry="1" />
          <speciesReference constant="true" species="M_nadh_c" stoichiometry="1" />
          <speciesReference constant="true" species="M_acac_c" stoichiometry="1" />
[truncated: 688,958 more chars]
