# Supplementary material for: Do genome-scale models need exact solvers or clearer standards?
Source: Mol Syst Biol. 2015 Oct 14;11(10):831. doi: 10.15252/msb.20156157 (PMC4631202; doi:10.15252/msb.20156157)
Supplement: Supplementary file 2 — Dataset EV1 [file msb0011-0831-sd2.zip › m_model_collection-master/sbml3/iJO1366.xml]

<?xml version='1.0' encoding='UTF-8'?>
<sbml xmlns:fbc="http://www.sbml.org/sbml/level3/version1/fbc/version2" level="3" sboTerm="SBO:0000624" version="1" xmlns="http://www.sbml.org/sbml/level3/version1/core" fbc:required="false">
  <model id="iJO1366" fbc:strict="true">
    <listOfUnitDefinitions>
      <unitDefinition id="mmol_per_gDW_per_hr">
        <listOfUnits>
          <unit exponent="1" kind="mole" multiplier="1" scale="-3" />
          <unit exponent="-1" kind="gram" multiplier="1" scale="0" />
          <unit exponent="-1" kind="second" multiplier="3600" scale="0" />
        </listOfUnits>
      </unitDefinition>
    </listOfUnitDefinitions>
    <fbc:listOfObjectives fbc:activeObjective="obj">
      <fbc:objective fbc:id="obj" fbc:type="maximize">
        <fbc:listOfFluxObjectives>
          <fbc:fluxObjective fbc:coefficient="1" fbc:reaction="R_Ec_biomass_iJO1366_core_53p95M" />
        </fbc:listOfFluxObjectives>
      </fbc:objective>
    </fbc:listOfObjectives>
    <listOfParameters>
      <parameter constant="true" id="cobra_default_lb" sboTerm="SBO:0000626" units="mmol_per_gDW_per_hr" value="-1000" />
      <parameter constant="true" id="cobra_default_ub" sboTerm="SBO:0000626" units="mmol_per_gDW_per_hr" value="1000" />
      <parameter constant="true" id="cobra_0_bound" sboTerm="SBO:0000626" units="mmol_per_gDW_per_hr" value="0" />
      <parameter constant="true" id="R_EX_cbl1_e_lower_bound" sboTerm="SBO:0000625" units="mmol_per_gDW_per_hr" value="-0.01" />
      <parameter constant="true" id="R_EX_glc_DASH_D_e_lower_bound" sboTerm="SBO:0000625" units="mmol_per_gDW_per_hr" value="-10" />
      <parameter constant="true" id="R_ATPM_lower_bound" sboTerm="SBO:0000625" units="mmol_per_gDW_per_hr" value="3.15" />
    </listOfParameters>
    <listOfCompartments>
      <compartment constant="true" id="p" name="Periplasm" />
      <compartment constant="true" id="c" name="Cytoplasm" />
      <compartment constant="true" id="e" name="Extracellular" />
    </listOfCompartments>
    <listOfSpecies>
      <species boundaryCondition="false" compartment="c" constant="false" hasOnlySubstanceUnits="false" id="M_10fthf_c" name="10-Formyltetrahydrofolate" fbc:charge="-2" fbc:chemicalFormula="C20H21N7O7" />
      <species boundaryCondition="false" compartment="c" constant="false" hasOnlySubstanceUnits="false" id="M_12dgr120_c" name="1,2-Diacyl-sn-glycerol (didodecanoyl, n-C12:0)" fbc:charge="0" fbc:chemicalFormula="C27H52O5" />
      <species boundaryCondition="false" compartment="c" constant="false" hasOnlySubstanceUnits="false" id="M_12dgr140_c" name="1,2-Diacyl-sn-glycerol (ditetradecanoyl, n-C14:0)" fbc:charge="0" fbc:chemicalFormula="C31H60O5" />
      <species boundaryCondition="false" compartment="c" constant="false" hasOnlySubstanceUnits="false" id="M_12dgr141_c" name="1,2-Diacyl-sn-glycerol (ditetradec-7-enoyl, n-C14:1)" fbc:charge="0" fbc:chemicalFormula="C31H56O5" />
      <species boundaryCondition="false" compartment="c" constant="false" hasOnlySubstanceUnits="false" id="M_12dgr160_c" name="1,2-Diacyl-sn-glycerol (dihexadecanoyl, n-C16:0)" fbc:charge="0" fbc:chemicalFormula="C35H68O5" />
      <species boundaryCondition="false" compartment="c" constant="false" hasOnlySubstanceUnits="false" id="M_12dgr161_c" name="1,2-Diacyl-sn-glycerol (dihexadec-9-enoyl, n-C16:1)" fbc:charge="0" fbc:chemicalFormula="C35H64O5" />
      <species boundaryCondition="false" compartment="c" constant="false" hasOnlySubstanceUnits="false" id="M_12dgr180_c" name="1,2-Diacyl-sn-glycerol (dioctadecanoyl, n-C18:0)" fbc:charge="0" fbc:chemicalFormula="C39H76O5" />
      <species boundaryCondition="false" compartment="c" constant="false" hasOnlySubstanceUnits="false" id="M_12dgr181_c" name="1,2-Diacyl-sn-glycerol (dioctadec-11-enoyl, n-C18:1)" fbc:charge="0" fbc:chemicalFormula="C39H72O5" />
      <species boundaryCondition="false" compartment="c" constant="false" hasOnlySubstanceUnits="false" id="M_12ppd_DASH_R_c" name="(R)-Propane-1,2-diol" fbc:charge="0" fbc:chemicalFormula="C3H8O2" />
      <species boundaryCondition="false" compartment="c" constant="false" hasOnlySubstanceUnits="false" id="M_12ppd_DASH_S_c" name="(S)-Propane-1,2-diol" fbc:charge="0" fbc:chemicalFormula="C3H8O2" />
      <species boundaryCondition="false" compartment="c" constant="false" hasOnlySubstanceUnits="false" id="M_13dpg_c" name="3-Phospho-D-glyceroyl phosphate" fbc:charge="-4" fbc:chemicalFormula="C3H4O10P2" />
      <species boundaryCondition="false" compartment="c" constant="false" hasOnlySubstanceUnits="false" id="M_14dhncoa_c" name="1,4-dihydroxy-2-napthoyl-CoA" fbc:charge="-4" fbc:chemicalFormula="C32H38N7O19P3S" />
      <species boundaryCondition="false" compartment="c" constant="false" hasOnlySubstanceUnits="false" id="M_14glucan_c" name="1,4-alpha-D-glucan" fbc:charge="0" fbc:chemicalFormula="C36H62O31" />
      <species boundaryCondition="false" compartment="c" constant="false" hasOnlySubstanceUnits="false" id="M_15dap_c" name="1,5-Diaminopentane" fbc:charge="2" fbc:chemicalFormula="C5H16N2" />
      <species boundaryCondition="false" compartment="c" constant="false" hasOnlySubstanceUnits="false" id="M_1ddecg3p_c" name="1-dodecanoyl-sn-glycerol 3-phosphate" fbc:charge="-2" fbc:chemicalFormula="C15H29O7P1" />
      <species boundaryCondition="false" compartment="c" constant="false" hasOnlySubstanceUnits="false" id="M_1hdec9eg3p_c" name="1-hexadec-9-enoyl-sn-glycerol 3-phosphate" fbc:charge="-2" fbc:chemicalFormula="C19H35O7P1" />
      <species boundaryCondition="false" compartment="c" constant="false" hasOnlySubstanceUnits="false" id="M_1hdecg3p_c" name="1-hexadecanoyl-sn-glycerol 3-phosphate" fbc:charge="-2" fbc:chemicalFormula="C19H37O7P1" />
      <species boundaryCondition="false" compartment="c" constant="false" hasOnlySubstanceUnits="false" id="M_1odec11eg3p_c" name="1-octadec-11-enoyl-sn-glycerol 3-phosphate" fbc:charge="-2" fbc:chemicalFormula="C21H39O7P1" />
      <species boundaryCondition="false" compartment="c" constant="false" hasOnlySubstanceUnits="false" id="M_1odecg3p_c" name="1-octadecanoyl-sn-glycerol 3-phosphate" fbc:charge="-2" fbc:chemicalFormula="C21H41O7P1" />
      <species boundaryCondition="false" compartment="c" constant="false" hasOnlySubstanceUnits="false" id="M_1pyr5c_c" name="1-Pyrroline-5-carboxylate" fbc:charge="-1" fbc:chemicalFormula="C5H6NO2" />
      <species boundaryCondition="false" compartment="c" constant="false" hasOnlySubstanceUnits="false" id="M_1tdec7eg3p_c" name="1-tetradec-7-enoyl-sn-glycerol 3-phosphate" fbc:charge="-2" fbc:chemicalFormula="C17H31O7P1" />
      <species boundaryCondition="false" compartment="c" constant="false" hasOnlySubstanceUnits="false" id="M_1tdecg3p_c" name="1-tetradecanoyl-sn-glycerol 3-phosphate" fbc:charge="-2" fbc:chemicalFormula="C17H33O7P1" />
      <species boundaryCondition="false" compartment="c" constant="false" hasOnlySubstanceUnits="false" id="M_23dappa_c" name="2,3-diaminopropionate" fbc:charge="1" fbc:chemicalFormula="C3H9N2O2" />
      <species boundaryCondition="false" compartment="c" constant="false" hasOnlySubstanceUnits="false" id="M_23ddhb_c" name="2,3-Dihydro-2,3-dihydroxybenzoate" fbc:charge="-1" fbc:chemicalFormula="C7H7O4" />
      <species boundaryCondition="false" compartment="c" constant="false" hasOnlySubstanceUnits="false" id="M_23dhacoa_c" name="2,3-dehydroadipyl-CoA" fbc:charge="-5" fbc:chemicalFormula="C27H37N7O19P3S" />
      <species boundaryCondition="false" compartment="c" constant="false" hasOnlySubstanceUnits="false" id="M_23dhb_c" name="2,3-Dihydroxybenzoate" fbc:charge="-1" fbc:chemicalFormula="C7H5O4" />
      <species boundaryCondition="false" compartment="c" constant="false" hasOnlySubstanceUnits="false" id="M_23dhba_c" name="(2,3-Dihydroxybenzoyl)adenylate" fbc:charge="-1" fbc:chemicalFormula="C17H17N5O10P" />
      <species boundaryCondition="false" compartment="c" constant="false" hasOnlySubstanceUnits="false" id="M_23dhbzs_c" name="2,3-dihydroxybenzoylserine" fbc:charge="-1" fbc:chemicalFormula="C10H10NO6" />
      <species boundaryCondition="false" compartment="c" constant="false" hasOnlySubstanceUnits="false" id="M_23dhdp_c" name="2,3-Dihydrodipicolinate" fbc:charge="-2" fbc:chemicalFormula="C7H5NO4" />
      <species boundaryCondition="false" compartment="c" constant="false" hasOnlySubstanceUnits="false" id="M_23dhmb_c" name="(R)-2,3-Dihydroxy-3-methylbutanoate" fbc:charge="-1" fbc:chemicalFormula="C5H9O4" />
      <species boundaryCondition="false" compartment="c" constant="false" hasOnlySubstanceUnits="false" id="M_23dhmp_c" name="(R)-2,3-Dihydroxy-3-methylpentanoate" fbc:charge="-1" fbc:chemicalFormula="C6H11O4" />
      <species boundaryCondition="false" compartment="c" constant="false" hasOnlySubstanceUnits="false" id="M_23doguln_c" name="2,3-Dioxo-L-gulonate" fbc:charge="-1" fbc:chemicalFormula="C6H7O7" />
      <species boundaryCondition="false" compartment="c" constant="false" hasOnlySubstanceUnits="false" id="M_25aics_c" name="(S)-2-[5-Amino-1-(5-phospho-D-ribosyl)imidazole-4-carboxamido]succinate" fbc:charge="-4" fbc:chemicalFormula="C13H15N4O12P" />
      <species boundaryCondition="false" compartment="c" constant="false" hasOnlySubstanceUnits="false" id="M_25dkglcn_c" name="2,5-diketo-D-gluconate" fbc:charge="-1" fbc:chemicalFormula="C6H7O7" />
      <species boundaryCondition="false" compartment="c" constant="false" hasOnlySubstanceUnits="false" id="M_25drapp_c" name="2,5-Diamino-6-(ribosylamino)-4-(3H)-pyrimidinone 5'-phosphate" fbc:charge="-2" fbc:chemicalFormula="C9H14N5O8P" />
      <species boundaryCondition="false" compartment="c" constant="false" hasOnlySubstanceUnits="false" id="M_26dap_DASH_LL_c" name="LL-2,6-Diaminoheptanedioate" fbc:charge="0" fbc:chemicalFormula="C7H14N2O4" />
      <species boundaryCondition="false" compartment="c" constant="false" hasOnlySubstanceUnits="false" id="M_26dap_DASH_M_c" name="meso-2,6-Diaminoheptanedioate" fbc:charge="0" fbc:chemicalFormula="C7H14N2O4" />
      <species boundaryCondition="false" compartment="c" constant="false" hasOnlySubstanceUnits="false" id="M_2agpe120_c" name="2-Acyl-sn-glycero-3-phosphoethanolamine (n-C12:0)" fbc:charge="0" fbc:chemicalFormula="C17H36NO7P1" />
      <species boundaryCondition="false" compartment="c" constant="false" hasOnlySubstanceUnits="false" id="M_2agpe140_c" name="2-Acyl-sn-glycero-3-phosphoethanolamine (n-C14:0)" fbc:charge="0" fbc:chemicalFormula="C19H40NO7P1" />
      <species boundaryCondition="false" compartment="c" constant="false" hasOnlySubstanceUnits="false" id="M_2agpe141_c" name="2-Acyl-sn-glycero-3-phosphoethanolamine (n-C14:1)" fbc:charge="0" fbc:chemicalFormula="C19H38NO7P1" />
      <species boundaryCondition="false" compartment="c" constant="false" hasOnlySubstanceUnits="false" id="M_2agpe160_c" name="2-Acyl-sn-glycero-3-phosphoethanolamine (n-C16:0)" fbc:charge="0" fbc:chemicalFormula="C21H44NO7P1" />
      <species boundaryCondition="false" compartment="c" constant="false" hasOnlySubstanceUnits="false" id="M_2agpe161_c" name="2-Acyl-sn-glycero-3-phosphoethanolamine (n-C16:1)" fbc:charge="0" fbc:chemicalFormula="C21H42NO7P1" />
      <species boundaryCondition="false" compartment="c" constant="false" hasOnlySubstanceUnits="false" id="M_2agpe180_c" name="2-Acyl-sn-glycero-3-phosphoethanolamine (n-C18:0)" fbc:charge="0" fbc:chemicalFormula="C23H48NO7P1" />
      <species boundaryCondition="false" compartment="c" constant="false" hasOnlySubstanceUnits="false" id="M_2agpe181_c" name="2-Acyl-sn-glycero-3-phosphoethanolamine (n-C18:1)" fbc:charge="0" fbc:chemicalFormula="C23H46NO7P1" />
      <species boundaryCondition="false" compartment="c" constant="false" hasOnlySubstanceUnits="false" id="M_2agpg120_c" name="2-Acyl-sn-glycero-3-phosphoglycerol (n-C12:0)" fbc:charge="-1" fbc:chemicalFormula="C18H36O9P1" />
      <species boundaryCondition="false" compartment="c" constant="false" hasOnlySubstanceUnits="false" id="M_2agpg140_c" name="2-Acyl-sn-glycero-3-phosphoglycerol (n-C14:0)" fbc:charge="-1" fbc:chemicalFormula="C20H40O9P1" />
      <species boundaryCondition="false" compartment="c" constant="false" hasOnlySubstanceUnits="false" id="M_2agpg141_c" name="2-Acyl-sn-glycero-3-phosphoglycerol (n-C14:1)" fbc:charge="-1" fbc:chemicalFormula="C20H38O9P1" />
      <species boundaryCondition="false" compartment="c" constant="false" hasOnlySubstanceUnits="false" id="M_2agpg160_c" name="2-Acyl-sn-glycero-3-phosphoglycerol (n-C16:0)" fbc:charge="-1" fbc:chemicalFormula="C22H44O9P1" />
      <species boundaryCondition="false" compartment="c" constant="false" hasOnlySubstanceUnits="false" id="M_2agpg161_c" name="2-Acyl-sn-glycero-3-phosphoglycerol (n-C16:1)" fbc:charge="-1" fbc:chemicalFormula="C22H42O9P1" />
      <species boundaryCondition="false" compartment="c" constant="false" hasOnlySubstanceUnits="false" id="M_2agpg180_c" name="2-Acyl-sn-glycero-3-phosphoglycerol (n-C18:0)" fbc:charge="-1" fbc:chemicalFormula="C24H48O9P1" />
      <species boundaryCondition="false" compartment="c" constant="false" hasOnlySubstanceUnits="false" id="M_2agpg181_c" name="2-Acyl-sn-glycero-3-phosphoglycerol (n-C18:1)" fbc:charge="-1" fbc:chemicalFormula="C24H46O9P1" />
      <species boundaryCondition="false" compartment="c" constant="false" hasOnlySubstanceUnits="false" id="M_2ahbut_c" name="(S)-2-Aceto-2-hydroxybutanoate" fbc:charge="-1" fbc:chemicalFormula="C6H9O4" />
      <species boundaryCondition="false" compartment="c" constant="false" hasOnlySubstanceUnits="false" id="M_2amsa_c" name="2-Aminomalonate semialdehyde" fbc:charge="0" fbc:chemicalFormula="C3H5NO3" />
      <species boundaryCondition="false" compartment="c" constant="false" hasOnlySubstanceUnits="false" id="M_2aobut_c" name="L-2-Amino-3-oxobutanoate" fbc:charge="0" fbc:chemicalFormula="C4H7NO3" />
      <species boundaryCondition="false" compartment="c" constant="false" hasOnlySubstanceUnits="false" id="M_2cpr5p_c" name="1-(2-Carboxyphenylamino)-1-deoxy-D-ribulose 5-phosphate" fbc:charge="-3" fbc:chemicalFormula="C12H13NO9P" />
      <species boundaryCondition="false" compartment="c" constant="false" hasOnlySubstanceUnits="false" id="M_2dda7p_c" name="2-Dehydro-3-deoxy-D-arabino-heptonate 7-phosphate" fbc:charge="-3" fbc:chemicalFormula="C7H10O10P" />
      <species boundaryCondition="false" compartment="c" constant="false" hasOnlySubstanceUnits="false" id="M_2ddecg3p_c" name="2-dodecanoyl-sn-glycerol 3-phosphate" fbc:charge="-1" fbc:chemicalFormula="C15H30O7P1" />
      <species boundaryCondition="false" compartment="c" constant="false" hasOnlySubstanceUnits="false" id="M_2ddg6p_c" name="2-Dehydro-3-deoxy-D-gluconate 6-phosphate" fbc:charge="-3" fbc:chemicalFormula="C6H8O9P" />
      <species boundaryCondition="false" compartment="c" constant="false" hasOnlySubstanceUnits="false" id="M_2ddglcn_c" name="2-Dehydro-3-deoxy-D-gluconate" fbc:charge="-1" fbc:chemicalFormula="C6H9O6" />
      <species boundaryCondition="false" compartment="c" constant="false" hasOnlySubstanceUnits="false" id="M_2dh3dgal_c" name="2-Dehydro-3-deoxy-D-galactonate" fbc:charge="-1" fbc:chemicalFormula="C6H9O6" />
      <species boundaryCondition="false" compartment="c" constant="false" hasOnlySubstanceUnits="false" id="M_2dh3dgal6p_c" name="2-Dehydro-3-deoxy-D-galactonate 6-phosphate" fbc:charge="-3" fbc:chemicalFormula="C6H8O9P" />
      <species boundaryCondition="false" compartment="c" constant="false" hasOnlySubstanceUnits="false" id="M_2dhguln_c" name="2-Dehydro-L-gulonate" fbc:charge="-1" fbc:chemicalFormula="C6H9O7" />
      <species boundaryCondition="false" compartment="c" constant="false" hasOnlySubstanceUnits="false" id="M_2dhp_c" name="2-Dehydropantoate" fbc:charge="-1" fbc:chemicalFormula="C6H9O4" />
      <species boundaryCondition="false" compartment="c" constant="false" hasOnlySubstanceUnits="false" id="M_2dmmq8_c" name="2-Demethylmenaquinone 8" fbc:charge="0" fbc:chemicalFormula="C50H70O2" />
      <species boundaryCondition="false" compartment="c" constant="false" hasOnlySubstanceUnits="false" id="M_2dmmql8_c" name="2-Demethylmenaquinol 8" fbc:charge="0" fbc:chemicalFormula="C50H72O2" />
      <species boundaryCondition="false" compartment="c" constant="false" hasOnlySubstanceUnits="false" id="M_2dr1p_c" name="2-Deoxy-D-ribose 1-phosphate" fbc:charge="-2" fbc:chemicalFormula="C5H9O7P" />
      <species boundaryCondition="false" compartment="c" constant="false" hasOnlySubstanceUnits="false" id="M_2dr5p_c" name="2-Deoxy-D-ribose 5-phosphate" fbc:charge="-2" fbc:chemicalFormula="C5H9O7P" />
      <species boundaryCondition="false" compartment="c" constant="false" hasOnlySubstanceUnits="false" id="M_2fe1s_c" name="[2Fe-1S] desulfurated iron-sulfur cluster" fbc:charge="2" fbc:chemicalFormula="SFe2" />
      <species boundaryCondition="false" compartment="c" constant="false" hasOnlySubstanceUnits="false" id="M_2fe2s_c" name="[2Fe-2S] iron-sulfur cluster" fbc:charge="2" fbc:chemicalFormula="S2Fe2" />
      <species boundaryCondition="false" compartment="c" constant="false" hasOnlySubstanceUnits="false" id="M_2h3oppan_c" name="2-Hydroxy-3-oxopropanoate" fbc:charge="-1" fbc:chemicalFormula="C3H3O4" />
      <species boundaryCondition="false" compartment="c" constant="false" hasOnlySubstanceUnits="false" id="M_2hdec9eg3p_c" name="2-hexadec-9-enoyl-sn-glycerol 3-phosphate" fbc:charge="-1" fbc:chemicalFormula="C19H36O7P1" />
      <species boundaryCondition="false" compartment="c" constant="false" hasOnlySubstanceUnits="false" id="M_2hdecg3p_c" name="2-hexadecanoyl-sn-glycerol 3-phosphate" fbc:charge="-1" fbc:chemicalFormula="C19H38O7P1" />
      <species boundaryCondition="false" compartment="c" constant="false" hasOnlySubstanceUnits="false" id="M_2ippm_c" name="2-Isopropylmaleate" fbc:charge="-2" fbc:chemicalFormula="C7H8O4" />
      <species boundaryCondition="false" compartment="c" constant="false" hasOnlySubstanceUnits="false" id="M_2mahmp_c" name="2-Methyl-4-amino-5-hydroxymethylpyrimidine diphosphate" fbc:charge="-3" fbc:chemicalFormula="C6H8N3O7P2" />
      <species boundaryCondition="false" compartment="c" constant="false" hasOnlySubstanceUnits="false" id="M_2mcacn_c" name="cis-2-Methylaconitate" fbc:charge="-3" fbc:chemicalFormula="C7H5O6" />
      <species boundaryCondition="false" compartment="c" constant="false" hasOnlySubstanceUnits="false" id="M_2mcit_c" name="2-Methylcitrate" fbc:charge="-3" fbc:chemicalFormula="C7H7O7" />
      <species boundaryCondition="false" compartment="c" constant="false" hasOnlySubstanceUnits="false" id="M_2me4p_c" name="2-C-methyl-D-erythritol 4-phosphate" fbc:charge="-2" fbc:chemicalFormula="C5H11O7P" />
      <species boundaryCondition="false" compartment="c" constant="false" hasOnlySubstanceUnits="false" id="M_2mecdp_c" name="2-C-methyl-D-erythritol 2,4-cyclodiphosphate" fbc:charge="-2" fbc:chemicalFormula="C5H10O9P2" />
      <species boundaryCondition="false" compartment="c" constant="false" hasOnlySubstanceUnits="false" id="M_2obut_c" name="2-Oxobutanoate" fbc:charge="-1" fbc:chemicalFormula="C4H5O3" />
      <species boundaryCondition="false" compartment="c" constant="false" hasOnlySubstanceUnits="false" id="M_2odec11eg3p_c" name="2-octadec-11-enoyl-sn-glycerol 3-phosphate" fbc:charge="-1" fbc:chemicalFormula="C21H40O7P1" />
      <species boundaryCondition="false" compartment="c" constant="false" hasOnlySubstanceUnits="false" id="M_2odecg3p_c" name="2-octadecanoyl-sn-glycerol 3-phosphate" fbc:charge="-1" fbc:chemicalFormula="C21H42O7P1" />
      <species boundaryCondition="false" compartment="c" constant="false" hasOnlySubstanceUnits="false" id="M_2ohph_c" name="2-Octaprenyl-6-hydroxyphenol" fbc:charge="0" fbc:chemicalFormula="C46H70O2" />
      <species boundaryCondition="false" compartment="c" constant="false" hasOnlySubstanceUnits="false" id="M_2ombzl_c" name="2-Octaprenyl-6-methoxy-1,4-benzoquinol" fbc:charge="0" fbc:chemicalFormula="C47H72O3" />
      <species boundaryCondition="false" compartment="c" constant="false" hasOnlySubstanceUnits="false" id="M_2omhmbl_c" name="2-Octaprenyl-3-methyl-5-hydroxy-6-methoxy-1,4-benzoquinol" fbc:charge="0" fbc:chemicalFormula="C48H74O4" />
      <species boundaryCondition="false" compartment="c" constant="false" hasOnlySubstanceUnits="false" id="M_2ommbl_c" name="2-Octaprenyl-3-methyl-6-methoxy- 1,4-benzoquinol" fbc:charge="0" fbc:chemicalFormula="C48H74O3" />
      <species boundaryCondition="false" compartment="c" constant="false" hasOnlySubstanceUnits="false" id="M_2omph_c" name="2-Octaprenyl-6-methoxyphenol" fbc:charge="0" fbc:chemicalFormula="C47H72O2" />
      <species boundaryCondition="false" compartment="c" constant="false" hasOnlySubstanceUnits="false" id="M_2oph_c" name="2-Octaprenylphenol" fbc:charge="0" fbc:chemicalFormula="C46H70O" />
      <species boundaryCondition="false" compartment="c" constant="false" hasOnlySubstanceUnits="false" id="M_2oxpaccoa_c" name="2-oxepin-2(3H)-ylideneacetyl-CoA" fbc:charge="-4" fbc:chemicalFormula="C29H38N7O18P3S" />
      <species boundaryCondition="false" compartment="c" constant="false" hasOnlySubstanceUnits="false" id="M_2p4c2me_c" name="2-phospho-4-(cytidine 5'-diphospho)-2-C-methyl-D-erythritol" fbc:charge="-4" fbc:chemicalFormula="C14H22N3O17P3" />
      <species boundaryCondition="false" compartment="c" constant="false" hasOnlySubstanceUnits="false" id="M_2pg_c" name="D-Glycerate 2-phosphate" fbc:charge="-3" fbc:chemicalFormula="C3H4O7P" />
      <species boundaryCondition="false" compartment="c" constant="false" hasOnlySubstanceUnits="false" id="M_2pglyc_c" name="2-Phosphoglycolate" fbc:charge="-3" fbc:chemicalFormula="C2H2O6P" />
      <species boundaryCondition="false" compartment="c" constant="false" hasOnlySubstanceUnits="false" id="M_2sephchc_c" name="2-succinyl-5-enolpyruvyl-6-hydroxy-3-cyclohexene-1-carboxylate" fbc:charge="-3" fbc:chemicalFormula="C14H13O9" />
      <species boundaryCondition="false" compartment="c" constant="false" hasOnlySubstanceUnits="false" id="M_2shchc_c" name="2-Succinyl-6-hydroxy-2,4-cyclohexadiene-1-carboxylate" fbc:charge="-2" fbc:chemicalFormula="C11H10O6" />
      <species boundaryCondition="false" compartment="c" constant="false" hasOnlySubstanceUnits="false" id="M_2tdec7eg3p_c" name="2-tetradec-7-enoyl-sn-glycerol 3-phosphate" fbc:charge="-1" fbc:chemicalFormula="C17H32O7P1" />
      <species boundaryCondition="false" compartment="c" constant="false" hasOnlySubstanceUnits="false" id="M_2tdecg3p_c" name="2-tetradecanoyl-sn-glycerol 3-phosphate" fbc:charge="-1" fbc:chemicalFormula="C17H34O7P1" />
      <species boundaryCondition="false" compartment="c" constant="false" hasOnlySubstanceUnits="false" id="M_2tpr3dpcoa_c" name="2'-(5''-triphosphoribosyl)-3'-dephospho-CoA" fbc:charge="-6" fbc:chemicalFormula="C26H40N7O26P5S" />
      <species boundaryCondition="false" compartment="c" constant="false" hasOnlySubstanceUnits="false" id="M_34hpp_c" name="3-(4-Hydroxyphenyl)pyruvate" fbc:charge="-1" fbc:chemicalFormula="C9H7O4" />
      <species boundaryCondition="false" compartment="c" constant="false" hasOnlySubstanceUnits="false" id="M_35cgmp_c" name="3',5'-Cyclic GMP" fbc:charge="-1" fbc:chemicalFormula="C10H11N5O7P" />
      <species boundaryCondition="false" compartment="c" constant="false" hasOnlySubstanceUnits="false" id="M_3amac_c" name="3-Aminoacrylate" fbc:charge="-1" fbc:chemicalFormula="C3H4NO2" />
      <species boundaryCondition="false" compartment="c" constant="false" hasOnlySubstanceUnits="false" id="M_3c2hmp_c" name="3-Carboxy-2-hydroxy-4-methylpentanoate" fbc:charge="-2" fbc:chemicalFormula="C7H10O5" />
      <species boundaryCondition="false" compartment="c" constant="false" hasOnlySubstanceUnits="false" id="M_3c3hmp_c" name="3-Carboxy-3-hydroxy-4-methylpentanoate" fbc:charge="-2" fbc:chemicalFormula="C7H10O5" />
      <species boundaryCondition="false" compartment="c" constant="false" hasOnlySubstanceUnits="false" id="M_3c4mop_c" name="3-Carboxy-4-methyl-2-oxopentanoate" fbc:charge="-2" fbc:chemicalFormula="C7H8O5" />
      <species boundaryCondition="false" compartment="c" constant="false" hasOnlySubstanceUnits="false" id="M_3dhguln_c" name="3-Dehydro-L-gulonate" fbc:charge="-1" fbc:chemicalFormula="C6H9O7" />
      <species boundaryCondition="false" compartment="c" constant="false" hasOnlySubstanceUnits="false" id="M_3dhgulnp_c" name="3-keto-L-gulonate-6-phosphate" fbc:charge="-3" fbc:chemicalFormula="C6H8O10P" />
      <species boundaryCondition="false" compartment="c" constant="false" hasOnlySubstanceUnits="false" id="M_3dhq_c" name="3-Dehydroquinate" fbc:charge="-1" fbc:chemicalFormula="C7H9O6" />
      <species boundaryCondition="false" compartment="c" constant="false" hasOnlySubstanceUnits="false" id="M_3dhsk_c" name="3-Dehydroshikimate" fbc:charge="-1" fbc:chemicalFormula="C7H7O5" />
      <species boundaryCondition="false" compartment="c" constant="false" hasOnlySubstanceUnits="false" id="M_3fe4s_c" name="[3Fe-4S] damaged iron-sulfur cluster" fbc:charge="0" fbc:chemicalFormula="S4Fe3" />
      <species boundaryCondition="false" compartment="c" constant="false" hasOnlySubstanceUnits="false" id="M_3haACP_c" name="(3R)-3-Hydroxyacyl-[acyl-carrier protein]" fbc:charge="-1" fbc:chemicalFormula="C15H27N2O9PRS" />
      <species boundaryCondition="false" compartment="c" constant="false" hasOnlySubstanceUnits="false" id="M_3hadpcoa_c" name="(3S)-3-Hydroxyadipyl-CoA" fbc:charge="-5" fbc:chemicalFormula="C27H39N7O20P3S" />
      <species boundaryCondition="false" compartment="c" constant="false" hasOnlySubstanceUnits="false" id="M_3hbcoa_c" name="(S)-3-Hydroxybutanoyl-CoA" fbc:charge="-4" fbc:chemicalFormula="C25H38N7O18P3S" />
      <species boundaryCondition="false" compartment="c" constant="false" hasOnlySubstanceUnits="false" id="M_3hcddec5eACP_c" name="(R)-3-hydroxy-cis-dodec-5-enoyl-[acyl-carrier protein]" fbc:charge="-1" fbc:chemicalFormula="C23H41N2O9PRS" />
      <species boundaryCondition="false" compartment="c" constant="false" hasOnlySubstanceUnits="false" id="M_3hcinnm_c" name="3-hydroxycinnamic acid" fbc:charge="-1" fbc:chemicalFormula="C9H7O3" />
      <species boundaryCondition="false" compartment="c" constant="false" hasOnlySubstanceUnits="false" id="M_3hcmrs7eACP_c" name="(R)-3-hydroxy-cis-myristol-7-eoyl-[acyl-carrier protein]" fbc:charge="-1" fbc:chemicalFormula="C25H45N2O9PRS" />
      <species boundaryCondition="false" compartment="c" constant="false" hasOnlySubstanceUnits="false" id="M_3hcpalm9eACP_c" name="(R)-3-hydroxy-cis-palm-9-eoyl-[acyl-carrier protein]" fbc:charge="-1" fbc:chemicalFormula="C27H49N2O9PRS" />
      <species boundaryCondition="false" compartment="c" constant="false" hasOnlySubstanceUnits="false" id="M_3hcvac11eACP_c" name="(R)-3-hydroxy-cis-vacc-11-enoyl-[acyl-carrier protein]" fbc:charge="-1" fbc:chemicalFormula="C29H53N2O9PRS" />
      <species boundaryCondition="false" compartment="c" constant="false" hasOnlySubstanceUnits="false" id="M_3hdcoa_c" name="(S)-3-Hydroxydecanoyl-CoA" fbc:charge="-4" fbc:chemicalFormula="C31H50N7O18P3S" />
      <species boundaryCondition="false" compartment="c" constant="false" hasOnlySubstanceUnits="false" id="M_3hddcoa_c" name="(S)-3-Hydroxydodecanoyl-CoA" fbc:charge="-4" fbc:chemicalFormula="C33H54N7O18P3S" />
      <species boundaryCondition="false" compartment="c" constant="false" hasOnlySubstanceUnits="false" id="M_3hddecACP_c" name="(R)-3-Hydroxydodecanoyl-[acyl-carrier protein]" fbc:charge="-1" fbc:chemicalFormula="C23H43N2O9PRS" />
      <species boundaryCondition="false" compartment="c" constant="false" hasOnlySubstanceUnits="false" id="M_3hdecACP_c" name="(R)-3-Hydroxydecanoyl-[acyl-carrier protein]" fbc:charge="-1" fbc:chemicalFormula="C21H39N2O9PRS" />
      <species boundaryCondition="false" compartment="c" constant="false" hasOnlySubstanceUnits="false" id="M_3hhcoa_c" name="(S)-3-Hydroxyhexanoyl-CoA" fbc:charge="-4" fbc:chemicalFormula="C27H42N7O18P3S" />
      <species boundaryCondition="false" compartment="c" constant="false" hasOnlySubstanceUnits="false" id="M_3hhdcoa_c" name="(S)-3-Hydroxyhexadecanoyl-CoA" fbc:charge="-4" fbc:chemicalFormula="C37H62N7O18P3S" />
      <species boundaryCondition="false" compartment="c" constant="false" hasOnlySubstanceUnits="false" id="M_3hhexACP_c" name="(R)-3-Hydroxyhexanoyl-[acyl-carrier protein]" fbc:charge="-1" fbc:chemicalFormula="C17H31N2O9PRS" />
      <species boundaryCondition="false" compartment="c" constant="false" hasOnlySubstanceUnits="false" id="M_3hmrsACP_c" name="(R)-3-Hydroxytetradecanoyl-[acyl-carrier protein]" fbc:charge="-1" fbc:chemicalFormula="C25H47N2O9PRS" />
      <species boundaryCondition="false" compartment="c" constant="false" hasOnlySubstanceUnits="false" id="M_3hocoa_c" name="(S)-3-Hydroxyoctanoyl-CoA" fbc:charge="-4" fbc:chemicalFormula="C29H46N7O18P3S" />
      <species boundaryCondition="false" compartment="c" constant="false" hasOnlySubstanceUnits="false" id="M_3hoctACP_c" name="(R)-3-Hydroxyoctanoyl-[acyl-carrier protein]" fbc:charge="-1" fbc:chemicalFormula="C19H35N2O9PRS" />
      <species boundaryCondition="false" compartment="c" constant="false" hasOnlySubstanceUnits="false" id="M_3hoctaACP_c" name="(R)-3-Hydroxyoctadecanoyl-[acyl-carrier protein]" fbc:charge="-1" fbc:chemicalFormula="C29H55N2O9PRS" />
      <species boundaryCondition="false" compartment="c" constant="false" hasOnlySubstanceUnits="false" id="M_3hodcoa_c" name="(S)-3-Hydroxyoctadecanoyl-CoA" fbc:charge="-4" fbc:chemicalFormula="C39H66N7O18P3S" />
      <species boundaryCondition="false" compartment="c" constant="false" hasOnlySubstanceUnits="false" id="M_3hpalmACP_c" name="R-3-hydroxypalmitoyl-[acyl-carrier protein]" fbc:charge="-1" fbc:chemicalFormula="C27H51N2O9PRS" />
      <species boundaryCondition="false" compartment="c" constant="false" hasOnlySubstanceUnits="false" id="M_3hpp_c" name="3-Hydroxypropanoate" fbc:charge="-1" fbc:chemicalFormula="C3H5O3" />
      <species boundaryCondition="false" compartment="c" constant="false" hasOnlySubstanceUnits="false" id="M_3hpppn_c" name="3-(3-hydroxy-phenyl)propionate" fbc:charge="-1" fbc:chemicalFormula="C9H9O3" />
      <species boundaryCondition="false" compartment="c" constant="false" hasOnlySubstanceUnits="false" id="M_3htdcoa_c" name="(S)-3-Hydroxytetradecanoyl-CoA" fbc:charge="-4" fbc:chemicalFormula="C35H58N7O18P3S" />
      <species boundaryCondition="false" compartment="c" constant="false" hasOnlySubstanceUnits="false" id="M_3ig3p_c" name="C'-(3-Indolyl)-glycerol 3-phosphate" fbc:charge="-2" fbc:chemicalFormula="C11H12NO6P" />
      <species boundaryCondition="false" compartment="c" constant="false" hasOnlySubstanceUnits="false" id="M_3mob_c" name="3-Methyl-2-oxobutanoate" fbc:charge="-1" fbc:chemicalFormula="C5H7O3" />
      <species boundaryCondition="false" compartment="c" constant="false" hasOnlySubstanceUnits="false" id="M_3mop_c" name="(S)-3-Methyl-2-oxopentanoate" fbc:charge="-1" fbc:chemicalFormula="C6H9O3" />
      <species boundaryCondition="false" compartment="c" constant="false" hasOnlySubstanceUnits="false" id="M_3ocddec5eACP_c" name="3-oxo-cis-dodec-5-enoyl-[acyl-carrier protein]" fbc:charge="-1" fbc:chemicalFormula="C23H39N2O9PRS" />
      <species boundaryCondition="false" compartment="c" constant="false" hasOnlySubstanceUnits="false" id="M_3ocmrs7eACP_c" name="3-oxo-cis-myristol-7-eoyl-[acyl-carrier protein]" fbc:charge="-1" fbc:chemicalFormula="C25H43N2O9PRS" />
      <species boundaryCondition="false" compartment="c" constant="false" hasOnlySubstanceUnits="false" id="M_3ocpalm9eACP_c" name="3-oxo-cis-palm-9-eoyl-[acyl-carrier protein]" fbc:charge="-1" fbc:chemicalFormula="C27H47N2O9PRS" />
      <species boundaryCondition="false" compartment="c" constant="false" hasOnlySubstanceUnits="false" id="M_3ocvac11eACP_c" name="3-oxo-cis-vacc-11-enoyl-[acyl-carrier protein]" fbc:charge="-1" fbc:chemicalFormula="C29H51N2O9PRS" />
      <species boundaryCondition="false" compartment="c" constant="false" hasOnlySubstanceUnits="false" id="M_3odcoa_c" name="3-Oxodecanoyl-CoA" fbc:charge="-4" fbc:chemicalFormula="C31H48N7O18P3S" />
      <species boundaryCondition="false" compartment="c" constant="false" hasOnlySubstanceUnits="false" id="M_3oddcoa_c" name="3-Oxododecanoyl-CoA" fbc:charge="-4" fbc:chemicalFormula="C33H52N7O18P3S" />
      <species boundaryCondition="false" compartment="c" constant="false" hasOnlySubstanceUnits="false" id="M_3oddecACP_c" name="3-Oxododecanoyl-[acyl-carrier protein]" fbc:charge="-1" fbc:chemicalFormula="C23H41N2O9PRS" />
      <species boundaryCondition="false" compartment="c" constant="false" hasOnlySubstanceUnits="false" id="M_3odecACP_c" name="3-Oxodecanoyl-[acyl-carrier protein]" fbc:charge="-1" fbc:chemicalFormula="C21H37N2O9PRS" />
      <species boundaryCondition="false" compartment="c" constant="false" hasOnlySubstanceUnits="false" id="M_3ohcoa_c" name="3-Oxohexanoyl-CoA" fbc:charge="-4" fbc:chemicalFormula="C27H40N7O18P3S" />
      <species boundaryCondition="false" compartment="c" constant="false" hasOnlySubstanceUnits="false" id="M_3ohdcoa_c" name="3-Oxohexadecanoyl-CoA" fbc:charge="-4" fbc:chemicalFormula="C37H60N7O18P3S" />
      <species boundaryCondition="false" compartment="c" constant="false" hasOnlySubstanceUnits="false" id="M_3ohexACP_c" name="3-Oxohexanoyl-[acyl-carrier protein]" fbc:charge="-1" fbc:chemicalFormula="C17H29N2O9PRS" />
      <species boundaryCondition="false" compartment="c" constant="false" hasOnlySubstanceUnits="false" id="M_3omrsACP_c" name="3-Oxotetradecanoyl-[acyl-carrier protein]" fbc:charge="-1" fbc:chemicalFormula="C25H45N2O9PRS" />
      <species boundaryCondition="false" compartment="c" constant="false" hasOnlySubstanceUnits="false" id="M_3oocoa_c" name="3-Oxooctanoyl-CoA" fbc:charge="-4" fbc:chemicalFormula="C29H44N7O18P3S" />
      <species boundaryCondition="false" compartment="c" constant="false" hasOnlySubstanceUnits="false" id="M_3ooctACP_c" name="3-Oxooctanoyl-[acyl-carrier protein]" fbc:charge="-1" fbc:chemicalFormula="C19H33N2O9PRS" />
      <species boundaryCondition="false" compartment="c" constant="false" hasOnlySubstanceUnits="false" id="M_3ooctdACP_c" name="3-Oxooctadecanoyl-[acyl-carrier protein]" fbc:charge="-1" fbc:chemicalFormula="C29H53N2O9PRS" />
      <species boundaryCondition="false" compartment="c" constant="false" hasOnlySubstanceUnits="false" id="M_3oodcoa_c" name="3-Oxooctadecanoyl-CoA" fbc:charge="-4" fbc:chemicalFormula="C39H64N7O18P3S" />
      <species boundaryCondition="false" compartment="c" constant="false" hasOnlySubstanceUnits="false" id="M_3opalmACP_c" name="3-Oxohexadecanoyl-[acyl-carrier protein]" fbc:charge="-1" fbc:chemicalFormula="C27H49N2O9PRS" />
      <species boundaryCondition="false" compartment="c" constant="false" hasOnlySubstanceUnits="false" id="M_3ophb_c" name="3-Octaprenyl-4-hydroxybenzoate" fbc:charge="-1" fbc:chemicalFormula="C47H69O3" />
      <species boundaryCondition="false" compartment="c" constant="false" hasOnlySubstanceUnits="false" id="M_3otdcoa_c" name="3-Oxotetradecanoyl-CoA" fbc:charge="-4" fbc:chemicalFormula="C35H56N7O18P3S" />
      <species boundaryCondition="false" compartment="c" constant="false" hasOnlySubstanceUnits="false" id="M_3oxdhscoa_c" name="3-oxo-5,6-dehydrosuberyl-CoA" fbc:charge="-5" fbc:chemicalFormula="C29H39N7O20P3S" />
      <species boundaryCondition="false" compartment="c" constant="false" hasOnlySubstanceUnits="false" id="M_3pg_c" name="3-Phospho-D-glycerate" fbc:charge="-3" fbc:chemicalFormula="C3H4O7P" />
      <species boundaryCondition="false" compartment="c" constant="false" hasOnlySubstanceUnits="false" id="M_3php_c" name="3-Phosphohydroxypyruvate" fbc:charge="-3" fbc:chemicalFormula="C3H2O7P" />
      <species boundaryCondition="false" compartment="c" constant="false" hasOnlySubstanceUnits="false" id="M_3psme_c" name="5-O-(1-Carboxyvinyl)-3-phosphoshikimate" fbc:charge="-4" fbc:chemicalFormula="C10H9O10P" />
      <species boundaryCondition="false" compartment="c" constant="false" hasOnlySubstanceUnits="false" id="M_3sala_c" name="3-Sulfino-L-alanine" fbc:charge="-2" fbc:chemicalFormula="C3H5NO4S" />
      <species boundaryCondition="false" compartment="c" constant="false" hasOnlySubstanceUnits="false" id="M_4abut_c" name="4-Aminobutanoate" fbc:charge="0" fbc:chemicalFormula="C4H9NO2" />
      <species boundaryCondition="false" compartment="c" constant="false" hasOnlySubstanceUnits="false" id="M_4abutn_c" name="4-Aminobutanal" fbc:charge="1" fbc:chemicalFormula="C4H10NO" />
      <species boundaryCondition="false" compartment="c" constant="false" hasOnlySubstanceUnits="false" id="M_4abz_c" name="4-Aminobenzoate" fbc:charge="-1" fbc:chemicalFormula="C7H6NO2" />
      <species boundaryCondition="false" compartment="c" constant="false" hasOnlySubstanceUnits="false" id="M_4adcho_c" name="4-amino-4-deoxychorismate" fbc:charge="-1" fbc:chemicalFormula="C10H10NO5" />
      <species boundaryCondition="false" compartment="c" constant="false" hasOnlySubstanceUnits="false" id="M_4ahmmp_c" name="4-Amino-5-hydroxymethyl-2-methylpyrimidine" fbc:charge="0" fbc:chemicalFormula="C6H9N3O" />
      <species boundaryCondition="false" compartment="c" constant="false" hasOnlySubstanceUnits="false" id="M_4ampm_c" name="4-Amino-2-methyl-5-phosphomethylpyrimidine" fbc:charge="-2" fbc:chemicalFormula="C6H8N3O4P" />
      <species boundaryCondition="false" compartment="c" constant="false" hasOnlySubstanceUnits="false" id="M_4c2me_c" name="4-(cytidine 5'-diphospho)-2-C-methyl-D-erythritol" fbc:charge="-2" fbc:chemicalFormula="C14H23N3O14P2" />
      <species boundaryCondition="false" compartment="c" constant="false" hasOnlySubstanceUnits="false" id="M_4crsol_c" name="p-Cresol" fbc:charge="0" fbc:chemicalFormula="C7H8O" />
      <species boundaryCondition="false" compartment="c" constant="false" hasOnlySubstanceUnits="false" id="M_4fe4s_c" name="[4Fe-4S] iron-sulfur cluster" fbc:charge="2" fbc:chemicalFormula="S4Fe4" />
      <species boundaryCondition="false" compartment="c" constant="false" hasOnlySubstanceUnits="false" id="M_4h2opntn_c" name="4-Hydroxy-2-oxopentanoate" fbc:charge="-1" fbc:chemicalFormula="C5H7O4" />
      <species boundaryCondition="false" compartment="c" constant="false" hasOnlySubstanceUnits="false" id="M_4hbz_c" name="4-Hydroxybenzoate" fbc:charge="-1" fbc:chemicalFormula="C7H5O3" />
      <species boundaryCondition="false" compartment="c" constant="false" hasOnlySubstanceUnits="false" id="M_4hthr_c" name="4-Hydroxy-L-threonine" fbc:charge="0" fbc:chemicalFormula="C4H9NO4" />
      <species boundaryCondition="false" compartment="c" constant="false" hasOnlySubstanceUnits="false" id="M_4mhetz_c" name="4-Methyl-5-(2-hydroxyethyl)-thiazole" fbc:charge="0" fbc:chemicalFormula="C6H9NOS" />
      <species boundaryCondition="false" compartment="c" constant="false" hasOnlySubstanceUnits="false" id="M_4mop_c" name="4-Methyl-2-oxopentanoate" fbc:charge="-1" fbc:chemicalFormula="C6H9O3" />
      <species boundaryCondition="false" compartment="c" constant="false" hasOnlySubstanceUnits="false" id="M_4mpetz_c" name="4-Methyl-5-(2-phosphoethyl)-thiazole" fbc:charge="-2" fbc:chemicalFormula="C6H8NO4PS" />
      <species boundaryCondition="false" compartment="c" constant="false" hasOnlySubstanceUnits="false" id="M_4pasp_c" name="4-Phospho-L-aspartate" fbc:charge="-2" fbc:chemicalFormula="C4H6NO7P" />
      <species boundaryCondition="false" compartment="c" constant="false" hasOnlySubstanceUnits="false" id="M_4per_c" name="4-Phospho-D-erythronate" fbc:charge="-3" fbc:chemicalFormula="C4H6O8P" />
      <species boundaryCondition="false" compartment="c" constant="false" hasOnlySubstanceUnits="false" id="M_4ppan_c" name="D-4'-Phosphopantothenate" fbc:charge="-3" fbc:chemicalFormula="C9H15NO8P" />
      <species boundaryCondition="false" compartment="c" constant="false" hasOnlySubstanceUnits="false" id="M_4ppcys_c" name="N-((R)-4-Phosphopantothenoyl)-L-cysteine" fbc:charge="-3" fbc:chemicalFormula="C12H20N2O9PS" />
      <species boundaryCondition="false" compartment="c" constant="false" hasOnlySubstanceUnits="false" id="M_4r5au_c" name="4-(1-D-Ribitylamino)-5-aminouracil" fbc:charge="0" fbc:chemicalFormula="C9H16N4O6" />
      <species boundaryCondition="false" compartment="c" constant="false" hasOnlySubstanceUnits="false" id="M_56dura_c" name="5,6-dihydrouracil" fbc:charge="0" fbc:chemicalFormula="C4H6N2O2" />
      <species boundaryCondition="false" compartment="c" constant="false" hasOnlySubstanceUnits="false" id="M_5aizc_c" name="5-amino-1-(5-phospho-D-ribosyl)imidazole-4-carboxylate" fbc:charge="-3" fbc:chemicalFormula="C9H11N3O9P" />
      <species boundaryCondition="false" compartment="c" constant="false" hasOnlySubstanceUnits="false" id="M_5aop_c" name="5-Amino-4-oxopentanoate" fbc:charge="0" fbc:chemicalFormula="C5H9NO3" />
      <species boundaryCondition="false" compartment="c" constant="false" hasOnlySubstanceUnits="false" id="M_5aprbu_c" name="5-Amino-6-(5'-phosphoribitylamino)uracil" fbc:charge="-2" fbc:chemicalFormula="C9H15N4O9P" />
      <species boundaryCondition="false" compartment="c" constant="false" hasOnlySubstanceUnits="false" id="M_5apru_c" name="5-Amino-6-(5'-phosphoribosylamino)uracil" fbc:charge="-2" fbc:chemicalFormula="C9H13N4O9P" />
      <species boundaryCondition="false" compartment="c" constant="false" hasOnlySubstanceUnits="false" id="M_5caiz_c" name="5-phosphoribosyl-5-carboxyaminoimidazole" fbc:charge="-3" fbc:chemicalFormula="C9H11N3O9P" />
      <species boundaryCondition="false" compartment="c" constant="false" hasOnlySubstanceUnits="false" id="M_5dglcn_c" name="5-Dehydro-D-gluconate" fbc:charge="-1" fbc:chemicalFormula="C6H9O7" />
      <species boundaryCondition="false" compartment="c" constant="false" hasOnlySubstanceUnits="false" id="M_5dh4dglc_c" name="5-Dehydro-4-deoxy-D-glucarate" fbc:charge="-2" fbc:chemicalFormula="C6H6O7" />
      <species boundaryCondition="false" compartment="c" constant="false" hasOnlySubstanceUnits="false" id="M_5drib_c" name="5'-deoxyribose" fbc:charge="0" fbc:chemicalFormula="C5H10O4" />
      <species boundaryCondition="false" compartment="c" constant="false" hasOnlySubstanceUnits="false" id="M_5fthf_c" name="5-Formyltetrahydrofolate" fbc:charge="-2" fbc:chemicalFormula="C20H21N7O7" />
      <species boundaryCondition="false" compartment="c" constant="false" hasOnlySubstanceUnits="false" id="M_5mta_c" name="5-Methylthioadenosine" fbc:charge="0" fbc:chemicalFormula="C11H15N5O3S" />
      <species boundaryCondition="false" compartment="c" constant="false" hasOnlySubstanceUnits="false" id="M_5mthf_c" name="5-Methyltetrahydrofolate" fbc:charge="-1" fbc:chemicalFormula="C20H24N7O6" />
      <species boundaryCondition="false" compartment="c" constant="false" hasOnlySubstanceUnits="false" id="M_5mtr_c" name="5-Methylthio-D-ribose" fbc:charge="0" fbc:chemicalFormula="C6H12O4S" />
      <species boundaryCondition="false" compartment="c" constant="false" hasOnlySubstanceUnits="false" id="M_5prdmbz_c" name="N1-(5-Phospho-alpha-D-ribosyl)-5,6-dimethylbenzimidazole" fbc:charge="-2" fbc:chemicalFormula="C14H17N2O7P" />
      <species boundaryCondition="false" compartment="c" constant="false" hasOnlySubstanceUnits="false" id="M_6hmhpt_c" name="6-hydroxymethyl dihydropterin" fbc:charge="0" fbc:chemicalFormula="C7H9N5O2" />
      <species boundaryCondition="false" compartment="c" constant="false" hasOnlySubstanceUnits="false" id="M_6hmhptpp_c" name="6-hydroxymethyl-dihydropterin pyrophosphate" fbc:charge="-3" fbc:chemicalFormula="C7H8N5O8P2" />
      <species boundaryCondition="false" compartment="c" constant="false" hasOnlySubstanceUnits="false" id="M_6pgc_c" name="6-Phospho-D-gluconate" fbc:charge="-3" fbc:chemicalFormula="C6H10O10P" />
      <species boundaryCondition="false" compartment="c" constant="false" hasOnlySubstanceUnits="false" id="M_6pgl_c" name="6-phospho-D-glucono-1,5-lactone" fbc:charge="-2" fbc:chemicalFormula="C6H9O9P" />
      <species boundaryCondition="false" compartment="c" constant="false" hasOnlySubstanceUnits="false" id="M_8aonn_c" name="8-Amino-7-oxononanoate" fbc:charge="0" fbc:chemicalFormula="C9H17NO3" />
      <species boundaryCondition="false" compartment="c" constant="false" hasOnlySubstanceUnits="false" id="M_ACP_c" name="acyl carrier protein" fbc:charge="-1" fbc:chemicalFormula="C11H21N2O7PRS" />
      <species boundaryCondition="false" compartment="c" constant="false" hasOnlySubstanceUnits="false" id="M_LalaDglu_c" name="L-alanine-D-glutamate" fbc:charge="-1" fbc:chemicalFormula="C8H13N2O5" />
      <species boundaryCondition="false" compartment="c" constant="false" hasOnlySubstanceUnits="false" id="M_LalaDgluMdap_c" name="L-alanine-D-glutamate-meso-2,6-diaminoheptanedioate" fbc:charge="-1" fbc:chemicalFormula="C15H25N4O8" />
      <species boundaryCondition="false" compartment="c" constant="false" hasOnlySubstanceUnits="false" id="M_LalaDgluMdapDala_c" name="L-alanine-D-glutamate-meso-2,6-diaminoheptanedioate-D-alanine" fbc:charge="-1" fbc:chemicalFormula="C18H30N5O9" />
      <species boundaryCondition="false" compartment="c" constant="false" hasOnlySubstanceUnits="false" id="M_LalaLglu_c" name="L-alanine-L-glutamate" fbc:charge="-1" fbc:chemicalFormula="C8H13N2O5" />
      <species boundaryCondition="false" compartment="c" constant="false" hasOnlySubstanceUnits="false" id="M_N1aspmd_c" name="N1-Acetylspermidine" fbc:charge="2" fbc:chemicalFormula="C9H23N3O" />
      <species boundaryCondition="false" compartment="c" constant="false" hasOnlySubstanceUnits="false" id="M_Nmtrp_c" name="N-Methyltryptophan" fbc:charge="0" fbc:chemicalFormula="C12H14N2O2" />
      <species boundaryCondition="false" compartment="c" constant="false" hasOnlySubstanceUnits="false" id="M_Sfglutth_c" name="S-Formylglutathione" fbc:charge="-1" fbc:chemicalFormula="C11H16N3O7S" />
      <species boundaryCondition="false" compartment="c" constant="false" hasOnlySubstanceUnits="false" id="M_aacald_c" name="Aminoacetaldehyde" fbc:charge="1" fbc:chemicalFormula="C2H6NO" />
      <species boundaryCondition="false" compartment="c" constant="false" hasOnlySubstanceUnits="false" id="M_aacoa_c" name="Acetoacetyl-CoA" fbc:charge="-4" fbc:chemicalFormula="C25H36N7O18P3S" />
      <species boundaryCondition="false" compartment="c" constant="false" hasOnlySubstanceUnits="false" id="M_aact_c" name="Aminoacetone" fbc:charge="1" fbc:chemicalFormula="C3H8NO" />
      <species boundaryCondition="false" compartment="c" constant="false" hasOnlySubstanceUnits="false" id="M_ac_c" name="Acetate" fbc:charge="-1" fbc:chemicalFormula="C2H3O2" />
      <species boundaryCondition="false" compartment="c" constant="false" hasOnlySubstanceUnits="false" id="M_acACP_c" name="Acetyl-ACP" fbc:charge="-1" fbc:chemicalFormula="C13H23N2O8PRS" />
      <species boundaryCondition="false" compartment="c" constant="false" hasOnlySubstanceUnits="false" id="M_acac_c" name="Acetoacetate" fbc:charge="-1" fbc:chemicalFormula="C4H5O3" />
      <species boundaryCondition="false" compartment="c" constant="false" hasOnlySubstanceUnits="false" id="M_acald_c" name="Acetaldehyde" fbc:charge="0" fbc:chemicalFormula="C2H4O" />
      <species boundaryCondition="false" compartment="c" constant="false" hasOnlySubstanceUnits="false" id="M_acanth_c" name="N-Acetylanthranilate" fbc:charge="-1" fbc:chemicalFormula="C9H8NO3" />
      <species boundaryCondition="false" compartment="c" constant="false" hasOnlySubstanceUnits="false" id="M_accoa_c" name="Acetyl-CoA" fbc:charge="-4" fbc:chemicalFormula="C23H34N7O17P3S" />
      <species boundaryCondition="false" compartment="c" constant="false" hasOnlySubstanceUnits="false" id="M_acetol_c" name="Acetol" fbc:charge="0" fbc:chemicalFormula="C3H6O2" />
      <species boundaryCondition="false" compartment="c" constant="false" hasOnlySubstanceUnits="false" id="M_acg5p_c" name="N-Acetyl-L-glutamyl 5-phosphate" fbc:charge="-3" fbc:chemicalFormula="C7H9NO8P" />
      <species boundaryCondition="false" compartment="c" constant="false" hasOnlySubstanceUnits="false" id="M_acg5sa_c" name="N-Acetyl-L-glutamate 5-semialdehyde" fbc:charge="-1" fbc:chemicalFormula="C7H10NO4" />
      <species boundaryCondition="false" compartment="c" constant="false" hasOnlySubstanceUnits="false" id="M_acgam_c" name="N-Acetyl-D-glucosamine" fbc:charge="0" fbc:chemicalFormula="C8H15NO6" />
      <species boundaryCondition="false" compartment="c" constant="false" hasOnlySubstanceUnits="false" id="M_acgam1p_c" name="N-Acetyl-D-glucosamine 1-phosphate" fbc:charge="-2" fbc:chemicalFormula="C8H14NO9P" />
      <species boundaryCondition="false" compartment="c" constant="false" hasOnlySubstanceUnits="false" id="M_acgam6p_c" name="N-Acetyl-D-glucosamine 6-phosphate" fbc:charge="-2" fbc:chemicalFormula="C8H14NO9P" />
      <species boundaryCondition="false" compartment="c" constant="false" hasOnlySubstanceUnits="false" id="M_acglc_DASH_D_c" name="6-Acetyl-D-glucose" fbc:charge="0" fbc:chemicalFormula="C8H14O7" />
      <species boundaryCondition="false" compartment="c" constant="false" hasOnlySubstanceUnits="false" id="M_acglu_c" name="N-Acetyl-L-glutamate" fbc:charge="-2" fbc:chemicalFormula="C7H9NO5" />
      <species boundaryCondition="false" compartment="c" constant="false" hasOnlySubstanceUnits="false" id="M_acmalt_c" name="Acetyl-maltose" fbc:charge="0" fbc:chemicalFormula="C14H24O12" />
      <species boundaryCondition="false" compartment="c" constant="false" hasOnlySubstanceUnits="false" id="M_acmana_c" name="N-Acetyl-D-mannosamine" fbc:charge="0" fbc:chemicalFormula="C8H15NO6" />
      <species boundaryCondition="false" compartment="c" constant="false" hasOnlySubstanceUnits="false" id="M_acmanap_c" name="N-Acetyl-D-mannosamine 6-phosphate" fbc:charge="-2" fbc:chemicalFormula="C8H14NO9P" />
      <species boundaryCondition="false" compartment="c" constant="false" hasOnlySubstanceUnits="false" id="M_acmum6p_c" name="N-acetylmuramate 6-phosphate" fbc:charge="-3" fbc:chemicalFormula="C11H17NO11P" />
      <species boundaryCondition="false" compartment="c" constant="false" hasOnlySubstanceUnits="false" id="M_acnam_c" name="N-Acetylneuraminate" fbc:charge="-1" fbc:chemicalFormula="C11H18NO9" />
      <species boundaryCondition="false" compartment="c" constant="false" hasOnlySubstanceUnits="false" id="M_acon_DASH_C_c" name="cis-Aconitate" fbc:charge="-3" fbc:chemicalFormula="C6H3O6" />
      <species boundaryCondition="false" compartment="c" constant="false" hasOnlySubstanceUnits="false" id="M_acon_DASH_T_c" name="trans-Aconitate" fbc:charge="-3" fbc:chemicalFormula="C6H3O6" />
      <species boundaryCondition="false" compartment="c" constant="false" hasOnlySubstanceUnits="false" id="M_aconm_c" name="E-3-carboxy-2-pentenedioate 6-methyl ester" fbc:charge="-2" fbc:chemicalFormula="C7H6O6" />
      <species boundaryCondition="false" compartment="c" constant="false" hasOnlySubstanceUnits="false" id="M_acorn_c" name="N2-Acetyl-L-ornithine" fbc:charge="0" fbc:chemicalFormula="C7H14N2O3" />
      <species boundaryCondition="false" compartment="c" constant="false" hasOnlySubstanceUnits="false" id="M_acser_c" name="O-Acetyl-L-serine" fbc:charge="0" fbc:chemicalFormula="C5H9NO4" />
      <species boundaryCondition="false" compartment="c" constant="false" hasOnlySubstanceUnits="false" id="M_actACP_c" name="Acetoacetyl-ACP" fbc:charge="-1" fbc:chemicalFormula="C15H25N2O9PRS" />
      <species boundaryCondition="false" compartment="c" constant="false" hasOnlySubstanceUnits="false" id="M_actp_c" name="Acetyl phosphate" fbc:charge="-2" fbc:chemicalFormula="C2H3O5P" />
      <species boundaryCondition="false" compartment="c" constant="false" hasOnlySubstanceUnits="false" id="M_ade_c" name="Adenine" fbc:charge="0" fbc:chemicalFormula="C5H5N5" />
      <species boundaryCondition="false" compartment="c" constant="false" hasOnlySubstanceUnits="false" id="M_adn_c" name="Adenosine" fbc:charge="0" fbc:chemicalFormula="C10H13N5O4" />
      <species boundaryCondition="false" compartment="c" constant="false" hasOnlySubstanceUnits="false" id="M_adocbi_c" name="Adenosyl cobinamide" fbc:charge="1" fbc:chemicalFormula="C58H84CoN16O11" />
      <species boundaryCondition="false" compartment="c" constant="false" hasOnlySubstanceUnits="false" id="M_adocbip_c" name="Adenosyl cobinamide phosphate" fbc:charge="-1" fbc:chemicalFormula="C58H83CoN16O14P" />
      <species boundaryCondition="false" compartment="c" constant="false" hasOnlySubstanceUnits="false" id="M_adocbl_c" name="Adenosylcobalamin" fbc:charge="0" fbc:chemicalFormula="C72H100CoN18O17P" />
      <species boundaryCondition="false" compartment="c" constant="false" hasOnlySubstanceUnits="false" id="M_adp_c" name="ADP" fbc:charge="-3" fbc:chemicalFormula="C10H12N5O10P2" />
      <species boundaryCondition="false" compartment="c" constant="false" hasOnlySubstanceUnits="false" id="M_adpglc_c" name="ADPglucose" fbc:charge="-2" fbc:chemicalFormula="C16H23N5O15P2" />
      <species boundaryCondition="false" compartment="c" constant="false" hasOnlySubstanceUnits="false" id="M_adphep_DASH_DD_c" name="ADP-D-glycero-D-manno-heptose" fbc:charge="-2" fbc:chemicalFormula="C17H25N5O16P2" />
      <species boundaryCondition="false" compartment="c" constant="false" hasOnlySubstanceUnits="false" id="M_adphep_DASH_LD_c" name="ADP-L-glycero-D-manno-heptose" fbc:charge="-2" fbc:chemicalFormula="C17H25N5O16P2" />
      <species boundaryCondition="false" compartment="c" constant="false" hasOnlySubstanceUnits="false" id="M_adprib_c" name="ADPribose" fbc:charge="-2" fbc:chemicalFormula="C15H21N5O14P2" />
      <species boundaryCondition="false" compartment="c" constant="false" hasOnlySubstanceUnits="false" id="M_ag_c" name="silver" fbc:charge="1" fbc:chemicalFormula="Ag" />
      <species boundaryCondition="false" compartment="c" constant="false" hasOnlySubstanceUnits="false" id="M_agdpcbi_c" name="Adenosine-GDP-cobinamide" fbc:charge="-1" fbc:chemicalFormula="C68H95CoN21O21P2" />
      <species boundaryCondition="false" compartment="c" constant="false" hasOnlySubstanceUnits="false" id="M_agm_c" name="Agmatine" fbc:charge="2" fbc:chemicalFormula="C5H16N4" />
      <species boundaryCondition="false" compartment="c" constant="false" hasOnlySubstanceUnits="false" id="M_ahcys_c" name="S-Adenosyl-L-homocysteine" fbc:charge="0" fbc:chemicalFormula="C14H20N6O5S" />
      <species boundaryCondition="false" compartment="c" constant="false" hasOnlySubstanceUnits="false" id="M_ahdt_c" name="2-Amino-4-hydroxy-6-(erythro-1,2,3-trihydroxypropyl)dihydropteridine triphosphate" fbc:charge="-4" fbc:chemicalFormula="C9H12N5O13P3" />
      <species boundaryCondition="false" compartment="c" constant="false" hasOnlySubstanceUnits="false" id="M_aicar_c" name="5-Amino-1-(5-Phospho-D-ribosyl)imidazole-4-carboxamide" fbc:charge="-2" fbc:chemicalFormula="C9H13N4O8P" />
      <species boundaryCondition="false" compartment="c" constant="false" hasOnlySubstanceUnits="false" id="M_air_c" name="5-amino-1-(5-phospho-D-ribosyl)imidazole" fbc:charge="-2" fbc:chemicalFormula="C8H12N3O7P" />
      <species boundaryCondition="false" compartment="c" constant="false" hasOnlySubstanceUnits="false" id="M_akg_c" name="2-Oxoglutarate" fbc:charge="-2" fbc:chemicalFormula="C5H4O5" />
      <species boundaryCondition="false" compartment="c" constant="false" hasOnlySubstanceUnits="false" id="M_ala_DASH_B_c" name="beta-Alanine" fbc:charge="0" fbc:chemicalFormula="C3H7NO2" />
      <species boundaryCondition="false" compartment="c" constant="false" hasOnlySubstanceUnits="false" id="M_ala_DASH_D_c" name="D-Alanine" fbc:charge="0" fbc:chemicalFormula="C3H7NO2" />
      <species boundaryCondition="false" compartment="c" constant="false" hasOnlySubstanceUnits="false" id="M_ala_DASH_L_c" name="L-Alanine" fbc:charge="0" fbc:chemicalFormula="C3H7NO2" />
      <species boundaryCondition="false" compartment="c" constant="false" hasOnlySubstanceUnits="false" id="M_alaala_c" name="D-Alanyl-D-alanine" fbc:charge="0" fbc:chemicalFormula="C6H12N2O3" />
      <species boundaryCondition="false" compartment="c" constant="false" hasOnlySubstanceUnits="false" id="M_alac_DASH_S_c" name="(S)-2-Acetolactate" fbc:charge="-1" fbc:chemicalFormula="C5H7O4" />
      <species boundaryCondition="false" compartment="c" constant="false" hasOnlySubstanceUnits="false" id="M_alatrna_c" name="L-Alanyl-tRNA(Ala)" fbc:charge="1" fbc:chemicalFormula="C3H6NOR" />
      <species boundaryCondition="false" compartment="c" constant="false" hasOnlySubstanceUnits="false" id="M_all_DASH_D_c" name="D-Allose" fbc:charge="0" fbc:chemicalFormula="C6H12O6" />
      <species boundaryCondition="false" compartment="c" constant="false" hasOnlySubstanceUnits="false" id="M_all6p_c" name="D-Allose 6-phosphate" fbc:charge="-2" fbc:chemicalFormula="C6H11O9P" />
      <species boundaryCondition="false" compartment="c" constant="false" hasOnlySubstanceUnits="false" id="M_alltn_c" name="Allantoin" fbc:charge="0" fbc:chemicalFormula="C4H6N4O3" />
      <species boundaryCondition="false" compartment="c" constant="false" hasOnlySubstanceUnits="false" id="M_alltt_c" name="Allantoate" fbc:charge="-1" fbc:chemicalFormula="C4H7N4O4" />
      <species boundaryCondition="false" compartment="c" constant="false" hasOnlySubstanceUnits="false" id="M_allul6p_c" name="Allulose 6-phosphate" fbc:charge="-2" fbc:chemicalFormula="C6H11O9P" />
      <species boundaryCondition="false" compartment="c" constant="false" hasOnlySubstanceUnits="false" id="M_altrn_c" name="D-Altronate" fbc:charge="-1" fbc:chemicalFormula="C6H11O7" />
      <species boundaryCondition="false" compartment="c" constant="false" hasOnlySubstanceUnits="false" id="M_amet_c" name="S-Adenosyl-L-methionine" fbc:charge="1" fbc:chemicalFormula="C15H23N6O5S" />
      <species boundaryCondition="false" compartment="c" constant="false" hasOnlySubstanceUnits="false" id="M_ametam_c" name="S-Adenosylmethioninamine" fbc:charge="2" fbc:chemicalFormula="C14H24N6O3S" />
      <species boundaryCondition="false" compartment="c" constant="false" hasOnlySubstanceUnits="false" id="M_amob_c" name="S-Adenosyl-4-methylthio-2-oxobutanoate" fbc:charge="0" fbc:chemicalFormula="C15H19N5O6S" />
      <species boundaryCondition="false" compartment="c" constant="false" hasOnlySubstanceUnits="false" id="M_amp_c" name="AMP" fbc:charge="-2" fbc:chemicalFormula="C10H12N5O7P" />
      <species boundaryCondition="false" compartment="c" constant="false" hasOnlySubstanceUnits="false" id="M_anhgm_c" name="N-Acetyl-D-glucosamine(anhydrous)N-Acetylmuramic acid" fbc:charge="-1" fbc:chemicalFormula="C19H29N2O12" />
      <species boundaryCondition="false" compartment="c" constant="false" hasOnlySubstanceUnits="false" id="M_anhgm3p_c" name="N-Acetyl-D-glucosamine(anhydrous)N-Acetylmuramyl-tripeptide" fbc:charge="-2" fbc:chemicalFormula="C34H52N6O19" />
      <species boundaryCondition="false" compartment="c" constant="false" hasOnlySubstanceUnits="false" id="M_anhgm4p_c" name="N-Acetyl-D-glucosamine(anhydrous)N-Acetylmuramyl-tetrapeptide" fbc:charge="-2" fbc:chemicalFormula="C37H57N7O20" />
      <species boundaryCondition="false" compartment="c" constant="false" hasOnlySubstanceUnits="false" id="M_anhm_c" name="1,6-anhydrous-N-Acetylmuramate" fbc:charge="-1" fbc:chemicalFormula="C11H16NO7" />
      <species boundaryCondition="false" compartment="c" constant="false" hasOnlySubstanceUnits="false" id="M_anhm3p_c" name="1,6-anhydrous-N-Acetylmuramyl-tripeptide" fbc:charge="-2" fbc:chemicalFormula="C26H39N5O14" />
      <species boundaryCondition="false" compartment="c" constant="false" hasOnlySubstanceUnits="false" id="M_anhm4p_c" name="1,6-anhydrous-N-Acetylmuramyl-tetrapeptide" fbc:charge="-2" fbc:chemicalFormula="C29H44N6O15" />
      <species boundaryCondition="false" compartment="c" constant="false" hasOnlySubstanceUnits="false" id="M_anth_c" name="Anthranilate" fbc:charge="-1" fbc:chemicalFormula="C7H6NO2" />
      <species boundaryCondition="false" compartment="c" constant="false" hasOnlySubstanceUnits="false" id="M_ap4a_c" name="P1,P4-Bis(5'-adenosyl) tetraphosphate" fbc:charge="-4" fbc:chemicalFormula="C20H24N10O19P4" />
      <species boundaryCondition="false" compartment="c" constant="false" hasOnlySubstanceUnits="false" id="M_ap5a_c" name="P1,P5-Bis(5'-adenosyl) pentaphosphate" fbc:charge="-5" fbc:chemicalFormula="C20H24N10O22P5" />
      <species boundaryCondition="false" compartment="c" constant="false" hasOnlySubstanceUnits="false" id="M_apg120_c" name="acyl phosphatidylglycerol (n-C12:0)" fbc:charge="-1" fbc:chemicalFormula="C42H80O11P" />
      <species boundaryCondition="false" compartment="c" constant="false" hasOnlySubstanceUnits="false" id="M_apg140_c" name="acyl phosphatidylglycerol (n-C14:0)" fbc:charge="-1" fbc:chemicalFormula="C48H92O11P" />
      <species boundaryCondition="false" compartment="c" constant="false" hasOnlySubstanceUnits="false" id="M_apg141_c" name="acyl phosphatidylglycerol (n-C14:1)" fbc:charge="-1" fbc:chemicalFormula="C48H86O11P" />
      <species boundaryCondition="false" compartment="c" constant="false" hasOnlySubstanceUnits="false" id="M_apg160_c" name="acyl phosphatidylglycerol (n-C16:0)" fbc:charge="-1" fbc:chemicalFormula="C54H104O11P" />
      <species boundaryCondition="false" compartment="c" constant="false" hasOnlySubstanceUnits="false" id="M_apg161_c" name="acyl phosphatidylglycerol (n-C16:1)" fbc:charge="-1" fbc:chemicalFormula="C54H98O11P" />
      <species boundaryCondition="false" compartment="c" constant="false" hasOnlySubstanceUnits="false" id="M_apg180_c" name="acyl phosphatidylglycerol (n-C18:0)" fbc:charge="-1" fbc:chemicalFormula="C60H116O11P" />
      <species boundaryCondition="false" compartment="c" constant="false" hasOnlySubstanceUnits="false" id="M_apg181_c" name="acyl phosphatidylglycerol (n-C18:1)" fbc:charge="-1" fbc:chemicalFormula="C60H110O11P" />
      <species boundaryCondition="false" compartment="c" constant="false" hasOnlySubstanceUnits="false" id="M_apoACP_c" name="apoprotein [acyl carrier protein]" fbc:charge="0" fbc:chemicalFormula="RHO" />
      <species boundaryCondition="false" compartment="c" constant="false" hasOnlySubstanceUnits="false" id="M_appl_c" name="1-Aminopropan-2-ol" fbc:charge="1" fbc:chemicalFormula="C3H10NO" />
      <species boundaryCondition="false" compartment="c" constant="false" hasOnlySubstanceUnits="false" id="M_aps_c" name="Adenosine 5'-phosphosulfate" fbc:charge="-2" fbc:chemicalFormula="C10H12N5O10PS" />
      <species boundaryCondition="false" compartment="c" constant="false" hasOnlySubstanceUnits="false" id="M_ara5p_c" name="D-Arabinose 5-phosphate" fbc:charge="-2" fbc:chemicalFormula="C5H9O8P" />
      <species boundaryCondition="false" compartment="c" constant="false" hasOnlySubstanceUnits="false" id="M_arab_DASH_L_c" name="L-Arabinose" fbc:charge="0" fbc:chemicalFormula="C5H10O5" />
      <species boundaryCondition="false" compartment="c" constant="false" hasOnlySubstanceUnits="false" id="M_aragund_c" name="O-acetyl-rhamanosyl-N-acetylglucosamyl-undecaprenyl diphosphate" fbc:charge="-2" fbc:chemicalFormula="C71H115N1O17P2" />
      <species boundaryCondition="false" compartment="c" constant="false" hasOnlySubstanceUnits="false" id="M_arbt6p_c" name="Arbutin 6-phosphate" fbc:charge="-2" fbc:chemicalFormula="C12H15O10P" />
      <species boundaryCondition="false" compartment="c" constant="false" hasOnlySubstanceUnits="false" id="M_arbtn_c" name="aerobactin minus Fe3" fbc:charge="-3" fbc:chemicalFormula="C22H33N4O13" />
      <species boundaryCondition="false" compartment="c" constant="false" hasOnlySubstanceUnits="false" id="M_arbtn_DASH_fe3_c" name="Aerobactin" fbc:charge="0" fbc:chemicalFormula="C22H33FeN4O13" />
      <species boundaryCondition="false" compartment="c" constant="false" hasOnlySubstanceUnits="false" id="M_arg_DASH_L_c" name="L-Arginine" fbc:charge="1" fbc:chemicalFormula="C6H15N4O2" />
      <species boundaryCondition="false" compartment="c" constant="false" hasOnlySubstanceUnits="false" id="M_argsuc_c" name="N(omega)-(L-Arginino)succinate" fbc:charge="-1" fbc:chemicalFormula="C10H17N4O6" />
      <species boundaryCondition="false" compartment="c" constant="false" hasOnlySubstanceUnits="false" id="M_argtrna_c" name="L-Arginyl-tRNA(Arg)" fbc:charge="2" fbc:chemicalFormula="C6H14N4OR" />
      <species boundaryCondition="false" compartment="c" constant="false" hasOnlySubstanceUnits="false" id="M_ascb6p_c" name="L-ascorbate-6-phosphate" fbc:charge="-2" fbc:chemicalFormula="C6H7O9P" />
      <species boundaryCondition="false" compartment="c" constant="false" hasOnlySubstanceUnits="false" id="M_asn_DASH_L_c" name="L-Asparagine" fbc:charge="0" fbc:chemicalFormula="C4H8N2O3" />
      <species boundaryCondition="false" compartment="c" constant="false" hasOnlySubstanceUnits="false" id="M_asntrna_c" name="L-Asparaginyl-tRNA(Asn)" fbc:charge="1" fbc:chemicalFormula="C14H24N2O12PR2" />
      <species boundaryCondition="false" compartment="c" constant="false" hasOnlySubstanceUnits="false" id="M_aso3_c" name="arsenite" fbc:charge="-3" fbc:chemicalFormula="AsO3" />
      <species boundaryCondition="false" compartment="c" constant="false" hasOnlySubstanceUnits="false" id="M_aso4_c" name="arsenate" fbc:charge="-3" fbc:chemicalFormula="AsO4" />
      <species boundaryCondition="false" compartment="c" constant="false" hasOnlySubstanceUnits="false" id="M_asp_DASH_L_c" name="L-Aspartate" fbc:charge="-1" fbc:chemicalFormula="C4H6NO4" />
      <species boundaryCondition="false" compartment="c" constant="false" hasOnlySubstanceUnits="false" id="M_aspsa_c" name="L-Aspartate 4-semialdehyde" fbc:charge="0" fbc:chemicalFormula="C4H7NO3" />
      <species boundaryCondition="false" compartment="c" constant="false" hasOnlySubstanceUnits="false" id="M_asptrna_c" name="L-Aspartyl-tRNA(Asp)" fbc:charge="0" fbc:chemicalFormula="C4H5NO3R" />
      <species boundaryCondition="false" compartment="c" constant="false" hasOnlySubstanceUnits="false" id="M_athr_DASH_L_c" name="L-Allo-threonine" fbc:charge="0" fbc:chemicalFormula="C4H9NO3" />
      <species boundaryCondition="false" compartment="c" constant="false" hasOnlySubstanceUnits="false" id="M_athtp_c" name="adenosine thiamine triphosphate" fbc:charge="-2" fbc:chemicalFormula="C22H28N9O13P3S" />
      <species boundaryCondition="false" compartment="c" constant="false" hasOnlySubstanceUnits="false" id="M_atp_c" name="ATP" fbc:charge="-4" fbc:chemicalFormula="C10H12N5O13P3" />
      <species boundaryCondition="false" compartment="c" constant="false" hasOnlySubstanceUnits="false" id="M_b2coa_c" name="Crotonoyl-CoA" fbc:charge="-4" fbc:chemicalFormula="C25H36N7O17P3S" />
      <species boundaryCondition="false" compartment="c" constant="false" hasOnlySubstanceUnits="false" id="M_bbtcoa_c" name="gamma-butyrobetainyl-CoA" fbc:charge="-3" fbc:chemicalFormula="C28H46N8O17P3S" />
      <species boundaryCondition="false" compartment="c" constant="false" hasOnlySubstanceUnits="false" id="M_betald_c" name="Betaine aldehyde" fbc:charge="1" fbc:chemicalFormula="C5H12NO" />
      <species boundaryCondition="false" compartment="c" constant="false" hasOnlySubstanceUnits="false" id="M_bglycogen_c" name="branching glycogen" fbc:charge="0" fbc:chemicalFormula="C6H10O5" />
      <species boundaryCondition="false" compartment="c" constant="false" hasOnlySubstanceUnits="false" id="M_bmoco_c" name="bis-molybdenum cofactor" fbc:charge="-4" fbc:chemicalFormula="C20H20N10O13P2S4Mo" />
      <species boundaryCondition="false" compartment="c" constant="false" hasOnlySubstanceUnits="false" id="M_bmoco1gdp_c" name="bis-molybdopterin mono-guanine dinucleotide" fbc:charge="-4" fbc:chemicalFormula="C30H32N15O20P3S4Mo" />
      <species boundaryCondition="false" compartment="c" constant="false" hasOnlySubstanceUnits="false" id="M_bmocogdp_c" name="bis-molybdopterin guanine dinucleotide" fbc:charge="-4" fbc:chemicalFormula="C40H44N20O27P4S4Mo" />
      <species boundaryCondition="false" compartment="c" constant="false" hasOnlySubstanceUnits="false" id="M_btal_c" name="Butanal" fbc:charge="0" fbc:chemicalFormula="C4H8O" />
      <species boundaryCondition="false" compartment="c" constant="false" hasOnlySubstanceUnits="false" id="M_btcoa_c" name="Butanoyl-CoA" fbc:charge="-4" fbc:chemicalFormula="C25H38N7O17P3S" />
      <species boundaryCondition="false" compartment="c" constant="false" hasOnlySubstanceUnits="false" id="M_btn_c" name="Biotin" fbc:charge="-1" fbc:chemicalFormula="C10H15N2O3S" />
      <species boundaryCondition="false" compartment="c" constant="false" hasOnlySubstanceUnits="false" id="M_btnso_c" name="d-biotin d-sulfoxide" fbc:charge="-1" fbc:chemicalFormula="C10H15N2O4S" />
      <species boundaryCondition="false" compartment="c" constant="false" hasOnlySubstanceUnits="false" id="M_but_c" name="Butyrate (n-C4:0)" fbc:charge="-1" fbc:chemicalFormula="C4H7O2" />
      <species boundaryCondition="false" compartment="c" constant="false" hasOnlySubstanceUnits="false" id="M_but2eACP_c" name="But-2-enoyl-[acyl-carrier protein]" fbc:charge="-1" fbc:chemicalFormula="C15H25N2O8PRS" />
      <species boundaryCondition="false" compartment="c" constant="false" hasOnlySubstanceUnits="false" id="M_butACP_c" name="Butyryl-ACP (n-C4:0ACP)" fbc:charge="-1" fbc:chemicalFormula="C15H27N2O8PRS" />
      <species boundaryCondition="false" compartment="c" constant="false" hasOnlySubstanceUnits="false" id="M_butso3_c" name="butanesulfonate" fbc:charge="-1" fbc:chemicalFormula="C4H9O3S" />
      <species boundaryCondition="false" compartment="c" constant="false" hasOnlySubstanceUnits="false" id="M_bwco_c" name="tungsten bispterin cofactor" fbc:charge="-4" fbc:chemicalFormula="C20H20N10O13P2S4W" />
      <species boundaryCondition="false" compartment="c" constant="false" hasOnlySubstanceUnits="false" id="M_bwco1gdp_c" name="tungsten bispterin cofactor mono-guanine dinucleotide" fbc:charge="-4" fbc:chemicalFormula="C30H32N15O20P3S4W" />
      <species boundaryCondition="false" compartment="c" constant="false" hasOnlySubstanceUnits="false" id="M_bwcogdp_c" name="tungsten bispterin cofactor guanine dinucleotide" fbc:charge="-4" fbc:chemicalFormula="C40H44N20O27P4S4W" />
      <species boundaryCondition="false" compartment="c" constant="false" hasOnlySubstanceUnits="false" id="M_ca2_c" name="Calcium" fbc:charge="2" fbc:chemicalFormula="Ca" />
      <species boundaryCondition="false" compartment="c" constant="false" hasOnlySubstanceUnits="false" id="M_camp_c" name="cAMP" fbc:charge="-1" fbc:chemicalFormula="C10H11N5O6P" />
      <species boundaryCondition="false" compartment="c" constant="false" hasOnlySubstanceUnits="false" id="M_cbasp_c" name="N-Carbamoyl-L-aspartate" fbc:charge="-2" fbc:chemicalFormula="C5H6N2O5" />
      <species boundaryCondition="false" compartment="c" constant="false" hasOnlySubstanceUnits="false" id="M_cbi_c" name="Cobinamide" fbc:charge="0" fbc:chemicalFormula="C48H72CoN11O8" />
      <species boundaryCondition="false" compartment="c" constant="false" hasOnlySubstanceUnits="false" id="M_cbl1_c" name="Cob(I)alamin" fbc:charge="-1" fbc:chemicalFormula="C62H88CoN13O14P" />
      <species boundaryCondition="false" compartment="c" constant="false" hasOnlySubstanceUnits="false" id="M_cbm_c" name="Carbamate" fbc:charge="-1" fbc:chemicalFormula="CH2NO2" />
      <species boundaryCondition="false" compartment="c" constant="false" hasOnlySubstanceUnits="false" id="M_cbp_c" name="Carbamoyl phosphate" fbc:charge="-2" fbc:chemicalFormula="CH2NO5P" />
      <species boundaryCondition="false" compartment="c" constant="false" hasOnlySubstanceUnits="false" id="M_cd2_c" name="Cadmium" fbc:charge="2" fbc:chemicalFormula="Cd" />
      <species boundaryCondition="false" compartment="c" constant="false" hasOnlySubstanceUnits="false" id="M_cddec5eACP_c" name="cis-dodec-5-enoyl-[acyl-carrier protein] (n-C12:1)" fbc:charge="-1" fbc:chemicalFormula="C23H41N2O8PRS" />
      <species boundaryCondition="false" compartment="c" constant="false" hasOnlySubstanceUnits="false" id="M_cdec3eACP_c" name="cis-dec-3-enoyl-[acyl-carrier protein] (n-C10:1)" fbc:charge="-1" fbc:chemicalFormula="C21H37N2O8PRS" />
      <species boundaryCondition="false" compartment="c" constant="false" hasOnlySubstanceUnits="false" id="M_cdg_c" name="7-deaza-7-carboxyguanine" fbc:charge="-1" fbc:chemicalFormula="C7H5N4O3" />
      <species boundaryCondition="false" compartment="c" constant="false" hasOnlySubstanceUnits="false" id="M_cdp_c" name="CDP" fbc:charge="-3" fbc:chemicalFormula="C9H12N3O11P2" />
      <species boundaryCondition="false" compartment="c" constant="false" hasOnlySubstanceUnits="false" id="M_cdpdddecg_c" name="CDP-1,2-didodecanoylglycerol" fbc:charge="-2" fbc:chemicalFormula="C36H63N3O15P2" />
      <species boundaryCondition="false" compartment="c" constant="false" hasOnlySubstanceUnits="false" id="M_cdpdhdec9eg_c" name="CDP-1,2-dihexadec-9-enoylglycerol" fbc:charge="-2" fbc:chemicalFormula="C44H75N3O15P2" />
      <species boundaryCondition="false" compartment="c" constant="false" hasOnlySubstanceUnits="false" id="M_cdpdhdecg_c" name="CDP-1,2-dihexadecanoylglycerol" fbc:charge="-2" fbc:chemicalFormula="C44H79N3O15P2" />
      <species boundaryCondition="false" compartment="c" constant="false" hasOnlySubstanceUnits="false" id="M_cdpdodec11eg_c" name="CDP-1,2-dioctadec-11-enoylglycerol" fbc:charge="-2" fbc:chemicalFormula="C48H83N3O15P2" />
      <species boundaryCondition="false" compartment="c" constant="false" hasOnlySubstanceUnits="false" id="M_cdpdodecg_c" name="CDP-1,2-dioctadecanoylglycerol" fbc:charge="-2" fbc:chemicalFormula="C48H87N3O15P2" />
      <species boundaryCondition="false" compartment="c" constant="false" hasOnlySubstanceUnits="false" id="M_cdpdtdec7eg_c" name="CDP-1,2-ditetradec-7-enoylglycerol" fbc:charge="-2" fbc:chemicalFormula="C40H67N3O15P2" />
      <species boundaryCondition="false" compartment="c" constant="false" hasOnlySubstanceUnits="false" id="M_cdpdtdecg_c" name="CDP-1,2-ditetradecanoylglycerol" fbc:charge="-2" fbc:chemicalFormula="C40H71N3O15P2" />
      <species boundaryCondition="false" compartment="c" constant="false" hasOnlySubstanceUnits="false" id="M_cechddd_c" name="cis-3-(3-carboxyethyl)-3,5-cyclohexadiene-1,2-diol" fbc:charge="-1" fbc:chemicalFormula="C9H11O4" />
      <species boundaryCondition="false" compartment="c" constant="false" hasOnlySubstanceUnits="false" id="M_cenchddd_c" name="cis-3-(3-carboxyethenyl)-3,5-cyclohexadiene-1,2-diol" fbc:charge="-1" fbc:chemicalFormula="C9H9O4" />
      <species boundaryCondition="false" compartment="c" constant="false" hasOnlySubstanceUnits="false" id="M_cgly_c" name="Cys-Gly" fbc:charge="0" fbc:chemicalFormula="C5H10N2O3S" />
      <species boundaryCondition="false" compartment="c" constant="false" hasOnlySubstanceUnits="false" id="M_chol_c" name="Choline" fbc:charge="1" fbc:chemicalFormula="C5H14NO" />
      <species boundaryCondition="false" compartment="c" constant="false" hasOnlySubstanceUnits="false" id="M_chor_c" name="chorismate" fbc:charge="-2" fbc:chemicalFormula="C10H8O6" />
      <species boundaryCondition="false" compartment="c" constant="false" hasOnlySubstanceUnits="false" id="M_chtbs6p_c" name="diacetylchitobiose-6-phosphate" fbc:charge="-2" fbc:chemicalFormula="C16H27N2O14P" />
      <species boundaryCondition="false" compartment="c" constant="false" hasOnlySubstanceUnits="false" id="M_cinnm_c" name="trans-Cinnamate" fbc:charge="-1" fbc:chemicalFormula="C9H7O2" />
      <species boundaryCondition="false" compartment="c" constant="false" hasOnlySubstanceUnits="false" id="M_cit_c" name="Citrate" fbc:charge="-3" fbc:chemicalFormula="C6H5O7" />
      <species boundaryCondition="false" compartment="c" constant="false" hasOnlySubstanceUnits="false" id="M_citr_DASH_L_c" name="L-Citrulline" fbc:charge="0" fbc:chemicalFormula="C6H13N3O3" />
      <species boundaryCondition="false" compartment="c" constant="false" hasOnlySubstanceUnits="false" id="M_ckdo_c" name="CMP-3-deoxy-D-manno-octulosonate" fbc:charge="-2" fbc:chemicalFormula="C17H24N3O15P" />
      <species boundaryCondition="false" compartment="c" constant="false" hasOnlySubstanceUnits="false" id="M_cl_c" name="Chloride" fbc:charge="-1" fbc:chemicalFormula="Cl" />
      <species boundaryCondition="false" compartment="c" constant="false" hasOnlySubstanceUnits="false" id="M_cmp_c" name="CMP" fbc:charge="-2" fbc:chemicalFormula="C9H12N3O8P" />
      <species boundaryCondition="false" compartment="c" constant="false" hasOnlySubstanceUnits="false" id="M_co2_c" name="CO2" fbc:charge="0" fbc:chemicalFormula="CO2" />
      <species boundaryCondition="false" compartment="c" constant="false" hasOnlySubstanceUnits="false" id="M_coa_c" name="Coenzyme A" fbc:charge="-4" fbc:chemicalFormula="C21H32N7O16P3S" />
      <species boundaryCondition="false" compartment="c" constant="false" hasOnlySubstanceUnits="false" id="M_cobalt2_c" name="Co2+" fbc:charge="2" fbc:chemicalFormula="Co" />
      <species boundaryCondition="false" compartment="c" constant="false" hasOnlySubstanceUnits="false" id="M_colipa_c" name="core oligosaccharide lipid A" fbc:charge="-11" fbc:chemicalFormula="C176H303N2O100P4" />
      <species boundaryCondition="false" compartment="c" constant="false" hasOnlySubstanceUnits="false" id="M_cpe160_c" name="cyclopropane phosphatidylethanolamine (dihexadec-9,10-cyclo-anoyl, n-C16:0 cyclo)" fbc:charge="0" fbc:chemicalFormula="C39H74N1O8P1" />
      <species boundaryCondition="false" compartment="c" constant="false" hasOnlySubstanceUnits="false" id="M_cpe180_c" name="cyclopropane phosphatidylethanolamine (dioctadec-11,12-cyclo-anoyl, n-C18:0 cyclo)" fbc:charge="0" fbc:chemicalFormula="C43H82N1O8P1" />
      <species boundaryCondition="false" compartment="c" constant="false" hasOnlySubstanceUnits="false" id="M_cpg160_c" name="cyclopropane phosphatidylglycerol (dihexadec-9,10-cyclo-anoyl, n-C16:0 cyclo)" fbc:charge="-1" fbc:chemicalFormula="C40H74O10P1" />
      <species boundaryCondition="false" compartment="c" constant="false" hasOnlySubstanceUnits="false" id="M_cpg180_c" name="cyclopropane phosphatidylglycerol (dioctadec-11,12-cyclo-anoyl, n-C18:0 cyclo)" fbc:charge="-1" fbc:chemicalFormula="C44H82O10P1" />
      <species boundaryCondition="false" compartment="c" constant="false" hasOnlySubstanceUnits="false" id="M_cpgn_c" name="coprogen" fbc:charge="-1" fbc:chemicalFormula="C35H52N6O13Fe" />
      <species boundaryCondition="false" compartment="c" constant="false" hasOnlySubstanceUnits="false" id="M_cpgn_DASH_un_c" name="coprogen unloaded (no Fe(III))" fbc:charge="-4" fbc:chemicalFormula="C35H52N6O13" />
      <species boundaryCondition="false" compartment="c" constant="false" hasOnlySubstanceUnits="false" id="M_cph4_c" name="6-carboxy-5,6,7,8-tetrahydropterin" fbc:charge="-1" fbc:chemicalFormula="C7H8N5O3" />
      <species boundaryCondition="false" compartment="c" constant="false" hasOnlySubstanceUnits="false" id="M_cpmp_c" name="cyclic pyranopterin monophosphate" fbc:charge="-1" fbc:chemicalFormula="C10H13N5O8P" />
      <species boundaryCondition="false" compartment="c" constant="false" hasOnlySubstanceUnits="false" id="M_cpppg3_c" name="Coproporphyrinogen III" fbc:charge="-4" fbc:chemicalFormula="C36H40N4O8" />
      <species boundaryCondition="false" compartment="c" constant="false" hasOnlySubstanceUnits="false" id="M_crn_c" name="L-Carnitine" fbc:charge="0" fbc:chemicalFormula="C7H15NO3" />
      <species boundaryCondition="false" compartment="c" constant="false" hasOnlySubstanceUnits="false" id="M_crn_DASH_D_c" name="D-Carnitine" fbc:charge="0" fbc:chemicalFormula="C7H15NO3" />
      <species boundaryCondition="false" compartment="c" constant="false" hasOnlySubstanceUnits="false" id="M_crnDcoa_c" name="D-carnitinyl-CoA" fbc:charge="-3" fbc:chemicalFormula="C28H46N8O18P3S" />
      <species boundaryCondition="false" compartment="c" constant="false" hasOnlySubstanceUnits="false" id="M_crncoa_c" name="L-Carnitinyl-CoA" fbc:charge="-3" fbc:chemicalFormula="C28H46N8O18P3S" />
      <species boundaryCondition="false" compartment="c" constant="false" hasOnlySubstanceUnits="false" id="M_csn_c" name="Cytosine" fbc:charge="0" fbc:chemicalFormula="C4H5N3O" />
      <species boundaryCondition="false" compartment="c" constant="false" hasOnlySubstanceUnits="false" id="M_ctbt_c" name="crotonobetaine" fbc:charge="0" fbc:chemicalFormula="C7H13NO2" />
      <species boundaryCondition="false" compartment="c" constant="false" hasOnlySubstanceUnits="false" id="M_ctbtcoa_c" name="crotonobetainyl-CoA" fbc:charge="-3" fbc:chemicalFormula="C28H44N8O17P3S" />
      <species boundaryCondition="false" compartment="c" constant="false" hasOnlySubstanceUnits="false" id="M_ctp_c" name="CTP" fbc:charge="-4" fbc:chemicalFormula="C9H12N3O14P3" />
      <species boundaryCondition="false" compartment="c" constant="false" hasOnlySubstanceUnits="false" id="M_cu_c" name="Cu+" fbc:charge="1" fbc:chemicalFormula="Cu" />
      <species boundaryCondition="false" compartment="c" constant="false" hasOnlySubstanceUnits="false" id="M_cu2_c" name="Cu2+" fbc:charge="2" fbc:chemicalFormula="Cu" />
      <species boundaryCondition="false" compartment="c" constant="false" hasOnlySubstanceUnits="false" id="M_cyan_c" name="Hydrogen cyanide" fbc:charge="0" fbc:chemicalFormula="CHN" />
      <species boundaryCondition="false" compartment="c" constant="false" hasOnlySubstanceUnits="false" id="M_cynt_c" name="Cyanate" fbc:charge="-1" fbc:chemicalFormula="CNO" />
      <species boundaryCondition="false" compartment="c" constant="false" hasOnlySubstanceUnits="false" id="M_cys_DASH_D_c" name="D-Cysteine" fbc:charge="0" fbc:chemicalFormula="C3H7NO2S" />
      <species boundaryCondition="false" compartment="c" constant="false" hasOnlySubstanceUnits="false" id="M_cys_DASH_L_c" name="L-Cysteine" fbc:charge="0" fbc:chemicalFormula="C3H7NO2S" />
      <species boundaryCondition="false" compartment="c" constant="false" hasOnlySubstanceUnits="false" id="M_cyst_DASH_L_c" name="L-Cystathionine" fbc:charge="0" fbc:chemicalFormula="C7H14N2O4S" />
      <species boundaryCondition="false" compartment="c" constant="false" hasOnlySubstanceUnits="false" id="M_cystrna_c" name="L-Cysteinyl-tRNA(Cys)" fbc:charge="1" fbc:chemicalFormula="C3H6NOSR" />
      <species boundaryCondition="false" compartment="c" constant="false" hasOnlySubstanceUnits="false" id="M_cytd_c" name="Cytidine" fbc:charge="0" fbc:chemicalFormula="C9H13N3O5" />
      <species boundaryCondition="false" compartment="c" constant="false" hasOnlySubstanceUnits="false" id="M_dad_DASH_2_c" name="Deoxyadenosine" fbc:charge="0" fbc:chemicalFormula="C10H13N5O3" />
      <species boundaryCondition="false" compartment="c" constant="false" hasOnlySubstanceUnits="false" id="M_dad_DASH_5_c" name="5'-Deoxyadenosine" fbc:charge="0" fbc:chemicalFormula="C10H13N5O3" />
      <species boundaryCondition="false" compartment="c" constant="false" hasOnlySubstanceUnits="false" id="M_dadp_c" name="dADP" fbc:charge="-3" fbc:chemicalFormula="C10H12N5O9P2" />
      <species boundaryCondition="false" compartment="c" constant="false" hasOnlySubstanceUnits="false" id="M_damp_c" name="dAMP" fbc:charge="-2" fbc:chemicalFormula="C10H12N5O6P" />
      <species boundaryCondition="false" compartment="c" constant="false" hasOnlySubstanceUnits="false" id="M_dann_c" name="7,8-Diaminononanoate" fbc:charge="1" fbc:chemicalFormula="C9H21N2O2" />
      <species boundaryCondition="false" compartment="c" constant="false" hasOnlySubstanceUnits="false" id="M_datp_c" name="dATP" fbc:charge="-4" fbc:chemicalFormula="C10H12N5O12P3" />
      <species boundaryCondition="false" compartment="c" constant="false" hasOnlySubstanceUnits="false" id="M_db4p_c" name="3,4-dihydroxy-2-butanone 4-phosphate" fbc:charge="-2" fbc:chemicalFormula="C4H7O6P" />
      <species boundaryCondition="false" compartment="c" constant="false" hasOnlySubstanceUnits="false" id="M_dc2coa_c" name="trans-Dec-2-enoyl-CoA" fbc:charge="-4" fbc:chemicalFormula="C31H48N7O17P3S" />
      <species boundaryCondition="false" compartment="c" constant="false" hasOnlySubstanceUnits="false" id="M_dca_c" name="Decanoate (n-C10:0)" fbc:charge="-1" fbc:chemicalFormula="C10H19O2" />
      <species boundaryCondition="false" compartment="c" constant="false" hasOnlySubstanceUnits="false" id="M_dcaACP_c" name="Decanoyl-ACP (n-C10:0ACP)" fbc:charge="-1" fbc:chemicalFormula="C21H39N2O8PRS" />
      <species boundaryCondition="false" compartment="c" constant="false" hasOnlySubstanceUnits="false" id="M_dcacoa_c" name="Decanoyl-CoA (n-C10:0CoA)" fbc:charge="-4" fbc:chemicalFormula="C31H50N7O17P3S" />
      <species boundaryCondition="false" compartment="c" constant="false" hasOnlySubstanceUnits="false" id="M_dcamp_c" name="N6-(1,2-Dicarboxyethyl)-AMP" fbc:charge="-4" fbc:chemicalFormula="C14H14N5O11P" />
      <species boundaryCondition="false" compartment="c" constant="false" hasOnlySubstanceUnits="false" id="M_dcdp_c" name="dCDP" fbc:charge="-3" fbc:chemicalFormula="C9H12N3O10P2" />
      <species boundaryCondition="false" compartment="c" constant="false" hasOnlySubstanceUnits="false" id="M_dcmp_c" name="dCMP" fbc:charge="-2" fbc:chemicalFormula="C9H12N3O7P" />
      <species boundaryCondition="false" compartment="c" constant="false" hasOnlySubstanceUnits="false" id="M_dctp_c" name="dCTP" fbc:charge="-4" fbc:chemicalFormula="C9H12N3O13P3" />
      <species boundaryCondition="false" compartment="c" constant="false" hasOnlySubstanceUnits="false" id="M_dcyt_c" name="Deoxycytidine" fbc:charge="0" fbc:chemicalFormula="C9H13N3O4" />
      <species boundaryCondition="false" compartment="c" constant="false" hasOnlySubstanceUnits="false" id="M_dd2coa_c" name="trans-Dodec-2-enoyl-CoA" fbc:charge="-4" fbc:chemicalFormula="C33H52N7O17P3S" />
      <species boundaryCondition="false" compartment="c" constant="false" hasOnlySubstanceUnits="false" id="M_ddca_c" name="Dodecanoate (n-C12:0)" fbc:charge="-1" fbc:chemicalFormula="C12H23O2" />
      <species boundaryCondition="false" compartment="c" constant="false" hasOnlySubstanceUnits="false" id="M_ddcaACP_c" name="Dodecanoyl-ACP (n-C12:0ACP)" fbc:charge="-1" fbc:chemicalFormula="C23H43N2O8PRS" />
      <species boundaryCondition="false" compartment="c" constant="false" hasOnlySubstanceUnits="false" id="M_ddcacoa_c" name="Dodecanoyl-CoA (n-C12:0CoA)" fbc:charge="-4" fbc:chemicalFormula="C33H54N7O17P3S" />
      <species boundaryCondition="false" compartment="c" constant="false" hasOnlySubstanceUnits="false" id="M_ddcap_c" name="Dodecanoly-phosphate (n-C12:0)" fbc:charge="-1" fbc:chemicalFormula="C12H24O5P1" />
      <species boundaryCondition="false" compartment="c" constant="false" hasOnlySubstanceUnits="false" id="M_dgdp_c" name="dGDP" fbc:charge="-3" fbc:chemicalFormula="C10H12N5O10P2" />
      <species boundaryCondition="false" compartment="c" constant="false" hasOnlySubstanceUnits="false" id="M_dgmp_c" name="dGMP" fbc:charge="-2" fbc:chemicalFormula="C10H12N5O7P" />
      <species boundaryCondition="false" compartment="c" constant="false" hasOnlySubstanceUnits="false" id="M_dgslnt_c" name="Selenodiglutathione" fbc:charge="-2" fbc:chemicalFormula="C20H30N6O12S2Se" />
      <species boundaryCondition="false" compartment="c" constant="false" hasOnlySubstanceUnits="false" id="M_dgsn_c" name="Deoxyguanosine" fbc:charge="0" fbc:chemicalFormula="C10H13N5O4" />
      <species boundaryCondition="false" compartment="c" constant="false" hasOnlySubstanceUnits="false" id="M_dgtp_c" name="dGTP" fbc:charge="-4" fbc:chemicalFormula="C10H12N5O13P3" />
      <species boundaryCondition="false" compartment="c" constant="false" hasOnlySubstanceUnits="false" id="M_dha_c" name="Dihydroxyacetone" fbc:charge="0" fbc:chemicalFormula="C3H6O3" />
      <species boundaryCondition="false" compartment="c" constant="false" hasOnlySubstanceUnits="false" id="M_dhap_c" name="Dihydroxyacetone phosphate" fbc:charge="-2" fbc:chemicalFormula="C3H5O6P" />
      <species boundaryCondition="false" compartment="c" constant="false" hasOnlySubstanceUnits="false" id="M_dhcinnm_c" name="2,3-dihydroxicinnamic acid" fbc:charge="-1" fbc:chemicalFormula="C9H7O4" />
      <species boundaryCondition="false" compartment="c" constant="false" hasOnlySubstanceUnits="false" id="M_dhf_c" name="7,8-Dihydrofolate" fbc:charge="-2" fbc:chemicalFormula="C19H19N7O6" />
      <species boundaryCondition="false" compartment="c" constant="false" hasOnlySubstanceUnits="false" id="M_dhgly_c" name="dehydroglycine" fbc:charge="-1" fbc:chemicalFormula="C2H2NO2" />
      <species boundaryCondition="false" compartment="c" constant="false" hasOnlySubstanceUnits="false" id="M_dhmpt_c" name="Dihydromonapterin" fbc:charge="0" fbc:chemicalFormula="C9H13N5O4" />
      <species boundaryCondition="false" compartment="c" constant="false" hasOnlySubstanceUnits="false" id="M_dhmptp_c" name="dihydromonapterin-triphosphate" fbc:charge="-4" fbc:chemicalFormula="C9H12N5O13P3" />
      <species boundaryCondition="false" compartment="c" constant="false" hasOnlySubstanceUnits="false" id="M_dhna_c" name="1,4-Dihydroxy-2-naphthoate" fbc:charge="-1" fbc:chemicalFormula="C11H7O4" />
      <species boundaryCondition="false" compartment="c" constant="false" hasOnlySubstanceUnits="false" id="M_dhnpt_c" name="Dihydroneopterin" fbc:charge="0" fbc:chemicalFormula="C9H13N5O4" />
      <species boundaryCondition="false" compartment="c" constant="false" hasOnlySubstanceUnits="false" id="M_dhor_DASH_S_c" name="(S)-Dihydroorotate" fbc:charge="-1" fbc:chemicalFormula="C5H5N2O4" />
      <species boundaryCondition="false" compartment="c" constant="false" hasOnlySubstanceUnits="false" id="M_dhpmp_c" name="Dihydroneopterin monophosphate" fbc:charge="-2" fbc:chemicalFormula="C9H12N5O7P" />
      <species boundaryCondition="false" compartment="c" constant="false" hasOnlySubstanceUnits="false" id="M_dhpppn_c" name="3-(2,3-Dihydroxyphenyl)propanoate" fbc:charge="-1" fbc:chemicalFormula="C9H9O4" />
      <species boundaryCondition="false" compartment="c" constant="false" hasOnlySubstanceUnits="false" id="M_dhpt_c" name="Dihydropteroate" fbc:charge="-1" fbc:chemicalFormula="C14H13N6O3" />
      <species boundaryCondition="false" compartment="c" constant="false" hasOnlySubstanceUnits="false" id="M_dhptd_c" name="4,5-dihydroxy-2,3-pentanedione" fbc:charge="0" fbc:chemicalFormula="C5H8O4" />
      <species boundaryCondition="false" compartment="c" constant="false" hasOnlySubstanceUnits="false" id="M_dhptdn_c" name="6,7-Dihydropteridine" fbc:charge="0" fbc:chemicalFormula="C6H6N4" />
      <species boundaryCondition="false" compartment="c" constant="false" hasOnlySubstanceUnits="false" id="M_didp_c" name="dIDP" fbc:charge="-3" fbc:chemicalFormula="C10H11N4O10P2" />
      <species boundaryCondition="false" compartment="c" constant="false" hasOnlySubstanceUnits="false" id="M_dimp_c" name="dIMP" fbc:charge="-2" fbc:chemicalFormula="C10H11N4O7P" />
      <species boundaryCondition="false" compartment="c" constant="false" hasOnlySubstanceUnits="false" id="M_din_c" name="Deoxyinosine" fbc:charge="0" fbc:chemicalFormula="C10H12N4O4" />
      <species boundaryCondition="false" compartment="c" constant="false" hasOnlySubstanceUnits="false" id="M_ditp_c" name="dITP" fbc:charge="-4" fbc:chemicalFormula="C10H11N4O13P3" />
      <species boundaryCondition="false" compartment="c" constant="false" hasOnlySubstanceUnits="false" id="M_dmbzid_c" name="5,6-Dimethylbenzimidazole" fbc:charge="0" fbc:chemicalFormula="C9H10N2" />
      <species boundaryCondition="false" compartment="c" constant="false" hasOnlySubstanceUnits="false" id="M_dmlz_c" name="6,7-Dimethyl-8-(1-D-ribityl)lumazine" fbc:charge="0" fbc:chemicalFormula="C13H18N4O6" />
      <species boundaryCondition="false" compartment="c" constant="false" hasOnlySubstanceUnits="false" id="M_dmpp_c" name="Dimethylallyl diphosphate" fbc:charge="-3" fbc:chemicalFormula="C5H9O7P2" />
      <species boundaryCondition="false" compartment="c" constant="false" hasOnlySubstanceUnits="false" id="M_dms_c" name="Dimethyl sulfide" fbc:charge="0" fbc:chemicalFormula="C2H6S" />
      <species boundaryCondition="false" compartment="c" constant="false" hasOnlySubstanceUnits="false" id="M_dmso_c" name="Dimethyl sulfoxide" fbc:charge="0" fbc:chemicalFormula="C2H6OS" />
      <species boundaryCondition="false" compartment="c" constant="false" hasOnlySubstanceUnits="false" id="M_dnad_c" name="Deamino-NAD+" fbc:charge="-2" fbc:chemicalFormula="C21H24N6O15P2" />
      <species boundaryCondition="false" compartment="c" constant="false" hasOnlySubstanceUnits="false" id="M_dpcoa_c" name="Dephospho-CoA" fbc:charge="-2" fbc:chemicalFormula="C21H33N7O13P2S" />
      <species boundaryCondition="false" compartment="c" constant="false" hasOnlySubstanceUnits="false" id="M_dsbdox_c" name="fused thiol:disulfide interchange protein (oxidized)" fbc:charge="0" fbc:chemicalFormula="X" />
      <species boundaryCondition="false" compartment="c" constant="false" hasOnlySubstanceUnits="false" id="M_dsbdrd_c" name="fused thiol:disulfide interchange protein (reduced)" fbc:charge="0" fbc:chemicalFormula="XH2" />
      <species boundaryCondition="false" compartment="c" constant="false" hasOnlySubstanceUnits="false" id="M_dscl_c" name="dihydrosirohydrochlorin" fbc:charge="-7" fbc:chemicalFormula="C42H41N4O16" />
      <species boundaryCondition="false" compartment="c" constant="false" hasOnlySubstanceUnits="false" id="M_dtbt_c" name="Dethiobiotin" fbc:charge="-1" fbc:chemicalFormula="C10H17N2O3" />
      <species boundaryCondition="false" compartment="c" constant="false" hasOnlySubstanceUnits="false" id="M_dtdp_c" name="dTDP" fbc:charge="-3" fbc:chemicalFormula="C10H13N2O11P2" />
      <species boundaryCondition="false" compartment="c" constant="false" hasOnlySubstanceUnits="false" id="M_dtdp4aaddg_c" name="dTDP-4-acetamido-4,6-dideoxy-D-galactose" fbc:charge="-2" fbc:chemicalFormula="C18H27N3O15P2" />
      <species boundaryCondition="false" compartment="c" constant="false" hasOnlySubstanceUnits="false" id="M_dtdp4addg_c" name="dTDP-4-amino-4,6-dideoxy-D-galactose" fbc:charge="-1" fbc:chemicalFormula="C16H26N3O14P2" />
      <species boundaryCondition="false" compartment="c" constant="false" hasOnlySubstanceUnits="false" id="M_dtdp4d6dg_c" name="dTDP-4-dehydro-6-deoxy-D-glucose" fbc:charge="-2" fbc:chemicalFormula="C16H22N2O15P2" />
      <species boundaryCondition="false" compartment="c" constant="false" hasOnlySubstanceUnits="false" id="M_dtdp4d6dm_c" name="dTDP-4-dehydro-6-deoxy-L-mannose" fbc:charge="-2" fbc:chemicalFormula="C16H22N2O15P2" />
      <species boundaryCondition="false" compartment="c" constant="false" hasOnlySubstanceUnits="false" id="M_dtdpglu_c" name="dTDPglucose" fbc:charge="-2" fbc:chemicalFormula="C16H24N2O16P2" />
      <species boundaryCondition="false" compartment="c" constant="false" hasOnlySubstanceUnits="false" id="M_dtdprmn_c" name="dTDP-L-rhamnose" fbc:charge="-2" fbc:chemicalFormula="C16H24N2O15P2" />
      <species boundaryCondition="false" compartment="c" constant="false" hasOnlySubstanceUnits="false" id="M_dtmp_c" name="dTMP" fbc:charge="-2" fbc:chemicalFormula="C10H13N2O8P" />
      <species boundaryCondition="false" compartment="c" constant="false" hasOnlySubstanceUnits="false" id="M_dttp_c" name="dTTP" fbc:charge="-4" fbc:chemicalFormula="C10H13N2O14P3" />
      <species boundaryCondition="false" compartment="c" constant="false" hasOnlySubstanceUnits="false" id="M_dudp_c" name="dUDP" fbc:charge="-3" fbc:chemicalFormula="C9H11N2O11P2" />
      <species boundaryCondition="false" compartment="c" constant="false" hasOnlySubstanceUnits="false" id="M_dump_c" name="dUMP" fbc:charge="-2" fbc:chemicalFormula="C9H11N2O8P" />
      <species boundaryCondition="false" compartment="c" constant="false" hasOnlySubstanceUnits="false" id="M_duri_c" name="Deoxyuridine" fbc:charge="0" fbc:chemicalFormula="C9H12N2O5" />
      <species boundaryCondition="false" compartment="c" constant="false" hasOnlySubstanceUnits="false" id="M_dutp_c" name="dUTP" fbc:charge="-4" fbc:chemicalFormula="C9H11N2O14P3" />
      <species boundaryCondition="false" compartment="c" constant="false" hasOnlySubstanceUnits="false" id="M_dxyl_c" name="1-deoxy-D-xylulose" fbc:charge="0" fbc:chemicalFormula="C5H10O4" />
      <species boundaryCondition="false" compartment="c" constant="false" hasOnlySubstanceUnits="false" id="M_dxyl5p_c" name="1-deoxy-D-xylulose 5-phosphate" fbc:charge="-2" fbc:chemicalFormula="C5H9O7P" />
      <species boundaryCondition="false" compartment="c" constant="false" hasOnlySubstanceUnits="false" id="M_e4p_c" name="D-Erythrose 4-phosphate" fbc:charge="-2" fbc:chemicalFormula="C4H7O7P" />
      <species boundaryCondition="false" compartment="c" constant="false" hasOnlySubstanceUnits="false" id="M_egmeACP_c" name="Enoylglutaryl-[acyl-carrier protein] methyl ester" fbc:charge="-1" fbc:chemicalFormula="C17H27N2O10PRS" />
      <species boundaryCondition="false" compartment="c" constant="false" hasOnlySubstanceUnits="false" id="M_eig3p_c" name="D-erythro-1-(Imidazol-4-yl)glycerol 3-phosphate" fbc:charge="-2" fbc:chemicalFormula="C6H9N2O6P" />
      <species boundaryCondition="false" compartment="c" constant="false" hasOnlySubstanceUnits="false" id="M_enter_c" name="Enterochelin" fbc:charge="0" fbc:chemicalFormula="C30H27N3O15" />
      <species boundaryCondition="false" compartment="c" constant="false" hasOnlySubstanceUnits="false" id="M_epmeACP_c" name="Enoylpimeloyl-[acyl-carrier protein] methyl ester" fbc:charge="-1" fbc:chemicalFormula="C19H31N2O10PRS" />
      <species boundaryCondition="false" compartment="c" constant="false" hasOnlySubstanceUnits="false" id="M_etha_c" name="Ethanolamine" fbc:charge="1" fbc:chemicalFormula="C2H8NO" />
      <species boundaryCondition="false" compartment="c" constant="false" hasOnlySubstanceUnits="false" id="M_ethso3_c" name="ethanesulfonate" fbc:charge="-1" fbc:chemicalFormula="C2H5O3S" />
      <species boundaryCondition="false" compartment="c" constant="false" hasOnlySubstanceUnits="false" id="M_etoh_c" name="Ethanol" fbc:charge="0" fbc:chemicalFormula="C2H6O" />
      <species boundaryCondition="false" compartment="c" constant="false" hasOnlySubstanceUnits="false" id="M_f1p_c" name="D-Fructose 1-phosphate" fbc:charge="-2" fbc:chemicalFormula="C6H11O9P" />
      <species boundaryCondition="false" compartment="c" constant="false" hasOnlySubstanceUnits="false" id="M_f6p_c" name="D-Fructose 6-phosphate" fbc:charge="-2" fbc:chemicalFormula="C6H11O9P" />
      <species boundaryCondition="false" compartment="c" constant="false" hasOnlySubstanceUnits="false" id="M_fad_c" name="Flavin adenine dinucleotide oxidized" fbc:charge="-2" fbc:chemicalFormula="C27H31N9O15P2" />
      <species boundaryCondition="false" compartment="c" constant="false" hasOnlySubstanceUnits="false" id="M_fadh2_c" name="Flavin adenine dinucleotide reduced" fbc:charge="-2" fbc:chemicalFormula="C27H33N9O15P2" />
      <species boundaryCondition="false" compartment="c" constant="false" hasOnlySubstanceUnits="false" id="M_fald_c" name="Formaldehyde" fbc:charge="0" fbc:chemicalFormula="CH2O" />
      <species boundaryCondition="false" compartment="c" constant="false" hasOnlySubstanceUnits="false" id="M_fc1p_c" name="L-Fuculose 1-phosphate" fbc:charge="-2" fbc:chemicalFormula="C6H11O8P" />
      <species boundaryCondition="false" compartment="c" constant="false" hasOnlySubstanceUnits="false" id="M_fcl_DASH_L_c" name="L-fuculose" fbc:charge="0" fbc:chemicalFormula="C6H12O5" />
      <species boundaryCondition="false" compartment="c" constant="false" hasOnlySubstanceUnits="false" id="M_fdp_c" name="D-Fructose 1,6-bisphosphate" fbc:charge="-4" fbc:chemicalFormula="C6H10O12P2" />
      <species boundaryCondition="false" compartment="c" constant="false" hasOnlySubstanceUnits="false" id="M_fe2_c" name="Fe2+" fbc:charge="2" fbc:chemicalFormula="Fe" />
      <species boundaryCondition="false" compartment="c" constant="false" hasOnlySubstanceUnits="false" id="M_fe3_c" name="Fe3+" fbc:charge="3" fbc:chemicalFormula="Fe" />
      <species boundaryCondition="false" compartment="c" constant="false" hasOnlySubstanceUnits="false" id="M_fe3dhbzs_c" name="ferric 2,3-dihydroxybenzoylserine" fbc:charge="2" fbc:chemicalFormula="C10H10NO6Fe" />
      <species boundaryCondition="false" compartment="c" constant="false" hasOnlySubstanceUnits="false" id="M_fe3hox_c" name="Fe(III)hydroxamate" fbc:charge="0" fbc:chemicalFormula="C9H18O6N3Fe" />
      <species boundaryCondition="false" compartment="c" constant="false" hasOnlySubstanceUnits="false" id="M_fe3hox_DASH_un_c" name="Fe(III)hydoxamate, unloaded" fbc:charge="-3" fbc:chemicalFormula="C9H18O6N3" />
      <species boundaryCondition="false" compartment="c" constant="false" hasOnlySubstanceUnits="false" id="M_fecrm_c" name="Ferrichrome" fbc:charge="0" fbc:chemicalFormula="C27H42FeN9O12" />
      <species boundaryCondition="false" compartment="c" constant="false" hasOnlySubstanceUnits="false" id="M_fecrm_DASH_un_c" name="Ferrichrome minus Fe(III)" fbc:charge="-3" fbc:chemicalFormula="C27H42N9O12" />
      <species boundaryCondition="false" compartment="c" constant="false" hasOnlySubstanceUnits="false" id="M_feenter_c" name="Fe-enterobactin" fbc:charge="3" fbc:chemicalFormula="C30H27FeN3O15" />
      <species boundaryCondition="false" compartment="c" constant="false" hasOnlySubstanceUnits="false" id="M_feoxam_c" name="ferroxamine" fbc:charge="1" fbc:chemicalFormula="C25H46FeN6O8" />
      <species boundaryCondition="false" compartment="c" constant="false" hasOnlySubstanceUnits="false" id="M_feoxam_DASH_un_c" name="ferroxamine minus Fe(3)" fbc:charge="-2" fbc:chemicalFormula="C25H46N6O8" />
      <species boundaryCondition="false" compartment="c" constant="false" hasOnlySubstanceUnits="false" id="M_fgam_c" name="N2-Formyl-N1-(5-phospho-D-ribosyl)glycinamide" fbc:charge="-2" fbc:chemicalFormula="C8H13N2O9P" />
      <species boundaryCondition="false" compartment="c" constant="false" hasOnlySubstanceUnits="false" id="M_flxr_c" name="Flavodoxin reduced" fbc:charge="-1" fbc:chemicalFormula="XH" />
      <species boundaryCondition="false" compartment="c" constant="false" hasOnlySubstanceUnits="false" id="M_flxso_c" name="flavodoxin semi oxidized" fbc:charge="0" fbc:chemicalFormula="XH" />
      <species boundaryCondition="false" compartment="c" constant="false" hasOnlySubstanceUnits="false" id="M_fmettrna_c" name="N-Formylmethionyl-tRNA" fbc:charge="0" fbc:chemicalFormula="C6H9NO2SR" />
      <species boundaryCondition="false" compartment="c" constant="false" hasOnlySubstanceUnits="false" id="M_fmn_c" name="FMN" fbc:charge="-2" fbc:chemicalFormula="C17H19N4O9P" />
      <species boundaryCondition="false" compartment="c" constant="false" hasOnlySubstanceUnits="false" id="M_fmnh2_c" name="Reduced FMN" fbc:charge="-2" fbc:chemicalFormula="C17H21N4O9P" />
      <species boundaryCondition="false" compartment="c" constant="false" hasOnlySubstanceUnits="false" id="M_for_c" name="Formate" fbc:charge="-1" fbc:chemicalFormula="CH1O2" />
      <species boundaryCondition="false" compartment="c" constant="false" hasOnlySubstanceUnits="false" id="M_forcoa_c" name="Formyl-CoA" fbc:charge="-4" fbc:chemicalFormula="C22H32N7O17P3S" />
      <species boundaryCondition="false" compartment="c" constant="false" hasOnlySubstanceUnits="false" id="M_fpram_c" name="2-(Formamido)-N1-(5-phospho-D-ribosyl)acetamidine" fbc:charge="-1" fbc:chemicalFormula="C8H15N3O8P" />
      <species boundaryCondition="false" compartment="c" constant="false" hasOnlySubstanceUnits="false" id="M_fprica_c" name="5-Formamido-1-(5-phospho-D-ribosyl)imidazole-4-carboxamide" fbc:charge="-2" fbc:chemicalFormula="C10H13N4O9P" />
      <species boundaryCondition="false" compartment="c" constant="false" hasOnlySubstanceUnits="false" id="M_frdp_c" name="Farnesyl diphosphate" fbc:charge="-3" fbc:chemicalFormula="C15H25O7P2" />
      <species boundaryCondition="false" compartment="c" constant="false" hasOnlySubstanceUnits="false" id="M_fru_c" name="D-Fructose" fbc:charge="0" fbc:chemicalFormula="C6H12O6" />
      <species boundaryCondition="false" compartment="c" constant="false" hasOnlySubstanceUnits="false" id="M_frulys_c" name="fructoselysine" fbc:charge="1" fbc:chemicalFormula="C12H25N2O7" />
      <species boundaryCondition="false" compartment="c" constant="false" hasOnlySubstanceUnits="false" id="M_frulysp_c" name="fructoselysine Phosphate" fbc:charge="-1" fbc:chemicalFormula="C12H24N2O10P" />
      <species boundaryCondition="false" compartment="c" constant="false" hasOnlySubstanceUnits="false" id="M_fruur_c" name="D-Fructuronate" fbc:charge="-1" fbc:chemicalFormula="C6H9O7" />
      <species boundaryCondition="false" compartment="c" constant="false" hasOnlySubstanceUnits="false" id="M_fuc_DASH_L_c" name="L-Fucose" fbc:charge="0" fbc:chemicalFormula="C6H12O5" />
      <species boundaryCondition="false" compartment="c" constant="false" hasOnlySubstanceUnits="false" id="M_fum_c" name="Fumarate" fbc:charge="-2" fbc:chemicalFormula="C4H2O4" />
      <species boundaryCondition="false" compartment="c" constant="false" hasOnlySubstanceUnits="false" id="M_g1p_c" name="D-Glucose 1-phosphate" fbc:charge="-2" fbc:chemicalFormula="C6H11O9P" />
      <species boundaryCondition="false" compartment="c" constant="false" hasOnlySubstanceUnits="false" id="M_g3p_c" name="Glyceraldehyde 3-phosphate" fbc:charge="-2" fbc:chemicalFormula="C3H5O6P" />
      <species boundaryCondition="false" compartment="c" constant="false" hasOnlySubstanceUnits="false" id="M_g3pc_c" name="sn-Glycero-3-phosphocholine" fbc:charge="0" fbc:chemicalFormula="C8H20NO6P" />
      <species boundaryCondition="false" compartment="c" constant="false" hasOnlySubstanceUnits="false" id="M_g3pe_c" name="sn-Glycero-3-phosphoethanolamine" fbc:charge="0" fbc:chemicalFormula="C5H14NO6P" />
      <species boundaryCondition="false" compartment="c" constant="false" hasOnlySubstanceUnits="false" id="M_g3pg_c" name="Glycerophosphoglycerol" fbc:charge="-1" fbc:chemicalFormula="C6H14O8P" />
      <species boundaryCondition="false" compartment="c" constant="false" hasOnlySubstanceUnits="false" id="M_g3pi_c" name="sn-Glycero-3-phospho-1-inositol" fbc:charge="-1" fbc:chemicalFormula="C9H18O11P" />
      <species boundaryCondition="false" compartment="c" constant="false" hasOnlySubstanceUnits="false" id="M_g3ps_c" name="Glycerophosphoserine" fbc:charge="-1" fbc:chemicalFormula="C6H13NO8P" />
      <species boundaryCondition="false" compartment="c" constant="false" hasOnlySubstanceUnits="false" id="M_g6p_c" name="D-Glucose 6-phosphate" fbc:charge="-2" fbc:chemicalFormula="C6H11O9P" />
      <species boundaryCondition="false" compartment="c" constant="false" hasOnlySubstanceUnits="false" id="M_gagicolipa_c" name="galactosyl-glucosyl-inner core oligosaccharide lipid A" fbc:charge="-11" fbc:chemicalFormula="C157H271N2O84P4" />
      <species boundaryCondition="false" compartment="c" constant="false" hasOnlySubstanceUnits="false" id="M_gal_c" name="D-Galactose" fbc:charge="0" fbc:chemicalFormula="C6H12O6" />
      <species boundaryCondition="false" compartment="c" constant="false" hasOnlySubstanceUnits="false" id="M_gal1p_c" name="alpha-D-Galactose 1-phosphate" fbc:charge="-2" fbc:chemicalFormula="C6H11O9P" />
      <species boundaryCondition="false" compartment="c" constant="false" hasOnlySubstanceUnits="false" id="M_galct_DASH_D_c" name="D-Galactarate" fbc:charge="-2" fbc:chemicalFormula="C6H8O8" />
      <species boundaryCondition="false" compartment="c" constant="false" hasOnlySubstanceUnits="false" id="M_galctn_DASH_D_c" name="D-Galactonate" fbc:charge="-1" fbc:chemicalFormula="C6H11O7" />
      <species boundaryCondition="false" compartment="c" constant="false" hasOnlySubstanceUnits="false" id="M_galctn_DASH_L_c" name="L-Galactonate" fbc:charge="-1" fbc:chemicalFormula="C6H11O7" />
      <species boundaryCondition="false" compartment="c" constant="false" hasOnlySubstanceUnits="false" id="M_galt1p_c" name="Galactitol 1-phosphate" fbc:charge="-2" fbc:chemicalFormula="C6H13O9P" />
      <species boundaryCondition="false" compartment="c" constant="false" hasOnlySubstanceUnits="false" id="M_galur_c" name="D-Galacturonate" fbc:charge="-1" fbc:chemicalFormula="C6H9O7" />
      <species boundaryCondition="false" compartment="c" constant="false" hasOnlySubstanceUnits="false" id="M_gam1p_c" name="D-Glucosamine 1-phosphate" fbc:charge="-1" fbc:chemicalFormula="C6H13NO8P" />
      <species boundaryCondition="false" compartment="c" constant="false" hasOnlySubstanceUnits="false" id="M_gam6p_c" name="D-Glucosamine 6-phosphate" fbc:charge="-1" fbc:chemicalFormula="C6H13NO8P" />
      <species boundaryCondition="false" compartment="c" constant="false" hasOnlySubstanceUnits="false" id="M_gar_c" name="N1-(5-Phospho-D-ribosyl)glycinamide" fbc:charge="-1" fbc:chemicalFormula="C7H14N2O8P" />
      <species boundaryCondition="false" compartment="c" constant="false" hasOnlySubstanceUnits="false" id="M_garagund_c" name="glucosyl-O-acetyl-rhamanosyl-N-acetylglucosamyl-undecaprenyl diphosphate" fbc:charge="-2" fbc:chemicalFormula="C77H125N1O22P2" />
      <species boundaryCondition="false" compartment="c" constant="false" hasOnlySubstanceUnits="false" id="M_gbbtn_c" name="gamma-butyrobetaine" fbc:charge="0" fbc:chemicalFormula="C7H15NO2" />
      <species boundaryCondition="false" compartment="c" constant="false" hasOnlySubstanceUnits="false" id="M_gcald_c" name="Glycolaldehyde" fbc:charge="0" fbc:chemicalFormula="C2H4O2" />
      <species boundaryCondition="false" compartment="c" constant="false" hasOnlySubstanceUnits="false" id="M_gdp_c" name="GDP" fbc:charge="-3" fbc:chemicalFormula="C10H12N5O11P2" />
      <species boundaryCondition="false" compartment="c" constant="false" hasOnlySubstanceUnits="false" id="M_gdpddman_c" name="GDP-4-dehydro-6-deoxy-D-mannose" fbc:charge="-2" fbc:chemicalFormula="C16H21N5O15P2" />
      <species boundaryCondition="false" compartment="c" constant="false" hasOnlySubstanceUnits="false" id="M_gdpfuc_c" name="GDP-L-fucose" fbc:charge="-2" fbc:chemicalFormula="C16H23N5O15P2" />
      <species boundaryCondition="false" compartment="c" constant="false" hasOnlySubstanceUnits="false" id="M_gdpmann_c" name="GDP-D-mannose" fbc:charge="-2" fbc:chemicalFormula="C16H23N5O16P2" />
      <species boundaryCondition="false" compartment="c" constant="false" hasOnlySubstanceUnits="false" id="M_gdpofuc_c" name="GDP-4-oxo-L-fucose" fbc:charge="-2" fbc:chemicalFormula="C16H21N5O15P2" />
      <species boundaryCondition="false" compartment="c" constant="false" hasOnlySubstanceUnits="false" id="M_gdptp_c" name="Guanosine 3'-diphosphate 5'-triphosphate" fbc:charge="-7" fbc:chemicalFormula="C10H11N5O20P5" />
      <species boundaryCondition="false" compartment="c" constant="false" hasOnlySubstanceUnits="false" id="M_gfgaragund_c" name="galactofuranosyl-glucosyl-O-acetyl-rhamanosyl-N-acetylglucosamyl-undecaprenyl diphosphate" fbc:charge="-2" fbc:chemicalFormula="C83H135N1O27P2" />
      <species boundaryCondition="false" compartment="c" constant="false" hasOnlySubstanceUnits="false" id="M_gg4abut_c" name="gamma-glutamyl-gamma aminobutyric acid" fbc:charge="-1" fbc:chemicalFormula="C9H15O5N2" />
      <species boundaryCondition="false" compartment="c" constant="false" hasOnlySubstanceUnits="false" id="M_ggagicolipa_c" name="glucosyl-galactosyl-glucosyl-inner core oligosaccharide lipid A" fbc:charge="-11" fbc:chemicalFormula="C163H281N2O89P4" />
      <species boundaryCondition="false" compartment="c" constant="false" hasOnlySubstanceUnits="false" id="M_ggbutal_c" name="gamma-glutamyl-gamma-butyraldehyde" fbc:charge="0" fbc:chemicalFormula="C9H16O4N2" />
      <species boundaryCondition="false" compartment="c" constant="false" hasOnlySubstanceUnits="false" id="M_gggagicolipa_c" name="glucosyl-glucosyl-galactosyl-glucosyl-inner core oligosaccharide lipid A" fbc:charge="-11" fbc:chemicalFormula="C169H291N2O94P4" />
      <species boundaryCondition="false" compartment="c" constant="false" hasOnlySubstanceUnits="false" id="M_ggptrc_c" name="gamma-glutamyl-putrescine" fbc:charge="1" fbc:chemicalFormula="C9H20O3N3" />
      <species boundaryCondition="false" compartment="c" constant="false" hasOnlySubstanceUnits="false" id="M_ghb_c" name="gamma-hydroxybutyrate" fbc:charge="-1" fbc:chemicalFormula="C4H7O3" />
      <species boundaryCondition="false" compartment="c" constant="false" hasOnlySubstanceUnits="false" id="M_gicolipa_c" name="glucosyl-inner core oligosaccharide lipid A" fbc:charge="-11" fbc:chemicalFormula="C151H261N2O79P4" />
      <species boundaryCondition="false" compartment="c" constant="false" hasOnlySubstanceUnits="false" id="M_glc_DASH_D_c" name="D-Glucose" fbc:charge="0" fbc:chemicalFormula="C6H12O6" />
      <species boundaryCondition="false" compartment="c" constant="false" hasOnlySubstanceUnits="false" id="M_glcn_c" name="D-Gluconate" fbc:charge="-1" fbc:chemicalFormula="C6H11O7" />
      <species boundaryCondition="false" compartment="c" constant="false" hasOnlySubstanceUnits="false" id="M_glcr_c" name="D-Glucarate" fbc:charge="-2" fbc:chemicalFormula="C6H8O8" />
      <species boundaryCondition="false" compartment="c" constant="false" hasOnlySubstanceUnits="false" id="M_glcur_c" name="D-Glucuronate" fbc:charge="-1" fbc:chemicalFormula="C6H9O7" />
      <species boundaryCondition="false" compartment="c" constant="false" hasOnlySubstanceUnits="false" id="M_gln_DASH_L_c" name="L-Glutamine" fbc:charge="0" fbc:chemicalFormula="C5H10N2O3" />
      <species boundaryCondition="false" compartment="c" constant="false" hasOnlySubstanceUnits="false" id="M_glntrna_c" name="L-Glutaminyl-tRNA(Gln)" fbc:charge="1" fbc:chemicalFormula="C5H9N2O2R" />
      <species boundaryCondition="false" compartment="c" constant="false" hasOnlySubstanceUnits="false" id="M_glu_DASH_D_c" name="D-Glutamate" fbc:charge="-1" fbc:chemicalFormula="C5H8NO4" />
      <species boundaryCondition="false" compartment="c" constant="false" hasOnlySubstanceUnits="false" id="M_glu_DASH_L_c" name="L-Glutamate" fbc:charge="-1" fbc:chemicalFormula="C5H8NO4" />
      <species boundaryCondition="false" compartment="c" constant="false" hasOnlySubstanceUnits="false" id="M_glu1sa_c" name="L-Glutamate 1-semialdehyde" fbc:charge="0" fbc:chemicalFormula="C5H9NO3" />
      <species boundaryCondition="false" compartment="c" constant="false" hasOnlySubstanceUnits="false" id="M_glu5p_c" name="L-Glutamate 5-phosphate" fbc:charge="-2" fbc:chemicalFormula="C5H8NO7P" />
      <species boundaryCondition="false" compartment="c" constant="false" hasOnlySubstanceUnits="false" id="M_glu5sa_c" name="L-Glutamate 5-semialdehyde" fbc:charge="0" fbc:chemicalFormula="C5H9NO3" />
      <species boundaryCondition="false" compartment="c" constant="false" hasOnlySubstanceUnits="false" id="M_glucys_c" name="gamma-L-Glutamyl-L-cysteine" fbc:charge="-1" fbc:chemicalFormula="C8H13N2O5S" />
      <species boundaryCondition="false" compartment="c" constant="false" hasOnlySubstanceUnits="false" id="M_glutrna_c" name="L-Glutamyl-tRNA(Glu)" fbc:charge="0" fbc:chemicalFormula="C5H7NO3R" />
      <species boundaryCondition="false" compartment="c" constant="false" hasOnlySubstanceUnits="false" id="M_glx_c" name="Glyoxylate" fbc:charge="-1" fbc:chemicalFormula="C2H1O3" />
      <species boundaryCondition="false" compartment="c" constant="false" hasOnlySubstanceUnits="false" id="M_gly_c" name="Glycine" fbc:charge="0" fbc:chemicalFormula="C2H5NO2" />
      <species boundaryCondition="false" compartment="c" constant="false" hasOnlySubstanceUnits="false" id="M_glyald_c" name="D-Glyceraldehyde" fbc:charge="0" fbc:chemicalFormula="C3H6O3" />
      <species boundaryCondition="false" compartment="c" constant="false" hasOnlySubstanceUnits="false" id="M_glyb_c" name="Glycine betaine" fbc:charge="0" fbc:chemicalFormula="C5H11NO2" />
      <species boundaryCondition="false" compartment="c" constant="false" hasOnlySubstanceUnits="false" id="M_glyc_c" name="Glycerol" fbc:charge="0" fbc:chemicalFormula="C3H8O3" />
      <species boundaryCondition="false" compartment="c" constant="false" hasOnlySubstanceUnits="false" id="M_glyc_DASH_R_c" name="(R)-Glycerate" fbc:charge="-1" fbc:chemicalFormula="C3H5O4" />
      <species boundaryCondition="false" compartment="c" constant="false" hasOnlySubstanceUnits="false" id="M_glyc2p_c" name="Glycerol 2-phosphate" fbc:charge="-2" fbc:chemicalFormula="C3H7O6P" />
      <species boundaryCondition="false" compartment="c" constant="false" hasOnlySubstanceUnits="false" id="M_glyc3p_c" name="Glycerol 3-phosphate" fbc:charge="-2" fbc:chemicalFormula="C3H7O6P" />
      <species boundaryCondition="false" compartment="c" constant="false" hasOnlySubstanceUnits="false" id="M_glyclt_c" name="Glycolate" fbc:charge="-1" fbc:chemicalFormula="C2H3O3" />
      <species boundaryCondition="false" compartment="c" constant="false" hasOnlySubstanceUnits="false" id="M_glycogen_c" name="glycogen" fbc:charge="0" fbc:chemicalFormula="C6H10O5" />
      <species boundaryCondition="false" compartment="c" constant="false" hasOnlySubstanceUnits="false" id="M_glytrna_c" name="Glycyl-tRNA(Gly)" fbc:charge="1" fbc:chemicalFormula="C2H4NOR" />
      <species boundaryCondition="false" compartment="c" constant="false" hasOnlySubstanceUnits="false" id="M_gmeACP_c" name="Glutaryl-[acyl-carrier protein] methyl ester" fbc:charge="-1" fbc:chemicalFormula="C17H29N2O10PRS" />
      <species boundaryCondition="false" compartment="c" constant="false" hasOnlySubstanceUnits="false" id="M_gmhep17bp_c" name="D-Glycero-D-manno-heptose 1,7-bisphosphate" fbc:charge="-4" fbc:chemicalFormula="C7H12O13P2" />
      <species boundaryCondition="false" compartment="c" constant="false" hasOnlySubstanceUnits="false" id="M_gmhep1p_c" name="D-Glycero-D-manno-heptose 1-phosphate" fbc:charge="-2" fbc:chemicalFormula="C7H13O10P" />
      <species boundaryCondition="false" compartment="c" constant="false" hasOnlySubstanceUnits="false" id="M_gmhep7p_c" name="D-Glycero-D-manno-heptose 7-phosphate" fbc:charge="-2" fbc:chemicalFormula="C7H13O10P" />
      <species boundaryCondition="false" compartment="c" constant="false" hasOnlySubstanceUnits="false" id="M_gmp_c" name="GMP" fbc:charge="-2" fbc:chemicalFormula="C10H12N5O8P" />
      <species boundaryCondition="false" compartment="c" constant="false" hasOnlySubstanceUnits="false" id="M_gp4g_c" name="P1,P4-Bis(5'-guanosyl) tetraphosphate" fbc:charge="-4" fbc:chemicalFormula="C20H24N10O21P4" />
      <species boundaryCondition="false" compartment="c" constant="false" hasOnlySubstanceUnits="false" id="M_grdp_c" name="Geranyl diphosphate" fbc:charge="-3" fbc:chemicalFormula="C10H17O7P2" />
      <species boundaryCondition="false" compartment="c" constant="false" hasOnlySubstanceUnits="false" id="M_grxox_c" name="glutaredoxin (oxidized)" fbc:charge="0" fbc:chemicalFormula="X" />
      <species boundaryCondition="false" compartment="c" constant="false" hasOnlySubstanceUnits="false" id="M_grxrd_c" name="glutaredoxin (reduced)" fbc:charge="0" fbc:chemicalFormula="XH2" />
      <species boundaryCondition="false" compartment="c" constant="false" hasOnlySubstanceUnits="false" id="M_gslnt_c" name="Glutathiolselenolate" fbc:charge="-1" fbc:chemicalFormula="C10H16N3O6SSe" />
      <species boundaryCondition="false" compartment="c" constant="false" hasOnlySubstanceUnits="false" id="M_gsn_c" name="Guanosine" fbc:charge="0" fbc:chemicalFormula="C10H13N5O5" />
      <species boundaryCondition="false" compartment="c" constant="false" hasOnlySubstanceUnits="false" id="M_gthox_c" name="Oxidized glutathione" fbc:charge="-2" fbc:chemicalFormula="C20H30N6O12S2" />
      <species boundaryCondition="false" compartment="c" constant="false" hasOnlySubstanceUnits="false" id="M_gthrd_c" name="Reduced glutathione" fbc:charge="-1" fbc:chemicalFormula="C10H16N3O6S" />
      <species boundaryCondition="false" compartment="c" constant="false" hasOnlySubstanceUnits="false" id="M_gtp_c" name="GTP" fbc:charge="-4" fbc:chemicalFormula="C10H12N5O14P3" />
      <species boundaryCondition="false" compartment="c" constant="false" hasOnlySubstanceUnits="false" id="M_gtspmd_c" name="Glutathionylspermidine" fbc:charge="2" fbc:chemicalFormula="C17H36N6O5S" />
      <species boundaryCondition="false" compartment="c" constant="false" hasOnlySubstanceUnits="false" id="M_gua_c" name="Guanine" fbc:charge="0" fbc:chemicalFormula="C5H5N5O" />
      <species boundaryCondition="false" compartment="c" constant="false" hasOnlySubstanceUnits="false" id="M_h_c" name="H+" fbc:charge="1" fbc:chemicalFormula="H" />
      <species boundaryCondition="false" compartment="c" constant="false" hasOnlySubstanceUnits="false" id="M_h2_c" name="H2" fbc:charge="0" fbc:chemicalFormula="H2" />
      <species boundaryCondition="false" compartment="c" constant="false" hasOnlySubstanceUnits="false" id="M_h2mb4p_c" name="1-hydroxy-2-methyl-2-(E)-butenyl 4-diphosphate" fbc:charge="-3" fbc:chemicalFormula="C5H9O8P2" />
      <species boundaryCondition="false" compartment="c" constant="false" hasOnlySubstanceUnits="false" id="M_h2o_c" name="H2O" fbc:charge="0" fbc:chemicalFormula="H2O" />
      <species boundaryCondition="false" compartment="c" constant="false" hasOnlySubstanceUnits="false" id="M_h2o2_c" name="Hydrogen peroxide" fbc:charge="0" fbc:chemicalFormula="H2O2" />
      <species boundaryCondition="false" compartment="c" constant="false" hasOnlySubstanceUnits="false" id="M_h2s_c" name="Hydrogen sulfide" fbc:charge="0" fbc:chemicalFormula="H2S" />
      <species boundaryCondition="false" compartment="c" constant="false" hasOnlySubstanceUnits="false" id="M_hco3_c" name="Bicarbonate" fbc:charge="-1" fbc:chemicalFormula="CHO3" />
      <species boundaryCondition="false" compartment="c" constant="false" hasOnlySubstanceUnits="false" id="M_hcys_DASH_L_c" name="L-Homocysteine" fbc:charge="0" fbc:chemicalFormula="C4H9NO2S" />
      <species boundaryCondition="false" compartment="c" constant="false" hasOnlySubstanceUnits="false" id="M_hdca_c" name="Hexadecanoate (n-C16:0)" fbc:charge="-1" fbc:chemicalFormula="C16H31O2" />
      <species boundaryCondition="false" compartment="c" constant="false" hasOnlySubstanceUnits="false" id="M_hdcap_c" name="Hexadecanoyl-phosphate (n-C16:0)" fbc:charge="-1" fbc:chemicalFormula="C16H32O5P" />
      <species boundaryCondition="false" compartment="c" constant="false" hasOnlySubstanceUnits="false" id="M_hdcea_c" name="Hexadecenoate (n-C16:1)" fbc:charge="-1" fbc:chemicalFormula="C16H29O2" />
      <species boundaryCondition="false" compartment="c" constant="false" hasOnlySubstanceUnits="false" id="M_hdceap_c" name="Hexadecanoyl-phosphate (n-C16:1)" fbc:charge="-1" fbc:chemicalFormula="C16H30O5P" />
      <species boundaryCondition="false" compartment="c" constant="false" hasOnlySubstanceUnits="false" id="M_hdcoa_c" name="Hexadecenoyl-CoA (n-C16:1CoA)" fbc:charge="-4" fbc:chemicalFormula="C37H60N7O17P3S" />
      <species boundaryCondition="false" compartment="c" constant="false" hasOnlySubstanceUnits="false" id="M_hdd2coa_c" name="trans-Hexadec-2-enoyl-CoA" fbc:charge="-4" fbc:chemicalFormula="C37H60N7O17P3S" />
      <species boundaryCondition="false" compartment="c" constant="false" hasOnlySubstanceUnits="false" id="M_hdeACP_c" name="cis-hexadec-9-enoyl-[acyl-carrier protein] (n-C16:1)" fbc:charge="-1" fbc:chemicalFormula="C27H49N2O8PRS" />
      <species boundaryCondition="false" compartment="c" constant="false" hasOnlySubstanceUnits="false" id="M_hemeO_c" name="Heme O" fbc:charge="-2" fbc:chemicalFormula="C49H56FeN4O5" />
      <species boundaryCondition="false" compartment="c" constant="false" hasOnlySubstanceUnits="false" id="M_hexACP_c" name="Hexanoyl-ACP (n-C6:0ACP)" fbc:charge="-1" fbc:chemicalFormula="C17H31N2O8PRS" />
      <species boundaryCondition="false" compartment="c" constant="false" hasOnlySubstanceUnits="false" id="M_hg2_c" name="Hg2+" fbc:charge="2" fbc:chemicalFormula="Hg" />
      <species boundaryCondition="false" compartment="c" constant="false" hasOnlySubstanceUnits="false" id="M_hgmeACP_c" name="3-Hydroxyglutaryl-[acyl-carrier protein] methyl ester" fbc:charge="-1" fbc:chemicalFormula="C17H29N2O11PRS" />
      <species boundaryCondition="false" compartment="c" constant="false" hasOnlySubstanceUnits="false" id="M_hhlipa_c" name="heptosyl-heptosyl-kdo2-lipidA" fbc:charge="-6" fbc:chemicalFormula="C124H220N2O51P2" />
      <species boundaryCondition="false" compartment="c" constant="false" hasOnlySubstanceUnits="false" id="M_his_DASH_L_c" name="L-Histidine" fbc:charge="0" fbc:chemicalFormula="C6H9N3O2" />
      <species boundaryCondition="false" compartment="c" constant="false" hasOnlySubstanceUnits="false" id="M_hisp_c" name="L-Histidinol phosphate" fbc:charge="-1" fbc:chemicalFormula="C6H11N3O4P" />
      <species boundaryCondition="false" compartment="c" constant="false" hasOnlySubstanceUnits="false" id="M_histd_c" name="L-Histidinol" fbc:charge="1" fbc:chemicalFormula="C6H12N3O" />
      <species boundaryCondition="false" compartment="c" constant="false" hasOnlySubstanceUnits="false" id="M_histrna_c" name="L-Histidyl-tRNA(His)" fbc:charge="1" fbc:chemicalFormula="C6H8N3OR" />
      <species boundaryCondition="false" compartment="c" constant="false" hasOnlySubstanceUnits="false" id="M_hkndd_c" name="2-Hydroxy-6-oxonona-2,4-diene-1,9-dioate" fbc:charge="-2" fbc:chemicalFormula="C9H8O6" />
      <species boundaryCondition="false" compartment="c" constant="false" hasOnlySubstanceUnits="false" id="M_hkntd_c" name="2-hydroxy-6-ketononatrienedioate" fbc:charge="-2" fbc:chemicalFormula="C9H6O6" />
      <species boundaryCondition="false" compartment="c" constant="false" hasOnlySubstanceUnits="false" id="M_hlipa_c" name="heptosyl-kdo2-lipidA" fbc:charge="-6" fbc:chemicalFormula="C117H208N2O45P2" />
      <species boundaryCondition="false" compartment="c" constant="false" hasOnlySubstanceUnits="false" id="M_hmbil_c" name="Hydroxymethylbilane" fbc:charge="-8" fbc:chemicalFormula="C40H38N4O17" />
      <species boundaryCondition="false" compartment="c" constant="false" hasOnlySubstanceUnits="false" id="M_hmgth_c" name="hydroxymethylglutathione" fbc:charge="-1" fbc:chemicalFormula="C11H18N3O7S" />
      <species boundaryCondition="false" compartment="c" constant="false" hasOnlySubstanceUnits="false" id="M_hom_DASH_L_c" name="L-Homoserine" fbc:charge="0" fbc:chemicalFormula="C4H9NO3" />
      <species boundaryCondition="false" compartment="c" constant="false" hasOnlySubstanceUnits="false" id="M_hphhlipa_c" name="heptosyl-phospho-heptosyl-heptosyl-kdo2-lipidA" fbc:charge="-8" fbc:chemicalFormula="C131H231N2O60P3" />
      <species boundaryCondition="false" compartment="c" constant="false" hasOnlySubstanceUnits="false" id="M_hpmeACP_c" name="3-Hydroxypimeloyl-[acyl-carrier protein] methyl ester" fbc:charge="-1" fbc:chemicalFormula="C19H33N2O11PRS" />
      <species boundaryCondition="false" compartment="c" constant="false" hasOnlySubstanceUnits="false" id="M_hpyr_c" name="Hydroxypyruvate" fbc:charge="-1" fbc:chemicalFormula="C3H3O4" />
      <species boundaryCondition="false" compartment="c" constant="false" hasOnlySubstanceUnits="false" id="M_hqn_c" name="Hydroquinone" fbc:charge="0" fbc:chemicalFormula="C6H6O2" />
      <species boundaryCondition="false" compartment="c" constant="false" hasOnlySubstanceUnits="false" id="M_hx2coa_c" name="trans-Hex-2-enoyl-CoA" fbc:charge="-4" fbc:chemicalFormula="C27H40N7O17P3S" />
      <species boundaryCondition="false" compartment="c" constant="false" hasOnlySubstanceUnits="false" id="M_hxa_c" name="Hexanoate (n-C6:0)" fbc:charge="-1" fbc:chemicalFormula="C6H11O2" />
      <species boundaryCondition="false" compartment="c" constant="false" hasOnlySubstanceUnits="false" id="M_hxan_c" name="Hypoxanthine" fbc:charge="0" fbc:chemicalFormula="C5H4N4O" />
      <species boundaryCondition="false" compartment="c" constant="false" hasOnlySubstanceUnits="false" id="M_hxcoa_c" name="Hexanoyl-CoA (n-C6:0CoA)" fbc:charge="-4" fbc:chemicalFormula="C27H42N7O17P3S" />
      <species boundaryCondition="false" compartment="c" constant="false" hasOnlySubstanceUnits="false" id="M_iasp_c" name="Iminoaspartate" fbc:charge="-2" fbc:chemicalFormula="C4H3NO4" />
      <species boundaryCondition="false" compartment="c" constant="false" hasOnlySubstanceUnits="false" id="M_ichor_c" name="Isochorismate" fbc:charge="-2" fbc:chemicalFormula="C10H8O6" />
      <species boundaryCondition="false" compartment="c" constant="false" hasOnlySubstanceUnits="false" id="M_icit_c" name="Isocitrate" fbc:charge="-3" fbc:chemicalFormula="C6H5O7" />
      <species boundaryCondition="false" compartment="c" constant="false" hasOnlySubstanceUnits="false" id="M_icolipa_c" name="inner core oligosaccharide lipid A (E coli)" fbc:charge="-11" fbc:chemicalFormula="C145H251N2O74P4" />
      <species boundaryCondition="false" compartment="c" constant="false" hasOnlySubstanceUnits="false" id="M_idon_DASH_L_c" name="L-Idonate" fbc:charge="-1" fbc:chemicalFormula="C6H11O7" />
      <species boundaryCondition="false" compartment="c" constant="false" hasOnlySubstanceUnits="false" id="M_idp_c" name="IDP" fbc:charge="-3" fbc:chemicalFormula="C10H11N4O11P2" />
      <species boundaryCondition="false" compartment="c" constant="false" hasOnlySubstanceUnits="false" id="M_ile_DASH_L_c" name="L-Isoleucine" fbc:charge="0" fbc:chemicalFormula="C6H13NO2" />
      <species boundaryCondition="false" compartment="c" constant="false" hasOnlySubstanceUnits="false" id="M_iletrna_c" name="L-Isoleucyl-tRNA(Ile)" fbc:charge="1" fbc:chemicalFormula="C6H12NOR" />
      <species boundaryCondition="false" compartment="c" constant="false" hasOnlySubstanceUnits="false" id="M_imacp_c" name="3-(Imidazol-4-yl)-2-oxopropyl phosphate" fbc:charge="-2" fbc:chemicalFormula="C6H7N2O5P" />
      <species boundaryCondition="false" compartment="c" constant="false" hasOnlySubstanceUnits="false" id="M_imp_c" name="IMP" fbc:charge="-2" fbc:chemicalFormula="C10H11N4O8P" />
      <species boundaryCondition="false" compartment="c" constant="false" hasOnlySubstanceUnits="false" id="M_indole_c" name="Indole" fbc:charge="0" fbc:chemicalFormula="C8H7N" />
      <species boundaryCondition="false" compartment="c" constant="false" hasOnlySubstanceUnits="false" id="M_inost_c" name="myo-Inositol" fbc:charge="0" fbc:chemicalFormula="C6H12O6" />
      <species boundaryCondition="false" compartment="c" constant="false" hasOnlySubstanceUnits="false" id="M_ins_c" name="Inosine" fbc:charge="0" fbc:chemicalFormula="C10H12N4O5" />
      <species boundaryCondition="false" compartment="c" constant="false" hasOnlySubstanceUnits="false" id="M_ipdp_c" name="Isopentenyl diphosphate" fbc:charge="-3" fbc:chemicalFormula="C5H9O7P2" />
      <species boundaryCondition="false" compartment="c" constant="false" hasOnlySubstanceUnits="false" id="M_iscs_c" name="IscS sulfur acceptor protein" fbc:charge="0" fbc:chemicalFormula="HSR" />
      <species boundaryCondition="false" compartment="c" constant="false" hasOnlySubstanceUnits="false" id="M_iscssh_c" name="IscS with bound sulfur" fbc:charge="0" fbc:chemicalFormula="HS2R" />
      <species boundaryCondition="false" compartment="c" constant="false" hasOnlySubstanceUnits="false" id="M_iscu_c" name="IscU scaffold protein" fbc:charge="0" fbc:chemicalFormula="H8O2S6R" />
      <species boundaryCondition="false" compartment="c" constant="false" hasOnlySubstanceUnits="false" id="M_iscu_DASH_2fe2s_c" name="IscU with bound [2Fe-2S] cluster" fbc:charge="-2" fbc:chemicalFormula="H4O2S8Fe2R" />
      <species boundaryCondition="false" compartment="c" constant="false" hasOnlySubstanceUnits="false" id="M_iscu_DASH_2fe2s2_c" name="IscU with two bound [2Fe-2S] clusters" fbc:charge="-4" fbc:chemicalFormula="O2S10Fe4R" />
      <species boundaryCondition="false" compartment="c" constant="false" hasOnlySubstanceUnits="false" id="M_iscu_DASH_4fe4s_c" name="IscU with bound [4Fe-4S] cluster" fbc:charge="-2" fbc:chemicalFormula="H4O2S10Fe4R" />
      <species boundaryCondition="false" compartment="c" constant="false" hasOnlySubstanceUnits="false" id="M_isetac_c" name="Isethionic acid" fbc:charge="-1" fbc:chemicalFormula="C2H5O4S" />
      <species boundaryCondition="false" compartment="c" constant="false" hasOnlySubstanceUnits="false" id="M_itp_c" name="ITP" fbc:charge="-4" fbc:chemicalFormula="C10H11N4O14P3" />
      <species boundaryCondition="false" compartment="c" constant="false" hasOnlySubstanceUnits="false" id="M_k_c" name="potassium" fbc:charge="1" fbc:chemicalFormula="K" />
      <species boundaryCondition="false" compartment="c" constant="false" hasOnlySubstanceUnits="false" id="M_kdo_c" name="3-Deoxy-D-manno-2-octulosonate" fbc:charge="-1" fbc:chemicalFormula="C8H13O8" />
      <species boundaryCondition="false" compartment="c" constant="false" hasOnlySubstanceUnits="false" id="M_kdo2lipid4_c" name="KDO(2)-lipid IV(A)" fbc:charge="-6" fbc:chemicalFormula="C84H148N2O37P2" />
      <species boundaryCondition="false" compartment="c" constant="false" hasOnlySubstanceUnits="false" id="M_kdo2lipid4L_c" name="KDO(2)-lipid IV(A) with laurate" fbc:charge="-6" fbc:chemicalFormula="C96H170N2O38P2" />
      <species boundaryCondition="false" compartment="c" constant="false" hasOnlySubstanceUnits="false" id="M_kdo2lipid4p_c" name="KDO(2)-lipid IV(A) with palmitoleoyl" fbc:charge="-6" fbc:chemicalFormula="C100H176N2O38P2" />
      <species boundaryCondition="false" compartment="c" constant="false" hasOnlySubstanceUnits="false" id="M_kdo8p_c" name="3-Deoxy-D-manno-octulosonate 8-phosphate" fbc:charge="-3" fbc:chemicalFormula="C8H12O11P" />
      <species boundaryCondition="false" compartment="c" constant="false" hasOnlySubstanceUnits="false" id="M_kdolipid4_c" name="KDO-lipid IV(A)" fbc:charge="-5" fbc:chemicalFormula="C76H137N2O30P2" />
      <species boundaryCondition="false" compartment="c" constant="false" hasOnlySubstanceUnits="false" id="M_kphphhlipa_c" name="kdo-phospho-heptosyl-phospho-heptosyl-heptosyl-kdo2-lipidA" fbc:charge="-11" fbc:chemicalFormula="C139H241N2O70P4" />
      <species boundaryCondition="false" compartment="c" constant="false" hasOnlySubstanceUnits="false" id="M_lac_DASH_D_c" name="D-Lactate" fbc:charge="-1" fbc:chemicalFormula="C3H5O3" />
      <species boundaryCondition="false" compartment="c" constant="false" hasOnlySubstanceUnits="false" id="M_lac_DASH_L_c" name="L-Lactate" fbc:charge="-1" fbc:chemicalFormula="C3H5O3" />
      <species boundaryCondition="false" compartment="c" constant="false" hasOnlySubstanceUnits="false" id="M_lald_DASH_D_c" name="D-Lactaldehyde" fbc:charge="0" fbc:chemicalFormula="C3H6O2" />
      <species boundaryCondition="false" compartment="c" constant="false" hasOnlySubstanceUnits="false" id="M_lald_DASH_L_c" name="L-Lactaldehyde" fbc:charge="0" fbc:chemicalFormula="C3H6O2" />
      <species boundaryCondition="false" compartment="c" constant="false" hasOnlySubstanceUnits="false" id="M_lcts_c" name="Lactose" fbc:charge="0" fbc:chemicalFormula="C12H22O11" />
      <species boundaryCondition="false" compartment="c" constant="false" hasOnlySubstanceUnits="false" id="M_leu_DASH_L_c" name="L-Leucine" fbc:charge="0" fbc:chemicalFormula="C6H13NO2" />
      <species boundaryCondition="false" compartment="c" constant="false" hasOnlySubstanceUnits="false" id="M_leutrna_c" name="L-Leucyl-tRNA(Leu)" fbc:charge="1" fbc:chemicalFormula="C6H12NOR" />
      <species boundaryCondition="false" compartment="c" constant="false" hasOnlySubstanceUnits="false" id="M_lgt_DASH_S_c" name="(R)-S-Lactoylglutathione" fbc:charge="-1" fbc:chemicalFormula="C13H20N3O8S" />
      <species boundaryCondition="false" compartment="c" constant="false" hasOnlySubstanceUnits="false" id="M_lipa_c" name="KDO(2)-lipid (A)" fbc:charge="-6" fbc:chemicalFormula="C110H196N2O39P2" />
      <species boundaryCondition="false" compartment="c" constant="false" hasOnlySubstanceUnits="false" id="M_lipa_cold_c" name="cold adapted KDO(2)-lipid (A)" fbc:charge="-6" fbc:chemicalFormula="C114H202N2O39P2" />
      <species boundaryCondition="false" compartment="c" constant="false" hasOnlySubstanceUnits="false" id="M_lipidA_c" name="2,3,2'3'-Tetrakis(beta-hydroxymyristoyl)-D-glucosaminyl-1,6-beta-D-glucosamine 1,4'-bisphosphate" fbc:charge="-4" fbc:chemicalFormula="C68H126N2O23P2" />
      <species boundaryCondition="false" compartment="c" constant="false" hasOnlySubstanceUnits="false" id="M_lipidAds_c" name="Lipid A Disaccharide" fbc:charge="-2" fbc:chemicalFormula="C68H127N2O20P" />
      <species boundaryCondition="false" compartment="c" constant="false" hasOnlySubstanceUnits="false" id="M_lipidX_c" name="2,3-Bis(3-hydroxytetradecanoyl)-beta-D-glucosaminyl 1-phosphate" fbc:charge="-2" fbc:chemicalFormula="C34H64NO12P" />
      <species boundaryCondition="false" compartment="c" constant="false" hasOnlySubstanceUnits="false" id="M_lipoamp_c" name="lipoyl-AMP" fbc:charge="-1" fbc:chemicalFormula="C18H25N5O8PS2" />
      <species boundaryCondition="false" compartment="c" constant="false" hasOnlySubstanceUnits="false" id="M_lipoate_c" name="Lipoate" fbc:charge="0" fbc:chemicalFormula="C8H14O2S2" />
      <species boundaryCondition="false" compartment="c" constant="false" hasOnlySubstanceUnits="false" id="M_lipopb_c" name="lipoate (protein bound)" fbc:charge="1" fbc:chemicalFormula="C8H13OS2" />
      <species boundaryCondition="false" compartment="c" constant="false" hasOnlySubstanceUnits="false" id="M_lys_DASH_L_c" name="L-Lysine" fbc:charge="1" fbc:chemicalFormula="C6H15N2O2" />
      <species boundaryCondition="false" compartment="c" constant="false" hasOnlySubstanceUnits="false" id="M_lystrna_c" name="L-Lysine-tRNA (Lys)" fbc:charge="2" fbc:chemicalFormula="C6H14N2OR" />
      <species boundaryCondition="false" compartment="c" constant="false" hasOnlySubstanceUnits="false" id="M_lyx_DASH_L_c" name="L-Lyxose" fbc:charge="0" fbc:chemicalFormula="C5H10O5" />
      <species boundaryCondition="false" compartment="c" constant="false" hasOnlySubstanceUnits="false" id="M_mal_DASH_D_c" name="D-Malate" fbc:charge="-2" fbc:chemicalFormula="C4H4O5" />
      <species boundaryCondition="false" compartment="c" constant="false" hasOnlySubstanceUnits="false" id="M_mal_DASH_L_c" name="L-Malate" fbc:charge="-2" fbc:chemicalFormula="C4H4O5" />
      <species boundaryCondition="false" compartment="c" constant="false" hasOnlySubstanceUnits="false" id="M_malACP_c" name="Malonyl-[acyl-carrier protein]" fbc:charge="-2" fbc:chemicalFormula="C14H22N2O10PRS" />
      <species boundaryCondition="false" compartment="c" constant="false" hasOnlySubstanceUnits="false" id="M_malcoa_c" name="Malonyl-CoA" fbc:charge="-5" fbc:chemicalFormula="C24H33N7O19P3S" />
      <species boundaryCondition="false" compartment="c" constant="false" hasOnlySubstanceUnits="false" id="M_malcoame_c" name="malonyl-CoA methyl ester" fbc:charge="-4" fbc:chemicalFormula="C25H36N7O19P3S" />
      <species boundaryCondition="false" compartment="c" constant="false" hasOnlySubstanceUnits="false" id="M_malt_c" name="Maltose" fbc:charge="0" fbc:chemicalFormula="C12H22O11" />
      <species boundaryCondition="false" compartment="c" constant="false" hasOnlySubstanceUnits="false" id="M_malt6p_c" name="Maltose 6'-phosphate" fbc:charge="-2" fbc:chemicalFormula="C12H21O14P" />
      <species boundaryCondition="false" compartment="c" constant="false" hasOnlySubstanceUnits="false" id="M_malthp_c" name="Maltoheptaose" fbc:charge="0" fbc:chemicalFormula="C42H72O36" />
      <species boundaryCondition="false" compartment="c" constant="false" hasOnlySubstanceUnits="false" id="M_malthx_c" name="Maltohexaose" fbc:charge="0" fbc:chemicalFormula="C36H62O31" />
      <species boundaryCondition="false" compartment="c" constant="false" hasOnlySubstanceUnits="false" id="M_maltpt_c" name="Maltopentaose" fbc:charge="0" fbc:chemicalFormula="C30H52O26" />
      <species boundaryCondition="false" compartment="c" constant="false" hasOnlySubstanceUnits="false" id="M_malttr_c" name="Maltotriose" fbc:charge="0" fbc:chemicalFormula="C18H32O16" />
      <species boundaryCondition="false" compartment="c" constant="false" hasOnlySubstanceUnits="false" id="M_maltttr_c" name="Maltotetraose" fbc:charge="0" fbc:chemicalFormula="C24H42O21" />
      <species boundaryCondition="false" compartment="c" constant="false" hasOnlySubstanceUnits="false" id="M_man_c" name="D-Mannose" fbc:charge="0" fbc:chemicalFormula="C6H12O6" />
      <species boundaryCondition="false" compartment="c" constant="false" hasOnlySubstanceUnits="false" id="M_man1p_c" name="D-Mannose 1-phosphate" fbc:charge="-2" fbc:chemicalFormula="C6H11O9P" />
      <species boundaryCondition="false" compartment="c" constant="false" hasOnlySubstanceUnits="false" id="M_man6p_c" name="D-Mannose 6-phosphate" fbc:charge="-2" fbc:chemicalFormula="C6H11O9P" />
      <species boundaryCondition="false" compartment="c" constant="false" hasOnlySubstanceUnits="false" id="M_man6pglyc_c" name="2(alpha-D-Mannosyl-6-phosphate)-D-glycerate" fbc:charge="-3" fbc:chemicalFormula="C9H14O12P" />
      <species boundaryCondition="false" compartment="c" constant="false" hasOnlySubstanceUnits="false" id="M_mana_c" name="D-Mannonate" fbc:charge="-1" fbc:chemicalFormula="C6H11O7" />
      <species boundaryCondition="false" compartment="c" constant="false" hasOnlySubstanceUnits="false" id="M_mdhdhf_c" name="(2R,4S)-2-methyl-2,4-dihydroxydihydrofuran-3-one" fbc:charge="0" fbc:chemicalFormula="C5H8O4" />
      <species boundaryCondition="false" compartment="c" constant="false" hasOnlySubstanceUnits="false" id="M_melib_c" name="Melibiose" fbc:charge="0" fbc:chemicalFormula="C12H22O11" />
      <species boundaryCondition="false" compartment="c" constant="false" hasOnlySubstanceUnits="false" id="M_meoh_c" name="Methanol" fbc:charge="0" fbc:chemicalFormula="CH4O1" />
      <species boundaryCondition="false" compartment="c" constant="false" hasOnlySubstanceUnits="false" id="M_mercppyr_c" name="Mercaptopyruvate" fbc:charge="-1" fbc:chemicalFormula="C3H3O3S" />
      <species boundaryCondition="false" compartment="c" constant="false" hasOnlySubstanceUnits="false" id="M_met_DASH_D_c" name="D-Methionine" fbc:charge="0" fbc:chemicalFormula="C5H10NO2S" />
      <species boundaryCondition="false" compartment="c" constant="false" hasOnlySubstanceUnits="false" id="M_met_DASH_L_c" name="L-Methionine" fbc:charge="0" fbc:chemicalFormula="C5H11NO2S" />
      <species boundaryCondition="false" compartment="c" constant="false" hasOnlySubstanceUnits="false" id="M_methf_c" name="5,10-Methenyltetrahydrofolate" fbc:charge="-1" fbc:chemicalFormula="C20H20N7O6" />
      <species boundaryCondition="false" compartment="c" constant="false" hasOnlySubstanceUnits="false" id="M_metsox_DASH_R_DASH_L_c" name="L-methionine-R-sulfoxide" fbc:charge="0" fbc:chemicalFormula="C5H11NO3S" />
      <species boundaryCondition="false" compartment="c" constant="false" hasOnlySubstanceUnits="false" id="M_metsox_DASH_S_DASH_L_c" name="L-Methionine Sulfoxide" fbc:charge="0" fbc:chemicalFormula="C5H11NO3S" />
      <species boundaryCondition="false" compartment="c" constant="false" hasOnlySubstanceUnits="false" id="M_mettrna_c" name="L-Methionyl-tRNA (Met)" fbc:charge="1" fbc:chemicalFormula="C5H10NOSR" />
      <species boundaryCondition="false" compartment="c" constant="false" hasOnlySubstanceUnits="false" id="M_mg2_c" name="magnesium" fbc:charge="2" fbc:chemicalFormula="Mg" />
      <species boundaryCondition="false" compartment="c" constant="false" hasOnlySubstanceUnits="false" id="M_mi1p_DASH_D_c" name="1D-myo-Inositol 1-phosphate" fbc:charge="-2" fbc:chemicalFormula="C6H11O9P" />
      <species boundaryCondition="false" compartment="c" constant="false" hasOnlySubstanceUnits="false" id="M_micit_c" name="methylisocitrate" fbc:charge="-3" fbc:chemicalFormula="C7H7O7" />
      <species boundaryCondition="false" compartment="c" constant="false" hasOnlySubstanceUnits="false" id="M_mlthf_c" name="5,10-Methylenetetrahydrofolate" fbc:charge="-2" fbc:chemicalFormula="C20H21N7O6" />
      <species boundaryCondition="false" compartment="c" constant="false" hasOnlySubstanceUnits="false" id="M_mmcoa_DASH_S_c" name="(S)-Methylmalonyl-CoA" fbc:charge="-5" fbc:chemicalFormula="C25H35N7O19P3S" />
      <species boundaryCondition="false" compartment="c" constant="false" hasOnlySubstanceUnits="false" id="M_mmet_c" name="S-Methyl-L-methionine" fbc:charge="1" fbc:chemicalFormula="C6H14NO2S" />
      <species boundaryCondition="false" compartment="c" constant="false" hasOnlySubstanceUnits="false" id="M_mn2_c" name="Mn2+" fbc:charge="2" fbc:chemicalFormula="Mn" />
      <species boundaryCondition="false" compartment="c" constant="false" hasOnlySubstanceUnits="false" id="M_mnl1p_c" name="D-Mannitol 1-phosphate" fbc:charge="-2" fbc:chemicalFormula="C6H13O9P" />
      <species boundaryCondition="false" compartment="c" constant="false" hasOnlySubstanceUnits="false" id="M_moadamp_c" name="MoaD Protein with bound AMP" fbc:charge="-1" fbc:chemicalFormula="C11H12N5O8P1X" />
      <species boundaryCondition="false" compartment="c" constant="false" hasOnlySubstanceUnits="false" id="M_moadcoo_c" name="MoaD Protein with carboxylate" fbc:charge="-1" fbc:chemicalFormula="C1O2X" />
      <species boundaryCondition="false" compartment="c" constant="false" hasOnlySubstanceUnits="false" id="M_moadcosh_c" name="MoaD Protein with thiocarboxylate" fbc:charge="0" fbc:chemicalFormula="C1H1O1S1X" />
      <species boundaryCondition="false" compartment="c" constant="false" hasOnlySubstanceUnits="false" id="M_mobd_c" name="Molybdate" fbc:charge="-2" fbc:chemicalFormula="MoO4" />
      <species boundaryCondition="false" compartment="c" constant="false" hasOnlySubstanceUnits="false" id="M_moco_c" name="molybdenum cofactor" fbc:charge="-2" fbc:chemicalFormula="C10H10N5O8PS2Mo" />
      <species boundaryCondition="false" compartment="c" constant="false" hasOnlySubstanceUnits="false" id="M_mococdp_c" name="molybdopterin cytosine dinucleotide" fbc:charge="-2" fbc:chemicalFormula="C19H22N8O15P2S2Mo" />
      <species boundaryCondition="false" compartment="c" constant="false" hasOnlySubstanceUnits="false" id="M_mocogdp_c" name="molybdopterin guanine dinucleotide" fbc:charge="-2" fbc:chemicalFormula="C20H22N10O15P2S2Mo" />
      <species boundaryCondition="false" compartment="c" constant="false" hasOnlySubstanceUnits="false" id="M_mpt_c" name="molybdopterin" fbc:charge="-2" fbc:chemicalFormula="C10H10N5O6PS2Cu" />
      <species boundaryCondition="false" compartment="c" constant="false" hasOnlySubstanceUnits="false" id="M_mptamp_c" name="adenylated molybdopterin" fbc:charge="-2" fbc:chemicalFormula="C20H22N10O12P2S2Cu" />
      <species boundaryCondition="false" compartment="c" constant="false" hasOnlySubstanceUnits="false" id="M_mql8_c" name="Menaquinol 8" fbc:charge="0" fbc:chemicalFormula="C51H74O2" />
      <species boundaryCondition="false" compartment="c" constant="false" hasOnlySubstanceUnits="false" id="M_mqn8_c" name="Menaquinone 8" fbc:charge="0" fbc:chemicalFormula="C51H72O2" />
      <species boundaryCondition="false" compartment="c" constant="false" hasOnlySubstanceUnits="false" id="M_msa_c" name="Malonate semialdehyde" fbc:charge="-1" fbc:chemicalFormula="C3H3O3" />
      <species boundaryCondition="false" compartment="c" constant="false" hasOnlySubstanceUnits="false" id="M_mso3_c" name="methanesulfonate" fbc:charge="-1" fbc:chemicalFormula="CH3O3S" />
      <species boundaryCondition="false" compartment="c" constant="false" hasOnlySubstanceUnits="false" id="M_mthgxl_c" name="Methylglyoxal" fbc:charge="0" fbc:chemicalFormula="C3H4O2" />
      <species boundaryCondition="false" compartment="c" constant="false" hasOnlySubstanceUnits="false" id="M_mththf_c" name="(2R,4S)-2-methyl-2,3,3,4-tetrahydroxytetrahydrofuran" fbc:charge="0" fbc:chemicalFormula="C5H10O5" />
      <species boundaryCondition="false" compartment="c" constant="false" hasOnlySubstanceUnits="false" id="M_myrsACP_c" name="Myristoyl-ACP (n-C14:0ACP)" fbc:charge="-1" fbc:chemicalFormula="C25H47N2O8PRS" />
      <species boundaryCondition="false" compartment="c" constant="false" hasOnlySubstanceUnits="false" id="M_n2o_c" name="Nitrous oxide" fbc:charge="0" fbc:chemicalFormula="N2O" />
      <species boundaryCondition="false" compartment="c" constant="false" hasOnlySubstanceUnits="false" id="M_n8aspmd_c" name="N8-Acetylspermidine" fbc:charge="2" fbc:chemicalFormula="C9H23N3O" />
      <species boundaryCondition="false" compartment="c" constant="false" hasOnlySubstanceUnits="false" id="M_na1_c" name="Sodium" fbc:charge="1" fbc:chemicalFormula="Na" />
      <species boundaryCondition="false" compartment="c" constant="false" hasOnlySubstanceUnits="false" id="M_na15dap_c" name="N-3-aminopropyl-1,5-diaminopentane" fbc:charge="3" fbc:chemicalFormula="C8H24N3" />
      <species boundaryCondition="false" compartment="c" constant="false" hasOnlySubstanceUnits="false" id="M_nac_c" name="Nicotinate" fbc:charge="-1" fbc:chemicalFormula="C6H4NO2" />
      <species boundaryCondition="false" compartment="c" constant="false" hasOnlySubstanceUnits="false" id="M_nad_c" name="Nicotinamide adenine dinucleotide" fbc:charge="-1" fbc:chemicalFormula="C21H26N7O14P2" />
      <species boundaryCondition="false" compartment="c" constant="false" hasOnlySubstanceUnits="false" id="M_nadh_c" name="Nicotinamide adenine dinucleotide - reduced" fbc:charge="-2" fbc:chemicalFormula="C21H27N7O14P2" />
      <species boundaryCondition="false" compartment="c" constant="false" hasOnlySubstanceUnits="false" id="M_nadp_c" name="Nicotinamide adenine dinucleotide phosphate" fbc:charge="-3" fbc:chemicalFormula="C21H25N7O17P3" />
      <species boundaryCondition="false" compartment="c" constant="false" hasOnlySubstanceUnits="false" id="M_nadph_c" name="Nicotinamide adenine dinucleotide phosphate - reduced" fbc:charge="-4" fbc:chemicalFormula="C21H26N7O17P3" />
      <species boundaryCondition="false" compartment="c" constant="false" hasOnlySubstanceUnits="false" id="M_ncam_c" name="Nicotinamide" fbc:charge="0" fbc:chemicalFormula="C6H6N2O" />
      <species boundaryCondition="false" compartment="c" constant="false" hasOnlySubstanceUnits="false" id="M_nh4_c" name="Ammonium" fbc:charge="1" fbc:chemicalFormula="H4N" />
      <species boundaryCondition="false" compartment="c" constant="false" hasOnlySubstanceUnits="false" id="M_ni2_c" name="nickel" fbc:charge="2" fbc:chemicalFormula="Ni" />
      <species boundaryCondition="false" compartment="c" constant="false" hasOnlySubstanceUnits="false" id="M_nicrnt_c" name="Nicotinate D-ribonucleotide" fbc:charge="-2" fbc:chemicalFormula="C11H12NO9P" />
      <species boundaryCondition="false" compartment="c" constant="false" hasOnlySubstanceUnits="false" id="M_nmn_c" name="NMN" fbc:charge="-1" fbc:chemicalFormula="C11H14N2O8P" />
      <species boundaryCondition="false" compartment="c" constant="false" hasOnlySubstanceUnits="false" id="M_no_c" name="Nitric oxide" fbc:charge="0" fbc:chemicalFormula="NO" />
      <species boundaryCondition="false" compartment="c" constant="false" hasOnlySubstanceUnits="false" id="M_no2_c" name="Nitrite" fbc:charge="-1" fbc:chemicalFormula="NO2" />
      <species boundaryCondition="false" compartment="c" constant="false" hasOnlySubstanceUnits="false" id="M_no3_c" name="Nitrate" fbc:charge="-1" fbc:chemicalFormula="NO3" />
      <species boundaryCondition="false" compartment="c" constant="false" hasOnlySubstanceUnits="false" id="M_o16aund_c" name="O16 antigen undecaprenyl diphosphate" fbc:charge="-2" fbc:chemicalFormula="C89H145N1O32P2" />
      <species boundaryCondition="false" compartment="c" constant="false" hasOnlySubstanceUnits="false" id="M_o2_c" name="O2" fbc:charge="0" fbc:chemicalFormula="O2" />
      <species boundaryCondition="false" compartment="c" constant="false" hasOnlySubstanceUnits="false" id="M_o2s_c" name="Superoxide anion" fbc:charge="-1" fbc:chemicalFormula="O2" />
      <species boundaryCondition="false" compartment="c" constant="false" hasOnlySubstanceUnits="false" id="M_oaa_c" name="Oxaloacetate" fbc:charge="-2" fbc:chemicalFormula="C4H2O5" />
      <species boundaryCondition="false" compartment="c" constant="false" hasOnlySubstanceUnits="false" id="M_oc2coa_c" name="trans-Oct-2-enoyl-CoA" fbc:charge="-4" fbc:chemicalFormula="C29H44N7O17P3S" />
      <species boundaryCondition="false" compartment="c" constant="false" hasOnlySubstanceUnits="false" id="M_ocACP_c" name="Octanoyl-ACP (n-C8:0ACP)" fbc:charge="-1" fbc:chemicalFormula="C19H35N2O8PRS" />
      <species boundaryCondition="false" compartment="c" constant="false" hasOnlySubstanceUnits="false" id="M_occoa_c" name="Octanoyl-CoA (n-C8:0CoA)" fbc:charge="-4" fbc:chemicalFormula="C29H46N7O17P3S" />
      <species boundaryCondition="false" compartment="c" constant="false" hasOnlySubstanceUnits="false" id="M_ocdca_c" name="octadecanoate (n-C18:0)" fbc:charge="-1" fbc:chemicalFormula="C18H35O2" />
      <species boundaryCondition="false" compartment="c" constant="false" hasOnlySubstanceUnits="false" id="M_ocdcaACP_c" name="Octadecanoyl-ACP (n-C18:0ACP)" fbc:charge="-1" fbc:chemicalFormula="C29H55N2O8PRS" />
      <species boundaryCondition="false" compartment="c" constant="false" hasOnlySubstanceUnits="false" id="M_ocdcap_c" name="Octadecanoyl-phosphate (n-C18:0)" fbc:charge="-1" fbc:chemicalFormula="C18H36O5P" />
      <species boundaryCondition="false" compartment="c" constant="false" hasOnlySubstanceUnits="false" id="M_ocdcea_c" name="octadecenoate (n-C18:1)" fbc:charge="-1" fbc:chemicalFormula="C18H33O2" />
      <species boundaryCondition="false" compartment="c" constant="false" hasOnlySubstanceUnits="false" id="M_ocdceap_c" name="Octadecanoyl-phosphate (n-C18:1)" fbc:charge="-1" fbc:chemicalFormula="C18H34O5P" />
      <species boundaryCondition="false" compartment="c" constant="false" hasOnlySubstanceUnits="false" id="M_octa_c" name="octanoate (n-C8:0)" fbc:charge="-1" fbc:chemicalFormula="C8H15O2" />
      <species boundaryCondition="false" compartment="c" constant="false" hasOnlySubstanceUnits="false" id="M_octapb_c" name="octanoate (protein bound)" fbc:charge="1" fbc:chemicalFormula="C8H15O" />
      <species boundaryCondition="false" compartment="c" constant="false" hasOnlySubstanceUnits="false" id="M_octdp_c" name="all-trans-Octaprenyl diphosphate" fbc:charge="-3" fbc:chemicalFormula="C40H65O7P2" />
      <species boundaryCondition="false" compartment="c" constant="false" hasOnlySubstanceUnits="false" id="M_octeACP_c" name="cis-octadec-11-enoyl-[acyl-carrier protein] (n-C18:1)" fbc:charge="-1" fbc:chemicalFormula="C29H53N2O8PRS" />
      <species boundaryCondition="false" compartment="c" constant="false" hasOnlySubstanceUnits="false" id="M_od2coa_c" name="trans-Octadec-2-enoyl-CoA" fbc:charge="-4" fbc:chemicalFormula="C39H64N7O17P3S" />
      <species boundaryCondition="false" compartment="c" constant="false" hasOnlySubstanceUnits="false" id="M_odecoa_c" name="Octadecenoyl-CoA (n-C18:1CoA)" fbc:charge="-4" fbc:chemicalFormula="C39H64N7O17P3S" />
      <species boundaryCondition="false" compartment="c" constant="false" hasOnlySubstanceUnits="false" id="M_ogmeACP_c" name="3-Oxo-glutaryl-[acyl-carrier protein] methyl ester" fbc:charge="-1" fbc:chemicalFormula="C17H27N2O11PRS" />
      <species boundaryCondition="false" compartment="c" constant="false" hasOnlySubstanceUnits="false" id="M_ohpb_c" name="2-Oxo-3-hydroxy-4-phosphobutanoate" fbc:charge="-3" fbc:chemicalFormula="C4H4O8P" />
      <species boundaryCondition="false" compartment="c" constant="false" hasOnlySubstanceUnits="false" id="M_op4en_c" name="2-Oxopent-4-enoate" fbc:charge="-1" fbc:chemicalFormula="C5H5O3" />
      <species boundaryCondition="false" compartment="c" constant="false" hasOnlySubstanceUnits="false" id="M_opmeACP_c" name="3-Oxo-pimeloyl-[acyl-carrier protein] methyl ester" fbc:charge="-1" fbc:chemicalFormula="C19H31N2O11PRS" />
      <species boundaryCondition="false" compartment="c" constant="false" hasOnlySubstanceUnits="false" id="M_orn_c" name="Ornithine" fbc:charge="1" fbc:chemicalFormula="C5H13N2O2" />
      <species boundaryCondition="false" compartment="c" constant="false" hasOnlySubstanceUnits="false" id="M_orot_c" name="Orotate" fbc:charge="-1" fbc:chemicalFormula="C5H3N2O4" />
      <species boundaryCondition="false" compartment="c" constant="false" hasOnlySubstanceUnits="false" id="M_orot5p_c" name="Orotidine 5'-phosphate" fbc:charge="-3" fbc:chemicalFormula="C10H10N2O11P" />
      <species boundaryCondition="false" compartment="c" constant="false" hasOnlySubstanceUnits="false" id="M_oxa_c" name="Oxalate" fbc:charge="-2" fbc:chemicalFormula="C2O4" />
      <species boundaryCondition="false" compartment="c" constant="false" hasOnlySubstanceUnits="false" id="M_oxadpcoa_c" name="3-Oxoadipyl-CoA" fbc:charge="-5" fbc:chemicalFormula="C27H37N7O20P3S" />
      <species boundaryCondition="false" compartment="c" constant="false" hasOnlySubstanceUnits="false" id="M_oxalcoa_c" name="Oxalyl-CoA" fbc:charge="-5" fbc:chemicalFormula="C23H31N7O19P3S" />
      <species boundaryCondition="false" compartment="c" constant="false" hasOnlySubstanceUnits="false" id="M_oxam_c" name="Oxamate" fbc:charge="-1" fbc:chemicalFormula="C2H2NO3" />
      <species boundaryCondition="false" compartment="c" constant="false" hasOnlySubstanceUnits="false" id="M_oxur_c" name="Oxalureate" fbc:charge="-1" fbc:chemicalFormula="C3H3N2O4" />
      <species boundaryCondition="false" compartment="c" constant="false" hasOnlySubstanceUnits="false" id="M_pa120_c" name="1,2-didodecanoyl-sn-glycerol 3-phosphate" fbc:charge="-2" fbc:chemicalFormula="C27H51O8P1" />
      <species boundaryCondition="false" compartment="c" constant="false" hasOnlySubstanceUnits="false" id="M_pa140_c" name="1,2-ditetradecanoyl-sn-glycerol 3-phosphate" fbc:charge="-2" fbc:chemicalFormula="C31H59O8P1" />
      <species boundaryCondition="false" compartment="c" constant="false" hasOnlySubstanceUnits="false" id="M_pa141_c" name="1,2-ditetradec-7-enoyl-sn-glycerol 3-phosphate" fbc:charge="-2" fbc:chemicalFormula="C31H55O8P1" />
      <species boundaryCondition="false" compartment="c" constant="false" hasOnlySubstanceUnits="false" id="M_pa160_c" name="1,2-dihexadecanoyl-sn-glycerol 3-phosphate" fbc:charge="-2" fbc:chemicalFormula="C35H67O8P1" />
      <species boundaryCondition="false" compartment="c" constant="false" hasOnlySubstanceUnits="false" id="M_pa161_c" name="1,2-dihexadec-9-enoyl-sn-glycerol 3-phosphate" fbc:charge="-2" fbc:chemicalFormula="C35H63O8P1" />
      <species boundaryCondition="false" compartment="c" constant="false" hasOnlySubstanceUnits="false" id="M_pa180_c" name="1,2-dioctadecanoyl-sn-glycerol 3-phosphate" fbc:charge="-2" fbc:chemicalFormula="C39H75O8P1" />
      <species boundaryCondition="false" compartment="c" constant="false" hasOnlySubstanceUnits="false" id="M_pa181_c" name="1,2-dioctadec-11-enoyl-sn-glycerol 3-phosphate" fbc:charge="-2" fbc:chemicalFormula="C39H71O8P1" />
      <species boundaryCondition="false" compartment="c" constant="false" hasOnlySubstanceUnits="false" id="M_pac_c" name="Phenylacetic acid" fbc:charge="-1" fbc:chemicalFormula="C8H7O2" />
      <species boundaryCondition="false" compartment="c" constant="false" hasOnlySubstanceUnits="false" id="M_pacald_c" name="Phenylacetaldehyde" fbc:charge="0" fbc:chemicalFormula="C8H8O" />
      <species boundaryCondition="false" compartment="c" constant="false" hasOnlySubstanceUnits="false" id="M_palmACP_c" name="Palmitoyl-ACP (n-C16:0ACP)" fbc:charge="-1" fbc:chemicalFormula="C27H51N2O8PRS" />
      <species boundaryCondition="false" compartment="c" constant="false" hasOnlySubstanceUnits="false" id="M_pan4p_c" name="Pantetheine 4'-phosphate" fbc:charge="-2" fbc:chemicalFormula="C11H21N2O7PS" />
      <species boundaryCondition="false" compartment="c" constant="false" hasOnlySubstanceUnits="false" id="M_pant_DASH_R_c" name="(R)-Pantoate" fbc:charge="-1" fbc:chemicalFormula="C6H11O4" />
      <species boundaryCondition="false" compartment="c" constant="false" hasOnlySubstanceUnits="false" id="M_pap_c" name="Adenosine 3',5'-bisphosphate" fbc:charge="-4" fbc:chemicalFormula="C10H11N5O10P2" />
      <species boundaryCondition="false" compartment="c" constant="false" hasOnlySubstanceUnits="false" id="M_paps_c" name="3'-Phosphoadenylyl sulfate" fbc:charge="-4" fbc:chemicalFormula="C10H11N5O13P2S" />
      <species boundaryCondition="false" compartment="c" constant="false" hasOnlySubstanceUnits="false" id="M_pdx5p_c" name="Pyridoxine 5'-phosphate" fbc:charge="-2" fbc:chemicalFormula="C8H10NO6P" />
      <species boundaryCondition="false" compartment="c" constant="false" hasOnlySubstanceUnits="false" id="M_pe120_c" name="phosphatidylethanolamine (didodecanoyl, n-C12:0)" fbc:charge="0" fbc:chemicalFormula="C29H58N1O8P1" />
      <species boundaryCondition="false" compartment="c" constant="false" hasOnlySubstanceUnits="false" id="M_pe140_c" name="phosphatidylethanolamine (ditetradecanoyl, n-C14:0)" fbc:charge="0" fbc:chemicalFormula="C33H66N1O8P1" />
      <species boundaryCondition="false" compartment="c" constant="false" hasOnlySubstanceUnits="false" id="M_pe141_c" name="phosphatidylethanolamine (ditetradec-7-enoyl, n-C14:1)" fbc:charge="0" fbc:chemicalFormula="C33H62N1O8P1" />
      <species boundaryCondition="false" compartment="c" constant="false" hasOnlySubstanceUnits="false" id="M_pe160_c" name="phosphatidylethanolamine (dihexadecanoyl, n-C16:0)" fbc:charge="0" fbc:chemicalFormula="C37H74N1O8P1" />
      <species boundaryCondition="false" compartment="c" constant="false" hasOnlySubstanceUnits="false" id="M_pe161_c" name="phosphatidylethanolamine (dihexadec-9enoyl, n-C16:1)" fbc:charge="0" fbc:chemicalFormula="C37H70N1O8P1" />
      <species boundaryCondition="false" compartment="c" constant="false" hasOnlySubstanceUnits="false" id="M_pe180_c" name="phosphatidylethanolamine (dioctadecanoyl, n-C18:0)" fbc:charge="0" fbc:chemicalFormula="C41H82N1O8P1" />
      <species boundaryCondition="false" compartment="c" constant="false" hasOnlySubstanceUnits="false" id="M_pe181_c" name="phosphatidylethanolamine (dioctadec-11-enoyl, n-C18:1)" fbc:charge="0" fbc:chemicalFormula="C41H78N1O8P1" />
      <species boundaryCondition="false" compartment="c" constant="false" hasOnlySubstanceUnits="false" id="M_pep_c" name="Phosphoenolpyruvate" fbc:charge="-3" fbc:chemicalFormula="C3H2O6P" />
      <species boundaryCondition="false" compartment="c" constant="false" hasOnlySubstanceUnits="false" id="M_pg120_c" name="Phosphatidylglycerol (didodecanoyl, n-C12:0)" fbc:charge="-1" fbc:chemicalFormula="C30H58O10P1" />
      <species boundaryCondition="false" compartment="c" constant="false" hasOnlySubstanceUnits="false" id="M_pg140_c" name="Phosphatidylglycerol (ditetradecanoyl, n-C14:0)" fbc:charge="-1" fbc:chemicalFormula="C34H66O10P1" />
      <species boundaryCondition="false" compartment="c" constant="false" hasOnlySubstanceUnits="false" id="M_pg141_c" name="Phosphatidylglycerol (ditetradec-7-enoyl, n-C14:1)" fbc:charge="-1" fbc:chemicalFormula="C34H62O10P1" />
      <species boundaryCondition="false" compartment="c" constant="false" hasOnlySubstanceUnits="false" id="M_pg160_c" name="Phosphatidylglycerol (dihexadecanoyl, n-C16:0)" fbc:charge="-1" fbc:chemicalFormula="C38H74O10P1" />
      <species boundaryCondition="false" compartment="c" constant="false" hasOnlySubstanceUnits="false" id="M_pg161_c" name="Phosphatidylglycerol (dihexadec-9-enoyl, n-C16:1)" fbc:charge="-1" fbc:chemicalFormula="C38H70O10P1" />
      <species boundaryCondition="false" compartment="c" constant="false" hasOnlySubstanceUnits="false" id="M_pg180_c" name="Phosphatidylglycerol (dioctadecanoyl, n-C18:0)" fbc:charge="-1" fbc:chemicalFormula="C42H82O10P1" />
      <species boundaryCondition="false" compartment="c" constant="false" hasOnlySubstanceUnits="false" id="M_pg181_c" name="Phosphatidylglycerol (dioctadec-11-enoyl, n-C18:1)" fbc:charge="-1" fbc:chemicalFormula="C42H78O10P1" />
      <species boundaryCondition="false" compartment="c" constant="false" hasOnlySubstanceUnits="false" id="M_pgp120_c" name="Phosphatidylglycerophosphate (didodecanoyl, n-C12:0)" fbc:charge="-3" fbc:chemicalFormula="C30H57O13P2" />
      <species boundaryCondition="false" compartment="c" constant="false" hasOnlySubstanceUnits="false" id="M_pgp140_c" name="Phosphatidylglycerophosphate (ditetradecanoyl, n-C14:0)" fbc:charge="-3" fbc:chemicalFormula="C34H65O13P2" />
      <species boundaryCondition="false" compartment="c" constant="false" hasOnlySubstanceUnits="false" id="M_pgp141_c" name="Phosphatidylglycerophosphate (ditetradec-7-enoyl, n-C14:1)" fbc:charge="-3" fbc:chemicalFormula="C34H61O13P2" />
      <species boundaryCondition="false" compartment="c" constant="false" hasOnlySubstanceUnits="false" id="M_pgp160_c" name="Phosphatidylglycerophosphate (dihexadecanoyl, n-C16:0)" fbc:charge="-3" fbc:chemicalFormula="C38H73O13P2" />
      <species boundaryCondition="false" compartment="c" constant="false" hasOnlySubstanceUnits="false" id="M_pgp161_c" name="Phosphatidylglycerophosphate (dihexadec-9-enoyl, n-C16:1)" fbc:charge="-3" fbc:chemicalFormula="C38H69O13P2" />
      <species boundaryCondition="false" compartment="c" constant="false" hasOnlySubstanceUnits="false" id="M_pgp180_c" name="Phosphatidylglycerophosphate (dioctadecanoyl, n-C18:0)" fbc:charge="-3" fbc:chemicalFormula="C42H81O13P2" />
      <species boundaryCondition="false" compartment="c" constant="false" hasOnlySubstanceUnits="false" id="M_pgp181_c" name="Phosphatidylglycerophosphate (dioctadec-11-enoyl, n-C18:1)" fbc:charge="-3" fbc:chemicalFormula="C42H77O13P2" />
      <species boundaryCondition="false" compartment="c" constant="false" hasOnlySubstanceUnits="false" id="M_phaccoa_c" name="Phenylacetyl-CoA" fbc:charge="-4" fbc:chemicalFormula="C29H38N7O17P3S" />
      <species boundaryCondition="false" compartment="c" constant="false" hasOnlySubstanceUnits="false" id="M_phe_DASH_L_c" name="L-Phenylalanine" fbc:charge="0" fbc:chemicalFormula="C9H11NO2" />
      <species boundaryCondition="false" compartment="c" constant="false" hasOnlySubstanceUnits="false" id="M_pheme_c" name="Protoheme" fbc:charge="-2" fbc:chemicalFormula="C34H30FeN4O4" />
      <species boundaryCondition="false" compartment="c" constant="false" hasOnlySubstanceUnits="false" id="M_phetrna_c" name="L-Phenylalanyl-tRNA(Phe)" fbc:charge="1" fbc:chemicalFormula="C9H10NOR" />
      <species boundaryCondition="false" compartment="c" constant="false" hasOnlySubstanceUnits="false" id="M_phhlipa_c" name="phospho-heptosyl-heptosyl-kdo2-lipidA" fbc:charge="-8" fbc:chemicalFormula="C124H219N2O54P3" />
      <species boundaryCondition="false" compartment="c" constant="false" hasOnlySubstanceUnits="false" id="M_phom_c" name="O-Phospho-L-homoserine" fbc:charge="-2" fbc:chemicalFormula="C4H8NO6P" />
      <species boundaryCondition="false" compartment="c" constant="false" hasOnlySubstanceUnits="false" id="M_phphhlipa_c" name="phospho-heptosyl-phospho-heptosyl-heptosyl-kdo2-lipidA" fbc:charge="-10" fbc:chemicalFormula="C131H230N2O63P4" />
      <species boundaryCondition="false" compartment="c" constant="false" hasOnlySubstanceUnits="false" id="M_phpyr_c" name="Phenylpyruvate" fbc:charge="-1" fbc:chemicalFormula="C9H7O3" />
      <species boundaryCondition="false" compartment="c" constant="false" hasOnlySubstanceUnits="false" id="M_phthr_c" name="O-Phospho-4-hydroxy-L-threonine" fbc:charge="-2" fbc:chemicalFormula="C4H8NO7P" />
      <species boundaryCondition="false" compartment="c" constant="false" hasOnlySubstanceUnits="false" id="M_pi_c" name="Phosphate" fbc:charge="-2" fbc:chemicalFormula="HO4P" />
      <species boundaryCondition="false" compartment="c" constant="false" hasOnlySubstanceUnits="false" id="M_pimACP_c" name="Pimeloyl-[acyl-carrier protein]" fbc:charge="-1" fbc:chemicalFormula="C18H31N2O10PRS" />
      <species boundaryCondition="false" compartment="c" constant="false" hasOnlySubstanceUnits="false" id="M_pmeACP_c" name="Pimeloyl-[acyl-carrier protein] methyl ester" fbc:charge="-1" fbc:chemicalFormula="C19H33N2O10PRS" />
      <species boundaryCondition="false" compartment="c" constant="false" hasOnlySubstanceUnits="false" id="M_pmtcoa_c" name="Palmitoyl-CoA (n-C16:0CoA)" fbc:charge="-4" fbc:chemicalFormula="C37H62N7O17P3S" />
      <species boundaryCondition="false" compartment="c" constant="false" hasOnlySubstanceUnits="false" id="M_pnto_DASH_R_c" name="(R)-Pantothenate" fbc:charge="-1" fbc:chemicalFormula="C9H16NO5" />
      <species boundaryCondition="false" compartment="c" constant="false" hasOnlySubstanceUnits="false" id="M_poaac_c" name="Peroxyaminoacrylate" fbc:charge="0" fbc:chemicalFormula="C3H5NO3" />
      <species boundaryCondition="false" compartment="c" constant="false" hasOnlySubstanceUnits="false" id="M_ppa_c" name="Propionate (n-C3:0)" fbc:charge="-1" fbc:chemicalFormula="C3H5O2" />
      <species boundaryCondition="false" compartment="c" constant="false" hasOnlySubstanceUnits="false" id="M_ppal_c" name="Propanal" fbc:charge="0" fbc:chemicalFormula="C3H6O" />
      <species boundaryCondition="false" compartment="c" constant="false" hasOnlySubstanceUnits="false" id="M_ppap_c" name="Propanoyl phosphate" fbc:charge="-2" fbc:chemicalFormula="C3H5O5P" />
      <species boundaryCondition="false" compartment="c" constant="false" hasOnlySubstanceUnits="false" id="M_ppbng_c" name="Porphobilinogen" fbc:charge="-1" fbc:chemicalFormula="C10H13N2O4" />
      <species boundaryCondition="false" compartment="c" constant="false" hasOnlySubstanceUnits="false" id="M_ppcoa_c" name="Propanoyl-CoA" fbc:charge="-4" fbc:chemicalFormula="C24H36N7O17P3S" />
      <species boundaryCondition="false" compartment="c" constant="false" hasOnlySubstanceUnits="false" id="M_ppgpp_c" name="Guanosine 3',5'-bis(diphosphate)" fbc:charge="-6" fbc:chemicalFormula="C10H11N5O17P4" />
      <species boundaryCondition="false" compartment="c" constant="false" hasOnlySubstanceUnits="false" id="M_pphn_c" name="Prephenate" fbc:charge="-2" fbc:chemicalFormula="C10H8O6" />
      <species boundaryCondition="false" compartment="c" constant="false" hasOnlySubstanceUnits="false" id="M_ppi_c" name="Diphosphate" fbc:charge="-3" fbc:chemicalFormula="HO7P2" />
      <species boundaryCondition="false" compartment="c" constant="false" hasOnlySubstanceUnits="false" id="M_ppp9_c" name="Protoporphyrin" fbc:charge="-2" fbc:chemicalFormula="C34H32N4O4" />
      <species boundaryCondition="false" compartment="c" constant="false" hasOnlySubstanceUnits="false" id="M_pppg9_c" name="Protoporphyrinogen IX" fbc:charge="-2" fbc:chemicalFormula="C34H38N4O4" />
      <species boundaryCondition="false" compartment="c" constant="false" hasOnlySubstanceUnits="false" id="M_pppi_c" name="Inorganic triphosphate" fbc:charge="-4" fbc:chemicalFormula="HO10P3" />
      <species boundaryCondition="false" compartment="c" constant="false" hasOnlySubstanceUnits="false" id="M_pppn_c" name="Phenylpropanoate" fbc:charge="-1" fbc:chemicalFormula="C9H9O2" />
      <species boundaryCondition="false" compartment="c" constant="false" hasOnlySubstanceUnits="false" id="M_pram_c" name="5-Phospho-beta-D-ribosylamine" fbc:charge="-1" fbc:chemicalFormula="C5H11NO7P" />
      <species boundaryCondition="false" compartment="c" constant="false" hasOnlySubstanceUnits="false" id="M_pran_c" name="N-(5-Phospho-D-ribosyl)anthranilate" fbc:charge="-3" fbc:chemicalFormula="C12H13NO9P" />
      <species boundaryCondition="false" compartment="c" constant="false" hasOnlySubstanceUnits="false" id="M_prbamp_c" name="1-(5-Phosphoribosyl)-AMP" fbc:charge="-4" fbc:chemicalFormula="C15H19N5O14P2" />
      <species boundaryCondition="false" compartment="c" constant="false" hasOnlySubstanceUnits="false" id="M_prbatp_c" name="1-(5-Phosphoribosyl)-ATP" fbc:charge="-6" fbc:chemicalFormula="C15H19N5O20P4" />
      <species boundaryCondition="false" compartment="c" constant="false" hasOnlySubstanceUnits="false" id="M_preq0_c" name="7-cyano-7-carbaguanine" fbc:charge="0" fbc:chemicalFormula="C7H5N5O" />
      <species boundaryCondition="false" compartment="c" constant="false" hasOnlySubstanceUnits="false" id="M_preq1_c" name="7-aminomethyl-7-deazaguanine" fbc:charge="1" fbc:chemicalFormula="C7H10N5O" />
      <species boundaryCondition="false" compartment="c" constant="false" hasOnlySubstanceUnits="false" id="M_prfp_c" name="1-(5-Phosphoribosyl)-5-[(5-phosphoribosylamino)methylideneamino]imidazole-4-carboxamide" fbc:charge="-4" fbc:chemicalFormula="C15H21N5O15P2" />
      <species boundaryCondition="false" compartment="c" constant="false" hasOnlySubstanceUnits="false" id="M_prlp_c" name="5-[(5-phospho-1-deoxyribulos-1-ylamino)methylideneamino]-1-(5-phosphoribosyl)imidazole-4-carboxamide" fbc:charge="-4" fbc:chemicalFormula="C15H21N5O15P2" />
      <species boundaryCondition="false" compartment="c" constant="false" hasOnlySubstanceUnits="false" id="M_pro_DASH_L_c" name="L-Proline" fbc:charge="0" fbc:chemicalFormula="C5H9NO2" />
      <species boundaryCondition="false" compartment="c" constant="false" hasOnlySubstanceUnits="false" id="M_progly_c" name="L-Prolinylglycine" fbc:charge="0" fbc:chemicalFormula="C7H12N2O3" />
      <species boundaryCondition="false" compartment="c" constant="false" hasOnlySubstanceUnits="false" id="M_protrna_c" name="L-Prolyl-tRNA(Pro)" fbc:charge="1" fbc:chemicalFormula="C5H8NOR" />
      <species boundaryCondition="false" compartment="c" constant="false" hasOnlySubstanceUnits="false" id="M_prpp_c" name="5-Phospho-alpha-D-ribose 1-diphosphate" fbc:charge="-5" fbc:chemicalFormula="C5H8O14P3" />
      <species boundaryCondition="false" compartment="c" constant="false" hasOnlySubstanceUnits="false" id="M_ps120_c" name="phosphatidylserine (didodecanoyl, n-C12:0)" fbc:charge="-1" fbc:chemicalFormula="C30H57N1O10P1" />
      <species boundaryCondition="false" compartment="c" constant="false" hasOnlySubstanceUnits="false" id="M_ps140_c" name="phosphatidylserine (ditetradecanoyl, n-C14:0)" fbc:charge="-1" fbc:chemicalFormula="C34H65N1O10P1" />
      <species boundaryCondition="false" compartment="c" constant="false" hasOnlySubstanceUnits="false" id="M_ps141_c" name="phosphatidylserine (ditetradec-7-enoyl, n-C14:1)" fbc:charge="-1" fbc:chemicalFormula="C34H61N1O10P1" />
      <species boundaryCondition="false" compartment="c" constant="false" hasOnlySubstanceUnits="false" id="M_ps160_c" name="phosphatidylserine (dihexadecanoyl, n-C16:0)" fbc:charge="-1" fbc:chemicalFormula="C38H73N1O10P1" />
      <species boundaryCondition="false" compartment="c" constant="false" hasOnlySubstanceUnits="false" id="M_ps161_c" name="phosphatidylserine (dihexadec-9-enoyl, n-C16:1)" fbc:charge="-1" fbc:chemicalFormula="C38H69N1O10P1" />
      <species boundaryCondition="false" compartment="c" constant="false" hasOnlySubstanceUnits="false" id="M_ps180_c" name="phosphatidylserine (dioctadecanoyl, n-C18:0)" fbc:charge="-1" fbc:chemicalFormula="C42H81N1O10P1" />
      <species boundaryCondition="false" compartment="c" constant="false" hasOnlySubstanceUnits="false" id="M_ps181_c" name="phosphatidylserine (dioctadec-11-enoyl, n-C18:1)" fbc:charge="-1" fbc:chemicalFormula="C42H77N1O10P1" />
      <species boundaryCondition="false" compartment="c" constant="false" hasOnlySubstanceUnits="false" id="M_psclys_c" name="psicoselysine" fbc:charge="1" fbc:chemicalFormula="C12H25N2O7" />
      <species boundaryCondition="false" compartment="c" constant="false" hasOnlySubstanceUnits="false" id="M_pser_DASH_L_c" name="O-Phospho-L-serine" fbc:charge="-2" fbc:chemicalFormula="C3H6NO6P" />
      <species boundaryCondition="false" compartment="c" constant="false" hasOnlySubstanceUnits="false" id="M_ptrc_c" name="Putrescine" fbc:charge="2" fbc:chemicalFormula="C4H14N2" />
      <species boundaryCondition="false" compartment="c" constant="false" hasOnlySubstanceUnits="false" id="M_pyam5p_c" name="Pyridoxamine 5'-phosphate" fbc:charge="-1" fbc:chemicalFormula="C8H12N2O5P" />
      <species boundaryCondition="false" compartment="c" constant="false" hasOnlySubstanceUnits="false" id="M_pydam_c" name="Pyridoxamine" fbc:charge="1" fbc:chemicalFormula="C8H13N2O2" />
      <species boundaryCondition="false" compartment="c" constant="false" hasOnlySubstanceUnits="false" id="M_pydx_c" name="Pyridoxal" fbc:charge="0" fbc:chemicalFormula="C8H9NO3" />
      <species boundaryCondition="false" compartment="c" constant="false" hasOnlySubstanceUnits="false" id="M_pydx5p_c" name="Pyridoxal 5'-phosphate" fbc:charge="-2" fbc:chemicalFormula="C8H8NO6P" />
      <species boundaryCondition="false" compartment="c" constant="false" hasOnlySubstanceUnits="false" id="M_pydxn_c" name="Pyridoxine" fbc:charge="0" fbc:chemicalFormula="C8H11NO3" />
      <species boundaryCondition="false" compartment="c" constant="false" hasOnlySubstanceUnits="false" id="M_pyr_c" name="Pyruvate" fbc:charge="-1" fbc:chemicalFormula="C3H3O3" />
      <species boundaryCondition="false" compartment="c" constant="false" hasOnlySubstanceUnits="false" id="M_q8_c" name="Ubiquinone-8" fbc:charge="0" fbc:chemicalFormula="C49H74O4" />
      <species boundaryCondition="false" compartment="c" constant="false" hasOnlySubstanceUnits="false" id="M_q8h2_c" name="Ubiquinol-8" fbc:charge="0" fbc:chemicalFormula="C49H76O4" />
      <species boundaryCondition="false" compartment="c" constant="false" hasOnlySubstanceUnits="false" id="M_quin_c" name="Quinate" fbc:charge="0" fbc:chemicalFormula="C7H12O6" />
      <species boundaryCondition="false" compartment="c" constant="false" hasOnlySubstanceUnits="false" id="M_quln_c" name="Quinolinate" fbc:charge="-2" fbc:chemicalFormula="C7H3NO4" />
      <species boundaryCondition="false" compartment="c" constant="false" hasOnlySubstanceUnits="false" id="M_r15bp_c" name="D-Ribose 1,5-bisphosphate" fbc:charge="-4" fbc:chemicalFormula="C5H8O11P2" />
      <species boundaryCondition="false" compartment="c" constant="false" hasOnlySubstanceUnits="false" id="M_r1p_c" name="alpha-D-Ribose 1-phosphate" fbc:charge="-2" fbc:chemicalFormula="C5H9O8P" />
      <species boundaryCondition="false" compartment="c" constant="false" hasOnlySubstanceUnits="false" id="M_r5p_c" name="alpha-D-Ribose 5-phosphate" fbc:charge="-2" fbc:chemicalFormula="C5H9O8P" />
      <species boundaryCondition="false" compartment="c" constant="false" hasOnlySubstanceUnits="false" id="M_ragund_c" name="rhamanosyl-N-acetylglucosamyl-undecaprenyl diphosphate" fbc:charge="-2" fbc:chemicalFormula="C69H113N1O16P2" />
      <species boundaryCondition="false" compartment="c" constant="false" hasOnlySubstanceUnits="false" id="M_rbflvrd_c" name="Reduced riboflavin" fbc:charge="0" fbc:chemicalFormula="C17H22N4O6" />
      <species boundaryCondition="false" compartment="c" constant="false" hasOnlySubstanceUnits="false" id="M_rbl_DASH_L_c" name="L-Ribulose" fbc:charge="0" fbc:chemicalFormula="C5H10O5" />
      <species boundaryCondition="false" compartment="c" constant="false" hasOnlySubstanceUnits="false" id="M_rdmbzi_c" name="N1-(alpha-D-ribosyl)-5,6-dimethylbenzimidazole" fbc:charge="0" fbc:chemicalFormula="C14H18N2O4" />
      <species boundaryCondition="false" compartment="c" constant="false" hasOnlySubstanceUnits="false" id="M_rephaccoa_c" name="Ring 1,2-epoxyphenylacetyl-CoA" fbc:charge="-4" fbc:chemicalFormula="C29H38N7O18P3S" />
      <species boundaryCondition="false" compartment="c" constant="false" hasOnlySubstanceUnits="false" id="M_rhcys_c" name="S-Ribosyl-L-homocysteine" fbc:charge="0" fbc:chemicalFormula="C9H17NO6S" />
      <species boundaryCondition="false" compartment="c" constant="false" hasOnlySubstanceUnits="false" id="M_rib_DASH_D_c" name="D-Ribose" fbc:charge="0" fbc:chemicalFormula="C5H10O5" />
      <species boundaryCondition="false" compartment="c" constant="false" hasOnlySubstanceUnits="false" id="M_ribflv_c" name="Riboflavin" fbc:charge="0" fbc:chemicalFormula="C17H20N4O6" />
      <species boundaryCondition="false" compartment="c" constant="false" hasOnlySubstanceUnits="false" id="M_rml_c" name="L-Rhamnulose" fbc:charge="0" fbc:chemicalFormula="C6H12O5" />
      <species boundaryCondition="false" compartment="c" constant="false" hasOnlySubstanceUnits="false" id="M_rml1p_c" name="L-Rhamnulose 1-phosphate" fbc:charge="-2" fbc:chemicalFormula="C6H11O8P" />
      <species boundaryCondition="false" compartment="c" constant="false" hasOnlySubstanceUnits="false" id="M_rmn_c" name="L-Rhamnose" fbc:charge="0" fbc:chemicalFormula="C6H12O5" />
      <species boundaryCondition="false" compartment="c" constant="false" hasOnlySubstanceUnits="false" id="M_ru5p_DASH_D_c" name="D-Ribulose 5-phosphate" fbc:charge="-2" fbc:chemicalFormula="C5H9O8P" />
      <species boundaryCondition="false" compartment="c" constant="false" hasOnlySubstanceUnits="false" id="M_ru5p_DASH_L_c" name="L-Ribulose 5-phosphate" fbc:charge="-2" fbc:chemicalFormula="C5H9O8P" />
      <species boundaryCondition="false" compartment="c" constant="false" hasOnlySubstanceUnits="false" id="M_s17bp_c" name="Sedoheptulose 1,7-bisphosphate" fbc:charge="-4" fbc:chemicalFormula="C7H12O13P2" />
      <species boundaryCondition="false" compartment="c" constant="false" hasOnlySubstanceUnits="false" id="M_s7p_c" name="Sedoheptulose 7-phosphate" fbc:charge="-2" fbc:chemicalFormula="C7H13O10P" />
      <species boundaryCondition="false" compartment="c" constant="false" hasOnlySubstanceUnits="false" id="M_sarcs_c" name="Sarcosine" fbc:charge="0" fbc:chemicalFormula="C3H7NO2" />
      <species boundaryCondition="false" compartment="c" constant="false" hasOnlySubstanceUnits="false" id="M_sbt6p_c" name="D-Sorbitol 6-phosphate" fbc:charge="-2" fbc:chemicalFormula="C6H13O9P" />
      <species boundaryCondition="false" compartment="c" constant="false" hasOnlySubstanceUnits="false" id="M_sbzcoa_c" name="O-Succinylbenzoyl-CoA" fbc:charge="-5" fbc:chemicalFormula="C32H39N7O20P3S" />
      <species boundaryCondition="false" compartment="c" constant="false" hasOnlySubstanceUnits="false" id="M_scl_c" name="sirohydrochlorin" fbc:charge="-7" fbc:chemicalFormula="C42H39N4O16" />
      <species boundaryCondition="false" compartment="c" constant="false" hasOnlySubstanceUnits="false" id="M_sectrna_c" name="L-Selenocysteinyl-tRNA(Sec)" fbc:charge="1" fbc:chemicalFormula="C3H6NOSeR" />
      <species boundaryCondition="false" compartment="c" constant="false" hasOnlySubstanceUnits="false" id="M_sel_c" name="Selenate" fbc:charge="-2" fbc:chemicalFormula="O4Se" />
      <species boundaryCondition="false" compartment="c" constant="false" hasOnlySubstanceUnits="false" id="M_seln_c" name="Selenide" fbc:charge="-1" fbc:chemicalFormula="HSe" />
      <species boundaryCondition="false" compartment="c" constant="false" hasOnlySubstanceUnits="false" id="M_selnp_c" name="Selenophosphate" fbc:charge="-1" fbc:chemicalFormula="H2O3PSe" />
      <species boundaryCondition="false" compartment="c" constant="false" hasOnlySubstanceUnits="false" id="M_ser_DASH_D_c" name="D-Serine" fbc:charge="0" fbc:chemicalFormula="C3H7NO3" />
      <species boundaryCondition="false" compartment="c" constant="false" hasOnlySubstanceUnits="false" id="M_ser_DASH_L_c" name="L-Serine" fbc:charge="0" fbc:chemicalFormula="C3H7NO3" />
      <species boundaryCondition="false" compartment="c" constant="false" hasOnlySubstanceUnits="false" id="M_seramp_c" name="L-seryl-AMP" fbc:charge="0" fbc:chemicalFormula="C13H19N6O9P" />
      <species boundaryCondition="false" compartment="c" constant="false" hasOnlySubstanceUnits="false" id="M_sertrna_c" name="L-Seryl-tRNA(Ser)" fbc:charge="1" fbc:chemicalFormula="C3H6NO2R" />
      <species boundaryCondition="false" compartment="c" constant="false" hasOnlySubstanceUnits="false" id="M_sertrna_LSQBKT_sec_RSQBKT__c" name="L-Seryl-tRNA(Sec)" fbc:charge="1" fbc:chemicalFormula="C3H6NO2R" />
      <species boundaryCondition="false" compartment="c" constant="false" hasOnlySubstanceUnits="false" id="M_sheme_c" name="Siroheme" fbc:charge="-8" fbc:chemicalFormula="C42H36FeN4O16" />
      <species boundaryCondition="false" compartment="c" constant="false" hasOnlySubstanceUnits="false" id="M_skm_c" name="Shikimate" fbc:charge="-1" fbc:chemicalFormula="C7H9O5" />
      <species boundaryCondition="false" compartment="c" constant="false" hasOnlySubstanceUnits="false" id="M_skm5p_c" name="Shikimate 5-phosphate" fbc:charge="-3" fbc:chemicalFormula="C7H8O8P" />
      <species boundaryCondition="false" compartment="c" constant="false" hasOnlySubstanceUnits="false" id="M_sl26da_c" name="N-Succinyl-LL-2,6-diaminoheptanedioate" fbc:charge="-2" fbc:chemicalFormula="C11H16N2O7" />
      <species boundaryCondition="false" compartment="c" constant="false" hasOnlySubstanceUnits="false" id="M_sl2a6o_c" name="N-Succinyl-2-L-amino-6-oxoheptanedioate" fbc:charge="-3" fbc:chemicalFormula="C11H12NO8" />
      <species boundaryCondition="false" compartment="c" constant="false" hasOnlySubstanceUnits="false" id="M_slnt_c" name="selenite" fbc:charge="-2" fbc:chemicalFormula="O3Se" />
      <species boundaryCondition="false" compartment="c" constant="false" hasOnlySubstanceUnits="false" id="M_so2_c" name="sulfur dioxide" fbc:charge="0" fbc:chemicalFormula="O2S" />
      <species boundaryCondition="false" compartment="c" constant="false" hasOnlySubstanceUnits="false" id="M_so3_c" name="Sulfite" fbc:charge="-2" fbc:chemicalFormula="O3S" />
      <species boundaryCondition="false" compartment="c" constant="false" hasOnlySubstanceUnits="false" id="M_so4_c" name="Sulfate" fbc:charge="-2" fbc:chemicalFormula="O4S" />
      <species boundaryCondition="false" compartment="c" constant="false" hasOnlySubstanceUnits="false" id="M_spmd_c" name="Spermidine" fbc:charge="3" fbc:chemicalFormula="C7H22N3" />
      <species boundaryCondition="false" compartment="c" constant="false" hasOnlySubstanceUnits="false" id="M_stcoa_c" name="Stearoyl-CoA (n-C18:0CoA)" fbc:charge="-4" fbc:chemicalFormula="C39H66N7O17P3S" />
      <species boundaryCondition="false" compartment="c" constant="false" hasOnlySubstanceUnits="false" id="M_suc6p_c" name="Sucrose 6-phosphate" fbc:charge="-2" fbc:chemicalFormula="C12H21O14P" />
      <species boundaryCondition="false" compartment="c" constant="false" hasOnlySubstanceUnits="false" id="M_sucarg_c" name="N2-Succinyl-L-arginine" fbc:charge="-1" fbc:chemicalFormula="C10H17N4O5" />
      <species boundaryCondition="false" compartment="c" constant="false" hasOnlySubstanceUnits="false" id="M_sucbz_c" name="o-Succinylbenzoate" fbc:charge="-2" fbc:chemicalFormula="C11H8O5" />
      <species boundaryCondition="false" compartment="c" constant="false" hasOnlySubstanceUnits="false" id="M_succ_c" name="Succinate" fbc:charge="-2" fbc:chemicalFormula="C4H4O4" />
      <species boundaryCondition="false" compartment="c" constant="false" hasOnlySubstanceUnits="false" id="M_succoa_c" name="Succinyl-CoA" fbc:charge="-5" fbc:chemicalFormula="C25H35N7O19P3S" />
      <species boundaryCondition="false" compartment="c" constant="false" hasOnlySubstanceUnits="false" id="M_sucglu_c" name="N2-Succinyl-L-glutamate" fbc:charge="-3" fbc:chemicalFormula="C9H10NO7" />
      <species boundaryCondition="false" compartment="c" constant="false" hasOnlySubstanceUnits="false" id="M_sucgsa_c" name="N2-Succinyl-L-glutamate 5-semialdehyde" fbc:charge="-2" fbc:chemicalFormula="C9H11NO6" />
      <species boundaryCondition="false" compartment="c" constant="false" hasOnlySubstanceUnits="false" id="M_suchms_c" name="O-Succinyl-L-homoserine" fbc:charge="-1" fbc:chemicalFormula="C8H12NO6" />
      <species boundaryCondition="false" compartment="c" constant="false" hasOnlySubstanceUnits="false" id="M_sucorn_c" name="N2-Succinyl-L-ornithine" fbc:charge="-1" fbc:chemicalFormula="C9H15N2O5" />
      <species boundaryCondition="false" compartment="c" constant="false" hasOnlySubstanceUnits="false" id="M_sucsal_c" name="Succinic semialdehyde" fbc:charge="-1" fbc:chemicalFormula="C4H5O3" />
      <species boundaryCondition="false" compartment="c" constant="false" hasOnlySubstanceUnits="false" id="M_sufbcd_c" name="SufBCD scaffold complex" fbc:charge="0" fbc:chemicalFormula="H8O2S6R" />
      <species boundaryCondition="false" compartment="c" constant="false" hasOnlySubstanceUnits="false" id="M_sufbcd_DASH_2fe2s_c" name="SufBCD with bound [2Fe-2S] cluster" fbc:charge="-2" fbc:chemicalFormula="H4O2S8Fe2R" />
      <species boundaryCondition="false" compartment="c" constant="false" hasOnlySubstanceUnits="false" id="M_sufbcd_DASH_2fe2s2_c" name="SufBCD with two bound [2Fe-2S] clusters" fbc:charge="-4" fbc:chemicalFormula="O2S10Fe4R" />
      <species boundaryCondition="false" compartment="c" constant="false" hasOnlySubstanceUnits="false" id="M_sufbcd_DASH_4fe4s_c" name="SufBCD with bound [4Fe-4S] cluster" fbc:charge="-2" fbc:chemicalFormula="H4O2S10Fe4R" />
      <species boundaryCondition="false" compartment="c" constant="false" hasOnlySubstanceUnits="false" id="M_sufse_c" name="SufSE sulfur acceptor complex" fbc:charge="0" fbc:chemicalFormula="HSR" />
      <species boundaryCondition="false" compartment="c" constant="false" hasOnlySubstanceUnits="false" id="M_sufsesh_c" name="SufSE with bound sulfur" fbc:charge="0" fbc:chemicalFormula="HS2R" />
      <species boundaryCondition="false" compartment="c" constant="false" hasOnlySubstanceUnits="false" id="M_sulfac_c" name="sulfoacetate" fbc:charge="-2" fbc:chemicalFormula="C2H2O5S" />
      <species boundaryCondition="false" compartment="c" constant="false" hasOnlySubstanceUnits="false" id="M_t3c11vaceACP_c" name="trans-3-cis-11-vacceoyl-[acyl-carrier protein]" fbc:charge="-1" fbc:chemicalFormula="C29H51N2O8PRS" />
      <species boundaryCondition="false" compartment="c" constant="false" hasOnlySubstanceUnits="false" id="M_t3c5ddeceACP_c" name="trans-3-cis-5-dodecenoyl-[acyl-carrier protein]" fbc:charge="-1" fbc:chemicalFormula="C23H39N2O8PRS" />
      <species boundaryCondition="false" compartment="c" constant="false" hasOnlySubstanceUnits="false" id="M_t3c7mrseACP_c" name="trans-3-cis-7-myristoleoyl-[acyl-carrier protein]" fbc:charge="-1" fbc:chemicalFormula="C25H43N2O8PRS" />
      <species boundaryCondition="false" compartment="c" constant="false" hasOnlySubstanceUnits="false" id="M_t3c9palmeACP_c" name="trans-3-cis-9-palmitoleoyl-[acyl-carrier protein]" fbc:charge="-1" fbc:chemicalFormula="C27H47N2O8PRS" />
      <species boundaryCondition="false" compartment="c" constant="false" hasOnlySubstanceUnits="false" id="M_tag6p_DASH_D_c" name="D-Tagatose 6-phosphate" fbc:charge="-2" fbc:chemicalFormula="C6H11O9P" />
      <species boundaryCondition="false" compartment="c" constant="false" hasOnlySubstanceUnits="false" id="M_tagdp_DASH_D_c" name="D-Tagatose 1,6-biphosphate" fbc:charge="-4" fbc:chemicalFormula="C6H10O12P2" />
      <species boundaryCondition="false" compartment="c" constant="false" hasOnlySubstanceUnits="false" id="M_tagur_c" name="D-Tagaturonate" fbc:charge="-1" fbc:chemicalFormula="C6H9O7" />
      <species boundaryCondition="false" compartment="c" constant="false" hasOnlySubstanceUnits="false" id="M_tartr_DASH_D_c" name="D-tartrate" fbc:charge="-2" fbc:chemicalFormula="C4H4O6" />
      <species boundaryCondition="false" compartment="c" constant="false" hasOnlySubstanceUnits="false" id="M_tartr_DASH_L_c" name="L-tartrate" fbc:charge="-2" fbc:chemicalFormula="C4H4O6" />
      <species boundaryCondition="false" compartment="c" constant="false" hasOnlySubstanceUnits="false" id="M_taur_c" name="Taurine" fbc:charge="0" fbc:chemicalFormula="C2H7NO3S" />
      <species boundaryCondition="false" compartment="c" constant="false" hasOnlySubstanceUnits="false" id="M_tcynt_c" name="Thiocyanate" fbc:charge="-1" fbc:chemicalFormula="CNS" />
      <species boundaryCondition="false" compartment="c" constant="false" hasOnlySubstanceUnits="false" id="M_td2coa_c" name="trans-Tetradec-2-enoyl-CoA" fbc:charge="-4" fbc:chemicalFormula="C35H56N7O17P3S" />
      <species boundaryCondition="false" compartment="c" constant="false" hasOnlySubstanceUnits="false" id="M_tdcoa_c" name="Tetradecanoyl-CoA (n-C14:0CoA)" fbc:charge="-4" fbc:chemicalFormula="C35H58N7O17P3S" />
      <species boundaryCondition="false" compartment="c" constant="false" hasOnlySubstanceUnits="false" id="M_tddec2eACP_c" name="trans-Dodec-2-enoyl-[acyl-carrier protein]" fbc:charge="-1" fbc:chemicalFormula="C23H41N2O8PRS" />
      <species boundaryCondition="false" compartment="c" constant="false" hasOnlySubstanceUnits="false" id="M_tdeACP_c" name="cis-tetradec-7-enoyl-[acyl-carrier protein] (n-C14:1)" fbc:charge="-1" fbc:chemicalFormula="C25H45N2O8PRS" />
      <species boundaryCondition="false" compartment="c" constant="false" hasOnlySubstanceUnits="false" id="M_tdec2eACP_c" name="trans-Dec-2-enoyl-[acyl-carrier protein]" fbc:charge="-1" fbc:chemicalFormula="C21H37N2O8PRS" />
      <species boundaryCondition="false" compartment="c" constant="false" hasOnlySubstanceUnits="false" id="M_tdecoa_c" name="Tetradecenoyl-CoA (n-C14:1CoA)" fbc:charge="-4" fbc:chemicalFormula="C35H56N7O17P3S" />
      <species boundaryCondition="false" compartment="c" constant="false" hasOnlySubstanceUnits="false" id="M_thdp_c" name="2,3,4,5-Tetrahydrodipicolinate" fbc:charge="-2" fbc:chemicalFormula="C7H7NO4" />
      <species boundaryCondition="false" compartment="c" constant="false" hasOnlySubstanceUnits="false" id="M_thex2eACP_c" name="trans-Hex-2-enoyl-[acyl-carrier protein]" fbc:charge="-1" fbc:chemicalFormula="C17H29N2O8PRS" />
      <species boundaryCondition="false" compartment="c" constant="false" hasOnlySubstanceUnits="false" id="M_thf_c" name="5,6,7,8-Tetrahydrofolate" fbc:charge="-2" fbc:chemicalFormula="C19H21N7O6" />
      <species boundaryCondition="false" compartment="c" constant="false" hasOnlySubstanceUnits="false" id="M_thm_c" name="Thiamin" fbc:charge="1" fbc:chemicalFormula="C12H17N4OS" />
      <species boundaryCondition="false" compartment="c" constant="false" hasOnlySubstanceUnits="false" id="M_thmmp_c" name="Thiamin monophosphate" fbc:charge="-1" fbc:chemicalFormula="C12H16N4O4PS" />
      <species boundaryCondition="false" compartment="c" constant="false" hasOnlySubstanceUnits="false" id="M_thmnp_c" name="Tetrahydromonapterin" fbc:charge="0" fbc:chemicalFormula="C9H15N5O4" />
      <species boundaryCondition="false" compartment="c" constant="false" hasOnlySubstanceUnits="false" id="M_thmpp_c" name="Thiamine diphosphate" fbc:charge="-2" fbc:chemicalFormula="C12H16N4O7P2S" />
      <species boundaryCondition="false" compartment="c" constant="false" hasOnlySubstanceUnits="false" id="M_thptdn_c" name="5,6,7,8-tetrahydropteridine" fbc:charge="2" fbc:chemicalFormula="C6H10N4" />
      <species boundaryCondition="false" compartment="c" constant="false" hasOnlySubstanceUnits="false" id="M_thr_DASH_L_c" name="L-Threonine" fbc:charge="0" fbc:chemicalFormula="C4H9NO3" />
      <species boundaryCondition="false" compartment="c" constant="false" hasOnlySubstanceUnits="false" id="M_thrtrna_c" name="L-Threonyl-tRNA(Thr)" fbc:charge="1" fbc:chemicalFormula="C4H8NO2R" />
      <species boundaryCondition="false" compartment="c" constant="false" hasOnlySubstanceUnits="false" id="M_thym_c" name="Thymine" fbc:charge="0" fbc:chemicalFormula="C5H6N2O2" />
      <species boundaryCondition="false" compartment="c" constant="false" hasOnlySubstanceUnits="false" id="M_thymd_c" name="Thymidine" fbc:charge="0" fbc:chemicalFormula="C10H14N2O5" />
      <species boundaryCondition="false" compartment="c" constant="false" hasOnlySubstanceUnits="false" id="M_tma_c" name="trimethylamine" fbc:charge="1" fbc:chemicalFormula="C3H10N" />
      <species boundaryCondition="false" compartment="c" constant="false" hasOnlySubstanceUnits="false" id="M_tmao_c" name="Trimethylamine N-oxide" fbc:charge="0" fbc:chemicalFormula="C3H9NO" />
      <species boundaryCondition="false" compartment="c" constant="false" hasOnlySubstanceUnits="false" id="M_tmrs2eACP_c" name="trans-Tetradec-2-enoyl-[acyl-carrier protein]" fbc:charge="-1" fbc:chemicalFormula="C25H45N2O8PRS" />
      <species boundaryCondition="false" compartment="c" constant="false" hasOnlySubstanceUnits="false" id="M_toct2eACP_c" name="trans-Oct-2-enoyl-[acyl-carrier protein]" fbc:charge="-1" fbc:chemicalFormula="C19H33N2O8PRS" />
      <species boundaryCondition="false" compartment="c" constant="false" hasOnlySubstanceUnits="false" id="M_toctd2eACP_c" name="trans-octadec-2-enoyl-[acyl-carrier protein]" fbc:charge="-1" fbc:chemicalFormula="C29H53N2O8PRS" />
      <species boundaryCondition="false" compartment="c" constant="false" hasOnlySubstanceUnits="false" id="M_tpalm2eACP_c" name="trans-Hexadec-2-enoyl-[acyl-carrier protein]" fbc:charge="-1" fbc:chemicalFormula="C27H49N2O8PRS" />
      <species boundaryCondition="false" compartment="c" constant="false" hasOnlySubstanceUnits="false" id="M_trdox_c" name="Oxidized thioredoxin" fbc:charge="0" fbc:chemicalFormula="X" />
      <species boundaryCondition="false" compartment="c" constant="false" hasOnlySubstanceUnits="false" id="M_trdrd_c" name="Reduced thioredoxin" fbc:charge="0" fbc:chemicalFormula="XH2" />
      <species boundaryCondition="false" compartment="c" constant="false" hasOnlySubstanceUnits="false" id="M_tre_c" name="Trehalose" fbc:charge="0" fbc:chemicalFormula="C12H22O11" />
      <species boundaryCondition="false" compartment="c" constant="false" hasOnlySubstanceUnits="false" id="M_tre6p_c" name="alpha,alpha'-Trehalose 6-phosphate" fbc:charge="-2" fbc:chemicalFormula="C12H21O14P" />
      <species boundaryCondition="false" compartment="c" constant="false" hasOnlySubstanceUnits="false" id="M_trnaala_c" name="tRNA(Ala)" fbc:charge="0" fbc:chemicalFormula="R" />
      <species boundaryCondition="false" compartment="c" constant="false" hasOnlySubstanceUnits="false" id="M_trnaarg_c" name="tRNA(Arg)" fbc:charge="0" fbc:chemicalFormula="R" />
      <species boundaryCondition="false" compartment="c" constant="false" hasOnlySubstanceUnits="false" id="M_trnaasn_c" name="tRNA(Asn)" fbc:charge="0" fbc:chemicalFormula="C10H17O10PR2" />
      <species boundaryCondition="false" compartment="c" constant="false" hasOnlySubstanceUnits="false" id="M_trnaasp_c" name="tRNA(Asp)" fbc:charge="0" fbc:chemicalFormula="R" />
      <species boundaryCondition="false" compartment="c" constant="false" hasOnlySubstanceUnits="false" id="M_trnacys_c" name="tRNA(Cys)" fbc:charge="0" fbc:chemicalFormula="R" />
      <species boundaryCondition="false" compartment="c" constant="false" hasOnlySubstanceUnits="false" id="M_trnagln_c" name="tRNA(Gln)" fbc:charge="0" fbc:chemicalFormula="R" />
      <species boundaryCondition="false" compartment="c" constant="false" hasOnlySubstanceUnits="false" id="M_trnaglu_c" name="tRNA (Glu)" fbc:charge="0" fbc:chemicalFormula="R" />
      <species boundaryCondition="false" compartment="c" constant="false" hasOnlySubstanceUnits="false" id="M_trnagly_c" name="tRNA(Gly)" fbc:charge="0" fbc:chemicalFormula="R" />
      <species boundaryCondition="false" compartment="c" constant="false" hasOnlySubstanceUnits="false" id="M_trnahis_c" name="tRNA(His)" fbc:charge="0" fbc:chemicalFormula="R" />
      <species boundaryCondition="false" compartment="c" constant="false" hasOnlySubstanceUnits="false" id="M_trnaile_c" name="tRNA(Ile)" fbc:charge="0" fbc:chemicalFormula="R" />
      <species boundaryCondition="false" compartment="c" constant="false" hasOnlySubstanceUnits="false" id="M_trnaleu_c" name="tRNA(Leu)" fbc:charge="0" fbc:chemicalFormula="R" />
      <species boundaryCondition="false" compartment="c" constant="false" hasOnlySubstanceUnits="false" id="M_trnalys_c" name="tRNA(Lys)" fbc:charge="0" fbc:chemicalFormula="R" />
      <species boundaryCondition="false" compartment="c" constant="false" hasOnlySubstanceUnits="false" id="M_trnamet_c" name="tRNA(Met)" fbc:charge="0" fbc:chemicalFormula="R" />
      <species boundaryCondition="false" compartment="c" constant="false" hasOnlySubstanceUnits="false" id="M_trnaphe_c" name="tRNA(Phe)" fbc:charge="0" fbc:chemicalFormula="R" />
      <species boundaryCondition="false" compartment="c" constant="false" hasOnlySubstanceUnits="false" id="M_trnapro_c" name="tRNA(Pro)" fbc:charge="0" fbc:chemicalFormula="R" />
      <species boundaryCondition="false" compartment="c" constant="false" hasOnlySubstanceUnits="false" id="M_trnasecys_c" name="tRNA(SeCys)" fbc:charge="0" fbc:chemicalFormula="R" />
      <species boundaryCondition="false" compartment="c" constant="false" hasOnlySubstanceUnits="false" id="M_trnaser_c" name="tRNA(Ser)" fbc:charge="0" fbc:chemicalFormula="R" />
      <species boundaryCondition="false" compartment="c" constant="false" hasOnlySubstanceUnits="false" id="M_trnathr_c" name="tRNA(Thr)" fbc:charge="0" fbc:chemicalFormula="R" />
      <species boundaryCondition="false" compartment="c" constant="false" hasOnlySubstanceUnits="false" id="M_trnatrp_c" name="tRNA(Trp)" fbc:charge="0" fbc:chemicalFormula="R" />
      <species boundaryCondition="false" compartment="c" constant="false" hasOnlySubstanceUnits="false" id="M_trnatyr_c" name="tRNA(Tyr)" fbc:charge="0" fbc:chemicalFormula="R" />
      <species boundaryCondition="false" compartment="c" constant="false" hasOnlySubstanceUnits="false" id="M_trnaval_c" name="tRNA(Val)" fbc:charge="0" fbc:chemicalFormula="R" />
      <species boundaryCondition="false" compartment="c" constant="false" hasOnlySubstanceUnits="false" id="M_trp_DASH_L_c" name="L-Tryptophan" fbc:charge="0" fbc:chemicalFormula="C11H12N2O2" />
      <species boundaryCondition="false" compartment="c" constant="false" hasOnlySubstanceUnits="false" id="M_trptrna_c" name="L-Tryptophanyl-tRNA(Trp)" fbc:charge="1" fbc:chemicalFormula="C11H11N2OR" />
      <species boundaryCondition="false" compartment="c" constant="false" hasOnlySubstanceUnits="false" id="M_tsul_c" name="Thiosulfate" fbc:charge="-2" fbc:chemicalFormula="O3S2" />
      <species boundaryCondition="false" compartment="c" constant="false" hasOnlySubstanceUnits="false" id="M_ttdca_c" name="tetradecanoate (n-C14:0)" fbc:charge="-1" fbc:chemicalFormula="C14H27O2" />
      <species boundaryCondition="false" compartment="c" constant="false" hasOnlySubstanceUnits="false" id="M_ttdcap_c" name="Tetradecanoyl-phosphate (n-C14:0)" fbc:charge="-1" fbc:chemicalFormula="C14H28O5P" />
      <species boundaryCondition="false" compartment="c" constant="false" hasOnlySubstanceUnits="false" id="M_ttdcea_c" name="tetradecenoate (n-C14:1)" fbc:charge="-1" fbc:chemicalFormula="C14H25O2" />
      <species boundaryCondition="false" compartment="c" constant="false" hasOnlySubstanceUnits="false" id="M_ttdceap_c" name="Tetradecanoyl-phosphate (n-C14:1)" fbc:charge="-1" fbc:chemicalFormula="C14H26O5P" />
      <species boundaryCondition="false" compartment="c" constant="false" hasOnlySubstanceUnits="false" id="M_tungs_c" name="tungstate" fbc:charge="-2" fbc:chemicalFormula="O4W1" />
      <species boundaryCondition="false" compartment="c" constant="false" hasOnlySubstanceUnits="false" id="M_tyr_DASH_L_c" name="L-Tyrosine" fbc:charge="0" fbc:chemicalFormula="C9H11NO3" />
      <species boundaryCondition="false" compartment="c" constant="false" hasOnlySubstanceUnits="false" id="M_tyrtrna_c" name="L-Tyrosyl-tRNA(Tyr)" fbc:charge="1" fbc:chemicalFormula="C9H10NO2R" />
      <species boundaryCondition="false" compartment="c" constant="false" hasOnlySubstanceUnits="false" id="M_u23ga_c" name="UDP-2,3-bis(3-hydroxytetradecanoyl)glucosamine" fbc:charge="-2" fbc:chemicalFormula="C43H75N3O20P2" />
      <species boundaryCondition="false" compartment="c" constant="false" hasOnlySubstanceUnits="false" id="M_u3aga_c" name="UDP-3-O-(3-hydroxytetradecanoyl)-N-acetylglucosamine" fbc:charge="-2" fbc:chemicalFormula="C31H51N3O19P2" />
      <species boundaryCondition="false" compartment="c" constant="false" hasOnlySubstanceUnits="false" id="M_u3hga_c" name="UDP-3-O-(3-hydroxytetradecanoyl)-D-glucosamine" fbc:charge="-1" fbc:chemicalFormula="C29H50N3O18P2" />
      <species boundaryCondition="false" compartment="c" constant="false" hasOnlySubstanceUnits="false" id="M_uLa4fn_c" name="undecaprenyl phosphate-4-amino-4-formyl-L-arabinose" fbc:charge="-1" fbc:chemicalFormula="C61H99N1O8P1" />
      <species boundaryCondition="false" compartment="c" constant="false" hasOnlySubstanceUnits="false" id="M_uLa4n_c" name="undecaprenyl phosphate-4-amino-4-deoxy-L-arabinose" fbc:charge="0" fbc:chemicalFormula="C60H100N1O7P1" />
      <species boundaryCondition="false" compartment="c" constant="false" hasOnlySubstanceUnits="false" id="M_uaagmda_c" name="Undecaprenyl-diphospho-N-acetylmuramoyl-(N-acetylglucosamine)-L-ala-D-glu-meso-2,6-diaminopimeloyl-D-ala-D-ala" fbc:charge="-4" fbc:chemicalFormula="C95H152N8O28P2" />
      <species boundaryCondition="false" compartment="c" constant="false" hasOnlySubstanceUnits="false" id="M_uaccg_c" name="UDP-N-acetyl-3-O-(1-carboxyvinyl)-D-glucosamine" fbc:charge="-3" fbc:chemicalFormula="C20H26N3O19P2" />
      <species boundaryCondition="false" compartment="c" constant="false" hasOnlySubstanceUnits="false" id="M_uacgam_c" name="UDP-N-acetyl-D-glucosamine" fbc:charge="-2" fbc:chemicalFormula="C17H25N3O17P2" />
      <species boundaryCondition="false" compartment="c" constant="false" hasOnlySubstanceUnits="false" id="M_uacmam_c" name="UDP-N-acetyl-D-mannosamine" fbc:charge="-2" fbc:chemicalFormula="C17H25N3O17P2" />
      <species boundaryCondition="false" compartment="c" constant="false" hasOnlySubstanceUnits="false" id="M_uacmamu_c" name="UDP-N-acetyl-D-mannosaminouronate" fbc:charge="-3" fbc:chemicalFormula="C17H22N3O18P2" />
      <species boundaryCondition="false" compartment="c" constant="false" hasOnlySubstanceUnits="false" id="M_uagmda_c" name="Undecaprenyl-diphospho-N-acetylmuramoyl-L-alanyl-D-glutamyl-meso-2,6-diaminopimeloyl-D-alanyl-D-alanine" fbc:charge="-4" fbc:chemicalFormula="C87H139N7O23P2" />
      <species boundaryCondition="false" compartment="c" constant="false" hasOnlySubstanceUnits="false" id="M_uama_c" name="UDP-N-acetylmuramoyl-L-alanine" fbc:charge="-3" fbc:chemicalFormula="C23H33N4O20P2" />
      <species boundaryCondition="false" compartment="c" constant="false" hasOnlySubstanceUnits="false" id="M_uamag_c" name="UDP-N-acetylmuramoyl-L-alanyl-D-glutamate" fbc:charge="-4" fbc:chemicalFormula="C28H39N5O23P2" />
      <species boundaryCondition="false" compartment="c" constant="false" hasOnlySubstanceUnits="false" id="M_uamr_c" name="UDP-N-acetylmuramate" fbc:charge="-3" fbc:chemicalFormula="C20H28N3O19P2" />
      <species boundaryCondition="false" compartment="c" constant="false" hasOnlySubstanceUnits="false" id="M_udcpdp_c" name="Undecaprenyl diphosphate" fbc:charge="-3" fbc:chemicalFormula="C55H89O7P2" />
      <species boundaryCondition="false" compartment="c" constant="false" hasOnlySubstanceUnits="false" id="M_udcpp_c" name="Undecaprenyl phosphate" fbc:charge="-2" fbc:chemicalFormula="C55H89O4P" />
      <species boundaryCondition="false" compartment="c" constant="false" hasOnlySubstanceUnits="false" id="M_udp_c" name="UDP" fbc:charge="-3" fbc:chemicalFormula="C9H11N2O12P2" />
      <species boundaryCondition="false" compartment="c" constant="false" hasOnlySubstanceUnits="false" id="M_udpLa4fn_c" name="uridine 5''-diphospho-{beta}-4-deoxy-4-formamido-L-arabinose" fbc:charge="-2" fbc:chemicalFormula="C15H21N3O16P2" />
      <species boundaryCondition="false" compartment="c" constant="false" hasOnlySubstanceUnits="false" id="M_udpLa4n_c" name="uridine 5''-diphospho-{beta}-4-deoxy-4-amino-L-arabinose" fbc:charge="-1" fbc:chemicalFormula="C14H22N3O15P2" />
      <species boundaryCondition="false" compartment="c" constant="false" hasOnlySubstanceUnits="false" id="M_udpLa4o_c" name="UDP-4-keto-pyranose" fbc:charge="-2" fbc:chemicalFormula="C14H18N2O16P2" />
      <species boundaryCondition="false" compartment="c" constant="false" hasOnlySubstanceUnits="false" id="M_udpg_c" name="UDPglucose" fbc:charge="-2" fbc:chemicalFormula="C15H22N2O17P2" />
      <species boundaryCondition="false" compartment="c" constant="false" hasOnlySubstanceUnits="false" id="M_udpgal_c" name="UDPgalactose" fbc:charge="-2" fbc:chemicalFormula="C15H22N2O17P2" />
      <species boundaryCondition="false" compartment="c" constant="false" hasOnlySubstanceUnits="false" id="M_udpgalfur_c" name="UDP-D-galacto-1,4-furanose" fbc:charge="-2" fbc:chemicalFormula="C15H22N2O17P2" />
      <species boundaryCondition="false" compartment="c" constant="false" hasOnlySubstanceUnits="false" id="M_udpglcur_c" name="UDP-D-glucuronate" fbc:charge="-3" fbc:chemicalFormula="C15H19N2O18P2" />
      <species boundaryCondition="false" compartment="c" constant="false" hasOnlySubstanceUnits="false" id="M_ugmd_c" name="UDP-N-acetylmuramoyl-L-alanyl-D-gamma-glutamyl-meso-2,6-diaminopimelate" fbc:charge="-4" fbc:chemicalFormula="C35H51N7O26P2" />
      <species boundaryCondition="false" compartment="c" constant="false" hasOnlySubstanceUnits="false" id="M_ugmda_c" name="UDP-N-acetylmuramoyl-L-alanyl-D-glutamyl-meso-2,6-diaminopimeloyl-D-alanyl-D-alanine" fbc:charge="-4" fbc:chemicalFormula="C41H61N9O28P2" />
      <species boundaryCondition="false" compartment="c" constant="false" hasOnlySubstanceUnits="false" id="M_um4p_c" name="UDP-N-acetylmuramoyl-L-alanyl-D-gamma-glutamyl-meso-2,6-diaminopimelate-D-alanine" fbc:charge="-4" fbc:chemicalFormula="C38H56N8O27P2" />
      <species boundaryCondition="false" compartment="c" constant="false" hasOnlySubstanceUnits="false" id="M_ump_c" name="UMP" fbc:charge="-2" fbc:chemicalFormula="C9H11N2O9P" />
      <species boundaryCondition="false" compartment="c" constant="false" hasOnlySubstanceUnits="false" id="M_unaga_c" name="Undecaprenyl diphospho N-acetyl-glucosamine" fbc:charge="-2" fbc:chemicalFormula="C63H103NO12P2" />
      <species boundaryCondition="false" compartment="c" constant="false" hasOnlySubstanceUnits="false" id="M_unagamu_c" name="Undecaprenyl-diphospho-N-acetylglucosamine-N-acetylmannosaminuronate" fbc:charge="-3" fbc:chemicalFormula="C71H113N2O18P2" />
      <species boundaryCondition="false" compartment="c" constant="false" hasOnlySubstanceUnits="false" id="M_unagamuf_c" name="Undecaprenyl-diphospho N-acetylglucosamine-N-acetylmannosaminuronate-N-acetamido-4,6-dideoxy-D-galactose" fbc:charge="-3" fbc:chemicalFormula="C79H126N3O22P2" />
      <species boundaryCondition="false" compartment="c" constant="false" hasOnlySubstanceUnits="false" id="M_uppg3_c" name="Uroporphyrinogen III" fbc:charge="-8" fbc:chemicalFormula="C40H36N4O16" />
      <species boundaryCondition="false" compartment="c" constant="false" hasOnlySubstanceUnits="false" id="M_ura_c" name="Uracil" fbc:charge="0" fbc:chemicalFormula="C4H4N2O2" />
      <species boundaryCondition="false" compartment="c" constant="false" hasOnlySubstanceUnits="false" id="M_uracp_c" name="Ureidoacrylate peracid" fbc:charge="0" fbc:chemicalFormula="C4H6N2O4" />
      <species boundaryCondition="false" compartment="c" constant="false" hasOnlySubstanceUnits="false" id="M_urate_c" name="Urate" fbc:charge="0" fbc:chemicalFormula="C5H4N4O3" />
      <species boundaryCondition="false" compartment="c" constant="false" hasOnlySubstanceUnits="false" id="M_urdglyc_c" name="(-)-Ureidoglycolate" fbc:charge="-1" fbc:chemicalFormula="C3H5N2O4" />
      <species boundaryCondition="false" compartment="c" constant="false" hasOnlySubstanceUnits="false" id="M_urea_c" name="Urea" fbc:charge="0" fbc:chemicalFormula="CH4N2O" />
      <species boundaryCondition="false" compartment="c" constant="false" hasOnlySubstanceUnits="false" id="M_uri_c" name="Uridine" fbc:charge="0" fbc:chemicalFormula="C9H12N2O6" />
      <species boundaryCondition="false" compartment="c" constant="false" hasOnlySubstanceUnits="false" id="M_utp_c" name="UTP" fbc:charge="-4" fbc:chemicalFormula="C9H11N2O15P3" />
      <species boundaryCondition="false" compartment="c" constant="false" hasOnlySubstanceUnits="false" id="M_val_DASH_L_c" name="L-Valine" fbc:charge="0" fbc:chemicalFormula="C5H11NO2" />
      <species boundaryCondition="false" compartment="c" constant="false" hasOnlySubstanceUnits="false" id="M_valtrna_c" name="L-Valyl-tRNA(Val)" fbc:charge="1" fbc:chemicalFormula="C5H10NOR" />
      <species boundaryCondition="false" compartment="c" constant="false" hasOnlySubstanceUnits="false" id="M_wco_c" name="tungsten binding cofactor" fbc:charge="-2" fbc:chemicalFormula="C10H10N5O8PS2W" />
      <species boundaryCondition="false" compartment="c" constant="false" hasOnlySubstanceUnits="false" id="M_xan_c" name="Xanthine" fbc:charge="0" fbc:chemicalFormula="C5H4N4O2" />
      <species boundaryCondition="false" compartment="c" constant="false" hasOnlySubstanceUnits="false" id="M_xdp_c" name="XDP" fbc:charge="-3" fbc:chemicalFormula="C10H11N4O12P2" />
      <species boundaryCondition="false" compartment="c" constant="false" hasOnlySubstanceUnits="false" id="M_xmp_c" name="Xanthosine 5'-phosphate" fbc:charge="-2" fbc:chemicalFormula="C10H11N4O9P" />
      <species boundaryCondition="false" compartment="c" constant="false" hasOnlySubstanceUnits="false" id="M_xtp_c" name="XTP" fbc:charge="-4" fbc:chemicalFormula="C10H11N4O15P3" />
      <species boundaryCondition="false" compartment="c" constant="false" hasOnlySubstanceUnits="false" id="M_xtsn_c" name="Xanthosine" fbc:charge="0" fbc:chemicalFormula="C10H12N4O6" />
      <species boundaryCondition="false" compartment="c" constant="false" hasOnlySubstanceUnits="false" id="M_xu5p_DASH_D_c" name="D-Xylulose 5-phosphate" fbc:charge="-2" fbc:chemicalFormula="C5H9O8P" />
      <species boundaryCondition="false" compartment="c" constant="false" hasOnlySubstanceUnits="false" id="M_xu5p_DASH_L_c" name="L-Xylulose 5-phosphate" fbc:charge="-2" fbc:chemicalFormula="C5H9O8P" />
      <species boundaryCondition="false" compartment="c" constant="false" hasOnlySubstanceUnits="false" id="M_xyl_DASH_D_c" name="D-Xylose" fbc:charge="0" fbc:chemicalFormula="C5H10O5" />
      <species boundaryCondition="false" compartment="c" constant="false" hasOnlySubstanceUnits="false" id="M_xylu_DASH_D_c" name="D-Xylulose" fbc:charge="0" fbc:chemicalFormula="C5H10O5" />
      <species boundaryCondition="false" compartment="c" constant="false" hasOnlySubstanceUnits="false" id="M_xylu_DASH_L_c" name="L-Xylulose" fbc:charge="0" fbc:chemicalFormula="C5H10O5" />
      <species boundaryCondition="false" compartment="c" constant="false" hasOnlySubstanceUnits="false" id="M_zn2_c" name="Zinc" fbc:charge="2" fbc:chemicalFormula="Zn" />
      <species boundaryCondition="false" compartment="e" constant="false" hasOnlySubstanceUnits="false" id="M_12ppd_DASH_R_e" name="(R)-Propane-1,2-diol" fbc:charge="0" fbc:chemicalFormula="C3H8O2" />
      <species boundaryCondition="false" compartment="e" constant="false" hasOnlySubstanceUnits="false" id="M_12ppd_DASH_S_e" name="(S)-Propane-1,2-diol" fbc:charge="0" fbc:chemicalFormula="C3H8O2" />
      <species boundaryCondition="false" compartment="e" constant="false" hasOnlySubstanceUnits="false" id="M_14glucan_e" name="1,4-alpha-D-glucan" fbc:charge="0" fbc:chemicalFormula="C36H62O31" />
      <species boundaryCondition="false" compartment="e" constant="false" hasOnlySubstanceUnits="false" id="M_15dap_e" name="1,5-Diaminopentane" fbc:charge="2" fbc:chemicalFormula="C5H16N2" />
      <species boundaryCondition="false" compartment="e" constant="false" hasOnlySubstanceUnits="false" id="M_23camp_e" name="2',3'-Cyclic AMP" fbc:charge="-1" fbc:chemicalFormula="C10H11N5O6P" />
      <species boundaryCondition="false" compartment="e" constant="false" hasOnlySubstanceUnits="false" id="M_23ccmp_e" name="2',3'-Cyclic CMP" fbc:charge="-1" fbc:chemicalFormula="C9H11N3O7P" />
      <species boundaryCondition="false" compartment="e" constant="false" hasOnlySubstanceUnits="false" id="M_23cgmp_e" name="2',3'-Cyclic GMP" fbc:charge="-1" fbc:chemicalFormula="C10H11N5O7P" />
      <species boundaryCondition="false" compartment="e" constant="false" hasOnlySubstanceUnits="false" id="M_23cump_e" name="2',3'-Cyclic UMP" fbc:charge="-1" fbc:chemicalFormula="C9H10N2O8P" />
      <species boundaryCondition="false" compartment="e" constant="false" hasOnlySubstanceUnits="false" id="M_23dappa_e" name="2,3-diaminopropionate" fbc:charge="1" fbc:chemicalFormula="C3H9N2O2" />
      <species boundaryCondition="false" compartment="e" constant="false" hasOnlySubstanceUnits="false" id="M_26dap_DASH_M_e" name="meso-2,6-Diaminoheptanedioate" fbc:charge="0" fbc:chemicalFormula="C7H14N2O4" />
      <species boundaryCondition="false" compartment="e" constant="false" hasOnlySubstanceUnits="false" id="M_2ddglcn_e" name="2-Dehydro-3-deoxy-D-gluconate" fbc:charge="-1" fbc:chemicalFormula="C6H9O6" />
      <species boundaryCondition="false" compartment="e" constant="false" hasOnlySubstanceUnits="false" id="M_34dhpac_e" name="3,4-Dihydroxyphenylacetaldehyde" fbc:charge="0" fbc:chemicalFormula="C8H8O3" />
      <species boundaryCondition="false" compartment="e" constant="false" hasOnlySubstanceUnits="false" id="M_3amp_e" name="3'-AMP" fbc:charge="-2" fbc:chemicalFormula="C10H12N5O7P" />
      <species boundaryCondition="false" compartment="e" constant="false" hasOnlySubstanceUnits="false" id="M_3cmp_e" name="3'-cmp" fbc:charge="-2" fbc:chemicalFormula="C9H12N3O8P" />
      <species boundaryCondition="false" compartment="e" constant="false" hasOnlySubstanceUnits="false" id="M_3gmp_e" name="3'-GMP" fbc:charge="-2" fbc:chemicalFormula="C10H12N5O8P" />
      <species boundaryCondition="false" compartment="e" constant="false" hasOnlySubstanceUnits="false" id="M_3hcinnm_e" name="3-hydroxycinnamic acid" fbc:charge="-1" fbc:chemicalFormula="C9H7O3" />
      <species boundaryCondition="false" compartment="e" constant="false" hasOnlySubstanceUnits="false" id="M_3hpp_e" name="3-Hydroxypropanoate" fbc:charge="-1" fbc:chemicalFormula="C3H5O3" />
      <species boundaryCondition="false" compartment="e" constant="false" hasOnlySubstanceUnits="false" id="M_3hpppn_e" name="3-(3-hydroxy-phenyl)propionate" fbc:charge="-1" fbc:chemicalFormula="C9H9O3" />
      <species boundaryCondition="false" compartment="e" constant="false" hasOnlySubstanceUnits="false" id="M_3ump_e" name="3'-UMP" fbc:charge="-2" fbc:chemicalFormula="C9H11N2O9P" />
      <species boundaryCondition="false" compartment="e" constant="false" hasOnlySubstanceUnits="false" id="M_4abut_e" name="4-Aminobutanoate" fbc:charge="0" fbc:chemicalFormula="C4H9NO2" />
      <species boundaryCondition="false" compartment="e" constant="false" hasOnlySubstanceUnits="false" id="M_4hoxpacd_e" name="4-Hydroxyphenylacetaldehyde" fbc:charge="0" fbc:chemicalFormula="C8H8O2" />
      <species boundaryCondition="false" compartment="e" constant="false" hasOnlySubstanceUnits="false" id="M_5dglcn_e" name="5-Dehydro-D-gluconate" fbc:charge="-1" fbc:chemicalFormula="C6H9O7" />
      <species boundaryCondition="false" compartment="e" constant="false" hasOnlySubstanceUnits="false" id="M_5mtr_e" name="5-Methylthio-D-ribose" fbc:charge="0" fbc:chemicalFormula="C6H12O4S" />
      <species boundaryCondition="false" compartment="e" constant="false" hasOnlySubstanceUnits="false" id="M_LalaDglu_e" name="L-alanine-D-glutamate" fbc:charge="-1" fbc:chemicalFormula="C8H13N2O5" />
      <species boundaryCondition="false" compartment="e" constant="false" hasOnlySubstanceUnits="false" id="M_LalaDgluMdap_e" name="L-alanine-D-glutamate-meso-2,6-diaminoheptanedioate" fbc:charge="-1" fbc:chemicalFormula="C15H25N4O8" />
      <species boundaryCondition="false" compartment="e" constant="false" hasOnlySubstanceUnits="false" id="M_LalaDgluMdapDala_e" name="L-alanine-D-glutamate-meso-2,6-diaminoheptanedioate-D-alanine" fbc:charge="-1" fbc:chemicalFormula="C18H30N5O9" />
      <species boundaryCondition="false" compartment="e" constant="false" hasOnlySubstanceUnits="false" id="M_LalaLglu_e" name="L-alanine-L-glutamate" fbc:charge="-1" fbc:chemicalFormula="C8H13N2O5" />
      <species boundaryCondition="false" compartment="e" constant="false" hasOnlySubstanceUnits="false" id="M_ac_e" name="Acetate" fbc:charge="-1" fbc:chemicalFormula="C2H3O2" />
      <species boundaryCondition="false" compartment="e" constant="false" hasOnlySubstanceUnits="false" id="M_acac_e" name="Acetoacetate" fbc:charge="-1" fbc:chemicalFormula="C4H5O3" />
      <species boundaryCondition="false" compartment="e" constant="false" hasOnlySubstanceUnits="false" id="M_acald_e" name="Acetaldehyde" fbc:charge="0" fbc:chemicalFormula="C2H4O" />
      <species boundaryCondition="false" compartment="e" constant="false" hasOnlySubstanceUnits="false" id="M_acgal_e" name="N-Acetyl-D-galactosamine" fbc:charge="0" fbc:chemicalFormula="C8H15NO6" />
      <species boundaryCondition="false" compartment="e" constant="false" hasOnlySubstanceUnits="false" id="M_acgal1p_e" name="N-Acetyl-D-galactosamine 1-phosphate" fbc:charge="-2" fbc:chemicalFormula="C8H14NO9P" />
      <species boundaryCondition="false" compartment="e" constant="false" hasOnlySubstanceUnits="false" id="M_acgam_e" name="N-Acetyl-D-glucosamine" fbc:charge="0" fbc:chemicalFormula="C8H15NO6" />
      <species boundaryCondition="false" compartment="e" constant="false" hasOnlySubstanceUnits="false" id="M_acgam1p_e" name="N-Acetyl-D-glucosamine 1-phosphate" fbc:charge="-2" fbc:chemicalFormula="C8H14NO9P" />
      <species boundaryCondition="false" compartment="e" constant="false" hasOnlySubstanceUnits="false" id="M_acmana_e" name="N-Acetyl-D-mannosamine" fbc:charge="0" fbc:chemicalFormula="C8H15NO6" />
      <species boundaryCondition="false" compartment="e" constant="false" hasOnlySubstanceUnits="false" id="M_acmum_e" name="N-Acetylmuramate" fbc:charge="-1" fbc:chemicalFormula="C11H18NO8" />
      <species boundaryCondition="false" compartment="e" constant="false" hasOnlySubstanceUnits="false" id="M_acnam_e" name="N-Acetylneuraminate" fbc:charge="-1" fbc:chemicalFormula="C11H18NO9" />
      <species boundaryCondition="false" compartment="e" constant="false" hasOnlySubstanceUnits="false" id="M_acolipa_e" name="4-Amino-4-deoxy-L-arabinose modified core oligosaccharide lipid A" fbc:charge="-9" fbc:chemicalFormula="C181H314N3O103P4" />
      <species boundaryCondition="false" compartment="e" constant="false" hasOnlySubstanceUnits="false" id="M_acser_e" name="O-Acetyl-L-serine" fbc:charge="0" fbc:chemicalFormula="C5H9NO4" />
      <species boundaryCondition="false" compartment="e" constant="false" hasOnlySubstanceUnits="false" id="M_ade_e" name="Adenine" fbc:charge="0" fbc:chemicalFormula="C5H5N5" />
      <species boundaryCondition="false" compartment="e" constant="false" hasOnlySubstanceUnits="false" id="M_adn_e" name="Adenosine" fbc:charge="0" fbc:chemicalFormula="C10H13N5O4" />
      <species boundaryCondition="false" compartment="e" constant="false" hasOnlySubstanceUnits="false" id="M_adocbl_e" name="Adenosylcobalamin" fbc:charge="0" fbc:chemicalFormula="C72H100CoN18O17P" />
      <species boundaryCondition="false" compartment="e" constant="false" hasOnlySubstanceUnits="false" id="M_ag_e" name="silver" fbc:charge="1" fbc:chemicalFormula="Ag" />
      <species boundaryCondition="false" compartment="e" constant="false" hasOnlySubstanceUnits="false" id="M_agm_e" name="Agmatine" fbc:charge="2" fbc:chemicalFormula="C5H16N4" />
      <species boundaryCondition="false" compartment="e" constant="false" hasOnlySubstanceUnits="false" id="M_akg_e" name="2-Oxoglutarate" fbc:charge="-2" fbc:chemicalFormula="C5H4O5" />
      <species boundaryCondition="false" compartment="e" constant="false" hasOnlySubstanceUnits="false" id="M_ala_DASH_B_e" name="beta-Alanine" fbc:charge="0" fbc:chemicalFormula="C3H7NO2" />
      <species boundaryCondition="false" compartment="e" constant="false" hasOnlySubstanceUnits="false" id="M_ala_DASH_D_e" name="D-Alanine" fbc:charge="0" fbc:chemicalFormula="C3H7NO2" />
      <species boundaryCondition="false" compartment="e" constant="false" hasOnlySubstanceUnits="false" id="M_ala_DASH_L_e" name="L-Alanine" fbc:charge="0" fbc:chemicalFormula="C3H7NO2" />
      <species boundaryCondition="false" compartment="e" constant="false" hasOnlySubstanceUnits="false" id="M_alaala_e" name="D-Alanyl-D-alanine" fbc:charge="0" fbc:chemicalFormula="C6H12N2O3" />
      <species boundaryCondition="false" compartment="e" constant="false" hasOnlySubstanceUnits="false" id="M_all_DASH_D_e" name="D-Allose" fbc:charge="0" fbc:chemicalFormula="C6H12O6" />
      <species boundaryCondition="false" compartment="e" constant="false" hasOnlySubstanceUnits="false" id="M_alltn_e" name="Allantoin" fbc:charge="0" fbc:chemicalFormula="C4H6N4O3" />
      <species boundaryCondition="false" compartment="e" constant="false" hasOnlySubstanceUnits="false" id="M_amp_e" name="AMP" fbc:charge="-2" fbc:chemicalFormula="C10H12N5O7P" />
      <species boundaryCondition="false" compartment="e" constant="false" hasOnlySubstanceUnits="false" id="M_anhgm_e" name="N-Acetyl-D-glucosamine(anhydrous)N-Acetylmuramic acid" fbc:charge="-1" fbc:chemicalFormula="C19H29N2O12" />
      <species boundaryCondition="false" compartment="e" constant="false" hasOnlySubstanceUnits="false" id="M_arab_DASH_L_e" name="L-Arabinose" fbc:charge="0" fbc:chemicalFormula="C5H10O5" />
      <species boundaryCondition="false" compartment="e" constant="false" hasOnlySubstanceUnits="false" id="M_arbt_e" name="Arbutin" fbc:charge="0" fbc:chemicalFormula="C12H16O7" />
      <species boundaryCondition="false" compartment="e" constant="false" hasOnlySubstanceUnits="false" id="M_arbtn_e" name="aerobactin minus Fe3" fbc:charge="-3" fbc:chemicalFormula="C22H33N4O13" />
      <species boundaryCondition="false" compartment="e" constant="false" hasOnlySubstanceUnits="false" id="M_arbtn_DASH_fe3_e" name="Aerobactin" fbc:charge="0" fbc:chemicalFormula="C22H33FeN4O13" />
      <species boundaryCondition="false" compartment="e" constant="false" hasOnlySubstanceUnits="false" id="M_arg_DASH_L_e" name="L-Arginine" fbc:charge="1" fbc:chemicalFormula="C6H15N4O2" />
      <species boundaryCondition="false" compartment="e" constant="false" hasOnlySubstanceUnits="false" id="M_ascb_DASH_L_e" name="L-Ascorbate" fbc:charge="0" fbc:chemicalFormula="C6H8O6" />
      <species boundaryCondition="false" compartment="e" constant="false" hasOnlySubstanceUnits="false" id="M_asn_DASH_L_e" name="L-Asparagine" fbc:charge="0" fbc:chemicalFormula="C4H8N2O3" />
      <species boundaryCondition="false" compartment="e" constant="false" hasOnlySubstanceUnits="false" id="M_aso3_e" name="arsenite" fbc:charge="-3" fbc:chemicalFormula="AsO3" />
      <species boundaryCondition="false" compartment="e" constant="false" hasOnlySubstanceUnits="false" id="M_asp_DASH_L_e" name="L-Aspartate" fbc:charge="-1" fbc:chemicalFormula="C4H6NO4" />
      <species boundaryCondition="false" compartment="e" constant="false" hasOnlySubstanceUnits="false" id="M_btn_e" name="Biotin" fbc:charge="-1" fbc:chemicalFormula="C10H15N2O3S" />
      <species boundaryCondition="false" compartment="e" constant="false" hasOnlySubstanceUnits="false" id="M_but_e" name="Butyrate (n-C4:0)" fbc:charge="-1" fbc:chemicalFormula="C4H7O2" />
      <species boundaryCondition="false" compartment="e" constant="false" hasOnlySubstanceUnits="false" id="M_butso3_e" name="butanesulfonate" fbc:charge="-1" fbc:chemicalFormula="C4H9O3S" />
      <species boundaryCondition="false" compartment="e" constant="false" hasOnlySubstanceUnits="false" id="M_ca2_e" name="Calcium" fbc:charge="2" fbc:chemicalFormula="Ca" />
      <species boundaryCondition="false" compartment="e" constant="false" hasOnlySubstanceUnits="false" id="M_cbi_e" name="Cobinamide" fbc:charge="0" fbc:chemicalFormula="C48H72CoN11O8" />
      <species boundaryCondition="false" compartment="e" constant="false" hasOnlySubstanceUnits="false" id="M_cbl1_e" name="Cob(I)alamin" fbc:charge="-1" fbc:chemicalFormula="C62H88CoN13O14P" />
      <species boundaryCondition="false" compartment="e" constant="false" hasOnlySubstanceUnits="false" id="M_cd2_e" name="Cadmium" fbc:charge="2" fbc:chemicalFormula="Cd" />
      <species boundaryCondition="false" compartment="e" constant="false" hasOnlySubstanceUnits="false" id="M_cgly_e" name="Cys-Gly" fbc:charge="0" fbc:chemicalFormula="C5H10N2O3S" />
      <species boundaryCondition="false" compartment="e" constant="false" hasOnlySubstanceUnits="false" id="M_chol_e" name="Choline" fbc:charge="1" fbc:chemicalFormula="C5H14NO" />
      <species boundaryCondition="false" compartment="e" constant="false" hasOnlySubstanceUnits="false" id="M_chtbs_e" name="N,N'-diacetylchitobiose" fbc:charge="0" fbc:chemicalFormula="C16H28N2O11" />
      <species boundaryCondition="false" compartment="e" constant="false" hasOnlySubstanceUnits="false" id="M_cit_e" name="Citrate" fbc:charge="-3" fbc:chemicalFormula="C6H5O7" />
      <species boundaryCondition="false" compartment="e" constant="false" hasOnlySubstanceUnits="false" id="M_cl_e" name="Chloride" fbc:charge="-1" fbc:chemicalFormula="Cl" />
      <species boundaryCondition="false" compartment="e" constant="false" hasOnlySubstanceUnits="false" id="M_cm_e" name="Chloramphenicol" fbc:charge="0" fbc:chemicalFormula="C11H12Cl2N2O5" />
      <species boundaryCondition="false" compartment="e" constant="false" hasOnlySubstanceUnits="false" id="M_cmp_e" name="CMP" fbc:charge="-2" fbc:chemicalFormula="C9H12N3O8P" />
      <species boundaryCondition="false" compartment="e" constant="false" hasOnlySubstanceUnits="false" id="M_co2_e" name="CO2" fbc:charge="0" fbc:chemicalFormula="CO2" />
      <species boundaryCondition="false" compartment="e" constant="false" hasOnlySubstanceUnits="false" id="M_cobalt2_e" name="Co2+" fbc:charge="2" fbc:chemicalFormula="Co" />
      <species boundaryCondition="false" compartment="e" constant="false" hasOnlySubstanceUnits="false" id="M_colipa_e" name="core oligosaccharide lipid A" fbc:charge="-11" fbc:chemicalFormula="C176H303N2O100P4" />
      <species boundaryCondition="false" compartment="e" constant="false" hasOnlySubstanceUnits="false" id="M_colipap_e" name="core oligosaccharide lipid A diphosphate" fbc:charge="-12" fbc:chemicalFormula="C176H303N2O103P5" />
      <species boundaryCondition="false" compartment="e" constant="false" hasOnlySubstanceUnits="false" id="M_cpgn_e" name="coprogen" fbc:charge="-1" fbc:chemicalFormula="C35H52N6O13Fe" />
      <species boundaryCondition="false" compartment="e" constant="false" hasOnlySubstanceUnits="false" id="M_cpgn_DASH_un_e" name="coprogen unloaded (no Fe(III))" fbc:charge="-4" fbc:chemicalFormula="C35H52N6O13" />
      <species boundaryCondition="false" compartment="e" constant="false" hasOnlySubstanceUnits="false" id="M_crn_e" name="L-Carnitine" fbc:charge="0" fbc:chemicalFormula="C7H15NO3" />
      <species boundaryCondition="false" compartment="e" constant="false" hasOnlySubstanceUnits="false" id="M_crn_DASH_D_e" name="D-Carnitine" fbc:charge="0" fbc:chemicalFormula="C7H15NO3" />
      <species boundaryCondition="false" compartment="e" constant="false" hasOnlySubstanceUnits="false" id="M_csn_e" name="Cytosine" fbc:charge="0" fbc:chemicalFormula="C4H5N3O" />
      <species boundaryCondition="false" compartment="e" constant="false" hasOnlySubstanceUnits="false" id="M_cu_e" name="Cu+" fbc:charge="1" fbc:chemicalFormula="Cu" />
      <species boundaryCondition="false" compartment="e" constant="false" hasOnlySubstanceUnits="false" id="M_cu2_e" name="Cu2+" fbc:charge="2" fbc:chemicalFormula="Cu" />
      <species boundaryCondition="false" compartment="e" constant="false" hasOnlySubstanceUnits="false" id="M_cyan_e" name="Hydrogen cyanide" fbc:charge="0" fbc:chemicalFormula="CHN" />
      <species boundaryCondition="false" compartment="e" constant="false" hasOnlySubstanceUnits="false" id="M_cynt_e" name="Cyanate" fbc:charge="-1" fbc:chemicalFormula="CNO" />
      <species boundaryCondition="false" compartment="e" constant="false" hasOnlySubstanceUnits="false" id="M_cys_DASH_D_e" name="D-Cysteine" fbc:charge="0" fbc:chemicalFormula="C3H7NO2S" />
      <species boundaryCondition="false" compartment="e" constant="false" hasOnlySubstanceUnits="false" id="M_cys_DASH_L_e" name="L-Cysteine" fbc:charge="0" fbc:chemicalFormula="C3H7NO2S" />
      <species boundaryCondition="false" compartment="e" constant="false" hasOnlySubstanceUnits="false" id="M_cytd_e" name="Cytidine" fbc:charge="0" fbc:chemicalFormula="C9H13N3O5" />
      <species boundaryCondition="false" compartment="e" constant="false" hasOnlySubstanceUnits="false" id="M_dad_DASH_2_e" name="Deoxyadenosine" fbc:charge="0" fbc:chemicalFormula="C10H13N5O3" />
      <species boundaryCondition="false" compartment="e" constant="false" hasOnlySubstanceUnits="false" id="M_damp_e" name="dAMP" fbc:charge="-2" fbc:chemicalFormula="C10H12N5O6P" />
      <species boundaryCondition="false" compartment="e" constant="false" hasOnlySubstanceUnits="false" id="M_dca_e" name="Decanoate (n-C10:0)" fbc:charge="-1" fbc:chemicalFormula="C10H19O2" />
      <species boundaryCondition="false" compartment="e" constant="false" hasOnlySubstanceUnits="false" id="M_dcmp_e" name="dCMP" fbc:charge="-2" fbc:chemicalFormula="C9H12N3O7P" />
      <species boundaryCondition="false" compartment="e" constant="false" hasOnlySubstanceUnits="false" id="M_dcyt_e" name="Deoxycytidine" fbc:charge="0" fbc:chemicalFormula="C9H13N3O4" />
      <species boundaryCondition="false" compartment="e" constant="false" hasOnlySubstanceUnits="false" id="M_ddca_e" name="Dodecanoate (n-C12:0)" fbc:charge="-1" fbc:chemicalFormula="C12H23O2" />
      <species boundaryCondition="false" compartment="e" constant="false" hasOnlySubstanceUnits="false" id="M_dgmp_e" name="dGMP" fbc:charge="-2" fbc:chemicalFormula="C10H12N5O7P" />
      <species boundaryCondition="false" compartment="e" constant="false" hasOnlySubstanceUnits="false" id="M_dgsn_e" name="Deoxyguanosine" fbc:charge="0" fbc:chemicalFormula="C10H13N5O4" />
      <species boundaryCondition="false" compartment="e" constant="false" hasOnlySubstanceUnits="false" id="M_dha_e" name="Dihydroxyacetone" fbc:charge="0" fbc:chemicalFormula="C3H6O3" />
      <species boundaryCondition="false" compartment="e" constant="false" hasOnlySubstanceUnits="false" id="M_dimp_e" name="dIMP" fbc:charge="-2" fbc:chemicalFormula="C10H11N4O7P" />
      <species boundaryCondition="false" compartment="e" constant="false" hasOnlySubstanceUnits="false" id="M_din_e" name="Deoxyinosine" fbc:charge="0" fbc:chemicalFormula="C10H12N4O4" />
      <species boundaryCondition="false" compartment="e" constant="false" hasOnlySubstanceUnits="false" id="M_dms_e" name="Dimethyl sulfide" fbc:charge="0" fbc:chemicalFormula="C2H6S" />
      <species boundaryCondition="false" compartment="e" constant="false" hasOnlySubstanceUnits="false" id="M_dmso_e" name="Dimethyl sulfoxide" fbc:charge="0" fbc:chemicalFormula="C2H6OS" />
      <species boundaryCondition="false" compartment="e" constant="false" hasOnlySubstanceUnits="false" id="M_dopa_e" name="Dopamine" fbc:charge="1" fbc:chemicalFormula="C8H12NO2" />
      <species boundaryCondition="false" compartment="e" constant="false" hasOnlySubstanceUnits="false" id="M_doxrbcn_e" name="doxorubicin" fbc:charge="0" fbc:chemicalFormula="C27H29NO11" />
      <species boundaryCondition="false" compartment="e" constant="false" hasOnlySubstanceUnits="false" id="M_dtmp_e" name="dTMP" fbc:charge="-2" fbc:chemicalFormula="C10H13N2O8P" />
      <species boundaryCondition="false" compartment="e" constant="false" hasOnlySubstanceUnits="false" id="M_dump_e" name="dUMP" fbc:charge="-2" fbc:chemicalFormula="C9H11N2O8P" />
      <species boundaryCondition="false" compartment="e" constant="false" hasOnlySubstanceUnits="false" id="M_duri_e" name="Deoxyuridine" fbc:charge="0" fbc:chemicalFormula="C9H12N2O5" />
      <species boundaryCondition="false" compartment="e" constant="false" hasOnlySubstanceUnits="false" id="M_eca4colipa_e" name="(enterobacterial common antigen)x4 core oligosaccharide lipid A" fbc:charge="-15" fbc:chemicalFormula="C272H447N14O160P4" />
      <species boundaryCondition="false" compartment="e" constant="false" hasOnlySubstanceUnits="false" id="M_enlipa_e" name="phosphoethanolamine KDO(2)-lipid (A)" fbc:charge="-6" fbc:chemicalFormula="C112H202N3O42P3" />
      <species boundaryCondition="false" compartment="e" constant="false" hasOnlySubstanceUnits="false" id="M_enter_e" name="Enterochelin" fbc:charge="0" fbc:chemicalFormula="C30H27N3O15" />
      <species boundaryCondition="false" compartment="e" constant="false" hasOnlySubstanceUnits="false" id="M_etha_e" name="Ethanolamine" fbc:charge="1" fbc:chemicalFormula="C2H8NO" />
      <species boundaryCondition="false" compartment="e" constant="false" hasOnlySubstanceUnits="false" id="M_ethso3_e" name="ethanesulfonate" fbc:charge="-1" fbc:chemicalFormula="C2H5O3S" />
      <species boundaryCondition="false" compartment="e" constant="false" hasOnlySubstanceUnits="false" id="M_etoh_e" name="Ethanol" fbc:charge="0" fbc:chemicalFormula="C2H6O" />
      <species boundaryCondition="false" compartment="e" constant="false" hasOnlySubstanceUnits="false" id="M_f6p_e" name="D-Fructose 6-phosphate" fbc:charge="-2" fbc:chemicalFormula="C6H11O9P" />
      <species boundaryCondition="false" compartment="e" constant="false" hasOnlySubstanceUnits="false" id="M_fald_e" name="Formaldehyde" fbc:charge="0" fbc:chemicalFormula="CH2O" />
      <species boundaryCondition="false" compartment="e" constant="false" hasOnlySubstanceUnits="false" id="M_fe2_e" name="Fe2+" fbc:charge="2" fbc:chemicalFormula="Fe" />
      <species boundaryCondition="false" compartment="e" constant="false" hasOnlySubstanceUnits="false" id="M_fe3_e" name="Fe3+" fbc:charge="3" fbc:chemicalFormula="Fe" />
      <species boundaryCondition="false" compartment="e" constant="false" hasOnlySubstanceUnits="false" id="M_fe3dcit_e" name="Fe(III)dicitrate" fbc:charge="-3" fbc:chemicalFormula="C12H10FeO14" />
      <species boundaryCondition="false" compartment="e" constant="false" hasOnlySubstanceUnits="false" id="M_fe3dhbzs_e" name="ferric 2,3-dihydroxybenzoylserine" fbc:charge="2" fbc:chemicalFormula="C10H10NO6Fe" />
      <species boundaryCondition="false" compartment="e" constant="false" hasOnlySubstanceUnits="false" id="M_fe3hox_e" name="Fe(III)hydroxamate" fbc:charge="0" fbc:chemicalFormula="C9H18O6N3Fe" />
      <species boundaryCondition="false" compartment="e" constant="false" hasOnlySubstanceUnits="false" id="M_fe3hox_DASH_un_e" name="Fe(III)hydoxamate, unloaded" fbc:charge="-3" fbc:chemicalFormula="C9H18O6N3" />
      <species boundaryCondition="false" compartment="e" constant="false" hasOnlySubstanceUnits="false" id="M_fecrm_e" name="Ferrichrome" fbc:charge="0" fbc:chemicalFormula="C27H42FeN9O12" />
      <species boundaryCondition="false" compartment="e" constant="false" hasOnlySubstanceUnits="false" id="M_fecrm_DASH_un_e" name="Ferrichrome minus Fe(III)" fbc:charge="-3" fbc:chemicalFormula="C27H42N9O12" />
      <species boundaryCondition="false" compartment="e" constant="false" hasOnlySubstanceUnits="false" id="M_feenter_e" name="Fe-enterobactin" fbc:charge="3" fbc:chemicalFormula="C30H27FeN3O15" />
      <species boundaryCondition="false" compartment="e" constant="false" hasOnlySubstanceUnits="false" id="M_feoxam_e" name="ferroxamine" fbc:charge="1" fbc:chemicalFormula="C25H46FeN6O8" />
      <species boundaryCondition="false" compartment="e" constant="false" hasOnlySubstanceUnits="false" id="M_feoxam_DASH_un_e" name="ferroxamine minus Fe(3)" fbc:charge="-2" fbc:chemicalFormula="C25H46N6O8" />
      <species boundaryCondition="false" compartment="e" constant="false" hasOnlySubstanceUnits="false" id="M_for_e" name="Formate" fbc:charge="-1" fbc:chemicalFormula="CH1O2" />
      <species boundaryCondition="false" compartment="e" constant="false" hasOnlySubstanceUnits="false" id="M_fru_e" name="D-Fructose" fbc:charge="0" fbc:chemicalFormula="C6H12O6" />
      <species boundaryCondition="false" compartment="e" constant="false" hasOnlySubstanceUnits="false" id="M_frulys_e" name="fructoselysine" fbc:charge="1" fbc:chemicalFormula="C12H25N2O7" />
      <species boundaryCondition="false" compartment="e" constant="false" hasOnlySubstanceUnits="false" id="M_fruur_e" name="D-Fructuronate" fbc:charge="-1" fbc:chemicalFormula="C6H9O7" />
      <species boundaryCondition="false" compartment="e" constant="false" hasOnlySubstanceUnits="false" id="M_fuc_DASH_L_e" name="L-Fucose" fbc:charge="0" fbc:chemicalFormula="C6H12O5" />
      <species boundaryCondition="false" compartment="e" constant="false" hasOnlySubstanceUnits="false" id="M_fum_e" name="Fumarate" fbc:charge="-2" fbc:chemicalFormula="C4H2O4" />
      <species boundaryCondition="false" compartment="e" constant="false" hasOnlySubstanceUnits="false" id="M_fusa_e" name="fusidic acid" fbc:charge="0" fbc:chemicalFormula="C31H48O5" />
      <species boundaryCondition="false" compartment="e" constant="false" hasOnlySubstanceUnits="false" id="M_g1p_e" name="D-Glucose 1-phosphate" fbc:charge="-2" fbc:chemicalFormula="C6H11O9P" />
      <species boundaryCondition="false" compartment="e" constant="false" hasOnlySubstanceUnits="false" id="M_g3pc_e" name="sn-Glycero-3-phosphocholine" fbc:charge="0" fbc:chemicalFormula="C8H20NO6P" />
      <species boundaryCondition="false" compartment="e" constant="false" hasOnlySubstanceUnits="false" id="M_g3pe_e" name="sn-Glycero-3-phosphoethanolamine" fbc:charge="0" fbc:chemicalFormula="C5H14NO6P" />
      <species boundaryCondition="false" compartment="e" constant="false" hasOnlySubstanceUnits="false" id="M_g3pg_e" name="Glycerophosphoglycerol" fbc:charge="-1" fbc:chemicalFormula="C6H14O8P" />
      <species boundaryCondition="false" compartment="e" constant="false" hasOnlySubstanceUnits="false" id="M_g3pi_e" name="sn-Glycero-3-phospho-1-inositol" fbc:charge="-1" fbc:chemicalFormula="C9H18O11P" />
      <species boundaryCondition="false" compartment="e" constant="false" hasOnlySubstanceUnits="false" id="M_g3ps_e" name="Glycerophosphoserine" fbc:charge="-1" fbc:chemicalFormula="C6H13NO8P" />
      <species boundaryCondition="false" compartment="e" constant="false" hasOnlySubstanceUnits="false" id="M_g6p_e" name="D-Glucose 6-phosphate" fbc:charge="-2" fbc:chemicalFormula="C6H11O9P" />
      <species boundaryCondition="false" compartment="e" constant="false" hasOnlySubstanceUnits="false" id="M_gal_e" name="D-Galactose" fbc:charge="0" fbc:chemicalFormula="C6H12O6" />
      <species boundaryCondition="false" compartment="e" constant="false" hasOnlySubstanceUnits="false" id="M_gal_DASH_bD_e" name="beta D-Galactose" fbc:charge="0" fbc:chemicalFormula="C6H12O6" />
      <species boundaryCondition="false" compartment="e" constant="false" hasOnlySubstanceUnits="false" id="M_gal1p_e" name="alpha-D-Galactose 1-phosphate" fbc:charge="-2" fbc:chemicalFormula="C6H11O9P" />
      <species boundaryCondition="false" compartment="e" constant="false" hasOnlySubstanceUnits="false" id="M_galct_DASH_D_e" name="D-Galactarate" fbc:charge="-2" fbc:chemicalFormula="C6H8O8" />
      <species boundaryCondition="false" compartment="e" constant="false" hasOnlySubstanceUnits="false" id="M_galctn_DASH_D_e" name="D-Galactonate" fbc:charge="-1" fbc:chemicalFormula="C6H11O7" />
      <species boundaryCondition="false" compartment="e" constant="false" hasOnlySubstanceUnits="false" id="M_galctn_DASH_L_e" name="L-Galactonate" fbc:charge="-1" fbc:chemicalFormula="C6H11O7" />
      <species boundaryCondition="false" compartment="e" constant="false" hasOnlySubstanceUnits="false" id="M_galt_e" name="Galactitol" fbc:charge="0" fbc:chemicalFormula="C6H14O6" />
      <species boundaryCondition="false" compartment="e" constant="false" hasOnlySubstanceUnits="false" id="M_galur_e" name="D-Galacturonate" fbc:charge="-1" fbc:chemicalFormula="C6H9O7" />
      <species boundaryCondition="false" compartment="e" constant="false" hasOnlySubstanceUnits="false" id="M_gam_e" name="D-Glucosamine" fbc:charge="1" fbc:chemicalFormula="C6H14NO5" />
      <species boundaryCondition="false" compartment="e" constant="false" hasOnlySubstanceUnits="false" id="M_gam6p_e" name="D-Glucosamine 6-phosphate" fbc:charge="-1" fbc:chemicalFormula="C6H13NO8P" />
      <species boundaryCondition="false" compartment="e" constant="false" hasOnlySubstanceUnits="false" id="M_gbbtn_e" name="gamma-butyrobetaine" fbc:charge="0" fbc:chemicalFormula="C7H15NO2" />
      <species boundaryCondition="false" compartment="e" constant="false" hasOnlySubstanceUnits="false" id="M_gdp_e" name="GDP" fbc:charge="-3" fbc:chemicalFormula="C10H12N5O11P2" />
      <species boundaryCondition="false" compartment="e" constant="false" hasOnlySubstanceUnits="false" id="M_glc_DASH_D_e" name="D-Glucose" fbc:charge="0" fbc:chemicalFormula="C6H12O6" />
      <species boundaryCondition="false" compartment="e" constant="false" hasOnlySubstanceUnits="false" id="M_glcn_e" name="D-Gluconate" fbc:charge="-1" fbc:chemicalFormula="C6H11O7" />
      <species boundaryCondition="false" compartment="e" constant="false" hasOnlySubstanceUnits="false" id="M_glcr_e" name="D-Glucarate" fbc:charge="-2" fbc:chemicalFormula="C6H8O8" />
      <species boundaryCondition="false" compartment="e" constant="false" hasOnlySubstanceUnits="false" id="M_glcur_e" name="D-Glucuronate" fbc:charge="-1" fbc:chemicalFormula="C6H9O7" />
      <species boundaryCondition="false" compartment="e" constant="false" hasOnlySubstanceUnits="false" id="M_glcur1p_e" name="D-Glucuronate 1-phosphate" fbc:charge="-3" fbc:chemicalFormula="C6H8O10P" />
      <species boundaryCondition="false" compartment="e" constant="false" hasOnlySubstanceUnits="false" id="M_gln_DASH_L_e" name="L-Glutamine" fbc:charge="0" fbc:chemicalFormula="C5H10N2O3" />
      <species boundaryCondition="false" compartment="e" constant="false" hasOnlySubstanceUnits="false" id="M_glu_DASH_L_e" name="L-Glutamate" fbc:charge="-1" fbc:chemicalFormula="C5H8NO4" />
      <species boundaryCondition="false" compartment="e" constant="false" hasOnlySubstanceUnits="false" id="M_gly_e" name="Glycine" fbc:charge="0" fbc:chemicalFormula="C2H5NO2" />
      <species boundaryCondition="false" compartment="e" constant="false" hasOnlySubstanceUnits="false" id="M_glyald_e" name="D-Glyceraldehyde" fbc:charge="0" fbc:chemicalFormula="C3H6O3" />
      <species boundaryCondition="false" compartment="e" constant="false" hasOnlySubstanceUnits="false" id="M_glyb_e" name="Glycine betaine" fbc:charge="0" fbc:chemicalFormula="C5H11NO2" />
      <species boundaryCondition="false" compartment="e" constant="false" hasOnlySubstanceUnits="false" id="M_glyc_e" name="Glycerol" fbc:charge="0" fbc:chemicalFormula="C3H8O3" />
      <species boundaryCondition="false" compartment="e" constant="false" hasOnlySubstanceUnits="false" id="M_glyc_DASH_R_e" name="(R)-Glycerate" fbc:charge="-1" fbc:chemicalFormula="C3H5O4" />
      <species boundaryCondition="false" compartment="e" constant="false" hasOnlySubstanceUnits="false" id="M_glyc2p_e" name="Glycerol 2-phosphate" fbc:charge="-2" fbc:chemicalFormula="C3H7O6P" />
      <species boundaryCondition="false" compartment="e" constant="false" hasOnlySubstanceUnits="false" id="M_glyc3p_e" name="Glycerol 3-phosphate" fbc:charge="-2" fbc:chemicalFormula="C3H7O6P" />
      <species boundaryCondition="false" compartment="e" constant="false" hasOnlySubstanceUnits="false" id="M_glyclt_e" name="Glycolate" fbc:charge="-1" fbc:chemicalFormula="C2H3O3" />
      <species boundaryCondition="false" compartment="e" constant="false" hasOnlySubstanceUnits="false" id="M_gmp_e" name="GMP" fbc:charge="-2" fbc:chemicalFormula="C10H12N5O8P" />
      <species boundaryCondition="false" compartment="e" constant="false" hasOnlySubstanceUnits="false" id="M_gsn_e" name="Guanosine" fbc:charge="0" fbc:chemicalFormula="C10H13N5O5" />
      <species boundaryCondition="false" compartment="e" constant="false" hasOnlySubstanceUnits="false" id="M_gthox_e" name="Oxidized glutathione" fbc:charge="-2" fbc:chemicalFormula="C20H30N6O12S2" />
      <species boundaryCondition="false" compartment="e" constant="false" hasOnlySubstanceUnits="false" id="M_gthrd_e" name="Reduced glutathione" fbc:charge="-1" fbc:chemicalFormula="C10H16N3O6S" />
      <species boundaryCondition="false" compartment="e" constant="false" hasOnlySubstanceUnits="false" id="M_gtp_e" name="GTP" fbc:charge="-4" fbc:chemicalFormula="C10H12N5O14P3" />
      <species boundaryCondition="false" compartment="e" constant="false" hasOnlySubstanceUnits="false" id="M_gua_e" name="Guanine" fbc:charge="0" fbc:chemicalFormula="C5H5N5O" />
      <species boundaryCondition="false" compartment="e" constant="false" hasOnlySubstanceUnits="false" id="M_h_e" name="H+" fbc:charge="1" fbc:chemicalFormula="H" />
      <species boundaryCondition="false" compartment="e" constant="false" hasOnlySubstanceUnits="false" id="M_h2_e" name="H2" fbc:charge="0" fbc:chemicalFormula="H2" />
      <species boundaryCondition="false" compartment="e" constant="false" hasOnlySubstanceUnits="false" id="M_h2o_e" name="H2O" fbc:charge="0" fbc:chemicalFormula="H2O" />
      <species boundaryCondition="false" compartment="e" constant="false" hasOnlySubstanceUnits="false" id="M_h2o2_e" name="Hydrogen peroxide" fbc:charge="0" fbc:chemicalFormula="H2O2" />
      <species boundaryCondition="false" compartment="e" constant="false" hasOnlySubstanceUnits="false" id="M_h2s_e" name="Hydrogen sulfide" fbc:charge="0" fbc:chemicalFormula="H2S" />
      <species boundaryCondition="false" compartment="e" constant="false" hasOnlySubstanceUnits="false" id="M_hacolipa_e" name="hepta-acylated core oligosaccharide lipid A (E. coli)" fbc:charge="-11" fbc:chemicalFormula="C192H333N2O101P4" />
      <species boundaryCondition="false" compartment="e" constant="false" hasOnlySubstanceUnits="false" id="M_halipa_e" name="hepta-acylated KDO(2)-lipid (A)" fbc:charge="-6" fbc:chemicalFormula="C126H226N2O40P2" />
      <species boundaryCondition="false" compartment="e" constant="false" hasOnlySubstanceUnits="false" id="M_hdca_e" name="Hexadecanoate (n-C16:0)" fbc:charge="-1" fbc:chemicalFormula="C16H31O2" />
      <species boundaryCondition="false" compartment="e" constant="false" hasOnlySubstanceUnits="false" id="M_hdcea_e" name="Hexadecenoate (n-C16:1)" fbc:charge="-1" fbc:chemicalFormula="C16H29O2" />
      <species boundaryCondition="false" compartment="e" constant="false" hasOnlySubstanceUnits="false" id="M_hg2_e" name="Hg2+" fbc:charge="2" fbc:chemicalFormula="Hg" />
      <species boundaryCondition="false" compartment="e" constant="false" hasOnlySubstanceUnits="false" id="M_his_DASH_L_e" name="L-Histidine" fbc:charge="0" fbc:chemicalFormula="C6H9N3O2" />
      <species boundaryCondition="false" compartment="e" constant="false" hasOnlySubstanceUnits="false" id="M_hom_DASH_L_e" name="L-Homoserine" fbc:charge="0" fbc:chemicalFormula="C4H9NO3" />
      <species boundaryCondition="false" compartment="e" constant="false" hasOnlySubstanceUnits="false" id="M_hxa_e" name="Hexanoate (n-C6:0)" fbc:charge="-1" fbc:chemicalFormula="C6H11O2" />
      <species boundaryCondition="false" compartment="e" constant="false" hasOnlySubstanceUnits="false" id="M_hxan_e" name="Hypoxanthine" fbc:charge="0" fbc:chemicalFormula="C5H4N4O" />
      <species boundaryCondition="false" compartment="e" constant="false" hasOnlySubstanceUnits="false" id="M_idon_DASH_L_e" name="L-Idonate" fbc:charge="-1" fbc:chemicalFormula="C6H11O7" />
      <species boundaryCondition="false" compartment="e" constant="false" hasOnlySubstanceUnits="false" id="M_ile_DASH_L_e" name="L-Isoleucine" fbc:charge="0" fbc:chemicalFormula="C6H13NO2" />
      <species boundaryCondition="false" compartment="e" constant="false" hasOnlySubstanceUnits="false" id="M_imp_e" name="IMP" fbc:charge="-2" fbc:chemicalFormula="C10H11N4O8P" />
      <species boundaryCondition="false" compartment="e" constant="false" hasOnlySubstanceUnits="false" id="M_indole_e" name="Indole" fbc:charge="0" fbc:chemicalFormula="C8H7N" />
      <species boundaryCondition="false" compartment="e" constant="false" hasOnlySubstanceUnits="false" id="M_inost_e" name="myo-Inositol" fbc:charge="0" fbc:chemicalFormula="C6H12O6" />
      <species boundaryCondition="false" compartment="e" constant="false" hasOnlySubstanceUnits="false" id="M_ins_e" name="Inosine" fbc:charge="0" fbc:chemicalFormula="C10H12N4O5" />
      <species boundaryCondition="false" compartment="e" constant="false" hasOnlySubstanceUnits="false" id="M_isetac_e" name="Isethionic acid" fbc:charge="-1" fbc:chemicalFormula="C2H5O4S" />
      <species boundaryCondition="false" compartment="e" constant="false" hasOnlySubstanceUnits="false" id="M_k_e" name="potassium" fbc:charge="1" fbc:chemicalFormula="K" />
      <species boundaryCondition="false" compartment="e" constant="false" hasOnlySubstanceUnits="false" id="M_kdo2lipid4_e" name="KDO(2)-lipid IV(A)" fbc:charge="-6" fbc:chemicalFormula="C84H148N2O37P2" />
      <species boundaryCondition="false" compartment="e" constant="false" hasOnlySubstanceUnits="false" id="M_lac_DASH_D_e" name="D-Lactate" fbc:charge="-1" fbc:chemicalFormula="C3H5O3" />
      <species boundaryCondition="false" compartment="e" constant="false" hasOnlySubstanceUnits="false" id="M_lac_DASH_L_e" name="L-Lactate" fbc:charge="-1" fbc:chemicalFormula="C3H5O3" />
      <species boundaryCondition="false" compartment="e" constant="false" hasOnlySubstanceUnits="false" id="M_lcts_e" name="Lactose" fbc:charge="0" fbc:chemicalFormula="C12H22O11" />
      <species boundaryCondition="false" compartment="e" constant="false" hasOnlySubstanceUnits="false" id="M_leu_DASH_L_e" name="L-Leucine" fbc:charge="0" fbc:chemicalFormula="C6H13NO2" />
      <species boundaryCondition="false" compartment="e" constant="false" hasOnlySubstanceUnits="false" id="M_lipa_e" name="KDO(2)-lipid (A)" fbc:charge="-6" fbc:chemicalFormula="C110H196N2O39P2" />
      <species boundaryCondition="false" compartment="e" constant="false" hasOnlySubstanceUnits="false" id="M_lipa_cold_e" name="cold adapted KDO(2)-lipid (A)" fbc:charge="-6" fbc:chemicalFormula="C114H202N2O39P2" />
      <species boundaryCondition="false" compartment="e" constant="false" hasOnlySubstanceUnits="false" id="M_lipoate_e" name="Lipoate" fbc:charge="0" fbc:chemicalFormula="C8H14O2S2" />
      <species boundaryCondition="false" compartment="e" constant="false" hasOnlySubstanceUnits="false" id="M_lys_DASH_L_e" name="L-Lysine" fbc:charge="1" fbc:chemicalFormula="C6H15N2O2" />
      <species boundaryCondition="false" compartment="e" constant="false" hasOnlySubstanceUnits="false" id="M_lyx_DASH_L_e" name="L-Lyxose" fbc:charge="0" fbc:chemicalFormula="C5H10O5" />
      <species boundaryCondition="false" compartment="e" constant="false" hasOnlySubstanceUnits="false" id="M_mal_DASH_D_e" name="D-Malate" fbc:charge="-2" fbc:chemicalFormula="C4H4O5" />
      <species boundaryCondition="false" compartment="e" constant="false" hasOnlySubstanceUnits="false" id="M_mal_DASH_L_e" name="L-Malate" fbc:charge="-2" fbc:chemicalFormula="C4H4O5" />
      <species boundaryCondition="false" compartment="e" constant="false" hasOnlySubstanceUnits="false" id="M_malt_e" name="Maltose" fbc:charge="0" fbc:chemicalFormula="C12H22O11" />
      <species boundaryCondition="false" compartment="e" constant="false" hasOnlySubstanceUnits="false" id="M_malthx_e" name="Maltohexaose" fbc:charge="0" fbc:chemicalFormula="C36H62O31" />
      <species boundaryCondition="false" compartment="e" constant="false" hasOnlySubstanceUnits="false" id="M_maltpt_e" name="Maltopentaose" fbc:charge="0" fbc:chemicalFormula="C30H52O26" />
      <species boundaryCondition="false" compartment="e" constant="false" hasOnlySubstanceUnits="false" id="M_malttr_e" name="Maltotriose" fbc:charge="0" fbc:chemicalFormula="C18H32O16" />
      <species boundaryCondition="false" compartment="e" constant="false" hasOnlySubstanceUnits="false" id="M_maltttr_e" name="Maltotetraose" fbc:charge="0" fbc:chemicalFormula="C24H42O21" />
      <species boundaryCondition="false" compartment="e" constant="false" hasOnlySubstanceUnits="false" id="M_man_e" name="D-Mannose" fbc:charge="0" fbc:chemicalFormula="C6H12O6" />
      <species boundaryCondition="false" compartment="e" constant="false" hasOnlySubstanceUnits="false" id="M_man6p_e" name="D-Mannose 6-phosphate" fbc:charge="-2" fbc:chemicalFormula="C6H11O9P" />
      <species boundaryCondition="false" compartment="e" constant="false" hasOnlySubstanceUnits="false" id="M_manglyc_e" name="2(alpha-D-Mannosyl)-D-glycerate" fbc:charge="-1" fbc:chemicalFormula="C9H15O9" />
      <species boundaryCondition="false" compartment="e" constant="false" hasOnlySubstanceUnits="false" id="M_melib_e" name="Melibiose" fbc:charge="0" fbc:chemicalFormula="C12H22O11" />
      <species boundaryCondition="false" compartment="e" constant="false" hasOnlySubstanceUnits="false" id="M_meoh_e" name="Methanol" fbc:charge="0" fbc:chemicalFormula="CH4O1" />
      <species boundaryCondition="false" compartment="e" constant="false" hasOnlySubstanceUnits="false" id="M_met_DASH_D_e" name="D-Methionine" fbc:charge="0" fbc:chemicalFormula="C5H10NO2S" />
      <species boundaryCondition="false" compartment="e" constant="false" hasOnlySubstanceUnits="false" id="M_met_DASH_L_e" name="L-Methionine" fbc:charge="0" fbc:chemicalFormula="C5H11NO2S" />
      <species boundaryCondition="false" compartment="e" constant="false" hasOnlySubstanceUnits="false" id="M_metsox_DASH_R_DASH_L_e" name="L-methionine-R-sulfoxide" fbc:charge="0" fbc:chemicalFormula="C5H11NO3S" />
      <species boundaryCondition="false" compartment="e" constant="false" hasOnlySubstanceUnits="false" id="M_metsox_DASH_S_DASH_L_e" name="L-Methionine Sulfoxide" fbc:charge="0" fbc:chemicalFormula="C5H11NO3S" />
      <species boundaryCondition="false" compartment="e" constant="false" hasOnlySubstanceUnits="false" id="M_mg2_e" name="magnesium" fbc:charge="2" fbc:chemicalFormula="Mg" />
      <species boundaryCondition="false" compartment="e" constant="false" hasOnlySubstanceUnits="false" id="M_mincyc_e" name="minocycline" fbc:charge="0" fbc:chemicalFormula="C23H27N3O7" />
      <species boundaryCondition="false" compartment="e" constant="false" hasOnlySubstanceUnits="false" id="M_minohp_e" name="myo-Inositol hexakisphosphate" fbc:charge="-12" fbc:chemicalFormula="C6H6O24P6" />
      <species boundaryCondition="false" compartment="e" constant="false" hasOnlySubstanceUnits="false" id="M_mmet_e" name="S-Methyl-L-methionine" fbc:charge="1" fbc:chemicalFormula="C6H14NO2S" />
      <species boundaryCondition="false" compartment="e" constant="false" hasOnlySubstanceUnits="false" id="M_mn2_e" name="Mn2+" fbc:charge="2" fbc:chemicalFormula="Mn" />
      <species boundaryCondition="false" compartment="e" constant="false" hasOnlySubstanceUnits="false" id="M_mnl_e" name="D-Mannitol" fbc:charge="0" fbc:chemicalFormula="C6H14O6" />
      <species boundaryCondition="false" compartment="e" constant="false" hasOnlySubstanceUnits="false" id="M_mobd_e" name="Molybdate" fbc:charge="-2" fbc:chemicalFormula="MoO4" />
      <species boundaryCondition="false" compartment="e" constant="false" hasOnlySubstanceUnits="false" id="M_mso3_e" name="methanesulfonate" fbc:charge="-1" fbc:chemicalFormula="CH3O3S" />
      <species boundaryCondition="false" compartment="e" constant="false" hasOnlySubstanceUnits="false" id="M_n2o_e" name="Nitrous oxide" fbc:charge="0" fbc:chemicalFormula="N2O" />
      <species boundaryCondition="false" compartment="e" constant="false" hasOnlySubstanceUnits="false" id="M_na1_e" name="Sodium" fbc:charge="1" fbc:chemicalFormula="Na" />
      <species boundaryCondition="false" compartment="e" constant="false" hasOnlySubstanceUnits="false" id="M_nac_e" name="Nicotinate" fbc:charge="-1" fbc:chemicalFormula="C6H4NO2" />
      <species boundaryCondition="false" compartment="e" constant="false" hasOnlySubstanceUnits="false" id="M_nh4_e" name="Ammonium" fbc:charge="1" fbc:chemicalFormula="H4N" />
      <species boundaryCondition="false" compartment="e" constant="false" hasOnlySubstanceUnits="false" id="M_ni2_e" name="nickel" fbc:charge="2" fbc:chemicalFormula="Ni" />
      <species boundaryCondition="false" compartment="e" constant="false" hasOnlySubstanceUnits="false" id="M_nmn_e" name="NMN" fbc:charge="-1" fbc:chemicalFormula="C11H14N2O8P" />
      <species boundaryCondition="false" compartment="e" constant="false" hasOnlySubstanceUnits="false" id="M_no_e" name="Nitric oxide" fbc:charge="0" fbc:chemicalFormula="NO" />
      <species boundaryCondition="false" compartment="e" constant="false" hasOnlySubstanceUnits="false" id="M_no2_e" name="Nitrite" fbc:charge="-1" fbc:chemicalFormula="NO2" />
      <species boundaryCondition="false" compartment="e" constant="false" hasOnlySubstanceUnits="false" id="M_no3_e" name="Nitrate" fbc:charge="-1" fbc:chemicalFormula="NO3" />
      <species boundaryCondition="false" compartment="e" constant="false" hasOnlySubstanceUnits="false" id="M_novbcn_e" name="novobiocin" fbc:charge="0" fbc:chemicalFormula="C31H36N2O11" />
      <species boundaryCondition="false" compartment="e" constant="false" hasOnlySubstanceUnits="false" id="M_o16a4colipa_e" name="(O16 antigen)x4 core oligosaccharide lipid A" fbc:charge="-11" fbc:chemicalFormula="C312H523N6O200P4" />
      <species boundaryCondition="false" compartment="e" constant="false" hasOnlySubstanceUnits="false" id="M_o2_e" name="O2" fbc:charge="0" fbc:chemicalFormula="O2" />
      <species boundaryCondition="false" compartment="e" constant="false" hasOnlySubstanceUnits="false" id="M_o2s_e" name="Superoxide anion" fbc:charge="-1" fbc:chemicalFormula="O2" />
      <species boundaryCondition="false" compartment="e" constant="false" hasOnlySubstanceUnits="false" id="M_ocdca_e" name="octadecanoate (n-C18:0)" fbc:charge="-1" fbc:chemicalFormula="C18H35O2" />
      <species boundaryCondition="false" compartment="e" constant="false" hasOnlySubstanceUnits="false" id="M_ocdcea_e" name="octadecenoate (n-C18:1)" fbc:charge="-1" fbc:chemicalFormula="C18H33O2" />
      <species boundaryCondition="false" compartment="e" constant="false" hasOnlySubstanceUnits="false" id="M_octa_e" name="octanoate (n-C8:0)" fbc:charge="-1" fbc:chemicalFormula="C8H15O2" />
      <species boundaryCondition="false" compartment="e" constant="false" hasOnlySubstanceUnits="false" id="M_orn_e" name="Ornithine" fbc:charge="1" fbc:chemicalFormula="C5H13N2O2" />
      <species boundaryCondition="false" compartment="e" constant="false" hasOnlySubstanceUnits="false" id="M_orot_e" name="Orotate" fbc:charge="-1" fbc:chemicalFormula="C5H3N2O4" />
      <species boundaryCondition="false" compartment="e" constant="false" hasOnlySubstanceUnits="false" id="M_pacald_e" name="Phenylacetaldehyde" fbc:charge="0" fbc:chemicalFormula="C8H8O" />
      <species boundaryCondition="false" compartment="e" constant="false" hasOnlySubstanceUnits="false" id="M_peamn_e" name="Phenethylamine" fbc:charge="1" fbc:chemicalFormula="C8H12N" />
      <species boundaryCondition="false" compartment="e" constant="false" hasOnlySubstanceUnits="false" id="M_phe_DASH_L_e" name="L-Phenylalanine" fbc:charge="0" fbc:chemicalFormula="C9H11NO2" />
      <species boundaryCondition="false" compartment="e" constant="false" hasOnlySubstanceUnits="false" id="M_pheme_e" name="Protoheme" fbc:charge="-2" fbc:chemicalFormula="C34H30FeN4O4" />
      <species boundaryCondition="false" compartment="e" constant="false" hasOnlySubstanceUnits="false" id="M_pi_e" name="Phosphate" fbc:charge="-2" fbc:chemicalFormula="HO4P" />
      <species boundaryCondition="false" compartment="e" constant="false" hasOnlySubstanceUnits="false" id="M_pnto_DASH_R_e" name="(R)-Pantothenate" fbc:charge="-1" fbc:chemicalFormula="C9H16NO5" />
      <species boundaryCondition="false" compartment="e" constant="false" hasOnlySubstanceUnits="false" id="M_ppa_e" name="Propionate (n-C3:0)" fbc:charge="-1" fbc:chemicalFormula="C3H5O2" />
      <species boundaryCondition="false" compartment="e" constant="false" hasOnlySubstanceUnits="false" id="M_ppal_e" name="Propanal" fbc:charge="0" fbc:chemicalFormula="C3H6O" />
      <species boundaryCondition="false" compartment="e" constant="false" hasOnlySubstanceUnits="false" id="M_pppn_e" name="Phenylpropanoate" fbc:charge="-1" fbc:chemicalFormula="C9H9O2" />
      <species boundaryCondition="false" compartment="e" constant="false" hasOnlySubstanceUnits="false" id="M_ppt_e" name="Phosphonate" fbc:charge="-2" fbc:chemicalFormula="HO3P" />
      <species boundaryCondition="false" compartment="e" constant="false" hasOnlySubstanceUnits="false" id="M_pro_DASH_L_e" name="L-Proline" fbc:charge="0" fbc:chemicalFormula="C5H9NO2" />
      <species boundaryCondition="false" compartment="e" constant="false" hasOnlySubstanceUnits="false" id="M_progly_e" name="L-Prolinylglycine" fbc:charge="0" fbc:chemicalFormula="C7H12N2O3" />
      <species boundaryCondition="false" compartment="e" constant="false" hasOnlySubstanceUnits="false" id="M_psclys_e" name="psicoselysine" fbc:charge="1" fbc:chemicalFormula="C12H25N2O7" />
      <species boundaryCondition="false" compartment="e" constant="false" hasOnlySubstanceUnits="false" id="M_pser_DASH_L_e" name="O-Phospho-L-serine" fbc:charge="-2" fbc:chemicalFormula="C3H6NO6P" />
      <species boundaryCondition="false" compartment="e" constant="false" hasOnlySubstanceUnits="false" id="M_ptrc_e" name="Putrescine" fbc:charge="2" fbc:chemicalFormula="C4H14N2" />
      <species boundaryCondition="false" compartment="e" constant="false" hasOnlySubstanceUnits="false" id="M_pydam_e" name="Pyridoxamine" fbc:charge="1" fbc:chemicalFormula="C8H13N2O2" />
      <species boundaryCondition="false" compartment="e" constant="false" hasOnlySubstanceUnits="false" id="M_pydx_e" name="Pyridoxal" fbc:charge="0" fbc:chemicalFormula="C8H9NO3" />
      <species boundaryCondition="false" compartment="e" constant="false" hasOnlySubstanceUnits="false" id="M_pydxn_e" name="Pyridoxine" fbc:charge="0" fbc:chemicalFormula="C8H11NO3" />
      <species boundaryCondition="false" compartment="e" constant="false" hasOnlySubstanceUnits="false" id="M_pyr_e" name="Pyruvate" fbc:charge="-1" fbc:chemicalFormula="C3H3O3" />
      <species boundaryCondition="false" compartment="e" constant="false" hasOnlySubstanceUnits="false" id="M_quin_e" name="Quinate" fbc:charge="0" fbc:chemicalFormula="C7H12O6" />
      <species boundaryCondition="false" compartment="e" constant="false" hasOnlySubstanceUnits="false" id="M_r5p_e" name="alpha-D-Ribose 5-phosphate" fbc:charge="-2" fbc:chemicalFormula="C5H9O8P" />
      <species boundaryCondition="false" compartment="e" constant="false" hasOnlySubstanceUnits="false" id="M_rfamp_e" name="rifampin" fbc:charge="0" fbc:chemicalFormula="C43H58N4O12" />
      <species boundaryCondition="false" compartment="e" constant="false" hasOnlySubstanceUnits="false" id="M_rib_DASH_D_e" name="D-Ribose" fbc:charge="0" fbc:chemicalFormula="C5H10O5" />
      <species boundaryCondition="false" compartment="e" constant="false" hasOnlySubstanceUnits="false" id="M_rmn_e" name="L-Rhamnose" fbc:charge="0" fbc:chemicalFormula="C6H12O5" />
      <species boundaryCondition="false" compartment="e" constant="false" hasOnlySubstanceUnits="false" id="M_sbt_DASH_D_e" name="D-Sorbitol" fbc:charge="0" fbc:chemicalFormula="C6H14O6" />
      <species boundaryCondition="false" compartment="e" constant="false" hasOnlySubstanceUnits="false" id="M_sel_e" name="Selenate" fbc:charge="-2" fbc:chemicalFormula="O4Se" />
      <species boundaryCondition="false" compartment="e" constant="false" hasOnlySubstanceUnits="false" id="M_ser_DASH_D_e" name="D-Serine" fbc:charge="0" fbc:chemicalFormula="C3H7NO3" />
      <species boundaryCondition="false" compartment="e" constant="false" hasOnlySubstanceUnits="false" id="M_ser_DASH_L_e" name="L-Serine" fbc:charge="0" fbc:chemicalFormula="C3H7NO3" />
      <species boundaryCondition="false" compartment="e" constant="false" hasOnlySubstanceUnits="false" id="M_skm_e" name="Shikimate" fbc:charge="-1" fbc:chemicalFormula="C7H9O5" />
      <species boundaryCondition="false" compartment="e" constant="false" hasOnlySubstanceUnits="false" id="M_slnt_e" name="selenite" fbc:charge="-2" fbc:chemicalFormula="O3Se" />
      <species boundaryCondition="false" compartment="e" constant="false" hasOnlySubstanceUnits="false" id="M_so2_e" name="sulfur dioxide" fbc:charge="0" fbc:chemicalFormula="O2S" />
      <species boundaryCondition="false" compartment="e" constant="false" hasOnlySubstanceUnits="false" id="M_so3_e" name="Sulfite" fbc:charge="-2" fbc:chemicalFormula="O3S" />
      <species boundaryCondition="false" compartment="e" constant="false" hasOnlySubstanceUnits="false" id="M_so4_e" name="Sulfate" fbc:charge="-2" fbc:chemicalFormula="O4S" />
      <species boundaryCondition="false" compartment="e" constant="false" hasOnlySubstanceUnits="false" id="M_spmd_e" name="Spermidine" fbc:charge="3" fbc:chemicalFormula="C7H22N3" />
      <species boundaryCondition="false" compartment="e" constant="false" hasOnlySubstanceUnits="false" id="M_succ_e" name="Succinate" fbc:charge="-2" fbc:chemicalFormula="C4H4O4" />
      <species boundaryCondition="false" compartment="e" constant="false" hasOnlySubstanceUnits="false" id="M_sucr_e" name="Sucrose" fbc:charge="0" fbc:chemicalFormula="C12H22O11" />
      <species boundaryCondition="false" compartment="e" constant="false" hasOnlySubstanceUnits="false" id="M_sulfac_e" name="sulfoacetate" fbc:charge="-2" fbc:chemicalFormula="C2H2O5S" />
      <species boundaryCondition="false" compartment="e" constant="false" hasOnlySubstanceUnits="false" id="M_tartr_DASH_D_e" name="D-tartrate" fbc:charge="-2" fbc:chemicalFormula="C4H4O6" />
      <species boundaryCondition="false" compartment="e" constant="false" hasOnlySubstanceUnits="false" id="M_tartr_DASH_L_e" name="L-tartrate" fbc:charge="-2" fbc:chemicalFormula="C4H4O6" />
      <species boundaryCondition="false" compartment="e" constant="false" hasOnlySubstanceUnits="false" id="M_taur_e" name="Taurine" fbc:charge="0" fbc:chemicalFormula="C2H7NO3S" />
      <species boundaryCondition="false" compartment="e" constant="false" hasOnlySubstanceUnits="false" id="M_tcynt_e" name="Thiocyanate" fbc:charge="-1" fbc:chemicalFormula="CNS" />
      <species boundaryCondition="false" compartment="e" constant="false" hasOnlySubstanceUnits="false" id="M_thm_e" name="Thiamin" fbc:charge="1" fbc:chemicalFormula="C12H17N4OS" />
      <species boundaryCondition="false" compartment="e" constant="false" hasOnlySubstanceUnits="false" id="M_thr_DASH_L_e" name="L-Threonine" fbc:charge="0" fbc:chemicalFormula="C4H9NO3" />
      <species boundaryCondition="false" compartment="e" constant="false" hasOnlySubstanceUnits="false" id="M_thrp_e" name="L-Threonine O-3-phosphate" fbc:charge="-2" fbc:chemicalFormula="C4H8NO6P" />
      <species boundaryCondition="false" compartment="e" constant="false" hasOnlySubstanceUnits="false" id="M_thym_e" name="Thymine" fbc:charge="0" fbc:chemicalFormula="C5H6N2O2" />
      <species boundaryCondition="false" compartment="e" constant="false" hasOnlySubstanceUnits="false" id="M_thymd_e" name="Thymidine" fbc:charge="0" fbc:chemicalFormula="C10H14N2O5" />
      <species boundaryCondition="false" compartment="e" constant="false" hasOnlySubstanceUnits="false" id="M_tma_e" name="trimethylamine" fbc:charge="1" fbc:chemicalFormula="C3H10N" />
      <species boundaryCondition="false" compartment="e" constant="false" hasOnlySubstanceUnits="false" id="M_tmao_e" name="Trimethylamine N-oxide" fbc:charge="0" fbc:chemicalFormula="C3H9NO" />
      <species boundaryCondition="false" compartment="e" constant="false" hasOnlySubstanceUnits="false" id="M_tre_e" name="Trehalose" fbc:charge="0" fbc:chemicalFormula="C12H22O11" />
      <species boundaryCondition="false" compartment="e" constant="false" hasOnlySubstanceUnits="false" id="M_trp_DASH_L_e" name="L-Tryptophan" fbc:charge="0" fbc:chemicalFormula="C11H12N2O2" />
      <species boundaryCondition="false" compartment="e" constant="false" hasOnlySubstanceUnits="false" id="M_tsul_e" name="Thiosulfate" fbc:charge="-2" fbc:chemicalFormula="O3S2" />
      <species boundaryCondition="false" compartment="e" constant="false" hasOnlySubstanceUnits="false" id="M_ttdca_e" name="tetradecanoate (n-C14:0)" fbc:charge="-1" fbc:chemicalFormula="C14H27O2" />
      <species boundaryCondition="false" compartment="e" constant="false" hasOnlySubstanceUnits="false" id="M_ttdcea_e" name="tetradecenoate (n-C14:1)" fbc:charge="-1" fbc:chemicalFormula="C14H25O2" />
      <species boundaryCondition="false" compartment="e" constant="false" hasOnlySubstanceUnits="false" id="M_ttrcyc_e" name="tetracycline" fbc:charge="0" fbc:chemicalFormula="C22H24N2O8" />
      <species boundaryCondition="false" compartment="e" constant="false" hasOnlySubstanceUnits="false" id="M_tungs_e" name="tungstate" fbc:charge="-2" fbc:chemicalFormula="O4W1" />
      <species boundaryCondition="false" compartment="e" constant="false" hasOnlySubstanceUnits="false" id="M_tym_e" name="Tyramine" fbc:charge="1" fbc:chemicalFormula="C8H12NO" />
      <species boundaryCondition="false" compartment="e" constant="false" hasOnlySubstanceUnits="false" id="M_tyr_DASH_L_e" name="L-Tyrosine" fbc:charge="0" fbc:chemicalFormula="C9H11NO3" />
      <species boundaryCondition="false" compartment="e" constant="false" hasOnlySubstanceUnits="false" id="M_tyrp_e" name="Phosphotyrosine" fbc:charge="-2" fbc:chemicalFormula="C9H10NO6P" />
      <species boundaryCondition="false" compartment="e" constant="false" hasOnlySubstanceUnits="false" id="M_uacgam_e" name="UDP-N-acetyl-D-glucosamine" fbc:charge="-2" fbc:chemicalFormula="C17H25N3O17P2" />
      <species boundaryCondition="false" compartment="e" constant="false" hasOnlySubstanceUnits="false" id="M_udpacgal_e" name="UDP-N-acetyl-D-galactosamine" fbc:charge="-2" fbc:chemicalFormula="C17H25N3O17P2" />
      <species boundaryCondition="false" compartment="e" constant="false" hasOnlySubstanceUnits="false" id="M_udpg_e" name="UDPglucose" fbc:charge="-2" fbc:chemicalFormula="C15H22N2O17P2" />
      <species boundaryCondition="false" compartment="e" constant="false" hasOnlySubstanceUnits="false" id="M_udpgal_e" name="UDPgalactose" fbc:charge="-2" fbc:chemicalFormula="C15H22N2O17P2" />
      <species boundaryCondition="false" compartment="e" constant="false" hasOnlySubstanceUnits="false" id="M_udpglcur_e" name="UDP-D-glucuronate" fbc:charge="-3" fbc:chemicalFormula="C15H19N2O18P2" />
      <species boundaryCondition="false" compartment="e" constant="false" hasOnlySubstanceUnits="false" id="M_ump_e" name="UMP" fbc:charge="-2" fbc:chemicalFormula="C9H11N2O9P" />
      <species boundaryCondition="false" compartment="e" constant="false" hasOnlySubstanceUnits="false" id="M_ura_e" name="Uracil" fbc:charge="0" fbc:chemicalFormula="C4H4N2O2" />
      <species boundaryCondition="false" compartment="e" constant="false" hasOnlySubstanceUnits="false" id="M_urea_e" name="Urea" fbc:charge="0" fbc:chemicalFormula="CH4N2O" />
      <species boundaryCondition="false" compartment="e" constant="false" hasOnlySubstanceUnits="false" id="M_uri_e" name="Uridine" fbc:charge="0" fbc:chemicalFormula="C9H12N2O6" />
      <species boundaryCondition="false" compartment="e" constant="false" hasOnlySubstanceUnits="false" id="M_val_DASH_L_e" name="L-Valine" fbc:charge="0" fbc:chemicalFormula="C5H11NO2" />
      <species boundaryCondition="false" compartment="e" constant="false" hasOnlySubstanceUnits="false" id="M_xan_e" name="Xanthine" fbc:charge="0" fbc:chemicalFormula="C5H4N4O2" />
      <species boundaryCondition="false" compartment="e" constant="false" hasOnlySubstanceUnits="false" id="M_xmp_e" name="Xanthosine 5'-phosphate" fbc:charge="-2" fbc:chemicalFormula="C10H11N4O9P" />
      <species boundaryCondition="false" compartment="e" constant="false" hasOnlySubstanceUnits="false" id="M_xtsn_e" name="Xanthosine" fbc:charge="0" fbc:chemicalFormula="C10H12N4O6" />
      <species boundaryCondition="false" compartment="e" constant="false" hasOnlySubstanceUnits="false" id="M_xyl_DASH_D_e" name="D-Xylose" fbc:charge="0" fbc:chemicalFormula="C5H10O5" />
      <species boundaryCondition="false" compartment="e" constant="false" hasOnlySubstanceUnits="false" id="M_xylu_DASH_L_e" name="L-Xylulose" fbc:charge="0" fbc:chemicalFormula="C5H10O5" />
      <species boundaryCondition="false" compartment="e" constant="false" hasOnlySubstanceUnits="false" id="M_zn2_e" name="Zinc" fbc:charge="2" fbc:chemicalFormula="Zn" />
      <species boundaryCondition="false" compartment="p" constant="false" hasOnlySubstanceUnits="false" id="M_12dgr120_p" name="1,2-Diacyl-sn-glycerol (didodecanoyl, n-C12:0)" fbc:charge="0" fbc:chemicalFormula="C27H52O5" />
      <species boundaryCondition="false" compartment="p" constant="false" hasOnlySubstanceUnits="false" id="M_12dgr140_p" name="1,2-Diacyl-sn-glycerol (ditetradecanoyl, n-C14:0)" fbc:charge="0" fbc:chemicalFormula="C31H60O5" />
      <species boundaryCondition="false" compartment="p" constant="false" hasOnlySubstanceUnits="false" id="M_12dgr141_p" name="1,2-Diacyl-sn-glycerol (ditetradec-7-enoyl, n-C14:1)" fbc:charge="0" fbc:chemicalFormula="C31H56O5" />
      <species boundaryCondition="false" compartment="p" constant="false" hasOnlySubstanceUnits="false" id="M_12dgr160_p" name="1,2-Diacyl-sn-glycerol (dihexadecanoyl, n-C16:0)" fbc:charge="0" fbc:chemicalFormula="C35H68O5" />
      <species boundaryCondition="false" compartment="p" constant="false" hasOnlySubstanceUnits="false" id="M_12dgr161_p" name="1,2-Diacyl-sn-glycerol (dihexadec-9-enoyl, n-C16:1)" fbc:charge="0" fbc:chemicalFormula="C35H64O5" />
      <species boundaryCondition="false" compartment="p" constant="false" hasOnlySubstanceUnits="false" id="M_12dgr180_p" name="1,2-Diacyl-sn-glycerol (dioctadecanoyl, n-C18:0)" fbc:charge="0" fbc:chemicalFormula="C39H76O5" />
      <species boundaryCondition="false" compartment="p" constant="false" hasOnlySubstanceUnits="false" id="M_12dgr181_p" name="1,2-Diacyl-sn-glycerol (dioctadec-11-enoyl, n-C18:1)" fbc:charge="0" fbc:chemicalFormula="C39H72O5" />
      <species boundaryCondition="false" compartment="p" constant="false" hasOnlySubstanceUnits="false" id="M_12ppd_DASH_R_p" name="(R)-Propane-1,2-diol" fbc:charge="0" fbc:chemicalFormula="C3H8O2" />
      <species boundaryCondition="false" compartment="p" constant="false" hasOnlySubstanceUnits="false" id="M_12ppd_DASH_S_p" name="(S)-Propane-1,2-diol" fbc:charge="0" fbc:chemicalFormula="C3H8O2" />
      <species boundaryCondition="false" compartment="p" constant="false" hasOnlySubstanceUnits="false" id="M_14glucan_p" name="1,4-alpha-D-glucan" fbc:charge="0" fbc:chemicalFormula="C36H62O31" />
      <species boundaryCondition="false" compartment="p" constant="false" hasOnlySubstanceUnits="false" id="M_15dap_p" name="1,5-Diaminopentane" fbc:charge="2" fbc:chemicalFormula="C5H16N2" />
      <species boundaryCondition="false" compartment="p" constant="false" hasOnlySubstanceUnits="false" id="M_1agpe120_p" name="1-Acyl-sn-glycero-3-phosphoethanolamine (n-C12:0)" fbc:charge="0" fbc:chemicalFormula="C17H36NO7P1" />
      <species boundaryCondition="false" compartment="p" constant="false" hasOnlySubstanceUnits="false" id="M_1agpe140_p" name="1-Acyl-sn-glycero-3-phosphoethanolamine (n-C14:0)" fbc:charge="0" fbc:chemicalFormula="C19H40NO7P1" />
      <species boundaryCondition="false" compartment="p" constant="false" hasOnlySubstanceUnits="false" id="M_1agpe141_p" name="1-Acyl-sn-glycero-3-phosphoethanolamine (n-C14:1)" fbc:charge="0" fbc:chemicalFormula="C19H38NO7P1" />
      <species boundaryCondition="false" compartment="p" constant="false" hasOnlySubstanceUnits="false" id="M_1agpe160_p" name="1-Acyl-sn-glycero-3-phosphoethanolamine (n-C16:0)" fbc:charge="0" fbc:chemicalFormula="C21H44NO7P1" />
      <species boundaryCondition="false" compartment="p" constant="false" hasOnlySubstanceUnits="false" id="M_1agpe161_p" name="1-Acyl-sn-glycero-3-phosphoethanolamine (n-C16:1)" fbc:charge="0" fbc:chemicalFormula="C21H42NO7P1" />
      <species boundaryCondition="false" compartment="p" constant="false" hasOnlySubstanceUnits="false" id="M_1agpe180_p" name="1-Acyl-sn-glycero-3-phosphoethanolamine (n-C18:0)" fbc:charge="0" fbc:chemicalFormula="C23H48NO7P1" />
      <species boundaryCondition="false" compartment="p" constant="false" hasOnlySubstanceUnits="false" id="M_1agpe181_p" name="1-Acyl-sn-glycero-3-phosphoethanolamine (n-C18:1)" fbc:charge="0" fbc:chemicalFormula="C23H46NO7P1" />
      <species boundaryCondition="false" compartment="p" constant="false" hasOnlySubstanceUnits="false" id="M_1agpg120_p" name="1-Acyl-sn-glycero-3-phosphoglycerol (n-C12:0)" fbc:charge="-1" fbc:chemicalFormula="C18H36O9P1" />
      <species boundaryCondition="false" compartment="p" constant="false" hasOnlySubstanceUnits="false" id="M_1agpg140_p" name="1-Acyl-sn-glycero-3-phosphoglycerol (n-C14:0)" fbc:charge="-1" fbc:chemicalFormula="C20H40O9P1" />
      <species boundaryCondition="false" compartment="p" constant="false" hasOnlySubstanceUnits="false" id="M_1agpg141_p" name="1-Acyl-sn-glycero-3-phosphoglycerol (n-C14:1)" fbc:charge="-1" fbc:chemicalFormula="C20H38O9P1" />
      <species boundaryCondition="false" compartment="p" constant="false" hasOnlySubstanceUnits="false" id="M_1agpg160_p" name="1-Acyl-sn-glycero-3-phosphoglycerol (n-C16:0)" fbc:charge="-1" fbc:chemicalFormula="C22H44O9P1" />
      <species boundaryCondition="false" compartment="p" constant="false" hasOnlySubstanceUnits="false" id="M_1agpg161_p" name="1-Acyl-sn-glycero-3-phosphoglycerol (n-C16:1)" fbc:charge="-1" fbc:chemicalFormula="C22H42O9P1" />
      <species boundaryCondition="false" compartment="p" constant="false" hasOnlySubstanceUnits="false" id="M_1agpg180_p" name="1-Acyl-sn-glycero-3-phosphoglycerol (n-C18:0)" fbc:charge="-1" fbc:chemicalFormula="C24H48O9P1" />
      <species boundaryCondition="false" compartment="p" constant="false" hasOnlySubstanceUnits="false" id="M_1agpg181_p" name="1-Acyl-sn-glycero-3-phosphoglycerol (n-C18:1)" fbc:charge="-1" fbc:chemicalFormula="C24H46O9P1" />
      <species boundaryCondition="false" compartment="p" constant="false" hasOnlySubstanceUnits="false" id="M_1ddecg3p_p" name="1-dodecanoyl-sn-glycerol 3-phosphate" fbc:charge="-2" fbc:chemicalFormula="C15H29O7P1" />
      <species boundaryCondition="false" compartment="p" constant="false" hasOnlySubstanceUnits="false" id="M_1hdec9eg3p_p" name="1-hexadec-9-enoyl-sn-glycerol 3-phosphate" fbc:charge="-2" fbc:chemicalFormula="C19H35O7P1" />
      <species boundaryCondition="false" compartment="p" constant="false" hasOnlySubstanceUnits="false" id="M_1hdecg3p_p" name="1-hexadecanoyl-sn-glycerol 3-phosphate" fbc:charge="-2" fbc:chemicalFormula="C19H37O7P1" />
      <species boundaryCondition="false" compartment="p" constant="false" hasOnlySubstanceUnits="false" id="M_1odec11eg3p_p" name="1-octadec-11-enoyl-sn-glycerol 3-phosphate" fbc:charge="-2" fbc:chemicalFormula="C21H39O7P1" />
      <species boundaryCondition="false" compartment="p" constant="false" hasOnlySubstanceUnits="false" id="M_1odecg3p_p" name="1-octadecanoyl-sn-glycerol 3-phosphate" fbc:charge="-2" fbc:chemicalFormula="C21H41O7P1" />
      <species boundaryCondition="false" compartment="p" constant="false" hasOnlySubstanceUnits="false" id="M_1tdec7eg3p_p" name="1-tetradec-7-enoyl-sn-glycerol 3-phosphate" fbc:charge="-2" fbc:chemicalFormula="C17H31O7P1" />
      <species boundaryCondition="false" compartment="p" constant="false" hasOnlySubstanceUnits="false" id="M_1tdecg3p_p" name="1-tetradecanoyl-sn-glycerol 3-phosphate" fbc:charge="-2" fbc:chemicalFormula="C17H33O7P1" />
      <species boundaryCondition="false" compartment="p" constant="false" hasOnlySubstanceUnits="false" id="M_23camp_p" name="2',3'-Cyclic AMP" fbc:charge="-1" fbc:chemicalFormula="C10H11N5O6P" />
      <species boundaryCondition="false" compartment="p" constant="false" hasOnlySubstanceUnits="false" id="M_23ccmp_p" name="2',3'-Cyclic CMP" fbc:charge="-1" fbc:chemicalFormula="C9H11N3O7P" />
      <species boundaryCondition="false" compartment="p" constant="false" hasOnlySubstanceUnits="false" id="M_23cgmp_p" name="2',3'-Cyclic GMP" fbc:charge="-1" fbc:chemicalFormula="C10H11N5O7P" />
      <species boundaryCondition="false" compartment="p" constant="false" hasOnlySubstanceUnits="false" id="M_23cump_p" name="2',3'-Cyclic UMP" fbc:charge="-1" fbc:chemicalFormula="C9H10N2O8P" />
      <species boundaryCondition="false" compartment="p" constant="false" hasOnlySubstanceUnits="false" id="M_23dappa_p" name="2,3-diaminopropionate" fbc:charge="1" fbc:chemicalFormula="C3H9N2O2" />
      <species boundaryCondition="false" compartment="p" constant="false" hasOnlySubstanceUnits="false" id="M_26dap_DASH_M_p" name="meso-2,6-Diaminoheptanedioate" fbc:charge="0" fbc:chemicalFormula="C7H14N2O4" />
      <species boundaryCondition="false" compartment="p" constant="false" hasOnlySubstanceUnits="false" id="M_2agpe120_p" name="2-Acyl-sn-glycero-3-phosphoethanolamine (n-C12:0)" fbc:charge="0" fbc:chemicalFormula="C17H36NO7P1" />
      <species boundaryCondition="false" compartment="p" constant="false" hasOnlySubstanceUnits="false" id="M_2agpe140_p" name="2-Acyl-sn-glycero-3-phosphoethanolamine (n-C14:0)" fbc:charge="0" fbc:chemicalFormula="C19H40NO7P1" />
      <species boundaryCondition="false" compartment="p" constant="false" hasOnlySubstanceUnits="false" id="M_2agpe141_p" name="2-Acyl-sn-glycero-3-phosphoethanolamine (n-C14:1)" fbc:charge="0" fbc:chemicalFormula="C19H38NO7P1" />
      <species boundaryCondition="false" compartment="p" constant="false" hasOnlySubstanceUnits="false" id="M_2agpe160_p" name="2-Acyl-sn-glycero-3-phosphoethanolamine (n-C16:0)" fbc:charge="0" fbc:chemicalFormula="C21H44NO7P1" />
      <species boundaryCondition="false" compartment="p" constant="false" hasOnlySubstanceUnits="false" id="M_2agpe161_p" name="2-Acyl-sn-glycero-3-phosphoethanolamine (n-C16:1)" fbc:charge="0" fbc:chemicalFormula="C21H42NO7P1" />
      <species boundaryCondition="false" compartment="p" constant="false" hasOnlySubstanceUnits="false" id="M_2agpe180_p" name="2-Acyl-sn-glycero-3-phosphoethanolamine (n-C18:0)" fbc:charge="0" fbc:chemicalFormula="C23H48NO7P1" />
      <species boundaryCondition="false" compartment="p" constant="false" hasOnlySubstanceUnits="false" id="M_2agpe181_p" name="2-Acyl-sn-glycero-3-phosphoethanolamine (n-C18:1)" fbc:charge="0" fbc:chemicalFormula="C23H46NO7P1" />
      <species boundaryCondition="false" compartment="p" constant="false" hasOnlySubstanceUnits="false" id="M_2agpg120_p" name="2-Acyl-sn-glycero-3-phosphoglycerol (n-C12:0)" fbc:charge="-1" fbc:chemicalFormula="C18H36O9P1" />
      <species boundaryCondition="false" compartment="p" constant="false" hasOnlySubstanceUnits="false" id="M_2agpg140_p" name="2-Acyl-sn-glycero-3-phosphoglycerol (n-C14:0)" fbc:charge="-1" fbc:chemicalFormula="C20H40O9P1" />
      <species boundaryCondition="false" compartment="p" constant="false" hasOnlySubstanceUnits="false" id="M_2agpg141_p" name="2-Acyl-sn-glycero-3-phosphoglycerol (n-C14:1)" fbc:charge="-1" fbc:chemicalFormula="C20H38O9P1" />
      <species boundaryCondition="false" compartment="p" constant="false" hasOnlySubstanceUnits="false" id="M_2agpg160_p" name="2-Acyl-sn-glycero-3-phosphoglycerol (n-C16:0)" fbc:charge="-1" fbc:chemicalFormula="C22H44O9P1" />
      <species boundaryCondition="false" compartment="p" constant="false" hasOnlySubstanceUnits="false" id="M_2agpg161_p" name="2-Acyl-sn-glycero-3-phosphoglycerol (n-C16:1)" fbc:charge="-1" fbc:chemicalFormula="C22H42O9P1" />
      <species boundaryCondition="false" compartment="p" constant="false" hasOnlySubstanceUnits="false" id="M_2agpg180_p" name="2-Acyl-sn-glycero-3-phosphoglycerol (n-C18:0)" fbc:charge="-1" fbc:chemicalFormula="C24H48O9P1" />
      <species boundaryCondition="false" compartment="p" constant="false" hasOnlySubstanceUnits="false" id="M_2agpg181_p" name="2-Acyl-sn-glycero-3-phosphoglycerol (n-C18:1)" fbc:charge="-1" fbc:chemicalFormula="C24H46O9P1" />
      <species boundaryCondition="false" compartment="p" constant="false" hasOnlySubstanceUnits="false" id="M_2ddecg3p_p" name="2-dodecanoyl-sn-glycerol 3-phosphate" fbc:charge="-1" fbc:chemicalFormula="C15H30O7P1" />
      <species boundaryCondition="false" compartment="p" constant="false" hasOnlySubstanceUnits="false" id="M_2ddglcn_p" name="2-Dehydro-3-deoxy-D-gluconate" fbc:charge="-1" fbc:chemicalFormula="C6H9O6" />
      <species boundaryCondition="false" compartment="p" constant="false" hasOnlySubstanceUnits="false" id="M_2hdec9eg3p_p" name="2-hexadec-9-enoyl-sn-glycerol 3-phosphate" fbc:charge="-1" fbc:chemicalFormula="C19H36O7P1" />
      <species boundaryCondition="false" compartment="p" constant="false" hasOnlySubstanceUnits="false" id="M_2hdecg3p_p" name="2-hexadecanoyl-sn-glycerol 3-phosphate" fbc:charge="-1" fbc:chemicalFormula="C19H38O7P1" />
      <species boundaryCondition="false" compartment="p" constant="false" hasOnlySubstanceUnits="false" id="M_2odec11eg3p_p" name="2-octadec-11-enoyl-sn-glycerol 3-phosphate" fbc:charge="-1" fbc:chemicalFormula="C21H40O7P1" />
      <species boundaryCondition="false" compartment="p" constant="false" hasOnlySubstanceUnits="false" id="M_2odecg3p_p" name="2-octadecanoyl-sn-glycerol 3-phosphate" fbc:charge="-1" fbc:chemicalFormula="C21H42O7P1" />
      <species boundaryCondition="false" compartment="p" constant="false" hasOnlySubstanceUnits="false" id="M_2tdec7eg3p_p" name="2-tetradec-7-enoyl-sn-glycerol 3-phosphate" fbc:charge="-1" fbc:chemicalFormula="C17H32O7P1" />
      <species boundaryCondition="false" compartment="p" constant="false" hasOnlySubstanceUnits="false" id="M_2tdecg3p_p" name="2-tetradecanoyl-sn-glycerol 3-phosphate" fbc:charge="-1" fbc:chemicalFormula="C17H34O7P1" />
      <species boundaryCondition="false" compartment="p" constant="false" hasOnlySubstanceUnits="false" id="M_34dhpac_p" name="3,4-Dihydroxyphenylacetaldehyde" fbc:charge="0" fbc:chemicalFormula="C8H8O3" />
      <species boundaryCondition="false" compartment="p" constant="false" hasOnlySubstanceUnits="false" id="M_3amp_p" name="3'-AMP" fbc:charge="-2" fbc:chemicalFormula="C10H12N5O7P" />
      <species boundaryCondition="false" compartment="p" constant="false" hasOnlySubstanceUnits="false" id="M_3cmp_p" name="3'-cmp" fbc:charge="-2" fbc:chemicalFormula="C9H12N3O8P" />
      <species boundaryCondition="false" compartment="p" constant="false" hasOnlySubstanceUnits="false" id="M_3gmp_p" name="3'-GMP" fbc:charge="-2" fbc:chemicalFormula="C10H12N5O8P" />
      <species boundaryCondition="false" compartment="p" constant="false" hasOnlySubstanceUnits="false" id="M_3hcinnm_p" name="3-hydroxycinnamic acid" fbc:charge="-1" fbc:chemicalFormula="C9H7O3" />
      <species boundaryCondition="false" compartment="p" constant="false" hasOnlySubstanceUnits="false" id="M_3hpp_p" name="3-Hydroxypropanoate" fbc:charge="-1" fbc:chemicalFormula="C3H5O3" />
      <species boundaryCondition="false" compartment="p" constant="false" hasOnlySubstanceUnits="false" id="M_3hpppn_p" name="3-(3-hydroxy-phenyl)propionate" fbc:charge="-1" fbc:chemicalFormula="C9H9O3" />
      <species boundaryCondition="false" compartment="p" constant="false" hasOnlySubstanceUnits="false" id="M_3ump_p" name="3'-UMP" fbc:charge="-2" fbc:chemicalFormula="C9H11N2O9P" />
      <species boundaryCondition="false" compartment="p" constant="false" hasOnlySubstanceUnits="false" id="M_4abut_p" name="4-Aminobutanoate" fbc:charge="0" fbc:chemicalFormula="C4H9NO2" />
      <species boundaryCondition="false" compartment="p" constant="false" hasOnlySubstanceUnits="false" id="M_4hoxpacd_p" name="4-Hydroxyphenylacetaldehyde" fbc:charge="0" fbc:chemicalFormula="C8H8O2" />
      <species boundaryCondition="false" compartment="p" constant="false" hasOnlySubstanceUnits="false" id="M_5dglcn_p" name="5-Dehydro-D-gluconate" fbc:charge="-1" fbc:chemicalFormula="C6H9O7" />
      <species boundaryCondition="false" compartment="p" constant="false" hasOnlySubstanceUnits="false" id="M_5mtr_p" name="5-Methylthio-D-ribose" fbc:charge="0" fbc:chemicalFormula="C6H12O4S" />
      <species boundaryCondition="false" compartment="p" constant="false" hasOnlySubstanceUnits="false" id="M_LalaDglu_p" name="L-alanine-D-glutamate" fbc:charge="-1" fbc:chemicalFormula="C8H13N2O5" />
      <species boundaryCondition="false" compartment="p" constant="false" hasOnlySubstanceUnits="false" id="M_LalaDgluMdap_p" name="L-alanine-D-glutamate-meso-2,6-diaminoheptanedioate" fbc:charge="-1" fbc:chemicalFormula="C15H25N4O8" />
      <species boundaryCondition="false" compartment="p" constant="false" hasOnlySubstanceUnits="false" id="M_LalaDgluMdapDala_p" name="L-alanine-D-glutamate-meso-2,6-diaminoheptanedioate-D-alanine" fbc:charge="-1" fbc:chemicalFormula="C18H30N5O9" />
      <species boundaryCondition="false" compartment="p" constant="false" hasOnlySubstanceUnits="false" id="M_LalaLglu_p" name="L-alanine-L-glutamate" fbc:charge="-1" fbc:chemicalFormula="C8H13N2O5" />
      <species boundaryCondition="false" compartment="p" constant="false" hasOnlySubstanceUnits="false" id="M_ac_p" name="Acetate" fbc:charge="-1" fbc:chemicalFormula="C2H3O2" />
      <species boundaryCondition="false" compartment="p" constant="false" hasOnlySubstanceUnits="false" id="M_acac_p" name="Acetoacetate" fbc:charge="-1" fbc:chemicalFormula="C4H5O3" />
      <species boundaryCondition="false" compartment="p" constant="false" hasOnlySubstanceUnits="false" id="M_acald_p" name="Acetaldehyde" fbc:charge="0" fbc:chemicalFormula="C2H4O" />
      <species boundaryCondition="false" compartment="p" constant="false" hasOnlySubstanceUnits="false" id="M_acgal_p" name="N-Acetyl-D-galactosamine" fbc:charge="0" fbc:chemicalFormula="C8H15NO6" />
      <species boundaryCondition="false" compartment="p" constant="false" hasOnlySubstanceUnits="false" id="M_acgal1p_p" name="N-Acetyl-D-galactosamine 1-phosphate" fbc:charge="-2" fbc:chemicalFormula="C8H14NO9P" />
      <species boundaryCondition="false" compartment="p" constant="false" hasOnlySubstanceUnits="false" id="M_acgam_p" name="N-Acetyl-D-glucosamine" fbc:charge="0" fbc:chemicalFormula="C8H15NO6" />
      <species boundaryCondition="false" compartment="p" constant="false" hasOnlySubstanceUnits="false" id="M_acgam1p_p" name="N-Acetyl-D-glucosamine 1-phosphate" fbc:charge="-2" fbc:chemicalFormula="C8H14NO9P" />
      <species boundaryCondition="false" compartment="p" constant="false" hasOnlySubstanceUnits="false" id="M_acmana_p" name="N-Acetyl-D-mannosamine" fbc:charge="0" fbc:chemicalFormula="C8H15NO6" />
      <species boundaryCondition="false" compartment="p" constant="false" hasOnlySubstanceUnits="false" id="M_acmum_p" name="N-Acetylmuramate" fbc:charge="-1" fbc:chemicalFormula="C11H18NO8" />
      <species boundaryCondition="false" compartment="p" constant="false" hasOnlySubstanceUnits="false" id="M_acnam_p" name="N-Acetylneuraminate" fbc:charge="-1" fbc:chemicalFormula="C11H18NO9" />
      <species boundaryCondition="false" compartment="p" constant="false" hasOnlySubstanceUnits="false" id="M_acolipa_p" name="4-Amino-4-deoxy-L-arabinose modified core oligosaccharide lipid A" fbc:charge="-9" fbc:chemicalFormula="C181H314N3O103P4" />
      <species boundaryCondition="false" compartment="p" constant="false" hasOnlySubstanceUnits="false" id="M_acser_p" name="O-Acetyl-L-serine" fbc:charge="0" fbc:chemicalFormula="C5H9NO4" />
      <species boundaryCondition="false" compartment="p" constant="false" hasOnlySubstanceUnits="false" id="M_ade_p" name="Adenine" fbc:charge="0" fbc:chemicalFormula="C5H5N5" />
      <species boundaryCondition="false" compartment="p" constant="false" hasOnlySubstanceUnits="false" id="M_adn_p" name="Adenosine" fbc:charge="0" fbc:chemicalFormula="C10H13N5O4" />
      <species boundaryCondition="false" compartment="p" constant="false" hasOnlySubstanceUnits="false" id="M_adocbl_p" name="Adenosylcobalamin" fbc:charge="0" fbc:chemicalFormula="C72H100CoN18O17P" />
      <species boundaryCondition="false" compartment="p" constant="false" hasOnlySubstanceUnits="false" id="M_agm_p" name="Agmatine" fbc:charge="2" fbc:chemicalFormula="C5H16N4" />
      <species boundaryCondition="false" compartment="p" constant="false" hasOnlySubstanceUnits="false" id="M_akg_p" name="2-Oxoglutarate" fbc:charge="-2" fbc:chemicalFormula="C5H4O5" />
      <species boundaryCondition="false" compartment="p" constant="false" hasOnlySubstanceUnits="false" id="M_ala_DASH_B_p" name="beta-Alanine" fbc:charge="0" fbc:chemicalFormula="C3H7NO2" />
      <species boundaryCondition="false" compartment="p" constant="false" hasOnlySubstanceUnits="false" id="M_ala_DASH_D_p" name="D-Alanine" fbc:charge="0" fbc:chemicalFormula="C3H7NO2" />
      <species boundaryCondition="false" compartment="p" constant="false" hasOnlySubstanceUnits="false" id="M_ala_DASH_L_p" name="L-Alanine" fbc:charge="0" fbc:chemicalFormula="C3H7NO2" />
      <species boundaryCondition="false" compartment="p" constant="false" hasOnlySubstanceUnits="false" id="M_alaala_p" name="D-Alanyl-D-alanine" fbc:charge="0" fbc:chemicalFormula="C6H12N2O3" />
      <species boundaryCondition="false" compartment="p" constant="false" hasOnlySubstanceUnits="false" id="M_all_DASH_D_p" name="D-Allose" fbc:charge="0" fbc:chemicalFormula="C6H12O6" />
      <species boundaryCondition="false" compartment="p" constant="false" hasOnlySubstanceUnits="false" id="M_alltn_p" name="Allantoin" fbc:charge="0" fbc:chemicalFormula="C4H6N4O3" />
      <species boundaryCondition="false" compartment="p" constant="false" hasOnlySubstanceUnits="false" id="M_alpp_p" name="applipoprotein" fbc:charge="0" fbc:chemicalFormula="X" />
      <species boundaryCondition="false" compartment="p" constant="false" hasOnlySubstanceUnits="false" id="M_amp_p" name="AMP" fbc:charge="-2" fbc:chemicalFormula="C10H12N5O7P" />
      <species boundaryCondition="false" compartment="p" constant="false" hasOnlySubstanceUnits="false" id="M_anhgm_p" name="N-Acetyl-D-glucosamine(anhydrous)N-Acetylmuramic acid" fbc:charge="-1" fbc:chemicalFormula="C19H29N2O12" />
      <species boundaryCondition="false" compartment="p" constant="false" hasOnlySubstanceUnits="false" id="M_anhgm3p_p" name="N-Acetyl-D-glucosamine(anhydrous)N-Acetylmuramyl-tripeptide" fbc:charge="-2" fbc:chemicalFormula="C34H52N6O19" />
      <species boundaryCondition="false" compartment="p" constant="false" hasOnlySubstanceUnits="false" id="M_anhgm4p_p" name="N-Acetyl-D-glucosamine(anhydrous)N-Acetylmuramyl-tetrapeptide" fbc:charge="-2" fbc:chemicalFormula="C37H57N7O20" />
      <species boundaryCondition="false" compartment="p" constant="false" hasOnlySubstanceUnits="false" id="M_arab_DASH_L_p" name="L-Arabinose" fbc:charge="0" fbc:chemicalFormula="C5H10O5" />
      <species boundaryCondition="false" compartment="p" constant="false" hasOnlySubstanceUnits="false" id="M_arbt_p" name="Arbutin" fbc:charge="0" fbc:chemicalFormula="C12H16O7" />
      <species boundaryCondition="false" compartment="p" constant="false" hasOnlySubstanceUnits="false" id="M_arbtn_p" name="aerobactin minus Fe3" fbc:charge="-3" fbc:chemicalFormula="C22H33N4O13" />
      <species boundaryCondition="false" compartment="p" constant="false" hasOnlySubstanceUnits="false" id="M_arbtn_DASH_fe3_p" name="Aerobactin" fbc:charge="0" fbc:chemicalFormula="C22H33FeN4O13" />
      <species boundaryCondition="false" compartment="p" constant="false" hasOnlySubstanceUnits="false" id="M_arg_DASH_L_p" name="L-Arginine" fbc:charge="1" fbc:chemicalFormula="C6H15N4O2" />
      <species boundaryCondition="false" compartment="p" constant="false" hasOnlySubstanceUnits="false" id="M_ascb_DASH_L_p" name="L-Ascorbate" fbc:charge="0" fbc:chemicalFormula="C6H8O6" />
      <species boundaryCondition="false" compartment="p" constant="false" hasOnlySubstanceUnits="false" id="M_asn_DASH_L_p" name="L-Asparagine" fbc:charge="0" fbc:chemicalFormula="C4H8N2O3" />
      <species boundaryCondition="false" compartment="p" constant="false" hasOnlySubstanceUnits="false" id="M_aso3_p" name="arsenite" fbc:charge="-3" fbc:chemicalFormula="AsO3" />
      <species boundaryCondition="false" compartment="p" constant="false" hasOnlySubstanceUnits="false" id="M_asp_DASH_L_p" name="L-Aspartate" fbc:charge="-1" fbc:chemicalFormula="C4H6NO4" />
      <species boundaryCondition="false" compartment="p" constant="false" hasOnlySubstanceUnits="false" id="M_btn_p" name="Biotin" fbc:charge="-1" fbc:chemicalFormula="C10H15N2O3S" />
      <species boundaryCondition="false" compartment="p" constant="false" hasOnlySubstanceUnits="false" id="M_but_p" name="Butyrate (n-C4:0)" fbc:charge="-1" fbc:chemicalFormula="C4H7O2" />
      <species boundaryCondition="false" compartment="p" constant="false" hasOnlySubstanceUnits="false" id="M_butso3_p" name="butanesulfonate" fbc:charge="-1" fbc:chemicalFormula="C4H9O3S" />
      <species boundaryCondition="false" compartment="p" constant="false" hasOnlySubstanceUnits="false" id="M_ca2_p" name="Calcium" fbc:charge="2" fbc:chemicalFormula="Ca" />
      <species boundaryCondition="false" compartment="p" constant="false" hasOnlySubstanceUnits="false" id="M_cbi_p" name="Cobinamide" fbc:charge="0" fbc:chemicalFormula="C48H72CoN11O8" />
      <species boundaryCondition="false" compartment="p" constant="false" hasOnlySubstanceUnits="false" id="M_cbl1_p" name="Cob(I)alamin" fbc:charge="-1" fbc:chemicalFormula="C62H88CoN13O14P" />
      <species boundaryCondition="false" compartment="p" constant="false" hasOnlySubstanceUnits="false" id="M_cd2_p" name="Cadmium" fbc:charge="2" fbc:chemicalFormula="Cd" />
      <species boundaryCondition="false" compartment="p" constant="false" hasOnlySubstanceUnits="false" id="M_cgly_p" name="Cys-Gly" fbc:charge="0" fbc:chemicalFormula="C5H10N2O3S" />
      <species boundaryCondition="false" compartment="p" constant="false" hasOnlySubstanceUnits="false" id="M_chol_p" name="Choline" fbc:charge="1" fbc:chemicalFormula="C5H14NO" />
      <species boundaryCondition="false" compartment="p" constant="false" hasOnlySubstanceUnits="false" id="M_chtbs_p" name="N,N'-diacetylchitobiose" fbc:charge="0" fbc:chemicalFormula="C16H28N2O11" />
      <species boundaryCondition="false" compartment="p" constant="false" hasOnlySubstanceUnits="false" id="M_cit_p" name="Citrate" fbc:charge="-3" fbc:chemicalFormula="C6H5O7" />
      <species boundaryCondition="false" compartment="p" constant="false" hasOnlySubstanceUnits="false" id="M_cl_p" name="Chloride" fbc:charge="-1" fbc:chemicalFormula="Cl" />
      <species boundaryCondition="false" compartment="p" constant="false" hasOnlySubstanceUnits="false" id="M_clpn120_p" name="cardiolipin (tetradodecanoyl, n-C12:0)" fbc:charge="-2" fbc:chemicalFormula="C57H108O17P2" />
      <species boundaryCondition="false" compartment="p" constant="false" hasOnlySubstanceUnits="false" id="M_clpn140_p" name="cardiolipin (tetratetradecanoyl, n-C14:0)" fbc:charge="-2" fbc:chemicalFormula="C65H124O17P2" />
      <species boundaryCondition="false" compartment="p" constant="false" hasOnlySubstanceUnits="false" id="M_clpn141_p" name="cardiolipin (tetratetradec-7-enoyl, n-C14:1)" fbc:charge="-2" fbc:chemicalFormula="C65H116O17P2" />
      <species boundaryCondition="false" compartment="p" constant="false" hasOnlySubstanceUnits="false" id="M_clpn160_p" name="cardiolipin (tetrahexadecanoyl, n-C16:0)" fbc:charge="-2" fbc:chemicalFormula="C73H140O17P2" />
      <species boundaryCondition="false" compartment="p" constant="false" hasOnlySubstanceUnits="false" id="M_clpn161_p" name="cardiolipin (tetrahexadec-9-enoyl, n-C16:1)" fbc:charge="-2" fbc:chemicalFormula="C73H132O17P2" />
      <species boundaryCondition="false" compartment="p" constant="false" hasOnlySubstanceUnits="false" id="M_clpn180_p" name="cardiolipin (tetraoctadecanoyl, n-C18:0)" fbc:charge="-2" fbc:chemicalFormula="C81H156O17P2" />
      <species boundaryCondition="false" compartment="p" constant="false" hasOnlySubstanceUnits="false" id="M_clpn181_p" name="cardiolipin (tetraoctadec-11-enoyl, n-C18:1)" fbc:charge="-2" fbc:chemicalFormula="C81H148O17P2" />
      <species boundaryCondition="false" compartment="p" constant="false" hasOnlySubstanceUnits="false" id="M_cm_p" name="Chloramphenicol" fbc:charge="0" fbc:chemicalFormula="C11H12Cl2N2O5" />
      <species boundaryCondition="false" compartment="p" constant="false" hasOnlySubstanceUnits="false" id="M_cmp_p" name="CMP" fbc:charge="-2" fbc:chemicalFormula="C9H12N3O8P" />
      <species boundaryCondition="false" compartment="p" constant="false" hasOnlySubstanceUnits="false" id="M_co2_p" name="CO2" fbc:charge="0" fbc:chemicalFormula="CO2" />
      <species boundaryCondition="false" compartment="p" constant="false" hasOnlySubstanceUnits="false" id="M_cobalt2_p" name="Co2+" fbc:charge="2" fbc:chemicalFormula="Co" />
      <species boundaryCondition="false" compartment="p" constant="false" hasOnlySubstanceUnits="false" id="M_colipa_p" name="core oligosaccharide lipid A" fbc:charge="-11" fbc:chemicalFormula="C176H303N2O100P4" />
      <species boundaryCondition="false" compartment="p" constant="false" hasOnlySubstanceUnits="false" id="M_colipap_p" name="core oligosaccharide lipid A diphosphate" fbc:charge="-12" fbc:chemicalFormula="C176H303N2O103P5" />
      <species boundaryCondition="false" compartment="p" constant="false" hasOnlySubstanceUnits="false" id="M_cpgn_p" name="coprogen" fbc:charge="-1" fbc:chemicalFormula="C35H52N6O13Fe" />
      <species boundaryCondition="false" compartment="p" constant="false" hasOnlySubstanceUnits="false" id="M_cpgn_DASH_un_p" name="coprogen unloaded (no Fe(III))" fbc:charge="-4" fbc:chemicalFormula="C35H52N6O13" />
      <species boundaryCondition="false" compartment="p" constant="false" hasOnlySubstanceUnits="false" id="M_crn_p" name="L-Carnitine" fbc:charge="0" fbc:chemicalFormula="C7H15NO3" />
      <species boundaryCondition="false" compartment="p" constant="false" hasOnlySubstanceUnits="false" id="M_crn_DASH_D_p" name="D-Carnitine" fbc:charge="0" fbc:chemicalFormula="C7H15NO3" />
      <species boundaryCondition="false" compartment="p" constant="false" hasOnlySubstanceUnits="false" id="M_csn_p" name="Cytosine" fbc:charge="0" fbc:chemicalFormula="C4H5N3O" />
      <species boundaryCondition="false" compartment="p" constant="false" hasOnlySubstanceUnits="false" id="M_ctbt_p" name="crotonobetaine" fbc:charge="0" fbc:chemicalFormula="C7H13NO2" />
      <species boundaryCondition="false" compartment="p" constant="false" hasOnlySubstanceUnits="false" id="M_cu_p" name="Cu+" fbc:charge="1" fbc:chemicalFormula="Cu" />
      <species boundaryCondition="false" compartment="p" constant="false" hasOnlySubstanceUnits="false" id="M_cu2_p" name="Cu2+" fbc:charge="2" fbc:chemicalFormula="Cu" />
      <species boundaryCondition="false" compartment="p" constant="false" hasOnlySubstanceUnits="false" id="M_cyan_p" name="Hydrogen cyanide" fbc:charge="0" fbc:chemicalFormula="CHN" />
      <species boundaryCondition="false" compartment="p" constant="false" hasOnlySubstanceUnits="false" id="M_cynt_p" name="Cyanate" fbc:charge="-1" fbc:chemicalFormula="CNO" />
      <species boundaryCondition="false" compartment="p" constant="false" hasOnlySubstanceUnits="false" id="M_cys_DASH_D_p" name="D-Cysteine" fbc:charge="0" fbc:chemicalFormula="C3H7NO2S" />
      <species boundaryCondition="false" compartment="p" constant="false" hasOnlySubstanceUnits="false" id="M_cys_DASH_L_p" name="L-Cysteine" fbc:charge="0" fbc:chemicalFormula="C3H7NO2S" />
      <species boundaryCondition="false" compartment="p" constant="false" hasOnlySubstanceUnits="false" id="M_cytd_p" name="Cytidine" fbc:charge="0" fbc:chemicalFormula="C9H13N3O5" />
      <species boundaryCondition="false" compartment="p" constant="false" hasOnlySubstanceUnits="false" id="M_dad_DASH_2_p" name="Deoxyadenosine" fbc:charge="0" fbc:chemicalFormula="C10H13N5O3" />
      <species boundaryCondition="false" compartment="p" constant="false" hasOnlySubstanceUnits="false" id="M_damp_p" name="dAMP" fbc:charge="-2" fbc:chemicalFormula="C10H12N5O6P" />
      <species boundaryCondition="false" compartment="p" constant="false" hasOnlySubstanceUnits="false" id="M_dca_p" name="Decanoate (n-C10:0)" fbc:charge="-1" fbc:chemicalFormula="C10H19O2" />
      <species boundaryCondition="false" compartment="p" constant="false" hasOnlySubstanceUnits="false" id="M_dcmp_p" name="dCMP" fbc:charge="-2" fbc:chemicalFormula="C9H12N3O7P" />
      <species boundaryCondition="false" compartment="p" constant="false" hasOnlySubstanceUnits="false" id="M_dcyt_p" name="Deoxycytidine" fbc:charge="0" fbc:chemicalFormula="C9H13N3O4" />
      <species boundaryCondition="false" compartment="p" constant="false" hasOnlySubstanceUnits="false" id="M_ddca_p" name="Dodecanoate (n-C12:0)" fbc:charge="-1" fbc:chemicalFormula="C12H23O2" />
      <species boundaryCondition="false" compartment="p" constant="false" hasOnlySubstanceUnits="false" id="M_dgmp_p" name="dGMP" fbc:charge="-2" fbc:chemicalFormula="C10H12N5O7P" />
      <species boundaryCondition="false" compartment="p" constant="false" hasOnlySubstanceUnits="false" id="M_dgsn_p" name="Deoxyguanosine" fbc:charge="0" fbc:chemicalFormula="C10H13N5O4" />
      <species boundaryCondition="false" compartment="p" constant="false" hasOnlySubstanceUnits="false" id="M_dha_p" name="Dihydroxyacetone" fbc:charge="0" fbc:chemicalFormula="C3H6O3" />
      <species boundaryCondition="false" compartment="p" constant="false" hasOnlySubstanceUnits="false" id="M_dimp_p" name="dIMP" fbc:charge="-2" fbc:chemicalFormula="C10H11N4O7P" />
      <species boundaryCondition="false" compartment="p" constant="false" hasOnlySubstanceUnits="false" id="M_din_p" name="Deoxyinosine" fbc:charge="0" fbc:chemicalFormula="C10H12N4O4" />
      <species boundaryCondition="false" compartment="p" constant="false" hasOnlySubstanceUnits="false" id="M_dms_p" name="Dimethyl sulfide" fbc:charge="0" fbc:chemicalFormula="C2H6S" />
      <species boundaryCondition="false" compartment="p" constant="false" hasOnlySubstanceUnits="false" id="M_dmso_p" name="Dimethyl sulfoxide" fbc:charge="0" fbc:chemicalFormula="C2H6OS" />
      <species boundaryCondition="false" compartment="p" constant="false" hasOnlySubstanceUnits="false" id="M_dopa_p" name="Dopamine" fbc:charge="1" fbc:chemicalFormula="C8H12NO2" />
      <species boundaryCondition="false" compartment="p" constant="false" hasOnlySubstanceUnits="false" id="M_doxrbcn_p" name="doxorubicin" fbc:charge="0" fbc:chemicalFormula="C27H29NO11" />
      <species boundaryCondition="false" compartment="p" constant="false" hasOnlySubstanceUnits="false" id="M_dsbaox_p" name="periplasmic protein disulfide isomerase I (oxidized)" fbc:charge="0" fbc:chemicalFormula="X" />
      <species boundaryCondition="false" compartment="p" constant="false" hasOnlySubstanceUnits="false" id="M_dsbard_p" name="periplasmic protein disulfide isomerase I (reduced)" fbc:charge="0" fbc:chemicalFormula="XH2" />
      <species boundaryCondition="false" compartment="p" constant="false" hasOnlySubstanceUnits="false" id="M_dsbcox_p" name="protein disulfide isomerase II (oxidized)" fbc:charge="0" fbc:chemicalFormula="X" />
      <species boundaryCondition="false" compartment="p" constant="false" hasOnlySubstanceUnits="false" id="M_dsbcrd_p" name="protein disulfide isomerase II (reduced)" fbc:charge="0" fbc:chemicalFormula="XH2" />
      <species boundaryCondition="false" compartment="p" constant="false" hasOnlySubstanceUnits="false" id="M_dsbgox_p" name="periplasmic disulfide isomerase/thiol-disulphide oxidase (oxidized)" fbc:charge="0" fbc:chemicalFormula="X" />
      <species boundaryCondition="false" compartment="p" constant="false" hasOnlySubstanceUnits="false" id="M_dsbgrd_p" name="periplasmic disulfide isomerase/thiol-disulphide oxidase (reduced)" fbc:charge="0" fbc:chemicalFormula="XH2" />
      <species boundaryCondition="false" compartment="p" constant="false" hasOnlySubstanceUnits="false" id="M_dtmp_p" name="dTMP" fbc:charge="-2" fbc:chemicalFormula="C10H13N2O8P" />
      <species boundaryCondition="false" compartment="p" constant="false" hasOnlySubstanceUnits="false" id="M_dump_p" name="dUMP" fbc:charge="-2" fbc:chemicalFormula="C9H11N2O8P" />
      <species boundaryCondition="false" compartment="p" constant="false" hasOnlySubstanceUnits="false" id="M_duri_p" name="Deoxyuridine" fbc:charge="0" fbc:chemicalFormula="C9H12N2O5" />
      <species boundaryCondition="false" compartment="p" constant="false" hasOnlySubstanceUnits="false" id="M_eca2und_p" name="(enterobacterial common antigen)x2 undecaprenyl-diphosphate" fbc:charge="-4" fbc:chemicalFormula="C103H162N6O37P2" />
      <species boundaryCondition="false" compartment="p" constant="false" hasOnlySubstanceUnits="false" id="M_eca3und_p" name="(enterobacterial common antigen)x3 undecaprenyl-diphosphate" fbc:charge="-5" fbc:chemicalFormula="C127H198N9O52P2" />
      <species boundaryCondition="false" compartment="p" constant="false" hasOnlySubstanceUnits="false" id="M_eca4colipa_p" name="(enterobacterial common antigen)x4 core oligosaccharide lipid A" fbc:charge="-15" fbc:chemicalFormula="C272H447N14O160P4" />
      <species boundaryCondition="false" compartment="p" constant="false" hasOnlySubstanceUnits="false" id="M_eca4und_p" name="(enterobacterial common antigen)x4 undecaprenyl-diphosphate" fbc:charge="-6" fbc:chemicalFormula="C151H234N12O67P2" />
      <species boundaryCondition="false" compartment="p" constant="false" hasOnlySubstanceUnits="false" id="M_enlipa_p" name="phosphoethanolamine KDO(2)-lipid (A)" fbc:charge="-6" fbc:chemicalFormula="C112H202N3O42P3" />
      <species boundaryCondition="false" compartment="p" constant="false" hasOnlySubstanceUnits="false" id="M_enter_p" name="Enterochelin" fbc:charge="0" fbc:chemicalFormula="C30H27N3O15" />
      <species boundaryCondition="false" compartment="p" constant="false" hasOnlySubstanceUnits="false" id="M_etha_p" name="Ethanolamine" fbc:charge="1" fbc:chemicalFormula="C2H8NO" />
      <species boundaryCondition="false" compartment="p" constant="false" hasOnlySubstanceUnits="false" id="M_ethso3_p" name="ethanesulfonate" fbc:charge="-1" fbc:chemicalFormula="C2H5O3S" />
      <species boundaryCondition="false" compartment="p" constant="false" hasOnlySubstanceUnits="false" id="M_etoh_p" name="Ethanol" fbc:charge="0" fbc:chemicalFormula="C2H6O" />
      <species boundaryCondition="false" compartment="p" constant="false" hasOnlySubstanceUnits="false" id="M_f6p_p" name="D-Fructose 6-phosphate" fbc:charge="-2" fbc:chemicalFormula="C6H11O9P" />
      <species boundaryCondition="false" compartment="p" constant="false" hasOnlySubstanceUnits="false" id="M_fald_p" name="Formaldehyde" fbc:charge="0" fbc:chemicalFormula="CH2O" />
      <species boundaryCondition="false" compartment="p" constant="false" hasOnlySubstanceUnits="false" id="M_fe2_p" name="Fe2+" fbc:charge="2" fbc:chemicalFormula="Fe" />
      <species boundaryCondition="false" compartment="p" constant="false" hasOnlySubstanceUnits="false" id="M_fe3_p" name="Fe3+" fbc:charge="3" fbc:chemicalFormula="Fe" />
      <species boundaryCondition="false" compartment="p" constant="false" hasOnlySubstanceUnits="false" id="M_fe3dcit_p" name="Fe(III)dicitrate" fbc:charge="-3" fbc:chemicalFormula="C12H10FeO14" />
      <species boundaryCondition="false" compartment="p" constant="false" hasOnlySubstanceUnits="false" id="M_fe3dhbzs_p" name="ferric 2,3-dihydroxybenzoylserine" fbc:charge="2" fbc:chemicalFormula="C10H10NO6Fe" />
      <species boundaryCondition="false" compartment="p" constant="false" hasOnlySubstanceUnits="false" id="M_fe3hox_p" name="Fe(III)hydroxamate" fbc:charge="0" fbc:chemicalFormula="C9H18O6N3Fe" />
      <species boundaryCondition="false" compartment="p" constant="false" hasOnlySubstanceUnits="false" id="M_fe3hox_DASH_un_p" name="Fe(III)hydoxamate, unloaded" fbc:charge="-3" fbc:chemicalFormula="C9H18O6N3" />
      <species boundaryCondition="false" compartment="p" constant="false" hasOnlySubstanceUnits="false" id="M_fecrm_p" name="Ferrichrome" fbc:charge="0" fbc:chemicalFormula="C27H42FeN9O12" />
      <species boundaryCondition="false" compartment="p" constant="false" hasOnlySubstanceUnits="false" id="M_fecrm_DASH_un_p" name="Ferrichrome minus Fe(III)" fbc:charge="-3" fbc:chemicalFormula="C27H42N9O12" />
      <species boundaryCondition="false" compartment="p" constant="false" hasOnlySubstanceUnits="false" id="M_feenter_p" name="Fe-enterobactin" fbc:charge="3" fbc:chemicalFormula="C30H27FeN3O15" />
      <species boundaryCondition="false" compartment="p" constant="false" hasOnlySubstanceUnits="false" id="M_feoxam_p" name="ferroxamine" fbc:charge="1" fbc:chemicalFormula="C25H46FeN6O8" />
      <species boundaryCondition="false" compartment="p" constant="false" hasOnlySubstanceUnits="false" id="M_feoxam_DASH_un_p" name="ferroxamine minus Fe(3)" fbc:charge="-2" fbc:chemicalFormula="C25H46N6O8" />
      <species boundaryCondition="false" compartment="p" constant="false" hasOnlySubstanceUnits="false" id="M_for_p" name="Formate" fbc:charge="-1" fbc:chemicalFormula="CH1O2" />
      <species boundaryCondition="false" compartment="p" constant="false" hasOnlySubstanceUnits="false" id="M_fru_p" name="D-Fructose" fbc:charge="0" fbc:chemicalFormula="C6H12O6" />
      <species boundaryCondition="false" compartment="p" constant="false" hasOnlySubstanceUnits="false" id="M_frulys_p" name="fructoselysine" fbc:charge="1" fbc:chemicalFormula="C12H25N2O7" />
      <species boundaryCondition="false" compartment="p" constant="false" hasOnlySubstanceUnits="false" id="M_fruur_p" name="D-Fructuronate" fbc:charge="-1" fbc:chemicalFormula="C6H9O7" />
      <species boundaryCondition="false" compartment="p" constant="false" hasOnlySubstanceUnits="false" id="M_fuc_DASH_L_p" name="L-Fucose" fbc:charge="0" fbc:chemicalFormula="C6H12O5" />
      <species boundaryCondition="false" compartment="p" constant="false" hasOnlySubstanceUnits="false" id="M_fum_p" name="Fumarate" fbc:charge="-2" fbc:chemicalFormula="C4H2O4" />
      <species boundaryCondition="false" compartment="p" constant="false" hasOnlySubstanceUnits="false" id="M_fusa_p" name="fusidic acid" fbc:charge="0" fbc:chemicalFormula="C31H48O5" />
      <species boundaryCondition="false" compartment="p" constant="false" hasOnlySubstanceUnits="false" id="M_g1p_p" name="D-Glucose 1-phosphate" fbc:charge="-2" fbc:chemicalFormula="C6H11O9P" />
      <species boundaryCondition="false" compartment="p" constant="false" hasOnlySubstanceUnits="false" id="M_g3pc_p" name="sn-Glycero-3-phosphocholine" fbc:charge="0" fbc:chemicalFormula="C8H20NO6P" />
      <species boundaryCondition="false" compartment="p" constant="false" hasOnlySubstanceUnits="false" id="M_g3pe_p" name="sn-Glycero-3-phosphoethanolamine" fbc:charge="0" fbc:chemicalFormula="C5H14NO6P" />
      <species boundaryCondition="false" compartment="p" constant="false" hasOnlySubstanceUnits="false" id="M_g3pg_p" name="Glycerophosphoglycerol" fbc:charge="-1" fbc:chemicalFormula="C6H14O8P" />
      <species boundaryCondition="false" compartment="p" constant="false" hasOnlySubstanceUnits="false" id="M_g3pi_p" name="sn-Glycero-3-phospho-1-inositol" fbc:charge="-1" fbc:chemicalFormula="C9H18O11P" />
      <species boundaryCondition="false" compartment="p" constant="false" hasOnlySubstanceUnits="false" id="M_g3ps_p" name="Glycerophosphoserine" fbc:charge="-1" fbc:chemicalFormula="C6H13NO8P" />
      <species boundaryCondition="false" compartment="p" constant="false" hasOnlySubstanceUnits="false" id="M_g6p_p" name="D-Glucose 6-phosphate" fbc:charge="-2" fbc:chemicalFormula="C6H11O9P" />
      <species boundaryCondition="false" compartment="p" constant="false" hasOnlySubstanceUnits="false" id="M_gal_p" name="D-Galactose" fbc:charge="0" fbc:chemicalFormula="C6H12O6" />
      <species boundaryCondition="false" compartment="p" constant="false" hasOnlySubstanceUnits="false" id="M_gal_DASH_bD_p" name="beta D-Galactose" fbc:charge="0" fbc:chemicalFormula="C6H12O6" />
      <species boundaryCondition="false" compartment="p" constant="false" hasOnlySubstanceUnits="false" id="M_gal1p_p" name="alpha-D-Galactose 1-phosphate" fbc:charge="-2" fbc:chemicalFormula="C6H11O9P" />
      <species boundaryCondition="false" compartment="p" constant="false" hasOnlySubstanceUnits="false" id="M_galct_DASH_D_p" name="D-Galactarate" fbc:charge="-2" fbc:chemicalFormula="C6H8O8" />
      <species boundaryCondition="false" compartment="p" constant="false" hasOnlySubstanceUnits="false" id="M_galctn_DASH_D_p" name="D-Galactonate" fbc:charge="-1" fbc:chemicalFormula="C6H11O7" />
      <species boundaryCondition="false" compartment="p" constant="false" hasOnlySubstanceUnits="false" id="M_galctn_DASH_L_p" name="L-Galactonate" fbc:charge="-1" fbc:chemicalFormula="C6H11O7" />
      <species boundaryCondition="false" compartment="p" constant="false" hasOnlySubstanceUnits="false" id="M_galt_p" name="Galactitol" fbc:charge="0" fbc:chemicalFormula="C6H14O6" />
      <species boundaryCondition="false" compartment="p" constant="false" hasOnlySubstanceUnits="false" id="M_galur_p" name="D-Galacturonate" fbc:charge="-1" fbc:chemicalFormula="C6H9O7" />
      <species boundaryCondition="false" compartment="p" constant="false" hasOnlySubstanceUnits="false" id="M_gam_p" name="D-Glucosamine" fbc:charge="1" fbc:chemicalFormula="C6H14NO5" />
      <species boundaryCondition="false" compartment="p" constant="false" hasOnlySubstanceUnits="false" id="M_gam6p_p" name="D-Glucosamine 6-phosphate" fbc:charge="-1" fbc:chemicalFormula="C6H13NO8P" />
      <species boundaryCondition="false" compartment="p" constant="false" hasOnlySubstanceUnits="false" id="M_gbbtn_p" name="gamma-butyrobetaine" fbc:charge="0" fbc:chemicalFormula="C7H15NO2" />
      <species boundaryCondition="false" compartment="p" constant="false" hasOnlySubstanceUnits="false" id="M_gdp_p" name="GDP" fbc:charge="-3" fbc:chemicalFormula="C10H12N5O11P2" />
      <species boundaryCondition="false" compartment="p" constant="false" hasOnlySubstanceUnits="false" id="M_glc_DASH_D_p" name="D-Glucose" fbc:charge="0" fbc:chemicalFormula="C6H12O6" />
      <species boundaryCondition="false" compartment="p" constant="false" hasOnlySubstanceUnits="false" id="M_glcn_p" name="D-Gluconate" fbc:charge="-1" fbc:chemicalFormula="C6H11O7" />
      <species boundaryCondition="false" compartment="p" constant="false" hasOnlySubstanceUnits="false" id="M_glcr_p" name="D-Glucarate" fbc:charge="-2" fbc:chemicalFormula="C6H8O8" />
      <species boundaryCondition="false" compartment="p" constant="false" hasOnlySubstanceUnits="false" id="M_glcur_p" name="D-Glucuronate" fbc:charge="-1" fbc:chemicalFormula="C6H9O7" />
      <species boundaryCondition="false" compartment="p" constant="false" hasOnlySubstanceUnits="false" id="M_glcur1p_p" name="D-Glucuronate 1-phosphate" fbc:charge="-3" fbc:chemicalFormula="C6H8O10P" />
      <species boundaryCondition="false" compartment="p" constant="false" hasOnlySubstanceUnits="false" id="M_gln_DASH_L_p" name="L-Glutamine" fbc:charge="0" fbc:chemicalFormula="C5H10N2O3" />
      <species boundaryCondition="false" compartment="p" constant="false" hasOnlySubstanceUnits="false" id="M_glu_DASH_L_p" name="L-Glutamate" fbc:charge="-1" fbc:chemicalFormula="C5H8NO4" />
      <species boundaryCondition="false" compartment="p" constant="false" hasOnlySubstanceUnits="false" id="M_gly_p" name="Glycine" fbc:charge="0" fbc:chemicalFormula="C2H5NO2" />
      <species boundaryCondition="false" compartment="p" constant="false" hasOnlySubstanceUnits="false" id="M_glyald_p" name="D-Glyceraldehyde" fbc:charge="0" fbc:chemicalFormula="C3H6O3" />
      <species boundaryCondition="false" compartment="p" constant="false" hasOnlySubstanceUnits="false" id="M_glyb_p" name="Glycine betaine" fbc:charge="0" fbc:chemicalFormula="C5H11NO2" />
      <species boundaryCondition="false" compartment="p" constant="false" hasOnlySubstanceUnits="false" id="M_glyc_p" name="Glycerol" fbc:charge="0" fbc:chemicalFormula="C3H8O3" />
      <species boundaryCondition="false" compartment="p" constant="false" hasOnlySubstanceUnits="false" id="M_glyc_DASH_R_p" name="(R)-Glycerate" fbc:charge="-1" fbc:chemicalFormula="C3H5O4" />
      <species boundaryCondition="false" compartment="p" constant="false" hasOnlySubstanceUnits="false" id="M_glyc2p_p" name="Glycerol 2-phosphate" fbc:charge="-2" fbc:chemicalFormula="C3H7O6P" />
      <species boundaryCondition="false" compartment="p" constant="false" hasOnlySubstanceUnits="false" id="M_glyc3p_p" name="Glycerol 3-phosphate" fbc:charge="-2" fbc:chemicalFormula="C3H7O6P" />
      <species boundaryCondition="false" compartment="p" constant="false" hasOnlySubstanceUnits="false" id="M_glyclt_p" name="Glycolate" fbc:charge="-1" fbc:chemicalFormula="C2H3O3" />
      <species boundaryCondition="false" compartment="p" constant="false" hasOnlySubstanceUnits="false" id="M_gmp_p" name="GMP" fbc:charge="-2" fbc:chemicalFormula="C10H12N5O8P" />
      <species boundaryCondition="false" compartment="p" constant="false" hasOnlySubstanceUnits="false" id="M_gsn_p" name="Guanosine" fbc:charge="0" fbc:chemicalFormula="C10H13N5O5" />
      <species boundaryCondition="false" compartment="p" constant="false" hasOnlySubstanceUnits="false" id="M_gthox_p" name="Oxidized glutathione" fbc:charge="-2" fbc:chemicalFormula="C20H30N6O12S2" />
      <species boundaryCondition="false" compartment="p" constant="false" hasOnlySubstanceUnits="false" id="M_gthrd_p" name="Reduced glutathione" fbc:charge="-1" fbc:chemicalFormula="C10H16N3O6S" />
      <species boundaryCondition="false" compartment="p" constant="false" hasOnlySubstanceUnits="false" id="M_gtp_p" name="GTP" fbc:charge="-4" fbc:chemicalFormula="C10H12N5O14P3" />
      <species boundaryCondition="false" compartment="p" constant="false" hasOnlySubstanceUnits="false" id="M_gua_p" name="Guanine" fbc:charge="0" fbc:chemicalFormula="C5H5N5O" />
      <species boundaryCondition="false" compartment="p" constant="false" hasOnlySubstanceUnits="false" id="M_h_p" name="H+" fbc:charge="1" fbc:chemicalFormula="H" />
      <species boundaryCondition="false" compartment="p" constant="false" hasOnlySubstanceUnits="false" id="M_h2_p" name="H2" fbc:charge="0" fbc:chemicalFormula="H2" />
      <species boundaryCondition="false" compartment="p" constant="false" hasOnlySubstanceUnits="false" id="M_h2o_p" name="H2O" fbc:charge="0" fbc:chemicalFormula="H2O" />
      <species boundaryCondition="false" compartment="p" constant="false" hasOnlySubstanceUnits="false" id="M_h2o2_p" name="Hydrogen peroxide" fbc:charge="0" fbc:chemicalFormula="H2O2" />
      <species boundaryCondition="false" compartment="p" constant="false" hasOnlySubstanceUnits="false" id="M_h2s_p" name="Hydrogen sulfide" fbc:charge="0" fbc:chemicalFormula="H2S" />
      <species boundaryCondition="false" compartment="p" constant="false" hasOnlySubstanceUnits="false" id="M_hdca_p" name="Hexadecanoate (n-C16:0)" fbc:charge="-1" fbc:chemicalFormula="C16H31O2" />
      <species boundaryCondition="false" compartment="p" constant="false" hasOnlySubstanceUnits="false" id="M_hdcea_p" name="Hexadecenoate (n-C16:1)" fbc:charge="-1" fbc:chemicalFormula="C16H29O2" />
      <species boundaryCondition="false" compartment="p" constant="false" hasOnlySubstanceUnits="false" id="M_hg2_p" name="Hg2+" fbc:charge="2" fbc:chemicalFormula="Hg" />
      <species boundaryCondition="false" compartment="p" constant="false" hasOnlySubstanceUnits="false" id="M_his_DASH_L_p" name="L-Histidine" fbc:charge="0" fbc:chemicalFormula="C6H9N3O2" />
      <species boundaryCondition="false" compartment="p" constant="false" hasOnlySubstanceUnits="false" id="M_hom_DASH_L_p" name="L-Homoserine" fbc:charge="0" fbc:chemicalFormula="C4H9NO3" />
      <species boundaryCondition="false" compartment="p" constant="false" hasOnlySubstanceUnits="false" id="M_hxa_p" name="Hexanoate (n-C6:0)" fbc:charge="-1" fbc:chemicalFormula="C6H11O2" />
      <species boundaryCondition="false" compartment="p" constant="false" hasOnlySubstanceUnits="false" id="M_hxan_p" name="Hypoxanthine" fbc:charge="0" fbc:chemicalFormula="C5H4N4O" />
      <species boundaryCondition="false" compartment="p" constant="false" hasOnlySubstanceUnits="false" id="M_idon_DASH_L_p" name="L-Idonate" fbc:charge="-1" fbc:chemicalFormula="C6H11O7" />
      <species boundaryCondition="false" compartment="p" constant="false" hasOnlySubstanceUnits="false" id="M_ile_DASH_L_p" name="L-Isoleucine" fbc:charge="0" fbc:chemicalFormula="C6H13NO2" />
      <species boundaryCondition="false" compartment="p" constant="false" hasOnlySubstanceUnits="false" id="M_imp_p" name="IMP" fbc:charge="-2" fbc:chemicalFormula="C10H11N4O8P" />
      <species boundaryCondition="false" compartment="p" constant="false" hasOnlySubstanceUnits="false" id="M_indole_p" name="Indole" fbc:charge="0" fbc:chemicalFormula="C8H7N" />
      <species boundaryCondition="false" compartment="p" constant="false" hasOnlySubstanceUnits="false" id="M_inost_p" name="myo-Inositol" fbc:charge="0" fbc:chemicalFormula="C6H12O6" />
      <species boundaryCondition="false" compartment="p" constant="false" hasOnlySubstanceUnits="false" id="M_ins_p" name="Inosine" fbc:charge="0" fbc:chemicalFormula="C10H12N4O5" />
      <species boundaryCondition="false" compartment="p" constant="false" hasOnlySubstanceUnits="false" id="M_isetac_p" name="Isethionic acid" fbc:charge="-1" fbc:chemicalFormula="C2H5O4S" />
      <species boundaryCondition="false" compartment="p" constant="false" hasOnlySubstanceUnits="false" id="M_k_p" name="potassium" fbc:charge="1" fbc:chemicalFormula="K" />
      <species boundaryCondition="false" compartment="p" constant="false" hasOnlySubstanceUnits="false" id="M_kdo2lipid4_p" name="KDO(2)-lipid IV(A)" fbc:charge="-6" fbc:chemicalFormula="C84H148N2O37P2" />
      <species boundaryCondition="false" compartment="p" constant="false" hasOnlySubstanceUnits="false" id="M_lac_DASH_D_p" name="D-Lactate" fbc:charge="-1" fbc:chemicalFormula="C3H5O3" />
      <species boundaryCondition="false" compartment="p" constant="false" hasOnlySubstanceUnits="false" id="M_lac_DASH_L_p" name="L-Lactate" fbc:charge="-1" fbc:chemicalFormula="C3H5O3" />
      <species boundaryCondition="false" compartment="p" constant="false" hasOnlySubstanceUnits="false" id="M_lcts_p" name="Lactose" fbc:charge="0" fbc:chemicalFormula="C12H22O11" />
      <species boundaryCondition="false" compartment="p" constant="false" hasOnlySubstanceUnits="false" id="M_leu_DASH_L_p" name="L-Leucine" fbc:charge="0" fbc:chemicalFormula="C6H13NO2" />
      <species boundaryCondition="false" compartment="p" constant="false" hasOnlySubstanceUnits="false" id="M_lipa_p" name="KDO(2)-lipid (A)" fbc:charge="-6" fbc:chemicalFormula="C110H196N2O39P2" />
      <species boundaryCondition="false" compartment="p" constant="false" hasOnlySubstanceUnits="false" id="M_lipa_cold_p" name="cold adapted KDO(2)-lipid (A)" fbc:charge="-6" fbc:chemicalFormula="C114H202N2O39P2" />
      <species boundaryCondition="false" compartment="p" constant="false" hasOnlySubstanceUnits="false" id="M_lipoate_p" name="Lipoate" fbc:charge="0" fbc:chemicalFormula="C8H14O2S2" />
      <species boundaryCondition="false" compartment="p" constant="false" hasOnlySubstanceUnits="false" id="M_lpp_p" name="lipoprotein" fbc:charge="0" fbc:chemicalFormula="XC16H30O1" />
      <species boundaryCondition="false" compartment="p" constant="false" hasOnlySubstanceUnits="false" id="M_lys_DASH_L_p" name="L-Lysine" fbc:charge="1" fbc:chemicalFormula="C6H15N2O2" />
      <species boundaryCondition="false" compartment="p" constant="false" hasOnlySubstanceUnits="false" id="M_lyx_DASH_L_p" name="L-Lyxose" fbc:charge="0" fbc:chemicalFormula="C5H10O5" />
      <species boundaryCondition="false" compartment="p" constant="false" hasOnlySubstanceUnits="false" id="M_mal_DASH_D_p" name="D-Malate" fbc:charge="-2" fbc:chemicalFormula="C4H4O5" />
      <species boundaryCondition="false" compartment="p" constant="false" hasOnlySubstanceUnits="false" id="M_mal_DASH_L_p" name="L-Malate" fbc:charge="-2" fbc:chemicalFormula="C4H4O5" />
      <species boundaryCondition="false" compartment="p" constant="false" hasOnlySubstanceUnits="false" id="M_malt_p" name="Maltose" fbc:charge="0" fbc:chemicalFormula="C12H22O11" />
      <species boundaryCondition="false" compartment="p" constant="false" hasOnlySubstanceUnits="false" id="M_malthx_p" name="Maltohexaose" fbc:charge="0" fbc:chemicalFormula="C36H62O31" />
      <species boundaryCondition="false" compartment="p" constant="false" hasOnlySubstanceUnits="false" id="M_maltpt_p" name="Maltopentaose" fbc:charge="0" fbc:chemicalFormula="C30H52O26" />
      <species boundaryCondition="false" compartment="p" constant="false" hasOnlySubstanceUnits="false" id="M_malttr_p" name="Maltotriose" fbc:charge="0" fbc:chemicalFormula="C18H32O16" />
      <species boundaryCondition="false" compartment="p" constant="false" hasOnlySubstanceUnits="false" id="M_maltttr_p" name="Maltotetraose" fbc:charge="0" fbc:chemicalFormula="C24H42O21" />
      <species boundaryCondition="false" compartment="p" constant="false" hasOnlySubstanceUnits="false" id="M_man_p" name="D-Mannose" fbc:charge="0" fbc:chemicalFormula="C6H12O6" />
      <species boundaryCondition="false" compartment="p" constant="false" hasOnlySubstanceUnits="false" id="M_man6p_p" name="D-Mannose 6-phosphate" fbc:charge="-2" fbc:chemicalFormula="C6H11O9P" />
      <species boundaryCondition="false" compartment="p" constant="false" hasOnlySubstanceUnits="false" id="M_manglyc_p" name="2(alpha-D-Mannosyl)-D-glycerate" fbc:charge="-1" fbc:chemicalFormula="C9H15O9" />
      <species boundaryCondition="false" compartment="p" constant="false" hasOnlySubstanceUnits="false" id="M_melib_p" name="Melibiose" fbc:charge="0" fbc:chemicalFormula="C12H22O11" />
      <species boundaryCondition="false" compartment="p" constant="false" hasOnlySubstanceUnits="false" id="M_meoh_p" name="Methanol" fbc:charge="0" fbc:chemicalFormula="CH4O1" />
      <species boundaryCondition="false" compartment="p" constant="false" hasOnlySubstanceUnits="false" id="M_met_DASH_D_p" name="D-Methionine" fbc:charge="0" fbc:chemicalFormula="C5H10NO2S" />
      <species boundaryCondition="false" compartment="p" constant="false" hasOnlySubstanceUnits="false" id="M_met_DASH_L_p" name="L-Methionine" fbc:charge="0" fbc:chemicalFormula="C5H11NO2S" />
      <species boundaryCondition="false" compartment="p" constant="false" hasOnlySubstanceUnits="false" id="M_metsox_DASH_R_DASH_L_p" name="L-methionine-R-sulfoxide" fbc:charge="0" fbc:chemicalFormula="C5H11NO3S" />
      <species boundaryCondition="false" compartment="p" constant="false" hasOnlySubstanceUnits="false" id="M_metsox_DASH_S_DASH_L_p" name="L-Methionine Sulfoxide" fbc:charge="0" fbc:chemicalFormula="C5H11NO3S" />
      <species boundaryCondition="false" compartment="p" constant="false" hasOnlySubstanceUnits="false" id="M_mg2_p" name="magnesium" fbc:charge="2" fbc:chemicalFormula="Mg" />
      <species boundaryCondition="false" compartment="p" constant="false" hasOnlySubstanceUnits="false" id="M_mincyc_p" name="minocycline" fbc:charge="0" fbc:chemicalFormula="C23H27N3O7" />
      <species boundaryCondition="false" compartment="p" constant="false" hasOnlySubstanceUnits="false" id="M_minohp_p" name="myo-Inositol hexakisphosphate" fbc:charge="-12" fbc:chemicalFormula="C6H6O24P6" />
      <species boundaryCondition="false" compartment="p" constant="false" hasOnlySubstanceUnits="false" id="M_mmet_p" name="S-Methyl-L-methionine" fbc:charge="1" fbc:chemicalFormula="C6H14NO2S" />
      <species boundaryCondition="false" compartment="p" constant="false" hasOnlySubstanceUnits="false" id="M_mn2_p" name="Mn2+" fbc:charge="2" fbc:chemicalFormula="Mn" />
      <species boundaryCondition="false" compartment="p" constant="false" hasOnlySubstanceUnits="false" id="M_mnl_p" name="D-Mannitol" fbc:charge="0" fbc:chemicalFormula="C6H14O6" />
      <species boundaryCondition="false" compartment="p" constant="false" hasOnlySubstanceUnits="false" id="M_mobd_p" name="Molybdate" fbc:charge="-2" fbc:chemicalFormula="MoO4" />
      <species boundaryCondition="false" compartment="p" constant="false" hasOnlySubstanceUnits="false" id="M_mso3_p" name="methanesulfonate" fbc:charge="-1" fbc:chemicalFormula="CH3O3S" />
      <species boundaryCondition="false" compartment="p" constant="false" hasOnlySubstanceUnits="false" id="M_murein3p3p_p" name="two linked disacharide tripeptide murein units (uncrosslinked, middle of chain)" fbc:charge="-4" fbc:chemicalFormula="C68H104N12O38" />
      <species boundaryCondition="false" compartment="p" constant="false" hasOnlySubstanceUnits="false" id="M_murein3px3p_p" name="two disacharide linked murein units, tripeptide crosslinked tripeptide (A2pm-&gt;A2pm) (middle of chain)" fbc:charge="-4" fbc:chemicalFormula="C68H102N12O37" />
      <species boundaryCondition="false" compartment="p" constant="false" hasOnlySubstanceUnits="false" id="M_murein3px4p_p" name="two disacharide linked murein units, tripeptide crosslinked tetrapeptide (A2pm-&gt;D-ala) (middle of chain)" fbc:charge="-4" fbc:chemicalFormula="C71H107N13O38" />
      <species boundaryCondition="false" compartment="p" constant="false" hasOnlySubstanceUnits="false" id="M_murein4p3p_p" name="two linked disacharide tetrapeptide and tripeptide murein units (uncrosslinked, middle of chain)" fbc:charge="-4" fbc:chemicalFormula="C71H109N13O39" />
      <species boundaryCondition="false" compartment="p" constant="false" hasOnlySubstanceUnits="false" id="M_murein4p4p_p" name="two linked disacharide tetrapeptide murein units (uncrosslinked, middle of chain)" fbc:charge="-4" fbc:chemicalFormula="C74H114N14O40" />
      <species boundaryCondition="false" compartment="p" constant="false" hasOnlySubstanceUnits="false" id="M_murein4px4p_p" name="two disacharide linked murein units, tetrapeptide corsslinked tetrapeptide (A2pm-&gt;D-ala) (middle of chain)" fbc:charge="-4" fbc:chemicalFormula="C74H112N14O39" />
      <species boundaryCondition="false" compartment="p" constant="false" hasOnlySubstanceUnits="false" id="M_murein4px4p4p_p" name="three disacharide linked murein units (tetrapeptide crosslinked tetrapeptide (A2pm-&gt;D-ala), one uncrosslinked tetrapaptide) (middle of chain)" fbc:charge="-6" fbc:chemicalFormula="C111H169N21O59" />
      <species boundaryCondition="false" compartment="p" constant="false" hasOnlySubstanceUnits="false" id="M_murein4px4px4p_p" name="three disacharide linked murein units (tetrapeptide crosslinked tetrapeptide (A2pm-&gt;D-ala) &amp; tetrapeptide corsslinked tetrapeptide (A2pm-&gt;D-ala)) (middle of chain)" fbc:charge="-6" fbc:chemicalFormula="C111H167N21O58" />
      <species boundaryCondition="false" compartment="p" constant="false" hasOnlySubstanceUnits="false" id="M_murein5p3p_p" name="two linked disacharide pentapeptide and tripeptide murein units (uncrosslinked, middle of chain)" fbc:charge="-4" fbc:chemicalFormula="C74H114N14O40" />
      <species boundaryCondition="false" compartment="p" constant="false" hasOnlySubstanceUnits="false" id="M_murein5p4p_p" name="two linked disacharide pentapeptide and tetrapeptide murein units (uncrosslinked, middle of chain)" fbc:charge="-4" fbc:chemicalFormula="C77H119N15O41" />
      <species boundaryCondition="false" compartment="p" constant="false" hasOnlySubstanceUnits="false" id="M_murein5p5p_p" name="two linked disacharide pentapeptide murein units (uncrosslinked, middle of chain)" fbc:charge="-4" fbc:chemicalFormula="C80H124N16O42" />
      <species boundaryCondition="false" compartment="p" constant="false" hasOnlySubstanceUnits="false" id="M_murein5p5p5p_p" name="three linked disacharide pentapeptide murein units (uncrosslinked, middle of chain)" fbc:charge="-6" fbc:chemicalFormula="C120H186N24O63" />
      <species boundaryCondition="false" compartment="p" constant="false" hasOnlySubstanceUnits="false" id="M_murein5px3p_p" name="two disacharide linked murein units, pentapeptide corsslinked tripeptide (A2pm-&gt;A2pm) (middle of chain)" fbc:charge="-4" fbc:chemicalFormula="C74H112N14O39" />
      <species boundaryCondition="false" compartment="p" constant="false" hasOnlySubstanceUnits="false" id="M_murein5px4p_p" name="two disacharide linked murein units, pentapeptide crosslinked tetrapeptide (A2pm-&gt;D-ala) (middle of chain)" fbc:charge="-4" fbc:chemicalFormula="C77H117N15O40" />
      <species boundaryCondition="false" compartment="p" constant="false" hasOnlySubstanceUnits="false" id="M_murein5px4px4p_p" name="three disacharide linked murein units (pentapeptide crosslinked tetrapeptide (A2pm-&gt;D-ala) tetrapeptide corsslinked tetrapeptide (A2pm-&gt;D-ala)) (middle of chain)" fbc:charge="-6" fbc:chemicalFormula="C114H172N22O59" />
      <species boundaryCondition="false" compartment="p" constant="false" hasOnlySubstanceUnits="false" id="M_n2o_p" name="Nitrous oxide" fbc:charge="0" fbc:chemicalFormula="N2O" />
      <species boundaryCondition="false" compartment="p" constant="false" hasOnlySubstanceUnits="false" id="M_na1_p" name="Sodium" fbc:charge="1" fbc:chemicalFormula="Na" />
      <species boundaryCondition="false" compartment="p" constant="false" hasOnlySubstanceUnits="false" id="M_nac_p" name="Nicotinate" fbc:charge="-1" fbc:chemicalFormula="C6H4NO2" />
      <species boundaryCondition="false" compartment="p" constant="false" hasOnlySubstanceUnits="false" id="M_nh4_p" name="Ammonium" fbc:charge="1" fbc:chemicalFormula="H4N" />
      <species boundaryCondition="false" compartment="p" constant="false" hasOnlySubstanceUnits="false" id="M_ni2_p" name="nickel" fbc:charge="2" fbc:chemicalFormula="Ni" />
      <species boundaryCondition="false" compartment="p" constant="false" hasOnlySubstanceUnits="false" id="M_nmn_p" name="NMN" fbc:charge="-1" fbc:chemicalFormula="C11H14N2O8P" />
      <species boundaryCondition="false" compartment="p" constant="false" hasOnlySubstanceUnits="false" id="M_no_p" name="Nitric oxide" fbc:charge="0" fbc:chemicalFormula="NO" />
      <species boundaryCondition="false" compartment="p" constant="false" hasOnlySubstanceUnits="false" id="M_no2_p" name="Nitrite" fbc:charge="-1" fbc:chemicalFormula="NO2" />
      <species boundaryCondition="false" compartment="p" constant="false" hasOnlySubstanceUnits="false" id="M_no3_p" name="Nitrate" fbc:charge="-1" fbc:chemicalFormula="NO3" />
      <species boundaryCondition="false" compartment="p" constant="false" hasOnlySubstanceUnits="false" id="M_novbcn_p" name="novobiocin" fbc:charge="0" fbc:chemicalFormula="C31H36N2O11" />
      <species boundaryCondition="false" compartment="p" constant="false" hasOnlySubstanceUnits="false" id="M_o16a2und_p" name="(O16 antigen)x2 undecaprenyl diphosphate" fbc:charge="-2" fbc:chemicalFormula="C123H200N2O57P2" />
      <species boundaryCondition="false" compartment="p" constant="false" hasOnlySubstanceUnits="false" id="M_o16a3und_p" name="(O16 antigen)x3 undecaprenyl diphosphate" fbc:charge="-2" fbc:chemicalFormula="C157H255N3O82P2" />
      <species boundaryCondition="false" compartment="p" constant="false" hasOnlySubstanceUnits="false" id="M_o16a4colipa_p" name="(O16 antigen)x4 core oligosaccharide lipid A" fbc:charge="-11" fbc:chemicalFormula="C312H523N6O200P4" />
      <species boundaryCondition="false" compartment="p" constant="false" hasOnlySubstanceUnits="false" id="M_o16a4und_p" name="(O16 antigen)x4 undecaprenyl diphosphate" fbc:charge="-2" fbc:chemicalFormula="C191H310N4O107P2" />
      <species boundaryCondition="false" compartment="p" constant="false" hasOnlySubstanceUnits="false" id="M_o16aund_p" name="O16 antigen undecaprenyl diphosphate" fbc:charge="-2" fbc:chemicalFormula="C89H145N1O32P2" />
      <species boundaryCondition="false" compartment="p" constant="false" hasOnlySubstanceUnits="false" id="M_o2_p" name="O2" fbc:charge="0" fbc:chemicalFormula="O2" />
      <species boundaryCondition="false" compartment="p" constant="false" hasOnlySubstanceUnits="false" id="M_o2s_p" name="Superoxide anion" fbc:charge="-1" fbc:chemicalFormula="O2" />
      <species boundaryCondition="false" compartment="p" constant="false" hasOnlySubstanceUnits="false" id="M_ocdca_p" name="octadecanoate (n-C18:0)" fbc:charge="-1" fbc:chemicalFormula="C18H35O2" />
      <species boundaryCondition="false" compartment="p" constant="false" hasOnlySubstanceUnits="false" id="M_ocdcea_p" name="octadecenoate (n-C18:1)" fbc:charge="-1" fbc:chemicalFormula="C18H33O2" />
      <species boundaryCondition="false" compartment="p" constant="false" hasOnlySubstanceUnits="false" id="M_octa_p" name="octanoate (n-C8:0)" fbc:charge="-1" fbc:chemicalFormula="C8H15O2" />
      <species boundaryCondition="false" compartment="p" constant="false" hasOnlySubstanceUnits="false" id="M_orn_p" name="Ornithine" fbc:charge="1" fbc:chemicalFormula="C5H13N2O2" />
      <species boundaryCondition="false" compartment="p" constant="false" hasOnlySubstanceUnits="false" id="M_orot_p" name="Orotate" fbc:charge="-1" fbc:chemicalFormula="C5H3N2O4" />
      <species boundaryCondition="false" compartment="p" constant="false" hasOnlySubstanceUnits="false" id="M_pa120_p" name="1,2-didodecanoyl-sn-glycerol 3-phosphate" fbc:charge="-2" fbc:chemicalFormula="C27H51O8P1" />
      <species boundaryCondition="false" compartment="p" constant="false" hasOnlySubstanceUnits="false" id="M_pa140_p" name="1,2-ditetradecanoyl-sn-glycerol 3-phosphate" fbc:charge="-2" fbc:chemicalFormula="C31H59O8P1" />
      <species boundaryCondition="false" compartment="p" constant="false" hasOnlySubstanceUnits="false" id="M_pa141_p" name="1,2-ditetradec-7-enoyl-sn-glycerol 3-phosphate" fbc:charge="-2" fbc:chemicalFormula="C31H55O8P1" />
      <species boundaryCondition="false" compartment="p" constant="false" hasOnlySubstanceUnits="false" id="M_pa160_p" name="1,2-dihexadecanoyl-sn-glycerol 3-phosphate" fbc:charge="-2" fbc:chemicalFormula="C35H67O8P1" />
      <species boundaryCondition="false" compartment="p" constant="false" hasOnlySubstanceUnits="false" id="M_pa161_p" name="1,2-dihexadec-9-enoyl-sn-glycerol 3-phosphate" fbc:charge="-2" fbc:chemicalFormula="C35H63O8P1" />
      <species boundaryCondition="false" compartment="p" constant="false" hasOnlySubstanceUnits="false" id="M_pa180_p" name="1,2-dioctadecanoyl-sn-glycerol 3-phosphate" fbc:charge="-2" fbc:chemicalFormula="C39H75O8P1" />
      <species boundaryCondition="false" compartment="p" constant="false" hasOnlySubstanceUnits="false" id="M_pa181_p" name="1,2-dioctadec-11-enoyl-sn-glycerol 3-phosphate" fbc:charge="-2" fbc:chemicalFormula="C39H71O8P1" />
      <species boundaryCondition="false" compartment="p" constant="false" hasOnlySubstanceUnits="false" id="M_pacald_p" name="Phenylacetaldehyde" fbc:charge="0" fbc:chemicalFormula="C8H8O" />
      <species boundaryCondition="false" compartment="p" constant="false" hasOnlySubstanceUnits="false" id="M_pe120_p" name="phosphatidylethanolamine (didodecanoyl, n-C12:0)" fbc:charge="0" fbc:chemicalFormula="C29H58N1O8P1" />
      <species boundaryCondition="false" compartment="p" constant="false" hasOnlySubstanceUnits="false" id="M_pe140_p" name="phosphatidylethanolamine (ditetradecanoyl, n-C14:0)" fbc:charge="0" fbc:chemicalFormula="C33H66N1O8P1" />
      <species boundaryCondition="false" compartment="p" constant="false" hasOnlySubstanceUnits="false" id="M_pe141_p" name="phosphatidylethanolamine (ditetradec-7-enoyl, n-C14:1)" fbc:charge="0" fbc:chemicalFormula="C33H62N1O8P1" />
      <species boundaryCondition="false" compartment="p" constant="false" hasOnlySubstanceUnits="false" id="M_pe160_p" name="phosphatidylethanolamine (dihexadecanoyl, n-C16:0)" fbc:charge="0" fbc:chemicalFormula="C37H74N1O8P1" />
      <species boundaryCondition="false" compartment="p" constant="false" hasOnlySubstanceUnits="false" id="M_pe161_p" name="phosphatidylethanolamine (dihexadec-9enoyl, n-C16:1)" fbc:charge="0" fbc:chemicalFormula="C37H70N1O8P1" />
      <species boundaryCondition="false" compartment="p" constant="false" hasOnlySubstanceUnits="false" id="M_pe180_p" name="phosphatidylethanolamine (dioctadecanoyl, n-C18:0)" fbc:charge="0" fbc:chemicalFormula="C41H82N1O8P1" />
      <species boundaryCondition="false" compartment="p" constant="false" hasOnlySubstanceUnits="false" id="M_pe181_p" name="phosphatidylethanolamine (dioctadec-11-enoyl, n-C18:1)" fbc:charge="0" fbc:chemicalFormula="C41H78N1O8P1" />
      <species boundaryCondition="false" compartment="p" constant="false" hasOnlySubstanceUnits="false" id="M_peamn_p" name="Phenethylamine" fbc:charge="1" fbc:chemicalFormula="C8H12N" />
      <species boundaryCondition="false" compartment="p" constant="false" hasOnlySubstanceUnits="false" id="M_pg120_p" name="Phosphatidylglycerol (didodecanoyl, n-C12:0)" fbc:charge="-1" fbc:chemicalFormula="C30H58O10P1" />
      <species boundaryCondition="false" compartment="p" constant="false" hasOnlySubstanceUnits="false" id="M_pg140_p" name="Phosphatidylglycerol (ditetradecanoyl, n-C14:0)" fbc:charge="-1" fbc:chemicalFormula="C34H66O10P1" />
      <species boundaryCondition="false" compartment="p" constant="false" hasOnlySubstanceUnits="false" id="M_pg141_p" name="Phosphatidylglycerol (ditetradec-7-enoyl, n-C14:1)" fbc:charge="-1" fbc:chemicalFormula="C34H62O10P1" />
      <species boundaryCondition="false" compartment="p" constant="false" hasOnlySubstanceUnits="false" id="M_pg160_p" name="Phosphatidylglycerol (dihexadecanoyl, n-C16:0)" fbc:charge="-1" fbc:chemicalFormula="C38H74O10P1" />
      <species boundaryCondition="false" compartment="p" constant="false" hasOnlySubstanceUnits="false" id="M_pg161_p" name="Phosphatidylglycerol (dihexadec-9-enoyl, n-C16:1)" fbc:charge="-1" fbc:chemicalFormula="C38H70O10P1" />
      <species boundaryCondition="false" compartment="p" constant="false" hasOnlySubstanceUnits="false" id="M_pg180_p" name="Phosphatidylglycerol (dioctadecanoyl, n-C18:0)" fbc:charge="-1" fbc:chemicalFormula="C42H82O10P1" />
      <species boundaryCondition="false" compartment="p" constant="false" hasOnlySubstanceUnits="false" id="M_pg181_p" name="Phosphatidylglycerol (dioctadec-11-enoyl, n-C18:1)" fbc:charge="-1" fbc:chemicalFormula="C42H78O10P1" />
      <species boundaryCondition="false" compartment="p" constant="false" hasOnlySubstanceUnits="false" id="M_pgp120_p" name="Phosphatidylglycerophosphate (didodecanoyl, n-C12:0)" fbc:charge="-3" fbc:chemicalFormula="C30H57O13P2" />
      <species boundaryCondition="false" compartment="p" constant="false" hasOnlySubstanceUnits="false" id="M_pgp140_p" name="Phosphatidylglycerophosphate (ditetradecanoyl, n-C14:0)" fbc:charge="-3" fbc:chemicalFormula="C34H65O13P2" />
      <species boundaryCondition="false" compartment="p" constant="false" hasOnlySubstanceUnits="false" id="M_pgp141_p" name="Phosphatidylglycerophosphate (ditetradec-7-enoyl, n-C14:1)" fbc:charge="-3" fbc:chemicalFormula="C34H61O13P2" />
      <species boundaryCondition="false" compartment="p" constant="false" hasOnlySubstanceUnits="false" id="M_pgp160_p" name="Phosphatidylglycerophosphate (dihexadecanoyl, n-C16:0)" fbc:charge="-3" fbc:chemicalFormula="C38H73O13P2" />
      <species boundaryCondition="false" compartment="p" constant="false" hasOnlySubstanceUnits="false" id="M_pgp161_p" name="Phosphatidylglycerophosphate (dihexadec-9-enoyl, n-C16:1)" fbc:charge="-3" fbc:chemicalFormula="C38H69O13P2" />
      <species boundaryCondition="false" compartment="p" constant="false" hasOnlySubstanceUnits="false" id="M_pgp180_p" name="Phosphatidylglycerophosphate (dioctadecanoyl, n-C18:0)" fbc:charge="-3" fbc:chemicalFormula="C42H81O13P2" />
      <species boundaryCondition="false" compartment="p" constant="false" hasOnlySubstanceUnits="false" id="M_pgp181_p" name="Phosphatidylglycerophosphate (dioctadec-11-enoyl, n-C18:1)" fbc:charge="-3" fbc:chemicalFormula="C42H77O13P2" />
      <species boundaryCondition="false" compartment="p" constant="false" hasOnlySubstanceUnits="false" id="M_phe_DASH_L_p" name="L-Phenylalanine" fbc:charge="0" fbc:chemicalFormula="C9H11NO2" />
      <species boundaryCondition="false" compartment="p" constant="false" hasOnlySubstanceUnits="false" id="M_pheme_p" name="Protoheme" fbc:charge="-2" fbc:chemicalFormula="C34H30FeN4O4" />
      <species boundaryCondition="false" compartment="p" constant="false" hasOnlySubstanceUnits="false" id="M_pi_p" name="Phosphate" fbc:charge="-2" fbc:chemicalFormula="HO4P" />
      <species boundaryCondition="false" compartment="p" constant="false" hasOnlySubstanceUnits="false" id="M_pnto_DASH_R_p" name="(R)-Pantothenate" fbc:charge="-1" fbc:chemicalFormula="C9H16NO5" />
      <species boundaryCondition="false" compartment="p" constant="false" hasOnlySubstanceUnits="false" id="M_ppa_p" name="Propionate (n-C3:0)" fbc:charge="-1" fbc:chemicalFormula="C3H5O2" />
      <species boundaryCondition="false" compartment="p" constant="false" hasOnlySubstanceUnits="false" id="M_ppal_p" name="Propanal" fbc:charge="0" fbc:chemicalFormula="C3H6O" />
      <species boundaryCondition="false" compartment="p" constant="false" hasOnlySubstanceUnits="false" id="M_pppn_p" name="Phenylpropanoate" fbc:charge="-1" fbc:chemicalFormula="C9H9O2" />
      <species boundaryCondition="false" compartment="p" constant="false" hasOnlySubstanceUnits="false" id="M_ppt_p" name="Phosphonate" fbc:charge="-2" fbc:chemicalFormula="HO3P" />
      <species boundaryCondition="false" compartment="p" constant="false" hasOnlySubstanceUnits="false" id="M_pro_DASH_L_p" name="L-Proline" fbc:charge="0" fbc:chemicalFormula="C5H9NO2" />
      <species boundaryCondition="false" compartment="p" constant="false" hasOnlySubstanceUnits="false" id="M_progly_p" name="L-Prolinylglycine" fbc:charge="0" fbc:chemicalFormula="C7H12N2O3" />
      <species boundaryCondition="false" compartment="p" constant="false" hasOnlySubstanceUnits="false" id="M_psclys_p" name="psicoselysine" fbc:charge="1" fbc:chemicalFormula="C12H25N2O7" />
      <species boundaryCondition="false" compartment="p" constant="false" hasOnlySubstanceUnits="false" id="M_pser_DASH_L_p" name="O-Phospho-L-serine" fbc:charge="-2" fbc:chemicalFormula="C3H6NO6P" />
      <species boundaryCondition="false" compartment="p" constant="false" hasOnlySubstanceUnits="false" id="M_ptrc_p" name="Putrescine" fbc:charge="2" fbc:chemicalFormula="C4H14N2" />
      <species boundaryCondition="false" compartment="p" constant="false" hasOnlySubstanceUnits="false" id="M_pydam_p" name="Pyridoxamine" fbc:charge="1" fbc:chemicalFormula="C8H13N2O2" />
      <species boundaryCondition="false" compartment="p" constant="false" hasOnlySubstanceUnits="false" id="M_pydx_p" name="Pyridoxal" fbc:charge="0" fbc:chemicalFormula="C8H9NO3" />
      <species boundaryCondition="false" compartment="p" constant="false" hasOnlySubstanceUnits="false" id="M_pydxn_p" name="Pyridoxine" fbc:charge="0" fbc:chemicalFormula="C8H11NO3" />
      <species boundaryCondition="false" compartment="p" constant="false" hasOnlySubstanceUnits="false" id="M_pyr_p" name="Pyruvate" fbc:charge="-1" fbc:chemicalFormula="C3H3O3" />
      <species boundaryCondition="false" compartment="p" constant="false" hasOnlySubstanceUnits="false" id="M_quin_p" name="Quinate" fbc:charge="0" fbc:chemicalFormula="C7H12O6" />
      <species boundaryCondition="false" compartment="p" constant="false" hasOnlySubstanceUnits="false" id="M_r5p_p" name="alpha-D-Ribose 5-phosphate" fbc:charge="-2" fbc:chemicalFormula="C5H9O8P" />
      <species boundaryCondition="false" compartment="p" constant="false" hasOnlySubstanceUnits="false" id="M_rfamp_p" name="rifampin" fbc:charge="0" fbc:chemicalFormula="C43H58N4O12" />
      <species boundaryCondition="false" compartment="p" constant="false" hasOnlySubstanceUnits="false" id="M_rib_DASH_D_p" name="D-Ribose" fbc:charge="0" fbc:chemicalFormula="C5H10O5" />
      <species boundaryCondition="false" compartment="p" constant="false" hasOnlySubstanceUnits="false" id="M_rmn_p" name="L-Rhamnose" fbc:charge="0" fbc:chemicalFormula="C6H12O5" />
      <species boundaryCondition="false" compartment="p" constant="false" hasOnlySubstanceUnits="false" id="M_sbt_DASH_D_p" name="D-Sorbitol" fbc:charge="0" fbc:chemicalFormula="C6H14O6" />
      <species boundaryCondition="false" compartment="p" constant="false" hasOnlySubstanceUnits="false" id="M_sel_p" name="Selenate" fbc:charge="-2" fbc:chemicalFormula="O4Se" />
      <species boundaryCondition="false" compartment="p" constant="false" hasOnlySubstanceUnits="false" id="M_ser_DASH_D_p" name="D-Serine" fbc:charge="0" fbc:chemicalFormula="C3H7NO3" />
      <species boundaryCondition="false" compartment="p" constant="false" hasOnlySubstanceUnits="false" id="M_ser_DASH_L_p" name="L-Serine" fbc:charge="0" fbc:chemicalFormula="C3H7NO3" />
      <species boundaryCondition="false" compartment="p" constant="false" hasOnlySubstanceUnits="false" id="M_skm_p" name="Shikimate" fbc:charge="-1" fbc:chemicalFormula="C7H9O5" />
      <species boundaryCondition="false" compartment="p" constant="false" hasOnlySubstanceUnits="false" id="M_slnt_p" name="selenite" fbc:charge="-2" fbc:chemicalFormula="O3Se" />
      <species boundaryCondition="false" compartment="p" constant="false" hasOnlySubstanceUnits="false" id="M_so2_p" name="sulfur dioxide" fbc:charge="0" fbc:chemicalFormula="O2S" />
      <species boundaryCondition="false" compartment="p" constant="false" hasOnlySubstanceUnits="false" id="M_so3_p" name="Sulfite" fbc:charge="-2" fbc:chemicalFormula="O3S" />
      <species boundaryCondition="false" compartment="p" constant="false" hasOnlySubstanceUnits="false" id="M_so4_p" name="Sulfate" fbc:charge="-2" fbc:chemicalFormula="O4S" />
      <species boundaryCondition="false" compartment="p" constant="false" hasOnlySubstanceUnits="false" id="M_spmd_p" name="Spermidine" fbc:charge="3" fbc:chemicalFormula="C7H22N3" />
      <species boundaryCondition="false" compartment="p" constant="false" hasOnlySubstanceUnits="false" id="M_succ_p" name="Succinate" fbc:charge="-2" fbc:chemicalFormula="C4H4O4" />
      <species boundaryCondition="false" compartment="p" constant="false" hasOnlySubstanceUnits="false" id="M_sucr_p" name="Sucrose" fbc:charge="0" fbc:chemicalFormula="C12H22O11" />
      <species boundaryCondition="false" compartment="p" constant="false" hasOnlySubstanceUnits="false" id="M_sulfac_p" name="sulfoacetate" fbc:charge="-2" fbc:chemicalFormula="C2H2O5S" />
      <species boundaryCondition="false" compartment="p" constant="false" hasOnlySubstanceUnits="false" id="M_tartr_DASH_D_p" name="D-tartrate" fbc:charge="-2" fbc:chemicalFormula="C4H4O6" />
      <species boundaryCondition="false" compartment="p" constant="false" hasOnlySubstanceUnits="false" id="M_tartr_DASH_L_p" name="L-tartrate" fbc:charge="-2" fbc:chemicalFormula="C4H4O6" />
      <species boundaryCondition="false" compartment="p" constant="false" hasOnlySubstanceUnits="false" id="M_taur_p" name="Taurine" fbc:charge="0" fbc:chemicalFormula="C2H7NO3S" />
      <species boundaryCondition="false" compartment="p" constant="false" hasOnlySubstanceUnits="false" id="M_tcynt_p" name="Thiocyanate" fbc:charge="-1" fbc:chemicalFormula="CNS" />
      <species boundaryCondition="false" compartment="p" constant="false" hasOnlySubstanceUnits="false" id="M_thm_p" name="Thiamin" fbc:charge="1" fbc:chemicalFormula="C12H17N4OS" />
      <species boundaryCondition="false" compartment="p" constant="false" hasOnlySubstanceUnits="false" id="M_thr_DASH_L_p" name="L-Threonine" fbc:charge="0" fbc:chemicalFormula="C4H9NO3" />
      <species boundaryCondition="false" compartment="p" constant="false" hasOnlySubstanceUnits="false" id="M_thrp_p" name="L-Threonine O-3-phosphate" fbc:charge="-2" fbc:chemicalFormula="C4H8NO6P" />
      <species boundaryCondition="false" compartment="p" constant="false" hasOnlySubstanceUnits="false" id="M_thym_p" name="Thymine" fbc:charge="0" fbc:chemicalFormula="C5H6N2O2" />
      <species boundaryCondition="false" compartment="p" constant="false" hasOnlySubstanceUnits="false" id="M_thymd_p" name="Thymidine" fbc:charge="0" fbc:chemicalFormula="C10H14N2O5" />
      <species boundaryCondition="false" compartment="p" constant="false" hasOnlySubstanceUnits="false" id="M_tma_p" name="trimethylamine" fbc:charge="1" fbc:chemicalFormula="C3H10N" />
      <species boundaryCondition="false" compartment="p" constant="false" hasOnlySubstanceUnits="false" id="M_tmao_p" name="Trimethylamine N-oxide" fbc:charge="0" fbc:chemicalFormula="C3H9NO" />
      <species boundaryCondition="false" compartment="p" constant="false" hasOnlySubstanceUnits="false" id="M_tre_p" name="Trehalose" fbc:charge="0" fbc:chemicalFormula="C12H22O11" />
      <species boundaryCondition="false" compartment="p" constant="false" hasOnlySubstanceUnits="false" id="M_trp_DASH_L_p" name="L-Tryptophan" fbc:charge="0" fbc:chemicalFormula="C11H12N2O2" />
      <species boundaryCondition="false" compartment="p" constant="false" hasOnlySubstanceUnits="false" id="M_tsul_p" name="Thiosulfate" fbc:charge="-2" fbc:chemicalFormula="O3S2" />
      <species boundaryCondition="false" compartment="p" constant="false" hasOnlySubstanceUnits="false" id="M_ttdca_p" name="tetradecanoate (n-C14:0)" fbc:charge="-1" fbc:chemicalFormula="C14H27O2" />
      <species boundaryCondition="false" compartment="p" constant="false" hasOnlySubstanceUnits="false" id="M_ttdcea_p" name="tetradecenoate (n-C14:1)" fbc:charge="-1" fbc:chemicalFormula="C14H25O2" />
      <species boundaryCondition="false" compartment="p" constant="false" hasOnlySubstanceUnits="false" id="M_ttrcyc_p" name="tetracycline" fbc:charge="0" fbc:chemicalFormula="C22H24N2O8" />
      <species boundaryCondition="false" compartment="p" constant="false" hasOnlySubstanceUnits="false" id="M_tungs_p" name="tungstate" fbc:charge="-2" fbc:chemicalFormula="O4W1" />
      <species boundaryCondition="false" compartment="p" constant="false" hasOnlySubstanceUnits="false" id="M_tym_p" name="Tyramine" fbc:charge="1" fbc:chemicalFormula="C8H12NO" />
      <species boundaryCondition="false" compartment="p" constant="false" hasOnlySubstanceUnits="false" id="M_tyr_DASH_L_p" name="L-Tyrosine" fbc:charge="0" fbc:chemicalFormula="C9H11NO3" />
      <species boundaryCondition="false" compartment="p" constant="false" hasOnlySubstanceUnits="false" id="M_tyrp_p" name="Phosphotyrosine" fbc:charge="-2" fbc:chemicalFormula="C9H10NO6P" />
      <species boundaryCondition="false" compartment="p" constant="false" hasOnlySubstanceUnits="false" id="M_uLa4n_p" name="undecaprenyl phosphate-4-amino-4-deoxy-L-arabinose" fbc:charge="0" fbc:chemicalFormula="C60H100N1O7P1" />
      <species boundaryCondition="false" compartment="p" constant="false" hasOnlySubstanceUnits="false" id="M_uacgam_p" name="UDP-N-acetyl-D-glucosamine" fbc:charge="-2" fbc:chemicalFormula="C17H25N3O17P2" />
      <species boundaryCondition="false" compartment="p" constant="false" hasOnlySubstanceUnits="false" id="M_udcpdp_p" name="Undecaprenyl diphosphate" fbc:charge="-3" fbc:chemicalFormula="C55H89O7P2" />
      <species boundaryCondition="false" compartment="p" constant="false" hasOnlySubstanceUnits="false" id="M_udcpp_p" name="Undecaprenyl phosphate" fbc:charge="-2" fbc:chemicalFormula="C55H89O4P" />
      <species boundaryCondition="false" compartment="p" constant="false" hasOnlySubstanceUnits="false" id="M_udpacgal_p" name="UDP-N-acetyl-D-galactosamine" fbc:charge="-2" fbc:chemicalFormula="C17H25N3O17P2" />
      <species boundaryCondition="false" compartment="p" constant="false" hasOnlySubstanceUnits="false" id="M_udpg_p" name="UDPglucose" fbc:charge="-2" fbc:chemicalFormula="C15H22N2O17P2" />
      <species boundaryCondition="false" compartment="p" constant="false" hasOnlySubstanceUnits="false" id="M_udpgal_p" name="UDPgalactose" fbc:charge="-2" fbc:chemicalFormula="C15H22N2O17P2" />
      <species boundaryCondition="false" compartment="p" constant="false" hasOnlySubstanceUnits="false" id="M_udpglcur_p" name="UDP-D-glucuronate" fbc:charge="-3" fbc:chemicalFormula="C15H19N2O18P2" />
      <species boundaryCondition="false" compartment="p" constant="false" hasOnlySubstanceUnits="false" id="M_ump_p" name="UMP" fbc:charge="-2" fbc:chemicalFormula="C9H11N2O9P" />
      <species boundaryCondition="false" compartment="p" constant="false" hasOnlySubstanceUnits="false" id="M_unagamuf_p" name="Undecaprenyl-diphospho N-acetylglucosamine-N-acetylmannosaminuronate-N-acetamido-4,6-dideoxy-D-galactose" fbc:charge="-3" fbc:chemicalFormula="C79H126N3O22P2" />
      <species boundaryCondition="false" compartment="p" constant="false" hasOnlySubstanceUnits="false" id="M_ura_p" name="Uracil" fbc:charge="0" fbc:chemicalFormula="C4H4N2O2" />
      <species boundaryCondition="false" compartment="p" constant="false" hasOnlySubstanceUnits="false" id="M_urea_p" name="Urea" fbc:charge="0" fbc:chemicalFormula="CH4N2O" />
      <species boundaryCondition="false" compartment="p" constant="false" hasOnlySubstanceUnits="false" id="M_uri_p" name="Uridine" fbc:charge="0" fbc:chemicalFormula="C9H12N2O6" />
      <species boundaryCondition="false" compartment="p" constant="false" hasOnlySubstanceUnits="false" id="M_val_DASH_L_p" name="L-Valine" fbc:charge="0" fbc:chemicalFormula="C5H11NO2" />
      <species boundaryCondition="false" compartment="p" constant="false" hasOnlySubstanceUnits="false" id="M_xan_p" name="Xanthine" fbc:charge="0" fbc:chemicalFormula="C5H4N4O2" />
      <species boundaryCondition="false" compartment="p" constant="false" hasOnlySubstanceUnits="false" id="M_xmp_p" name="Xanthosine 5'-phosphate" fbc:charge="-2" fbc:chemicalFormula="C10H11N4O9P" />
      <species boundaryCondition="false" compartment="p" constant="false" hasOnlySubstanceUnits="false" id="M_xtsn_p" name="Xanthosine" fbc:charge="0" fbc:chemicalFormula="C10H12N4O6" />
      <species boundaryCondition="false" compartment="p" constant="false" hasOnlySubstanceUnits="false" id="M_xyl_DASH_D_p" name="D-Xylose" fbc:charge="0" fbc:chemicalFormula="C5H10O5" />
      <species boundaryCondition="false" compartment="p" constant="false" hasOnlySubstanceUnits="false" id="M_xylu_DASH_L_p" name="L-Xylulose" fbc:charge="0" fbc:chemicalFormula="C5H10O5" />
      <species boundaryCondition="false" compartment="p" constant="false" hasOnlySubstanceUnits="false" id="M_zn2_p" name="Zinc" fbc:charge="2" fbc:chemicalFormula="Zn" />
    </listOfSpecies>
    <fbc:listOfGeneProducts>
      <fbc:geneProduct fbc:id="G_b0002" fbc:label="b0002" fbc:name="b0002" />
      <fbc:geneProduct fbc:id="G_b0003" fbc:label="b0003" fbc:name="b0003" />
      <fbc:geneProduct fbc:id="G_b0004" fbc:label="b0004" fbc:name="b0004" />
      <fbc:geneProduct fbc:id="G_b0007" fbc:label="b0007" fbc:name="b0007" />
      <fbc:geneProduct fbc:id="G_b0008" fbc:label="b0008" fbc:name="b0008" />
      <fbc:geneProduct fbc:id="G_b0009" fbc:label="b0009" fbc:name="b0009" />
      <fbc:geneProduct fbc:id="G_b0019" fbc:label="b0019" fbc:name="b0019" />
      <fbc:geneProduct fbc:id="G_b0025" fbc:label="b0025" fbc:name="b0025" />
      <fbc:geneProduct fbc:id="G_b0026" fbc:label="b0026" fbc:name="b0026" />
      <fbc:geneProduct fbc:id="G_b0029" fbc:label="b0029" fbc:name="b0029" />
      <fbc:geneProduct fbc:id="G_b0030" fbc:label="b0030" fbc:name="b0030" />
      <fbc:geneProduct fbc:id="G_b0031" fbc:label="b0031" fbc:name="b0031" />
      <fbc:geneProduct fbc:id="G_b0032" fbc:label="b0032" fbc:name="b0032" />
      <fbc:geneProduct fbc:id="G_b0033" fbc:label="b0033" fbc:name="b0033" />
      <fbc:geneProduct fbc:id="G_b0036" fbc:label="b0036" fbc:name="b0036" />
      <fbc:geneProduct fbc:id="G_b0037" fbc:label="b0037" fbc:name="b0037" />
      <fbc:geneProduct fbc:id="G_b0038" fbc:label="b0038" fbc:name="b0038" />
      <fbc:geneProduct fbc:id="G_b0040" fbc:label="b0040" fbc:name="b0040" />
      <fbc:geneProduct fbc:id="G_b0047" fbc:label="b0047" fbc:name="b0047" />
      <fbc:geneProduct fbc:id="G_b0048" fbc:label="b0048" fbc:name="b0048" />
      <fbc:geneProduct fbc:id="G_b0049" fbc:label="b0049" fbc:name="b0049" />
      <fbc:geneProduct fbc:id="G_b0052" fbc:label="b0052" fbc:name="b0052" />
      <fbc:geneProduct fbc:id="G_b0061" fbc:label="b0061" fbc:name="b0061" />
      <fbc:geneProduct fbc:id="G_b0062" fbc:label="b0062" fbc:name="b0062" />
      <fbc:geneProduct fbc:id="G_b0063" fbc:label="b0063" fbc:name="b0063" />
      <fbc:geneProduct fbc:id="G_b0066" fbc:label="b0066" fbc:name="b0066" />
      <fbc:geneProduct fbc:id="G_b0067" fbc:label="b0067" fbc:name="b0067" />
      <fbc:geneProduct fbc:id="G_b0068" fbc:label="b0068" fbc:name="b0068" />
      <fbc:geneProduct fbc:id="G_b0070" fbc:label="b0070" fbc:name="b0070" />
      <fbc:geneProduct fbc:id="G_b0071" fbc:label="b0071" fbc:name="b0071" />
      <fbc:geneProduct fbc:id="G_b0072" fbc:label="b0072" fbc:name="b0072" />
      <fbc:geneProduct fbc:id="G_b0073" fbc:label="b0073" fbc:name="b0073" />
      <fbc:geneProduct fbc:id="G_b0074" fbc:label="b0074" fbc:name="b0074" />
      <fbc:geneProduct fbc:id="G_b0077" fbc:label="b0077" fbc:name="b0077" />
      <fbc:geneProduct fbc:id="G_b0078" fbc:label="b0078" fbc:name="b0078" />
      <fbc:geneProduct fbc:id="G_b0084" fbc:label="b0084" fbc:name="b0084" />
      <fbc:geneProduct fbc:id="G_b0085" fbc:label="b0085" fbc:name="b0085" />
      <fbc:geneProduct fbc:id="G_b0086" fbc:label="b0086" fbc:name="b0086" />
      <fbc:geneProduct fbc:id="G_b0087" fbc:label="b0087" fbc:name="b0087" />
      <fbc:geneProduct fbc:id="G_b0088" fbc:label="b0088" fbc:name="b0088" />
      <fbc:geneProduct fbc:id="G_b0090" fbc:label="b0090" fbc:name="b0090" />
      <fbc:geneProduct fbc:id="G_b0091" fbc:label="b0091" fbc:name="b0091" />
      <fbc:geneProduct fbc:id="G_b0092" fbc:label="b0092" fbc:name="b0092" />
      <fbc:geneProduct fbc:id="G_b0096" fbc:label="b0096" fbc:name="b0096" />
      <fbc:geneProduct fbc:id="G_b0099" fbc:label="b0099" fbc:name="b0099" />
      <fbc:geneProduct fbc:id="G_b0103" fbc:label="b0103" fbc:name="b0103" />
      <fbc:geneProduct fbc:id="G_b0104" fbc:label="b0104" fbc:name="b0104" />
      <fbc:geneProduct fbc:id="G_b0109" fbc:label="b0109" fbc:name="b0109" />
      <fbc:geneProduct fbc:id="G_b0110" fbc:label="b0110" fbc:name="b0110" />
      <fbc:geneProduct fbc:id="G_b0112" fbc:label="b0112" fbc:name="b0112" />
      <fbc:geneProduct fbc:id="G_b0114" fbc:label="b0114" fbc:name="b0114" />
      <fbc:geneProduct fbc:id="G_b0115" fbc:label="b0115" fbc:name="b0115" />
      <fbc:geneProduct fbc:id="G_b0116" fbc:label="b0116" fbc:name="b0116" />
      <fbc:geneProduct fbc:id="G_b0118" fbc:label="b0118" fbc:name="b0118" />
      <fbc:geneProduct fbc:id="G_b0120" fbc:label="b0120" fbc:name="b0120" />
      <fbc:geneProduct fbc:id="G_b0121" fbc:label="b0121" fbc:name="b0121" />
      <fbc:geneProduct fbc:id="G_b0123" fbc:label="b0123" fbc:name="b0123" />
      <fbc:geneProduct fbc:id="G_b0124" fbc:label="b0124" fbc:name="b0124" />
      <fbc:geneProduct fbc:id="G_b0125" fbc:label="b0125" fbc:name="b0125" />
      <fbc:geneProduct fbc:id="G_b0126" fbc:label="b0126" fbc:name="b0126" />
      <fbc:geneProduct fbc:id="G_b0131" fbc:label="b0131" fbc:name="b0131" />
      <fbc:geneProduct fbc:id="G_b0133" fbc:label="b0133" fbc:name="b0133" />
      <fbc:geneProduct fbc:id="G_b0134" fbc:label="b0134" fbc:name="b0134" />
      <fbc:geneProduct fbc:id="G_b0142" fbc:label="b0142" fbc:name="b0142" />
      <fbc:geneProduct fbc:id="G_b0149" fbc:label="b0149" fbc:name="b0149" />
      <fbc:geneProduct fbc:id="G_b0150" fbc:label="b0150" fbc:name="b0150" />
      <fbc:geneProduct fbc:id="G_b0151" fbc:label="b0151" fbc:name="b0151" />
      <fbc:geneProduct fbc:id="G_b0152" fbc:label="b0152" fbc:name="b0152" />
      <fbc:geneProduct fbc:id="G_b0153" fbc:label="b0153" fbc:name="b0153" />
      <fbc:geneProduct fbc:id="G_b0154" fbc:label="b0154" fbc:name="b0154" />
      <fbc:geneProduct fbc:id="G_b0155" fbc:label="b0155" fbc:name="b0155" />
      <fbc:geneProduct fbc:id="G_b0158" fbc:label="b0158" fbc:name="b0158" />
      <fbc:geneProduct fbc:id="G_b0159" fbc:label="b0159" fbc:name="b0159" />
      <fbc:geneProduct fbc:id="G_b0160" fbc:label="b0160" fbc:name="b0160" />
      <fbc:geneProduct fbc:id="G_b0166" fbc:label="b0166" fbc:name="b0166" />
      <fbc:geneProduct fbc:id="G_b0171" fbc:label="b0171" fbc:name="b0171" />
      <fbc:geneProduct fbc:id="G_b0173" fbc:label="b0173" fbc:name="b0173" />
      <fbc:geneProduct fbc:id="G_b0174" fbc:label="b0174" fbc:name="b0174" />
      <fbc:geneProduct fbc:id="G_b0175" fbc:label="b0175" fbc:name="b0175" />
      <fbc:geneProduct fbc:id="G_b0179" fbc:label="b0179" fbc:name="b0179" />
      <fbc:geneProduct fbc:id="G_b0180" fbc:label="b0180" fbc:name="b0180" />
      <fbc:geneProduct fbc:id="G_b0181" fbc:label="b0181" fbc:name="b0181" />
      <fbc:geneProduct fbc:id="G_b0182" fbc:label="b0182" fbc:name="b0182" />
      <fbc:geneProduct fbc:id="G_b0185" fbc:label="b0185" fbc:name="b0185" />
      <fbc:geneProduct fbc:id="G_b0186" fbc:label="b0186" fbc:name="b0186" />
      <fbc:geneProduct fbc:id="G_b0194" fbc:label="b0194" fbc:name="b0194" />
      <fbc:geneProduct fbc:id="G_b0197" fbc:label="b0197" fbc:name="b0197" />
      <fbc:geneProduct fbc:id="G_b0198" fbc:label="b0198" fbc:name="b0198" />
      <fbc:geneProduct fbc:id="G_b0199" fbc:label="b0199" fbc:name="b0199" />
      <fbc:geneProduct fbc:id="G_b0200" fbc:label="b0200" fbc:name="b0200" />
      <fbc:geneProduct fbc:id="G_b0207" fbc:label="b0207" fbc:name="b0207" />
      <fbc:geneProduct fbc:id="G_b0212" fbc:label="b0212" fbc:name="b0212" />
      <fbc:geneProduct fbc:id="G_b0221" fbc:label="b0221" fbc:name="b0221" />
      <fbc:geneProduct fbc:id="G_b0222" fbc:label="b0222" fbc:name="b0222" />
      <fbc:geneProduct fbc:id="G_b0237" fbc:label="b0237" fbc:name="b0237" />
      <fbc:geneProduct fbc:id="G_b0238" fbc:label="b0238" fbc:name="b0238" />
      <fbc:geneProduct fbc:id="G_b0241" fbc:label="b0241" fbc:name="b0241" />
      <fbc:geneProduct fbc:id="G_b0242" fbc:label="b0242" fbc:name="b0242" />
      <fbc:geneProduct fbc:id="G_b0243" fbc:label="b0243" fbc:name="b0243" />
      <fbc:geneProduct fbc:id="G_b0260" fbc:label="b0260" fbc:name="b0260" />
      <fbc:geneProduct fbc:id="G_b0261" fbc:label="b0261" fbc:name="b0261" />
      <fbc:geneProduct fbc:id="G_b0273" fbc:label="b0273" fbc:name="b0273" />
      <fbc:geneProduct fbc:id="G_b0306" fbc:label="b0306" fbc:name="b0306" />
      <fbc:geneProduct fbc:id="G_b0307" fbc:label="b0307" fbc:name="b0307" />
      <fbc:geneProduct fbc:id="G_b0308" fbc:label="b0308" fbc:name="b0308" />
      <fbc:geneProduct fbc:id="G_b0311" fbc:label="b0311" fbc:name="b0311" />
      <fbc:geneProduct fbc:id="G_b0312" fbc:label="b0312" fbc:name="b0312" />
      <fbc:geneProduct fbc:id="G_b0314" fbc:label="b0314" fbc:name="b0314" />
      <fbc:geneProduct fbc:id="G_b0323" fbc:label="b0323" fbc:name="b0323" />
      <fbc:geneProduct fbc:id="G_b0331" fbc:label="b0331" fbc:name="b0331" />
      <fbc:geneProduct fbc:id="G_b0333" fbc:label="b0333" fbc:name="b0333" />
      <fbc:geneProduct fbc:id="G_b0334" fbc:label="b0334" fbc:name="b0334" />
      <fbc:geneProduct fbc:id="G_b0336" fbc:label="b0336" fbc:name="b0336" />
      <fbc:geneProduct fbc:id="G_b0337" fbc:label="b0337" fbc:name="b0337" />
      <fbc:geneProduct fbc:id="G_b0339" fbc:label="b0339" fbc:name="b0339" />
      <fbc:geneProduct fbc:id="G_b0340" fbc:label="b0340" fbc:name="b0340" />
      <fbc:geneProduct fbc:id="G_b0341" fbc:label="b0341" fbc:name="b0341" />
      <fbc:geneProduct fbc:id="G_b0343" fbc:label="b0343" fbc:name="b0343" />
      <fbc:geneProduct fbc:id="G_b0344" fbc:label="b0344" fbc:name="b0344" />
      <fbc:geneProduct fbc:id="G_b0347" fbc:label="b0347" fbc:name="b0347" />
      <fbc:geneProduct fbc:id="G_b0348" fbc:label="b0348" fbc:name="b0348" />
      <fbc:geneProduct fbc:id="G_b0349" fbc:label="b0349" fbc:name="b0349" />
      <fbc:geneProduct fbc:id="G_b0350" fbc:label="b0350" fbc:name="b0350" />
      <fbc:geneProduct fbc:id="G_b0351" fbc:label="b0351" fbc:name="b0351" />
      <fbc:geneProduct fbc:id="G_b0352" fbc:label="b0352" fbc:name="b0352" />
      <fbc:geneProduct fbc:id="G_b0353" fbc:label="b0353" fbc:name="b0353" />
      <fbc:geneProduct fbc:id="G_b0355" fbc:label="b0355" fbc:name="b0355" />
      <fbc:geneProduct fbc:id="G_b0356" fbc:label="b0356" fbc:name="b0356" />
      <fbc:geneProduct fbc:id="G_b0365" fbc:label="b0365" fbc:name="b0365" />
      <fbc:geneProduct fbc:id="G_b0366" fbc:label="b0366" fbc:name="b0366" />
      <fbc:geneProduct fbc:id="G_b0367" fbc:label="b0367" fbc:name="b0367" />
      <fbc:geneProduct fbc:id="G_b0368" fbc:label="b0368" fbc:name="b0368" />
      <fbc:geneProduct fbc:id="G_b0369" fbc:label="b0369" fbc:name="b0369" />
      <fbc:geneProduct fbc:id="G_b0381" fbc:label="b0381" fbc:name="b0381" />
      <fbc:geneProduct fbc:id="G_b0383" fbc:label="b0383" fbc:name="b0383" />
      <fbc:geneProduct fbc:id="G_b0386" fbc:label="b0386" fbc:name="b0386" />
      <fbc:geneProduct fbc:id="G_b0388" fbc:label="b0388" fbc:name="b0388" />
      <fbc:geneProduct fbc:id="G_b0394" fbc:label="b0394" fbc:name="b0394" />
      <fbc:geneProduct fbc:id="G_b0401" fbc:label="b0401" fbc:name="b0401" />
      <fbc:geneProduct fbc:id="G_b0403" fbc:label="b0403" fbc:name="b0403" />
      <fbc:geneProduct fbc:id="G_b0404" fbc:label="b0404" fbc:name="b0404" />
      <fbc:geneProduct fbc:id="G_b0411" fbc:label="b0411" fbc:name="b0411" />
      <fbc:geneProduct fbc:id="G_b0414" fbc:label="b0414" fbc:name="b0414" />
      <fbc:geneProduct fbc:id="G_b0415" fbc:label="b0415" fbc:name="b0415" />
      <fbc:geneProduct fbc:id="G_b0417" fbc:label="b0417" fbc:name="b0417" />
      <fbc:geneProduct fbc:id="G_b0418" fbc:label="b0418" fbc:name="b0418" />
      <fbc:geneProduct fbc:id="G_b0420" fbc:label="b0420" fbc:name="b0420" />
      <fbc:geneProduct fbc:id="G_b0421" fbc:label="b0421" fbc:name="b0421" />
      <fbc:geneProduct fbc:id="G_b0423" fbc:label="b0423" fbc:name="b0423" />
      <fbc:geneProduct fbc:id="G_b0425" fbc:label="b0425" fbc:name="b0425" />
      <fbc:geneProduct fbc:id="G_b0428" fbc:label="b0428" fbc:name="b0428" />
      <fbc:geneProduct fbc:id="G_b0429" fbc:label="b0429" fbc:name="b0429" />
      <fbc:geneProduct fbc:id="G_b0430" fbc:label="b0430" fbc:name="b0430" />
      <fbc:geneProduct fbc:id="G_b0431" fbc:label="b0431" fbc:name="b0431" />
      <fbc:geneProduct fbc:id="G_b0432" fbc:label="b0432" fbc:name="b0432" />
      <fbc:geneProduct fbc:id="G_b0433" fbc:label="b0433" fbc:name="b0433" />
      <fbc:geneProduct fbc:id="G_b0444" fbc:label="b0444" fbc:name="b0444" />
      <fbc:geneProduct fbc:id="G_b0446" fbc:label="b0446" fbc:name="b0446" />
      <fbc:geneProduct fbc:id="G_b0451" fbc:label="b0451" fbc:name="b0451" />
      <fbc:geneProduct fbc:id="G_b0452" fbc:label="b0452" fbc:name="b0452" />
      <fbc:geneProduct fbc:id="G_b0459" fbc:label="b0459" fbc:name="b0459" />
      <fbc:geneProduct fbc:id="G_b0462" fbc:label="b0462" fbc:name="b0462" />
      <fbc:geneProduct fbc:id="G_b0463" fbc:label="b0463" fbc:name="b0463" />
      <fbc:geneProduct fbc:id="G_b0469" fbc:label="b0469" fbc:name="b0469" />
      <fbc:geneProduct fbc:id="G_b0474" fbc:label="b0474" fbc:name="b0474" />
      <fbc:geneProduct fbc:id="G_b0475" fbc:label="b0475" fbc:name="b0475" />
      <fbc:geneProduct fbc:id="G_b0477" fbc:label="b0477" fbc:name="b0477" />
      <fbc:geneProduct fbc:id="G_b0480" fbc:label="b0480" fbc:name="b0480" />
      <fbc:geneProduct fbc:id="G_b0484" fbc:label="b0484" fbc:name="b0484" />
      <fbc:geneProduct fbc:id="G_b0485" fbc:label="b0485" fbc:name="b0485" />
      <fbc:geneProduct fbc:id="G_b0494" fbc:label="b0494" fbc:name="b0494" />
      <fbc:geneProduct fbc:id="G_b0505" fbc:label="b0505" fbc:name="b0505" />
      <fbc:geneProduct fbc:id="G_b0507" fbc:label="b0507" fbc:name="b0507" />
      <fbc:geneProduct fbc:id="G_b0508" fbc:label="b0508" fbc:name="b0508" />
      <fbc:geneProduct fbc:id="G_b0509" fbc:label="b0509" fbc:name="b0509" />
      <fbc:geneProduct fbc:id="G_b0511" fbc:label="b0511" fbc:name="b0511" />
      <fbc:geneProduct fbc:id="G_b0512" fbc:label="b0512" fbc:name="b0512" />
      <fbc:geneProduct fbc:id="G_b0514" fbc:label="b0514" fbc:name="b0514" />
      <fbc:geneProduct fbc:id="G_b0516" fbc:label="b0516" fbc:name="b0516" />
      <fbc:geneProduct fbc:id="G_b0517" fbc:label="b0517" fbc:name="b0517" />
      <fbc:geneProduct fbc:id="G_b0521" fbc:label="b0521" fbc:name="b0521" />
      <fbc:geneProduct fbc:id="G_b0522" fbc:label="b0522" fbc:name="b0522" />
      <fbc:geneProduct fbc:id="G_b0523" fbc:label="b0523" fbc:name="b0523" />
      <fbc:geneProduct fbc:id="G_b0524" fbc:label="b0524" fbc:name="b0524" />
      <fbc:geneProduct fbc:id="G_b0526" fbc:label="b0526" fbc:name="b0526" />
      <fbc:geneProduct fbc:id="G_b0529" fbc:label="b0529" fbc:name="b0529" />
      <fbc:geneProduct fbc:id="G_b0572" fbc:label="b0572" fbc:name="b0572" />
      <fbc:geneProduct fbc:id="G_b0573" fbc:label="b0573" fbc:name="b0573" />
      <fbc:geneProduct fbc:id="G_b0574" fbc:label="b0574" fbc:name="b0574" />
      <fbc:geneProduct fbc:id="G_b0575" fbc:label="b0575" fbc:name="b0575" />
      <fbc:geneProduct fbc:id="G_b0576" fbc:label="b0576" fbc:name="b0576" />
      <fbc:geneProduct fbc:id="G_b0578" fbc:label="b0578" fbc:name="b0578" />
      <fbc:geneProduct fbc:id="G_b0583" fbc:label="b0583" fbc:name="b0583" />
      <fbc:geneProduct fbc:id="G_b0584" fbc:label="b0584" fbc:name="b0584" />
      <fbc:geneProduct fbc:id="G_b0585" fbc:label="b0585" fbc:name="b0585" />
      <fbc:geneProduct fbc:id="G_b0586" fbc:label="b0586" fbc:name="b0586" />
      <fbc:geneProduct fbc:id="G_b0588" fbc:label="b0588" fbc:name="b0588" />
      <fbc:geneProduct fbc:id="G_b0589" fbc:label="b0589" fbc:name="b0589" />
      <fbc:geneProduct fbc:id="G_b0590" fbc:label="b0590" fbc:name="b0590" />
      <fbc:geneProduct fbc:id="G_b0591" fbc:label="b0591" fbc:name="b0591" />
      <fbc:geneProduct fbc:id="G_b0592" fbc:label="b0592" fbc:name="b0592" />
      <fbc:geneProduct fbc:id="G_b0593" fbc:label="b0593" fbc:name="b0593" />
      <fbc:geneProduct fbc:id="G_b0594" fbc:label="b0594" fbc:name="b0594" />
      <fbc:geneProduct fbc:id="G_b0595" fbc:label="b0595" fbc:name="b0595" />
      <fbc:geneProduct fbc:id="G_b0596" fbc:label="b0596" fbc:name="b0596" />
      <fbc:geneProduct fbc:id="G_b0604" fbc:label="b0604" fbc:name="b0604" />
      <fbc:geneProduct fbc:id="G_b0612" fbc:label="b0612" fbc:name="b0612" />
      <fbc:geneProduct fbc:id="G_b0613" fbc:label="b0613" fbc:name="b0613" />
      <fbc:geneProduct fbc:id="G_b0614" fbc:label="b0614" fbc:name="b0614" />
      <fbc:geneProduct fbc:id="G_b0615" fbc:label="b0615" fbc:name="b0615" />
      <fbc:geneProduct fbc:id="G_b0616" fbc:label="b0616" fbc:name="b0616" />
      <fbc:geneProduct fbc:id="G_b0617" fbc:label="b0617" fbc:name="b0617" />
      <fbc:geneProduct fbc:id="G_b0621" fbc:label="b0621" fbc:name="b0621" />
      <fbc:geneProduct fbc:id="G_b0622" fbc:label="b0622" fbc:name="b0622" />
      <fbc:geneProduct fbc:id="G_b0628" fbc:label="b0628" fbc:name="b0628" />
      <fbc:geneProduct fbc:id="G_b0630" fbc:label="b0630" fbc:name="b0630" />
      <fbc:geneProduct fbc:id="G_b0632" fbc:label="b0632" fbc:name="b0632" />
      <fbc:geneProduct fbc:id="G_b0635" fbc:label="b0635" fbc:name="b0635" />
      <fbc:geneProduct fbc:id="G_b0638" fbc:label="b0638" fbc:name="b0638" />
      <fbc:geneProduct fbc:id="G_b0639" fbc:label="b0639" fbc:name="b0639" />
      <fbc:geneProduct fbc:id="G_b0642" fbc:label="b0642" fbc:name="b0642" />
      <fbc:geneProduct fbc:id="G_b0650" fbc:label="b0650" fbc:name="b0650" />
      <fbc:geneProduct fbc:id="G_b0651" fbc:label="b0651" fbc:name="b0651" />
      <fbc:geneProduct fbc:id="G_b0652" fbc:label="b0652" fbc:name="b0652" />
      <fbc:geneProduct fbc:id="G_b0653" fbc:label="b0653" fbc:name="b0653" />
      <fbc:geneProduct fbc:id="G_b0654" fbc:label="b0654" fbc:name="b0654" />
      <fbc:geneProduct fbc:id="G_b0655" fbc:label="b0655" fbc:name="b0655" />
      <fbc:geneProduct fbc:id="G_b0657" fbc:label="b0657" fbc:name="b0657" />
      <fbc:geneProduct fbc:id="G_b0662" fbc:label="b0662" fbc:name="b0662" />
      <fbc:geneProduct fbc:id="G_b0674" fbc:label="b0674" fbc:name="b0674" />
      <fbc:geneProduct fbc:id="G_b0677" fbc:label="b0677" fbc:name="b0677" />
      <fbc:geneProduct fbc:id="G_b0678" fbc:label="b0678" fbc:name="b0678" />
      <fbc:geneProduct fbc:id="G_b0679" fbc:label="b0679" fbc:name="b0679" />
      <fbc:geneProduct fbc:id="G_b0680" fbc:label="b0680" fbc:name="b0680" />
      <fbc:geneProduct fbc:id="G_b0684" fbc:label="b0684" fbc:name="b0684" />
      <fbc:geneProduct fbc:id="G_b0688" fbc:label="b0688" fbc:name="b0688" />
      <fbc:geneProduct fbc:id="G_b0692" fbc:label="b0692" fbc:name="b0692" />
      <fbc:geneProduct fbc:id="G_b0693" fbc:label="b0693" fbc:name="b0693" />
      <fbc:geneProduct fbc:id="G_b0696" fbc:label="b0696" fbc:name="b0696" />
      <fbc:geneProduct fbc:id="G_b0697" fbc:label="b0697" fbc:name="b0697" />
      <fbc:geneProduct fbc:id="G_b0698" fbc:label="b0698" fbc:name="b0698" />
      <fbc:geneProduct fbc:id="G_b0709" fbc:label="b0709" fbc:name="b0709" />
      <fbc:geneProduct fbc:id="G_b0720" fbc:label="b0720" fbc:name="b0720" />
      <fbc:geneProduct fbc:id="G_b0721" fbc:label="b0721" fbc:name="b0721" />
      <fbc:geneProduct fbc:id="G_b0722" fbc:label="b0722" fbc:name="b0722" />
      <fbc:geneProduct fbc:id="G_b0723" fbc:label="b0723" fbc:name="b0723" />
      <fbc:geneProduct fbc:id="G_b0724" fbc:label="b0724" fbc:name="b0724" />
      <fbc:geneProduct fbc:id="G_b0726" fbc:label="b0726" fbc:name="b0726" />
      <fbc:geneProduct fbc:id="G_b0727" fbc:label="b0727" fbc:name="b0727" />
      <fbc:geneProduct fbc:id="G_b0728" fbc:label="b0728" fbc:name="b0728" />
      <fbc:geneProduct fbc:id="G_b0729" fbc:label="b0729" fbc:name="b0729" />
      <fbc:geneProduct fbc:id="G_b0731" fbc:label="b0731" fbc:name="b0731" />
      <fbc:geneProduct fbc:id="G_b0732" fbc:label="b0732" fbc:name="b0732" />
      <fbc:geneProduct fbc:id="G_b0733" fbc:label="b0733" fbc:name="b0733" />
      <fbc:geneProduct fbc:id="G_b0734" fbc:label="b0734" fbc:name="b0734" />
      <fbc:geneProduct fbc:id="G_b0736" fbc:label="b0736" fbc:name="b0736" />
      <fbc:geneProduct fbc:id="G_b0750" fbc:label="b0750" fbc:name="b0750" />
      <fbc:geneProduct fbc:id="G_b0751" fbc:label="b0751" fbc:name="b0751" />
      <fbc:geneProduct fbc:id="G_b0752" fbc:label="b0752" fbc:name="b0752" />
      <fbc:geneProduct fbc:id="G_b0754" fbc:label="b0754" fbc:name="b0754" />
      <fbc:geneProduct fbc:id="G_b0755" fbc:label="b0755" fbc:name="b0755" />
      <fbc:geneProduct fbc:id="G_b0756" fbc:label="b0756" fbc:name="b0756" />
      <fbc:geneProduct fbc:id="G_b0757" fbc:label="b0757" fbc:name="b0757" />
      <fbc:geneProduct fbc:id="G_b0758" fbc:label="b0758" fbc:name="b0758" />
      <fbc:geneProduct fbc:id="G_b0759" fbc:label="b0759" fbc:name="b0759" />
      <fbc:geneProduct fbc:id="G_b0763" fbc:label="b0763" fbc:name="b0763" />
      <fbc:geneProduct fbc:id="G_b0764" fbc:label="b0764" fbc:name="b0764" />
      <fbc:geneProduct fbc:id="G_b0765" fbc:label="b0765" fbc:name="b0765" />
      <fbc:geneProduct fbc:id="G_b0766" fbc:label="b0766" fbc:name="b0766" />
      <fbc:geneProduct fbc:id="G_b0767" fbc:label="b0767" fbc:name="b0767" />
      <fbc:geneProduct fbc:id="G_b0774" fbc:label="b0774" fbc:name="b0774" />
      <fbc:geneProduct fbc:id="G_b0775" fbc:label="b0775" fbc:name="b0775" />
      <fbc:geneProduct fbc:id="G_b0776" fbc:label="b0776" fbc:name="b0776" />
      <fbc:geneProduct fbc:id="G_b0777" fbc:label="b0777" fbc:name="b0777" />
      <fbc:geneProduct fbc:id="G_b0778" fbc:label="b0778" fbc:name="b0778" />
      <fbc:geneProduct fbc:id="G_b0781" fbc:label="b0781" fbc:name="b0781" />
      <fbc:geneProduct fbc:id="G_b0783" fbc:label="b0783" fbc:name="b0783" />
      <fbc:geneProduct fbc:id="G_b0784" fbc:label="b0784" fbc:name="b0784" />
      <fbc:geneProduct fbc:id="G_b0785" fbc:label="b0785" fbc:name="b0785" />
      <fbc:geneProduct fbc:id="G_b0789" fbc:label="b0789" fbc:name="b0789" />
      <fbc:geneProduct fbc:id="G_b0805" fbc:label="b0805" fbc:name="b0805" />
      <fbc:geneProduct fbc:id="G_b0809" fbc:label="b0809" fbc:name="b0809" />
      <fbc:geneProduct fbc:id="G_b0810" fbc:label="b0810" fbc:name="b0810" />
      <fbc:geneProduct fbc:id="G_b0811" fbc:label="b0811" fbc:name="b0811" />
      <fbc:geneProduct fbc:id="G_b0813" fbc:label="b0813" fbc:name="b0813" />
      <fbc:geneProduct fbc:id="G_b0822" fbc:label="b0822" fbc:name="b0822" />
      <fbc:geneProduct fbc:id="G_b0825" fbc:label="b0825" fbc:name="b0825" />
      <fbc:geneProduct fbc:id="G_b0826" fbc:label="b0826" fbc:name="b0826" />
      <fbc:geneProduct fbc:id="G_b0827" fbc:label="b0827" fbc:name="b0827" />
      <fbc:geneProduct fbc:id="G_b0828" fbc:label="b0828" fbc:name="b0828" />
      <fbc:geneProduct fbc:id="G_b0829" fbc:label="b0829" fbc:name="b0829" />
      <fbc:geneProduct fbc:id="G_b0830" fbc:label="b0830" fbc:name="b0830" />
      <fbc:geneProduct fbc:id="G_b0831" fbc:label="b0831" fbc:name="b0831" />
      <fbc:geneProduct fbc:id="G_b0832" fbc:label="b0832" fbc:name="b0832" />
      <fbc:geneProduct fbc:id="G_b0837" fbc:label="b0837" fbc:name="b0837" />
      <fbc:geneProduct fbc:id="G_b0839" fbc:label="b0839" fbc:name="b0839" />
      <fbc:geneProduct fbc:id="G_b0841" fbc:label="b0841" fbc:name="b0841" />
      <fbc:geneProduct fbc:id="G_b0842" fbc:label="b0842" fbc:name="b0842" />
      <fbc:geneProduct fbc:id="G_b0849" fbc:label="b0849" fbc:name="b0849" />
      <fbc:geneProduct fbc:id="G_b0854" fbc:label="b0854" fbc:name="b0854" />
      <fbc:geneProduct fbc:id="G_b0855" fbc:label="b0855" fbc:name="b0855" />
      <fbc:geneProduct fbc:id="G_b0856" fbc:label="b0856" fbc:name="b0856" />
      <fbc:geneProduct fbc:id="G_b0857" fbc:label="b0857" fbc:name="b0857" />
      <fbc:geneProduct fbc:id="G_b0860" fbc:label="b0860" fbc:name="b0860" />
      <fbc:geneProduct fbc:id="G_b0861" fbc:label="b0861" fbc:name="b0861" />
      <fbc:geneProduct fbc:id="G_b0862" fbc:label="b0862" fbc:name="b0862" />
      <fbc:geneProduct fbc:id="G_b0863" fbc:label="b0863" fbc:name="b0863" />
      <fbc:geneProduct fbc:id="G_b0864" fbc:label="b0864" fbc:name="b0864" />
      <fbc:geneProduct fbc:id="G_b0870" fbc:label="b0870" fbc:name="b0870" />
      <fbc:geneProduct fbc:id="G_b0871" fbc:label="b0871" fbc:name="b0871" />
      <fbc:geneProduct fbc:id="G_b0875" fbc:label="b0875" fbc:name="b0875" />
      <fbc:geneProduct fbc:id="G_b0886" fbc:label="b0886" fbc:name="b0886" />
      <fbc:geneProduct fbc:id="G_b0887" fbc:label="b0887" fbc:name="b0887" />
      <fbc:geneProduct fbc:id="G_b0888" fbc:label="b0888" fbc:name="b0888" />
      <fbc:geneProduct fbc:id="G_b0893" fbc:label="b0893" fbc:name="b0893" />
      <fbc:geneProduct fbc:id="G_b0894" fbc:label="b0894" fbc:name="b0894" />
      <fbc:geneProduct fbc:id="G_b0895" fbc:label="b0895" fbc:name="b0895" />
      <fbc:geneProduct fbc:id="G_b0896" fbc:label="b0896" fbc:name="b0896" />
      <fbc:geneProduct fbc:id="G_b0902" fbc:label="b0902" fbc:name="b0902" />
      <fbc:geneProduct fbc:id="G_b0903" fbc:label="b0903" fbc:name="b0903" />
      <fbc:geneProduct fbc:id="G_b0904" fbc:label="b0904" fbc:name="b0904" />
      <fbc:geneProduct fbc:id="G_b0907" fbc:label="b0907" fbc:name="b0907" />
      <fbc:geneProduct fbc:id="G_b0908" fbc:label="b0908" fbc:name="b0908" />
      <fbc:geneProduct fbc:id="G_b0910" fbc:label="b0910" fbc:name="b0910" />
      <fbc:geneProduct fbc:id="G_b0914" fbc:label="b0914" fbc:name="b0914" />
      <fbc:geneProduct fbc:id="G_b0915" fbc:label="b0915" fbc:name="b0915" />
      <fbc:geneProduct fbc:id="G_b0918" fbc:label="b0918" fbc:name="b0918" />
      <fbc:geneProduct fbc:id="G_b0928" fbc:label="b0928" fbc:name="b0928" />
      <fbc:geneProduct fbc:id="G_b0929" fbc:label="b0929" fbc:name="b0929" />
      <fbc:geneProduct fbc:id="G_b0930" fbc:label="b0930" fbc:name="b0930" />
      <fbc:geneProduct fbc:id="G_b0931" fbc:label="b0931" fbc:name="b0931" />
      <fbc:geneProduct fbc:id="G_b0932" fbc:label="b0932" fbc:name="b0932" />
      <fbc:geneProduct fbc:id="G_b0933" fbc:label="b0933" fbc:name="b0933" />
      <fbc:geneProduct fbc:id="G_b0934" fbc:label="b0934" fbc:name="b0934" />
      <fbc:geneProduct fbc:id="G_b0935" fbc:label="b0935" fbc:name="b0935" />
      <fbc:geneProduct fbc:id="G_b0936" fbc:label="b0936" fbc:name="b0936" />
      <fbc:geneProduct fbc:id="G_b0937" fbc:label="b0937" fbc:name="b0937" />
      <fbc:geneProduct fbc:id="G_b0945" fbc:label="b0945" fbc:name="b0945" />
      <fbc:geneProduct fbc:id="G_b0954" fbc:label="b0954" fbc:name="b0954" />
      <fbc:geneProduct fbc:id="G_b0957" fbc:label="b0957" fbc:name="b0957" />
      <fbc:geneProduct fbc:id="G_b0963" fbc:label="b0963" fbc:name="b0963" />
      <fbc:geneProduct fbc:id="G_b0968" fbc:label="b0968" fbc:name="b0968" />
      <fbc:geneProduct fbc:id="G_b0972" fbc:label="b0972" fbc:name="b0972" />
      <fbc:geneProduct fbc:id="G_b0973" fbc:label="b0973" fbc:name="b0973" />
      <fbc:geneProduct fbc:id="G_b0974" fbc:label="b0974" fbc:name="b0974" />
      <fbc:geneProduct fbc:id="G_b0978" fbc:label="b0978" fbc:name="b0978" />
      <fbc:geneProduct fbc:id="G_b0979" fbc:label="b0979" fbc:name="b0979" />
      <fbc:geneProduct fbc:id="G_b0980" fbc:label="b0980" fbc:name="b0980" />
      <fbc:geneProduct fbc:id="G_b0996" fbc:label="b0996" fbc:name="b0996" />
      <fbc:geneProduct fbc:id="G_b0997" fbc:label="b0997" fbc:name="b0997" />
      <fbc:geneProduct fbc:id="G_b1002" fbc:label="b1002" fbc:name="b1002" />
      <fbc:geneProduct fbc:id="G_b1006" fbc:label="b1006" fbc:name="b1006" />
      <fbc:geneProduct fbc:id="G_b1007" fbc:label="b1007" fbc:name="b1007" />
      <fbc:geneProduct fbc:id="G_b1008" fbc:label="b1008" fbc:name="b1008" />
      <fbc:geneProduct fbc:id="G_b1009" fbc:label="b1009" fbc:name="b1009" />
      <fbc:geneProduct fbc:id="G_b1010" fbc:label="b1010" fbc:name="b1010" />
      <fbc:geneProduct fbc:id="G_b1011" fbc:label="b1011" fbc:name="b1011" />
      <fbc:geneProduct fbc:id="G_b1012" fbc:label="b1012" fbc:name="b1012" />
      <fbc:geneProduct fbc:id="G_b1014" fbc:label="b1014" fbc:name="b1014" />
      <fbc:geneProduct fbc:id="G_b1015" fbc:label="b1015" fbc:name="b1015" />
      <fbc:geneProduct fbc:id="G_b1033" fbc:label="b1033" fbc:name="b1033" />
      <fbc:geneProduct fbc:id="G_b1054" fbc:label="b1054" fbc:name="b1054" />
      <fbc:geneProduct fbc:id="G_b1059" fbc:label="b1059" fbc:name="b1059" />
      <fbc:geneProduct fbc:id="G_b1062" fbc:label="b1062" fbc:name="b1062" />
      <fbc:geneProduct fbc:id="G_b1064" fbc:label="b1064" fbc:name="b1064" />
      <fbc:geneProduct fbc:id="G_b1069" fbc:label="b1069" fbc:name="b1069" />
      <fbc:geneProduct fbc:id="G_b1090" fbc:label="b1090" fbc:name="b1090" />
      <fbc:geneProduct fbc:id="G_b1091" fbc:label="b1091" fbc:name="b1091" />
      <fbc:geneProduct fbc:id="G_b1092" fbc:label="b1092" fbc:name="b1092" />
      <fbc:geneProduct fbc:id="G_b1093" fbc:label="b1093" fbc:name="b1093" />
      <fbc:geneProduct fbc:id="G_b1094" fbc:label="b1094" fbc:name="b1094" />
      <fbc:geneProduct fbc:id="G_b1095" fbc:label="b1095" fbc:name="b1095" />
      <fbc:geneProduct fbc:id="G_b1096" fbc:label="b1096" fbc:name="b1096" />
      <fbc:geneProduct fbc:id="G_b1098" fbc:label="b1098" fbc:name="b1098" />
      <fbc:geneProduct fbc:id="G_b1101" fbc:label="b1101" fbc:name="b1101" />
      <fbc:geneProduct fbc:id="G_b1102" fbc:label="b1102" fbc:name="b1102" />
      <fbc:geneProduct fbc:id="G_b1106" fbc:label="b1106" fbc:name="b1106" />
      <fbc:geneProduct fbc:id="G_b1107" fbc:label="b1107" fbc:name="b1107" />
      <fbc:geneProduct fbc:id="G_b1109" fbc:label="b1109" fbc:name="b1109" />
      <fbc:geneProduct fbc:id="G_b1119" fbc:label="b1119" fbc:name="b1119" />
      <fbc:geneProduct fbc:id="G_b1123" fbc:label="b1123" fbc:name="b1123" />
      <fbc:geneProduct fbc:id="G_b1124" fbc:label="b1124" fbc:name="b1124" />
      <fbc:geneProduct fbc:id="G_b1125" fbc:label="b1125" fbc:name="b1125" />
      <fbc:geneProduct fbc:id="G_b1126" fbc:label="b1126" fbc:name="b1126" />
      <fbc:geneProduct fbc:id="G_b1131" fbc:label="b1131" fbc:name="b1131" />
      <fbc:geneProduct fbc:id="G_b1134" fbc:label="b1134" fbc:name="b1134" />
      <fbc:geneProduct fbc:id="G_b1136" fbc:label="b1136" fbc:name="b1136" />
      <fbc:geneProduct fbc:id="G_b1185" fbc:label="b1185" fbc:name="b1185" />
      <fbc:geneProduct fbc:id="G_b1186" fbc:label="b1186" fbc:name="b1186" />
      <fbc:geneProduct fbc:id="G_b1189" fbc:label="b1189" fbc:name="b1189" />
      <fbc:geneProduct fbc:id="G_b1190" fbc:label="b1190" fbc:name="b1190" />
      <fbc:geneProduct fbc:id="G_b1192" fbc:label="b1192" fbc:name="b1192" />
      <fbc:geneProduct fbc:id="G_b1193" fbc:label="b1193" fbc:name="b1193" />
      <fbc:geneProduct fbc:id="G_b1197" fbc:label="b1197" fbc:name="b1197" />
      <fbc:geneProduct fbc:id="G_b1198" fbc:label="b1198" fbc:name="b1198" />
      <fbc:geneProduct fbc:id="G_b1199" fbc:label="b1199" fbc:name="b1199" />
      <fbc:geneProduct fbc:id="G_b1200" fbc:label="b1200" fbc:name="b1200" />
      <fbc:geneProduct fbc:id="G_b1206" fbc:label="b1206" fbc:name="b1206" />
      <fbc:geneProduct fbc:id="G_b1207" fbc:label="b1207" fbc:name="b1207" />
      <fbc:geneProduct fbc:id="G_b1208" fbc:label="b1208" fbc:name="b1208" />
      <fbc:geneProduct fbc:id="G_b1210" fbc:label="b1210" fbc:name="b1210" />
      <fbc:geneProduct fbc:id="G_b1215" fbc:label="b1215" fbc:name="b1215" />
      <fbc:geneProduct fbc:id="G_b1216" fbc:label="b1216" fbc:name="b1216" />
      <fbc:geneProduct fbc:id="G_b1223" fbc:label="b1223" fbc:name="b1223" />
      <fbc:geneProduct fbc:id="G_b1224" fbc:label="b1224" fbc:name="b1224" />
      <fbc:geneProduct fbc:id="G_b1225" fbc:label="b1225" fbc:name="b1225" />
      <fbc:geneProduct fbc:id="G_b1226" fbc:label="b1226" fbc:name="b1226" />
      <fbc:geneProduct fbc:id="G_b1227" fbc:label="b1227" fbc:name="b1227" />
      <fbc:geneProduct fbc:id="G_b1232" fbc:label="b1232" fbc:name="b1232" />
      <fbc:geneProduct fbc:id="G_b1236" fbc:label="b1236" fbc:name="b1236" />
      <fbc:geneProduct fbc:id="G_b1238" fbc:label="b1238" fbc:name="b1238" />
      <fbc:geneProduct fbc:id="G_b1241" fbc:label="b1241" fbc:name="b1241" />
      <fbc:geneProduct fbc:id="G_b1243" fbc:label="b1243" fbc:name="b1243" />
      <fbc:geneProduct fbc:id="G_b1244" fbc:label="b1244" fbc:name="b1244" />
      <fbc:geneProduct fbc:id="G_b1245" fbc:label="b1245" fbc:name="b1245" />
      <fbc:geneProduct fbc:id="G_b1246" fbc:label="b1246" fbc:name="b1246" />
      <fbc:geneProduct fbc:id="G_b1247" fbc:label="b1247" fbc:name="b1247" />
      <fbc:geneProduct fbc:id="G_b1249" fbc:label="b1249" fbc:name="b1249" />
      <fbc:geneProduct fbc:id="G_b1250" fbc:label="b1250" fbc:name="b1250" />
      <fbc:geneProduct fbc:id="G_b1252" fbc:label="b1252" fbc:name="b1252" />
      <fbc:geneProduct fbc:id="G_b1260" fbc:label="b1260" fbc:name="b1260" />
      <fbc:geneProduct fbc:id="G_b1261" fbc:label="b1261" fbc:name="b1261" />
      <fbc:geneProduct fbc:id="G_b1262" fbc:label="b1262" fbc:name="b1262" />
      <fbc:geneProduct fbc:id="G_b1263" fbc:label="b1263" fbc:name="b1263" />
      <fbc:geneProduct fbc:id="G_b1264" fbc:label="b1264" fbc:name="b1264" />
      <fbc:geneProduct fbc:id="G_b1270" fbc:label="b1270" fbc:name="b1270" />
      <fbc:geneProduct fbc:id="G_b1276" fbc:label="b1276" fbc:name="b1276" />
      <fbc:geneProduct fbc:id="G_b1277" fbc:label="b1277" fbc:name="b1277" />
      <fbc:geneProduct fbc:id="G_b1278" fbc:label="b1278" fbc:name="b1278" />
      <fbc:geneProduct fbc:id="G_b1281" fbc:label="b1281" fbc:name="b1281" />
      <fbc:geneProduct fbc:id="G_b1288" fbc:label="b1288" fbc:name="b1288" />
      <fbc:geneProduct fbc:id="G_b1291" fbc:label="b1291" fbc:name="b1291" />
      <fbc:geneProduct fbc:id="G_b1296" fbc:label="b1296" fbc:name="b1296" />
[truncated: 2,187,347 more chars]
