# Supplementary material for: Do genome-scale models need exact solvers or clearer standards?
Source: Mol Syst Biol. 2015 Oct 14;11(10):831. doi: 10.15252/msb.20156157 (PMC4631202; doi:10.15252/msb.20156157)
Supplement: Supplementary file 2 — Dataset EV1 [file msb0011-0831-sd2.zip › m_model_collection-master/sbml3/iJP815.xml]

<?xml version='1.0' encoding='UTF-8'?>
<sbml xmlns:fbc="http://www.sbml.org/sbml/level3/version1/fbc/version2" level="3" sboTerm="SBO:0000624" version="1" xmlns="http://www.sbml.org/sbml/level3/version1/core" fbc:required="false">
  <model id="iJP815" fbc:strict="true">
    <listOfUnitDefinitions>
      <unitDefinition id="mmol_per_gDW_per_hr">
        <listOfUnits>
          <unit exponent="1" kind="mole" multiplier="1" scale="-3" />
          <unit exponent="-1" kind="gram" multiplier="1" scale="0" />
          <unit exponent="-1" kind="second" multiplier="3600" scale="0" />
        </listOfUnits>
      </unitDefinition>
    </listOfUnitDefinitions>
    <fbc:listOfObjectives fbc:activeObjective="obj">
      <fbc:objective fbc:id="obj" fbc:type="maximize">
        <fbc:listOfFluxObjectives>
          <fbc:fluxObjective fbc:coefficient="1" fbc:reaction="R_EX_EC9324" />
        </fbc:listOfFluxObjectives>
      </fbc:objective>
    </fbc:listOfObjectives>
    <listOfParameters>
      <parameter constant="true" id="cobra_default_lb" sboTerm="SBO:0000626" units="mmol_per_gDW_per_hr" value="-999999" />
      <parameter constant="true" id="cobra_default_ub" sboTerm="SBO:0000626" units="mmol_per_gDW_per_hr" value="999999" />
      <parameter constant="true" id="cobra_0_bound" sboTerm="SBO:0000626" units="mmol_per_gDW_per_hr" value="0" />
      <parameter constant="true" id="R_IR08984_lower_bound" sboTerm="SBO:0000625" units="mmol_per_gDW_per_hr" value="13" />
      <parameter constant="true" id="R_EX_EC0027_lower_bound" sboTerm="SBO:0000625" units="mmol_per_gDW_per_hr" value="-10" />
    </listOfParameters>
    <listOfCompartments>
      <compartment constant="true" id="Cytosol" name="" />
      <compartment constant="true" id="Extra_organism" name="" />
    </listOfCompartments>
    <listOfSpecies>
      <species boundaryCondition="false" compartment="Extra_organism" constant="false" hasOnlySubstanceUnits="false" id="M_EC0127" name="(S)-Malate[e]" fbc:charge="-2" />
      <species boundaryCondition="false" compartment="Extra_organism" constant="false" hasOnlySubstanceUnits="false" id="M_EC0033" name="Glycine[e]" fbc:charge="0" />
      <species boundaryCondition="false" compartment="Extra_organism" constant="false" hasOnlySubstanceUnits="false" id="M_EC0063" name="L-Tryptophan[e]" fbc:charge="0" />
      <species boundaryCondition="false" compartment="Extra_organism" constant="false" hasOnlySubstanceUnits="false" id="M_EC0090" name="Uracil[e]" fbc:charge="0" />
      <species boundaryCondition="false" compartment="Extra_organism" constant="false" hasOnlySubstanceUnits="false" id="M_EC0007" name="Oxygen[e]" fbc:charge="0" />
      <species boundaryCondition="false" compartment="Extra_organism" constant="false" hasOnlySubstanceUnits="false" id="M_EC0080" name="D-Fructose[e]" fbc:charge="0" />
      <species boundaryCondition="false" compartment="Extra_organism" constant="false" hasOnlySubstanceUnits="false" id="M_EC0599" name="D-Glucarate[e]" fbc:charge="-2" />
      <species boundaryCondition="false" compartment="Extra_organism" constant="false" hasOnlySubstanceUnits="false" id="M_EC0027" name="D-Glucose[e]" fbc:charge="0" />
      <species boundaryCondition="false" compartment="Extra_organism" constant="false" hasOnlySubstanceUnits="false" id="M_EC0359" name="Ethanol[e]" fbc:charge="0" />
      <species boundaryCondition="false" compartment="Extra_organism" constant="false" hasOnlySubstanceUnits="false" id="M_EC0115" name="D-Alanine[e]" fbc:charge="0" />
      <species boundaryCondition="false" compartment="Extra_organism" constant="false" hasOnlySubstanceUnits="false" id="M_EC0103" name="D-Ribose[e]" fbc:charge="0" />
      <species boundaryCondition="false" compartment="Extra_organism" constant="false" hasOnlySubstanceUnits="false" id="M_EC0201" name="Nitrate[e]" fbc:charge="-1" />
      <species boundaryCondition="false" compartment="Extra_organism" constant="false" hasOnlySubstanceUnits="false" id="M_EC0151" name="L-Valine[e]" fbc:charge="0" />
      <species boundaryCondition="false" compartment="Extra_organism" constant="false" hasOnlySubstanceUnits="false" id="M_EC0148" name="Benzoate[e]" fbc:charge="-1" />
      <species boundaryCondition="false" compartment="Extra_organism" constant="false" hasOnlySubstanceUnits="false" id="M_EC0035" name="L-Alanine[e]" fbc:charge="0" />
      <species boundaryCondition="false" compartment="Extra_organism" constant="false" hasOnlySubstanceUnits="false" id="M_EC0011" name="CO2[e]" fbc:charge="0" />
      <species boundaryCondition="false" compartment="Extra_organism" constant="false" hasOnlySubstanceUnits="false" id="M_EC0475" name="2-Dehydro-D-gluconate[e]" fbc:charge="-1" />
      <species boundaryCondition="false" compartment="Extra_organism" constant="false" hasOnlySubstanceUnits="false" id="M_EC0048" name="Sulfate[e]" fbc:charge="-2" />
      <species boundaryCondition="false" compartment="Extra_organism" constant="false" hasOnlySubstanceUnits="false" id="M_EC0214" name="D-Gluconic acid[e]" fbc:charge="-1" />
      <species boundaryCondition="false" compartment="Extra_organism" constant="false" hasOnlySubstanceUnits="false" id="M_EC0275" name="4-Aminobutanoate[e]" fbc:charge="0" />
      <species boundaryCondition="false" compartment="Extra_organism" constant="false" hasOnlySubstanceUnits="false" id="M_EC0029" name="Acetate[e]" fbc:charge="-1" />
      <species boundaryCondition="false" compartment="Extra_organism" constant="false" hasOnlySubstanceUnits="false" id="M_EC0065" name="H+[e]" fbc:charge="1" />
      <species boundaryCondition="false" compartment="Extra_organism" constant="false" hasOnlySubstanceUnits="false" id="M_EC0197" name="Potassium[e]" fbc:charge="1" />
      <species boundaryCondition="false" compartment="Extra_organism" constant="false" hasOnlySubstanceUnits="false" id="M_EC0050" name="L-Arginine[e]" fbc:charge="1" />
      <species boundaryCondition="false" compartment="Extra_organism" constant="false" hasOnlySubstanceUnits="false" id="M_EC0039" name="L-Lysine[e]" fbc:charge="1" />
      <species boundaryCondition="false" compartment="Extra_organism" constant="false" hasOnlySubstanceUnits="false" id="M_EC0064" name="L-Phenylalanine[e]" fbc:charge="0" />
      <species boundaryCondition="false" compartment="Extra_organism" constant="false" hasOnlySubstanceUnits="false" id="M_EC0041" name="L-Aspartate[e]" fbc:charge="-1" />
      <species boundaryCondition="false" compartment="Extra_organism" constant="false" hasOnlySubstanceUnits="false" id="M_EC0058" name="L-Methionine[e]" fbc:charge="0" />
      <species boundaryCondition="false" compartment="Extra_organism" constant="false" hasOnlySubstanceUnits="false" id="M_EC0258" name="Spermidine[e]" fbc:charge="3" />
      <species boundaryCondition="false" compartment="Extra_organism" constant="false" hasOnlySubstanceUnits="false" id="M_EC0052" name="L-Glutamine[e]" fbc:charge="0" />
      <species boundaryCondition="false" compartment="Extra_organism" constant="false" hasOnlySubstanceUnits="false" id="M_EC0302" name="Cytosine[e]" fbc:charge="0" />
      <species boundaryCondition="false" compartment="Extra_organism" constant="false" hasOnlySubstanceUnits="false" id="M_EC0530" name="Betaine[e]" fbc:charge="0" />
      <species boundaryCondition="false" compartment="Extra_organism" constant="false" hasOnlySubstanceUnits="false" id="M_EC0062" name="L-Ornithine[e]" fbc:charge="1" />
      <species boundaryCondition="false" compartment="Extra_organism" constant="false" hasOnlySubstanceUnits="false" id="M_EC9371" name="Carbon[e]" fbc:charge="0" />
      <species boundaryCondition="false" compartment="Extra_organism" constant="false" hasOnlySubstanceUnits="false" id="M_EC0067" name="L-Tyrosine[e]" fbc:charge="0" />
      <species boundaryCondition="false" compartment="Extra_organism" constant="false" hasOnlySubstanceUnits="false" id="M_EC0129" name="L-Asparagine[e]" fbc:charge="0" />
      <species boundaryCondition="false" compartment="Extra_organism" constant="false" hasOnlySubstanceUnits="false" id="M_EC1683" name="1,5-Gluconolactone[e]" fbc:charge="0" />
      <species boundaryCondition="false" compartment="Extra_organism" constant="false" hasOnlySubstanceUnits="false" id="M_EC0645" name="D-Galactonate[e]" fbc:charge="-1" />
      <species boundaryCondition="false" compartment="Extra_organism" constant="false" hasOnlySubstanceUnits="false" id="M_EC0001" name="H2O[e]" fbc:charge="0" />
      <species boundaryCondition="false" compartment="Extra_organism" constant="false" hasOnlySubstanceUnits="false" id="M_EC9324" name="Biomass[e]" fbc:charge="0" />
      <species boundaryCondition="false" compartment="Extra_organism" constant="false" hasOnlySubstanceUnits="false" id="M_EC0136" name="Glycolate[e]" fbc:charge="-1" />
      <species boundaryCondition="false" compartment="Extra_organism" constant="false" hasOnlySubstanceUnits="false" id="M_EC0116" name="Putrescine[e]" fbc:charge="2" />
      <species boundaryCondition="false" compartment="Extra_organism" constant="false" hasOnlySubstanceUnits="false" id="M_EC0082" name="L-Cysteine[e]" fbc:charge="0" />
      <species boundaryCondition="false" compartment="Extra_organism" constant="false" hasOnlySubstanceUnits="false" id="M_EC0083" name="beta-Alanine[e]" fbc:charge="0" />
      <species boundaryCondition="false" compartment="Extra_organism" constant="false" hasOnlySubstanceUnits="false" id="M_EC0156" name="L-Threonine[e]" fbc:charge="0" />
      <species boundaryCondition="false" compartment="Extra_organism" constant="false" hasOnlySubstanceUnits="false" id="M_EC0957" name="NH4+[e]" fbc:charge="1" />
      <species boundaryCondition="false" compartment="Extra_organism" constant="false" hasOnlySubstanceUnits="false" id="M_EC0202" name="Taurine[e]" fbc:charge="0" />
      <species boundaryCondition="false" compartment="Extra_organism" constant="false" hasOnlySubstanceUnits="false" id="M_EC0024" name="2-Oxoglutarate[e]" fbc:charge="-2" />
      <species boundaryCondition="false" compartment="Extra_organism" constant="false" hasOnlySubstanceUnits="false" id="M_EC0104" name="Fumarate[e]" fbc:charge="-2" />
      <species boundaryCondition="false" compartment="Extra_organism" constant="false" hasOnlySubstanceUnits="false" id="M_EC0053" name="L-Serine[e]" fbc:charge="0" />
      <species boundaryCondition="false" compartment="Extra_organism" constant="false" hasOnlySubstanceUnits="false" id="M_EC0954" name="Sodium[e]" fbc:charge="1" />
      <species boundaryCondition="false" compartment="Extra_organism" constant="false" hasOnlySubstanceUnits="false" id="M_EC0262" name="Thiosulfate[e]" fbc:charge="-2" />
      <species boundaryCondition="false" compartment="Extra_organism" constant="false" hasOnlySubstanceUnits="false" id="M_EC0154" name="(S)-Lactate[e]" fbc:charge="-1" />
      <species boundaryCondition="false" compartment="Extra_organism" constant="false" hasOnlySubstanceUnits="false" id="M_EC0644" name="D-Galactarate[e]" fbc:charge="-2" />
      <species boundaryCondition="false" compartment="Extra_organism" constant="false" hasOnlySubstanceUnits="false" id="M_EC0023" name="L-Glutamate[e]" fbc:charge="-1" />
      <species boundaryCondition="false" compartment="Extra_organism" constant="false" hasOnlySubstanceUnits="false" id="M_EC0096" name="Choline[e]" fbc:charge="1" />
      <species boundaryCondition="false" compartment="Extra_organism" constant="false" hasOnlySubstanceUnits="false" id="M_EC0105" name="L-Leucine[e]" fbc:charge="0" />
      <species boundaryCondition="false" compartment="Extra_organism" constant="false" hasOnlySubstanceUnits="false" id="M_EC0126" name="L-Proline[e]" fbc:charge="0" />
      <species boundaryCondition="false" compartment="Extra_organism" constant="false" hasOnlySubstanceUnits="false" id="M_EC0036" name="Succinate[e]" fbc:charge="-2" />
      <species boundaryCondition="false" compartment="Extra_organism" constant="false" hasOnlySubstanceUnits="false" id="M_EC0213" name="(R)-Lactate[e]" fbc:charge="-1" />
      <species boundaryCondition="false" compartment="Extra_organism" constant="false" hasOnlySubstanceUnits="false" id="M_EC0009" name="Orthophosphate[e]" fbc:charge="-2" />
      <species boundaryCondition="false" compartment="Extra_organism" constant="false" hasOnlySubstanceUnits="false" id="M_EC0098" name="Glycerol[e]" fbc:charge="0" />
      <species boundaryCondition="false" compartment="Extra_organism" constant="false" hasOnlySubstanceUnits="false" id="M_EC0317" name="L-Isoleucine[e]" fbc:charge="0" />
      <species boundaryCondition="false" compartment="Extra_organism" constant="false" hasOnlySubstanceUnits="false" id="M_EC0117" name="L-Histidine[e]" fbc:charge="0" />
      <species boundaryCondition="false" compartment="Extra_organism" constant="false" hasOnlySubstanceUnits="false" id="M_EC0539" name="D-Serine[e]" fbc:charge="0" />
      <species boundaryCondition="false" compartment="Cytosol" constant="false" hasOnlySubstanceUnits="false" id="M_C0127" name="(S)-Malate" fbc:charge="-2" />
      <species boundaryCondition="false" compartment="Cytosol" constant="false" hasOnlySubstanceUnits="false" id="M_C0032" name="Oxaloacetate" fbc:charge="-2" />
      <species boundaryCondition="false" compartment="Cytosol" constant="false" hasOnlySubstanceUnits="false" id="M_C0071" name="Urea" fbc:charge="0" />
      <species boundaryCondition="false" compartment="Cytosol" constant="false" hasOnlySubstanceUnits="false" id="M_C0206" name="Palmitate" fbc:charge="-1" />
      <species boundaryCondition="false" compartment="Cytosol" constant="false" hasOnlySubstanceUnits="false" id="M_C0443" name="3',5'-Cyclic AMP" fbc:charge="-1" />
      <species boundaryCondition="false" compartment="Cytosol" constant="false" hasOnlySubstanceUnits="false" id="M_C0118" name="Butanoyl-CoA" fbc:charge="-4" />
      <species boundaryCondition="false" compartment="Cytosol" constant="false" hasOnlySubstanceUnits="false" id="M_C9313" name="phosphatidylserine (Ecoli) **" fbc:charge="-50" />
      <species boundaryCondition="false" compartment="Cytosol" constant="false" hasOnlySubstanceUnits="false" id="M_C0959" name="dITP" fbc:charge="0" />
      <species boundaryCondition="false" compartment="Cytosol" constant="false" hasOnlySubstanceUnits="false" id="M_C3509" name="UDP-3-O-(3-hydroxytetradecanoyl)-D-glucosamine" fbc:charge="-1" />
      <species boundaryCondition="false" compartment="Cytosol" constant="false" hasOnlySubstanceUnits="false" id="M_C0358" name="Estrone" fbc:charge="0" />
      <species boundaryCondition="false" compartment="Cytosol" constant="false" hasOnlySubstanceUnits="false" id="M_C9254" name="2-Octaprenyl-3-methyl-5-hydroxy-6-methoxy-1,4-benzoquinol" fbc:charge="0" />
      <species boundaryCondition="false" compartment="Cytosol" constant="false" hasOnlySubstanceUnits="false" id="M_C2927" name="UDP-N-acetylmuramoyl-L-alanyl-D-glutamyl-6-carboxy-L-lysyl-D-alanyl-D-alanine" fbc:charge="-4" />
      <species boundaryCondition="false" compartment="Cytosol" constant="false" hasOnlySubstanceUnits="false" id="M_C0798" name="Orotidine 5'-phosphate" fbc:charge="-3" />
      <species boundaryCondition="false" compartment="Cytosol" constant="false" hasOnlySubstanceUnits="false" id="M_C0805" name="D-Arabinose 5-phosphate" fbc:charge="-2" />
      <species boundaryCondition="false" compartment="Cytosol" constant="false" hasOnlySubstanceUnits="false" id="M_C0084" name="Propanoyl-CoA" fbc:charge="-4" />
      <species boundaryCondition="false" compartment="Cytosol" constant="false" hasOnlySubstanceUnits="false" id="M_C0512" name="dTDP-4-dehydro-6-deoxy-L-mannose" fbc:charge="-2" />
      <species boundaryCondition="false" compartment="Cytosol" constant="false" hasOnlySubstanceUnits="false" id="M_C0463" name="3-Sulfino-L-alanine" fbc:charge="0" />
      <species boundaryCondition="false" compartment="Cytosol" constant="false" hasOnlySubstanceUnits="false" id="M_C0194" name="Dimethylallyl diphosphate" fbc:charge="-3" />
      <species boundaryCondition="false" compartment="Cytosol" constant="false" hasOnlySubstanceUnits="false" id="M_C2942" name="2,3,2'3'-Tetrakis(3-hydroxytetradecanoyl)-D-glucosaminyl-1,6-beta-D-glucosamine 1,4'-bisphosphate" fbc:charge="-4" />
      <species boundaryCondition="false" compartment="Cytosol" constant="false" hasOnlySubstanceUnits="false" id="M_C3503" name="(R)-2-Oxo-3-methylpentanoate" fbc:charge="-1" />
      <species boundaryCondition="false" compartment="Cytosol" constant="false" hasOnlySubstanceUnits="false" id="M_C2516" name="CMP-3-deoxy-D-manno-octulosonate" fbc:charge="-2" />
      <species boundaryCondition="false" compartment="Cytosol" constant="false" hasOnlySubstanceUnits="false" id="M_C2523" name="N-Acetyl-L-glutamate 5-phosphate" fbc:charge="-3" />
      <species boundaryCondition="false" compartment="Cytosol" constant="false" hasOnlySubstanceUnits="false" id="M_C3808" name="Hydrogenobyrinate a,c diamide" fbc:charge="-4" />
      <species boundaryCondition="false" compartment="Cytosol" constant="false" hasOnlySubstanceUnits="false" id="M_C0846" name="S-Succinyldihydrolipoamide" fbc:charge="-1" />
      <species boundaryCondition="false" compartment="Cytosol" constant="false" hasOnlySubstanceUnits="false" id="M_C0031" name="GDP" fbc:charge="-3" />
      <species boundaryCondition="false" compartment="Cytosol" constant="false" hasOnlySubstanceUnits="false" id="M_C3051" name="(S)-Hydroxyoctanoyl-CoA" fbc:charge="-4" />
      <species boundaryCondition="false" compartment="Cytosol" constant="false" hasOnlySubstanceUnits="false" id="M_C8608" name="4-(Cytidine 5'-diphospho)-2-C-methyl-D-erythritol" fbc:charge="-2" />
      <species boundaryCondition="false" compartment="Cytosol" constant="false" hasOnlySubstanceUnits="false" id="M_C0728" name="O-Phospho-L-serine" fbc:charge="-2" />
      <species boundaryCondition="false" compartment="Cytosol" constant="false" hasOnlySubstanceUnits="false" id="M_C2161" name="3-Methyl-2-oxopentanoate" fbc:charge="0" />
      <species boundaryCondition="false" compartment="Cytosol" constant="false" hasOnlySubstanceUnits="false" id="M_C3811" name="Adenosyl cobyrinate a,c diamide" fbc:charge="0" />
      <species boundaryCondition="false" compartment="Cytosol" constant="false" hasOnlySubstanceUnits="false" id="M_C0029" name="Acetate" fbc:charge="-1" />
      <species boundaryCondition="false" compartment="Cytosol" constant="false" hasOnlySubstanceUnits="false" id="M_C0325" name="Dihydrofolate" fbc:charge="-1" />
      <species boundaryCondition="false" compartment="Cytosol" constant="false" hasOnlySubstanceUnits="false" id="M_C2133" name="N2-Succinyl-L-ornithine" fbc:charge="-1" />
      <species boundaryCondition="false" compartment="Cytosol" constant="false" hasOnlySubstanceUnits="false" id="M_C0889" name="Guanosine 3',5'-bis(diphosphate)" fbc:charge="-6" />
      <species boundaryCondition="false" compartment="Cytosol" constant="false" hasOnlySubstanceUnits="false" id="M_C0350" name="Nicotinamide D-ribonucleotide" fbc:charge="-1" />
      <species boundaryCondition="false" compartment="Cytosol" constant="false" hasOnlySubstanceUnits="false" id="M_C0968" name="PQQH2" fbc:charge="0" />
      <species boundaryCondition="false" compartment="Cytosol" constant="false" hasOnlySubstanceUnits="false" id="M_C3390" name="S-Sulfo-L-cysteine" fbc:charge="0" />
      <species boundaryCondition="false" compartment="Cytosol" constant="false" hasOnlySubstanceUnits="false" id="M_C2203" name="myo-Inositol 4-phosphate" fbc:charge="0" />
      <species boundaryCondition="false" compartment="Cytosol" constant="false" hasOnlySubstanceUnits="false" id="M_C3510" name="3-Deoxy-D-manno-octulosonyl-lipid IV(A)" fbc:charge="-5" />
      <species boundaryCondition="false" compartment="Cytosol" constant="false" hasOnlySubstanceUnits="false" id="M_C0058" name="L-Methionine" fbc:charge="0" />
      <species boundaryCondition="false" compartment="Cytosol" constant="false" hasOnlySubstanceUnits="false" id="M_C0153" name="Cellobiose" fbc:charge="0" />
      <species boundaryCondition="false" compartment="Cytosol" constant="false" hasOnlySubstanceUnits="false" id="M_C0211" name="Prephenate" fbc:charge="-2" />
      <species boundaryCondition="false" compartment="Cytosol" constant="false" hasOnlySubstanceUnits="false" id="M_C0015" name="FAD" fbc:charge="-2" />
      <species boundaryCondition="false" compartment="Cytosol" constant="false" hasOnlySubstanceUnits="false" id="M_C9377" name="3-Oxododecanoyl-[acyl-carrier protein]" fbc:charge="-1" />
      <species boundaryCondition="false" compartment="Cytosol" constant="false" hasOnlySubstanceUnits="false" id="M_C2932" name="2-Amino-4-hydroxy-6-(erythro-1,2,3-trihydroxypropyl)dihydropteridine triphosphate" fbc:charge="-3" />
      <species boundaryCondition="false" compartment="Cytosol" constant="false" hasOnlySubstanceUnits="false" id="M_C2073" name="N2-Succinyl-L-arginine" fbc:charge="-1" />
      <species boundaryCondition="false" compartment="Cytosol" constant="false" hasOnlySubstanceUnits="false" id="M_C9282" name="L-Glutamyl-tRNA(Glu)" fbc:charge="0" />
      <species boundaryCondition="false" compartment="Cytosol" constant="false" hasOnlySubstanceUnits="false" id="M_C1145" name="Chitobiose" fbc:charge="0" />
      <species boundaryCondition="false" compartment="Cytosol" constant="false" hasOnlySubstanceUnits="false" id="M_C0861" name="3-Deoxy-D-manno-octulosonate" fbc:charge="-1" />
      <species boundaryCondition="false" compartment="Cytosol" constant="false" hasOnlySubstanceUnits="false" id="M_C0337" name="N2-Acetyl-L-ornithine" fbc:charge="0" />
      <species boundaryCondition="false" compartment="Cytosol" constant="false" hasOnlySubstanceUnits="false" id="M_C0101" name="5-Phospho-alpha-D-ribose 1-diphosphate" fbc:charge="-5" />
      <species boundaryCondition="false" compartment="Cytosol" constant="false" hasOnlySubstanceUnits="false" id="M_C0340" name="5-Methyltetrahydrofolate" fbc:charge="-1" />
      <species boundaryCondition="false" compartment="Cytosol" constant="false" hasOnlySubstanceUnits="false" id="M_C0076" name="Succinyl-CoA" fbc:charge="-5" />
      <species boundaryCondition="false" compartment="Cytosol" constant="false" hasOnlySubstanceUnits="false" id="M_C9381" name="Butyryl-[acyl-carrier protein]" fbc:charge="-1" />
      <species boundaryCondition="false" compartment="Cytosol" constant="false" hasOnlySubstanceUnits="false" id="M_C0062" name="L-Ornithine" fbc:charge="1" />
      <species boundaryCondition="false" compartment="Cytosol" constant="false" hasOnlySubstanceUnits="false" id="M_C0571" name="Urocanate" fbc:charge="-1" />
      <species boundaryCondition="false" compartment="Cytosol" constant="false" hasOnlySubstanceUnits="false" id="M_C0139" name="Phenylpyruvate" fbc:charge="-1" />
      <species boundaryCondition="false" compartment="Cytosol" constant="false" hasOnlySubstanceUnits="false" id="M_C0389" name="Folic acid" fbc:charge="0" />
      <species boundaryCondition="false" compartment="Cytosol" constant="false" hasOnlySubstanceUnits="false" id="M_C0825" name="S-Adenosylmethioninamine" fbc:charge="2" />
      <species boundaryCondition="false" compartment="Cytosol" constant="false" hasOnlySubstanceUnits="false" id="M_C0129" name="L-Asparagine" fbc:charge="0" />
      <species boundaryCondition="false" compartment="Cytosol" constant="false" hasOnlySubstanceUnits="false" id="M_C0917" name="5-O-(1-Carboxyvinyl)-3-phosphoshikimate" fbc:charge="-4" />
      <species boundaryCondition="false" compartment="Cytosol" constant="false" hasOnlySubstanceUnits="false" id="M_C0859" name="Nicotinate D-ribonucleotide" fbc:charge="-2" />
      <species boundaryCondition="false" compartment="Cytosol" constant="false" hasOnlySubstanceUnits="false" id="M_C5073" name="D-Glycero-D-manno-heptose 1-phosphate" fbc:charge="-2" />
      <species boundaryCondition="false" compartment="Cytosol" constant="false" hasOnlySubstanceUnits="false" id="M_C3466" name="D-4-Hydroxy-2-oxoglutarate" fbc:charge="0" />
      <species boundaryCondition="false" compartment="Cytosol" constant="false" hasOnlySubstanceUnits="false" id="M_C2890" name="1-(5'-Phosphoribosyl)-5-amino-4-(N-succinocarboxamide)-imidazole" fbc:charge="-4" />
      <species boundaryCondition="false" compartment="Cytosol" constant="false" hasOnlySubstanceUnits="false" id="M_C9447" name="cis-9-hexadecenoyl-acp" fbc:charge="-1" />
      <species boundaryCondition="false" compartment="Cytosol" constant="false" hasOnlySubstanceUnits="false" id="M_C0758" name="N-Formyl-L-glutamate" fbc:charge="-2" />
      <species boundaryCondition="false" compartment="Cytosol" constant="false" hasOnlySubstanceUnits="false" id="M_C1954" name="5-Phosphoribosylamine" fbc:charge="-1" />
      <species boundaryCondition="false" compartment="Cytosol" constant="false" hasOnlySubstanceUnits="false" id="M_C0218" name="Hypoxanthine" fbc:charge="0" />
      <species boundaryCondition="false" compartment="Cytosol" constant="false" hasOnlySubstanceUnits="false" id="M_C0135" name="D-Mannose" fbc:charge="0" />
      <species boundaryCondition="false" compartment="Cytosol" constant="false" hasOnlySubstanceUnits="false" id="M_C0014" name="UDP" fbc:charge="-3" />
      <species boundaryCondition="false" compartment="Cytosol" constant="false" hasOnlySubstanceUnits="false" id="M_C0348" name="2,3,4,5-Tetrahydropyridine-2-carboxylate" fbc:charge="0" />
      <species boundaryCondition="false" compartment="Cytosol" constant="false" hasOnlySubstanceUnits="false" id="M_C0049" name="FMN" fbc:charge="-2" />
      <species boundaryCondition="false" compartment="Cytosol" constant="false" hasOnlySubstanceUnits="false" id="M_C3447" name="Biotinyl-5'-AMP" fbc:charge="-1" />
      <species boundaryCondition="false" compartment="Cytosol" constant="false" hasOnlySubstanceUnits="false" id="M_C0285" name="3,4-Dihydroxy-L-phenylalanine" fbc:charge="0" />
      <species boundaryCondition="false" compartment="Cytosol" constant="false" hasOnlySubstanceUnits="false" id="M_C2999" name="3-Aminoisobutanoate" fbc:charge="0" />
      <species boundaryCondition="false" compartment="Cytosol" constant="false" hasOnlySubstanceUnits="false" id="M_C0772" name="6-Carboxyhexanoyl-CoA" fbc:charge="-5" />
      <species boundaryCondition="false" compartment="Cytosol" constant="false" hasOnlySubstanceUnits="false" id="M_C3574" name="3-Butyn-1-al" fbc:charge="0" />
      <species boundaryCondition="false" compartment="Cytosol" constant="false" hasOnlySubstanceUnits="false" id="M_C0124" name="Phenol" fbc:charge="0" />
      <species boundaryCondition="false" compartment="Cytosol" constant="false" hasOnlySubstanceUnits="false" id="M_C0627" name="Cob(I)alamin" fbc:charge="6" />
      <species boundaryCondition="false" compartment="Cytosol" constant="false" hasOnlySubstanceUnits="false" id="M_C0234" name="HCO3-" fbc:charge="-1" />
      <species boundaryCondition="false" compartment="Cytosol" constant="false" hasOnlySubstanceUnits="false" id="M_C3421" name="Undecaprenyl-diphospho-N-acetylmuramoyl-(N-acetylglucosamine)-L-alanyl-D-glutamyl-L-lysyl-D-alanyl-D-alanine" fbc:charge="0" />
      <species boundaryCondition="false" compartment="Cytosol" constant="false" hasOnlySubstanceUnits="false" id="M_C3092" name="Selenomethionine" fbc:charge="0" />
      <species boundaryCondition="false" compartment="Cytosol" constant="false" hasOnlySubstanceUnits="false" id="M_C9452" name="R-3-hydroxy-(11Z)-octadecenoyl-ACP" fbc:charge="-1" />
      <species boundaryCondition="false" compartment="Cytosol" constant="false" hasOnlySubstanceUnits="false" id="M_C0023" name="L-Glutamate" fbc:charge="-1" />
      <species boundaryCondition="false" compartment="Cytosol" constant="false" hasOnlySubstanceUnits="false" id="M_C0096" name="Choline" fbc:charge="1" />
      <species boundaryCondition="false" compartment="Cytosol" constant="false" hasOnlySubstanceUnits="false" id="M_C9263" name="Acetoacetyl-ACP" fbc:charge="-1" />
      <species boundaryCondition="false" compartment="Cytosol" constant="false" hasOnlySubstanceUnits="false" id="M_C3667" name="Precorrin 6X" fbc:charge="0" />
      <species boundaryCondition="false" compartment="Cytosol" constant="false" hasOnlySubstanceUnits="false" id="M_C2339" name="N6-(1,2-Dicarboxyethyl)-AMP" fbc:charge="-4" />
      <species boundaryCondition="false" compartment="Cytosol" constant="false" hasOnlySubstanceUnits="false" id="M_C0486" name="N-Acetyl-D-mannosamine" fbc:charge="0" />
      <species boundaryCondition="false" compartment="Cytosol" constant="false" hasOnlySubstanceUnits="false" id="M_C2114" name="Aminoimidazole ribotide" fbc:charge="-2" />
      <species boundaryCondition="false" compartment="Cytosol" constant="false" hasOnlySubstanceUnits="false" id="M_C0509" name="(S)-2-Methyl-3-oxopropanoyl-CoA" fbc:charge="-5" />
      <species boundaryCondition="false" compartment="Cytosol" constant="false" hasOnlySubstanceUnits="false" id="M_C0569" name="3-(2-Aminoethyl)-1H-indol-5-ol" fbc:charge="0" />
      <species boundaryCondition="false" compartment="Cytosol" constant="false" hasOnlySubstanceUnits="false" id="M_C3116" name="Oxalosuccinate" fbc:charge="0" />
      <species boundaryCondition="false" compartment="Cytosol" constant="false" hasOnlySubstanceUnits="false" id="M_C0008" name="ADP" fbc:charge="-3" />
      <species boundaryCondition="false" compartment="Cytosol" constant="false" hasOnlySubstanceUnits="false" id="M_C0716" name="2-Phosphoglycolate" fbc:charge="-3" />
      <species boundaryCondition="false" compartment="Cytosol" constant="false" hasOnlySubstanceUnits="false" id="M_C0098" name="Glycerol" fbc:charge="0" />
      <species boundaryCondition="false" compartment="Cytosol" constant="false" hasOnlySubstanceUnits="false" id="M_C9440" name="trans,cis-Dodec-2,5-dienoyl-acp" fbc:charge="-1" />
      <species boundaryCondition="false" compartment="Cytosol" constant="false" hasOnlySubstanceUnits="false" id="M_C3429" name="Undecaprenyl-diphospho-N-acetylmuramoyl-(N-acetylglucosamine)-L-alanyl-D-glutamyl-meso-2,6-diaminopimeloyl-D-alanyl-D-alanine" fbc:charge="-4" />
      <species boundaryCondition="false" compartment="Cytosol" constant="false" hasOnlySubstanceUnits="false" id="M_C0043" name="UDP-D-galactose" fbc:charge="-2" />
      <species boundaryCondition="false" compartment="Cytosol" constant="false" hasOnlySubstanceUnits="false" id="M_C2582" name="N-Acetyl-D-glucosamine 1-phosphate" fbc:charge="-2" />
      <species boundaryCondition="false" compartment="Cytosol" constant="false" hasOnlySubstanceUnits="false" id="M_C0391" name="L-Cysteate" fbc:charge="0" />
      <species boundaryCondition="false" compartment="Cytosol" constant="false" hasOnlySubstanceUnits="false" id="M_C0743" name="Hydroxymethylbilane" fbc:charge="-8" />
      <species boundaryCondition="false" compartment="Cytosol" constant="false" hasOnlySubstanceUnits="false" id="M_C3502" name="(R)-2,3-Dihydroxy-3-methylpentanoate" fbc:charge="-1" />
      <species boundaryCondition="false" compartment="Cytosol" constant="false" hasOnlySubstanceUnits="false" id="M_C0021" name="Iron" fbc:charge="2" />
      <species boundaryCondition="false" compartment="Cytosol" constant="false" hasOnlySubstanceUnits="false" id="M_C0523" name="dCDP" fbc:charge="-3" />
      <species boundaryCondition="false" compartment="Cytosol" constant="false" hasOnlySubstanceUnits="false" id="M_C3732" name="Precorrin 4" fbc:charge="-8" />
      <species boundaryCondition="false" compartment="Cytosol" constant="false" hasOnlySubstanceUnits="false" id="M_C0288" name="dAMP" fbc:charge="-2" />
      <species boundaryCondition="false" compartment="Cytosol" constant="false" hasOnlySubstanceUnits="false" id="M_C0193" name="10-Formyltetrahydrofolate" fbc:charge="-1" />
      <species boundaryCondition="false" compartment="Cytosol" constant="false" hasOnlySubstanceUnits="false" id="M_C2449" name="1D-myo-Inositol 3-phosphate" fbc:charge="0" />
      <species boundaryCondition="false" compartment="Cytosol" constant="false" hasOnlySubstanceUnits="false" id="M_C0119" name="myo-Inositol" fbc:charge="0" />
      <species boundaryCondition="false" compartment="Cytosol" constant="false" hasOnlySubstanceUnits="false" id="M_C2907" name="MurAc(oyl-L-Ala-D-gamma-Glu-L-Lys-D-Ala-D-Ala)-diphospho-undecaprenol" fbc:charge="0" />
      <species boundaryCondition="false" compartment="Cytosol" constant="false" hasOnlySubstanceUnits="false" id="M_C0244" name="ADPribose" fbc:charge="-2" />
      <species boundaryCondition="false" compartment="Cytosol" constant="false" hasOnlySubstanceUnits="false" id="M_C9378" name="(R)-3-Hydroxydodecanoyl-[acyl-carrier protein]" fbc:charge="-1" />
      <species boundaryCondition="false" compartment="Cytosol" constant="false" hasOnlySubstanceUnits="false" id="M_C3162" name="3alpha,7alpha-Dihydroxy-5beta-cholest-24-enoyl-CoA" fbc:charge="0" />
      <species boundaryCondition="false" compartment="Cytosol" constant="false" hasOnlySubstanceUnits="false" id="M_C0351" name="dCTP" fbc:charge="-4" />
      <species boundaryCondition="false" compartment="Cytosol" constant="false" hasOnlySubstanceUnits="false" id="M_C2066" name="L-Glutamyl 5-phosphate" fbc:charge="-2" />
      <species boundaryCondition="false" compartment="Cytosol" constant="false" hasOnlySubstanceUnits="false" id="M_C8691" name="Cobalt-dihydro-precorrin 6" fbc:charge="0" />
      <species boundaryCondition="false" compartment="Cytosol" constant="false" hasOnlySubstanceUnits="false" id="M_C2705" name="4-Carboxy-2-hydroxymuconate semialdehyde" fbc:charge="0" />
      <species boundaryCondition="false" compartment="Cytosol" constant="false" hasOnlySubstanceUnits="false" id="M_C0999" name="Cys-Gly" fbc:charge="0" />
      <species boundaryCondition="false" compartment="Cytosol" constant="false" hasOnlySubstanceUnits="false" id="M_C0690" name="3-Dehydroquinate" fbc:charge="-1" />
      <species boundaryCondition="false" compartment="Cytosol" constant="false" hasOnlySubstanceUnits="false" id="M_C3241" name="3,4-Dihydroxymandelaldehyde" fbc:charge="0" />
      <species boundaryCondition="false" compartment="Cytosol" constant="false" hasOnlySubstanceUnits="false" id="M_C0752" name="7,8-Diaminononanoate" fbc:charge="1" />
      <species boundaryCondition="false" compartment="Cytosol" constant="false" hasOnlySubstanceUnits="false" id="M_C3374" name="2-Hexaprenyl-6-methoxy-1,4-benzoquinone" fbc:charge="0" />
      <species boundaryCondition="false" compartment="Cytosol" constant="false" hasOnlySubstanceUnits="false" id="M_C2169" name="5-Formyltetrahydrofolate" fbc:charge="0" />
      <species boundaryCondition="false" compartment="Cytosol" constant="false" hasOnlySubstanceUnits="false" id="M_C2941" name="N-(5'-Phospho-D-1'-ribulosylformimino)-5-amino-1-(5''-phospho-D-ribosyl)-4-imidazolecarboxamide" fbc:charge="-4" />
      <species boundaryCondition="false" compartment="Cytosol" constant="false" hasOnlySubstanceUnits="false" id="M_C3045" name="3-Oxopalmitoyl-CoA" fbc:charge="-4" />
      <species boundaryCondition="false" compartment="Cytosol" constant="false" hasOnlySubstanceUnits="false" id="M_C0379" name="Shikimate" fbc:charge="-1" />
      <species boundaryCondition="false" compartment="Cytosol" constant="false" hasOnlySubstanceUnits="false" id="M_C0415" name="Pyridoxamine" fbc:charge="1" />
      <species boundaryCondition="false" compartment="Cytosol" constant="false" hasOnlySubstanceUnits="false" id="M_C9312" name="Phosphatidylglycerophosphate (Ecoli) **" fbc:charge="-150" />
      <species boundaryCondition="false" compartment="Cytosol" constant="false" hasOnlySubstanceUnits="false" id="M_C0113" name="dATP" fbc:charge="-4" />
      <species boundaryCondition="false" compartment="Cytosol" constant="false" hasOnlySubstanceUnits="false" id="M_C3404" name="Iminoaspartate" fbc:charge="-1" />
      <species boundaryCondition="false" compartment="Cytosol" constant="false" hasOnlySubstanceUnits="false" id="M_C2394" name="(S)-1-Pyrroline-5-carboxylate" fbc:charge="-1" />
      <species boundaryCondition="false" compartment="Cytosol" constant="false" hasOnlySubstanceUnits="false" id="M_C0189" name="3,4-Dihydroxybenzoate" fbc:charge="-1" />
      <species boundaryCondition="false" compartment="Cytosol" constant="false" hasOnlySubstanceUnits="false" id="M_C2597" name="L-1-Pyrroline-3-hydroxy-5-carboxylate" fbc:charge="0" />
      <species boundaryCondition="false" compartment="Cytosol" constant="false" hasOnlySubstanceUnits="false" id="M_C8767" name="3-Amino-2-oxopropyl phosphate" fbc:charge="0" />
      <species boundaryCondition="false" compartment="Cytosol" constant="false" hasOnlySubstanceUnits="false" id="M_C0342" name="alpha-D-Ribose 1-phosphate" fbc:charge="-2" />
      <species boundaryCondition="false" compartment="Cytosol" constant="false" hasOnlySubstanceUnits="false" id="M_C2849" name="1-(5'-Phosphoribosyl)-5-formamido-4-imidazolecarboxamide" fbc:charge="-2" />
      <species boundaryCondition="false" compartment="Cytosol" constant="false" hasOnlySubstanceUnits="false" id="M_C3419" name="N-Acetyl-D-muramoate" fbc:charge="-1" />
      <species boundaryCondition="false" compartment="Cytosol" constant="false" hasOnlySubstanceUnits="false" id="M_C3326" name="Se-Adenosylselenomethionine" fbc:charge="0" />
      <species boundaryCondition="false" compartment="Cytosol" constant="false" hasOnlySubstanceUnits="false" id="M_C7021" name="Benzoylsuccinyl-CoA" fbc:charge="0" />
      <species boundaryCondition="false" compartment="Cytosol" constant="false" hasOnlySubstanceUnits="false" id="M_C0579" name="D-Sorbitol" fbc:charge="0" />
      <species boundaryCondition="false" compartment="Cytosol" constant="false" hasOnlySubstanceUnits="false" id="M_C9448" name="trans,cis-hexadec-2,9-dienoyl-acp" fbc:charge="-1" />
      <species boundaryCondition="false" compartment="Cytosol" constant="false" hasOnlySubstanceUnits="false" id="M_C0480" name="D-Mannose 1-phosphate" fbc:charge="-2" />
      <species boundaryCondition="false" compartment="Cytosol" constant="false" hasOnlySubstanceUnits="false" id="M_C0341" name="L-Aspartate 4-semialdehyde" fbc:charge="0" />
      <species boundaryCondition="false" compartment="Cytosol" constant="false" hasOnlySubstanceUnits="false" id="M_C3810" name="Cob(I)yrinate a,c diamide" fbc:charge="0" />
      <species boundaryCondition="false" compartment="Cytosol" constant="false" hasOnlySubstanceUnits="false" id="M_C0107" name="Ferricytochrome c" fbc:charge="3" />
      <species boundaryCondition="false" compartment="Cytosol" constant="false" hasOnlySubstanceUnits="false" id="M_C0087" name="D-Glucose 1-phosphate" fbc:charge="-2" />
      <species boundaryCondition="false" compartment="Cytosol" constant="false" hasOnlySubstanceUnits="false" id="M_C0077" name="D-Glucose 6-phosphate" fbc:charge="-2" />
      <species boundaryCondition="false" compartment="Cytosol" constant="false" hasOnlySubstanceUnits="false" id="M_C0444" name="Betaine aldehyde" fbc:charge="1" />
      <species boundaryCondition="false" compartment="Cytosol" constant="false" hasOnlySubstanceUnits="false" id="M_C8622" name="2-C-Methyl-D-erythritol 2,4-cyclodiphosphate" fbc:charge="-2" />
      <species boundaryCondition="false" compartment="Cytosol" constant="false" hasOnlySubstanceUnits="false" id="M_C9380" name="But-2-enoyl-[acyl-carrier protein]" fbc:charge="-1" />
      <species boundaryCondition="false" compartment="Cytosol" constant="false" hasOnlySubstanceUnits="false" id="M_C0221" name="Glycolaldehyde" fbc:charge="0" />
      <species boundaryCondition="false" compartment="Cytosol" constant="false" hasOnlySubstanceUnits="false" id="M_C0039" name="L-Lysine" fbc:charge="1" />
      <species boundaryCondition="false" compartment="Cytosol" constant="false" hasOnlySubstanceUnits="false" id="M_C0064" name="L-Phenylalanine" fbc:charge="0" />
      <species boundaryCondition="false" compartment="Cytosol" constant="false" hasOnlySubstanceUnits="false" id="M_C0417" name="Triphosphate" fbc:charge="0" />
      <species boundaryCondition="false" compartment="Cytosol" constant="false" hasOnlySubstanceUnits="false" id="M_C0012" name="Pyrophosphate" fbc:charge="-3" />
      <species boundaryCondition="false" compartment="Cytosol" constant="false" hasOnlySubstanceUnits="false" id="M_C2753" name="di-trans,poly-cis-Undecaprenyl diphosphate" fbc:charge="0" />
      <species boundaryCondition="false" compartment="Cytosol" constant="false" hasOnlySubstanceUnits="false" id="M_C3219" name="3-Sulfopyruvate" fbc:charge="0" />
      <species boundaryCondition="false" compartment="Cytosol" constant="false" hasOnlySubstanceUnits="false" id="M_C0045" name="Adenosine 3',5'-bisphosphate" fbc:charge="-4" />
      <species boundaryCondition="false" compartment="Cytosol" constant="false" hasOnlySubstanceUnits="false" id="M_C0507" name="meso-2,6-Diaminoheptanedioate" fbc:charge="0" />
      <species boundaryCondition="false" compartment="Cytosol" constant="false" hasOnlySubstanceUnits="false" id="M_C1002" name="Gallate" fbc:charge="0" />
      <species boundaryCondition="false" compartment="Cytosol" constant="false" hasOnlySubstanceUnits="false" id="M_C0370" name="Tyramine" fbc:charge="0" />
      <species boundaryCondition="false" compartment="Cytosol" constant="false" hasOnlySubstanceUnits="false" id="M_C0762" name="UDP-N-acetylmuramate" fbc:charge="-3" />
      <species boundaryCondition="false" compartment="Cytosol" constant="false" hasOnlySubstanceUnits="false" id="M_C2923" name="UDP-N-acetylmuramoyl-L-alanyl-D-gamma-glutamyl-meso-2,6-diaminopimelate" fbc:charge="-4" />
      <species boundaryCondition="false" compartment="Cytosol" constant="false" hasOnlySubstanceUnits="false" id="M_C1522" name="L-Cystathionine" fbc:charge="0" />
      <species boundaryCondition="false" compartment="Cytosol" constant="false" hasOnlySubstanceUnits="false" id="M_C3467" name="L-erythro-4-Hydroxyglutamate" fbc:charge="0" />
      <species boundaryCondition="false" compartment="Cytosol" constant="false" hasOnlySubstanceUnits="false" id="M_C0001" name="H2O" fbc:charge="0" />
      <species boundaryCondition="false" compartment="Cytosol" constant="false" hasOnlySubstanceUnits="false" id="M_C3218" name="3-Sulfinylpyruvate" fbc:charge="0" />
      <species boundaryCondition="false" compartment="Cytosol" constant="false" hasOnlySubstanceUnits="false" id="M_C0116" name="Putrescine" fbc:charge="2" />
      <species boundaryCondition="false" compartment="Cytosol" constant="false" hasOnlySubstanceUnits="false" id="M_C0506" name="5-Dehydro-4-deoxy-D-glucarate" fbc:charge="-2" />
      <species boundaryCondition="false" compartment="Cytosol" constant="false" hasOnlySubstanceUnits="false" id="M_C0136" name="Glycolate" fbc:charge="-1" />
      <species boundaryCondition="false" compartment="Cytosol" constant="false" hasOnlySubstanceUnits="false" id="M_C9396" name="3-Oxotetradecanoyl-[acyl-carrier protein]" fbc:charge="-1" />
      <species boundaryCondition="false" compartment="Cytosol" constant="false" hasOnlySubstanceUnits="false" id="M_C0144" name="Cobalt" fbc:charge="0" />
      <species boundaryCondition="false" compartment="Cytosol" constant="false" hasOnlySubstanceUnits="false" id="M_C2153" name="(R)-S-Lactoylglutathione" fbc:charge="-1" />
      <species boundaryCondition="false" compartment="Cytosol" constant="false" hasOnlySubstanceUnits="false" id="M_C0100" name="D-Glyceraldehyde 3-phosphate" fbc:charge="-2" />
      <species boundaryCondition="false" compartment="Cytosol" constant="false" hasOnlySubstanceUnits="false" id="M_C0965" name="Carbonic acid" fbc:charge="0" />
      <species boundaryCondition="false" compartment="Cytosol" constant="false" hasOnlySubstanceUnits="false" id="M_C0824" name="S-Acetyldihydrolipoamide" fbc:charge="0" />
      <species boundaryCondition="false" compartment="Cytosol" constant="false" hasOnlySubstanceUnits="false" id="M_C0120" name="N-Acetyl-D-glucosamine" fbc:charge="0" />
      <species boundaryCondition="false" compartment="Cytosol" constant="false" hasOnlySubstanceUnits="false" id="M_C0286" name="(S)-3-Hydroxy-3-methylglutaryl-CoA" fbc:charge="-5" />
      <species boundaryCondition="false" compartment="Cytosol" constant="false" hasOnlySubstanceUnits="false" id="M_C0254" name="Isocitrate" fbc:charge="-3" />
      <species boundaryCondition="false" compartment="Cytosol" constant="false" hasOnlySubstanceUnits="false" id="M_C0177" name="Thymidine" fbc:charge="0" />
      <species boundaryCondition="false" compartment="Cytosol" constant="false" hasOnlySubstanceUnits="false" id="M_C9387" name="trans-Oct-2-enoyl-[acp]" fbc:charge="-1" />
      <species boundaryCondition="false" compartment="Cytosol" constant="false" hasOnlySubstanceUnits="false" id="M_C9260" name="5-phosphoribosyl-5-carboxyaminoimidazole" fbc:charge="-3" />
      <species boundaryCondition="false" compartment="Cytosol" constant="false" hasOnlySubstanceUnits="false" id="M_C3379" name="2-Octaprenyl-6-hydroxyphenol" fbc:charge="0" />
      <species boundaryCondition="false" compartment="Cytosol" constant="false" hasOnlySubstanceUnits="false" id="M_C1987" name="N-Ribosylnicotinamide" fbc:charge="1" />
      <species boundaryCondition="false" compartment="Cytosol" constant="false" hasOnlySubstanceUnits="false" id="M_C2987" name="Imidazole-4-acetaldehyde" fbc:charge="0" />
      <species boundaryCondition="false" compartment="Cytosol" constant="false" hasOnlySubstanceUnits="false" id="M_C1568" name="5-Methylcytosine" fbc:charge="0" />
      <species boundaryCondition="false" compartment="Cytosol" constant="false" hasOnlySubstanceUnits="false" id="M_C0205" name="Lipoamide" fbc:charge="0" />
      <species boundaryCondition="false" compartment="Cytosol" constant="false" hasOnlySubstanceUnits="false" id="M_C0042" name="Glutathione" fbc:charge="-1" />
      <species boundaryCondition="false" compartment="Cytosol" constant="false" hasOnlySubstanceUnits="false" id="M_C0022" name="Acetyl-CoA" fbc:charge="-4" />
      <species boundaryCondition="false" compartment="Cytosol" constant="false" hasOnlySubstanceUnits="false" id="M_C0644" name="D-Galactarate" fbc:charge="-2" />
      <species boundaryCondition="false" compartment="Cytosol" constant="false" hasOnlySubstanceUnits="false" id="M_C4345" name="Phenylacetic acid" fbc:charge="-1" />
      <species boundaryCondition="false" compartment="Cytosol" constant="false" hasOnlySubstanceUnits="false" id="M_C3093" name="Chenodeoxycholoyl-CoA" fbc:charge="0" />
      <species boundaryCondition="false" compartment="Cytosol" constant="false" hasOnlySubstanceUnits="false" id="M_C2296" name="Pyridine-2,3-dicarboxylate" fbc:charge="-2" />
      <species boundaryCondition="false" compartment="Cytosol" constant="false" hasOnlySubstanceUnits="false" id="M_C1228" name="Deoxyribose" fbc:charge="0" />
      <species boundaryCondition="false" compartment="Cytosol" constant="false" hasOnlySubstanceUnits="false" id="M_C3296" name="5-Hydroxykynurenine" fbc:charge="0" />
      <species boundaryCondition="false" compartment="Cytosol" constant="false" hasOnlySubstanceUnits="false" id="M_C3448" name="Formamidopyrimidine nucleoside triphosphate" fbc:charge="0" />
      <species boundaryCondition="false" compartment="Cytosol" constant="false" hasOnlySubstanceUnits="false" id="M_C2591" name="(R)-2,3-Dihydroxy-3-methylbutanoate" fbc:charge="-1" />
      <species boundaryCondition="false" compartment="Cytosol" constant="false" hasOnlySubstanceUnits="false" id="M_C0694" name="Indole-3-acetate" fbc:charge="0" />
      <species boundaryCondition="false" compartment="Cytosol" constant="false" hasOnlySubstanceUnits="false" id="M_C3180" name="3alpha,7alpha,12alpha-Trihydroxy-5beta-24-oxocholestanoyl-CoA" fbc:charge="0" />
      <species boundaryCondition="false" compartment="Cytosol" constant="false" hasOnlySubstanceUnits="false" id="M_C3575" name="3-Butyn-1-ol" fbc:charge="0" />
      <species boundaryCondition="false" compartment="Cytosol" constant="false" hasOnlySubstanceUnits="false" id="M_C0213" name="(R)-Lactate" fbc:charge="-1" />
      <species boundaryCondition="false" compartment="Cytosol" constant="false" hasOnlySubstanceUnits="false" id="M_C1968" name="Dimethylbenzimidazole" fbc:charge="0" />
      <species boundaryCondition="false" compartment="Cytosol" constant="false" hasOnlySubstanceUnits="false" id="M_C0094" name="CDP" fbc:charge="-3" />
      <species boundaryCondition="false" compartment="Cytosol" constant="false" hasOnlySubstanceUnits="false" id="M_C0051" name="CTP" fbc:charge="-4" />
      <species boundaryCondition="false" compartment="Cytosol" constant="false" hasOnlySubstanceUnits="false" id="M_C3159" name="3alpha,7alpha,26-Trihydroxy-5beta-cholestane" fbc:charge="0" />
      <species boundaryCondition="false" compartment="Cytosol" constant="false" hasOnlySubstanceUnits="false" id="M_C1062" name="Selenide" fbc:charge="-1" />
      <species boundaryCondition="false" compartment="Cytosol" constant="false" hasOnlySubstanceUnits="false" id="M_C0874" name="UDP-N-acetylmuramoyl-L-alanine" fbc:charge="-3" />
      <species boundaryCondition="false" compartment="Cytosol" constant="false" hasOnlySubstanceUnits="false" id="M_C3330" name="Selenate" fbc:charge="0" />
      <species boundaryCondition="false" compartment="Cytosol" constant="false" hasOnlySubstanceUnits="false" id="M_C2528" name="all-trans-Octaprenyl diphosphate" fbc:charge="-3" />
      <species boundaryCondition="false" compartment="Cytosol" constant="false" hasOnlySubstanceUnits="false" id="M_C1700" name="3-Ureidopropionate" fbc:charge="-1" />
      <species boundaryCondition="false" compartment="Cytosol" constant="false" hasOnlySubstanceUnits="false" id="M_C2174" name="D-4'-Phosphopantothenate" fbc:charge="-3" />
      <species boundaryCondition="false" compartment="Cytosol" constant="false" hasOnlySubstanceUnits="false" id="M_C0916" name="5-Amino-6-(5'-phosphoribosylamino)uracil" fbc:charge="-2" />
      <species boundaryCondition="false" compartment="Cytosol" constant="false" hasOnlySubstanceUnits="false" id="M_C2043" name="6-Amino-2-oxohexanoate" fbc:charge="0" />
      <species boundaryCondition="false" compartment="Cytosol" constant="false" hasOnlySubstanceUnits="false" id="M_C2029" name="2-trans-Dodecenoyl-CoA" fbc:charge="-4" />
      <species boundaryCondition="false" compartment="Cytosol" constant="false" hasOnlySubstanceUnits="false" id="M_C0445" name="D-Glyceraldehyde" fbc:charge="0" />
      <species boundaryCondition="false" compartment="Cytosol" constant="false" hasOnlySubstanceUnits="false" id="M_C9315" name="Ubiquinol-8" fbc:charge="0" />
      <species boundaryCondition="false" compartment="Cytosol" constant="false" hasOnlySubstanceUnits="false" id="M_C9388" name="trans-Hex-2-enoyl-[acp]" fbc:charge="-1" />
      <species boundaryCondition="false" compartment="Cytosol" constant="false" hasOnlySubstanceUnits="false" id="M_C0844" name="L-Glutamate 5-semialdehyde" fbc:charge="0" />
      <species boundaryCondition="false" compartment="Cytosol" constant="false" hasOnlySubstanceUnits="false" id="M_C0027" name="D-Glucose" fbc:charge="0" />
      <species boundaryCondition="false" compartment="Cytosol" constant="false" hasOnlySubstanceUnits="false" id="M_C0161" name="Cobamide coenzyme" fbc:charge="7" />
      <species boundaryCondition="false" compartment="Cytosol" constant="false" hasOnlySubstanceUnits="false" id="M_C9375" name="3-oxodecanoyl-ACP" fbc:charge="-1" />
      <species boundaryCondition="false" compartment="Cytosol" constant="false" hasOnlySubstanceUnits="false" id="M_C9461" name="3-Oxotetradecanoyl-CoA" fbc:charge="-4" />
      <species boundaryCondition="false" compartment="Cytosol" constant="false" hasOnlySubstanceUnits="false" id="M_C9061" name="trans-2-Methyl-5-isopropylhexa-2,5-dienoyl-CoA" fbc:charge="0" />
      <species boundaryCondition="false" compartment="Cytosol" constant="false" hasOnlySubstanceUnits="false" id="M_C3044" name="(S)-3-Hydroxyhexadecanoyl-CoA" fbc:charge="-4" />
      <species boundaryCondition="false" compartment="Cytosol" constant="false" hasOnlySubstanceUnits="false" id="M_C3731" name="Precorrin 3B" fbc:charge="-6" />
      <species boundaryCondition="false" compartment="Cytosol" constant="false" hasOnlySubstanceUnits="false" id="M_C0020" name="Pyruvate" fbc:charge="-1" />
      <species boundaryCondition="false" compartment="Cytosol" constant="false" hasOnlySubstanceUnits="false" id="M_C0109" name="Oxidized glutathione" fbc:charge="-2" />
      <species boundaryCondition="false" compartment="Cytosol" constant="false" hasOnlySubstanceUnits="false" id="M_C0633" name="L-Histidinol" fbc:charge="1" />
      <species boundaryCondition="false" compartment="Cytosol" constant="false" hasOnlySubstanceUnits="false" id="M_C3459" name="N4-Acetylaminobutanal" fbc:charge="0" />
      <species boundaryCondition="false" compartment="Cytosol" constant="false" hasOnlySubstanceUnits="false" id="M_C3100" name="GDP-4-dehydro-6-deoxy-L-mannose" fbc:charge="0" />
      <species boundaryCondition="false" compartment="Cytosol" constant="false" hasOnlySubstanceUnits="false" id="M_C0151" name="L-Valine" fbc:charge="0" />
      <species boundaryCondition="false" compartment="Cytosol" constant="false" hasOnlySubstanceUnits="false" id="M_C0718" name="5-Aminopentanamide" fbc:charge="0" />
      <species boundaryCondition="false" compartment="Cytosol" constant="false" hasOnlySubstanceUnits="false" id="M_C2093" name="2,3-Dihydrodipicolinate" fbc:charge="-2" />
      <species boundaryCondition="false" compartment="Cytosol" constant="false" hasOnlySubstanceUnits="false" id="M_C3309" name="beta-Aminopropion aldehyde" fbc:charge="0" />
      <species boundaryCondition="false" compartment="Cytosol" constant="false" hasOnlySubstanceUnits="false" id="M_C9442" name="cis-3-oxo-tetradec-7-enoyl-ACP" fbc:charge="-1" />
      <species boundaryCondition="false" compartment="Cytosol" constant="false" hasOnlySubstanceUnits="false" id="M_C0078" name="sn-Glycerol 3-phosphate" fbc:charge="-2" />
      <species boundaryCondition="false" compartment="Cytosol" constant="false" hasOnlySubstanceUnits="false" id="M_C0475" name="2-Dehydro-D-gluconate" fbc:charge="-1" />
      <species boundaryCondition="false" compartment="Cytosol" constant="false" hasOnlySubstanceUnits="false" id="M_C1614" name="(3R)-beta-Leucine" fbc:charge="0" />
      <species boundaryCondition="false" compartment="Cytosol" constant="false" hasOnlySubstanceUnits="false" id="M_C2797" name="3alpha,7alpha-Dihydroxy-5beta-cholestanoyl-CoA" fbc:charge="0" />
      <species boundaryCondition="false" compartment="Cytosol" constant="false" hasOnlySubstanceUnits="false" id="M_C9445" name="cis-7-tetradecenoyl-acp" fbc:charge="-1" />
      <species boundaryCondition="false" compartment="Cytosol" constant="false" hasOnlySubstanceUnits="false" id="M_C0275" name="4-Aminobutanoate" fbc:charge="0" />
      <species boundaryCondition="false" compartment="Cytosol" constant="false" hasOnlySubstanceUnits="false" id="M_C0515" name="UDP-N-acetylmuramoyl-L-alanyl-D-glutamate" fbc:charge="-4" />
      <species boundaryCondition="false" compartment="Cytosol" constant="false" hasOnlySubstanceUnits="false" id="M_C2744" name="4-Amino-2-methyl-5-phosphomethylpyrimidine" fbc:charge="-2" />
      <species boundaryCondition="false" compartment="Cytosol" constant="false" hasOnlySubstanceUnits="false" id="M_C0197" name="Potassium" fbc:charge="1" />
      <species boundaryCondition="false" compartment="Cytosol" constant="false" hasOnlySubstanceUnits="false" id="M_C9394" name="Hexanoyl-[acyl-carrier protein]" fbc:charge="-1" />
      <species boundaryCondition="false" compartment="Cytosol" constant="false" hasOnlySubstanceUnits="false" id="M_C2761" name="5-Methylthio-5-deoxy-D-ribulose 1-phosphate" fbc:charge="-2" />
      <species boundaryCondition="false" compartment="Cytosol" constant="false" hasOnlySubstanceUnits="false" id="M_C3496" name="3-Hydroxyisovaleryl-CoA" fbc:charge="-4" />
      <species boundaryCondition="false" compartment="Cytosol" constant="false" hasOnlySubstanceUnits="false" id="M_C0853" name="1L-myo-Inositol 1-phosphate" fbc:charge="-2" />
      <species boundaryCondition="false" compartment="Cytosol" constant="false" hasOnlySubstanceUnits="false" id="M_C0138" name="Acetoacetate" fbc:charge="-1" />
      <species boundaryCondition="false" compartment="Cytosol" constant="false" hasOnlySubstanceUnits="false" id="M_C0751" name="4-Maleylacetoacetate" fbc:charge="-2" />
      <species boundaryCondition="false" compartment="Cytosol" constant="false" hasOnlySubstanceUnits="false" id="M_C0606" name="L-Arogenate" fbc:charge="0" />
      <species boundaryCondition="false" compartment="Cytosol" constant="false" hasOnlySubstanceUnits="false" id="M_C9274" name="3,4-dihydroxy-2-butanone 4-phosphate" fbc:charge="-2" />
      <species boundaryCondition="false" compartment="Cytosol" constant="false" hasOnlySubstanceUnits="false" id="M_C3499" name="(S)-3-Hydroxyisobutyrate" fbc:charge="0" />
      <species boundaryCondition="false" compartment="Cytosol" constant="false" hasOnlySubstanceUnits="false" id="M_C0137" name="Propanoate" fbc:charge="-1" />
      <species boundaryCondition="false" compartment="Cytosol" constant="false" hasOnlySubstanceUnits="false" id="M_C3378" name="2-Octaprenylphenol" fbc:charge="0" />
      <species boundaryCondition="false" compartment="Cytosol" constant="false" hasOnlySubstanceUnits="false" id="M_C0060" name="UTP" fbc:charge="-4" />
      <species boundaryCondition="false" compartment="Cytosol" constant="false" hasOnlySubstanceUnits="false" id="M_C1245" name="Lauroyl-CoA" fbc:charge="-4" />
      <species boundaryCondition="false" compartment="Cytosol" constant="false" hasOnlySubstanceUnits="false" id="M_C0432" name="D-Tagaturonate" fbc:charge="-1" />
      <species boundaryCondition="false" compartment="Cytosol" constant="false" hasOnlySubstanceUnits="false" id="M_C3356" name="Cobyrinate" fbc:charge="0" />
      <species boundaryCondition="false" compartment="Cytosol" constant="false" hasOnlySubstanceUnits="false" id="M_C9430" name="3-Oxohexadecanoyl-[acyl-carrier protein]" fbc:charge="-1" />
      <species boundaryCondition="false" compartment="Cytosol" constant="false" hasOnlySubstanceUnits="false" id="M_C0346" name="trans,trans-Farnesyl diphosphate" fbc:charge="-3" />
      <species boundaryCondition="false" compartment="Cytosol" constant="false" hasOnlySubstanceUnits="false" id="M_C0017" name="S-Adenosyl-L-methionine" fbc:charge="1" />
      <species boundaryCondition="false" compartment="Cytosol" constant="false" hasOnlySubstanceUnits="false" id="M_C2158" name="2-Methylprop-2-enoyl-CoA" fbc:charge="-4" />
      <species boundaryCondition="false" compartment="Cytosol" constant="false" hasOnlySubstanceUnits="false" id="M_C3047" name="(S)-3-Hydroxydodecanoyl-CoA" fbc:charge="-4" />
      <species boundaryCondition="false" compartment="Cytosol" constant="false" hasOnlySubstanceUnits="false" id="M_C2576" name="3-Carboxy-4-methyl-2-oxopentanoate" fbc:charge="-2" />
      <species boundaryCondition="false" compartment="Cytosol" constant="false" hasOnlySubstanceUnits="false" id="M_C0708" name="GDP-D-mannuronate" fbc:charge="-3" />
      <species boundaryCondition="false" compartment="Cytosol" constant="false" hasOnlySubstanceUnits="false" id="M_C0082" name="L-Cysteine" fbc:charge="0" />
      <species boundaryCondition="false" compartment="Cytosol" constant="false" hasOnlySubstanceUnits="false" id="M_C2202" name="Undecaprenyl diphosphate" fbc:charge="-3" />
      <species boundaryCondition="false" compartment="Cytosol" constant="false" hasOnlySubstanceUnits="false" id="M_C0333" name="5-Aminolevulinate" fbc:charge="0" />
      <species boundaryCondition="false" compartment="Cytosol" constant="false" hasOnlySubstanceUnits="false" id="M_C9253" name="2-keto-4-methylthiobutyrate" fbc:charge="-1" />
      <species boundaryCondition="false" compartment="Cytosol" constant="false" hasOnlySubstanceUnits="false" id="M_C1601" name="Precorrin 2" fbc:charge="0" />
      <species boundaryCondition="false" compartment="Cytosol" constant="false" hasOnlySubstanceUnits="false" id="M_C9311" name="Phospatidylglycerol (Ecoli) **" fbc:charge="-50" />
      <species boundaryCondition="false" compartment="Cytosol" constant="false" hasOnlySubstanceUnits="false" id="M_C9431" name="R-3-hydroxy-hexadecanoyl-ACP" fbc:charge="-1" />
      <species boundaryCondition="false" compartment="Cytosol" constant="false" hasOnlySubstanceUnits="false" id="M_C0895" name="D-Glucono-1,5-lactone 6-phosphate" fbc:charge="-2" />
      <species boundaryCondition="false" compartment="Cytosol" constant="false" hasOnlySubstanceUnits="false" id="M_C0856" name="4-Trimethylammoniobutanoate" fbc:charge="0" />
      <species boundaryCondition="false" compartment="Cytosol" constant="false" hasOnlySubstanceUnits="false" id="M_C0112" name="IMP" fbc:charge="-2" />
      <species boundaryCondition="false" compartment="Cytosol" constant="false" hasOnlySubstanceUnits="false" id="M_C0069" name="Acetaldehyde" fbc:charge="0" />
      <species boundaryCondition="false" compartment="Cytosol" constant="false" hasOnlySubstanceUnits="false" id="M_C3211" name="Deoxyinosine" fbc:charge="0" />
      <species boundaryCondition="false" compartment="Cytosol" constant="false" hasOnlySubstanceUnits="false" id="M_C0191" name="Succinate semialdehyde" fbc:charge="-1" />
      <species boundaryCondition="false" compartment="Cytosol" constant="false" hasOnlySubstanceUnits="false" id="M_C9443" name="R-3-hydroxy-(7Z)-tetradecenoyl-ACP" fbc:charge="-1" />
      <species boundaryCondition="false" compartment="Cytosol" constant="false" hasOnlySubstanceUnits="false" id="M_C9309" name="Phosphatidylethanolamine (Ecoli) **" fbc:charge="0" />
      <species boundaryCondition="false" compartment="Cytosol" constant="false" hasOnlySubstanceUnits="false" id="M_C0588" name="Propynoate" fbc:charge="0" />
      <species boundaryCondition="false" compartment="Cytosol" constant="false" hasOnlySubstanceUnits="false" id="M_C0646" name="Deoxycytidine" fbc:charge="0" />
      <species boundaryCondition="false" compartment="Cytosol" constant="false" hasOnlySubstanceUnits="false" id="M_C9267" name="CDPdiacylglycerol (E coli) **" fbc:charge="-100" />
      <species boundaryCondition="false" compartment="Cytosol" constant="false" hasOnlySubstanceUnits="false" id="M_C0756" name="N-Carbamoylsarcosine" fbc:charge="0" />
      <species boundaryCondition="false" compartment="Cytosol" constant="false" hasOnlySubstanceUnits="false" id="M_C1690" name="2-Isopropylmaleate" fbc:charge="-2" />
      <species boundaryCondition="false" compartment="Cytosol" constant="false" hasOnlySubstanceUnits="false" id="M_C0446" name="Dihydrolipoamide" fbc:charge="0" />
      <species boundaryCondition="false" compartment="Cytosol" constant="false" hasOnlySubstanceUnits="false" id="M_C3402" name="cis-2-Hydroxy cinnamate" fbc:charge="0" />
      <species boundaryCondition="false" compartment="Cytosol" constant="false" hasOnlySubstanceUnits="false" id="M_C0262" name="Thiosulfate" fbc:charge="-2" />
      <species boundaryCondition="false" compartment="Cytosol" constant="false" hasOnlySubstanceUnits="false" id="M_C0079" name="Sulfite" fbc:charge="-2" />
      <species boundaryCondition="false" compartment="Cytosol" constant="false" hasOnlySubstanceUnits="false" id="M_C0617" name="dTDPglucose" fbc:charge="-2" />
      <species boundaryCondition="false" compartment="Cytosol" constant="false" hasOnlySubstanceUnits="false" id="M_C0212" name="Riboflavin" fbc:charge="0" />
      <species boundaryCondition="false" compartment="Cytosol" constant="false" hasOnlySubstanceUnits="false" id="M_C2711" name="Guanosine 3'-diphosphate 5'-triphosphate" fbc:charge="-7" />
      <species boundaryCondition="false" compartment="Cytosol" constant="false" hasOnlySubstanceUnits="false" id="M_C3501" name="(S)-2-Aceto-2-hydroxybutanoate" fbc:charge="-1" />
      <species boundaryCondition="false" compartment="Cytosol" constant="false" hasOnlySubstanceUnits="false" id="M_C0352" name="dTTP" fbc:charge="-4" />
      <species boundaryCondition="false" compartment="Cytosol" constant="false" hasOnlySubstanceUnits="false" id="M_C0126" name="L-Proline" fbc:charge="0" />
      <species boundaryCondition="false" compartment="Cytosol" constant="false" hasOnlySubstanceUnits="false" id="M_C9261" name="Acetyl-ACP" fbc:charge="-1" />
      <species boundaryCondition="false" compartment="Cytosol" constant="false" hasOnlySubstanceUnits="false" id="M_C3813" name="Adenosyl cobinamide" fbc:charge="1" />
      <species boundaryCondition="false" compartment="Cytosol" constant="false" hasOnlySubstanceUnits="false" id="M_C0176" name="Sarcosine" fbc:charge="0" />
      <species boundaryCondition="false" compartment="Cytosol" constant="false" hasOnlySubstanceUnits="false" id="M_C0483" name="4-Hydroxyphenylacetate" fbc:charge="0" />
      <species boundaryCondition="false" compartment="Cytosol" constant="false" hasOnlySubstanceUnits="false" id="M_C0498" name="LL-2,6-Diaminoheptanedioate" fbc:charge="0" />
      <species boundaryCondition="false" compartment="Cytosol" constant="false" hasOnlySubstanceUnits="false" id="M_C1087" name="Carbamate" fbc:charge="0" />
      <species boundaryCondition="false" compartment="Cytosol" constant="false" hasOnlySubstanceUnits="false" id="M_C9024" name="4,6-Dideoxy-4-oxo-dTDP-D-glucose" fbc:charge="-2" />
      <species boundaryCondition="false" compartment="Cytosol" constant="false" hasOnlySubstanceUnits="false" id="M_C2695" name="N-Succinyl-2-L-amino-6-oxoheptanedioate" fbc:charge="-3" />
      <species boundaryCondition="false" compartment="Cytosol" constant="false" hasOnlySubstanceUnits="false" id="M_C9297" name="Malonyl-[acyl-carrier protein]" fbc:charge="-2" />
      <species boundaryCondition="false" compartment="Cytosol" constant="false" hasOnlySubstanceUnits="false" id="M_C0170" name="dADP" fbc:charge="-3" />
      <species boundaryCondition="false" compartment="Cytosol" constant="false" hasOnlySubstanceUnits="false" id="M_C5071" name="D-Glycero-D-manno-heptose 7-phosphate" fbc:charge="-2" />
      <species boundaryCondition="false" compartment="Cytosol" constant="false" hasOnlySubstanceUnits="false" id="M_C0033" name="Glycine" fbc:charge="0" />
      <species boundaryCondition="false" compartment="Cytosol" constant="false" hasOnlySubstanceUnits="false" id="M_C0007" name="Oxygen" fbc:charge="0" />
      <species boundaryCondition="false" compartment="Cytosol" constant="false" hasOnlySubstanceUnits="false" id="M_C0227" name="D-Mannose 6-phosphate" fbc:charge="-2" />
      <species boundaryCondition="false" compartment="Cytosol" constant="false" hasOnlySubstanceUnits="false" id="M_C0026" name="UDPglucose" fbc:charge="-2" />
      <species boundaryCondition="false" compartment="Cytosol" constant="false" hasOnlySubstanceUnits="false" id="M_C0099" name="D-Ribose 5-phosphate" fbc:charge="-2" />
      <species boundaryCondition="false" compartment="Cytosol" constant="false" hasOnlySubstanceUnits="false" id="M_C0072" name="Sulfur" fbc:charge="0" />
      <species boundaryCondition="false" compartment="Cytosol" constant="false" hasOnlySubstanceUnits="false" id="M_C9453" name="trans,cis-octadec-2,11-dienoyl-acp" fbc:charge="-1" />
      <species boundaryCondition="false" compartment="Cytosol" constant="false" hasOnlySubstanceUnits="false" id="M_C0500" name="gamma-L-Glutamyl-L-cysteine" fbc:charge="-1" />
      <species boundaryCondition="false" compartment="Cytosol" constant="false" hasOnlySubstanceUnits="false" id="M_C3500" name="(S)-Methylmalonate semialdehyde" fbc:charge="0" />
      <species boundaryCondition="false" compartment="Cytosol" constant="false" hasOnlySubstanceUnits="false" id="M_C0790" name="D-Fructose 1-phosphate" fbc:charge="-2" />
      <species boundaryCondition="false" compartment="Cytosol" constant="false" hasOnlySubstanceUnits="false" id="M_C0359" name="Ethanol" fbc:charge="0" />
      <species boundaryCondition="false" compartment="Cytosol" constant="false" hasOnlySubstanceUnits="false" id="M_C3422" name="Undecaprenyl-diphospho-N-acetylmuramoyl-(N-acetylglucosamine)-L-alanyl-D-glutaminyl-L-lysyl-D-alanyl-D-alanine" fbc:charge="0" />
      <species boundaryCondition="false" compartment="Cytosol" constant="false" hasOnlySubstanceUnits="false" id="M_C9441" name="cis-5-dodecenoyl-acp" fbc:charge="-1" />
      <species boundaryCondition="false" compartment="Cytosol" constant="false" hasOnlySubstanceUnits="false" id="M_C9285" name="Hexadecenoyl-ACP (n-C16:1ACP)" fbc:charge="-1" />
      <species boundaryCondition="false" compartment="Cytosol" constant="false" hasOnlySubstanceUnits="false" id="M_C0108" name="Ferrocytochrome c" fbc:charge="2" />
      <species boundaryCondition="false" compartment="Cytosol" constant="false" hasOnlySubstanceUnits="false" id="M_C3809" name="Cob(II)yrinate a,c diamide" fbc:charge="-3" />
      <species boundaryCondition="false" compartment="Cytosol" constant="false" hasOnlySubstanceUnits="false" id="M_C9395" name="3-Oxooctanoyl-[acyl-carrier protein]" fbc:charge="-1" />
      <species boundaryCondition="false" compartment="Cytosol" constant="false" hasOnlySubstanceUnits="false" id="M_C2817" name="1-(5'-Phosphoribosyl)-5-amino-4-imidazolecarboxamide" fbc:charge="-2" />
      <species boundaryCondition="false" compartment="Cytosol" constant="false" hasOnlySubstanceUnits="false" id="M_C0477" name="2-Phospho-D-glycerate" fbc:charge="-3" />
      <species boundaryCondition="false" compartment="Cytosol" constant="false" hasOnlySubstanceUnits="false" id="M_C1856" name="3-Methylbutanoyl-CoA" fbc:charge="-4" />
      <species boundaryCondition="false" compartment="Cytosol" constant="false" hasOnlySubstanceUnits="false" id="M_C3486" name="Propinol adenylate" fbc:charge="0" />
      <species boundaryCondition="false" compartment="Cytosol" constant="false" hasOnlySubstanceUnits="false" id="M_C3054" name="3-Oxohexanoyl-CoA" fbc:charge="-4" />
      <species boundaryCondition="false" compartment="Cytosol" constant="false" hasOnlySubstanceUnits="false" id="M_C2623" name="4-Methyl-5-(2-phosphoethyl)-thiazole" fbc:charge="-2" />
      <species boundaryCondition="false" compartment="Cytosol" constant="false" hasOnlySubstanceUnits="false" id="M_C0225" name="Tetrahydrobiopterin" fbc:charge="0" />
      <species boundaryCondition="false" compartment="Cytosol" constant="false" hasOnlySubstanceUnits="false" id="M_C1447" name="Methylmalonate" fbc:charge="0" />
      <species boundaryCondition="false" compartment="Cytosol" constant="false" hasOnlySubstanceUnits="false" id="M_C0142" name="Carbamoyl phosphate" fbc:charge="-2" />
      <species boundaryCondition="false" compartment="Cytosol" constant="false" hasOnlySubstanceUnits="false" id="M_C0207" name="Pyridoxal" fbc:charge="0" />
      <species boundaryCondition="false" compartment="Cytosol" constant="false" hasOnlySubstanceUnits="false" id="M_C9301" name="Menaquinone 8" fbc:charge="0" />
      <species boundaryCondition="false" compartment="Cytosol" constant="false" hasOnlySubstanceUnits="false" id="M_C0263" name="2-Oxoadipate" fbc:charge="0" />
      <species boundaryCondition="false" compartment="Cytosol" constant="false" hasOnlySubstanceUnits="false" id="M_C0048" name="Sulfate" fbc:charge="-2" />
      <species boundaryCondition="false" compartment="Cytosol" constant="false" hasOnlySubstanceUnits="false" id="M_C9446" name="R-3-hydroxy-(9Z)-hexadecenoyl-ACP" fbc:charge="-1" />
      <species boundaryCondition="false" compartment="Cytosol" constant="false" hasOnlySubstanceUnits="false" id="M_C3641" name="(R)-3-Hydroxy-3-methyl-2-oxobutanoate" fbc:charge="0" />
      <species boundaryCondition="false" compartment="Cytosol" constant="false" hasOnlySubstanceUnits="false" id="M_C0050" name="L-Arginine" fbc:charge="1" />
      <species boundaryCondition="false" compartment="Cytosol" constant="false" hasOnlySubstanceUnits="false" id="M_C0476" name="2-Methylpropanoyl-CoA" fbc:charge="-4" />
      <species boundaryCondition="false" compartment="Cytosol" constant="false" hasOnlySubstanceUnits="false" id="M_C9277" name="2,3-diketo5-methylthio-1-phosphopentane" fbc:charge="-2" />
      <species boundaryCondition="false" compartment="Cytosol" constant="false" hasOnlySubstanceUnits="false" id="M_C8607" name="2-C-Methyl-D-erythritol 4-phosphate" fbc:charge="-2" />
      <species boundaryCondition="false" compartment="Cytosol" constant="false" hasOnlySubstanceUnits="false" id="M_C0854" name="3-(4-Hydroxyphenyl)pyruvate" fbc:charge="-1" />
      <species boundaryCondition="false" compartment="Cytosol" constant="false" hasOnlySubstanceUnits="false" id="M_C3160" name="3alpha,7alpha-Dihydroxy-5beta-cholestan-26-al" fbc:charge="0" />
      <species boundaryCondition="false" compartment="Cytosol" constant="false" hasOnlySubstanceUnits="false" id="M_C1994" name="Phosphonoacetaldehyde" fbc:charge="-2" />
      <species boundaryCondition="false" compartment="Cytosol" constant="false" hasOnlySubstanceUnits="false" id="M_C3279" name="5-Hydroxyindoleacetaldehyde" fbc:charge="0" />
      <species boundaryCondition="false" compartment="Cytosol" constant="false" hasOnlySubstanceUnits="false" id="M_C9314" name="Ubiquinone-8" fbc:charge="0" />
      <species boundaryCondition="false" compartment="Cytosol" constant="false" hasOnlySubstanceUnits="false" id="M_C2321" name="4-(2-Aminoethyl)-1,2-benzenediol" fbc:charge="0" />
      <species boundaryCondition="false" compartment="Cytosol" constant="false" hasOnlySubstanceUnits="false" id="M_C3377" name="3-Octaprenyl-4-hydroxybenzoate" fbc:charge="-1" />
      <species boundaryCondition="false" compartment="Cytosol" constant="false" hasOnlySubstanceUnits="false" id="M_C1626" name="2-Isopropylmalate" fbc:charge="-2" />
      <species boundaryCondition="false" compartment="Cytosol" constant="false" hasOnlySubstanceUnits="false" id="M_C3173" name="3alpha,7alpha,12alpha-Trihydroxy-5beta-cholest-24-enoyl-CoA" fbc:charge="0" />
      <species boundaryCondition="false" compartment="Cytosol" constant="false" hasOnlySubstanceUnits="false" id="M_C3730" name="Hydrogenobyrinate" fbc:charge="-6" />
      <species boundaryCondition="false" compartment="Cytosol" constant="false" hasOnlySubstanceUnits="false" id="M_C0797" name="O-Phospho-L-homoserine" fbc:charge="-2" />
      <species boundaryCondition="false" compartment="Cytosol" constant="false" hasOnlySubstanceUnits="false" id="M_C2276" name="4-Imidazolone-5-propanoate" fbc:charge="-1" />
      <species boundaryCondition="false" compartment="Cytosol" constant="false" hasOnlySubstanceUnits="false" id="M_C0449" name="Phenylacetyl-CoA" fbc:charge="-4" />
      <species boundaryCondition="false" compartment="Cytosol" constant="false" hasOnlySubstanceUnits="false" id="M_C0293" name="dUMP" fbc:charge="-2" />
      <species boundaryCondition="false" compartment="Cytosol" constant="false" hasOnlySubstanceUnits="false" id="M_C0274" name="D-Galacturonate" fbc:charge="-1" />
      <species boundaryCondition="false" compartment="Cytosol" constant="false" hasOnlySubstanceUnits="false" id="M_C0645" name="D-Galactonate" fbc:charge="-1" />
      <species boundaryCondition="false" compartment="Cytosol" constant="false" hasOnlySubstanceUnits="false" id="M_C9324" name="Biomass" fbc:charge="0" />
      <species boundaryCondition="false" compartment="Cytosol" constant="false" hasOnlySubstanceUnits="false" id="M_C0353" name="dUTP" fbc:charge="-4" />
      <species boundaryCondition="false" compartment="Cytosol" constant="false" hasOnlySubstanceUnits="false" id="M_C3046" name="(S)-3-Hydroxytetradecanoyl-CoA" fbc:charge="-4" />
      <species boundaryCondition="false" compartment="Cytosol" constant="false" hasOnlySubstanceUnits="false" id="M_C0375" name="Glutarate" fbc:charge="-2" />
      <species boundaryCondition="false" compartment="Cytosol" constant="false" hasOnlySubstanceUnits="false" id="M_C2891" name="2,3-Bis(3-hydroxytetradecanoyl)-beta-D-glucosaminyl 1-phosphate" fbc:charge="-2" />
      <species boundaryCondition="false" compartment="Cytosol" constant="false" hasOnlySubstanceUnits="false" id="M_C9386" name="(R)-3-Hydroxyhexanoyl-[acp]" fbc:charge="-1" />
      <species boundaryCondition="false" compartment="Cytosol" constant="false" hasOnlySubstanceUnits="false" id="M_C2881" name="2-Amino-7,8-dihydro-4-hydroxy-6-(diphosphooxymethyl)pteridine" fbc:charge="-3" />
      <species boundaryCondition="false" compartment="Cytosol" constant="false" hasOnlySubstanceUnits="false" id="M_C0788" name="8-Amino-7-oxononanoate" fbc:charge="0" />
      <species boundaryCondition="false" compartment="Cytosol" constant="false" hasOnlySubstanceUnits="false" id="M_C3737" name="Precorrin 5" fbc:charge="-8" />
      <species boundaryCondition="false" compartment="Cytosol" constant="false" hasOnlySubstanceUnits="false" id="M_C0028" name="Heme" fbc:charge="-2" />
      <species boundaryCondition="false" compartment="Cytosol" constant="false" hasOnlySubstanceUnits="false" id="M_C0040" name="Glyoxylate" fbc:charge="-1" />
      <species boundaryCondition="false" compartment="Cytosol" constant="false" hasOnlySubstanceUnits="false" id="M_C0589" name="Salicylate" fbc:charge="0" />
      <species boundaryCondition="false" compartment="Cytosol" constant="false" hasOnlySubstanceUnits="false" id="M_C0192" name="4-Methyl-2-oxopentanoate" fbc:charge="-1" />
      <species boundaryCondition="false" compartment="Cytosol" constant="false" hasOnlySubstanceUnits="false" id="M_C7020" name="(Hydroxymethylphenyl)succinyl-CoA" fbc:charge="0" />
      <species boundaryCondition="false" compartment="Cytosol" constant="false" hasOnlySubstanceUnits="false" id="M_C9444" name="trans,cis-tetradec-2,7-dienoyl-acp" fbc:charge="-1" />
      <species boundaryCondition="false" compartment="Cytosol" constant="false" hasOnlySubstanceUnits="false" id="M_C0501" name="sn-Glycero-3-phosphocholine" fbc:charge="0" />
      <species boundaryCondition="false" compartment="Cytosol" constant="false" hasOnlySubstanceUnits="false" id="M_C0215" name="D-Glycerate" fbc:charge="-1" />
      <species boundaryCondition="false" compartment="Cytosol" constant="false" hasOnlySubstanceUnits="false" id="M_C0960" name="dUDP" fbc:charge="-3" />
      <species boundaryCondition="false" compartment="Cytosol" constant="false" hasOnlySubstanceUnits="false" id="M_C0278" name="6-Phospho-D-gluconate" fbc:charge="-3" />
      <species boundaryCondition="false" compartment="Cytosol" constant="false" hasOnlySubstanceUnits="false" id="M_C2098" name="2-Methylbut-2-enoyl-CoA" fbc:charge="-4" />
      <species boundaryCondition="false" compartment="Cytosol" constant="false" hasOnlySubstanceUnits="false" id="M_C0150" name="Glycogen" fbc:charge="0" />
      <species boundaryCondition="false" compartment="Cytosol" constant="false" hasOnlySubstanceUnits="false" id="M_C2184" name="Indoleglycerol phosphate" fbc:charge="-2" />
      <species boundaryCondition="false" compartment="Cytosol" constant="false" hasOnlySubstanceUnits="false" id="M_C3280" name="5-Hydroxyindoleacetate" fbc:charge="0" />
      <species boundaryCondition="false" compartment="Cytosol" constant="false" hasOnlySubstanceUnits="false" id="M_C0130" name="Nicotinamide" fbc:charge="0" />
      <species boundaryCondition="false" compartment="Cytosol" constant="false" hasOnlySubstanceUnits="false" id="M_C0053" name="L-Serine" fbc:charge="0" />
      <species boundaryCondition="false" compartment="Cytosol" constant="false" hasOnlySubstanceUnits="false" id="M_C0245" name="Glutamate" fbc:charge="0" />
      <species boundaryCondition="false" compartment="Cytosol" constant="false" hasOnlySubstanceUnits="false" id="M_C2190" name="Magnesium protoporphyrin" fbc:charge="0" />
      <species boundaryCondition="false" compartment="Cytosol" constant="false" hasOnlySubstanceUnits="false" id="M_C0941" name="2,5-Diamino-6-hydroxy-4-(5'-phosphoribosylamino)-pyrimidine" fbc:charge="-2" />
      <species boundaryCondition="false" compartment="Cytosol" constant="false" hasOnlySubstanceUnits="false" id="M_C1294" name="Dethiobiotin" fbc:charge="-1" />
      <species boundaryCondition="false" compartment="Cytosol" constant="false" hasOnlySubstanceUnits="false" id="M_C3341" name="gamma-Glutamyl-beta-cyanoalanine" fbc:charge="0" />
      <species boundaryCondition="false" compartment="Cytosol" constant="false" hasOnlySubstanceUnits="false" id="M_C0461" name="(-)-Ureidoglycolate" fbc:charge="-1" />
      <species boundaryCondition="false" compartment="Cytosol" constant="false" hasOnlySubstanceUnits="false" id="M_C0257" name="Pyridoxine" fbc:charge="0" />
      <species boundaryCondition="false" compartment="Cytosol" constant="false" hasOnlySubstanceUnits="false" id="M_C3451" name="Dihydroneopterin phosphate" fbc:charge="-1" />
      <species boundaryCondition="false" compartment="Cytosol" constant="false" hasOnlySubstanceUnits="false" id="M_C9454" name="cis-11-octadecenoyl-acp" fbc:charge="-1" />
      <species boundaryCondition="false" compartment="Cytosol" constant="false" hasOnlySubstanceUnits="false" id="M_C2517" name="D-1-Aminopropan-2-ol O-phosphate" fbc:charge="0" />
      <species boundaryCondition="false" compartment="Cytosol" constant="false" hasOnlySubstanceUnits="false" id="M_C9438" name="cis-3-oxo-dodec-5-enoyl-ACP" fbc:charge="-1" />
      <species boundaryCondition="false" compartment="Cytosol" constant="false" hasOnlySubstanceUnits="false" id="M_C3012" name="Selenophosphate" fbc:charge="-1" />
      <species boundaryCondition="false" compartment="Cytosol" constant="false" hasOnlySubstanceUnits="false" id="M_C0085" name="Tetrahydrofolate" fbc:charge="-1" />
      <species boundaryCondition="false" compartment="Cytosol" constant="false" hasOnlySubstanceUnits="false" id="M_C0809" name="O-Succinyl-L-homoserine" fbc:charge="-1" />
      <species boundaryCondition="false" compartment="Cytosol" constant="false" hasOnlySubstanceUnits="false" id="M_C9296" name="lipopolysaccharide (Ecoli)" fbc:charge="-7" />
      <species boundaryCondition="false" compartment="Cytosol" constant="false" hasOnlySubstanceUnits="false" id="M_C0009" name="Orthophosphate" fbc:charge="-2" />
      <species boundaryCondition="false" compartment="Cytosol" constant="false" hasOnlySubstanceUnits="false" id="M_C1486" name="3-Oxoadipyl-CoA" fbc:charge="-5" />
      <species boundaryCondition="false" compartment="Cytosol" constant="false" hasOnlySubstanceUnits="false" id="M_C9389" name="trans-Dec-2-enoyl-[acyl-carrier protein]" fbc:charge="-1" />
      <species boundaryCondition="false" compartment="Cytosol" constant="false" hasOnlySubstanceUnits="false" id="M_C3057" name="trans-Hexadec-2-enoyl-CoA" fbc:charge="-4" />
      <species boundaryCondition="false" compartment="Cytosol" constant="false" hasOnlySubstanceUnits="false" id="M_C3240" name="3,4-Dihydroxyphenylethyleneglycol" fbc:charge="0" />
      <species boundaryCondition="false" compartment="Cytosol" constant="false" hasOnlySubstanceUnits="false" id="M_C2980" name="S-(3-Methylbutanoyl)-dihydrolipoamide" fbc:charge="0" />
      <species boundaryCondition="false" compartment="Cytosol" constant="false" hasOnlySubstanceUnits="false" id="M_C0832" name="4-Trimethylammoniobutanal" fbc:charge="0" />
      <species boundaryCondition="false" compartment="Cytosol" constant="false" hasOnlySubstanceUnits="false" id="M_C3812" name="Adenosyl cobyrinate hexaamide" fbc:charge="0" />
      <species boundaryCondition="false" compartment="Cytosol" constant="false" hasOnlySubstanceUnits="false" id="M_C0539" name="D-Serine" fbc:charge="0" />
      <species boundaryCondition="false" compartment="Cytosol" constant="false" hasOnlySubstanceUnits="false" id="M_C0781" name="Thiamin monophosphate" fbc:charge="-1" />
      <species boundaryCondition="false" compartment="Cytosol" constant="false" hasOnlySubstanceUnits="false" id="M_C3428" name="Undecaprenyl-diphospho-N-acetylmuramoyl-L-alanyl-D-glutamyl-meso-2,6-diaminopimeloyl-D-alanyl-D-alanine" fbc:charge="-4" />
      <species boundaryCondition="false" compartment="Cytosol" constant="false" hasOnlySubstanceUnits="false" id="M_C3648" name="Lauroyl-KDO2-lipid IV(A)" fbc:charge="-6" />
      <species boundaryCondition="false" compartment="Cytosol" constant="false" hasOnlySubstanceUnits="false" id="M_C9310" name="Peptidoglycan subunit of Escherichia coli" fbc:charge="-2" />
      <species boundaryCondition="false" compartment="Cytosol" constant="false" hasOnlySubstanceUnits="false" id="M_C2847" name="4-(1-D-Ribitylamino)-5-amino-2,6-dihydroxypyrimidine" fbc:charge="0" />
      <species boundaryCondition="false" compartment="Cytosol" constant="false" hasOnlySubstanceUnits="false" id="M_C0276" name="(S)-Dihydroorotate" fbc:charge="-1" />
      <species boundaryCondition="false" compartment="Cytosol" constant="false" hasOnlySubstanceUnits="false" id="M_C0090" name="Uracil" fbc:charge="0" />
      <species boundaryCondition="false" compartment="Cytosol" constant="false" hasOnlySubstanceUnits="false" id="M_C9323" name="Power" fbc:charge="0" />
      <species boundaryCondition="false" compartment="Cytosol" constant="false" hasOnlySubstanceUnits="false" id="M_C3056" name="trans-Hex-2-enoyl-CoA" fbc:charge="-4" />
      <species boundaryCondition="false" compartment="Cytosol" constant="false" hasOnlySubstanceUnits="false" id="M_C0102" name="Biotin" fbc:charge="-1" />
      <species boundaryCondition="false" compartment="Cytosol" constant="false" hasOnlySubstanceUnits="false" id="M_C1950" name="4-Phospho-L-aspartate" fbc:charge="-2" />
      <species boundaryCondition="false" compartment="Cytosol" constant="false" hasOnlySubstanceUnits="false" id="M_C2625" name="6,7-Dimethyl-8-(1-D-ribityl)lumazine" fbc:charge="0" />
      <species boundaryCondition="false" compartment="Cytosol" constant="false" hasOnlySubstanceUnits="false" id="M_C2037" name="3-Methylglutaconyl-CoA" fbc:charge="-5" />
      <species boundaryCondition="false" compartment="Cytosol" constant="false" hasOnlySubstanceUnits="false" id="M_C0937" name="2-Amino-4-hydroxy-6-hydroxymethyl-7,8-dihydropteridine" fbc:charge="0" />
      <species boundaryCondition="false" compartment="Cytosol" constant="false" hasOnlySubstanceUnits="false" id="M_C0016" name="Pyridoxal phosphate" fbc:charge="-2" />
      <species boundaryCondition="false" compartment="Cytosol" constant="false" hasOnlySubstanceUnits="false" id="M_C9435" name="Octadecanoyl-ACP" fbc:charge="-1" />
      <species boundaryCondition="false" compartment="Cytosol" constant="false" hasOnlySubstanceUnits="false" id="M_C1404" name="dTDPgalactose" fbc:charge="0" />
      <species boundaryCondition="false" compartment="Cytosol" constant="false" hasOnlySubstanceUnits="false" id="M_C0055" name="Thiamin diphosphate" fbc:charge="-2" />
      <species boundaryCondition="false" compartment="Cytosol" constant="false" hasOnlySubstanceUnits="false" id="M_C0233" name="dGTP" fbc:charge="-4" />
      <species boundaryCondition="false" compartment="Cytosol" constant="false" hasOnlySubstanceUnits="false" id="M_C1224" name="Choloyl-CoA" fbc:charge="0" />
      <species boundaryCondition="false" compartment="Cytosol" constant="false" hasOnlySubstanceUnits="false" id="M_C0424" name="Methylglyoxal" fbc:charge="0" />
      <species boundaryCondition="false" compartment="Cytosol" constant="false" hasOnlySubstanceUnits="false" id="M_C0163" name="3-Phospho-D-glycerate" fbc:charge="-3" />
      <species boundaryCondition="false" compartment="Cytosol" constant="false" hasOnlySubstanceUnits="false" id="M_C1806" name="Imidazole-4-acetate" fbc:charge="0" />
      <species boundaryCondition="false" compartment="Cytosol" constant="false" hasOnlySubstanceUnits="false" id="M_C0089" name="UMP" fbc:charge="-2" />
      <species boundaryCondition="false" compartment="Cytosol" constant="false" hasOnlySubstanceUnits="false" id="M_C0175" name="Adenosine" fbc:charge="0" />
      <species boundaryCondition="false" compartment="Cytosol" constant="false" hasOnlySubstanceUnits="false" id="M_C0035" name="L-Alanine" fbc:charge="0" />
      <species boundaryCondition="false" compartment="Cytosol" constant="false" hasOnlySubstanceUnits="false" id="M_C0011" name="CO2" fbc:charge="0" />
      <species boundaryCondition="false" compartment="Cytosol" constant="false" hasOnlySubstanceUnits="false" id="M_C3668" name="1,6-Dihydroxy-cis-2,4-cyclohexadiene-1-carboxylic acid" fbc:charge="0" />
      <species boundaryCondition="false" compartment="Cytosol" constant="false" hasOnlySubstanceUnits="false" id="M_C0208" name="Chorismate" fbc:charge="-2" />
      <species boundaryCondition="false" compartment="Cytosol" constant="false" hasOnlySubstanceUnits="false" id="M_C0842" name="3-Carboxy-cis,cis-muconate" fbc:charge="-3" />
      <species boundaryCondition="false" compartment="Cytosol" constant="false" hasOnlySubstanceUnits="false" id="M_C9251" name="2-Demethylmenaquinone 8" fbc:charge="0" />
      <species boundaryCondition="false" compartment="Cytosol" constant="false" hasOnlySubstanceUnits="false" id="M_C2827" name="UDP-N-acetylmuramoyl-L-alanyl-D-glutamyl-L-lysine" fbc:charge="0" />
      <species boundaryCondition="false" compartment="Cytosol" constant="false" hasOnlySubstanceUnits="false" id="M_C9385" name="Octanoyl-[acyl-carrier protein]" fbc:charge="-1" />
      <species boundaryCondition="false" compartment="Cytosol" constant="false" hasOnlySubstanceUnits="false" id="M_C0093" name="Dihydroxyacetone phosphate" fbc:charge="-2" />
      <species boundaryCondition="false" compartment="Cytosol" constant="false" hasOnlySubstanceUnits="false" id="M_C0292" name="dTMP" fbc:charge="-2" />
      <species boundaryCondition="false" compartment="Cytosol" constant="false" hasOnlySubstanceUnits="false" id="M_C3055" name="Hexanoyl-CoA" fbc:charge="-4" />
      <species boundaryCondition="false" compartment="Cytosol" constant="false" hasOnlySubstanceUnits="false" id="M_C9307" name="Palmitoyl-ACP (n-C16:0ACP)" fbc:charge="-1" />
      <species boundaryCondition="false" compartment="Cytosol" constant="false" hasOnlySubstanceUnits="false" id="M_C2000" name="Shikimate 3-phosphate" fbc:charge="-3" />
      <species boundaryCondition="false" compartment="Cytosol" constant="false" hasOnlySubstanceUnits="false" id="M_C3573" name="3-Butynoate" fbc:charge="0" />
      <species boundaryCondition="false" compartment="Cytosol" constant="false" hasOnlySubstanceUnits="false" id="M_C0291" name="dTDP" fbc:charge="-3" />
      <species boundaryCondition="false" compartment="Cytosol" constant="false" hasOnlySubstanceUnits="false" id="M_C2429" name="2,3,4,5-Tetrahydrodipicolinate" fbc:charge="-2" />
      <species boundaryCondition="false" compartment="Cytosol" constant="false" hasOnlySubstanceUnits="false" id="M_C0114" name="Methanol" fbc:charge="0" />
      <species boundaryCondition="false" compartment="Cytosol" constant="false" hasOnlySubstanceUnits="false" id="M_C0199" name="Guanine" fbc:charge="0" />
      <species boundaryCondition="false" compartment="Cytosol" constant="false" hasOnlySubstanceUnits="false" id="M_C9317" name="Tetradecenoyl-ACP (n-C14:1ACP)" fbc:charge="-1" />
      <species boundaryCondition="false" compartment="Cytosol" constant="false" hasOnlySubstanceUnits="false" id="M_C1939" name="3-Methylcrotonyl-CoA" fbc:charge="-4" />
      <species boundaryCondition="false" compartment="Cytosol" constant="false" hasOnlySubstanceUnits="false" id="M_C0429" name="4-Aminobutanal" fbc:charge="1" />
      <species boundaryCondition="false" compartment="Cytosol" constant="false" hasOnlySubstanceUnits="false" id="M_C1328" name="Thiocysteine" fbc:charge="0" />
      <species boundaryCondition="false" compartment="Cytosol" constant="false" hasOnlySubstanceUnits="false" id="M_C0073" name="Nitrite" fbc:charge="-1" />
      <species boundaryCondition="false" compartment="Cytosol" constant="false" hasOnlySubstanceUnits="false" id="M_C0642" name="Crotonoyl-CoA" fbc:charge="-4" />
      <species boundaryCondition="false" compartment="Cytosol" constant="false" hasOnlySubstanceUnits="false" id="M_C0409" name="Glutaryl-CoA" fbc:charge="-5" />
      <species boundaryCondition="false" compartment="Cytosol" constant="false" hasOnlySubstanceUnits="false" id="M_C3335" name="Methaneselenol" fbc:charge="0" />
      <species boundaryCondition="false" compartment="Cytosol" constant="false" hasOnlySubstanceUnits="false" id="M_C0067" name="L-Tyrosine" fbc:charge="0" />
      <species boundaryCondition="false" compartment="Cytosol" constant="false" hasOnlySubstanceUnits="false" id="M_C3348" name="L-Glutamyl 1-phosphate" fbc:charge="0" />
      <species boundaryCondition="false" compartment="Cytosol" constant="false" hasOnlySubstanceUnits="false" id="M_C0241" name="Quinate" fbc:charge="-1" />
      <species boundaryCondition="false" compartment="Cytosol" constant="false" hasOnlySubstanceUnits="false" id="M_C0795" name="L-Histidinol phosphate" fbc:charge="-1" />
      <species boundaryCondition="false" compartment="Cytosol" constant="false" hasOnlySubstanceUnits="false" id="M_C3728" name="ADP-D-glycero-D-manno-heptose" fbc:charge="-2" />
      <species boundaryCondition="false" compartment="Cytosol" constant="false" hasOnlySubstanceUnits="false" id="M_C0198" name="dCMP" fbc:charge="-2" />
      <species boundaryCondition="false" compartment="Cytosol" constant="false" hasOnlySubstanceUnits="false" id="M_C0939" name="1-(2-Carboxyphenylamino)-1'-deoxy-D-ribulose 5'-phosphate" fbc:charge="-3" />
      <species boundaryCondition="false" compartment="Cytosol" constant="false" hasOnlySubstanceUnits="false" id="M_C3349" name="Uroporphyrinogen I" fbc:charge="0" />
      <species boundaryCondition="false" compartment="Cytosol" constant="false" hasOnlySubstanceUnits="false" id="M_C3405" name="Nicotinate D-ribonucleoside" fbc:charge="0" />
      <species boundaryCondition="false" compartment="Cytosol" constant="false" hasOnlySubstanceUnits="false" id="M_C0674" name="Dihydropteroate" fbc:charge="-1" />
      <species boundaryCondition="false" compartment="Cytosol" constant="false" hasOnlySubstanceUnits="false" id="M_C2122" name="4-Phospho-D-erythronate" fbc:charge="-3" />
      <species boundaryCondition="false" compartment="Cytosol" constant="false" hasOnlySubstanceUnits="false" id="M_C2280" name="6-Pyruvoyltetrahydropterin" fbc:charge="0" />
      <species boundaryCondition="false" compartment="Cytosol" constant="false" hasOnlySubstanceUnits="false" id="M_C3214" name="L-Allothreonine" fbc:charge="0" />
      <species boundaryCondition="false" compartment="Cytosol" constant="false" hasOnlySubstanceUnits="false" id="M_C0957" name="NH4+" fbc:charge="1" />
      <species boundaryCondition="false" compartment="Cytosol" constant="false" hasOnlySubstanceUnits="false" id="M_C0280" name="Undecaprenyl phosphate" fbc:charge="-2" />
      <species boundaryCondition="false" compartment="Cytosol" constant="false" hasOnlySubstanceUnits="false" id="M_C0273" name="Acetoacetyl-CoA" fbc:charge="-4" />
      <species boundaryCondition="false" compartment="Cytosol" constant="false" hasOnlySubstanceUnits="false" id="M_C8533" name="4-amino-4-deoxychorismate" fbc:charge="-1" />
      <species boundaryCondition="false" compartment="Cytosol" constant="false" hasOnlySubstanceUnits="false" id="M_C0202" name="Taurine" fbc:charge="0" />
      <species boundaryCondition="false" compartment="Cytosol" constant="false" hasOnlySubstanceUnits="false" id="M_C0184" name="3-Oxopropanoate" fbc:charge="-1" />
      <species boundaryCondition="false" compartment="Cytosol" constant="false" hasOnlySubstanceUnits="false" id="M_C3498" name="(S)-3-Hydroxyisobutyryl-CoA" fbc:charge="-4" />
      <species boundaryCondition="false" compartment="Cytosol" constant="false" hasOnlySubstanceUnits="false" id="M_C8610" name="1-Deoxy-D-xylulose 5-phosphate" fbc:charge="-2" />
      <species boundaryCondition="false" compartment="Cytosol" constant="false" hasOnlySubstanceUnits="false" id="M_C0024" name="2-Oxoglutarate" fbc:charge="-2" />
      <species boundaryCondition="false" compartment="Cytosol" constant="false" hasOnlySubstanceUnits="false" id="M_C3425" name="Undecaprenyl-diphospho-N-acetylmuramoyl-(N-acetylglucosamine)-L-alanyl-gamma-D-glutamyl-L-lysyl-D-alanyl-D-alanine" fbc:charge="0" />
      <species boundaryCondition="false" compartment="Cytosol" constant="false" hasOnlySubstanceUnits="false" id="M_C1819" name="Propanoyl phosphate" fbc:charge="-2" />
      <species boundaryCondition="false" compartment="Cytosol" constant="false" hasOnlySubstanceUnits="false" id="M_C0140" name="UDPglucuronate" fbc:charge="-3" />
      <species boundaryCondition="false" compartment="Cytosol" constant="false" hasOnlySubstanceUnits="false" id="M_C3321" name="Selenite" fbc:charge="0" />
      <species boundaryCondition="false" compartment="Cytosol" constant="false" hasOnlySubstanceUnits="false" id="M_C1658" name="N-Methylhydantoin" fbc:charge="0" />
      <species boundaryCondition="false" compartment="Cytosol" constant="false" hasOnlySubstanceUnits="false" id="M_C0104" name="Fumarate" fbc:charge="-2" />
      <species boundaryCondition="false" compartment="Cytosol" constant="false" hasOnlySubstanceUnits="false" id="M_C0131" name="Palmitoyl-CoA" fbc:charge="-4" />
      <species boundaryCondition="false" compartment="Cytosol" constant="false" hasOnlySubstanceUnits="false" id="M_C0412" name="Itaconyl-CoA" fbc:charge="0" />
      <species boundaryCondition="false" compartment="Cytosol" constant="false" hasOnlySubstanceUnits="false" id="M_C3460" name="L-4-Hydroxyglutamate semialdehyde" fbc:charge="0" />
      <species boundaryCondition="false" compartment="Cytosol" constant="false" hasOnlySubstanceUnits="false" id="M_C0954" name="Sodium" fbc:charge="1" />
      <species boundaryCondition="false" compartment="Cytosol" constant="false" hasOnlySubstanceUnits="false" id="M_C0502" name="(S)-3-Methyl-2-oxopentanoate" fbc:charge="-1" />
      <species boundaryCondition="false" compartment="Cytosol" constant="false" hasOnlySubstanceUnits="false" id="M_C0307" name="1H-Imidazole-4-ethanamine" fbc:charge="0" />
      <species boundaryCondition="false" compartment="Cytosol" constant="false" hasOnlySubstanceUnits="false" id="M_C0830" name="2-Hydroxy-3-oxopropanoate" fbc:charge="-1" />
      <species boundaryCondition="false" compartment="Cytosol" constant="false" hasOnlySubstanceUnits="false" id="M_C0154" name="(S)-Lactate" fbc:charge="-1" />
      <species boundaryCondition="false" compartment="Cytosol" constant="false" hasOnlySubstanceUnits="false" id="M_C2062" name="Inorganic triphosphate" fbc:charge="-4" />
      <species boundaryCondition="false" compartment="Cytosol" constant="false" hasOnlySubstanceUnits="false" id="M_C0355" name="Indole" fbc:charge="0" />
      <species boundaryCondition="false" compartment="Cytosol" constant="false" hasOnlySubstanceUnits="false" id="M_C0847" name="UDP-N-acetyl-D-mannosamine" fbc:charge="-2" />
      <species boundaryCondition="false" compartment="Cytosol" constant="false" hasOnlySubstanceUnits="false" id="M_C0159" name="D-Glucuronate" fbc:charge="-1" />
      <species boundaryCondition="false" compartment="Cytosol" constant="false" hasOnlySubstanceUnits="false" id="M_C3061" name="trans-Oct-2-enoyl-CoA" fbc:charge="-4" />
      <species boundaryCondition="false" compartment="Cytosol" constant="false" hasOnlySubstanceUnits="false" id="M_C2801" name="UDP-2,3-bis(3-hydroxytetradecanoyl)glucosamine" fbc:charge="-2" />
      <species boundaryCondition="false" compartment="Cytosol" constant="false" hasOnlySubstanceUnits="false" id="M_C0326" name="cis-Aconitate" fbc:charge="0" />
      <species boundaryCondition="false" compartment="Cytosol" constant="false" hasOnlySubstanceUnits="false" id="M_C3488" name="2-Propyn-1-al" fbc:charge="0" />
      <species boundaryCondition="false" compartment="Cytosol" constant="false" hasOnlySubstanceUnits="false" id="M_C9063" name="3-Hydroxy-2,6-dimethyl-5-methylene-heptanoyl-CoA" fbc:charge="0" />
      <species boundaryCondition="false" compartment="Cytosol" constant="false" hasOnlySubstanceUnits="false" id="M_C0047" name="Formate" fbc:charge="-1" />
      <species boundaryCondition="false" compartment="Cytosol" constant="false" hasOnlySubstanceUnits="false" id="M_C0037" name="UDP-N-acetyl-D-glucosamine" fbc:charge="-2" />
      <species boundaryCondition="false" compartment="Cytosol" constant="false" hasOnlySubstanceUnits="false" id="M_C0335" name="2,5-Dioxopentanoate" fbc:charge="0" />
      <species boundaryCondition="false" compartment="Cytosol" constant="false" hasOnlySubstanceUnits="false" id="M_C3531" name="O-Phospho-4-hydroxy-L-threonine" fbc:charge="-2" />
      <species boundaryCondition="false" compartment="Cytosol" constant="false" hasOnlySubstanceUnits="false" id="M_C0005" name="NADPH" fbc:charge="-4" />
      <species boundaryCondition="false" compartment="Cytosol" constant="false" hasOnlySubstanceUnits="false" id="M_C0195" name="1,3-Bisphospho-D-glycerate" fbc:charge="-4" />
      <species boundaryCondition="false" compartment="Cytosol" constant="false" hasOnlySubstanceUnits="false" id="M_C0538" name="D-Lysine" fbc:charge="1" />
      <species boundaryCondition="false" compartment="Cytosol" constant="false" hasOnlySubstanceUnits="false" id="M_C3455" name="N2-Succinyl-L-glutamate" fbc:charge="-3" />
      <species boundaryCondition="false" compartment="Cytosol" constant="false" hasOnlySubstanceUnits="false" id="M_C0621" name="3-Oxoadipate" fbc:charge="-2" />
      <species boundaryCondition="false" compartment="Cytosol" constant="false" hasOnlySubstanceUnits="false" id="M_C2828" name="UDPMurAc(oyl-L-Ala-D-gamma-Glu-L-Lys-D-Ala-D-Ala)" fbc:charge="0" />
      <species boundaryCondition="false" compartment="Cytosol" constant="false" hasOnlySubstanceUnits="false" id="M_C9462" name="Polihydroxybutyrate unit" fbc:charge="0" />
      <species boundaryCondition="false" compartment="Cytosol" constant="false" hasOnlySubstanceUnits="false" id="M_C0680" name="Porphobilinogen" fbc:charge="-1" />
      <species boundaryCondition="false" compartment="Cytosol" constant="false" hasOnlySubstanceUnits="false" id="M_C0598" name="D-Altronate" fbc:charge="-1" />
      <species boundaryCondition="false" compartment="Cytosol" constant="false" hasOnlySubstanceUnits="false" id="M_C3052" name="3-Oxooctanoyl-CoA" fbc:charge="-4" />
      <species boundaryCondition="false" compartment="Cytosol" constant="false" hasOnlySubstanceUnits="false" id="M_C0780" name="Protoporphyrinogen IX" fbc:charge="-2" />
      <species boundaryCondition="false" compartment="Cytosol" constant="false" hasOnlySubstanceUnits="false" id="M_C0433" name="Deoxyadenosine" fbc:charge="0" />
      <species boundaryCondition="false" compartment="Cytosol" constant="false" hasOnlySubstanceUnits="false" id="M_C0880" name="6-Phospho-2-dehydro-D-gluconate" fbc:charge="-3" />
      <species boundaryCondition="false" compartment="Cytosol" constant="false" hasOnlySubstanceUnits="false" id="M_C0647" name="Dephospho-CoA" fbc:charge="-2" />
      <species boundaryCondition="false" compartment="Cytosol" constant="false" hasOnlySubstanceUnits="false" id="M_C0240" name="Orotate" fbc:charge="-1" />
      <species boundaryCondition="false" compartment="Cytosol" constant="false" hasOnlySubstanceUnits="false" id="M_C0334" name="5-Aminopentanoate" fbc:charge="0" />
      <species boundaryCondition="false" compartment="Cytosol" constant="false" hasOnlySubstanceUnits="false" id="M_C0440" name="CDPethanolamine" fbc:charge="-1" />
      <species boundaryCondition="false" compartment="Cytosol" constant="false" hasOnlySubstanceUnits="false" id="M_C9257" name="R-3-hydroxy-myristoyl-ACP" fbc:charge="-1" />
      <species boundaryCondition="false" compartment="Cytosol" constant="false" hasOnlySubstanceUnits="false" id="M_C3582" name="S-Glutaryldihydrolipoamide" fbc:charge="0" />
      <species boundaryCondition="false" compartment="Cytosol" constant="false" hasOnlySubstanceUnits="false" id="M_C0230" name="Sedoheptulose 7-phosphate" fbc:charge="-2" />
      <species boundaryCondition="false" compartment="Cytosol" constant="false" hasOnlySubstanceUnits="false" id="M_C0115" name="D-Alanine" fbc:charge="0" />
      <species boundaryCondition="false" compartment="Cytosol" constant="false" hasOnlySubstanceUnits="false" id="M_C0377" name="L-Cystine" fbc:charge="0" />
      <species boundaryCondition="false" compartment="Cytosol" constant="false" hasOnlySubstanceUnits="false" id="M_C9306" name="phosphatidate  (E.coli) **" fbc:charge="-100" />
      <species boundaryCondition="false" compartment="Cytosol" constant="false" hasOnlySubstanceUnits="false" id="M_C0103" name="D-Ribose" fbc:charge="0" />
      <species boundaryCondition="false" compartment="Cytosol" constant="false" hasOnlySubstanceUnits="false" id="M_C0201" name="Nitrate" fbc:charge="-1" />
      <species boundaryCondition="false" compartment="Cytosol" constant="false" hasOnlySubstanceUnits="false" id="M_C3815" name="Adenosine-GDP-cobinamide" fbc:charge="4" />
      <species boundaryCondition="false" compartment="Cytosol" constant="false" hasOnlySubstanceUnits="false" id="M_C1953" name="5-Methylthio-D-ribose" fbc:charge="0" />
      <species boundaryCondition="false" compartment="Cytosol" constant="false" hasOnlySubstanceUnits="false" id="M_C1751" name="Phosphoribosyl-AMP" fbc:charge="0" />
      <species boundaryCondition="false" compartment="Cytosol" constant="false" hasOnlySubstanceUnits="false" id="M_C0902" name="N-Acetyl-L-glutamate 5-semialdehyde" fbc:charge="-1" />
      <species boundaryCondition="false" compartment="Cytosol" constant="false" hasOnlySubstanceUnits="false" id="M_C4029" name="Chloroacetic acid" fbc:charge="0" />
      <species boundaryCondition="false" compartment="Cytosol" constant="false" hasOnlySubstanceUnits="false" id="M_C3456" name="N2-Succinyl-L-glutamate 5-semialdehyde" fbc:charge="-2" />
      <species boundaryCondition="false" compartment="Cytosol" constant="false" hasOnlySubstanceUnits="false" id="M_C0091" name="Anthranilate" fbc:charge="-1" />
      <species boundaryCondition="false" compartment="Cytosol" constant="false" hasOnlySubstanceUnits="false" id="M_C9062" name="cis-2-Methyl-5-isopropylhexa-2,5-dienoyl-CoA" fbc:charge="0" />
      <species boundaryCondition="false" compartment="Cytosol" constant="false" hasOnlySubstanceUnits="false" id="M_C9384" name="3-Oxohexanoyl-[acyl-carrier protein]" fbc:charge="-1" />
      <species boundaryCondition="false" compartment="Cytosol" constant="false" hasOnlySubstanceUnits="false" id="M_C9316" name="Sirohydrochlorin" fbc:charge="-7" />
      <species boundaryCondition="false" compartment="Cytosol" constant="false" hasOnlySubstanceUnits="false" id="M_C8689" name="Cobalt-precorrin 5" fbc:charge="0" />
      <species boundaryCondition="false" compartment="Cytosol" constant="false" hasOnlySubstanceUnits="false" id="M_C0481" name="Indole-3-acetaldehyde" fbc:charge="0" />
      <species boundaryCondition="false" compartment="Cytosol" constant="false" hasOnlySubstanceUnits="false" id="M_C9275" name="Dodecanoyl-ACP (n-C12:0ACP)" fbc:charge="-1" />
      <species boundaryCondition="false" compartment="Cytosol" constant="false" hasOnlySubstanceUnits="false" id="M_C0214" name="D-Gluconic acid" fbc:charge="-1" />
      <species boundaryCondition="false" compartment="Cytosol" constant="false" hasOnlySubstanceUnits="false" id="M_C3355" name="Precorrin 3A" fbc:charge="-7" />
      <species boundaryCondition="false" compartment="Cytosol" constant="false" hasOnlySubstanceUnits="false" id="M_C0422" name="Homogentisate" fbc:charge="-1" />
      <species boundaryCondition="false" compartment="Cytosol" constant="false" hasOnlySubstanceUnits="false" id="M_C3094" name="4-Hydroxyphenylacetyl-CoA" fbc:charge="0" />
      <species boundaryCondition="false" compartment="Cytosol" constant="false" hasOnlySubstanceUnits="false" id="M_C2789" name="UDP-N-acetyl-3-(1-carboxyvinyl)-D-glucosamine" fbc:charge="-3" />
      <species boundaryCondition="false" compartment="Cytosol" constant="false" hasOnlySubstanceUnits="false" id="M_C3470" name="Leukotriene D4" fbc:charge="0" />
      <species boundaryCondition="false" compartment="Cytosol" constant="false" hasOnlySubstanceUnits="false" id="M_C2983" name="2-(alpha-Hydroxyethyl)thiamine diphosphate" fbc:charge="-2" />
      <species boundaryCondition="false" compartment="Cytosol" constant="false" hasOnlySubstanceUnits="false" id="M_C2547" name="5-Methylthio-D-ribose 1-phosphate" fbc:charge="-2" />
      <species boundaryCondition="false" compartment="Cytosol" constant="false" hasOnlySubstanceUnits="false" id="M_C0041" name="L-Aspartate" fbc:charge="-1" />
      <species boundaryCondition="false" compartment="Cytosol" constant="false" hasOnlySubstanceUnits="false" id="M_C2850" name="UDP-3-O-(3-hydroxytetradecanoyl)-N-acetylglucosamine" fbc:charge="-2" />
      <species boundaryCondition="false" compartment="Cytosol" constant="false" hasOnlySubstanceUnits="false" id="M_C0052" name="L-Glutamine" fbc:charge="0" />
      <species boundaryCondition="false" compartment="Cytosol" constant="false" hasOnlySubstanceUnits="false" id="M_C0688" name="3',5'-Cyclic GMP" fbc:charge="0" />
      <species boundaryCondition="false" compartment="Cytosol" constant="false" hasOnlySubstanceUnits="false" id="M_C0302" name="Cytosine" fbc:charge="0" />
      <species boundaryCondition="false" compartment="Cytosol" constant="false" hasOnlySubstanceUnits="false" id="M_C2701" name="3-Deoxy-D-manno-octulosonate 8-phosphate" fbc:charge="-3" />
      <species boundaryCondition="false" compartment="Cytosol" constant="false" hasOnlySubstanceUnits="false" id="M_C8534" name="trans,trans,cis-Geranylgeranyl diphosphate" fbc:charge="0" />
      <species boundaryCondition="false" compartment="Cytosol" constant="false" hasOnlySubstanceUnits="false" id="M_C3532" name="4-Hydroxy-L-threonine" fbc:charge="0" />
      <species boundaryCondition="false" compartment="Cytosol" constant="false" hasOnlySubstanceUnits="false" id="M_C3322" name="Adenylylselenate" fbc:charge="0" />
      <species boundaryCondition="false" compartment="Cytosol" constant="false" hasOnlySubstanceUnits="false" id="M_C3489" name="2-Propyn-1-ol" fbc:charge="0" />
      <species boundaryCondition="false" compartment="Cytosol" constant="false" hasOnlySubstanceUnits="false" id="M_C3358" name="alpha-Ribazole" fbc:charge="0" />
      <species boundaryCondition="false" compartment="Cytosol" constant="false" hasOnlySubstanceUnits="false" id="M_C8690" name="Cobalt-precorrin 6" fbc:charge="0" />
      <species boundaryCondition="false" compartment="Cytosol" constant="false" hasOnlySubstanceUnits="false" id="M_C0770" name="4-Fumarylacetoacetate" fbc:charge="-2" />
      <species boundaryCondition="false" compartment="Cytosol" constant="false" hasOnlySubstanceUnits="false" id="M_C3380" name="2-Octaprenyl-6-methoxyphenol" fbc:charge="0" />
      <species boundaryCondition="false" compartment="Cytosol" constant="false" hasOnlySubstanceUnits="false" id="M_C0068" name="Malonyl-CoA" fbc:charge="-5" />
      <species boundaryCondition="false" compartment="Cytosol" constant="false" hasOnlySubstanceUnits="false" id="M_C0188" name="Acetyl phosphate" fbc:charge="-2" />
      <species boundaryCondition="false" compartment="Cytosol" constant="false" hasOnlySubstanceUnits="false" id="M_C2491" name="L-2-Aminoadipate 6-semialdehyde" fbc:charge="0" />
      <species boundaryCondition="false" compartment="Cytosol" constant="false" hasOnlySubstanceUnits="false" id="M_C2059" name="5-Oxopentanoate" fbc:charge="-1" />
      <species boundaryCondition="false" compartment="Cytosol" constant="false" hasOnlySubstanceUnits="false" id="M_C3424" name="UDP-N-acetylmuramoyl-L-alanyl-gamma-D-glutamyl-L-lysine" fbc:charge="0" />
      <species boundaryCondition="false" compartment="Cytosol" constant="false" hasOnlySubstanceUnits="false" id="M_C0893" name="1-Aminocyclopropane-1-carboxylate" fbc:charge="0" />
      <species boundaryCondition="false" compartment="Cytosol" constant="false" hasOnlySubstanceUnits="false" id="M_C0338" name="N-Carbamoyl-L-aspartate" fbc:charge="-2" />
      <species boundaryCondition="false" compartment="Cytosol" constant="false" hasOnlySubstanceUnits="false" id="M_C2309" name="(S)-4-Amino-5-oxopentanoate" fbc:charge="0" />
      <species boundaryCondition="false" compartment="Cytosol" constant="false" hasOnlySubstanceUnits="false" id="M_C3729" name="ADP-L-glycero-D-manno-heptose" fbc:charge="-2" />
      <species boundaryCondition="false" compartment="Cytosol" constant="false" hasOnlySubstanceUnits="false" id="M_C0025" name="H2O2" fbc:charge="0" />
      <species boundaryCondition="false" compartment="Cytosol" constant="false" hasOnlySubstanceUnits="false" id="M_C0083" name="beta-Alanine" fbc:charge="0" />
      <species boundaryCondition="false" compartment="Cytosol" constant="false" hasOnlySubstanceUnits="false" id="M_C0484" name="5-Hydroxy-L-tryptophan" fbc:charge="0" />
      <species boundaryCondition="false" compartment="Cytosol" constant="false" hasOnlySubstanceUnits="false" id="M_C9436" name="cis-3-Decenoyl-[acyl-carrier protein]" fbc:charge="-1" />
      <species boundaryCondition="false" compartment="Cytosol" constant="false" hasOnlySubstanceUnits="false" id="M_C3375" name="2-Hexaprenyl-3-methyl-6-methoxy-1,4-benzoquinone" fbc:charge="0" />
      <species boundaryCondition="false" compartment="Cytosol" constant="false" hasOnlySubstanceUnits="false" id="M_C3530" name="2-Oxo-3-hydroxy-4-phosphobutanoate" fbc:charge="-3" />
      <species boundaryCondition="false" compartment="Cytosol" constant="false" hasOnlySubstanceUnits="false" id="M_C3492" name="Acetyl adenylate" fbc:charge="0" />
      <species boundaryCondition="false" compartment="Cytosol" constant="false" hasOnlySubstanceUnits="false" id="M_C2065" name="L-3-Amino-isobutanoate" fbc:charge="0" />
      <species boundaryCondition="false" compartment="Cytosol" constant="false" hasOnlySubstanceUnits="false" id="M_C2903" name="UDP-N-acetylmuramoyl-L-alanyl-D-glutamyl-L-lysyl-D-alanyl-D-alanine" fbc:charge="0" />
      <species boundaryCondition="false" compartment="Cytosol" constant="false" hasOnlySubstanceUnits="false" id="M_C2672" name="S-Adenosyl-4-methylthio-2-oxobutanoate" fbc:charge="0" />
      <species boundaryCondition="false" compartment="Cytosol" constant="false" hasOnlySubstanceUnits="false" id="M_C9040" name="Perillic acid" fbc:charge="0" />
      <species boundaryCondition="false" compartment="Cytosol" constant="false" hasOnlySubstanceUnits="false" id="M_C9439" name="R-3-hydroxy-(5Z)-dodecenoyl-ACP" fbc:charge="-1" />
      <species boundaryCondition="false" compartment="Cytosol" constant="false" hasOnlySubstanceUnits="false" id="M_C2382" name="N1-(5-Phospho-D-ribosyl)-AMP" fbc:charge="-4" />
      <species boundaryCondition="false" compartment="Cytosol" constant="false" hasOnlySubstanceUnits="false" id="M_C8688" name="Cobalt-precorrin 4" fbc:charge="0" />
      <species boundaryCondition="false" compartment="Cytosol" constant="false" hasOnlySubstanceUnits="false" id="M_C0239" name="Inosine" fbc:charge="0" />
      <species boundaryCondition="false" compartment="Cytosol" constant="false" hasOnlySubstanceUnits="false" id="M_C0122" name="5,10-Methylenetetrahydrofolate" fbc:charge="-1" />
      <species boundaryCondition="false" compartment="Cytosol" constant="false" hasOnlySubstanceUnits="false" id="M_C2635" name="(R)-4'-Phosphopantothenoyl-L-cysteine" fbc:charge="-3" />
      <species boundaryCondition="false" compartment="Cytosol" constant="false" hasOnlySubstanceUnits="false" id="M_C3426" name="Undecaprenyl-diphospho-N-acetylmuramoyl-(N-acetylglucosamine)-L-alanyl-D-isoglutaminyl-L-lysyl-D-alanyl-D-alanine" fbc:charge="0" />
      <species boundaryCondition="false" compartment="Cytosol" constant="false" hasOnlySubstanceUnits="false" id="M_C0143" name="5'-Methylthioadenosine" fbc:charge="0" />
      <species boundaryCondition="false" compartment="Cytosol" constant="false" hasOnlySubstanceUnits="false" id="M_C0363" name="Cytidine" fbc:charge="0" />
      <species boundaryCondition="false" compartment="Cytosol" constant="false" hasOnlySubstanceUnits="false" id="M_C3090" name="Phenethylamine" fbc:charge="1" />
      <species boundaryCondition="false" compartment="Cytosol" constant="false" hasOnlySubstanceUnits="false" id="M_C3968" name="Vanillate" fbc:charge="0" />
      <species boundaryCondition="false" compartment="Cytosol" constant="false" hasOnlySubstanceUnits="false" id="M_C0046" name="CMP" fbc:charge="-2" />
      <species boundaryCondition="false" compartment="Cytosol" constant="false" hasOnlySubstanceUnits="false" id="M_C1316" name="Octanoyl-CoA" fbc:charge="-4" />
      <species boundaryCondition="false" compartment="Cytosol" constant="false" hasOnlySubstanceUnits="false" id="M_C3049" name="(S)-Hydroxydecanoyl-CoA" fbc:charge="-4" />
      <species boundaryCondition="false" compartment="Cytosol" constant="false" hasOnlySubstanceUnits="false" id="M_C0006" name="NADP+" fbc:charge="-3" />
      <species boundaryCondition="false" compartment="Cytosol" constant="false" hasOnlySubstanceUnits="false" id="M_C0630" name="Deamino-NAD+" fbc:charge="-2" />
      <species boundaryCondition="false" compartment="Cytosol" constant="false" hasOnlySubstanceUnits="false" id="M_C3059" name="Decanoyl-CoA" fbc:charge="-4" />
      <species boundaryCondition="false" compartment="Cytosol" constant="false" hasOnlySubstanceUnits="false" id="M_C0036" name="Succinate" fbc:charge="-2" />
      <species boundaryCondition="false" compartment="Cytosol" constant="false" hasOnlySubstanceUnits="false" id="M_C0183" name="beta-D-Glucose" fbc:charge="0" />
      <species boundaryCondition="false" compartment="Cytosol" constant="false" hasOnlySubstanceUnits="false" id="M_C2269" name="2-Pyrone-4,6-dicarboxylate" fbc:charge="0" />
      <species boundaryCondition="false" compartment="Cytosol" constant="false" hasOnlySubstanceUnits="false" id="M_C0472" name="N-Acetyl-L-glutamate" fbc:charge="-2" />
      <species boundaryCondition="false" compartment="Cytosol" constant="false" hasOnlySubstanceUnits="false" id="M_C0748" name="2-Methylbutanoyl-CoA" fbc:charge="-4" />
      <species boundaryCondition="false" compartment="Cytosol" constant="false" hasOnlySubstanceUnits="false" id="M_C0439" name="4-Aminobenzoate" fbc:charge="-1" />
      <species boundaryCondition="false" compartment="Cytosol" constant="false" hasOnlySubstanceUnits="false" id="M_C0317" name="L-Isoleucine" fbc:charge="0" />
      <species boundaryCondition="false" compartment="Cytosol" constant="false" hasOnlySubstanceUnits="false" id="M_C0711" name="O-Acetyl-L-serine" fbc:charge="0" />
      <species boundaryCondition="false" compartment="Cytosol" constant="false" hasOnlySubstanceUnits="false" id="M_C0169" name="2-Dehydro-3-deoxy-D-gluconate" fbc:charge="-1" />
      <species boundaryCondition="false" compartment="Cytosol" constant="false" hasOnlySubstanceUnits="false" id="M_C0132" name="L-Homocysteine" fbc:charge="0" />
      <species boundaryCondition="false" compartment="Cytosol" constant="false" hasOnlySubstanceUnits="false" id="M_C0478" name="3-Hydroxyanthranilate" fbc:charge="0" />
      <species boundaryCondition="false" compartment="Cytosol" constant="false" hasOnlySubstanceUnits="false" id="M_C0892" name="sn-Glycero-3-phosphoethanolamine" fbc:charge="0" />
      <species boundaryCondition="false" compartment="Cytosol" constant="false" hasOnlySubstanceUnits="false" id="M_C4028" name="Chloroacetaldehyde" fbc:charge="0" />
      <species boundaryCondition="false" compartment="Cytosol" constant="false" hasOnlySubstanceUnits="false" id="M_C2769" name="(2S,3R)-3-Hydroxybutane-1,2,3-tricarboxylate" fbc:charge="-3" />
      <species boundaryCondition="false" compartment="Cytosol" constant="false" hasOnlySubstanceUnits="false" id="M_C3053" name="(S)-Hydroxyhexanoyl-CoA" fbc:charge="-4" />
      <species boundaryCondition="false" compartment="Cytosol" constant="false" hasOnlySubstanceUnits="false" id="M_C2206" name="(2-Aminoethyl)phosphonate" fbc:charge="-1" />
      <species boundaryCondition="false" compartment="Cytosol" constant="false" hasOnlySubstanceUnits="false" id="M_C3512" name="Di[3-deoxy-D-manno-octulosonyl]-lipid A" fbc:charge="-6" />
      <species boundaryCondition="false" compartment="Cytosol" constant="false" hasOnlySubstanceUnits="false" id="M_C1474" name="2-Aminoacrylate" fbc:charge="0" />
      <species boundaryCondition="false" compartment="Cytosol" constant="false" hasOnlySubstanceUnits="false" id="M_C0018" name="AMP" fbc:charge="-2" />
      <species boundaryCondition="false" compartment="Cytosol" constant="false" hasOnlySubstanceUnits="false" id="M_C0376" name="Itaconate" fbc:charge="0" />
      <species boundaryCondition="false" compartment="Cytosol" constant="false" hasOnlySubstanceUnits="false" id="M_C0785" name="(R)-3-Hydroxybutanoate" fbc:charge="-1" />
      <species boundaryCondition="false" compartment="Cytosol" constant="false" hasOnlySubstanceUnits="false" id="M_C0125" name="Adenine" fbc:charge="0" />
      <species boundaryCondition="false" compartment="Cytosol" constant="false" hasOnlySubstanceUnits="false" id="M_C0044" name="3'-Phosphoadenylyl sulfate" fbc:charge="-4" />
      <species boundaryCondition="false" compartment="Cytosol" constant="false" hasOnlySubstanceUnits="false" id="M_C0599" name="D-Glucarate" fbc:charge="-2" />
      <species boundaryCondition="false" compartment="Cytosol" constant="false" hasOnlySubstanceUnits="false" id="M_C0190" name="D-Xylulose 5-phosphate" fbc:charge="-2" />
      <species boundaryCondition="false" compartment="Cytosol" constant="false" hasOnlySubstanceUnits="false" id="M_C3814" name="Adenosyl cobinamide phosphate" fbc:charge="4" />
      <species boundaryCondition="false" compartment="Cytosol" constant="false" hasOnlySubstanceUnits="false" id="M_C0095" name="PQQ" fbc:charge="0" />
      <species boundaryCondition="false" compartment="Cytosol" constant="false" hasOnlySubstanceUnits="false" id="M_C1750" name="Phosphoribosyl-ATP" fbc:charge="-6" />
      <species boundaryCondition="false" compartment="Cytosol" constant="false" hasOnlySubstanceUnits="false" id="M_C0923" name="2-Carboxy-2,5-dihydro-5-oxofuran-2-acetate" fbc:charge="-2" />
      <species boundaryCondition="false" compartment="Cytosol" constant="false" hasOnlySubstanceUnits="false" id="M_C0313" name="Tryptamine" fbc:charge="0" />
      <species boundaryCondition="false" compartment="Cytosol" constant="false" hasOnlySubstanceUnits="false" id="M_C0822" name="Pantetheine 4'-phosphate" fbc:charge="-2" />
      <species boundaryCondition="false" compartment="Cytosol" constant="false" hasOnlySubstanceUnits="false" id="M_C3373" name="2-Hexaprenyl-6-methoxyphenol" fbc:charge="0" />
      <species boundaryCondition="false" compartment="Cytosol" constant="false" hasOnlySubstanceUnits="false" id="M_C0231" name="Hydrogen sulfide" fbc:charge="0" />
      <species boundaryCondition="false" compartment="Cytosol" constant="false" hasOnlySubstanceUnits="false" id="M_C1610" name="cis,cis-Muconate" fbc:charge="0" />
      <species boundaryCondition="false" compartment="Cytosol" constant="false" hasOnlySubstanceUnits="false" id="M_C3566" name="gamma-Glutamyl-beta-aminopropiononitrile" fbc:charge="0" />
      <species boundaryCondition="false" compartment="Cytosol" constant="false" hasOnlySubstanceUnits="false" id="M_C0779" name="O-Acetyl-L-homoserine" fbc:charge="0" />
      <species boundaryCondition="false" compartment="Cytosol" constant="false" hasOnlySubstanceUnits="false" id="M_C2682" name="2-Dehydro-3-deoxy-6-phospho-D-gluconate" fbc:charge="-3" />
      <species boundaryCondition="false" compartment="Cytosol" constant="false" hasOnlySubstanceUnits="false" id="M_C2663" name="3-Isopropylmalate" fbc:charge="-2" />
      <species boundaryCondition="false" compartment="Cytosol" constant="false" hasOnlySubstanceUnits="false" id="M_C0148" name="Benzoate" fbc:charge="-1" />
      <species boundaryCondition="false" compartment="Cytosol" constant="false" hasOnlySubstanceUnits="false" id="M_C9319" name="Reduced thioredoxin" fbc:charge="0" />
      <species boundaryCondition="false" compartment="Cytosol" constant="false" hasOnlySubstanceUnits="false" id="M_C0504" name="2-Deoxy-D-ribose 5-phosphate" fbc:charge="-2" />
      <species boundaryCondition="false" compartment="Cytosol" constant="false" hasOnlySubstanceUnits="false" id="M_C0343" name="5,10-Methenyltetrahydrofolate" fbc:charge="-1" />
      <species boundaryCondition="false" compartment="Cytosol" constant="false" hasOnlySubstanceUnits="false" id="M_C0697" name="Mercaptopyruvate" fbc:charge="0" />
      <species boundaryCondition="false" compartment="Cytosol" constant="false" hasOnlySubstanceUnits="false" id="M_C2823" name="2-Dehydro-3-deoxy-D-arabino-heptonate 7-phosphate" fbc:charge="-3" />
      <species boundaryCondition="false" compartment="Cytosol" constant="false" hasOnlySubstanceUnits="false" id="M_C8935" name="1-Hydroxy-2-methyl-2-butenyl 4-diphosphate" fbc:charge="-3" />
      <species boundaryCondition="false" compartment="Cytosol" constant="false" hasOnlySubstanceUnits="false" id="M_C0157" name="Ethanolamine" fbc:charge="1" />
      <species boundaryCondition="false" compartment="Cytosol" constant="false" hasOnlySubstanceUnits="false" id="M_C0964" name="FADH2" fbc:charge="-2" />
      <species boundaryCondition="false" compartment="Cytosol" constant="false" hasOnlySubstanceUnits="false" id="M_C9379" name="Decanoyl-[acyl-carrier protein]" fbc:charge="-1" />
      <species boundaryCondition="false" compartment="Cytosol" constant="false" hasOnlySubstanceUnits="false" id="M_C9262" name="acyl carrier protein" fbc:charge="-1" />
      <species boundaryCondition="false" compartment="Cytosol" constant="false" hasOnlySubstanceUnits="false" id="M_C1665" name="Perillyl aldehyde" fbc:charge="0" />
      <species boundaryCondition="false" compartment="Cytosol" constant="false" hasOnlySubstanceUnits="false" id="M_C2009" name="(R)-1-Aminopropan-2-ol" fbc:charge="1" />
      <species boundaryCondition="false" compartment="Cytosol" constant="false" hasOnlySubstanceUnits="false" id="M_C0065" name="H+" fbc:charge="1" />
      <species boundaryCondition="false" compartment="Cytosol" constant="false" hasOnlySubstanceUnits="false" id="M_C3310" name="3-Hydroxypropionyl-CoA" fbc:charge="0" />
      <species boundaryCondition="false" compartment="Cytosol" constant="false" hasOnlySubstanceUnits="false" id="M_C3285" name="Cinnavalininate" fbc:charge="0" />
      <species boundaryCondition="false" compartment="Cytosol" constant="false" hasOnlySubstanceUnits="false" id="M_C3576" name="2,5-Diamino-6-(5'-triphosphoryl-3',4'-trihydroxy-2'-oxopentyl)-amino-4-oxopyrimidine" fbc:charge="0" />
      <species boundaryCondition="false" compartment="Cytosol" constant="false" hasOnlySubstanceUnits="false" id="M_C0908" name="3-Hydroxy-N6,N6,N6-trimethyl-L-lysine" fbc:charge="0" />
      <species boundaryCondition="false" compartment="Cytosol" constant="false" hasOnlySubstanceUnits="false" id="M_C0081" name="GDPmannose" fbc:charge="-2" />
      <species boundaryCondition="false" compartment="Cytosol" constant="false" hasOnlySubstanceUnits="false" id="M_C2742" name="3alpha,7alpha-Dihydroxy-5beta-cholestanate" fbc:charge="0" />
      <species boundaryCondition="false" compartment="Cytosol" constant="false" hasOnlySubstanceUnits="false" id="M_C2506" name="2,5-Dihydro-5-oxofuran-2-acetate" fbc:charge="-1" />
      <species boundaryCondition="false" compartment="Cytosol" constant="false" hasOnlySubstanceUnits="false" id="M_C3403" name="cis-beta-D-Glucosyl-2-hydroxycinnamate" fbc:charge="0" />
      <species boundaryCondition="false" compartment="Cytosol" constant="false" hasOnlySubstanceUnits="false" id="M_C0284" name="D-Fructose 1,6-bisphosphate" fbc:charge="-4" />
      <species boundaryCondition="false" compartment="Cytosol" constant="false" hasOnlySubstanceUnits="false" id="M_C3122" name="GDP-6-deoxy-L-mannose" fbc:charge="0" />
      <species boundaryCondition="false" compartment="Cytosol" constant="false" hasOnlySubstanceUnits="false" id="M_C8687" name="Cobalt-precorrin 3" fbc:charge="0" />
      <species boundaryCondition="false" compartment="Cytosol" constant="false" hasOnlySubstanceUnits="false" id="M_C0165" name="D-Ribulose 5-phosphate" fbc:charge="-2" />
      <species boundaryCondition="false" compartment="Cytosol" constant="false" hasOnlySubstanceUnits="false" id="M_C0289" name="dGDP" fbc:charge="-3" />
      <species boundaryCondition="false" compartment="Cytosol" constant="false" hasOnlySubstanceUnits="false" id="M_C0002" name="ATP" fbc:charge="-4" />
      <species boundaryCondition="false" compartment="Cytosol" constant="false" hasOnlySubstanceUnits="false" id="M_C3733" name="Precorrin 8X" fbc:charge="0" />
      <species boundaryCondition="false" compartment="Cytosol" constant="false" hasOnlySubstanceUnits="false" id="M_C2688" name="4-Carboxy-2-hydroxyhexa-2,4-dienedioate" fbc:charge="0" />
      <species boundaryCondition="false" compartment="Cytosol" constant="false" hasOnlySubstanceUnits="false" id="M_C0186" name="Adenylylsulfate" fbc:charge="-2" />
      <species boundaryCondition="false" compartment="Cytosol" constant="false" hasOnlySubstanceUnits="false" id="M_C0924" name="4-Amino-5-hydroxymethyl-2-methylpyrimidine" fbc:charge="0" />
      <species boundaryCondition="false" compartment="Cytosol" constant="false" hasOnlySubstanceUnits="false" id="M_C2053" name="Coproporphyrinogen III" fbc:charge="-4" />
      <species boundaryCondition="false" compartment="Cytosol" constant="false" hasOnlySubstanceUnits="false" id="M_C2933" name="5-(5-Phospho-D-ribosylaminoformimino)-1-(5-phosphoribosyl)-imidazole-4-carboxamide" fbc:charge="-4" />
      <species boundaryCondition="false" compartment="Cytosol" constant="false" hasOnlySubstanceUnits="false" id="M_C0884" name="GDP-4-dehydro-6-deoxy-D-mannose" fbc:charge="-2" />
      <species boundaryCondition="false" compartment="Cytosol" constant="false" hasOnlySubstanceUnits="false" id="M_C2979" name="S-(2-Methylbutanoyl)-dihydrolipoamide" fbc:charge="0" />
      <species boundaryCondition="false" compartment="Cytosol" constant="false" hasOnlySubstanceUnits="false" id="M_C0147" name="Agmatine" fbc:charge="2" />
      <species boundaryCondition="false" compartment="Cytosol" constant="false" hasOnlySubstanceUnits="false" id="M_C9450" name="cis-3-oxo-oxadec-11-enoyl-ACP" fbc:charge="-1" />
      <species boundaryCondition="false" compartment="Cytosol" constant="false" hasOnlySubstanceUnits="false" id="M_C9433" name="3-Oxooctadecanoyl-[acyl-carrier protein]" fbc:charge="-1" />
      <species boundaryCondition="false" compartment="Cytosol" constant="false" hasOnlySubstanceUnits="false" id="M_C0339" name="N-Formimino-L-glutamate" fbc:charge="-1" />
      <species boundaryCondition="false" compartment="Cytosol" constant="false" hasOnlySubstanceUnits="false" id="M_C0228" name="D-Erythrose 4-phosphate" fbc:charge="-2" />
      <species boundaryCondition="false" compartment="Cytosol" constant="false" hasOnlySubstanceUnits="false" id="M_C0268" name="L-Citrulline" fbc:charge="0" />
      <species boundaryCondition="false" compartment="Cytosol" constant="false" hasOnlySubstanceUnits="false" id="M_C0829" name="(S)-3-Hydroxybutanoyl-CoA" fbc:charge="-4" />
      <species boundaryCondition="false" compartment="Cytosol" constant="false" hasOnlySubstanceUnits="false" id="M_C0345" name="Sedoheptulose 1,7-bisphosphate" fbc:charge="0" />
      <species boundaryCondition="false" compartment="Cytosol" constant="false" hasOnlySubstanceUnits="false" id="M_C0915" name="3-(Imidazol-4-yl)-2-oxopropyl phosphate" fbc:charge="-2" />
      <species boundaryCondition="false" compartment="Cytosol" constant="false" hasOnlySubstanceUnits="false" id="M_C3323" name="Selenocysteine" fbc:charge="0" />
      <species boundaryCondition="false" compartment="Cytosol" constant="false" hasOnlySubstanceUnits="false" id="M_C2571" name="(Z)-But-2-ene-1,2,3-tricarboxylate" fbc:charge="-3" />
      <species boundaryCondition="false" compartment="Cytosol" constant="false" hasOnlySubstanceUnits="false" id="M_C2857" name="1-(5-Phospho-D-ribosyl)-5-amino-4-imidazolecarboxylate" fbc:charge="-3" />
      <species boundaryCondition="false" compartment="Cytosol" constant="false" hasOnlySubstanceUnits="false" id="M_C9449" name="cis-3-oxo-hexadec-9-enoyl-ACP" fbc:charge="-1" />
      <species boundaryCondition="false" compartment="Cytosol" constant="false" hasOnlySubstanceUnits="false" id="M_C0223" name="Dihydrobiopterin" fbc:charge="0" />
      <species boundaryCondition="false" compartment="Cytosol" constant="false" hasOnlySubstanceUnits="false" id="M_C0404" name="(R)-Pantoate" fbc:charge="-1" />
      <species boundaryCondition="false" compartment="Cytosol" constant="false" hasOnlySubstanceUnits="false" id="M_C9390" name="trans-Dodec-2-enoyl-[acyl-carrier protein]" fbc:charge="-1" />
      <species boundaryCondition="false" compartment="Cytosol" constant="false" hasOnlySubstanceUnits="false" id="M_C0721" name="D-Alanyl-D-alanine" fbc:charge="0" />
      <species boundaryCondition="false" compartment="Cytosol" constant="false" hasOnlySubstanceUnits="false" id="M_C3048" name="3-Oxododecanoyl-CoA" fbc:charge="-4" />
      <species boundaryCondition="false" compartment="Cytosol" constant="false" hasOnlySubstanceUnits="false" id="M_C9383" name="(R)-3-Hydroxybutanoyl-[acyl-carrier protein]" fbc:charge="-1" />
      <species boundaryCondition="false" compartment="Cytosol" constant="false" hasOnlySubstanceUnits="false" id="M_C0282" name="D-Glucosamine 6-phosphate" fbc:charge="-1" />
      <species boundaryCondition="false" compartment="Cytosol" constant="false" hasOnlySubstanceUnits="false" id="M_C2660" name="(2S,3S)-3-Hydroxy-2-methylbutanoyl-CoA" fbc:charge="-4" />
      <species boundaryCondition="false" compartment="Cytosol" constant="false" hasOnlySubstanceUnits="false" id="M_C3561" name="6-Hydroxyhexanoate" fbc:charge="0" />
      <species boundaryCondition="false" compartment="Cytosol" constant="false" hasOnlySubstanceUnits="false" id="M_C0121" name="3-Methyl-2-oxobutanoate" fbc:charge="-1" />
      <species boundaryCondition="false" compartment="Cytosol" constant="false" hasOnlySubstanceUnits="false" id="M_C0702" name="2-Dehydropantoate" fbc:charge="-1" />
      <species boundaryCondition="false" compartment="Cytosol" constant="false" hasOnlySubstanceUnits="false" id="M_C3449" name="2,5-Diaminopyrimidine nucleoside triphosphate" fbc:charge="0" />
      <species boundaryCondition="false" compartment="Cytosol" constant="false" hasOnlySubstanceUnits="false" id="M_C2691" name="5-Amino-6-(5'-phosphoribitylamino)uracil" fbc:charge="-2" />
      <species boundaryCondition="false" compartment="Cytosol" constant="false" hasOnlySubstanceUnits="false" id="M_C1715" name="D-Glucuronolactone" fbc:charge="0" />
      <species boundaryCondition="false" compartment="Cytosol" constant="false" hasOnlySubstanceUnits="false" id="M_C0487" name="Pyridoxamine phosphate" fbc:charge="-1" />
      <species boundaryCondition="false" compartment="Cytosol" constant="false" hasOnlySubstanceUnits="false" id="M_C2163" name="3-Oxo-4-methylpentanoate" fbc:charge="0" />
      <species boundaryCondition="false" compartment="Cytosol" constant="false" hasOnlySubstanceUnits="false" id="M_C3058" name="trans-Tetradec-2-enoyl-CoA" fbc:charge="-4" />
      <species boundaryCondition="false" compartment="Cytosol" constant="false" hasOnlySubstanceUnits="false" id="M_C2945" name="2,3,2',3'-Tetrakis(3-hydroxytetradecanoyl)-D-glucosaminyl-1,6-beta-D-glucosamine 1-phosphate" fbc:charge="-2" />
      <species boundaryCondition="false" compartment="Cytosol" constant="false" hasOnlySubstanceUnits="false" id="M_C0636" name="Pantothenate" fbc:charge="-1" />
      <species boundaryCondition="false" compartment="Cytosol" constant="false" hasOnlySubstanceUnits="false" id="M_C3511" name="Di[3-deoxy-D-manno-octulosonyl]-lipid IV(A)" fbc:charge="-6" />
      <species boundaryCondition="false" compartment="Cytosol" constant="false" hasOnlySubstanceUnits="false" id="M_C2809" name="D-erythro-1-(Imidazol-4-yl)glycerol 3-phosphate" fbc:charge="-2" />
      <species boundaryCondition="false" compartment="Cytosol" constant="false" hasOnlySubstanceUnits="false" id="M_C3504" name="(S)-2-Acetolactate" fbc:charge="-1" />
      <species boundaryCondition="false" compartment="Cytosol" constant="false" hasOnlySubstanceUnits="false" id="M_C0117" name="L-Histidine" fbc:charge="0" />
      <species boundaryCondition="false" compartment="Cytosol" constant="false" hasOnlySubstanceUnits="false" id="M_C8609" name="2-Phospho-4-(cytidine 5'-diphospho)-2-C-methyl-D-erythritol" fbc:charge="-4" />
      <species boundaryCondition="false" compartment="Cytosol" constant="false" hasOnlySubstanceUnits="false" id="M_C3381" name="2-Octaprenyl-6-methoxy-1,4-benzoquinone" fbc:charge="0" />
      <species boundaryCondition="false" compartment="Cytosol" constant="false" hasOnlySubstanceUnits="false" id="M_C3351" name="Coproporphyrinogen I" fbc:charge="0" />
      <species boundaryCondition="false" compartment="Cytosol" constant="false" hasOnlySubstanceUnits="false" id="M_C0063" name="L-Tryptophan" fbc:charge="0" />
      <species boundaryCondition="false" compartment="Cytosol" constant="false" hasOnlySubstanceUnits="false" id="M_C2207" name="(R)-3-Hydroxybutanoyl-CoA" fbc:charge="-4" />
      <species boundaryCondition="false" compartment="Cytosol" constant="false" hasOnlySubstanceUnits="false" id="M_C2475" name="5-Amino-4-imidazolecarboxyamide" fbc:charge="0" />
      <species boundaryCondition="false" compartment="Cytosol" constant="false" hasOnlySubstanceUnits="false" id="M_C0600" name="D-Glutamine" fbc:charge="0" />
      <species boundaryCondition="false" compartment="Cytosol" constant="false" hasOnlySubstanceUnits="false" id="M_C0080" name="D-Fructose" fbc:charge="0" />
      <species boundaryCondition="false" compartment="Cytosol" constant="false" hasOnlySubstanceUnits="false" id="M_C1673" name="Tetradecanoyl-CoA" fbc:charge="-4" />
      <species boundaryCondition="false" compartment="Cytosol" constant="false" hasOnlySubstanceUnits="false" id="M_C0179" name="D-Glutamate" fbc:charge="-1" />
      <species boundaryCondition="false" compartment="Cytosol" constant="false" hasOnlySubstanceUnits="false" id="M_C0383" name="ADPglucose" fbc:charge="-2" />
      <species boundaryCondition="false" compartment="Cytosol" constant="false" hasOnlySubstanceUnits="false" id="M_C0696" name="L-2-Aminoadipate" fbc:charge="0" />
      <species boundaryCondition="false" compartment="Cytosol" constant="false" hasOnlySubstanceUnits="false" id="M_C4027" name="2-Chloroethanol" fbc:charge="0" />
      <species boundaryCondition="false" compartment="Cytosol" constant="false" hasOnlySubstanceUnits="false" id="M_C2612" name="N-(5-Phospho-D-ribosyl)anthranilate" fbc:charge="-3" />
      <species boundaryCondition="false" compartment="Cytosol" constant="false" hasOnlySubstanceUnits="false" id="M_C9291" name="1,2-Diacylglycerol  (E.coli) **" fbc:charge="0" />
      <species boundaryCondition="false" compartment="Cytosol" constant="false" hasOnlySubstanceUnits="false" id="M_C9305" name="Octadecenoyl-ACP (n-C18:1ACP)" fbc:charge="-1" />
      <species boundaryCondition="false" compartment="Cytosol" constant="false" hasOnlySubstanceUnits="false" id="M_C3376" name="2-Hexaprenyl-3-methyl-5-hydroxy-6-methoxy-1,4-benzoquinone" fbc:charge="0" />
      <species boundaryCondition="false" compartment="Cytosol" constant="false" hasOnlySubstanceUnits="false" id="M_C2968" name="3-Ureidoisobutyrate" fbc:charge="0" />
      <species boundaryCondition="false" compartment="Cytosol" constant="false" hasOnlySubstanceUnits="false" id="M_C2499" name="delta1-Piperideine-2-carboxylate" fbc:charge="0" />
      <species boundaryCondition="false" compartment="Cytosol" constant="false" hasOnlySubstanceUnits="false" id="M_C0277" name="Geranyl diphosphate" fbc:charge="-3" />
      <species boundaryCondition="false" compartment="Cytosol" constant="false" hasOnlySubstanceUnits="false" id="M_C0092" name="2-Oxobutanoate" fbc:charge="-1" />
      <species boundaryCondition="false" compartment="Cytosol" constant="false" hasOnlySubstanceUnits="false" id="M_C8693" name="Cobalt-precorrin 8" fbc:charge="0" />
      <species boundaryCondition="false" compartment="Cytosol" constant="false" hasOnlySubstanceUnits="false" id="M_C3050" name="3-Oxodecanoyl-CoA" fbc:charge="-4" />
      <species boundaryCondition="false" compartment="Cytosol" constant="false" hasOnlySubstanceUnits="false" id="M_C2646" name="5'-Phosphoribosyl-N-formylglycinamide" fbc:charge="-2" />
      <species boundaryCondition="false" compartment="Cytosol" constant="false" hasOnlySubstanceUnits="false" id="M_C4016" name="Aminoacetaldehyde" fbc:charge="1" />
      <species boundaryCondition="false" compartment="Cytosol" constant="false" hasOnlySubstanceUnits="false" id="M_C0010" name="CoA" fbc:charge="-4" />
      <species boundaryCondition="false" compartment="Cytosol" constant="false" hasOnlySubstanceUnits="false" id="M_C3060" name="trans-Dec-2-enoyl-CoA" fbc:charge="-4" />
      <species boundaryCondition="false" compartment="Cytosol" constant="false" hasOnlySubstanceUnits="false" id="M_C1444" name="Leukotriene C4" fbc:charge="0" />
      <species boundaryCondition="false" compartment="Cytosol" constant="false" hasOnlySubstanceUnits="false" id="M_C2097" name="2-Methylacetoacetyl-CoA" fbc:charge="-4" />
      <species boundaryCondition="false" compartment="Cytosol" constant="false" hasOnlySubstanceUnits="false" id="M_C0958" name="dIDP" fbc:charge="0" />
      <species boundaryCondition="false" compartment="Cytosol" constant="false" hasOnlySubstanceUnits="false" id="M_C0837" name="trans-4-Hydroxy-L-proline" fbc:charge="0" />
      <species boundaryCondition="false" compartment="Cytosol" constant="false" hasOnlySubstanceUnits="false" id="M_C0133" name="4-Hydroxybenzoate" fbc:charge="-1" />
      <species boundaryCondition="false" compartment="Cytosol" constant="false" hasOnlySubstanceUnits="false" id="M_C0290" name="dGMP" fbc:charge="-2" />
      <species boundaryCondition="false" compartment="Cytosol" constant="false" hasOnlySubstanceUnits="false" id="M_C2015" name="1-Hydroxy-2-naphthoate" fbc:charge="0" />
      <species boundaryCondition="false" compartment="Cytosol" constant="false" hasOnlySubstanceUnits="false" id="M_C0123" name="GMP" fbc:charge="-2" />
      <species boundaryCondition="false" compartment="Cytosol" constant="false" hasOnlySubstanceUnits="false" id="M_C0304" name="Xanthine" fbc:charge="0" />
      <species boundaryCondition="false" compartment="Cytosol" constant="false" hasOnlySubstanceUnits="false" id="M_C0210" name="Nicotinate" fbc:charge="-1" />
      <species boundaryCondition="false" compartment="Cytosol" constant="false" hasOnlySubstanceUnits="false" id="M_C0258" name="Spermidine" fbc:charge="3" />
      <species boundaryCondition="false" compartment="Cytosol" constant="false" hasOnlySubstanceUnits="false" id="M_C1631" name="3-Cyano-L-alanine" fbc:charge="0" />
      <species boundaryCondition="false" compartment="Cytosol" constant="false" hasOnlySubstanceUnits="false" id="M_C3283" name="5-Hydroxykynurenamine" fbc:charge="0" />
      <species boundaryCondition="false" compartment="Cytosol" constant="false" hasOnlySubstanceUnits="false" id="M_C8637" name="D-Glycero-D-manno-heptose 1,7-bisphosphate" fbc:charge="-4" />
      <species boundaryCondition="false" compartment="Cytosol" constant="false" hasOnlySubstanceUnits="false" id="M_C0530" name="Betaine" fbc:charge="0" />
      <species boundaryCondition="false" compartment="Cytosol" constant="false" hasOnlySubstanceUnits="false" id="M_C0066" name="ITP" fbc:charge="-4" />
      <species boundaryCondition="false" compartment="Cytosol" constant="false" hasOnlySubstanceUnits="false" id="M_C2709" name="5-Methyltetrahydropteroyltri-L-glutamate" fbc:charge="-2" />
      <species boundaryCondition="false" compartment="Cytosol" constant="false" hasOnlySubstanceUnits="false" id="M_C0019" name="S-Adenosyl-L-homocysteine" fbc:charge="0" />
      <species boundaryCondition="false" compartment="Cytosol" constant="false" hasOnlySubstanceUnits="false" id="M_C0054" name="Formaldehyde" fbc:charge="0" />
      <species boundaryCondition="false" compartment="Cytosol" constant="false" hasOnlySubstanceUnits="false" id="M_C0306" name="Guanosine" fbc:charge="0" />
      <species boundaryCondition="false" compartment="Cytosol" constant="false" hasOnlySubstanceUnits="false" id="M_C0763" name="Uroporphyrinogen III" fbc:charge="-8" />
      <species boundaryCondition="false" compartment="Cytosol" constant="false" hasOnlySubstanceUnits="false" id="M_C9391" name="(R)-3-Hydroxydecanoyl-[acyl-carrier protein]" fbc:charge="-1" />
      <species boundaryCondition="false" compartment="Cytosol" constant="false" hasOnlySubstanceUnits="false" id="M_C9320" name="tRNA (Glu)" fbc:charge="0" />
      <species boundaryCondition="false" compartment="Cytosol" constant="false" hasOnlySubstanceUnits="false" id="M_C0070" name="D-Fructose 6-phosphate" fbc:charge="-2" />
      <species boundaryCondition="false" compartment="Cytosol" constant="false" hasOnlySubstanceUnits="false" id="M_C3332" name="Selenocystathionine" fbc:charge="0" />
      <species boundaryCondition="false" compartment="Cytosol" constant="false" hasOnlySubstanceUnits="false" id="M_C3430" name="Undecaprenyl-diphospho-N-acetylmuramoyl-(N-acetylglucosamine)-L-alanyl-D-glutaminyl-meso-2,6-diaminopimeloyl-D-alanyl-D-alanine" fbc:charge="0" />
      <species boundaryCondition="false" compartment="Cytosol" constant="false" hasOnlySubstanceUnits="false" id="M_C1895" name="N-Acetylmuramoyl-Ala" fbc:charge="-1" />
      <species boundaryCondition="false" compartment="Cytosol" constant="false" hasOnlySubstanceUnits="false" id="M_C1205" name="Xanthosine" fbc:charge="0" />
      <species boundaryCondition="false" compartment="Cytosol" constant="false" hasOnlySubstanceUnits="false" id="M_C2920" name="2-Amino-4-hydroxy-6-(D-erythro-1,2,3-trihydroxypropyl)-7,8-dihydropteridine" fbc:charge="1" />
      <species boundaryCondition="false" compartment="Cytosol" constant="false" hasOnlySubstanceUnits="false" id="M_C2225" name="2-Oxo-2,3-dihydrofuran-5-acetate" fbc:charge="-1" />
      <species boundaryCondition="false" compartment="Cytosol" constant="false" hasOnlySubstanceUnits="false" id="M_C0088" name="IDP" fbc:charge="-3" />
      <species boundaryCondition="false" compartment="Cytosol" constant="false" hasOnlySubstanceUnits="false" id="M_C1696" name="3-Dehydroshikimate" fbc:charge="-1" />
      <species boundaryCondition="false" compartment="Cytosol" constant="false" hasOnlySubstanceUnits="false" id="M_C0141" name="Hydroxypyruvate" fbc:charge="-1" />
      <species boundaryCondition="false" compartment="Cytosol" constant="false" hasOnlySubstanceUnits="false" id="M_C0909" name="P1,P4-Bis(5'-adenosyl) tetraphosphate" fbc:charge="-4" />
      <species boundaryCondition="false" compartment="Cytosol" constant="false" hasOnlySubstanceUnits="false" id="M_C2038" name="3-Phosphonooxypyruvate" fbc:charge="-3" />
      <species boundaryCondition="false" compartment="Cytosol" constant="false" hasOnlySubstanceUnits="false" id="M_C0156" name="L-Threonine" fbc:charge="0" />
      <species boundaryCondition="false" compartment="Cytosol" constant="false" hasOnlySubstanceUnits="false" id="M_C0134" name="Citrate" fbc:charge="-3" />
      <species boundaryCondition="false" compartment="Cytosol" constant="false" hasOnlySubstanceUnits="false" id="M_C0075" name="Catechol" fbc:charge="0" />
      <species boundaryCondition="false" compartment="Cytosol" constant="false" hasOnlySubstanceUnits="false" id="M_C2793" name="2-(Formamido)-N1-(5'-phosphoribosyl)acetamidine" fbc:charge="-1" />
      <species boundaryCondition="false" compartment="Cytosol" constant="false" hasOnlySubstanceUnits="false" id="M_C0655" name="Propenoyl-CoA" fbc:charge="0" />
      <species boundaryCondition="false" compartment="Cytosol" constant="false" hasOnlySubstanceUnits="false" id="M_C3414" name="2-Hydroxyphenylacetate" fbc:charge="0" />
      <species boundaryCondition="false" compartment="Cytosol" constant="false" hasOnlySubstanceUnits="false" id="M_C0059" name="Phosphoenolpyruvate" fbc:charge="-3" />
      <species boundaryCondition="false" compartment="Cytosol" constant="false" hasOnlySubstanceUnits="false" id="M_C1904" name="Naphthalene-1,2-diol" fbc:charge="0" />
      <species boundaryCondition="false" compartment="Cytosol" constant="false" hasOnlySubstanceUnits="false" id="M_C2358" name="5'-Phosphoribosylglycinamide" fbc:charge="-1" />
      <species boundaryCondition="false" compartment="Cytosol" constant="false" hasOnlySubstanceUnits="false" id="M_C0271" name="Deoxyguanosine" fbc:charge="0" />
      <species boundaryCondition="false" compartment="Cytosol" constant="false" hasOnlySubstanceUnits="false" id="M_C1455" name="Protoporphyrin" fbc:charge="-2" />
      <species boundaryCondition="false" compartment="Cytosol" constant="false" hasOnlySubstanceUnits="false" id="M_C3118" name="3-Carboxy-1-hydroxypropyl-ThPP" fbc:charge="-3" />
      <species boundaryCondition="false" compartment="Cytosol" constant="false" hasOnlySubstanceUnits="false" id="M_C9318" name="Oxidized thioredoxin" fbc:charge="0" />
      <species boundaryCondition="false" compartment="Cytosol" constant="false" hasOnlySubstanceUnits="false" id="M_C3174" name="Chenodeoxyglycocholoyl-CoA" fbc:charge="0" />
      <species boundaryCondition="false" compartment="Cytosol" constant="false" hasOnlySubstanceUnits="false" id="M_C3164" name="3alpha,7alpha-Dihydroxy-5beta-24-oxocholestanoyl-CoA" fbc:charge="0" />
      <species boundaryCondition="false" compartment="Cytosol" constant="false" hasOnlySubstanceUnits="false" id="M_C2867" name="N1-(5-Phospho-alpha-D-ribosyl)-5,6-dimethylbenzimidazole" fbc:charge="-2" />
      <species boundaryCondition="false" compartment="Cytosol" constant="false" hasOnlySubstanceUnits="false" id="M_C9434" name="R-3-hydroxy-octadecanoyl-ACP" fbc:charge="-1" />
      <species boundaryCondition="false" compartment="Cytosol" constant="false" hasOnlySubstanceUnits="false" id="M_C0491" name="Xanthosine 5'-phosphate" fbc:charge="-2" />
      <species boundaryCondition="false" compartment="Cytosol" constant="false" hasOnlySubstanceUnits="false" id="M_C2126" name="N-(L-Arginino)succinate" fbc:charge="-1" />
      <species boundaryCondition="false" compartment="Cytosol" constant="false" hasOnlySubstanceUnits="false" id="M_C9302" name="Myristoyl-ACP (n-C14:0ACP)" fbc:charge="-1" />
      <species boundaryCondition="false" compartment="Cytosol" constant="false" hasOnlySubstanceUnits="false" id="M_C9382" name="(R)-3-Hydroxyoctanoyl-[acyl-carrier protein]" fbc:charge="-1" />
      <species boundaryCondition="false" compartment="Cytosol" constant="false" hasOnlySubstanceUnits="false" id="M_C2858" name="2-Methyl-4-amino-5-hydroxymethylpyrimidine diphosphate" fbc:charge="-3" />
      <species boundaryCondition="false" compartment="Cytosol" constant="false" hasOnlySubstanceUnits="false" id="M_C1863" name="4-Acetamidobutanoate" fbc:charge="0" />
      <species boundaryCondition="false" compartment="Cytosol" constant="false" hasOnlySubstanceUnits="false" id="M_C9270" name="Cardiolipin (Ecoli) **" fbc:charge="-100" />
      <species boundaryCondition="false" compartment="Cytosol" constant="false" hasOnlySubstanceUnits="false" id="M_C3560" name="Adipate semialdehyde" fbc:charge="0" />
      <species boundaryCondition="false" compartment="Cytosol" constant="false" hasOnlySubstanceUnits="false" id="M_C0219" name="L-Homoserine" fbc:charge="0" />
      <species boundaryCondition="false" compartment="Cytosol" constant="false" hasOnlySubstanceUnits="false" id="M_C0318" name="L-Pipecolate" fbc:charge="0" />
      <species boundaryCondition="false" compartment="Cytosol" constant="false" hasOnlySubstanceUnits="false" id="M_C0013" name="NH3" fbc:charge="0" />
      <species boundaryCondition="false" compartment="Cytosol" constant="false" hasOnlySubstanceUnits="false" id="M_C2526" name="Tetrahydropteroyltri-L-glutamate" fbc:charge="-2" />
      <species boundaryCondition="false" compartment="Cytosol" constant="false" hasOnlySubstanceUnits="false" id="M_C0105" name="L-Leucine" fbc:charge="0" />
      <species boundaryCondition="false" compartment="Cytosol" constant="false" hasOnlySubstanceUnits="false" id="M_C0473" name="Pyridoxine phosphate" fbc:charge="-2" />
      <species boundaryCondition="false" compartment="Cytosol" constant="false" hasOnlySubstanceUnits="false" id="M_C2861" name="3alpha,7alpha,12alpha-Trihydroxy-5beta-cholestanoyl-CoA" fbc:charge="0" />
      <species boundaryCondition="false" compartment="Cytosol" constant="false" hasOnlySubstanceUnits="false" id="M_C3382" name="2-Octaprenyl-3-methyl-6-methoxy-1,4-benzoquinone" fbc:charge="0" />
      <species boundaryCondition="false" compartment="Cytosol" constant="false" hasOnlySubstanceUnits="false" id="M_C1647" name="Estrone 3-sulfate" fbc:charge="0" />
      <species boundaryCondition="false" compartment="Cytosol" constant="false" hasOnlySubstanceUnits="false" id="M_C0003" name="NAD+" fbc:charge="-1" />
      <species boundaryCondition="false" compartment="Cytosol" constant="false" hasOnlySubstanceUnits="false" id="M_C0248" name="Magnesium" fbc:charge="0" />
      <species boundaryCondition="false" compartment="Cytosol" constant="false" hasOnlySubstanceUnits="false" id="M_C0146" name="Thymine" fbc:charge="0" />
      <species boundaryCondition="false" compartment="Cytosol" constant="false" hasOnlySubstanceUnits="false" id="M_C0111" name="Isopentenyl diphosphate" fbc:charge="-3" />
      <species boundaryCondition="false" compartment="Cytosol" constant="false" hasOnlySubstanceUnits="false" id="M_C0408" name="Deoxyuridine" fbc:charge="0" />
      <species boundaryCondition="false" compartment="Cytosol" constant="false" hasOnlySubstanceUnits="false" id="M_C0038" name="GTP" fbc:charge="-4" />
      <species boundaryCondition="false" compartment="Cytosol" constant="false" hasOnlySubstanceUnits="false" id="M_C0004" name="NADH" fbc:charge="-2" />
      <species boundaryCondition="false" compartment="Cytosol" constant="false" hasOnlySubstanceUnits="false" id="M_C1480" name="2-Methylcitrate" fbc:charge="-3" />
      <species boundaryCondition="false" compartment="Cytosol" constant="false" hasOnlySubstanceUnits="false" id="M_C3420" name="Undecaprenyl-diphospho-N-acetylmuramoyl-L-alanyl-D-glutamyl-L-lysyl-D-alanyl-D-alanine" fbc:charge="0" />
      <species boundaryCondition="false" compartment="Cytosol" constant="false" hasOnlySubstanceUnits="false" id="M_C2669" name="N-Succinyl-LL-2,6-diaminoheptanedioate" fbc:charge="-2" />
      <species boundaryCondition="false" compartment="Cytosol" constant="false" hasOnlySubstanceUnits="false" id="M_C3581" name="D-Glucosamine 1-phosphate" fbc:charge="-1" />
      <species boundaryCondition="false" compartment="Cytosol" constant="false" hasOnlySubstanceUnits="false" id="M_C3269" name="3-O-Methylgallate" fbc:charge="0" />
      <species boundaryCondition="false" compartment="Cytosol" constant="false" hasOnlySubstanceUnits="false" id="M_C3666" name="Precorrin 6Y" fbc:charge="0" />
      <species boundaryCondition="false" compartment="Cytosol" constant="false" hasOnlySubstanceUnits="false" id="M_C0242" name="Uridine" fbc:charge="0" />
    </listOfSpecies>
    <fbc:listOfGeneProducts>
      <fbc:geneProduct fbc:id="G_PP0063" fbc:label="PP0063" fbc:name="PP0063" />
      <fbc:geneProduct fbc:id="G_PP0073" fbc:label="PP0073" fbc:name="PP0073" />
      <fbc:geneProduct fbc:id="G_PP0074" fbc:label="PP0074" fbc:name="PP0074" />
      <fbc:geneProduct fbc:id="G_PP0082" fbc:label="PP0082" fbc:name="PP0082" />
      <fbc:geneProduct fbc:id="G_PP0083" fbc:label="PP0083" fbc:name="PP0083" />
      <fbc:geneProduct fbc:id="G_PP0094" fbc:label="PP0094" fbc:name="PP0094" />
      <fbc:geneProduct fbc:id="G_PP0100" fbc:label="PP0100" fbc:name="PP0100" />
      <fbc:geneProduct fbc:id="G_PP0103" fbc:label="PP0103" fbc:name="PP0103" />
      <fbc:geneProduct fbc:id="G_PP0104" fbc:label="PP0104" fbc:name="PP0104" />
      <fbc:geneProduct fbc:id="G_PP0105" fbc:label="PP0105" fbc:name="PP0105" />
      <fbc:geneProduct fbc:id="G_PP0106" fbc:label="PP0106" fbc:name="PP0106" />
      <fbc:geneProduct fbc:id="G_PP0109" fbc:label="PP0109" fbc:name="PP0109" />
      <fbc:geneProduct fbc:id="G_PP0110" fbc:label="PP0110" fbc:name="PP0110" />
      <fbc:geneProduct fbc:id="G_PP0115" fbc:label="PP0115" fbc:name="PP0115" />
      <fbc:geneProduct fbc:id="G_PP0121" fbc:label="PP0121" fbc:name="PP0121" />
      <fbc:geneProduct fbc:id="G_PP0130" fbc:label="PP0130" fbc:name="PP0130" />
      <fbc:geneProduct fbc:id="G_PP0137" fbc:label="PP0137" fbc:name="PP0137" />
      <fbc:geneProduct fbc:id="G_PP0155" fbc:label="PP0155" fbc:name="PP0155" />
      <fbc:geneProduct fbc:id="G_PP0158" fbc:label="PP0158" fbc:name="PP0158" />
      <fbc:geneProduct fbc:id="G_PP0169" fbc:label="PP0169" fbc:name="PP0169" />
      <fbc:geneProduct fbc:id="G_PP0184" fbc:label="PP0184" fbc:name="PP0184" />
      <fbc:geneProduct fbc:id="G_PP0186" fbc:label="PP0186" fbc:name="PP0186" />
      <fbc:geneProduct fbc:id="G_PP0187" fbc:label="PP0187" fbc:name="PP0187" />
      <fbc:geneProduct fbc:id="G_PP0188" fbc:label="PP0188" fbc:name="PP0188" />
      <fbc:geneProduct fbc:id="G_PP0207" fbc:label="PP0207" fbc:name="PP0207" />
      <fbc:geneProduct fbc:id="G_PP0213" fbc:label="PP0213" fbc:name="PP0213" />
      <fbc:geneProduct fbc:id="G_PP0214" fbc:label="PP0214" fbc:name="PP0214" />
      <fbc:geneProduct fbc:id="G_PP0225" fbc:label="PP0225" fbc:name="PP0225" />
      <fbc:geneProduct fbc:id="G_PP0226" fbc:label="PP0226" fbc:name="PP0226" />
      <fbc:geneProduct fbc:id="G_PP0227" fbc:label="PP0227" fbc:name="PP0227" />
      <fbc:geneProduct fbc:id="G_PP0228" fbc:label="PP0228" fbc:name="PP0228" />
      <fbc:geneProduct fbc:id="G_PP0229" fbc:label="PP0229" fbc:name="PP0229" />
      <fbc:geneProduct fbc:id="G_PP0230" fbc:label="PP0230" fbc:name="PP0230" />
      <fbc:geneProduct fbc:id="G_PP0231" fbc:label="PP0231" fbc:name="PP0231" />
      <fbc:geneProduct fbc:id="G_PP0232" fbc:label="PP0232" fbc:name="PP0232" />
      <fbc:geneProduct fbc:id="G_PP0233" fbc:label="PP0233" fbc:name="PP0233" />
      <fbc:geneProduct fbc:id="G_PP0235" fbc:label="PP0235" fbc:name="PP0235" />
      <fbc:geneProduct fbc:id="G_PP0237" fbc:label="PP0237" fbc:name="PP0237" />
      <fbc:geneProduct fbc:id="G_PP0239" fbc:label="PP0239" fbc:name="PP0239" />
      <fbc:geneProduct fbc:id="G_PP0240" fbc:label="PP0240" fbc:name="PP0240" />
      <fbc:geneProduct fbc:id="G_PP0243" fbc:label="PP0243" fbc:name="PP0243" />
      <fbc:geneProduct fbc:id="G_PP0265" fbc:label="PP0265" fbc:name="PP0265" />
      <fbc:geneProduct fbc:id="G_PP0284" fbc:label="PP0284" fbc:name="PP0284" />
      <fbc:geneProduct fbc:id="G_PP0289" fbc:label="PP0289" fbc:name="PP0289" />
      <fbc:geneProduct fbc:id="G_PP0290" fbc:label="PP0290" fbc:name="PP0290" />
      <fbc:geneProduct fbc:id="G_PP0292" fbc:label="PP0292" fbc:name="PP0292" />
      <fbc:geneProduct fbc:id="G_PP0293" fbc:label="PP0293" fbc:name="PP0293" />
      <fbc:geneProduct fbc:id="G_PP0294" fbc:label="PP0294" fbc:name="PP0294" />
      <fbc:geneProduct fbc:id="G_PP0295" fbc:label="PP0295" fbc:name="PP0295" />
      <fbc:geneProduct fbc:id="G_PP0296" fbc:label="PP0296" fbc:name="PP0296" />
      <fbc:geneProduct fbc:id="G_PP0297" fbc:label="PP0297" fbc:name="PP0297" />
      <fbc:geneProduct fbc:id="G_PP0302" fbc:label="PP0302" fbc:name="PP0302" />
      <fbc:geneProduct fbc:id="G_PP0321" fbc:label="PP0321" fbc:name="PP0321" />
      <fbc:geneProduct fbc:id="G_PP0322" fbc:label="PP0322" fbc:name="PP0322" />
      <fbc:geneProduct fbc:id="G_PP0323" fbc:label="PP0323" fbc:name="PP0323" />
      <fbc:geneProduct fbc:id="G_PP0324" fbc:label="PP0324" fbc:name="PP0324" />
      <fbc:geneProduct fbc:id="G_PP0325" fbc:label="PP0325" fbc:name="PP0325" />
      <fbc:geneProduct fbc:id="G_PP0326" fbc:label="PP0326" fbc:name="PP0326" />
      <fbc:geneProduct fbc:id="G_PP0327" fbc:label="PP0327" fbc:name="PP0327" />
      <fbc:geneProduct fbc:id="G_PP0338" fbc:label="PP0338" fbc:name="PP0338" />
      <fbc:geneProduct fbc:id="G_PP0339" fbc:label="PP0339" fbc:name="PP0339" />
      <fbc:geneProduct fbc:id="G_PP0356" fbc:label="PP0356" fbc:name="PP0356" />
      <fbc:geneProduct fbc:id="G_PP0362" fbc:label="PP0362" fbc:name="PP0362" />
      <fbc:geneProduct fbc:id="G_PP0363" fbc:label="PP0363" fbc:name="PP0363" />
      <fbc:geneProduct fbc:id="G_PP0366" fbc:label="PP0366" fbc:name="PP0366" />
      <fbc:geneProduct fbc:id="G_PP0368" fbc:label="PP0368" fbc:name="PP0368" />
      <fbc:geneProduct fbc:id="G_PP0370" fbc:label="PP0370" fbc:name="PP0370" />
      <fbc:geneProduct fbc:id="G_PP0372" fbc:label="PP0372" fbc:name="PP0372" />
      <fbc:geneProduct fbc:id="G_PP0382" fbc:label="PP0382" fbc:name="PP0382" />
      <fbc:geneProduct fbc:id="G_PP0383" fbc:label="PP0383" fbc:name="PP0383" />
      <fbc:geneProduct fbc:id="G_PP0392" fbc:label="PP0392" fbc:name="PP0392" />
      <fbc:geneProduct fbc:id="G_PP0399" fbc:label="PP0399" fbc:name="PP0399" />
      <fbc:geneProduct fbc:id="G_PP0402" fbc:label="PP0402" fbc:name="PP0402" />
      <fbc:geneProduct fbc:id="G_PP0411" fbc:label="PP0411" fbc:name="PP0411" />
      <fbc:geneProduct fbc:id="G_PP0412" fbc:label="PP0412" fbc:name="PP0412" />
      <fbc:geneProduct fbc:id="G_PP0413" fbc:label="PP0413" fbc:name="PP0413" />
      <fbc:geneProduct fbc:id="G_PP0414" fbc:label="PP0414" fbc:name="PP0414" />
      <fbc:geneProduct fbc:id="G_PP0415" fbc:label="PP0415" fbc:name="PP0415" />
      <fbc:geneProduct fbc:id="G_PP0416" fbc:label="PP0416" fbc:name="PP0416" />
      <fbc:geneProduct fbc:id="G_PP0417" fbc:label="PP0417" fbc:name="PP0417" />
      <fbc:geneProduct fbc:id="G_PP0420" fbc:label="PP0420" fbc:name="PP0420" />
      <fbc:geneProduct fbc:id="G_PP0421" fbc:label="PP0421" fbc:name="PP0421" />
      <fbc:geneProduct fbc:id="G_PP0422" fbc:label="PP0422" fbc:name="PP0422" />
      <fbc:geneProduct fbc:id="G_PP0427" fbc:label="PP0427" fbc:name="PP0427" />
      <fbc:geneProduct fbc:id="G_PP0432" fbc:label="PP0432" fbc:name="PP0432" />
      <fbc:geneProduct fbc:id="G_PP0437" fbc:label="PP0437" fbc:name="PP0437" />
      <fbc:geneProduct fbc:id="G_PP0481" fbc:label="PP0481" fbc:name="PP0481" />
      <fbc:geneProduct fbc:id="G_PP0490" fbc:label="PP0490" fbc:name="PP0490" />
      <fbc:geneProduct fbc:id="G_PP0491" fbc:label="PP0491" fbc:name="PP0491" />
      <fbc:geneProduct fbc:id="G_PP0495" fbc:label="PP0495" fbc:name="PP0495" />
      <fbc:geneProduct fbc:id="G_PP0501" fbc:label="PP0501" fbc:name="PP0501" />
      <fbc:geneProduct fbc:id="G_PP0514" fbc:label="PP0514" fbc:name="PP0514" />
      <fbc:geneProduct fbc:id="G_PP0515" fbc:label="PP0515" fbc:name="PP0515" />
      <fbc:geneProduct fbc:id="G_PP0516" fbc:label="PP0516" fbc:name="PP0516" />
      <fbc:geneProduct fbc:id="G_PP0517" fbc:label="PP0517" fbc:name="PP0517" />
      <fbc:geneProduct fbc:id="G_PP0519" fbc:label="PP0519" fbc:name="PP0519" />
      <fbc:geneProduct fbc:id="G_PP0520" fbc:label="PP0520" fbc:name="PP0520" />
      <fbc:geneProduct fbc:id="G_PP0522" fbc:label="PP0522" fbc:name="PP0522" />
      <fbc:geneProduct fbc:id="G_PP0527" fbc:label="PP0527" fbc:name="PP0527" />
      <fbc:geneProduct fbc:id="G_PP0528" fbc:label="PP0528" fbc:name="PP0528" />
      <fbc:geneProduct fbc:id="G_PP0530" fbc:label="PP0530" fbc:name="PP0530" />
      <fbc:geneProduct fbc:id="G_PP0538" fbc:label="PP0538" fbc:name="PP0538" />
      <fbc:geneProduct fbc:id="G_PP0542" fbc:label="PP0542" fbc:name="PP0542" />
      <fbc:geneProduct fbc:id="G_PP0543" fbc:label="PP0543" fbc:name="PP0543" />
      <fbc:geneProduct fbc:id="G_PP0545" fbc:label="PP0545" fbc:name="PP0545" />
      <fbc:geneProduct fbc:id="G_PP0548" fbc:label="PP0548" fbc:name="PP0548" />
      <fbc:geneProduct fbc:id="G_PP0552" fbc:label="PP0552" fbc:name="PP0552" />
      <fbc:geneProduct fbc:id="G_PP0553" fbc:label="PP0553" fbc:name="PP0553" />
      <fbc:geneProduct fbc:id="G_PP0554" fbc:label="PP0554" fbc:name="PP0554" />
      <fbc:geneProduct fbc:id="G_PP0555" fbc:label="PP0555" fbc:name="PP0555" />
      <fbc:geneProduct fbc:id="G_PP0558" fbc:label="PP0558" fbc:name="PP0558" />
      <fbc:geneProduct fbc:id="G_PP0560" fbc:label="PP0560" fbc:name="PP0560" />
      <fbc:geneProduct fbc:id="G_PP0567" fbc:label="PP0567" fbc:name="PP0567" />
      <fbc:geneProduct fbc:id="G_PP0581" fbc:label="PP0581" fbc:name="PP0581" />
      <fbc:geneProduct fbc:id="G_PP0582" fbc:label="PP0582" fbc:name="PP0582" />
      <fbc:geneProduct fbc:id="G_PP0591" fbc:label="PP0591" fbc:name="PP0591" />
      <fbc:geneProduct fbc:id="G_PP0596" fbc:label="PP0596" fbc:name="PP0596" />
      <fbc:geneProduct fbc:id="G_PP0597" fbc:label="PP0597" fbc:name="PP0597" />
      <fbc:geneProduct fbc:id="G_PP0602" fbc:label="PP0602" fbc:name="PP0602" />
      <fbc:geneProduct fbc:id="G_PP0606" fbc:label="PP0606" fbc:name="PP0606" />
      <fbc:geneProduct fbc:id="G_PP0612" fbc:label="PP0612" fbc:name="PP0612" />
      <fbc:geneProduct fbc:id="G_PP0614" fbc:label="PP0614" fbc:name="PP0614" />
      <fbc:geneProduct fbc:id="G_PP0615" fbc:label="PP0615" fbc:name="PP0615" />
      <fbc:geneProduct fbc:id="G_PP0616" fbc:label="PP0616" fbc:name="PP0616" />
      <fbc:geneProduct fbc:id="G_PP0617" fbc:label="PP0617" fbc:name="PP0617" />
      <fbc:geneProduct fbc:id="G_PP0618" fbc:label="PP0618" fbc:name="PP0618" />
      <fbc:geneProduct fbc:id="G_PP0619" fbc:label="PP0619" fbc:name="PP0619" />
      <fbc:geneProduct fbc:id="G_PP0631" fbc:label="PP0631" fbc:name="PP0631" />
      <fbc:geneProduct fbc:id="G_PP0652" fbc:label="PP0652" fbc:name="PP0652" />
      <fbc:geneProduct fbc:id="G_PP0654" fbc:label="PP0654" fbc:name="PP0654" />
      <fbc:geneProduct fbc:id="G_PP0659" fbc:label="PP0659" fbc:name="PP0659" />
      <fbc:geneProduct fbc:id="G_PP0662" fbc:label="PP0662" fbc:name="PP0662" />
      <fbc:geneProduct fbc:id="G_PP0664" fbc:label="PP0664" fbc:name="PP0664" />
      <fbc:geneProduct fbc:id="G_PP0671" fbc:label="PP0671" fbc:name="PP0671" />
      <fbc:geneProduct fbc:id="G_PP0675" fbc:label="PP0675" fbc:name="PP0675" />
      <fbc:geneProduct fbc:id="G_PP0691" fbc:label="PP0691" fbc:name="PP0691" />
      <fbc:geneProduct fbc:id="G_PP0722" fbc:label="PP0722" fbc:name="PP0722" />
      <fbc:geneProduct fbc:id="G_PP0723" fbc:label="PP0723" fbc:name="PP0723" />
      <fbc:geneProduct fbc:id="G_PP0732" fbc:label="PP0732" fbc:name="PP0732" />
      <fbc:geneProduct fbc:id="G_PP0736" fbc:label="PP0736" fbc:name="PP0736" />
      <fbc:geneProduct fbc:id="G_PP0744" fbc:label="PP0744" fbc:name="PP0744" />
      <fbc:geneProduct fbc:id="G_PP0745" fbc:label="PP0745" fbc:name="PP0745" />
      <fbc:geneProduct fbc:id="G_PP0746" fbc:label="PP0746" fbc:name="PP0746" />
      <fbc:geneProduct fbc:id="G_PP0747" fbc:label="PP0747" fbc:name="PP0747" />
      <fbc:geneProduct fbc:id="G_PP0751" fbc:label="PP0751" fbc:name="PP0751" />
      <fbc:geneProduct fbc:id="G_PP0762" fbc:label="PP0762" fbc:name="PP0762" />
      <fbc:geneProduct fbc:id="G_PP0774" fbc:label="PP0774" fbc:name="PP0774" />
      <fbc:geneProduct fbc:id="G_PP0777" fbc:label="PP0777" fbc:name="PP0777" />
      <fbc:geneProduct fbc:id="G_PP0786" fbc:label="PP0786" fbc:name="PP0786" />
      <fbc:geneProduct fbc:id="G_PP0787" fbc:label="PP0787" fbc:name="PP0787" />
      <fbc:geneProduct fbc:id="G_PP0794" fbc:label="PP0794" fbc:name="PP0794" />
      <fbc:geneProduct fbc:id="G_PP0795" fbc:label="PP0795" fbc:name="PP0795" />
      <fbc:geneProduct fbc:id="G_PP0812" fbc:label="PP0812" fbc:name="PP0812" />
      <fbc:geneProduct fbc:id="G_PP0813" fbc:label="PP0813" fbc:name="PP0813" />
      <fbc:geneProduct fbc:id="G_PP0814" fbc:label="PP0814" fbc:name="PP0814" />
      <fbc:geneProduct fbc:id="G_PP0815" fbc:label="PP0815" fbc:name="PP0815" />
      <fbc:geneProduct fbc:id="G_PP0816" fbc:label="PP0816" fbc:name="PP0816" />
      <fbc:geneProduct fbc:id="G_PP0823" fbc:label="PP0823" fbc:name="PP0823" />
      <fbc:geneProduct fbc:id="G_PP0824" fbc:label="PP0824" fbc:name="PP0824" />
      <fbc:geneProduct fbc:id="G_PP0825" fbc:label="PP0825" fbc:name="PP0825" />
      <fbc:geneProduct fbc:id="G_PP0826" fbc:label="PP0826" fbc:name="PP0826" />
      <fbc:geneProduct fbc:id="G_PP0827" fbc:label="PP0827" fbc:name="PP0827" />
      <fbc:geneProduct fbc:id="G_PP0838" fbc:label="PP0838" fbc:name="PP0838" />
      <fbc:geneProduct fbc:id="G_PP0840" fbc:label="PP0840" fbc:name="PP0840" />
      <fbc:geneProduct fbc:id="G_PP0849" fbc:label="PP0849" fbc:name="PP0849" />
      <fbc:geneProduct fbc:id="G_PP0853" fbc:label="PP0853" fbc:name="PP0853" />
      <fbc:geneProduct fbc:id="G_PP0858" fbc:label="PP0858" fbc:name="PP0858" />
      <fbc:geneProduct fbc:id="G_PP0860" fbc:label="PP0860" fbc:name="PP0860" />
      <fbc:geneProduct fbc:id="G_PP0864" fbc:label="PP0864" fbc:name="PP0864" />
      <fbc:geneProduct fbc:id="G_PP0868" fbc:label="PP0868" fbc:name="PP0868" />
      <fbc:geneProduct fbc:id="G_PP0869" fbc:label="PP0869" fbc:name="PP0869" />
      <fbc:geneProduct fbc:id="G_PP0870" fbc:label="PP0870" fbc:name="PP0870" />
      <fbc:geneProduct fbc:id="G_PP0871" fbc:label="PP0871" fbc:name="PP0871" />
      <fbc:geneProduct fbc:id="G_PP0897" fbc:label="PP0897" fbc:name="PP0897" />
      <fbc:geneProduct fbc:id="G_PP0927" fbc:label="PP0927" fbc:name="PP0927" />
      <fbc:geneProduct fbc:id="G_PP0944" fbc:label="PP0944" fbc:name="PP0944" />
      <fbc:geneProduct fbc:id="G_PP0956" fbc:label="PP0956" fbc:name="PP0956" />
      <fbc:geneProduct fbc:id="G_PP0957" fbc:label="PP0957" fbc:name="PP0957" />
      <fbc:geneProduct fbc:id="G_PP0964" fbc:label="PP0964" fbc:name="PP0964" />
      <fbc:geneProduct fbc:id="G_PP0965" fbc:label="PP0965" fbc:name="PP0965" />
      <fbc:geneProduct fbc:id="G_PP0966" fbc:label="PP0966" fbc:name="PP0966" />
      <fbc:geneProduct fbc:id="G_PP0967" fbc:label="PP0967" fbc:name="PP0967" />
      <fbc:geneProduct fbc:id="G_PP0986" fbc:label="PP0986" fbc:name="PP0986" />
      <fbc:geneProduct fbc:id="G_PP0987" fbc:label="PP0987" fbc:name="PP0987" />
      <fbc:geneProduct fbc:id="G_PP0999" fbc:label="PP0999" fbc:name="PP0999" />
      <fbc:geneProduct fbc:id="G_PP1000" fbc:label="PP1000" fbc:name="PP1000" />
      <fbc:geneProduct fbc:id="G_PP1001" fbc:label="PP1001" fbc:name="PP1001" />
      <fbc:geneProduct fbc:id="G_PP1009" fbc:label="PP1009" fbc:name="PP1009" />
      <fbc:geneProduct fbc:id="G_PP1010" fbc:label="PP1010" fbc:name="PP1010" />
      <fbc:geneProduct fbc:id="G_PP1011" fbc:label="PP1011" fbc:name="PP1011" />
      <fbc:geneProduct fbc:id="G_PP1016" fbc:label="PP1016" fbc:name="PP1016" />
      <fbc:geneProduct fbc:id="G_PP1017" fbc:label="PP1017" fbc:name="PP1017" />
      <fbc:geneProduct fbc:id="G_PP1018" fbc:label="PP1018" fbc:name="PP1018" />
      <fbc:geneProduct fbc:id="G_PP1022" fbc:label="PP1022" fbc:name="PP1022" />
      <fbc:geneProduct fbc:id="G_PP1023" fbc:label="PP1023" fbc:name="PP1023" />
      <fbc:geneProduct fbc:id="G_PP1024" fbc:label="PP1024" fbc:name="PP1024" />
      <fbc:geneProduct fbc:id="G_PP1025" fbc:label="PP1025" fbc:name="PP1025" />
      <fbc:geneProduct fbc:id="G_PP1031" fbc:label="PP1031" fbc:name="PP1031" />
      <fbc:geneProduct fbc:id="G_PP1032" fbc:label="PP1032" fbc:name="PP1032" />
      <fbc:geneProduct fbc:id="G_PP1037" fbc:label="PP1037" fbc:name="PP1037" />
      <fbc:geneProduct fbc:id="G_PP1068" fbc:label="PP1068" fbc:name="PP1068" />
      <fbc:geneProduct fbc:id="G_PP1069" fbc:label="PP1069" fbc:name="PP1069" />
      <fbc:geneProduct fbc:id="G_PP1070" fbc:label="PP1070" fbc:name="PP1070" />
      <fbc:geneProduct fbc:id="G_PP1071" fbc:label="PP1071" fbc:name="PP1071" />
      <fbc:geneProduct fbc:id="G_PP1073" fbc:label="PP1073" fbc:name="PP1073" />
      <fbc:geneProduct fbc:id="G_PP1075" fbc:label="PP1075" fbc:name="PP1075" />
      <fbc:geneProduct fbc:id="G_PP1076" fbc:label="PP1076" fbc:name="PP1076" />
      <fbc:geneProduct fbc:id="G_PP1079" fbc:label="PP1079" fbc:name="PP1079" />
      <fbc:geneProduct fbc:id="G_PP1086" fbc:label="PP1086" fbc:name="PP1086" />
      <fbc:geneProduct fbc:id="G_PP1088" fbc:label="PP1088" fbc:name="PP1088" />
      <fbc:geneProduct fbc:id="G_PP1100" fbc:label="PP1100" fbc:name="PP1100" />
      <fbc:geneProduct fbc:id="G_PP1129" fbc:label="PP1129" fbc:name="PP1129" />
      <fbc:geneProduct fbc:id="G_PP1132" fbc:label="PP1132" fbc:name="PP1132" />
      <fbc:geneProduct fbc:id="G_PP1137" fbc:label="PP1137" fbc:name="PP1137" />
      <fbc:geneProduct fbc:id="G_PP1138" fbc:label="PP1138" fbc:name="PP1138" />
      <fbc:geneProduct fbc:id="G_PP1139" fbc:label="PP1139" fbc:name="PP1139" />
      <fbc:geneProduct fbc:id="G_PP1140" fbc:label="PP1140" fbc:name="PP1140" />
      <fbc:geneProduct fbc:id="G_PP1141" fbc:label="PP1141" fbc:name="PP1141" />
      <fbc:geneProduct fbc:id="G_PP1143" fbc:label="PP1143" fbc:name="PP1143" />
      <fbc:geneProduct fbc:id="G_PP1157" fbc:label="PP1157" fbc:name="PP1157" />
      <fbc:geneProduct fbc:id="G_PP1160" fbc:label="PP1160" fbc:name="PP1160" />
      <fbc:geneProduct fbc:id="G_PP1177" fbc:label="PP1177" fbc:name="PP1177" />
      <fbc:geneProduct fbc:id="G_PP1179" fbc:label="PP1179" fbc:name="PP1179" />
      <fbc:geneProduct fbc:id="G_PP1188" fbc:label="PP1188" fbc:name="PP1188" />
      <fbc:geneProduct fbc:id="G_PP1229" fbc:label="PP1229" fbc:name="PP1229" />
      <fbc:geneProduct fbc:id="G_PP1231" fbc:label="PP1231" fbc:name="PP1231" />
      <fbc:geneProduct fbc:id="G_PP1237" fbc:label="PP1237" fbc:name="PP1237" />
      <fbc:geneProduct fbc:id="G_PP1240" fbc:label="PP1240" fbc:name="PP1240" />
      <fbc:geneProduct fbc:id="G_PP1251" fbc:label="PP1251" fbc:name="PP1251" />
      <fbc:geneProduct fbc:id="G_PP1257" fbc:label="PP1257" fbc:name="PP1257" />
      <fbc:geneProduct fbc:id="G_PP1261" fbc:label="PP1261" fbc:name="PP1261" />
      <fbc:geneProduct fbc:id="G_PP1277" fbc:label="PP1277" fbc:name="PP1277" />
      <fbc:geneProduct fbc:id="G_PP1288" fbc:label="PP1288" fbc:name="PP1288" />
      <fbc:geneProduct fbc:id="G_PP1303" fbc:label="PP1303" fbc:name="PP1303" />
      <fbc:geneProduct fbc:id="G_PP1304" fbc:label="PP1304" fbc:name="PP1304" />
      <fbc:geneProduct fbc:id="G_PP1308" fbc:label="PP1308" fbc:name="PP1308" />
      <fbc:geneProduct fbc:id="G_PP1317" fbc:label="PP1317" fbc:name="PP1317" />
      <fbc:geneProduct fbc:id="G_PP1318" fbc:label="PP1318" fbc:name="PP1318" />
      <fbc:geneProduct fbc:id="G_PP1319" fbc:label="PP1319" fbc:name="PP1319" />
      <fbc:geneProduct fbc:id="G_PP1323" fbc:label="PP1323" fbc:name="PP1323" />
      <fbc:geneProduct fbc:id="G_PP1332" fbc:label="PP1332" fbc:name="PP1332" />
      <fbc:geneProduct fbc:id="G_PP1333" fbc:label="PP1333" fbc:name="PP1333" />
      <fbc:geneProduct fbc:id="G_PP1334" fbc:label="PP1334" fbc:name="PP1334" />
      <fbc:geneProduct fbc:id="G_PP1335" fbc:label="PP1335" fbc:name="PP1335" />
      <fbc:geneProduct fbc:id="G_PP1337" fbc:label="PP1337" fbc:name="PP1337" />
      <fbc:geneProduct fbc:id="G_PP1338" fbc:label="PP1338" fbc:name="PP1338" />
      <fbc:geneProduct fbc:id="G_PP1339" fbc:label="PP1339" fbc:name="PP1339" />
      <fbc:geneProduct fbc:id="G_PP1343" fbc:label="PP1343" fbc:name="PP1343" />
      <fbc:geneProduct fbc:id="G_PP1346" fbc:label="PP1346" fbc:name="PP1346" />
      <fbc:geneProduct fbc:id="G_PP1348" fbc:label="PP1348" fbc:name="PP1348" />
      <fbc:geneProduct fbc:id="G_PP1351" fbc:label="PP1351" fbc:name="PP1351" />
      <fbc:geneProduct fbc:id="G_PP1362" fbc:label="PP1362" fbc:name="PP1362" />
      <fbc:geneProduct fbc:id="G_PP1367" fbc:label="PP1367" fbc:name="PP1367" />
      <fbc:geneProduct fbc:id="G_PP1373" fbc:label="PP1373" fbc:name="PP1373" />
      <fbc:geneProduct fbc:id="G_PP1377" fbc:label="PP1377" fbc:name="PP1377" />
      <fbc:geneProduct fbc:id="G_PP1378" fbc:label="PP1378" fbc:name="PP1378" />
      <fbc:geneProduct fbc:id="G_PP1379" fbc:label="PP1379" fbc:name="PP1379" />
      <fbc:geneProduct fbc:id="G_PP1380" fbc:label="PP1380" fbc:name="PP1380" />
      <fbc:geneProduct fbc:id="G_PP1381" fbc:label="PP1381" fbc:name="PP1381" />
      <fbc:geneProduct fbc:id="G_PP1394" fbc:label="PP1394" fbc:name="PP1394" />
      <fbc:geneProduct fbc:id="G_PP1400" fbc:label="PP1400" fbc:name="PP1400" />
      <fbc:geneProduct fbc:id="G_PP1403" fbc:label="PP1403" fbc:name="PP1403" />
      <fbc:geneProduct fbc:id="G_PP1412" fbc:label="PP1412" fbc:name="PP1412" />
      <fbc:geneProduct fbc:id="G_PP1414" fbc:label="PP1414" fbc:name="PP1414" />
      <fbc:geneProduct fbc:id="G_PP1426" fbc:label="PP1426" fbc:name="PP1426" />
      <fbc:geneProduct fbc:id="G_PP1444" fbc:label="PP1444" fbc:name="PP1444" />
      <fbc:geneProduct fbc:id="G_PP1457" fbc:label="PP1457" fbc:name="PP1457" />
      <fbc:geneProduct fbc:id="G_PP1470" fbc:label="PP1470" fbc:name="PP1470" />
      <fbc:geneProduct fbc:id="G_PP1471" fbc:label="PP1471" fbc:name="PP1471" />
      <fbc:geneProduct fbc:id="G_PP1505" fbc:label="PP1505" fbc:name="PP1505" />
      <fbc:geneProduct fbc:id="G_PP1506" fbc:label="PP1506" fbc:name="PP1506" />
      <fbc:geneProduct fbc:id="G_PP1525" fbc:label="PP1525" fbc:name="PP1525" />
      <fbc:geneProduct fbc:id="G_PP1530" fbc:label="PP1530" fbc:name="PP1530" />
      <fbc:geneProduct fbc:id="G_PP1588" fbc:label="PP1588" fbc:name="PP1588" />
      <fbc:geneProduct fbc:id="G_PP1593" fbc:label="PP1593" fbc:name="PP1593" />
      <fbc:geneProduct fbc:id="G_PP1595" fbc:label="PP1595" fbc:name="PP1595" />
      <fbc:geneProduct fbc:id="G_PP1596" fbc:label="PP1596" fbc:name="PP1596" />
      <fbc:geneProduct fbc:id="G_PP1597" fbc:label="PP1597" fbc:name="PP1597" />
      <fbc:geneProduct fbc:id="G_PP1601" fbc:label="PP1601" fbc:name="PP1601" />
      <fbc:geneProduct fbc:id="G_PP1603" fbc:label="PP1603" fbc:name="PP1603" />
      <fbc:geneProduct fbc:id="G_PP1604" fbc:label="PP1604" fbc:name="PP1604" />
      <fbc:geneProduct fbc:id="G_PP1607" fbc:label="PP1607" fbc:name="PP1607" />
      <fbc:geneProduct fbc:id="G_PP1610" fbc:label="PP1610" fbc:name="PP1610" />
      <fbc:geneProduct fbc:id="G_PP1611" fbc:label="PP1611" fbc:name="PP1611" />
      <fbc:geneProduct fbc:id="G_PP1612" fbc:label="PP1612" fbc:name="PP1612" />
      <fbc:geneProduct fbc:id="G_PP1614" fbc:label="PP1614" fbc:name="PP1614" />
      <fbc:geneProduct fbc:id="G_PP1616" fbc:label="PP1616" fbc:name="PP1616" />
      <fbc:geneProduct fbc:id="G_PP1618" fbc:label="PP1618" fbc:name="PP1618" />
      <fbc:geneProduct fbc:id="G_PP1620" fbc:label="PP1620" fbc:name="PP1620" />
      <fbc:geneProduct fbc:id="G_PP1636" fbc:label="PP1636" fbc:name="PP1636" />
      <fbc:geneProduct fbc:id="G_PP1649" fbc:label="PP1649" fbc:name="PP1649" />
      <fbc:geneProduct fbc:id="G_PP1654" fbc:label="PP1654" fbc:name="PP1654" />
      <fbc:geneProduct fbc:id="G_PP1656" fbc:label="PP1656" fbc:name="PP1656" />
      <fbc:geneProduct fbc:id="G_PP1664" fbc:label="PP1664" fbc:name="PP1664" />
      <fbc:geneProduct fbc:id="G_PP1665" fbc:label="PP1665" fbc:name="PP1665" />
      <fbc:geneProduct fbc:id="G_PP1672" fbc:label="PP1672" fbc:name="PP1672" />
      <fbc:geneProduct fbc:id="G_PP1673" fbc:label="PP1673" fbc:name="PP1673" />
      <fbc:geneProduct fbc:id="G_PP1675" fbc:label="PP1675" fbc:name="PP1675" />
      <fbc:geneProduct fbc:id="G_PP1677" fbc:label="PP1677" fbc:name="PP1677" />
      <fbc:geneProduct fbc:id="G_PP1679" fbc:label="PP1679" fbc:name="PP1679" />
      <fbc:geneProduct fbc:id="G_PP1681" fbc:label="PP1681" fbc:name="PP1681" />
      <fbc:geneProduct fbc:id="G_PP1686" fbc:label="PP1686" fbc:name="PP1686" />
      <fbc:geneProduct fbc:id="G_PP1703" fbc:label="PP1703" fbc:name="PP1703" />
      <fbc:geneProduct fbc:id="G_PP1705" fbc:label="PP1705" fbc:name="PP1705" />
      <fbc:geneProduct fbc:id="G_PP1706" fbc:label="PP1706" fbc:name="PP1706" />
      <fbc:geneProduct fbc:id="G_PP1735" fbc:label="PP1735" fbc:name="PP1735" />
      <fbc:geneProduct fbc:id="G_PP1743" fbc:label="PP1743" fbc:name="PP1743" />
      <fbc:geneProduct fbc:id="G_PP1750" fbc:label="PP1750" fbc:name="PP1750" />
      <fbc:geneProduct fbc:id="G_PP1755" fbc:label="PP1755" fbc:name="PP1755" />
      <fbc:geneProduct fbc:id="G_PP1764" fbc:label="PP1764" fbc:name="PP1764" />
      <fbc:geneProduct fbc:id="G_PP1765" fbc:label="PP1765" fbc:name="PP1765" />
      <fbc:geneProduct fbc:id="G_PP1766" fbc:label="PP1766" fbc:name="PP1766" />
      <fbc:geneProduct fbc:id="G_PP1768" fbc:label="PP1768" fbc:name="PP1768" />
      <fbc:geneProduct fbc:id="G_PP1769" fbc:label="PP1769" fbc:name="PP1769" />
      <fbc:geneProduct fbc:id="G_PP1770" fbc:label="PP1770" fbc:name="PP1770" />
      <fbc:geneProduct fbc:id="G_PP1771" fbc:label="PP1771" fbc:name="PP1771" />
      <fbc:geneProduct fbc:id="G_PP1776" fbc:label="PP1776" fbc:name="PP1776" />
      <fbc:geneProduct fbc:id="G_PP1777" fbc:label="PP1777" fbc:name="PP1777" />
      <fbc:geneProduct fbc:id="G_PP1782" fbc:label="PP1782" fbc:name="PP1782" />
      <fbc:geneProduct fbc:id="G_PP1783" fbc:label="PP1783" fbc:name="PP1783" />
      <fbc:geneProduct fbc:id="G_PP1784" fbc:label="PP1784" fbc:name="PP1784" />
      <fbc:geneProduct fbc:id="G_PP1785" fbc:label="PP1785" fbc:name="PP1785" />
      <fbc:geneProduct fbc:id="G_PP1799" fbc:label="PP1799" fbc:name="PP1799" />
      <fbc:geneProduct fbc:id="G_PP1807" fbc:label="PP1807" fbc:name="PP1807" />
      <fbc:geneProduct fbc:id="G_PP1808" fbc:label="PP1808" fbc:name="PP1808" />
      <fbc:geneProduct fbc:id="G_PP1811" fbc:label="PP1811" fbc:name="PP1811" />
      <fbc:geneProduct fbc:id="G_PP1815" fbc:label="PP1815" fbc:name="PP1815" />
      <fbc:geneProduct fbc:id="G_PP1823" fbc:label="PP1823" fbc:name="PP1823" />
      <fbc:geneProduct fbc:id="G_PP1830" fbc:label="PP1830" fbc:name="PP1830" />
      <fbc:geneProduct fbc:id="G_PP1845" fbc:label="PP1845" fbc:name="PP1845" />
      <fbc:geneProduct fbc:id="G_PP1866" fbc:label="PP1866" fbc:name="PP1866" />
      <fbc:geneProduct fbc:id="G_PP1872" fbc:label="PP1872" fbc:name="PP1872" />
      <fbc:geneProduct fbc:id="G_PP1874" fbc:label="PP1874" fbc:name="PP1874" />
      <fbc:geneProduct fbc:id="G_PP1893" fbc:label="PP1893" fbc:name="PP1893" />
      <fbc:geneProduct fbc:id="G_PP1900" fbc:label="PP1900" fbc:name="PP1900" />
      <fbc:geneProduct fbc:id="G_PP1902" fbc:label="PP1902" fbc:name="PP1902" />
      <fbc:geneProduct fbc:id="G_PP1904" fbc:label="PP1904" fbc:name="PP1904" />
      <fbc:geneProduct fbc:id="G_PP1907" fbc:label="PP1907" fbc:name="PP1907" />
      <fbc:geneProduct fbc:id="G_PP1913" fbc:label="PP1913" fbc:name="PP1913" />
      <fbc:geneProduct fbc:id="G_PP1914" fbc:label="PP1914" fbc:name="PP1914" />
      <fbc:geneProduct fbc:id="G_PP1916" fbc:label="PP1916" fbc:name="PP1916" />
      <fbc:geneProduct fbc:id="G_PP1917" fbc:label="PP1917" fbc:name="PP1917" />
      <fbc:geneProduct fbc:id="G_PP1943" fbc:label="PP1943" fbc:name="PP1943" />
      <fbc:geneProduct fbc:id="G_PP1945" fbc:label="PP1945" fbc:name="PP1945" />
      <fbc:geneProduct fbc:id="G_PP1972" fbc:label="PP1972" fbc:name="PP1972" />
      <fbc:geneProduct fbc:id="G_PP1977" fbc:label="PP1977" fbc:name="PP1977" />
      <fbc:geneProduct fbc:id="G_PP1985" fbc:label="PP1985" fbc:name="PP1985" />
      <fbc:geneProduct fbc:id="G_PP1986" fbc:label="PP1986" fbc:name="PP1986" />
      <fbc:geneProduct fbc:id="G_PP1988" fbc:label="PP1988" fbc:name="PP1988" />
      <fbc:geneProduct fbc:id="G_PP1989" fbc:label="PP1989" fbc:name="PP1989" />
      <fbc:geneProduct fbc:id="G_PP1992" fbc:label="PP1992" fbc:name="PP1992" />
      <fbc:geneProduct fbc:id="G_PP1995" fbc:label="PP1995" fbc:name="PP1995" />
      <fbc:geneProduct fbc:id="G_PP1996" fbc:label="PP1996" fbc:name="PP1996" />
      <fbc:geneProduct fbc:id="G_PP1997" fbc:label="PP1997" fbc:name="PP1997" />
      <fbc:geneProduct fbc:id="G_PP2000" fbc:label="PP2000" fbc:name="PP2000" />
      <fbc:geneProduct fbc:id="G_PP2009" fbc:label="PP2009" fbc:name="PP2009" />
      <fbc:geneProduct fbc:id="G_PP2012" fbc:label="PP2012" fbc:name="PP2012" />
      <fbc:geneProduct fbc:id="G_PP2017" fbc:label="PP2017" fbc:name="PP2017" />
      <fbc:geneProduct fbc:id="G_PP2036" fbc:label="PP2036" fbc:name="PP2036" />
      <fbc:geneProduct fbc:id="G_PP2047" fbc:label="PP2047" fbc:name="PP2047" />
      <fbc:geneProduct fbc:id="G_PP2051" fbc:label="PP2051" fbc:name="PP2051" />
      <fbc:geneProduct fbc:id="G_PP2056" fbc:label="PP2056" fbc:name="PP2056" />
      <fbc:geneProduct fbc:id="G_PP2077" fbc:label="PP2077" fbc:name="PP2077" />
      <fbc:geneProduct fbc:id="G_PP2082" fbc:label="PP2082" fbc:name="PP2082" />
      <fbc:geneProduct fbc:id="G_PP2090" fbc:label="PP2090" fbc:name="PP2090" />
      <fbc:geneProduct fbc:id="G_PP2095" fbc:label="PP2095" fbc:name="PP2095" />
      <fbc:geneProduct fbc:id="G_PP2102" fbc:label="PP2102" fbc:name="PP2102" />
      <fbc:geneProduct fbc:id="G_PP2112" fbc:label="PP2112" fbc:name="PP2112" />
      <fbc:geneProduct fbc:id="G_PP2117" fbc:label="PP2117" fbc:name="PP2117" />
      <fbc:geneProduct fbc:id="G_PP2136" fbc:label="PP2136" fbc:name="PP2136" />
      <fbc:geneProduct fbc:id="G_PP2137" fbc:label="PP2137" fbc:name="PP2137" />
      <fbc:geneProduct fbc:id="G_PP2145" fbc:label="PP2145" fbc:name="PP2145" />
      <fbc:geneProduct fbc:id="G_PP2151" fbc:label="PP2151" fbc:name="PP2151" />
      <fbc:geneProduct fbc:id="G_PP2152" fbc:label="PP2152" fbc:name="PP2152" />
      <fbc:geneProduct fbc:id="G_PP2168" fbc:label="PP2168" fbc:name="PP2168" />
      <fbc:geneProduct fbc:id="G_PP2183" fbc:label="PP2183" fbc:name="PP2183" />
      <fbc:geneProduct fbc:id="G_PP2184" fbc:label="PP2184" fbc:name="PP2184" />
      <fbc:geneProduct fbc:id="G_PP2185" fbc:label="PP2185" fbc:name="PP2185" />
      <fbc:geneProduct fbc:id="G_PP2186" fbc:label="PP2186" fbc:name="PP2186" />
      <fbc:geneProduct fbc:id="G_PP2196" fbc:label="PP2196" fbc:name="PP2196" />
      <fbc:geneProduct fbc:id="G_PP2209" fbc:label="PP2209" fbc:name="PP2209" />
      <fbc:geneProduct fbc:id="G_PP2213" fbc:label="PP2213" fbc:name="PP2213" />
      <fbc:geneProduct fbc:id="G_PP2214" fbc:label="PP2214" fbc:name="PP2214" />
      <fbc:geneProduct fbc:id="G_PP2215" fbc:label="PP2215" fbc:name="PP2215" />
      <fbc:geneProduct fbc:id="G_PP2216" fbc:label="PP2216" fbc:name="PP2216" />
      <fbc:geneProduct fbc:id="G_PP2217" fbc:label="PP2217" fbc:name="PP2217" />
      <fbc:geneProduct fbc:id="G_PP2255" fbc:label="PP2255" fbc:name="PP2255" />
      <fbc:geneProduct fbc:id="G_PP2265" fbc:label="PP2265" fbc:name="PP2265" />
      <fbc:geneProduct fbc:id="G_PP2324" fbc:label="PP2324" fbc:name="PP2324" />
      <fbc:geneProduct fbc:id="G_PP2325" fbc:label="PP2325" fbc:name="PP2325" />
      <fbc:geneProduct fbc:id="G_PP2328" fbc:label="PP2328" fbc:name="PP2328" />
      <fbc:geneProduct fbc:id="G_PP2329" fbc:label="PP2329" fbc:name="PP2329" />
      <fbc:geneProduct fbc:id="G_PP2334" fbc:label="PP2334" fbc:name="PP2334" />
      <fbc:geneProduct fbc:id="G_PP2335" fbc:label="PP2335" fbc:name="PP2335" />
      <fbc:geneProduct fbc:id="G_PP2336" fbc:label="PP2336" fbc:name="PP2336" />
      <fbc:geneProduct fbc:id="G_PP2338" fbc:label="PP2338" fbc:name="PP2338" />
      <fbc:geneProduct fbc:id="G_PP2339" fbc:label="PP2339" fbc:name="PP2339" />
      <fbc:geneProduct fbc:id="G_PP2341" fbc:label="PP2341" fbc:name="PP2341" />
      <fbc:geneProduct fbc:id="G_PP2351" fbc:label="PP2351" fbc:name="PP2351" />
      <fbc:geneProduct fbc:id="G_PP2371" fbc:label="PP2371" fbc:name="PP2371" />
      <fbc:geneProduct fbc:id="G_PP2375" fbc:label="PP2375" fbc:name="PP2375" />
      <fbc:geneProduct fbc:id="G_PP2406" fbc:label="PP2406" fbc:name="PP2406" />
      <fbc:geneProduct fbc:id="G_PP2407" fbc:label="PP2407" fbc:name="PP2407" />
      <fbc:geneProduct fbc:id="G_PP2411" fbc:label="PP2411" fbc:name="PP2411" />
      <fbc:geneProduct fbc:id="G_PP2426" fbc:label="PP2426" fbc:name="PP2426" />
      <fbc:geneProduct fbc:id="G_PP2432" fbc:label="PP2432" fbc:name="PP2432" />
      <fbc:geneProduct fbc:id="G_PP2437" fbc:label="PP2437" fbc:name="PP2437" />
      <fbc:geneProduct fbc:id="G_PP2453" fbc:label="PP2453" fbc:name="PP2453" />
      <fbc:geneProduct fbc:id="G_PP2454" fbc:label="PP2454" fbc:name="PP2454" />
      <fbc:geneProduct fbc:id="G_PP2455" fbc:label="PP2455" fbc:name="PP2455" />
      <fbc:geneProduct fbc:id="G_PP2456" fbc:label="PP2456" fbc:name="PP2456" />
      <fbc:geneProduct fbc:id="G_PP2458" fbc:label="PP2458" fbc:name="PP2458" />
      <fbc:geneProduct fbc:id="G_PP2459" fbc:label="PP2459" fbc:name="PP2459" />
      <fbc:geneProduct fbc:id="G_PP2460" fbc:label="PP2460" fbc:name="PP2460" />
      <fbc:geneProduct fbc:id="G_PP2488" fbc:label="PP2488" fbc:name="PP2488" />
      <fbc:geneProduct fbc:id="G_PP2512" fbc:label="PP2512" fbc:name="PP2512" />
      <fbc:geneProduct fbc:id="G_PP2518" fbc:label="PP2518" fbc:name="PP2518" />
      <fbc:geneProduct fbc:id="G_PP2528" fbc:label="PP2528" fbc:name="PP2528" />
      <fbc:geneProduct fbc:id="G_PP2531" fbc:label="PP2531" fbc:name="PP2531" />
      <fbc:geneProduct fbc:id="G_PP2533" fbc:label="PP2533" fbc:name="PP2533" />
      <fbc:geneProduct fbc:id="G_PP2540" fbc:label="PP2540" fbc:name="PP2540" />
      <fbc:geneProduct fbc:id="G_PP2543" fbc:label="PP2543" fbc:name="PP2543" />
      <fbc:geneProduct fbc:id="G_PP2552" fbc:label="PP2552" fbc:name="PP2552" />
      <fbc:geneProduct fbc:id="G_PP2554" fbc:label="PP2554" fbc:name="PP2554" />
      <fbc:geneProduct fbc:id="G_PP2586" fbc:label="PP2586" fbc:name="PP2586" />
      <fbc:geneProduct fbc:id="G_PP2589" fbc:label="PP2589" fbc:name="PP2589" />
      <fbc:geneProduct fbc:id="G_PP2608" fbc:label="PP2608" fbc:name="PP2608" />
      <fbc:geneProduct fbc:id="G_PP2674" fbc:label="PP2674" fbc:name="PP2674" />
      <fbc:geneProduct fbc:id="G_PP2680" fbc:label="PP2680" fbc:name="PP2680" />
      <fbc:geneProduct fbc:id="G_PP2692" fbc:label="PP2692" fbc:name="PP2692" />
      <fbc:geneProduct fbc:id="G_PP2694" fbc:label="PP2694" fbc:name="PP2694" />
      <fbc:geneProduct fbc:id="G_PP2698" fbc:label="PP2698" fbc:name="PP2698" />
      <fbc:geneProduct fbc:id="G_PP2748" fbc:label="PP2748" fbc:name="PP2748" />
      <fbc:geneProduct fbc:id="G_PP2749" fbc:label="PP2749" fbc:name="PP2749" />
      <fbc:geneProduct fbc:id="G_PP2750" fbc:label="PP2750" fbc:name="PP2750" />
      <fbc:geneProduct fbc:id="G_PP2753" fbc:label="PP2753" fbc:name="PP2753" />
      <fbc:geneProduct fbc:id="G_PP2767" fbc:label="PP2767" fbc:name="PP2767" />
      <fbc:geneProduct fbc:id="G_PP2768" fbc:label="PP2768" fbc:name="PP2768" />
      <fbc:geneProduct fbc:id="G_PP2769" fbc:label="PP2769" fbc:name="PP2769" />
      <fbc:geneProduct fbc:id="G_PP2774" fbc:label="PP2774" fbc:name="PP2774" />
      <fbc:geneProduct fbc:id="G_PP2775" fbc:label="PP2775" fbc:name="PP2775" />
      <fbc:geneProduct fbc:id="G_PP2783" fbc:label="PP2783" fbc:name="PP2783" />
      <fbc:geneProduct fbc:id="G_PP2793" fbc:label="PP2793" fbc:name="PP2793" />
      <fbc:geneProduct fbc:id="G_PP2795" fbc:label="PP2795" fbc:name="PP2795" />
      <fbc:geneProduct fbc:id="G_PP2797" fbc:label="PP2797" fbc:name="PP2797" />
      <fbc:geneProduct fbc:id="G_PP2802" fbc:label="PP2802" fbc:name="PP2802" />
      <fbc:geneProduct fbc:id="G_PP2834" fbc:label="PP2834" fbc:name="PP2834" />
      <fbc:geneProduct fbc:id="G_PP2843" fbc:label="PP2843" fbc:name="PP2843" />
      <fbc:geneProduct fbc:id="G_PP2844" fbc:label="PP2844" fbc:name="PP2844" />
      <fbc:geneProduct fbc:id="G_PP2845" fbc:label="PP2845" fbc:name="PP2845" />
      <fbc:geneProduct fbc:id="G_PP2862" fbc:label="PP2862" fbc:name="PP2862" />
      <fbc:geneProduct fbc:id="G_PP2887" fbc:label="PP2887" fbc:name="PP2887" />
      <fbc:geneProduct fbc:id="G_PP2902" fbc:label="PP2902" fbc:name="PP2902" />
      <fbc:geneProduct fbc:id="G_PP2911" fbc:label="PP2911" fbc:name="PP2911" />
      <fbc:geneProduct fbc:id="G_PP2913" fbc:label="PP2913" fbc:name="PP2913" />
      <fbc:geneProduct fbc:id="G_PP2916" fbc:label="PP2916" fbc:name="PP2916" />
      <fbc:geneProduct fbc:id="G_PP2925" fbc:label="PP2925" fbc:name="PP2925" />
      <fbc:geneProduct fbc:id="G_PP2926" fbc:label="PP2926" fbc:name="PP2926" />
      <fbc:geneProduct fbc:id="G_PP2973" fbc:label="PP2973" fbc:name="PP2973" />
      <fbc:geneProduct fbc:id="G_PP2998" fbc:label="PP2998" fbc:name="PP2998" />
      <fbc:geneProduct fbc:id="G_PP3002" fbc:label="PP3002" fbc:name="PP3002" />
      <fbc:geneProduct fbc:id="G_PP3003" fbc:label="PP3003" fbc:name="PP3003" />
      <fbc:geneProduct fbc:id="G_PP3073" fbc:label="PP3073" fbc:name="PP3073" />
      <fbc:geneProduct fbc:id="G_PP3080" fbc:label="PP3080" fbc:name="PP3080" />
      <fbc:geneProduct fbc:id="G_PP3122" fbc:label="PP3122" fbc:name="PP3122" />
      <fbc:geneProduct fbc:id="G_PP3123" fbc:label="PP3123" fbc:name="PP3123" />
      <fbc:geneProduct fbc:id="G_PP3129" fbc:label="PP3129" fbc:name="PP3129" />
      <fbc:geneProduct fbc:id="G_PP3144" fbc:label="PP3144" fbc:name="PP3144" />
      <fbc:geneProduct fbc:id="G_PP3148" fbc:label="PP3148" fbc:name="PP3148" />
      <fbc:geneProduct fbc:id="G_PP3161" fbc:label="PP3161" fbc:name="PP3161" />
      <fbc:geneProduct fbc:id="G_PP3162" fbc:label="PP3162" fbc:name="PP3162" />
      <fbc:geneProduct fbc:id="G_PP3164" fbc:label="PP3164" fbc:name="PP3164" />
      <fbc:geneProduct fbc:id="G_PP3165" fbc:label="PP3165" fbc:name="PP3165" />
      <fbc:geneProduct fbc:id="G_PP3178" fbc:label="PP3178" fbc:name="PP3178" />
      <fbc:geneProduct fbc:id="G_PP3187" fbc:label="PP3187" fbc:name="PP3187" />
      <fbc:geneProduct fbc:id="G_PP3189" fbc:label="PP3189" fbc:name="PP3189" />
      <fbc:geneProduct fbc:id="G_PP3190" fbc:label="PP3190" fbc:name="PP3190" />
      <fbc:geneProduct fbc:id="G_PP3191" fbc:label="PP3191" fbc:name="PP3191" />
      <fbc:geneProduct fbc:id="G_PP3254" fbc:label="PP3254" fbc:name="PP3254" />
      <fbc:geneProduct fbc:id="G_PP3279" fbc:label="PP3279" fbc:name="PP3279" />
      <fbc:geneProduct fbc:id="G_PP3280" fbc:label="PP3280" fbc:name="PP3280" />
      <fbc:geneProduct fbc:id="G_PP3282" fbc:label="PP3282" fbc:name="PP3282" />
      <fbc:geneProduct fbc:id="G_PP3283" fbc:label="PP3283" fbc:name="PP3283" />
      <fbc:geneProduct fbc:id="G_PP3303" fbc:label="PP3303" fbc:name="PP3303" />
      <fbc:geneProduct fbc:id="G_PP3322" fbc:label="PP3322" fbc:name="PP3322" />
      <fbc:geneProduct fbc:id="G_PP3352" fbc:label="PP3352" fbc:name="PP3352" />
      <fbc:geneProduct fbc:id="G_PP3365" fbc:label="PP3365" fbc:name="PP3365" />
      <fbc:geneProduct fbc:id="G_PP3376" fbc:label="PP3376" fbc:name="PP3376" />
      <fbc:geneProduct fbc:id="G_PP3377" fbc:label="PP3377" fbc:name="PP3377" />
      <fbc:geneProduct fbc:id="G_PP3378" fbc:label="PP3378" fbc:name="PP3378" />
      <fbc:geneProduct fbc:id="G_PP3382" fbc:label="PP3382" fbc:name="PP3382" />
      <fbc:geneProduct fbc:id="G_PP3383" fbc:label="PP3383" fbc:name="PP3383" />
      <fbc:geneProduct fbc:id="G_PP3384" fbc:label="PP3384" fbc:name="PP3384" />
      <fbc:geneProduct fbc:id="G_PP3410" fbc:label="PP3410" fbc:name="PP3410" />
      <fbc:geneProduct fbc:id="G_PP3416" fbc:label="PP3416" fbc:name="PP3416" />
      <fbc:geneProduct fbc:id="G_PP3417" fbc:label="PP3417" fbc:name="PP3417" />
      <fbc:geneProduct fbc:id="G_PP3433" fbc:label="PP3433" fbc:name="PP3433" />
      <fbc:geneProduct fbc:id="G_PP3446" fbc:label="PP3446" fbc:name="PP3446" />
      <fbc:geneProduct fbc:id="G_PP3458" fbc:label="PP3458" fbc:name="PP3458" />
      <fbc:geneProduct fbc:id="G_PP3463" fbc:label="PP3463" fbc:name="PP3463" />
      <fbc:geneProduct fbc:id="G_PP3491" fbc:label="PP3491" fbc:name="PP3491" />
      <fbc:geneProduct fbc:id="G_PP3492" fbc:label="PP3492" fbc:name="PP3492" />
      <fbc:geneProduct fbc:id="G_PP3505" fbc:label="PP3505" fbc:name="PP3505" />
      <fbc:geneProduct fbc:id="G_PP3506" fbc:label="PP3506" fbc:name="PP3506" />
      <fbc:geneProduct fbc:id="G_PP3507" fbc:label="PP3507" fbc:name="PP3507" />
      <fbc:geneProduct fbc:id="G_PP3511" fbc:label="PP3511" fbc:name="PP3511" />
      <fbc:geneProduct fbc:id="G_PP3514" fbc:label="PP3514" fbc:name="PP3514" />
      <fbc:geneProduct fbc:id="G_PP3515" fbc:label="PP3515" fbc:name="PP3515" />
      <fbc:geneProduct fbc:id="G_PP3533" fbc:label="PP3533" fbc:name="PP3533" />
      <fbc:geneProduct fbc:id="G_PP3535" fbc:label="PP3535" fbc:name="PP3535" />
      <fbc:geneProduct fbc:id="G_PP3537" fbc:label="PP3537" fbc:name="PP3537" />
      <fbc:geneProduct fbc:id="G_PP3540" fbc:label="PP3540" fbc:name="PP3540" />
      <fbc:geneProduct fbc:id="G_PP3553" fbc:label="PP3553" fbc:name="PP3553" />
      <fbc:geneProduct fbc:id="G_PP3559" fbc:label="PP3559" fbc:name="PP3559" />
      <fbc:geneProduct fbc:id="G_PP3571" fbc:label="PP3571" fbc:name="PP3571" />
      <fbc:geneProduct fbc:id="G_PP3578" fbc:label="PP3578" fbc:name="PP3578" />
      <fbc:geneProduct fbc:id="G_PP3589" fbc:label="PP3589" fbc:name="PP3589" />
      <fbc:geneProduct fbc:id="G_PP3590" fbc:label="PP3590" fbc:name="PP3590" />
      <fbc:geneProduct fbc:id="G_PP3591" fbc:label="PP3591" fbc:name="PP3591" />
      <fbc:geneProduct fbc:id="G_PP3599" fbc:label="PP3599" fbc:name="PP3599" />
      <fbc:geneProduct fbc:id="G_PP3600" fbc:label="PP3600" fbc:name="PP3600" />
      <fbc:geneProduct fbc:id="G_PP3601" fbc:label="PP3601" fbc:name="PP3601" />
      <fbc:geneProduct fbc:id="G_PP3628" fbc:label="PP3628" fbc:name="PP3628" />
      <fbc:geneProduct fbc:id="G_PP3633" fbc:label="PP3633" fbc:name="PP3633" />
      <fbc:geneProduct fbc:id="G_PP3648" fbc:label="PP3648" fbc:name="PP3648" />
      <fbc:geneProduct fbc:id="G_PP3664" fbc:label="PP3664" fbc:name="PP3664" />
      <fbc:geneProduct fbc:id="G_PP3668" fbc:label="PP3668" fbc:name="PP3668" />
      <fbc:geneProduct fbc:id="G_PP3713" fbc:label="PP3713" fbc:name="PP3713" />
      <fbc:geneProduct fbc:id="G_PP3714" fbc:label="PP3714" fbc:name="PP3714" />
      <fbc:geneProduct fbc:id="G_PP3715" fbc:label="PP3715" fbc:name="PP3715" />
      <fbc:geneProduct fbc:id="G_PP3721" fbc:label="PP3721" fbc:name="PP3721" />
      <fbc:geneProduct fbc:id="G_PP3722" fbc:label="PP3722" fbc:name="PP3722" />
      <fbc:geneProduct fbc:id="G_PP3725" fbc:label="PP3725" fbc:name="PP3725" />
      <fbc:geneProduct fbc:id="G_PP3736" fbc:label="PP3736" fbc:name="PP3736" />
      <fbc:geneProduct fbc:id="G_PP3737" fbc:label="PP3737" fbc:name="PP3737" />
      <fbc:geneProduct fbc:id="G_PP3745" fbc:label="PP3745" fbc:name="PP3745" />
      <fbc:geneProduct fbc:id="G_PP3754" fbc:label="PP3754" fbc:name="PP3754" />
      <fbc:geneProduct fbc:id="G_PP3755" fbc:label="PP3755" fbc:name="PP3755" />
      <fbc:geneProduct fbc:id="G_PP3763" fbc:label="PP3763" fbc:name="PP3763" />
      <fbc:geneProduct fbc:id="G_PP3766" fbc:label="PP3766" fbc:name="PP3766" />
      <fbc:geneProduct fbc:id="G_PP3768" fbc:label="PP3768" fbc:name="PP3768" />
      <fbc:geneProduct fbc:id="G_PP3775" fbc:label="PP3775" fbc:name="PP3775" />
      <fbc:geneProduct fbc:id="G_PP3790" fbc:label="PP3790" fbc:name="PP3790" />
      <fbc:geneProduct fbc:id="G_PP3813" fbc:label="PP3813" fbc:name="PP3813" />
      <fbc:geneProduct fbc:id="G_PP3819" fbc:label="PP3819" fbc:name="PP3819" />
      <fbc:geneProduct fbc:id="G_PP3821" fbc:label="PP3821" fbc:name="PP3821" />
      <fbc:geneProduct fbc:id="G_PP3839" fbc:label="PP3839" fbc:name="PP3839" />
      <fbc:geneProduct fbc:id="G_PP3845" fbc:label="PP3845" fbc:name="PP3845" />
      <fbc:geneProduct fbc:id="G_PP3944" fbc:label="PP3944" fbc:name="PP3944" />
      <fbc:geneProduct fbc:id="G_PP3951" fbc:label="PP3951" fbc:name="PP3951" />
      <fbc:geneProduct fbc:id="G_PP3952" fbc:label="PP3952" fbc:name="PP3952" />
      <fbc:geneProduct fbc:id="G_PP3957" fbc:label="PP3957" fbc:name="PP3957" />
      <fbc:geneProduct fbc:id="G_PP3958" fbc:label="PP3958" fbc:name="PP3958" />
      <fbc:geneProduct fbc:id="G_PP3999" fbc:label="PP3999" fbc:name="PP3999" />
      <fbc:geneProduct fbc:id="G_PP4011" fbc:label="PP4011" fbc:name="PP4011" />
      <fbc:geneProduct fbc:id="G_PP4012" fbc:label="PP4012" fbc:name="PP4012" />
      <fbc:geneProduct fbc:id="G_PP4016" fbc:label="PP4016" fbc:name="PP4016" />
      <fbc:geneProduct fbc:id="G_PP4030" fbc:label="PP4030" fbc:name="PP4030" />
      <fbc:geneProduct fbc:id="G_PP4031" fbc:label="PP4031" fbc:name="PP4031" />
      <fbc:geneProduct fbc:id="G_PP4034" fbc:label="PP4034" fbc:name="PP4034" />
      <fbc:geneProduct fbc:id="G_PP4037" fbc:label="PP4037" fbc:name="PP4037" />
      <fbc:geneProduct fbc:id="G_PP4042" fbc:label="PP4042" fbc:name="PP4042" />
      <fbc:geneProduct fbc:id="G_PP4043" fbc:label="PP4043" fbc:name="PP4043" />
      <fbc:geneProduct fbc:id="G_PP4050" fbc:label="PP4050" fbc:name="PP4050" />
      <fbc:geneProduct fbc:id="G_PP4064" fbc:label="PP4064" fbc:name="PP4064" />
      <fbc:geneProduct fbc:id="G_PP4065" fbc:label="PP4065" fbc:name="PP4065" />
      <fbc:geneProduct fbc:id="G_PP4066" fbc:label="PP4066" fbc:name="PP4066" />
      <fbc:geneProduct fbc:id="G_PP4067" fbc:label="PP4067" fbc:name="PP4067" />
      <fbc:geneProduct fbc:id="G_PP4097" fbc:label="PP4097" fbc:name="PP4097" />
      <fbc:geneProduct fbc:id="G_PP4103" fbc:label="PP4103" fbc:name="PP4103" />
      <fbc:geneProduct fbc:id="G_PP4106" fbc:label="PP4106" fbc:name="PP4106" />
      <fbc:geneProduct fbc:id="G_PP4116" fbc:label="PP4116" fbc:name="PP4116" />
      <fbc:geneProduct fbc:id="G_PP4119" fbc:label="PP4119" fbc:name="PP4119" />
      <fbc:geneProduct fbc:id="G_PP4120" fbc:label="PP4120" fbc:name="PP4120" />
      <fbc:geneProduct fbc:id="G_PP4121" fbc:label="PP4121" fbc:name="PP4121" />
      <fbc:geneProduct fbc:id="G_PP4122" fbc:label="PP4122" fbc:name="PP4122" />
      <fbc:geneProduct fbc:id="G_PP4123" fbc:label="PP4123" fbc:name="PP4123" />
      <fbc:geneProduct fbc:id="G_PP4124" fbc:label="PP4124" fbc:name="PP4124" />
      <fbc:geneProduct fbc:id="G_PP4125" fbc:label="PP4125" fbc:name="PP4125" />
      <fbc:geneProduct fbc:id="G_PP4126" fbc:label="PP4126" fbc:name="PP4126" />
      <fbc:geneProduct fbc:id="G_PP4127" fbc:label="PP4127" fbc:name="PP4127" />
      <fbc:geneProduct fbc:id="G_PP4128" fbc:label="PP4128" fbc:name="PP4128" />
      <fbc:geneProduct fbc:id="G_PP4129" fbc:label="PP4129" fbc:name="PP4129" />
      <fbc:geneProduct fbc:id="G_PP4130" fbc:label="PP4130" fbc:name="PP4130" />
      <fbc:geneProduct fbc:id="G_PP4131" fbc:label="PP4131" fbc:name="PP4131" />
      <fbc:geneProduct fbc:id="G_PP4144" fbc:label="PP4144" fbc:name="PP4144" />
      <fbc:geneProduct fbc:id="G_PP4159" fbc:label="PP4159" fbc:name="PP4159" />
      <fbc:geneProduct fbc:id="G_PP4160" fbc:label="PP4160" fbc:name="PP4160" />
      <fbc:geneProduct fbc:id="G_PP4161" fbc:label="PP4161" fbc:name="PP4161" />
      <fbc:geneProduct fbc:id="G_PP4169" fbc:label="PP4169" fbc:name="PP4169" />
      <fbc:geneProduct fbc:id="G_PP4175" fbc:label="PP4175" fbc:name="PP4175" />
      <fbc:geneProduct fbc:id="G_PP4185" fbc:label="PP4185" fbc:name="PP4185" />
      <fbc:geneProduct fbc:id="G_PP4186" fbc:label="PP4186" fbc:name="PP4186" />
      <fbc:geneProduct fbc:id="G_PP4187" fbc:label="PP4187" fbc:name="PP4187" />
      <fbc:geneProduct fbc:id="G_PP4188" fbc:label="PP4188" fbc:name="PP4188" />
      <fbc:geneProduct fbc:id="G_PP4189" fbc:label="PP4189" fbc:name="PP4189" />
      <fbc:geneProduct fbc:id="G_PP4190" fbc:label="PP4190" fbc:name="PP4190" />
      <fbc:geneProduct fbc:id="G_PP4191" fbc:label="PP4191" fbc:name="PP4191" />
      <fbc:geneProduct fbc:id="G_PP4192" fbc:label="PP4192" fbc:name="PP4192" />
      <fbc:geneProduct fbc:id="G_PP4193" fbc:label="PP4193" fbc:name="PP4193" />
      <fbc:geneProduct fbc:id="G_PP4194" fbc:label="PP4194" fbc:name="PP4194" />
      <fbc:geneProduct fbc:id="G_PP4223" fbc:label="PP4223" fbc:name="PP4223" />
      <fbc:geneProduct fbc:id="G_PP4250" fbc:label="PP4250" fbc:name="PP4250" />
      <fbc:geneProduct fbc:id="G_PP4251" fbc:label="PP4251" fbc:name="PP4251" />
      <fbc:geneProduct fbc:id="G_PP4252" fbc:label="PP4252" fbc:name="PP4252" />
      <fbc:geneProduct fbc:id="G_PP4253" fbc:label="PP4253" fbc:name="PP4253" />
      <fbc:geneProduct fbc:id="G_PP4255" fbc:label="PP4255" fbc:name="PP4255" />
      <fbc:geneProduct fbc:id="G_PP4256" fbc:label="PP4256" fbc:name="PP4256" />
      <fbc:geneProduct fbc:id="G_PP4257" fbc:label="PP4257" fbc:name="PP4257" />
      <fbc:geneProduct fbc:id="G_PP4258" fbc:label="PP4258" fbc:name="PP4258" />
      <fbc:geneProduct fbc:id="G_PP4266" fbc:label="PP4266" fbc:name="PP4266" />
      <fbc:geneProduct fbc:id="G_PP4278" fbc:label="PP4278" fbc:name="PP4278" />
      <fbc:geneProduct fbc:id="G_PP4279" fbc:label="PP4279" fbc:name="PP4279" />
      <fbc:geneProduct fbc:id="G_PP4281" fbc:label="PP4281" fbc:name="PP4281" />
      <fbc:geneProduct fbc:id="G_PP4288" fbc:label="PP4288" fbc:name="PP4288" />
      <fbc:geneProduct fbc:id="G_PP4297" fbc:label="PP4297" fbc:name="PP4297" />
      <fbc:geneProduct fbc:id="G_PP4298" fbc:label="PP4298" fbc:name="PP4298" />
      <fbc:geneProduct fbc:id="G_PP4300" fbc:label="PP4300" fbc:name="PP4300" />
      <fbc:geneProduct fbc:id="G_PP4301" fbc:label="PP4301" fbc:name="PP4301" />
      <fbc:geneProduct fbc:id="G_PP4346" fbc:label="PP4346" fbc:name="PP4346" />
      <fbc:geneProduct fbc:id="G_PP4379" fbc:label="PP4379" fbc:name="PP4379" />
      <fbc:geneProduct fbc:id="G_PP4401" fbc:label="PP4401" fbc:name="PP4401" />
      <fbc:geneProduct fbc:id="G_PP4402" fbc:label="PP4402" fbc:name="PP4402" />
      <fbc:geneProduct fbc:id="G_PP4403" fbc:label="PP4403" fbc:name="PP4403" />
      <fbc:geneProduct fbc:id="G_PP4404" fbc:label="PP4404" fbc:name="PP4404" />
      <fbc:geneProduct fbc:id="G_PP4422" fbc:label="PP4422" fbc:name="PP4422" />
      <fbc:geneProduct fbc:id="G_PP4430" fbc:label="PP4430" fbc:name="PP4430" />
      <fbc:geneProduct fbc:id="G_PP4431" fbc:label="PP4431" fbc:name="PP4431" />
      <fbc:geneProduct fbc:id="G_PP4433" fbc:label="PP4433" fbc:name="PP4433" />
      <fbc:geneProduct fbc:id="G_PP4461" fbc:label="PP4461" fbc:name="PP4461" />
      <fbc:geneProduct fbc:id="G_PP4473" fbc:label="PP4473" fbc:name="PP4473" />
      <fbc:geneProduct fbc:id="G_PP4475" fbc:label="PP4475" fbc:name="PP4475" />
      <fbc:geneProduct fbc:id="G_PP4477" fbc:label="PP4477" fbc:name="PP4477" />
      <fbc:geneProduct fbc:id="G_PP4478" fbc:label="PP4478" fbc:name="PP4478" />
      <fbc:geneProduct fbc:id="G_PP4479" fbc:label="PP4479" fbc:name="PP4479" />
      <fbc:geneProduct fbc:id="G_PP4480" fbc:label="PP4480" fbc:name="PP4480" />
      <fbc:geneProduct fbc:id="G_PP4481" fbc:label="PP4481" fbc:name="PP4481" />
      <fbc:geneProduct fbc:id="G_PP4483" fbc:label="PP4483" fbc:name="PP4483" />
      <fbc:geneProduct fbc:id="G_PP4484" fbc:label="PP4484" fbc:name="PP4484" />
      <fbc:geneProduct fbc:id="G_PP4485" fbc:label="PP4485" fbc:name="PP4485" />
      <fbc:geneProduct fbc:id="G_PP4486" fbc:label="PP4486" fbc:name="PP4486" />
      <fbc:geneProduct fbc:id="G_PP4487" fbc:label="PP4487" fbc:name="PP4487" />
      <fbc:geneProduct fbc:id="G_PP4490" fbc:label="PP4490" fbc:name="PP4490" />
      <fbc:geneProduct fbc:id="G_PP4495" fbc:label="PP4495" fbc:name="PP4495" />
      <fbc:geneProduct fbc:id="G_PP4523" fbc:label="PP4523" fbc:name="PP4523" />
      <fbc:geneProduct fbc:id="G_PP4545" fbc:label="PP4545" fbc:name="PP4545" />
      <fbc:geneProduct fbc:id="G_PP4547" fbc:label="PP4547" fbc:name="PP4547" />
      <fbc:geneProduct fbc:id="G_PP4549" fbc:label="PP4549" fbc:name="PP4549" />
      <fbc:geneProduct fbc:id="G_PP4550" fbc:label="PP4550" fbc:name="PP4550" />
      <fbc:geneProduct fbc:id="G_PP4565" fbc:label="PP4565" fbc:name="PP4565" />
      <fbc:geneProduct fbc:id="G_PP4571" fbc:label="PP4571" fbc:name="PP4571" />
      <fbc:geneProduct fbc:id="G_PP4594" fbc:label="PP4594" fbc:name="PP4594" />
      <fbc:geneProduct fbc:id="G_PP4617" fbc:label="PP4617" fbc:name="PP4617" />
      <fbc:geneProduct fbc:id="G_PP4619" fbc:label="PP4619" fbc:name="PP4619" />
      <fbc:geneProduct fbc:id="G_PP4620" fbc:label="PP4620" fbc:name="PP4620" />
      <fbc:geneProduct fbc:id="G_PP4621" fbc:label="PP4621" fbc:name="PP4621" />
      <fbc:geneProduct fbc:id="G_PP4636" fbc:label="PP4636" fbc:name="PP4636" />
      <fbc:geneProduct fbc:id="G_PP4650" fbc:label="PP4650" fbc:name="PP4650" />
      <fbc:geneProduct fbc:id="G_PP4651" fbc:label="PP4651" fbc:name="PP4651" />
      <fbc:geneProduct fbc:id="G_PP4655" fbc:label="PP4655" fbc:name="PP4655" />
      <fbc:geneProduct fbc:id="G_PP4656" fbc:label="PP4656" fbc:name="PP4656" />
      <fbc:geneProduct fbc:id="G_PP4659" fbc:label="PP4659" fbc:name="PP4659" />
      <fbc:geneProduct fbc:id="G_PP4666" fbc:label="PP4666" fbc:name="PP4666" />
      <fbc:geneProduct fbc:id="G_PP4667" fbc:label="PP4667" fbc:name="PP4667" />
      <fbc:geneProduct fbc:id="G_PP4677" fbc:label="PP4677" fbc:name="PP4677" />
      <fbc:geneProduct fbc:id="G_PP4678" fbc:label="PP4678" fbc:name="PP4678" />
      <fbc:geneProduct fbc:id="G_PP4679" fbc:label="PP4679" fbc:name="PP4679" />
      <fbc:geneProduct fbc:id="G_PP4680" fbc:label="PP4680" fbc:name="PP4680" />
      <fbc:geneProduct fbc:id="G_PP4692" fbc:label="PP4692" fbc:name="PP4692" />
      <fbc:geneProduct fbc:id="G_PP4694" fbc:label="PP4694" fbc:name="PP4694" />
      <fbc:geneProduct fbc:id="G_PP4698" fbc:label="PP4698" fbc:name="PP4698" />
      <fbc:geneProduct fbc:id="G_PP4699" fbc:label="PP4699" fbc:name="PP4699" />
      <fbc:geneProduct fbc:id="G_PP4700" fbc:label="PP4700" fbc:name="PP4700" />
      <fbc:geneProduct fbc:id="G_PP4701" fbc:label="PP4701" fbc:name="PP4701" />
      <fbc:geneProduct fbc:id="G_PP4702" fbc:label="PP4702" fbc:name="PP4702" />
      <fbc:geneProduct fbc:id="G_PP4715" fbc:label="PP4715" fbc:name="PP4715" />
      <fbc:geneProduct fbc:id="G_PP4716" fbc:label="PP4716" fbc:name="PP4716" />
      <fbc:geneProduct fbc:id="G_PP4717" fbc:label="PP4717" fbc:name="PP4717" />
      <fbc:geneProduct fbc:id="G_PP4723" fbc:label="PP4723" fbc:name="PP4723" />
      <fbc:geneProduct fbc:id="G_PP4724" fbc:label="PP4724" fbc:name="PP4724" />
      <fbc:geneProduct fbc:id="G_PP4725" fbc:label="PP4725" fbc:name="PP4725" />
      <fbc:geneProduct fbc:id="G_PP4735" fbc:label="PP4735" fbc:name="PP4735" />
      <fbc:geneProduct fbc:id="G_PP4736" fbc:label="PP4736" fbc:name="PP4736" />
      <fbc:geneProduct fbc:id="G_PP4757" fbc:label="PP4757" fbc:name="PP4757" />
      <fbc:geneProduct fbc:id="G_PP4779" fbc:label="PP4779" fbc:name="PP4779" />
      <fbc:geneProduct fbc:id="G_PP4782" fbc:label="PP4782" fbc:name="PP4782" />
      <fbc:geneProduct fbc:id="G_PP4783" fbc:label="PP4783" fbc:name="PP4783" />
      <fbc:geneProduct fbc:id="G_PP4784" fbc:label="PP4784" fbc:name="PP4784" />
      <fbc:geneProduct fbc:id="G_PP4810" fbc:label="PP4810" fbc:name="PP4810" />
      <fbc:geneProduct fbc:id="G_PP4811" fbc:label="PP4811" fbc:name="PP4811" />
      <fbc:geneProduct fbc:id="G_PP4822" fbc:label="PP4822" fbc:name="PP4822" />
      <fbc:geneProduct fbc:id="G_PP4823" fbc:label="PP4823" fbc:name="PP4823" />
      <fbc:geneProduct fbc:id="G_PP4826" fbc:label="PP4826" fbc:name="PP4826" />
      <fbc:geneProduct fbc:id="G_PP4827" fbc:label="PP4827" fbc:name="PP4827" />
      <fbc:geneProduct fbc:id="G_PP4828" fbc:label="PP4828" fbc:name="PP4828" />
      <fbc:geneProduct fbc:id="G_PP4829" fbc:label="PP4829" fbc:name="PP4829" />
      <fbc:geneProduct fbc:id="G_PP4832" fbc:label="PP4832" fbc:name="PP4832" />
      <fbc:geneProduct fbc:id="G_PP4840" fbc:label="PP4840" fbc:name="PP4840" />
      <fbc:geneProduct fbc:id="G_PP4860" fbc:label="PP4860" fbc:name="PP4860" />
      <fbc:geneProduct fbc:id="G_PP4863" fbc:label="PP4863" fbc:name="PP4863" />
      <fbc:geneProduct fbc:id="G_PP4864" fbc:label="PP4864" fbc:name="PP4864" />
      <fbc:geneProduct fbc:id="G_PP4865" fbc:label="PP4865" fbc:name="PP4865" />
      <fbc:geneProduct fbc:id="G_PP4866" fbc:label="PP4866" fbc:name="PP4866" />
      <fbc:geneProduct fbc:id="G_PP4867" fbc:label="PP4867" fbc:name="PP4867" />
      <fbc:geneProduct fbc:id="G_PP4868" fbc:label="PP4868" fbc:name="PP4868" />
      <fbc:geneProduct fbc:id="G_PP4869" fbc:label="PP4869" fbc:name="PP4869" />
      <fbc:geneProduct fbc:id="G_PP4889" fbc:label="PP4889" fbc:name="PP4889" />
      <fbc:geneProduct fbc:id="G_PP4897" fbc:label="PP4897" fbc:name="PP4897" />
      <fbc:geneProduct fbc:id="G_PP4908" fbc:label="PP4908" fbc:name="PP4908" />
      <fbc:geneProduct fbc:id="G_PP4909" fbc:label="PP4909" fbc:name="PP4909" />
      <fbc:geneProduct fbc:id="G_PP4919" fbc:label="PP4919" fbc:name="PP4919" />
      <fbc:geneProduct fbc:id="G_PP4922" fbc:label="PP4922" fbc:name="PP4922" />
      <fbc:geneProduct fbc:id="G_PP4928" fbc:label="PP4928" fbc:name="PP4928" />
      <fbc:geneProduct fbc:id="G_PP4934" fbc:label="PP4934" fbc:name="PP4934" />
      <fbc:geneProduct fbc:id="G_PP4946" fbc:label="PP4946" fbc:name="PP4946" />
      <fbc:geneProduct fbc:id="G_PP4947" fbc:label="PP4947" fbc:name="PP4947" />
      <fbc:geneProduct fbc:id="G_PP4948" fbc:label="PP4948" fbc:name="PP4948" />
      <fbc:geneProduct fbc:id="G_PP4960" fbc:label="PP4960" fbc:name="PP4960" />
      <fbc:geneProduct fbc:id="G_PP4963" fbc:label="PP4963" fbc:name="PP4963" />
      <fbc:geneProduct fbc:id="G_PP4964" fbc:label="PP4964" fbc:name="PP4964" />
      <fbc:geneProduct fbc:id="G_PP4965" fbc:label="PP4965" fbc:name="PP4965" />
      <fbc:geneProduct fbc:id="G_PP4967" fbc:label="PP4967" fbc:name="PP4967" />
      <fbc:geneProduct fbc:id="G_PP4977" fbc:label="PP4977" fbc:name="PP4977" />
      <fbc:geneProduct fbc:id="G_PP4984" fbc:label="PP4984" fbc:name="PP4984" />
      <fbc:geneProduct fbc:id="G_PP4993" fbc:label="PP4993" fbc:name="PP4993" />
      <fbc:geneProduct fbc:id="G_PP4997" fbc:label="PP4997" fbc:name="PP4997" />
      <fbc:geneProduct fbc:id="G_PP4998" fbc:label="PP4998" fbc:name="PP4998" />
      <fbc:geneProduct fbc:id="G_PP4999" fbc:label="PP4999" fbc:name="PP4999" />
      <fbc:geneProduct fbc:id="G_PP5011" fbc:label="PP5011" fbc:name="PP5011" />
      <fbc:geneProduct fbc:id="G_PP5014" fbc:label="PP5014" fbc:name="PP5014" />
      <fbc:geneProduct fbc:id="G_PP5015" fbc:label="PP5015" fbc:name="PP5015" />
      <fbc:geneProduct fbc:id="G_PP5029" fbc:label="PP5029" fbc:name="PP5029" />
      <fbc:geneProduct fbc:id="G_PP5030" fbc:label="PP5030" fbc:name="PP5030" />
      <fbc:geneProduct fbc:id="G_PP5032" fbc:label="PP5032" fbc:name="PP5032" />
      <fbc:geneProduct fbc:id="G_PP5033" fbc:label="PP5033" fbc:name="PP5033" />
      <fbc:geneProduct fbc:id="G_PP5036" fbc:label="PP5036" fbc:name="PP5036" />
      <fbc:geneProduct fbc:id="G_PP5040" fbc:label="PP5040" fbc:name="PP5040" />
      <fbc:geneProduct fbc:id="G_PP5041" fbc:label="PP5041" fbc:name="PP5041" />
      <fbc:geneProduct fbc:id="G_PP5046" fbc:label="PP5046" fbc:name="PP5046" />
      <fbc:geneProduct fbc:id="G_PP5056" fbc:label="PP5056" fbc:name="PP5056" />
      <fbc:geneProduct fbc:id="G_PP5061" fbc:label="PP5061" fbc:name="PP5061" />
      <fbc:geneProduct fbc:id="G_PP5064" fbc:label="PP5064" fbc:name="PP5064" />
      <fbc:geneProduct fbc:id="G_PP5074" fbc:label="PP5074" fbc:name="PP5074" />
      <fbc:geneProduct fbc:id="G_PP5075" fbc:label="PP5075" fbc:name="PP5075" />
      <fbc:geneProduct fbc:id="G_PP5076" fbc:label="PP5076" fbc:name="PP5076" />
      <fbc:geneProduct fbc:id="G_PP5078" fbc:label="PP5078" fbc:name="PP5078" />
      <fbc:geneProduct fbc:id="G_PP5079" fbc:label="PP5079" fbc:name="PP5079" />
      <fbc:geneProduct fbc:id="G_PP5085" fbc:label="PP5085" fbc:name="PP5085" />
      <fbc:geneProduct fbc:id="G_PP5095" fbc:label="PP5095" fbc:name="PP5095" />
      <fbc:geneProduct fbc:id="G_PP5097" fbc:label="PP5097" fbc:name="PP5097" />
      <fbc:geneProduct fbc:id="G_PP5123" fbc:label="PP5123" fbc:name="PP5123" />
      <fbc:geneProduct fbc:id="G_PP5128" fbc:label="PP5128" fbc:name="PP5128" />
      <fbc:geneProduct fbc:id="G_PP5132" fbc:label="PP5132" fbc:name="PP5132" />
      <fbc:geneProduct fbc:id="G_PP5141" fbc:label="PP5141" fbc:name="PP5141" />
      <fbc:geneProduct fbc:id="G_PP5149" fbc:label="PP5149" fbc:name="PP5149" />
      <fbc:geneProduct fbc:id="G_PP5150" fbc:label="PP5150" fbc:name="PP5150" />
      <fbc:geneProduct fbc:id="G_PP5155" fbc:label="PP5155" fbc:name="PP5155" />
      <fbc:geneProduct fbc:id="G_PP5168" fbc:label="PP5168" fbc:name="PP5168" />
      <fbc:geneProduct fbc:id="G_PP5169" fbc:label="PP5169" fbc:name="PP5169" />
      <fbc:geneProduct fbc:id="G_PP5170" fbc:label="PP5170" fbc:name="PP5170" />
      <fbc:geneProduct fbc:id="G_PP5171" fbc:label="PP5171" fbc:name="PP5171" />
      <fbc:geneProduct fbc:id="G_PP5177" fbc:label="PP5177" fbc:name="PP5177" />
      <fbc:geneProduct fbc:id="G_PP5178" fbc:label="PP5178" fbc:name="PP5178" />
      <fbc:geneProduct fbc:id="G_PP5179" fbc:label="PP5179" fbc:name="PP5179" />
      <fbc:geneProduct fbc:id="G_PP5180" fbc:label="PP5180" fbc:name="PP5180" />
      <fbc:geneProduct fbc:id="G_PP5181" fbc:label="PP5181" fbc:name="PP5181" />
      <fbc:geneProduct fbc:id="G_PP5183" fbc:label="PP5183" fbc:name="PP5183" />
      <fbc:geneProduct fbc:id="G_PP5184" fbc:label="PP5184" fbc:name="PP5184" />
      <fbc:geneProduct fbc:id="G_PP5185" fbc:label="PP5185" fbc:name="PP5185" />
      <fbc:geneProduct fbc:id="G_PP5186" fbc:label="PP5186" fbc:name="PP5186" />
      <fbc:geneProduct fbc:id="G_PP5194" fbc:label="PP5194" fbc:name="PP5194" />
      <fbc:geneProduct fbc:id="G_PP5197" fbc:label="PP5197" fbc:name="PP5197" />
      <fbc:geneProduct fbc:id="G_PP5199" fbc:label="PP5199" fbc:name="PP5199" />
      <fbc:geneProduct fbc:id="G_PP5213" fbc:label="PP5213" fbc:name="PP5213" />
      <fbc:geneProduct fbc:id="G_PP5216" fbc:label="PP5216" fbc:name="PP5216" />
      <fbc:geneProduct fbc:id="G_PP5217" fbc:label="PP5217" fbc:name="PP5217" />
      <fbc:geneProduct fbc:id="G_PP5222" fbc:label="PP5222" fbc:name="PP5222" />
      <fbc:geneProduct fbc:id="G_PP5227" fbc:label="PP5227" fbc:name="PP5227" />
      <fbc:geneProduct fbc:id="G_PP5228" fbc:label="PP5228" fbc:name="PP5228" />
      <fbc:geneProduct fbc:id="G_PP5233" fbc:label="PP5233" fbc:name="PP5233" />
      <fbc:geneProduct fbc:id="G_PP5246" fbc:label="PP5246" fbc:name="PP5246" />
      <fbc:geneProduct fbc:id="G_PP5257" fbc:label="PP5257" fbc:name="PP5257" />
      <fbc:geneProduct fbc:id="G_PP5258" fbc:label="PP5258" fbc:name="PP5258" />
      <fbc:geneProduct fbc:id="G_PP5269" fbc:label="PP5269" fbc:name="PP5269" />
      <fbc:geneProduct fbc:id="G_PP5278" fbc:label="PP5278" fbc:name="PP5278" />
      <fbc:geneProduct fbc:id="G_PP5285" fbc:label="PP5285" fbc:name="PP5285" />
      <fbc:geneProduct fbc:id="G_PP5286" fbc:label="PP5286" fbc:name="PP5286" />
      <fbc:geneProduct fbc:id="G_PP5288" fbc:label="PP5288" fbc:name="PP5288" />
      <fbc:geneProduct fbc:id="G_PP5289" fbc:label="PP5289" fbc:name="PP5289" />
      <fbc:geneProduct fbc:id="G_PP5291" fbc:label="PP5291" fbc:name="PP5291" />
      <fbc:geneProduct fbc:id="G_PP5296" fbc:label="PP5296" fbc:name="PP5296" />
      <fbc:geneProduct fbc:id="G_PP5299" fbc:label="PP5299" fbc:name="PP5299" />
      <fbc:geneProduct fbc:id="G_PP5302" fbc:label="PP5302" fbc:name="PP5302" />
      <fbc:geneProduct fbc:id="G_PP5317" fbc:label="PP5317" fbc:name="PP5317" />
      <fbc:geneProduct fbc:id="G_PP5318" fbc:label="PP5318" fbc:name="PP5318" />
      <fbc:geneProduct fbc:id="G_PP5326" fbc:label="PP5326" fbc:name="PP5326" />
      <fbc:geneProduct fbc:id="G_PP5327" fbc:label="PP5327" fbc:name="PP5327" />
      <fbc:geneProduct fbc:id="G_PP5328" fbc:label="PP5328" fbc:name="PP5328" />
      <fbc:geneProduct fbc:id="G_PP5329" fbc:label="PP5329" fbc:name="PP5329" />
      <fbc:geneProduct fbc:id="G_PP5335" fbc:label="PP5335" fbc:name="PP5335" />
      <fbc:geneProduct fbc:id="G_PP5336" fbc:label="PP5336" fbc:name="PP5336" />
      <fbc:geneProduct fbc:id="G_PP5338" fbc:label="PP5338" fbc:name="PP5338" />
      <fbc:geneProduct fbc:id="G_PP5341" fbc:label="PP5341" fbc:name="PP5341" />
      <fbc:geneProduct fbc:id="G_PP5346" fbc:label="PP5346" fbc:name="PP5346" />
      <fbc:geneProduct fbc:id="G_PP5347" fbc:label="PP5347" fbc:name="PP5347" />
      <fbc:geneProduct fbc:id="G_PP5351" fbc:label="PP5351" fbc:name="PP5351" />
      <fbc:geneProduct fbc:id="G_PP5357" fbc:label="PP5357" fbc:name="PP5357" />
      <fbc:geneProduct fbc:id="G_PP5366" fbc:label="PP5366" fbc:name="PP5366" />
      <fbc:geneProduct fbc:id="G_PP5374" fbc:label="PP5374" fbc:name="PP5374" />
      <fbc:geneProduct fbc:id="G_PP5409" fbc:label="PP5409" fbc:name="PP5409" />
      <fbc:geneProduct fbc:id="G_PP5411" fbc:label="PP5411" fbc:name="PP5411" />
      <fbc:geneProduct fbc:id="G_PP5412" fbc:label="PP5412" fbc:name="PP5412" />
      <fbc:geneProduct fbc:id="G_PP5413" fbc:label="PP5413" fbc:name="PP5413" />
      <fbc:geneProduct fbc:id="G_PP5414" fbc:label="PP5414" fbc:name="PP5414" />
      <fbc:geneProduct fbc:id="G_PP5415" fbc:label="PP5415" fbc:name="PP5415" />
      <fbc:geneProduct fbc:id="G_PP5416" fbc:label="PP5416" fbc:name="PP5416" />
      <fbc:geneProduct fbc:id="G_PP5417" fbc:label="PP5417" fbc:name="PP5417" />
      <fbc:geneProduct fbc:id="G_PP5419" fbc:label="PP5419" fbc:name="PP5419" />
    </fbc:listOfGeneProducts>
    <listOfReactions>
      <reaction fast="false" id="R_RR03514" name="S-Adenosyl-L-homocysteine hydrolase" reversible="true" fbc:lowerFluxBound="cobra_default_lb" fbc:upperFluxBound="cobra_default_ub">
        <listOfReactants>
          <speciesReference constant="true" species="M_C0001" stoichiometry="1" />
          <speciesReference constant="true" species="M_C0019" stoichiometry="1" />
        </listOfReactants>
        <listOfProducts>
          <speciesReference constant="true" species="M_C0175" stoichiometry="1" />
          <speciesReference constant="true" species="M_C0132" stoichiometry="1" />
        </listOfProducts>
      </reaction>
      <reaction fast="false" id="R_RR03816" name="(S)-3-Hydroxybutanoyl-CoA:NADP+ oxidoreductase" reversible="false" fbc:lowerFluxBound="cobra_0_bound" fbc:upperFluxBound="cobra_0_bound">
        <listOfReactants>
          <speciesReference constant="true" species="M_C0006" stoichiometry="1" />
          <speciesReference constant="true" species="M_C0829" stoichiometry="1" />
        </listOfReactants>
        <listOfProducts>
          <speciesReference constant="true" species="M_C0273" stoichiometry="1" />
          <speciesReference constant="true" species="M_C0005" stoichiometry="1" />
          <speciesReference constant="true" species="M_C0065" stoichiometry="5" />
        </listOfProducts>
        <fbc:geneProductAssociation>
          <fbc:or>
            <fbc:geneProductRef fbc:geneProduct="G_PP3755" />
            <fbc:geneProductRef fbc:geneProduct="G_PP3282" />
          </fbc:or>
        </fbc:geneProductAssociation>
      </reaction>
      <reaction fast="false" id="R_RR04090" name="(S)-Hydroxydecanoyl-CoA hydro-lyase" reversible="true" fbc:lowerFluxBound="cobra_default_lb" fbc:upperFluxBound="cobra_default_ub">
        <listOfReactants>
          <speciesReference constant="true" species="M_C3049" stoichiometry="1" />
        </listOfReactants>
        <listOfProducts>
          <speciesReference constant="true" species="M_C3060" stoichiometry="1" />
          <speciesReference constant="true" species="M_C0001" stoichiometry="1" />
        </listOfProducts>
        <fbc:geneProductAssociation>
          <fbc:or>
            <fbc:geneProductRef fbc:geneProduct="G_PP2136" />
            <fbc:geneProductRef fbc:geneProduct="G_PP3283" />
            <fbc:geneProductRef fbc:geneProduct="G_PP3491" />
            <fbc:geneProductRef fbc:geneProduct="G_PP2217" />
            <fbc:geneProductRef fbc:geneProduct="G_PP4066" />
            <fbc:geneProductRef fbc:geneProduct="G_PP1412" />
            <fbc:geneProductRef fbc:geneProduct="G_PP1845" />
            <fbc:geneProductRef fbc:geneProduct="G_PP4030" />
          </fbc:or>
        </fbc:geneProductAssociation>
      </reaction>
      <reaction fast="false" id="R_RR09712" name="(S)-3-Hydroxytetradecanoyl-CoA:NAD+ oxidoreductase" reversible="true" fbc:lowerFluxBound="cobra_default_lb" fbc:upperFluxBound="cobra_default_ub">
        <listOfReactants>
          <speciesReference constant="true" species="M_C3046" stoichiometry="1" />
          <speciesReference constant="true" species="M_C0003" stoichiometry="1" />
        </listOfReactants>
        <listOfProducts>
          <speciesReference constant="true" species="M_C0004" stoichiometry="1" />
          <speciesReference constant="true" species="M_C9461" stoichiometry="1" />
          <speciesReference constant="true" species="M_C0065" stoichiometry="1" />
        </listOfProducts>
        <fbc:geneProductAssociation>
          <fbc:or>
            <fbc:geneProductRef fbc:geneProduct="G_PP2136" />
            <fbc:geneProductRef fbc:geneProduct="G_PP2047" />
            <fbc:geneProductRef fbc:geneProduct="G_PP0302" />
            <fbc:geneProductRef fbc:geneProduct="G_PP2214" />
          </fbc:or>
        </fbc:geneProductAssociation>
      </reaction>
      <reaction fast="false" id="R_RR01488" name="Succinyl-CoA:dihydrolipoamide S-succinyltransferase" reversible="true" fbc:lowerFluxBound="cobra_default_lb" fbc:upperFluxBound="cobra_default_ub">
        <listOfReactants>
          <speciesReference constant="true" species="M_C0446" stoichiometry="1" />
          <speciesReference constant="true" species="M_C0076" stoichiometry="1" />
        </listOfReactants>
        <listOfProducts>
          <speciesReference constant="true" species="M_C0846" stoichiometry="1" />
          <speciesReference constant="true" species="M_C0010" stoichiometry="1" />
        </listOfProducts>
        <fbc:geneProductAssociation>
          <fbc:geneProductRef fbc:geneProduct="G_PP4188" />
        </fbc:geneProductAssociation>
      </reaction>
      <reaction fast="false" id="R_RR02311" name="(2-Aminoethyl)phosphonate:pyruvate aminotransferase" reversible="true" fbc:lowerFluxBound="cobra_default_lb" fbc:upperFluxBound="cobra_default_ub">
        <listOfReactants>
          <speciesReference constant="true" species="M_C2206" stoichiometry="1" />
          <speciesReference constant="true" species="M_C0020" stoichiometry="1" />
        </listOfReactants>
        <listOfProducts>
          <speciesReference constant="true" species="M_C0035" stoichiometry="1" />
          <speciesReference constant="true" species="M_C1994" stoichiometry="1" />
        </listOfProducts>
        <fbc:geneProductAssociation>
          <fbc:geneProductRef fbc:geneProduct="G_PP2209" />
        </fbc:geneProductAssociation>
      </reaction>
      <reaction fast="false" id="R_RR04316" name="MCOATA" reversible="true" fbc:lowerFluxBound="cobra_default_lb" fbc:upperFluxBound="cobra_default_ub">
        <listOfReactants>
          <speciesReference constant="true" species="M_C0068" stoichiometry="1" />
          <speciesReference constant="true" species="M_C9262" stoichiometry="1" />
        </listOfReactants>
        <listOfProducts>
          <speciesReference constant="true" species="M_C9297" stoichiometry="1" />
          <speciesReference constant="true" species="M_C0010" stoichiometry="1" />
        </listOfProducts>
        <fbc:geneProductAssociation>
          <fbc:geneProductRef fbc:geneProduct="G_PP1913" />
        </fbc:geneProductAssociation>
      </reaction>
      <reaction fast="false" id="R_RR03830" name="alpha-D-Ribose 1-phosphate 1,6-phosphomutase" reversible="true" fbc:lowerFluxBound="cobra_default_lb" fbc:upperFluxBound="cobra_default_ub">
        <listOfReactants>
          <speciesReference constant="true" species="M_C0342" stoichiometry="1" />
        </listOfReactants>
        <listOfProducts>
          <speciesReference constant="true" species="M_C0099" stoichiometry="1" />
        </listOfProducts>
        <fbc:geneProductAssociation>
          <fbc:or>
            <fbc:geneProductRef fbc:geneProduct="G_PP1777" />
            <fbc:geneProductRef fbc:geneProduct="G_PP3578" />
            <fbc:geneProductRef fbc:geneProduct="G_PP5288" />
          </fbc:or>
        </fbc:geneProductAssociation>
      </reaction>
      <reaction fast="false" id="R_RR00220" name="(2S,3R)-3-Hydroxybutane-1,2,3-tricarboxylate pyruvate-lyase" reversible="true" fbc:lowerFluxBound="cobra_default_lb" fbc:upperFluxBound="cobra_default_ub">
        <listOfReactants>
          <speciesReference constant="true" species="M_C2769" stoichiometry="1" />
        </listOfReactants>
        <listOfProducts>
          <speciesReference constant="true" species="M_C0020" stoichiometry="1" />
          <speciesReference constant="true" species="M_C0036" stoichiometry="1" />
        </listOfProducts>
        <fbc:geneProductAssociation>
          <fbc:geneProductRef fbc:geneProduct="G_PP2334" />
        </fbc:geneProductAssociation>
      </reaction>
      <reaction fast="false" id="R_RR01408" name="(R)-Pantoate:NADP+ 2-oxidoreductase" reversible="true" fbc:lowerFluxBound="cobra_default_lb" fbc:upperFluxBound="cobra_default_ub">
        <listOfReactants>
          <speciesReference constant="true" species="M_C0006" stoichiometry="1" />
          <speciesReference constant="true" species="M_C0404" stoichiometry="1" />
        </listOfReactants>
        <listOfProducts>
          <speciesReference constant="true" species="M_C0005" stoichiometry="1" />
          <speciesReference constant="true" species="M_C0702" stoichiometry="1" />
          <speciesReference constant="true" species="M_C0065" stoichiometry="1" />
        </listOfProducts>
        <fbc:geneProductAssociation>
          <fbc:or>
            <fbc:geneProductRef fbc:geneProduct="G_PP1351" />
            <fbc:geneProductRef fbc:geneProduct="G_PP4678" />
            <fbc:geneProductRef fbc:geneProduct="G_PP2998" />
            <fbc:geneProductRef fbc:geneProduct="G_PP2325" />
          </fbc:or>
        </fbc:geneProductAssociation>
      </reaction>
      <reaction fast="false" id="R_RR03588" name="IMP:pyrophosphate phosphoribosyltransferase" reversible="true" fbc:lowerFluxBound="cobra_default_lb" fbc:upperFluxBound="cobra_default_ub">
        <listOfReactants>
          <speciesReference constant="true" species="M_C0112" stoichiometry="1" />
          <speciesReference constant="true" species="M_C0012" stoichiometry="1" />
        </listOfReactants>
        <listOfProducts>
          <speciesReference constant="true" species="M_C0218" stoichiometry="1" />
          <speciesReference constant="true" species="M_C0101" stoichiometry="1" />
        </listOfProducts>
        <fbc:geneProductAssociation>
          <fbc:geneProductRef fbc:geneProduct="G_PP0747" />
        </fbc:geneProductAssociation>
      </reaction>
      <reaction fast="false" id="R_RR01849" name="5-Amino-2-oxopentanoate:2-oxoglutarate aminotransferase" reversible="true" fbc:lowerFluxBound="cobra_default_lb" fbc:upperFluxBound="cobra_default_ub">
        <listOfReactants>
          <speciesReference constant="true" species="M_C0024" stoichiometry="1" />
          <speciesReference constant="true" species="M_C0795" stoichiometry="1" />
        </listOfReactants>
        <listOfProducts>
          <speciesReference constant="true" species="M_C0023" stoichiometry="1" />
          <speciesReference constant="true" species="M_C0915" stoichiometry="1" />
        </listOfProducts>
        <fbc:geneProductAssociation>
          <fbc:geneProductRef fbc:geneProduct="G_PP0967" />
        </fbc:geneProductAssociation>
      </reaction>
      <reaction fast="false" id="R_RR04093" name="Hexanoyl-CoA:acetyl-CoA C-acyltransferase" reversible="true" fbc:lowerFluxBound="cobra_default_lb" fbc:upperFluxBound="cobra_default_ub">
        <listOfReactants>
          <speciesReference constant="true" species="M_C0022" stoichiometry="1" />
          <speciesReference constant="true" species="M_C3055" stoichiometry="1" />
        </listOfReactants>
        <listOfProducts>
          <speciesReference constant="true" species="M_C3052" stoichiometry="1" />
          <speciesReference constant="true" species="M_C0010" stoichiometry="1" />
        </listOfProducts>
        <fbc:geneProductAssociation>
          <fbc:or>
            <fbc:geneProductRef fbc:geneProduct="G_PP3280" />
            <fbc:geneProductRef fbc:geneProduct="G_PP2137" />
            <fbc:geneProductRef fbc:geneProduct="G_PP0582" />
          </fbc:or>
        </fbc:geneProductAssociation>
      </reaction>
      <reaction fast="false" id="R_RR00511" name="D-Glucose-6-phosphate:NADP+ 1-oxoreductase" reversible="true" fbc:lowerFluxBound="cobra_default_lb" fbc:upperFluxBound="cobra_default_ub">
        <listOfReactants>
          <speciesReference constant="true" species="M_C0006" stoichiometry="1" />
          <speciesReference constant="true" species="M_C0077" stoichiometry="1" />
        </listOfReactants>
        <listOfProducts>
          <speciesReference constant="true" species="M_C0005" stoichiometry="1" />
          <speciesReference constant="true" species="M_C0895" stoichiometry="1" />
          <speciesReference constant="true" species="M_C0065" stoichiometry="1" />
        </listOfProducts>
        <fbc:geneProductAssociation>
          <fbc:or>
            <fbc:geneProductRef fbc:geneProduct="G_PP4042" />
            <fbc:geneProductRef fbc:geneProduct="G_PP1022" />
            <fbc:geneProductRef fbc:geneProduct="G_PP5351" />
          </fbc:or>
        </fbc:geneProductAssociation>
      </reaction>
      <reaction fast="false" id="R_RR00695" name="N-(5-Phospho-D-ribosyl)anthranilate:pyrophosphatephosphoribosyl-transferase" reversible="true" fbc:lowerFluxBound="cobra_default_lb" fbc:upperFluxBound="cobra_default_ub">
        <listOfReactants>
          <speciesReference constant="true" species="M_C2612" stoichiometry="1" />
          <speciesReference constant="true" species="M_C0012" stoichiometry="1" />
        </listOfReactants>
        <listOfProducts>
          <speciesReference constant="true" species="M_C0101" stoichiometry="1" />
          <speciesReference constant="true" species="M_C0091" stoichiometry="1" />
        </listOfProducts>
        <fbc:geneProductAssociation>
          <fbc:geneProductRef fbc:geneProduct="G_PP0421" />
        </fbc:geneProductAssociation>
      </reaction>
      <reaction fast="false" id="R_RR04170" name="N2-Succinyl-L-glutamate 5-semialdehyde:NAD+ oxidoreductase" reversible="true" fbc:lowerFluxBound="cobra_default_lb" fbc:upperFluxBound="cobra_default_ub">
        <listOfReactants>
          <speciesReference constant="true" species="M_C3456" stoichiometry="1" />
          <speciesReference constant="true" species="M_C0001" stoichiometry="1" />
          <speciesReference constant="true" species="M_C0003" stoichiometry="1" />
        </listOfReactants>
        <listOfProducts>
          <speciesReference constant="true" species="M_C0004" stoichiometry="1" />
          <speciesReference constant="true" species="M_C3455" stoichiometry="1" />
          <speciesReference constant="true" species="M_C0065" stoichiometry="2" />
        </listOfProducts>
        <fbc:geneProductAssociation>
          <fbc:geneProductRef fbc:geneProduct="G_PP4478" />
        </fbc:geneProductAssociation>
      </reaction>
      <reaction fast="false" id="R_RR04087" name="(S)-3-Hydroxydodecanoyl-CoA:NAD+ oxidoreductase" reversible="true" fbc:lowerFluxBound="cobra_default_lb" fbc:upperFluxBound="cobra_default_ub">
        <listOfReactants>
          <speciesReference constant="true" species="M_C3047" stoichiometry="1" />
          <speciesReference constant="true" species="M_C0003" stoichiometry="1" />
        </listOfReactants>
        <listOfProducts>
          <speciesReference constant="true" species="M_C0004" stoichiometry="1" />
          <speciesReference constant="true" species="M_C3048" stoichiometry="1" />
          <speciesReference constant="true" species="M_C0065" stoichiometry="1" />
        </listOfProducts>
        <fbc:geneProductAssociation>
          <fbc:or>
            <fbc:geneProductRef fbc:geneProduct="G_PP2136" />
            <fbc:geneProductRef fbc:geneProduct="G_PP2047" />
            <fbc:geneProductRef fbc:geneProduct="G_PP0302" />
            <fbc:geneProductRef fbc:geneProduct="G_PP2214" />
          </fbc:or>
        </fbc:geneProductAssociation>
      </reaction>
      <reaction fast="false" id="R_RR00540" name="D-Glucitol:NAD+ 2-oxidoreductase" reversible="true" fbc:lowerFluxBound="cobra_default_lb" fbc:upperFluxBound="cobra_default_ub">
        <listOfReactants>
          <speciesReference constant="true" species="M_C0579" stoichiometry="1" />
          <speciesReference constant="true" species="M_C0003" stoichiometry="1" />
        </listOfReactants>
        <listOfProducts>
          <speciesReference constant="true" species="M_C0004" stoichiometry="1" />
          <speciesReference constant="true" species="M_C0080" stoichiometry="1" />
          <speciesReference constant="true" species="M_C0065" stoichiometry="1" />
        </listOfProducts>
        <fbc:geneProductAssociation>
          <fbc:geneProductRef fbc:geneProduct="G_PP0552" />
        </fbc:geneProductAssociation>
      </reaction>
      <reaction fast="false" id="R_RR00689" name="Sedoheptulose-7-phosphate:D-glyceraldehyde-3-phosphateglycolaldehyde transferase" reversible="true" fbc:lowerFluxBound="cobra_default_lb" fbc:upperFluxBound="cobra_default_ub">
        <listOfReactants>
          <speciesReference constant="true" species="M_C0070" stoichiometry="1" />
          <speciesReference constant="true" species="M_C0100" stoichiometry="1" />
        </listOfReactants>
        <listOfProducts>
          <speciesReference constant="true" species="M_C0190" stoichiometry="1" />
          <speciesReference constant="true" species="M_C0228" stoichiometry="1" />
        </listOfProducts>
        <fbc:geneProductAssociation>
          <fbc:geneProductRef fbc:geneProduct="G_PP4965" />
        </fbc:geneProductAssociation>
      </reaction>
      <reaction fast="false" id="R_RR01145" name="2'-Deoxyadenosine 5'-monophosphate phosphohydrolase" reversible="true" fbc:lowerFluxBound="cobra_default_lb" fbc:upperFluxBound="cobra_default_ub">
        <listOfReactants>
          <speciesReference constant="true" species="M_C0001" stoichiometry="1" />
          <speciesReference constant="true" species="M_C0288" stoichiometry="1" />
        </listOfReactants>
        <listOfProducts>
          <speciesReference constant="true" species="M_C0009" stoichiometry="1" />
          <speciesReference constant="true" species="M_C0433" stoichiometry="1" />
        </listOfProducts>
        <fbc:geneProductAssociation>
          <fbc:or>
            <fbc:geneProductRef fbc:geneProduct="G_PP1414" />
            <fbc:geneProductRef fbc:geneProduct="G_PP1620" />
            <fbc:geneProductRef fbc:geneProduct="G_PP2531" />
          </fbc:or>
        </fbc:geneProductAssociation>
      </reaction>
      <reaction fast="false" id="R_RR03016" name="Undecaprenyl-diphosphate phosphohydrolase" reversible="true" fbc:lowerFluxBound="cobra_default_lb" fbc:upperFluxBound="cobra_default_ub">
        <listOfReactants>
          <speciesReference constant="true" species="M_C0001" stoichiometry="1" />
          <speciesReference constant="true" species="M_C2202" stoichiometry="1" />
        </listOfReactants>
        <listOfProducts>
          <speciesReference constant="true" species="M_C0009" stoichiometry="1" />
          <speciesReference constant="true" species="M_C0280" stoichiometry="1" />
          <speciesReference constant="true" species="M_C0065" stoichiometry="1" />
        </listOfProducts>
        <fbc:geneProductAssociation>
          <fbc:geneProductRef fbc:geneProduct="G_PP2862" />
        </fbc:geneProductAssociation>
      </reaction>
      <reaction fast="false" id="R_RR04086" name="(S)-3-Hydroxytetradecanoyl-CoA hydro-lyase" reversible="true" fbc:lowerFluxBound="cobra_default_lb" fbc:upperFluxBound="cobra_default_ub">
        <listOfReactants>
          <speciesReference constant="true" species="M_C3046" stoichiometry="1" />
        </listOfReactants>
        <listOfProducts>
          <speciesReference constant="true" species="M_C3058" stoichiometry="1" />
          <speciesReference constant="true" species="M_C0001" stoichiometry="1" />
        </listOfProducts>
        <fbc:geneProductAssociation>
          <fbc:or>
            <fbc:geneProductRef fbc:geneProduct="G_PP2136" />
            <fbc:geneProductRef fbc:geneProduct="G_PP3283" />
            <fbc:geneProductRef fbc:geneProduct="G_PP3491" />
            <fbc:geneProductRef fbc:geneProduct="G_PP2217" />
            <fbc:geneProductRef fbc:geneProduct="G_PP4066" />
            <fbc:geneProductRef fbc:geneProduct="G_PP1412" />
            <fbc:geneProductRef fbc:geneProduct="G_PP1845" />
            <fbc:geneProductRef fbc:geneProduct="G_PP4030" />
          </fbc:or>
        </fbc:geneProductAssociation>
      </reaction>
      <reaction fast="false" id="R_RR02406" name="10-Formyltetrahydrofolate:5'-phosphoribosylglycinamideformyltransferase" reversible="true" fbc:lowerFluxBound="cobra_default_lb" fbc:upperFluxBound="cobra_default_ub">
        <listOfReactants>
          <speciesReference constant="true" species="M_C0193" stoichiometry="1" />
          <speciesReference constant="true" species="M_C2358" stoichiometry="1" />
        </listOfReactants>
        <listOfProducts>
          <speciesReference constant="true" species="M_C0085" stoichiometry="1" />
          <speciesReference constant="true" species="M_C2646" stoichiometry="1" />
          <speciesReference constant="true" species="M_C0065" stoichiometry="1" />
        </listOfProducts>
        <fbc:geneProductAssociation>
          <fbc:geneProductRef fbc:geneProduct="G_PP1664" />
        </fbc:geneProductAssociation>
      </reaction>
      <reaction fast="false" id="R_RR03487" name="4,6-Dideoxy-4-oxo-dTDP-D-glucose &amp;gt;=&amp;lt;dTDP-4-dehydro-6-deoxy-L-mannose" reversible="true" fbc:lowerFluxBound="cobra_default_lb" fbc:upperFluxBound="cobra_default_ub">
        <listOfReactants>
          <speciesReference constant="true" species="M_C9024" stoichiometry="1" />
        </listOfReactants>
        <listOfProducts>
          <speciesReference constant="true" species="M_C0512" stoichiometry="1" />
        </listOfProducts>
        <fbc:geneProductAssociation>
          <fbc:or>
            <fbc:geneProductRef fbc:geneProduct="G_PP0265" />
            <fbc:geneProductRef fbc:geneProduct="G_PP1782" />
          </fbc:or>
        </fbc:geneProductAssociation>
      </reaction>
      <reaction fast="false" id="R_RR02006" name="4-Carboxymuconolactone carboxy-lyase" reversible="true" fbc:lowerFluxBound="cobra_default_lb" fbc:upperFluxBound="cobra_default_ub">
        <listOfReactants>
          <speciesReference constant="true" species="M_C0923" stoichiometry="1" />
          <speciesReference constant="true" species="M_C0065" stoichiometry="1" />
        </listOfReactants>
        <listOfProducts>
          <speciesReference constant="true" species="M_C2225" stoichiometry="1" />
          <speciesReference constant="true" species="M_C0011" stoichiometry="1" />
        </listOfProducts>
        <fbc:geneProductAssociation>
          <fbc:or>
            <fbc:geneProductRef fbc:geneProduct="G_PP1381" />
            <fbc:geneProductRef fbc:geneProduct="G_PP3648" />
          </fbc:or>
        </fbc:geneProductAssociation>
      </reaction>
      <reaction fast="false" id="R_RR08704" name="DSERt2r" reversible="true" fbc:lowerFluxBound="cobra_default_lb" fbc:upperFluxBound="cobra_default_ub">
        <listOfReactants>
          <speciesReference constant="true" species="M_EC0539" stoichiometry="1" />
          <speciesReference constant="true" species="M_EC0065" stoichiometry="1" />
        </listOfReactants>
        <listOfProducts>
          <speciesReference constant="true" species="M_C0539" stoichiometry="1" />
          <speciesReference constant="true" species="M_C0065" stoichiometry="1" />
        </listOfProducts>
        <fbc:geneProductAssociation>
          <fbc:geneProductRef fbc:geneProduct="G_PP4840" />
        </fbc:geneProductAssociation>
      </reaction>
      <reaction fast="false" id="R_RR00311" name="ATP:nucleoside-diphosphate phosphatransferase" reversible="true" fbc:lowerFluxBound="cobra_default_lb" fbc:upperFluxBound="cobra_default_ub">
        <listOfReactants>
          <speciesReference constant="true" species="M_C0094" stoichiometry="1" />
          <speciesReference constant="true" species="M_C0002" stoichiometry="1" />
        </listOfReactants>
        <listOfProducts>
          <speciesReference constant="true" species="M_C0051" stoichiometry="1" />
          <speciesReference constant="true" species="M_C0008" stoichiometry="1" />
        </listOfProducts>
        <fbc:geneProductAssociation>
          <fbc:geneProductRef fbc:geneProduct="G_PP0849" />
        </fbc:geneProductAssociation>
      </reaction>
      <reaction fast="false" id="R_RR00833" name="(R)-3-Hydroxybutanoate:NAD+ oxidoreductase" reversible="true" fbc:lowerFluxBound="cobra_default_lb" fbc:upperFluxBound="cobra_default_ub">
        <listOfReactants>
          <speciesReference constant="true" species="M_C0785" stoichiometry="1" />
          <speciesReference constant="true" species="M_C0003" stoichiometry="1" />
        </listOfReactants>
        <listOfProducts>
          <speciesReference constant="true" species="M_C0138" stoichiometry="1" />
          <speciesReference constant="true" species="M_C0004" stoichiometry="1" />
          <speciesReference constant="true" species="M_C0065" stoichiometry="1" />
        </listOfProducts>
        <fbc:geneProductAssociation>
          <fbc:geneProductRef fbc:geneProduct="G_PP3073" />
        </fbc:geneProductAssociation>
      </reaction>
      <reaction fast="false" id="R_RR03636" name="4-Hydroxybenzoate + Pyruvate &amp;gt;=&amp;lt; Chorismate" reversible="true" fbc:lowerFluxBound="cobra_default_lb" fbc:upperFluxBound="cobra_default_ub">
        <listOfReactants>
          <speciesReference constant="true" species="M_C0133" stoichiometry="1" />
          <speciesReference constant="true" species="M_C0020" stoichiometry="1" />
        </listOfReactants>
        <listOfProducts>
          <speciesReference constant="true" species="M_C0208" stoichiometry="1" />
        </listOfProducts>
        <fbc:geneProductAssociation>
          <fbc:geneProductRef fbc:geneProduct="G_PP5317" />
        </fbc:geneProductAssociation>
      </reaction>
      <reaction fast="false" id="R_RR00812" name="Palmitate:CoA ligase (AMP-forming)" reversible="true" fbc:lowerFluxBound="cobra_default_lb" fbc:upperFluxBound="cobra_default_ub">
        <listOfReactants>
          <speciesReference constant="true" species="M_C0206" stoichiometry="1" />
          <speciesReference constant="true" species="M_C0002" stoichiometry="1" />
          <speciesReference constant="true" species="M_C0010" stoichiometry="1" />
        </listOfReactants>
        <listOfProducts>
          <speciesReference constant="true" species="M_C0131" stoichiometry="1" />
          <speciesReference constant="true" species="M_C0012" stoichiometry="1" />
          <speciesReference constant="true" species="M_C0018" stoichiometry="1" />
        </listOfProducts>
        <fbc:geneProductAssociation>
          <fbc:or>
            <fbc:geneProductRef fbc:geneProduct="G_PP4549" />
            <fbc:geneProductRef fbc:geneProduct="G_PP3458" />
            <fbc:geneProductRef fbc:geneProduct="G_PP4550" />
          </fbc:or>
        </fbc:geneProductAssociation>
      </reaction>
      <reaction fast="false" id="R_RR00795" name="L-Proline:NADP+ 5-oxidoreductase" reversible="true" fbc:lowerFluxBound="cobra_default_lb" fbc:upperFluxBound="cobra_default_ub">
        <listOfReactants>
          <speciesReference constant="true" species="M_C0006" stoichiometry="1" />
          <speciesReference constant="true" species="M_C0126" stoichiometry="1" />
        </listOfReactants>
        <listOfProducts>
          <speciesReference constant="true" species="M_C0005" stoichiometry="1" />
          <speciesReference constant="true" species="M_C2394" stoichiometry="1" />
          <speciesReference constant="true" species="M_C0065" stoichiometry="2" />
        </listOfProducts>
        <fbc:geneProductAssociation>
          <fbc:geneProductRef fbc:geneProduct="G_PP5095" />
        </fbc:geneProductAssociation>
      </reaction>
      <reaction fast="false" id="R_RR01573" name="L-Serine hydro-lyase (adding indoleglycerol-phosphate)" reversible="true" fbc:lowerFluxBound="cobra_default_lb" fbc:upperFluxBound="cobra_default_ub">
        <listOfReactants>
          <speciesReference constant="true" species="M_C0053" stoichiometry="1" />
          <speciesReference constant="true" species="M_C2184" stoichiometry="1" />
        </listOfReactants>
        <listOfProducts>
          <speciesReference constant="true" species="M_C0063" stoichiometry="1" />
          <speciesReference constant="true" species="M_C0100" stoichiometry="1" />
          <speciesReference constant="true" species="M_C0001" stoichiometry="1" />
        </listOfProducts>
        <fbc:geneProductAssociation>
          <fbc:and>
            <fbc:geneProductRef fbc:geneProduct="G_PP0082" />
            <fbc:geneProductRef fbc:geneProduct="G_PP0083" />
          </fbc:and>
        </fbc:geneProductAssociation>
      </reaction>
      <reaction fast="false" id="R_RR00129" name="2,5-Dioxopentanoate:NADP+ 5-oxidoreductase" reversible="true" fbc:lowerFluxBound="cobra_default_lb" fbc:upperFluxBound="cobra_default_ub">
        <listOfReactants>
          <speciesReference constant="true" species="M_C0006" stoichiometry="1" />
          <speciesReference constant="true" species="M_C0335" stoichiometry="1" />
          <speciesReference constant="true" species="M_C0001" stoichiometry="1" />
        </listOfReactants>
        <listOfProducts>
          <speciesReference constant="true" species="M_C0005" stoichiometry="1" />
          <speciesReference constant="true" species="M_C0024" stoichiometry="1" />
          <speciesReference constant="true" species="M_C0065" stoichiometry="3" />
        </listOfProducts>
      </reaction>
      <reaction fast="false" id="R_RR04012" name="N-Succinyl-L-2,6-diaminoheptanedioate:2-ocoglytarateamino-transferase" reversible="true" fbc:lowerFluxBound="cobra_default_lb" fbc:upperFluxBound="cobra_default_ub">
        <listOfReactants>
          <speciesReference constant="true" species="M_C0024" stoichiometry="1" />
          <speciesReference constant="true" species="M_C2669" stoichiometry="1" />
        </listOfReactants>
        <listOfProducts>
          <speciesReference constant="true" species="M_C0023" stoichiometry="1" />
          <speciesReference constant="true" species="M_C2695" stoichiometry="1" />
        </listOfProducts>
        <fbc:geneProductAssociation>
          <fbc:geneProductRef fbc:geneProduct="G_PP1588" />
        </fbc:geneProductAssociation>
      </reaction>
      <reaction fast="false" id="R_RR03649" name="Carbamoyl-phosphate:L-ornithine carbamoyltransferase" reversible="true" fbc:lowerFluxBound="cobra_default_lb" fbc:upperFluxBound="cobra_default_ub">
        <listOfReactants>
          <speciesReference constant="true" species="M_C0062" stoichiometry="1" />
          <speciesReference constant="true" species="M_C0142" stoichiometry="1" />
        </listOfReactants>
        <listOfProducts>
          <speciesReference constant="true" species="M_C0268" stoichiometry="1" />
          <speciesReference constant="true" species="M_C0009" stoichiometry="1" />
          <speciesReference constant="true" species="M_C0065" stoichiometry="1" />
        </listOfProducts>
        <fbc:geneProductAssociation>
          <fbc:or>
            <fbc:geneProductRef fbc:geneProduct="G_PP1079" />
            <fbc:geneProductRef fbc:geneProduct="G_PP1000" />
          </fbc:or>
        </fbc:geneProductAssociation>
      </reaction>
      <reaction fast="false" id="R_RR08847" name="L-tyrosine reversible transport via proton symport" reversible="true" fbc:lowerFluxBound="cobra_default_lb" fbc:upperFluxBound="cobra_default_ub">
        <listOfReactants>
          <speciesReference constant="true" species="M_EC0067" stoichiometry="1" />
          <speciesReference constant="true" species="M_EC0065" stoichiometry="1" />
        </listOfReactants>
        <listOfProducts>
          <speciesReference constant="true" species="M_C0067" stoichiometry="1" />
          <speciesReference constant="true" species="M_C0065" stoichiometry="1" />
        </listOfProducts>
        <fbc:geneProductAssociation>
          <fbc:or>
            <fbc:geneProductRef fbc:geneProduct="G_PP0927" />
            <fbc:geneProductRef fbc:geneProduct="G_PP4495" />
          </fbc:or>
        </fbc:geneProductAssociation>
      </reaction>
      <reaction fast="false" id="R_RR00739" name="Acetyl-CoA:acetyl-CoA C-acetyltransferase" reversible="true" fbc:lowerFluxBound="cobra_default_lb" fbc:upperFluxBound="cobra_default_ub">
        <listOfReactants>
          <speciesReference constant="true" species="M_C0118" stoichiometry="1" />
          <speciesReference constant="true" species="M_C0022" stoichiometry="1" />
        </listOfReactants>
        <listOfProducts>
          <speciesReference constant="true" species="M_C3054" stoichiometry="1" />
          <speciesReference constant="true" species="M_C0010" stoichiometry="1" />
        </listOfProducts>
        <fbc:geneProductAssociation>
          <fbc:or>
            <fbc:geneProductRef fbc:geneProduct="G_PP3280" />
            <fbc:geneProductRef fbc:geneProduct="G_PP4636" />
            <fbc:geneProductRef fbc:geneProduct="G_PP2051" />
            <fbc:geneProductRef fbc:geneProduct="G_PP3754" />
            <fbc:geneProductRef fbc:geneProduct="G_PP2137" />
            <fbc:geneProductRef fbc:geneProduct="G_PP2215" />
            <fbc:geneProductRef fbc:geneProduct="G_PP0582" />
          </fbc:or>
        </fbc:geneProductAssociation>
      </reaction>
      <reaction fast="false" id="R_RR04095" name="(S)-Hydroxyhexanoyl-CoA hydro-lyase" reversible="true" fbc:lowerFluxBound="cobra_default_lb" fbc:upperFluxBound="cobra_default_ub">
        <listOfReactants>
          <speciesReference constant="true" species="M_C3053" stoichiometry="1" />
        </listOfReactants>
        <listOfProducts>
          <speciesReference constant="true" species="M_C3056" stoichiometry="1" />
          <speciesReference constant="true" species="M_C0001" stoichiometry="1" />
        </listOfProducts>
        <fbc:geneProductAssociation>
          <fbc:or>
            <fbc:geneProductRef fbc:geneProduct="G_PP2136" />
            <fbc:geneProductRef fbc:geneProduct="G_PP3283" />
            <fbc:geneProductRef fbc:geneProduct="G_PP3491" />
            <fbc:geneProductRef fbc:geneProduct="G_PP2217" />
            <fbc:geneProductRef fbc:geneProduct="G_PP4066" />
            <fbc:geneProductRef fbc:geneProduct="G_PP1412" />
            <fbc:geneProductRef fbc:geneProduct="G_PP1845" />
            <fbc:geneProductRef fbc:geneProduct="G_PP4030" />
          </fbc:or>
        </fbc:geneProductAssociation>
      </reaction>
      <reaction fast="false" id="R_RR00674" name="ATP:D-ribose-5-phosphate pyrophosphotransferase" reversible="true" fbc:lowerFluxBound="cobra_default_lb" fbc:upperFluxBound="cobra_default_ub">
        <listOfReactants>
          <speciesReference constant="true" species="M_C0099" stoichiometry="1" />
          <speciesReference constant="true" species="M_C0002" stoichiometry="1" />
        </listOfReactants>
        <listOfProducts>
          <speciesReference constant="true" species="M_C0065" stoichiometry="1" />
          <speciesReference constant="true" species="M_C0101" stoichiometry="1" />
          <speciesReference constant="true" species="M_C0018" stoichiometry="1" />
        </listOfProducts>
        <fbc:geneProductAssociation>
          <fbc:geneProductRef fbc:geneProduct="G_PP0722" />
        </fbc:geneProductAssociation>
      </reaction>
      <reaction fast="false" id="R_RR01999" name="Phosphoenolpyruvate:3-phosphoshikimate5-O-(1-carboxyvinyl)-transferase" reversible="true" fbc:lowerFluxBound="cobra_default_lb" fbc:upperFluxBound="cobra_default_ub">
        <listOfReactants>
          <speciesReference constant="true" species="M_C0059" stoichiometry="1" />
          <speciesReference constant="true" species="M_C2000" stoichiometry="1" />
        </listOfReactants>
        <listOfProducts>
          <speciesReference constant="true" species="M_C0917" stoichiometry="1" />
          <speciesReference constant="true" species="M_C0009" stoichiometry="1" />
        </listOfProducts>
        <fbc:geneProductAssociation>
          <fbc:geneProductRef fbc:geneProduct="G_PP1770" />
        </fbc:geneProductAssociation>
      </reaction>
      <reaction fast="false" id="R_RR03675" name="ATP:3-phospho-D-glycerate 1-phosphotransferase" reversible="true" fbc:lowerFluxBound="cobra_default_lb" fbc:upperFluxBound="cobra_default_ub">
        <listOfReactants>
          <speciesReference constant="true" species="M_C0163" stoichiometry="1" />
          <speciesReference constant="true" species="M_C0002" stoichiometry="1" />
        </listOfReactants>
        <listOfProducts>
          <speciesReference constant="true" species="M_C0008" stoichiometry="1" />
          <speciesReference constant="true" species="M_C0195" stoichiometry="1" />
        </listOfProducts>
        <fbc:geneProductAssociation>
          <fbc:geneProductRef fbc:geneProduct="G_PP4963" />
        </fbc:geneProductAssociation>
      </reaction>
      <reaction fast="false" id="R_RR00465" name="D-Mannose-6-phosphate ketol-isomerase" reversible="true" fbc:lowerFluxBound="cobra_default_lb" fbc:upperFluxBound="cobra_default_ub">
        <listOfReactants>
          <speciesReference constant="true" species="M_C0227" stoichiometry="1" />
        </listOfReactants>
        <listOfProducts>
          <speciesReference constant="true" species="M_C0070" stoichiometry="1" />
        </listOfProducts>
        <fbc:geneProductAssociation>
          <fbc:or>
            <fbc:geneProductRef fbc:geneProduct="G_PP4860" />
            <fbc:geneProductRef fbc:geneProduct="G_PP1277" />
          </fbc:or>
        </fbc:geneProductAssociation>
      </reaction>
      <reaction fast="false" id="R_RR00706" name="N-(L-Argininosuccinate) arginie-lyase" reversible="true" fbc:lowerFluxBound="cobra_default_lb" fbc:upperFluxBound="cobra_default_ub">
        <listOfReactants>
          <speciesReference constant="true" species="M_C2126" stoichiometry="1" />
        </listOfReactants>
        <listOfProducts>
          <speciesReference constant="true" species="M_C0104" stoichiometry="1" />
          <speciesReference constant="true" species="M_C0050" stoichiometry="1" />
        </listOfProducts>
        <fbc:geneProductAssociation>
          <fbc:geneProductRef fbc:geneProduct="G_PP0184" />
        </fbc:geneProductAssociation>
      </reaction>
      <reaction fast="false" id="R_RR02468" name="3-Isopropylmalate:NAD+ oxidoreductase" reversible="true" fbc:lowerFluxBound="cobra_default_lb" fbc:upperFluxBound="cobra_default_ub">
        <listOfReactants>
          <speciesReference constant="true" species="M_C2663" stoichiometry="1" />
          <speciesReference constant="true" species="M_C0003" stoichiometry="1" />
        </listOfReactants>
        <listOfProducts>
          <speciesReference constant="true" species="M_C2576" stoichiometry="1" />
          <speciesReference constant="true" species="M_C0004" stoichiometry="1" />
          <speciesReference constant="true" species="M_C0065" stoichiometry="1" />
        </listOfProducts>
        <fbc:geneProductAssociation>
          <fbc:geneProductRef fbc:geneProduct="G_PP1988" />
        </fbc:geneProductAssociation>
      </reaction>
      <reaction fast="false" id="R_RR02510" name="1-(5-Phosphoribosyl)-5-amino-4-carboxyimidazole:L-aspartate ligase(ADP-forming)" reversible="true" fbc:lowerFluxBound="cobra_default_lb" fbc:upperFluxBound="cobra_default_ub">
        <listOfReactants>
          <speciesReference constant="true" species="M_C0041" stoichiometry="1" />
          <speciesReference constant="true" species="M_C2857" stoichiometry="1" />
          <speciesReference constant="true" species="M_C0002" stoichiometry="1" />
        </listOfReactants>
        <listOfProducts>
          <speciesReference constant="true" species="M_C2890" stoichiometry="1" />
          <speciesReference constant="true" species="M_C0008" stoichiometry="1" />
          <speciesReference constant="true" species="M_C0009" stoichiometry="1" />
          <speciesReference constant="true" species="M_C0065" stoichiometry="1" />
        </listOfProducts>
        <fbc:geneProductAssociation>
          <fbc:geneProductRef fbc:geneProduct="G_PP1240" />
        </fbc:geneProductAssociation>
      </reaction>
      <reaction fast="false" id="R_RR02333" name="L-Alanine:3-oxopropanoate aminotransferase" reversible="true" fbc:lowerFluxBound="cobra_default_lb" fbc:upperFluxBound="cobra_default_ub">
        <listOfReactants>
          <speciesReference constant="true" species="M_C3500" stoichiometry="1" />
          <speciesReference constant="true" species="M_C0035" stoichiometry="1" />
        </listOfReactants>
        <listOfProducts>
          <speciesReference constant="true" species="M_C2065" stoichiometry="1" />
          <speciesReference constant="true" species="M_C0020" stoichiometry="1" />
          <speciesReference constant="true" species="M_C0065" stoichiometry="1" />
        </listOfProducts>
        <fbc:geneProductAssociation>
          <fbc:geneProductRef fbc:geneProduct="G_PP0596" />
        </fbc:geneProductAssociation>
      </reaction>
      <reaction fast="false" id="R_RR02222" name="2-Isopropylmalate hydro-lyase" reversible="true" fbc:lowerFluxBound="cobra_default_lb" fbc:upperFluxBound="cobra_default_ub">
        <listOfReactants>
          <speciesReference constant="true" species="M_C1626" stoichiometry="1" />
        </listOfReactants>
        <listOfProducts>
          <speciesReference constant="true" species="M_C0001" stoichiometry="1" />
          <speciesReference constant="true" species="M_C1690" stoichiometry="1" />
        </listOfProducts>
        <fbc:geneProductAssociation>
          <fbc:and>
            <fbc:geneProductRef fbc:geneProduct="G_PP1986" />
            <fbc:geneProductRef fbc:geneProduct="G_PP1985" />
          </fbc:and>
        </fbc:geneProductAssociation>
      </reaction>
      <reaction fast="false" id="R_RR00772" name="glycine synthase" reversible="true" fbc:lowerFluxBound="cobra_default_lb" fbc:upperFluxBound="cobra_default_ub">
        <listOfReactants>
          <speciesReference constant="true" species="M_C0085" stoichiometry="1" />
          <speciesReference constant="true" species="M_C0033" stoichiometry="1" />
          <speciesReference constant="true" species="M_C0003" stoichiometry="1" />
        </listOfReactants>
        <listOfProducts>
          <speciesReference constant="true" species="M_C0004" stoichiometry="1" />
          <speciesReference constant="true" species="M_C0122" stoichiometry="1" />
          <speciesReference constant="true" species="M_C0011" stoichiometry="1" />
          <speciesReference constant="true" species="M_C0957" stoichiometry="1" />
        </listOfProducts>
        <fbc:geneProductAssociation>
          <fbc:or>
            <fbc:geneProductRef fbc:geneProduct="G_PP5194" />
            <fbc:geneProductRef fbc:geneProduct="G_PP0986" />
          </fbc:or>
        </fbc:geneProductAssociation>
      </reaction>
      <reaction fast="false" id="R_RR00124" name="L-Alanine:2-oxoglutarate aminotransferase" reversible="true" fbc:lowerFluxBound="cobra_default_lb" fbc:upperFluxBound="cobra_default_ub">
        <listOfReactants>
          <speciesReference constant="true" species="M_C0024" stoichiometry="1" />
          <speciesReference constant="true" species="M_C0035" stoichiometry="1" />
        </listOfReactants>
        <listOfProducts>
          <speciesReference constant="true" species="M_C0023" stoichiometry="1" />
          <speciesReference constant="true" species="M_C0020" stoichiometry="1" />
        </listOfProducts>
        <fbc:geneProductAssociation>
          <fbc:geneProductRef fbc:geneProduct="G_PP0214" />
        </fbc:geneProductAssociation>
      </reaction>
      <reaction fast="false" id="R_RR01269" name="5-Dehydro-4-deoxy-D-glucarate hydro-lyase (decarboxylating)" reversible="true" fbc:lowerFluxBound="cobra_default_lb" fbc:upperFluxBound="cobra_default_ub">
        <listOfReactants>
          <speciesReference constant="true" species="M_C0506" stoichiometry="1" />
          <speciesReference constant="true" species="M_C0065" stoichiometry="2" />
        </listOfReactants>
        <listOfProducts>
          <speciesReference constant="true" species="M_C0335" stoichiometry="1" />
          <speciesReference constant="true" species="M_C0001" stoichiometry="1" />
          <speciesReference constant="true" species="M_C0011" stoichiometry="1" />
        </listOfProducts>
        <fbc:geneProductAssociation>
          <fbc:geneProductRef fbc:geneProduct="G_PP3599" />
        </fbc:geneProductAssociation>
      </reaction>
      <reaction fast="false" id="R_RR00131" name="Isocitrate:NADP+ oxidoreductase (decarboxylating)" reversible="true" fbc:lowerFluxBound="cobra_default_lb" fbc:upperFluxBound="cobra_default_ub">
        <listOfReactants>
          <speciesReference constant="true" species="M_C0254" stoichiometry="1" />
          <speciesReference constant="true" species="M_C0006" stoichiometry="1" />
        </listOfReactants>
        <listOfProducts>
          <speciesReference constant="true" species="M_C0005" stoichiometry="1" />
          <speciesReference constant="true" species="M_C0024" stoichiometry="1" />
          <speciesReference constant="true" species="M_C0011" stoichiometry="1" />
        </listOfProducts>
        <fbc:geneProductAssociation>
          <fbc:and>
            <fbc:geneProductRef fbc:geneProduct="G_PP4012" />
            <fbc:geneProductRef fbc:geneProduct="G_PP4011" />
          </fbc:and>
        </fbc:geneProductAssociation>
      </reaction>
      <reaction fast="false" id="R_RR02474" name="(R)-2,3-Dihydroxy-3-methylbutanoate:NADP+ oxidoreductase(isomerizing)" reversible="true" fbc:lowerFluxBound="cobra_default_lb" fbc:upperFluxBound="cobra_default_ub">
        <listOfReactants>
          <speciesReference constant="true" species="M_C2591" stoichiometry="1" />
          <speciesReference constant="true" species="M_C0006" stoichiometry="1" />
        </listOfReactants>
        <listOfProducts>
          <speciesReference constant="true" species="M_C0005" stoichiometry="1" />
          <speciesReference constant="true" species="M_C3641" stoichiometry="1" />
        </listOfProducts>
        <fbc:geneProductAssociation>
          <fbc:geneProductRef fbc:geneProduct="G_PP4678" />
        </fbc:geneProductAssociation>
      </reaction>
      <reaction fast="false" id="R_RR00181" name="Pyruvate:carbon-dioxide ligase (ADP-forming)" reversible="true" fbc:lowerFluxBound="cobra_default_lb" fbc:upperFluxBound="cobra_default_ub">
        <listOfReactants>
          <speciesReference constant="true" species="M_C0234" stoichiometry="1" />
          <speciesReference constant="true" species="M_C0020" stoichiometry="1" />
          <speciesReference constant="true" species="M_C0002" stoichiometry="1" />
        </listOfReactants>
        <listOfProducts>
          <speciesReference constant="true" species="M_C0032" stoichiometry="1" />
          <speciesReference constant="true" species="M_C0008" stoichiometry="1" />
          <speciesReference constant="true" species="M_C0009" stoichiometry="1" />
          <speciesReference constant="true" species="M_C0065" stoichiometry="1" />
        </listOfProducts>
        <fbc:geneProductAssociation>
          <fbc:geneProductRef fbc:geneProduct="G_PP5347" />
        </fbc:geneProductAssociation>
      </reaction>
      <reaction fast="false" id="R_RR01974" name="Guanosine 3'-diphosphate 5'-triphosphate 5'-phosphohydrolase" reversible="true" fbc:lowerFluxBound="cobra_default_lb" fbc:upperFluxBound="cobra_default_ub">
        <listOfReactants>
          <speciesReference constant="true" species="M_C0001" stoichiometry="1" />
          <speciesReference constant="true" species="M_C2711" stoichiometry="1" />
        </listOfReactants>
        <listOfProducts>
          <speciesReference constant="true" species="M_C0065" stoichiometry="1" />
          <speciesReference constant="true" species="M_C0889" stoichiometry="1" />
          <speciesReference constant="true" species="M_C0009" stoichiometry="1" />
        </listOfProducts>
        <fbc:geneProductAssociation>
          <fbc:geneProductRef fbc:geneProduct="G_PP5216" />
        </fbc:geneProductAssociation>
      </reaction>
      <reaction fast="false" id="R_RR02032" name="ATP:nucleoside-diphosphate phosphatransferase" reversible="true" fbc:lowerFluxBound="cobra_default_lb" fbc:upperFluxBound="cobra_default_ub">
        <listOfReactants>
          <speciesReference constant="true" species="M_C0958" stoichiometry="1" />
          <speciesReference constant="true" species="M_C0002" stoichiometry="1" />
          <speciesReference constant="true" species="M_C0065" stoichiometry="1" />
        </listOfReactants>
        <listOfProducts>
          <speciesReference constant="true" species="M_C0008" stoichiometry="1" />
          <speciesReference constant="true" species="M_C0959" stoichiometry="1" />
        </listOfProducts>
        <fbc:geneProductAssociation>
          <fbc:geneProductRef fbc:geneProduct="G_PP0849" />
        </fbc:geneProductAssociation>
      </reaction>
      <reaction fast="false" id="R_RR01903" name="L-Glutamate 5-semialdehyde &amp;gt;=&amp;lt; (S)-1-Pyrroline-5-carboxylate + H2O" reversible="true" fbc:lowerFluxBound="cobra_default_lb" fbc:upperFluxBound="cobra_default_ub">
        <listOfReactants>
          <speciesReference constant="true" species="M_C0844" stoichiometry="1" />
        </listOfReactants>
        <listOfProducts>
          <speciesReference constant="true" species="M_C0001" stoichiometry="1" />
          <speciesReference constant="true" species="M_C2394" stoichiometry="1" />
          <speciesReference constant="true" species="M_C0065" stoichiometry="1" />
        </listOfProducts>
      </reaction>
      <reaction fast="false" id="R_RR01237" name="Dihydrofolate:NADP+ oxidoreductase" reversible="true" fbc:lowerFluxBound="cobra_default_lb" fbc:upperFluxBound="cobra_default_ub">
        <listOfReactants>
          <speciesReference constant="true" species="M_C0006" stoichiometry="1" />
          <speciesReference constant="true" species="M_C0325" stoichiometry="1" />
        </listOfReactants>
        <listOfProducts>
          <speciesReference constant="true" species="M_C0005" stoichiometry="1" />
          <speciesReference constant="true" species="M_C0389" stoichiometry="1" />
        </listOfProducts>
        <fbc:geneProductAssociation>
          <fbc:geneProductRef fbc:geneProduct="G_PP5132" />
        </fbc:geneProductAssociation>
      </reaction>
      <reaction fast="false" id="R_RR04371" name="AIRC3" reversible="true" fbc:lowerFluxBound="cobra_default_lb" fbc:upperFluxBound="cobra_default_ub">
        <listOfReactants>
          <speciesReference constant="true" species="M_C2857" stoichiometry="1" />
        </listOfReactants>
        <listOfProducts>
          <speciesReference constant="true" species="M_C9260" stoichiometry="1" />
        </listOfProducts>
        <fbc:geneProductAssociation>
          <fbc:geneProductRef fbc:geneProduct="G_PP5336" />
        </fbc:geneProductAssociation>
      </reaction>
      <reaction fast="false" id="R_RR01374" name="L-Cysteate:2-oxoglutarate aminotransferase" reversible="true" fbc:lowerFluxBound="cobra_default_lb" fbc:upperFluxBound="cobra_default_ub">
        <listOfReactants>
          <speciesReference constant="true" species="M_C0024" stoichiometry="1" />
          <speciesReference constant="true" species="M_C0391" stoichiometry="1" />
          <speciesReference constant="true" species="M_C0065" stoichiometry="2" />
        </listOfReactants>
        <listOfProducts>
          <speciesReference constant="true" species="M_C3219" stoichiometry="1" />
          <speciesReference constant="true" species="M_C0245" stoichiometry="1" />
        </listOfProducts>
        <fbc:geneProductAssociation>
          <fbc:or>
            <fbc:geneProductRef fbc:geneProduct="G_PP3721" />
            <fbc:geneProductRef fbc:geneProduct="G_PP0858" />
            <fbc:geneProductRef fbc:geneProduct="G_PP4692" />
            <fbc:geneProductRef fbc:geneProduct="G_PP1872" />
          </fbc:or>
        </fbc:geneProductAssociation>
      </reaction>
      <reaction fast="false" id="R_RR00364" name="Phosphoenolpyruvate:UDP-N-acetyl-D-glucosamine1-carboxyvinyl-transferase" reversible="true" fbc:lowerFluxBound="cobra_default_lb" fbc:upperFluxBound="cobra_default_ub">
        <listOfReactants>
          <speciesReference constant="true" species="M_C0059" stoichiometry="1" />
          <speciesReference constant="true" species="M_C0037" stoichiometry="1" />
        </listOfReactants>
        <listOfProducts>
          <speciesReference constant="true" species="M_C2789" stoichiometry="1" />
          <speciesReference constant="true" species="M_C0009" stoichiometry="1" />
        </listOfProducts>
        <fbc:geneProductAssociation>
          <fbc:geneProductRef fbc:geneProduct="G_PP0964" />
        </fbc:geneProductAssociation>
      </reaction>
      <reaction fast="false" id="R_RR03554" name="ATP:L-glutamate 1-phosphotransferase" reversible="true" fbc:lowerFluxBound="cobra_default_lb" fbc:upperFluxBound="cobra_default_ub">
        <listOfReactants>
          <speciesReference constant="true" species="M_C0023" stoichiometry="1" />
          <speciesReference constant="true" species="M_C0002" stoichiometry="1" />
          <speciesReference constant="true" species="M_C0065" stoichiometry="2" />
        </listOfReactants>
        <listOfProducts>
          <speciesReference constant="true" species="M_C0008" stoichiometry="1" />
          <speciesReference constant="true" species="M_C3348" stoichiometry="1" />
        </listOfProducts>
      </reaction>
      <reaction fast="false" id="R_RR03546" name="Acetyl-CoA:orthophosphate acetyltransferase" reversible="true" fbc:lowerFluxBound="cobra_default_lb" fbc:upperFluxBound="cobra_default_ub">
        <listOfReactants>
          <speciesReference constant="true" species="M_C0022" stoichiometry="1" />
          <speciesReference constant="true" species="M_C0009" stoichiometry="1" />
        </listOfReactants>
        <listOfProducts>
          <speciesReference constant="true" species="M_C0188" stoichiometry="1" />
          <speciesReference constant="true" species="M_C0010" stoichiometry="1" />
        </listOfProducts>
        <fbc:geneProductAssociation>
          <fbc:geneProductRef fbc:geneProduct="G_PP0774" />
        </fbc:geneProductAssociation>
      </reaction>
      <reaction fast="false" id="R_RR00704" name="N6-(1,2-Dicarboxyethyl)AMP AMP-lyase" reversible="true" fbc:lowerFluxBound="cobra_default_lb" fbc:upperFluxBound="cobra_default_ub">
        <listOfReactants>
          <speciesReference constant="true" species="M_C2339" stoichiometry="1" />
        </listOfReactants>
        <listOfProducts>
          <speciesReference constant="true" species="M_C0104" stoichiometry="1" />
          <speciesReference constant="true" species="M_C0018" stoichiometry="1" />
        </listOfProducts>
        <fbc:geneProductAssociation>
          <fbc:geneProductRef fbc:geneProduct="G_PP4016" />
        </fbc:geneProductAssociation>
      </reaction>
      <reaction fast="false" id="R_RR00681" name="D-Ribose-5-phosphate ketol-isomerase" reversible="true" fbc:lowerFluxBound="cobra_default_lb" fbc:upperFluxBound="cobra_default_ub">
        <listOfReactants>
          <speciesReference constant="true" species="M_C0099" stoichiometry="1" />
        </listOfReactants>
        <listOfProducts>
          <speciesReference constant="true" species="M_C0165" stoichiometry="1" />
        </listOfProducts>
        <fbc:geneProductAssociation>
          <fbc:geneProductRef fbc:geneProduct="G_PP5150" />
        </fbc:geneProductAssociation>
      </reaction>
      <reaction fast="false" id="R_RR00098" name="ATP:polyphosphate phosphotransferase" reversible="true" fbc:lowerFluxBound="cobra_default_lb" fbc:upperFluxBound="cobra_default_ub">
        <listOfReactants>
          <speciesReference constant="true" species="M_C0012" stoichiometry="1" />
          <speciesReference constant="true" species="M_C0002" stoichiometry="1" />
        </listOfReactants>
        <listOfProducts>
          <speciesReference constant="true" species="M_C2062" stoichiometry="1" />
          <speciesReference constant="true" species="M_C0008" stoichiometry="1" />
        </listOfProducts>
        <fbc:geneProductAssociation>
          <fbc:geneProductRef fbc:geneProduct="G_PP5217" />
        </fbc:geneProductAssociation>
      </reaction>
      <reaction fast="false" id="R_RR01048" name="Orotidine-5'-phosphate:pyrophosphate phosphoribosyltransferase" reversible="true" fbc:lowerFluxBound="cobra_default_lb" fbc:upperFluxBound="cobra_default_ub">
        <listOfReactants>
          <speciesReference constant="true" species="M_C0798" stoichiometry="1" />
          <speciesReference constant="true" species="M_C0012" stoichiometry="1" />
        </listOfReactants>
        <listOfProducts>
          <speciesReference constant="true" species="M_C0240" stoichiometry="1" />
          <speciesReference constant="true" species="M_C0101" stoichiometry="1" />
        </listOfProducts>
        <fbc:geneProductAssociation>
          <fbc:geneProductRef fbc:geneProduct="G_PP5291" />
        </fbc:geneProductAssociation>
      </reaction>
      <reaction fast="false" id="R_RR00685" name="D-Glyceraldehyde-3-phosphate:NAD+ oxidoreductase(phosphorylating)" reversible="true" fbc:lowerFluxBound="cobra_default_lb" fbc:upperFluxBound="cobra_default_ub">
        <listOfReactants>
          <speciesReference constant="true" species="M_C0009" stoichiometry="1" />
          <speciesReference constant="true" species="M_C0100" stoichiometry="1" />
          <speciesReference constant="true" species="M_C0003" stoichiometry="1" />
        </listOfReactants>
        <listOfProducts>
          <speciesReference constant="true" species="M_C0004" stoichiometry="1" />
          <speciesReference constant="true" species="M_C0065" stoichiometry="1" />
          <speciesReference constant="true" species="M_C0195" stoichiometry="1" />
        </listOfProducts>
        <fbc:geneProductAssociation>
          <fbc:geneProductRef fbc:geneProduct="G_PP1009" />
        </fbc:geneProductAssociation>
      </reaction>
      <reaction fast="false" id="R_RR03555" name="UDP-N-acetyl-D-glucosamine 2-epimerase" reversible="true" fbc:lowerFluxBound="cobra_default_lb" fbc:upperFluxBound="cobra_default_ub">
        <listOfReactants>
          <speciesReference constant="true" species="M_C0037" stoichiometry="1" />
        </listOfReactants>
        <listOfProducts>
          <speciesReference constant="true" species="M_C0847" stoichiometry="1" />
        </listOfProducts>
        <fbc:geneProductAssociation>
          <fbc:geneProductRef fbc:geneProduct="G_PP1811" />
        </fbc:geneProductAssociation>
      </reaction>
      <reaction fast="false" id="R_RR01147" name="ATP:(d)GMP phosphotransferase" reversible="true" fbc:lowerFluxBound="cobra_default_lb" fbc:upperFluxBound="cobra_default_ub">
        <listOfReactants>
          <speciesReference constant="true" species="M_C0290" stoichiometry="1" />
          <speciesReference constant="true" species="M_C0002" stoichiometry="1" />
        </listOfReactants>
        <listOfProducts>
          <speciesReference constant="true" species="M_C0008" stoichiometry="1" />
          <speciesReference constant="true" species="M_C0289" stoichiometry="1" />
        </listOfProducts>
        <fbc:geneProductAssociation>
          <fbc:geneProductRef fbc:geneProduct="G_PP5296" />
        </fbc:geneProductAssociation>
      </reaction>
      <reaction fast="false" id="R_RR02500" name="10-Formyltetrahydrofolate:5'-phosphoribosyl-5-amino-4-imidazolecarboxamide formyltransferase" reversible="true" fbc:lowerFluxBound="cobra_default_lb" fbc:upperFluxBound="cobra_default_ub">
        <listOfReactants>
          <speciesReference constant="true" species="M_C0193" stoichiometry="1" />
          <speciesReference constant="true" species="M_C2817" stoichiometry="1" />
        </listOfReactants>
        <listOfProducts>
          <speciesReference constant="true" species="M_C0085" stoichiometry="1" />
          <speciesReference constant="true" species="M_C2849" stoichiometry="1" />
        </listOfProducts>
        <fbc:geneProductAssociation>
          <fbc:geneProductRef fbc:geneProduct="G_PP4822" />
        </fbc:geneProductAssociation>
      </reaction>
      <reaction fast="false" id="R_RR00598" name="5,10-Methylenetetrahydrofolate:glycine hydroxymethyltransferase" reversible="true" fbc:lowerFluxBound="cobra_default_lb" fbc:upperFluxBound="cobra_default_ub">
        <listOfReactants>
          <speciesReference constant="true" species="M_C0122" stoichiometry="1" />
          <speciesReference constant="true" species="M_C0033" stoichiometry="1" />
          <speciesReference constant="true" species="M_C0001" stoichiometry="1" />
        </listOfReactants>
        <listOfProducts>
          <speciesReference constant="true" species="M_C0053" stoichiometry="1" />
          <speciesReference constant="true" species="M_C0085" stoichiometry="1" />
        </listOfProducts>
        <fbc:geneProductAssociation>
          <fbc:or>
            <fbc:geneProductRef fbc:geneProduct="G_PP0671" />
            <fbc:geneProductRef fbc:geneProduct="G_PP0322" />
          </fbc:or>
        </fbc:geneProductAssociation>
      </reaction>
      <reaction fast="false" id="R_RR03162" name="Cobalt-precorrin 6 + NADPH + H+ &amp;gt;=&amp;lt; Cobalt-dihydro-precorrin 6 +NADP+" reversible="true" fbc:lowerFluxBound="cobra_default_lb" fbc:upperFluxBound="cobra_default_ub">
        <listOfReactants>
          <speciesReference constant="true" species="M_C0005" stoichiometry="1" />
          <speciesReference constant="true" species="M_C8690" stoichiometry="1" />
          <speciesReference constant="true" species="M_C0065" stoichiometry="1" />
        </listOfReactants>
        <listOfProducts>
          <speciesReference constant="true" species="M_C0006" stoichiometry="1" />
          <speciesReference constant="true" species="M_C8691" stoichiometry="1" />
        </listOfProducts>
        <fbc:geneProductAssociation>
          <fbc:geneProductRef fbc:geneProduct="G_PP4832" />
        </fbc:geneProductAssociation>
      </reaction>
      <reaction fast="false" id="R_RR02322" name="(S)-3-Hydroxydodecanoyl-CoA hydro-lyase" reversible="true" fbc:lowerFluxBound="cobra_default_lb" fbc:upperFluxBound="cobra_default_ub">
        <listOfReactants>
          <speciesReference constant="true" species="M_C3047" stoichiometry="1" />
        </listOfReactants>
        <listOfProducts>
          <speciesReference constant="true" species="M_C2029" stoichiometry="1" />
          <speciesReference constant="true" species="M_C0001" stoichiometry="1" />
        </listOfProducts>
        <fbc:geneProductAssociation>
          <fbc:or>
            <fbc:geneProductRef fbc:geneProduct="G_PP2136" />
            <fbc:geneProductRef fbc:geneProduct="G_PP3283" />
            <fbc:geneProductRef fbc:geneProduct="G_PP3491" />
            <fbc:geneProductRef fbc:geneProduct="G_PP2217" />
            <fbc:geneProductRef fbc:geneProduct="G_PP4066" />
            <fbc:geneProductRef fbc:geneProduct="G_PP1412" />
            <fbc:geneProductRef fbc:geneProduct="G_PP1845" />
            <fbc:geneProductRef fbc:geneProduct="G_PP4030" />
          </fbc:or>
        </fbc:geneProductAssociation>
      </reaction>
      <reaction fast="false" id="R_RR08763" name="AKGt2r" reversible="true" fbc:lowerFluxBound="cobra_default_lb" fbc:upperFluxBound="cobra_default_ub">
        <listOfReactants>
          <speciesReference constant="true" species="M_EC0065" stoichiometry="1" />
          <speciesReference constant="true" species="M_EC0024" stoichiometry="1" />
        </listOfReactants>
        <listOfProducts>
          <speciesReference constant="true" species="M_C0024" stoichiometry="1" />
          <speciesReference constant="true" species="M_C0065" stoichiometry="1" />
        </listOfProducts>
        <fbc:geneProductAssociation>
          <fbc:or>
            <fbc:geneProductRef fbc:geneProduct="G_PP1400" />
            <fbc:geneProductRef fbc:geneProduct="G_PP1378" />
            <fbc:geneProductRef fbc:geneProduct="G_PP4461" />
          </fbc:or>
        </fbc:geneProductAssociation>
      </reaction>
      <reaction fast="false" id="R_RR04368" name="succinate dehyrdogenase" reversible="true" fbc:lowerFluxBound="cobra_default_lb" fbc:upperFluxBound="cobra_default_ub">
        <listOfReactants>
          <speciesReference constant="true" species="M_C9314" stoichiometry="1" />
          <speciesReference constant="true" species="M_C0964" stoichiometry="1" />
        </listOfReactants>
        <listOfProducts>
          <speciesReference constant="true" species="M_C0015" stoichiometry="1" />
          <speciesReference constant="true" species="M_C9315" stoichiometry="1" />
        </listOfProducts>
        <fbc:geneProductAssociation>
          <fbc:and>
            <fbc:geneProductRef fbc:geneProduct="G_PP4190" />
            <fbc:geneProductRef fbc:geneProduct="G_PP4191" />
            <fbc:geneProductRef fbc:geneProduct="G_PP4192" />
            <fbc:geneProductRef fbc:geneProduct="G_PP4193" />
          </fbc:and>
        </fbc:geneProductAssociation>
      </reaction>
      <reaction fast="false" id="R_RR00690" name="D-Fructose-1,6-bisphosphate D-glyceraldehyde-3-phosphate-lyase" reversible="true" fbc:lowerFluxBound="cobra_default_lb" fbc:upperFluxBound="cobra_default_ub">
        <listOfReactants>
          <speciesReference constant="true" species="M_C0284" stoichiometry="1" />
        </listOfReactants>
        <listOfProducts>
          <speciesReference constant="true" species="M_C0093" stoichiometry="1" />
          <speciesReference constant="true" species="M_C0100" stoichiometry="1" />
        </listOfProducts>
        <fbc:geneProductAssociation>
          <fbc:geneProductRef fbc:geneProduct="G_PP4960" />
        </fbc:geneProductAssociation>
      </reaction>
      <reaction fast="false" id="R_RR03582" name="Isopentenyl-diphosphate delta3-delta2-isomerase" reversible="true" fbc:lowerFluxBound="cobra_default_lb" fbc:upperFluxBound="cobra_default_ub">
        <listOfReactants>
          <speciesReference constant="true" species="M_C0111" stoichiometry="1" />
        </listOfReactants>
        <listOfProducts>
          <speciesReference constant="true" species="M_C0194" stoichiometry="1" />
        </listOfProducts>
      </reaction>
      <reaction fast="false" id="R_RR03019" name="UDPMurAc(oyl-L-Ala-D-gamma-Glu-L-Lys-D-Ala-D-Ala):undecaprenyl-phosphate phospho-N-acetylmuramoyl-pentapeptide-transferase" reversible="true" fbc:lowerFluxBound="cobra_default_lb" fbc:upperFluxBound="cobra_default_ub">
        <listOfReactants>
          <speciesReference constant="true" species="M_C2927" stoichiometry="1" />
          <speciesReference constant="true" species="M_C0280" stoichiometry="1" />
        </listOfReactants>
        <listOfProducts>
          <speciesReference constant="true" species="M_C3428" stoichiometry="1" />
          <speciesReference constant="true" species="M_C0089" stoichiometry="1" />
        </listOfProducts>
        <fbc:geneProductAssociation>
          <fbc:geneProductRef fbc:geneProduct="G_PP1334" />
        </fbc:geneProductAssociation>
      </reaction>
      <reaction fast="false" id="R_RR01180" name="XMP:pyrophosphate phosphoribosyltransferase" reversible="true" fbc:lowerFluxBound="cobra_default_lb" fbc:upperFluxBound="cobra_default_ub">
        <listOfReactants>
          <speciesReference constant="true" species="M_C0491" stoichiometry="1" />
          <speciesReference constant="true" species="M_C0012" stoichiometry="1" />
        </listOfReactants>
        <listOfProducts>
          <speciesReference constant="true" species="M_C0304" stoichiometry="1" />
          <speciesReference constant="true" species="M_C0101" stoichiometry="1" />
        </listOfProducts>
        <fbc:geneProductAssociation>
          <fbc:geneProductRef fbc:geneProduct="G_PP0747" />
        </fbc:geneProductAssociation>
      </reaction>
      <reaction fast="false" id="R_RR02374" name="2-Oxo-2,5-dihydrofuran-5-acetate delta3-delat2-isomerase" reversible="true" fbc:lowerFluxBound="cobra_default_lb" fbc:upperFluxBound="cobra_default_ub">
        <listOfReactants>
          <speciesReference constant="true" species="M_C2506" stoichiometry="1" />
        </listOfReactants>
        <listOfProducts>
          <speciesReference constant="true" species="M_C2225" stoichiometry="1" />
        </listOfProducts>
        <fbc:geneProductAssociation>
          <fbc:geneProductRef fbc:geneProduct="G_PP3714" />
        </fbc:geneProductAssociation>
      </reaction>
      <reaction fast="false" id="R_RR03815" name="(S)-3-Hydroxybutanoyl-CoA:NAD+ oxidoreductase" reversible="true" fbc:lowerFluxBound="cobra_default_lb" fbc:upperFluxBound="cobra_default_ub">
        <listOfReactants>
          <speciesReference constant="true" species="M_C0003" stoichiometry="1" />
          <speciesReference constant="true" species="M_C0829" stoichiometry="1" />
        </listOfReactants>
        <listOfProducts>
          <speciesReference constant="true" species="M_C0273" stoichiometry="1" />
          <speciesReference constant="true" species="M_C0004" stoichiometry="1" />
          <speciesReference constant="true" species="M_C0065" stoichiometry="1" />
        </listOfProducts>
        <fbc:geneProductAssociation>
          <fbc:or>
            <fbc:geneProductRef fbc:geneProduct="G_PP2136" />
            <fbc:geneProductRef fbc:geneProduct="G_PP2047" />
            <fbc:geneProductRef fbc:geneProduct="G_PP0302" />
            <fbc:geneProductRef fbc:geneProduct="G_PP2214" />
          </fbc:or>
        </fbc:geneProductAssociation>
      </reaction>
      <reaction fast="false" id="R_RR01898" name="2-Carboxy-2,5-dihydro-5-oxofuran-2-acetate lyase (decyclizing)" reversible="true" fbc:lowerFluxBound="cobra_default_lb" fbc:upperFluxBound="cobra_default_ub">
        <listOfReactants>
          <speciesReference constant="true" species="M_C0923" stoichiometry="1" />
        </listOfReactants>
        <listOfProducts>
          <speciesReference constant="true" species="M_C0842" stoichiometry="1" />
          <speciesReference constant="true" species="M_C0065" stoichiometry="1" />
        </listOfProducts>
        <fbc:geneProductAssociation>
          <fbc:geneProductRef fbc:geneProduct="G_PP1379" />
        </fbc:geneProductAssociation>
      </reaction>
      <reaction fast="false" id="R_RR04094" name="(S)-Hydroxyhexanoyl-CoA:NAD+ oxidoreductase" reversible="true" fbc:lowerFluxBound="cobra_default_lb" fbc:upperFluxBound="cobra_default_ub">
        <listOfReactants>
          <speciesReference constant="true" species="M_C3053" stoichiometry="1" />
          <speciesReference constant="true" species="M_C0003" stoichiometry="1" />
        </listOfReactants>
        <listOfProducts>
          <speciesReference constant="true" species="M_C0004" stoichiometry="1" />
          <speciesReference constant="true" species="M_C3054" stoichiometry="1" />
          <speciesReference constant="true" species="M_C0065" stoichiometry="1" />
        </listOfProducts>
        <fbc:geneProductAssociation>
          <fbc:or>
            <fbc:geneProductRef fbc:geneProduct="G_PP2136" />
            <fbc:geneProductRef fbc:geneProduct="G_PP2047" />
            <fbc:geneProductRef fbc:geneProduct="G_PP0302" />
            <fbc:geneProductRef fbc:geneProduct="G_PP2214" />
          </fbc:or>
        </fbc:geneProductAssociation>
      </reaction>
      <reaction fast="false" id="R_RR02237" name="Myristoyl-CoA:acetylCoA C-myristoyltransferase" reversible="true" fbc:lowerFluxBound="cobra_default_lb" fbc:upperFluxBound="cobra_default_ub">
        <listOfReactants>
          <speciesReference constant="true" species="M_C1673" stoichiometry="1" />
          <speciesReference constant="true" species="M_C0022" stoichiometry="1" />
        </listOfReactants>
        <listOfProducts>
          <speciesReference constant="true" species="M_C3045" stoichiometry="1" />
          <speciesReference constant="true" species="M_C0010" stoichiometry="1" />
        </listOfProducts>
        <fbc:geneProductAssociation>
          <fbc:or>
            <fbc:geneProductRef fbc:geneProduct="G_PP3280" />
            <fbc:geneProductRef fbc:geneProduct="G_PP2137" />
            <fbc:geneProductRef fbc:geneProduct="G_PP0582" />
          </fbc:or>
        </fbc:geneProductAssociation>
      </reaction>
      <reaction fast="false" id="R_RR08819" name="PTRCt2r" reversible="true" fbc:lowerFluxBound="cobra_default_lb" fbc:upperFluxBound="cobra_default_ub">
        <listOfReactants>
          <speciesReference constant="true" species="M_EC0065" stoichiometry="1" />
          <speciesReference constant="true" species="M_EC0116" stoichiometry="1" />
        </listOfReactants>
        <listOfProducts>
          <speciesReference constant="true" species="M_C0116" stoichiometry="1" />
          <speciesReference constant="true" species="M_C0065" stoichiometry="1" />
        </listOfProducts>
        <fbc:geneProductAssociation>
          <fbc:or>
            <fbc:geneProductRef fbc:geneProduct="G_PP2586" />
            <fbc:geneProductRef fbc:geneProduct="G_PP1229" />
            <fbc:geneProductRef fbc:geneProduct="G_PP2802" />
          </fbc:or>
        </fbc:geneProductAssociation>
      </reaction>
      <reaction fast="false" id="R_RR04305" name="glutamate dehydrogenase (NADP)" reversible="true" fbc:lowerFluxBound="cobra_default_lb" fbc:upperFluxBound="cobra_default_ub">
        <listOfReactants>
          <speciesReference constant="true" species="M_C0006" stoichiometry="1" />
          <speciesReference constant="true" species="M_C0023" stoichiometry="1" />
          <speciesReference constant="true" species="M_C0001" stoichiometry="1" />
        </listOfReactants>
        <listOfProducts>
          <speciesReference constant="true" species="M_C0957" stoichiometry="1" />
          <speciesReference constant="true" species="M_C0024" stoichiometry="1" />
          <speciesReference constant="true" species="M_C0005" stoichiometry="1" />
          <speciesReference constant="true" species="M_C0065" stoichiometry="1" />
        </listOfProducts>
        <fbc:geneProductAssociation>
          <fbc:geneProductRef fbc:geneProduct="G_PP0675" />
        </fbc:geneProductAssociation>
      </reaction>
      <reaction fast="false" id="R_RR01292" name="dTTP:alpha-D-glucose-1-phosphate thymidylyltransferase" reversible="true" fbc:lowerFluxBound="cobra_default_lb" fbc:upperFluxBound="cobra_default_ub">
        <listOfReactants>
          <speciesReference constant="true" species="M_C0352" stoichiometry="1" />
          <speciesReference constant="true" species="M_C0087" stoichiometry="1" />
          <speciesReference constant="true" species="M_C0065" stoichiometry="1" />
        </listOfReactants>
        <listOfProducts>
          <speciesReference constant="true" species="M_C0617" stoichiometry="1" />
          <speciesReference constant="true" species="M_C0012" stoichiometry="1" />
        </listOfProducts>
        <fbc:geneProductAssociation>
          <fbc:geneProductRef fbc:geneProduct="G_PP1783" />
        </fbc:geneProductAssociation>
      </reaction>
      <reaction fast="false" id="R_RR00827" name="Propanoate:CoA ligase (AMP-forming)" reversible="true" fbc:lowerFluxBound="cobra_default_lb" fbc:upperFluxBound="cobra_default_ub">
        <listOfReactants>
          <speciesReference constant="true" species="M_C0137" stoichiometry="1" />
          <speciesReference constant="true" species="M_C0002" stoichiometry="1" />
          <speciesReference constant="true" species="M_C0065" stoichiometry="2" />
        </listOfReactants>
        <listOfProducts>
          <speciesReference constant="true" species="M_C3486" stoichiometry="1" />
          <speciesReference constant="true" species="M_C0012" stoichiometry="1" />
        </listOfProducts>
        <fbc:geneProductAssociation>
          <fbc:or>
            <fbc:geneProductRef fbc:geneProduct="G_PP4702" />
            <fbc:geneProductRef fbc:geneProduct="G_PP4487" />
            <fbc:geneProductRef fbc:geneProduct="G_PP2351" />
            <fbc:geneProductRef fbc:geneProduct="G_PP2213" />
          </fbc:or>
        </fbc:geneProductAssociation>
      </reaction>
      <reaction fast="false" id="R_RR00579" name="Propanoyl-CoA:(acceptor) 2,3-oxidoreductase" reversible="true" fbc:lowerFluxBound="cobra_default_lb" fbc:upperFluxBound="cobra_default_ub">
        <listOfReactants>
          <speciesReference constant="true" species="M_C0084" stoichiometry="1" />
          <speciesReference constant="true" species="M_C0015" stoichiometry="1" />
          <speciesReference constant="true" species="M_C0065" stoichiometry="4" />
        </listOfReactants>
        <listOfProducts>
          <speciesReference constant="true" species="M_C0964" stoichiometry="1" />
          <speciesReference constant="true" species="M_C0655" stoichiometry="1" />
        </listOfProducts>
        <fbc:geneProductAssociation>
          <fbc:or>
            <fbc:geneProductRef fbc:geneProduct="G_PP2437" />
            <fbc:geneProductRef fbc:geneProduct="G_PP2793" />
          </fbc:or>
        </fbc:geneProductAssociation>
      </reaction>
      <reaction fast="false" id="R_RR01747" name="3-Dehydroquinate hydro-lyase" reversible="true" fbc:lowerFluxBound="cobra_default_lb" fbc:upperFluxBound="cobra_default_ub">
        <listOfReactants>
          <speciesReference constant="true" species="M_C0690" stoichiometry="1" />
        </listOfReactants>
        <listOfProducts>
          <speciesReference constant="true" species="M_C1696" stoichiometry="1" />
          <speciesReference constant="true" species="M_C0001" stoichiometry="1" />
        </listOfProducts>
        <fbc:geneProductAssociation>
          <fbc:or>
            <fbc:geneProductRef fbc:geneProduct="G_PP2407" />
            <fbc:geneProductRef fbc:geneProduct="G_PP3003" />
            <fbc:geneProductRef fbc:geneProduct="G_PP0560" />
          </fbc:or>
        </fbc:geneProductAssociation>
      </reaction>
      <reaction fast="false" id="R_RR00438" name="Acetyl-CoA:carbon-dioxide ligase (ADP-forming)" reversible="true" fbc:lowerFluxBound="cobra_default_lb" fbc:upperFluxBound="cobra_default_ub">
        <listOfReactants>
          <speciesReference constant="true" species="M_C0234" stoichiometry="1" />
          <speciesReference constant="true" species="M_C0022" stoichiometry="1" />
          <speciesReference constant="true" species="M_C0002" stoichiometry="1" />
        </listOfReactants>
        <listOfProducts>
          <speciesReference constant="true" species="M_C0068" stoichiometry="1" />
          <speciesReference constant="true" species="M_C0008" stoichiometry="1" />
          <speciesReference constant="true" species="M_C0009" stoichiometry="1" />
          <speciesReference constant="true" species="M_C0065" stoichiometry="1" />
        </listOfProducts>
        <fbc:geneProductAssociation>
          <fbc:and>
            <fbc:geneProductRef fbc:geneProduct="G_PP1996" />
            <fbc:geneProductRef fbc:geneProduct="G_PP1607" />
            <fbc:geneProductRef fbc:geneProduct="G_PP0558" />
          </fbc:and>
        </fbc:geneProductAssociation>
      </reaction>
      <reaction fast="false" id="R_RR03664" name="D-Glucuronolactone lactonohydrolase" reversible="true" fbc:lowerFluxBound="cobra_default_lb" fbc:upperFluxBound="cobra_default_ub">
        <listOfReactants>
          <speciesReference constant="true" species="M_C0001" stoichiometry="1" />
          <speciesReference constant="true" species="M_C1715" stoichiometry="1" />
        </listOfReactants>
        <listOfProducts>
          <speciesReference constant="true" species="M_C0159" stoichiometry="1" />
          <speciesReference constant="true" species="M_C0065" stoichiometry="1" />
        </listOfProducts>
      </reaction>
      <reaction fast="false" id="R_RR04042" name="Propanoyl-CoA:acetyl-CoA C-acyltransferase" reversible="true" fbc:lowerFluxBound="cobra_default_lb" fbc:upperFluxBound="cobra_default_ub">
        <listOfReactants>
          <speciesReference constant="true" species="M_C0084" stoichiometry="1" />
          <speciesReference constant="true" species="M_C3093" stoichiometry="1" />
        </listOfReactants>
        <listOfProducts>
          <speciesReference constant="true" species="M_C2797" stoichiometry="1" />
          <speciesReference constant="true" species="M_C0010" stoichiometry="1" />
        </listOfProducts>
        <fbc:geneProductAssociation>
          <fbc:or>
            <fbc:geneProductRef fbc:geneProduct="G_PP3280" />
            <fbc:geneProductRef fbc:geneProduct="G_PP2137" />
            <fbc:geneProductRef fbc:geneProduct="G_PP0582" />
          </fbc:or>
        </fbc:geneProductAssociation>
      </reaction>
      <reaction fast="false" id="R_RR00214" name="L-Alanine racemase" reversible="true" fbc:lowerFluxBound="cobra_default_lb" fbc:upperFluxBound="cobra_default_ub">
        <listOfReactants>
          <speciesReference constant="true" species="M_C0035" stoichiometry="1" />
        </listOfReactants>
        <listOfProducts>
          <speciesReference constant="true" species="M_C0115" stoichiometry="1" />
        </listOfProducts>
        <fbc:geneProductAssociation>
          <fbc:or>
            <fbc:geneProductRef fbc:geneProduct="G_PP3722" />
            <fbc:geneProductRef fbc:geneProduct="G_PP5269" />
          </fbc:or>
        </fbc:geneProductAssociation>
      </reaction>
      <reaction fast="false" id="R_RR00508" name="Succinyl-CoA:L-arginine N2-succinyltransferase" reversible="true" fbc:lowerFluxBound="cobra_default_lb" fbc:upperFluxBound="cobra_default_ub">
        <listOfReactants>
          <speciesReference constant="true" species="M_C0076" stoichiometry="1" />
          <speciesReference constant="true" species="M_C0050" stoichiometry="1" />
        </listOfReactants>
        <listOfProducts>
          <speciesReference constant="true" species="M_C2073" stoichiometry="1" />
          <speciesReference constant="true" species="M_C0065" stoichiometry="1" />
          <speciesReference constant="true" species="M_C0010" stoichiometry="1" />
        </listOfProducts>
        <fbc:geneProductAssociation>
          <fbc:or>
            <fbc:geneProductRef fbc:geneProduct="G_PP4479" />
            <fbc:geneProductRef fbc:geneProduct="G_PP4480" />
          </fbc:or>
        </fbc:geneProductAssociation>
      </reaction>
      <reaction fast="false" id="R_RR08622" name="D-galactarte transport via proton symport, reversible" reversible="true" fbc:lowerFluxBound="cobra_default_lb" fbc:upperFluxBound="cobra_default_ub">
        <listOfReactants>
          <speciesReference constant="true" species="M_EC0644" stoichiometry="1" />
          <speciesReference constant="true" species="M_EC0065" stoichiometry="1" />
        </listOfReactants>
        <listOfProducts>
          <speciesReference constant="true" species="M_C0644" stoichiometry="1" />
          <speciesReference constant="true" species="M_C0065" stoichiometry="1" />
        </listOfProducts>
        <fbc:geneProductAssociation>
          <fbc:geneProductRef fbc:geneProduct="G_PP3600" />
        </fbc:geneProductAssociation>
      </reaction>
      <reaction fast="false" id="R_RR00221" name="Succinyl-CoA:3-oxo-acid CoA-transferase" reversible="true" fbc:lowerFluxBound="cobra_default_lb" fbc:upperFluxBound="cobra_default_ub">
        <listOfReactants>
          <speciesReference constant="true" species="M_C0138" stoichiometry="1" />
          <speciesReference constant="true" species="M_C0076" stoichiometry="1" />
        </listOfReactants>
        <listOfProducts>
          <speciesReference constant="true" species="M_C0273" stoichiometry="1" />
          <speciesReference constant="true" species="M_C0036" stoichiometry="1" />
        </listOfProducts>
        <fbc:geneProductAssociation>
          <fbc:and>
            <fbc:geneProductRef fbc:geneProduct="G_PP3123" />
            <fbc:geneProductRef fbc:geneProduct="G_PP3122" />
          </fbc:and>
        </fbc:geneProductAssociation>
      </reaction>
      <reaction fast="false" id="R_RR03774" name="4-Aminobutanoate:2-oxoglutarate aminotransferase" reversible="true" fbc:lowerFluxBound="cobra_default_lb" fbc:upperFluxBound="cobra_default_ub">
        <listOfReactants>
          <speciesReference constant="true" species="M_C0024" stoichiometry="1" />
          <speciesReference constant="true" species="M_C0275" stoichiometry="1" />
        </listOfReactants>
        <listOfProducts>
          <speciesReference constant="true" species="M_C0191" stoichiometry="1" />
          <speciesReference constant="true" species="M_C0023" stoichiometry="1" />
        </listOfProducts>
        <fbc:geneProductAssociation>
          <fbc:geneProductRef fbc:geneProduct="G_PP0214" />
        </fbc:geneProductAssociation>
      </reaction>
      <reaction fast="false" id="R_RR00563" name="3-Aminopropanoate:2-oxoglutarate aminotransferase" reversible="true" fbc:lowerFluxBound="cobra_default_lb" fbc:upperFluxBound="cobra_default_ub">
        <listOfReactants>
          <speciesReference constant="true" species="M_C0024" stoichiometry="1" />
          <speciesReference constant="true" species="M_C0083" stoichiometry="1" />
        </listOfReactants>
        <listOfProducts>
          <speciesReference constant="true" species="M_C0184" stoichiometry="1" />
          <speciesReference constant="true" species="M_C0023" stoichiometry="1" />
        </listOfProducts>
        <fbc:geneProductAssociation>
          <fbc:geneProductRef fbc:geneProduct="G_PP0214" />
        </fbc:geneProductAssociation>
      </reaction>
      <reaction fast="false" id="R_RR03886" name="(S)-3-Hydroxybutanoyl-CoA hydro-lyase" reversible="true" fbc:lowerFluxBound="cobra_default_lb" fbc:upperFluxBound="cobra_default_ub">
        <listOfReactants>
          <speciesReference constant="true" species="M_C0829" stoichiometry="1" />
        </listOfReactants>
        <listOfProducts>
          <speciesReference constant="true" species="M_C0642" stoichiometry="1" />
          <speciesReference constant="true" species="M_C0001" stoichiometry="1" />
        </listOfProducts>
        <fbc:geneProductAssociation>
          <fbc:or>
            <fbc:geneProductRef fbc:geneProduct="G_PP2136" />
            <fbc:geneProductRef fbc:geneProduct="G_PP3283" />
            <fbc:geneProductRef fbc:geneProduct="G_PP3491" />
            <fbc:geneProductRef fbc:geneProduct="G_PP2217" />
            <fbc:geneProductRef fbc:geneProduct="G_PP4066" />
            <fbc:geneProductRef fbc:geneProduct="G_PP1412" />
            <fbc:geneProductRef fbc:geneProduct="G_PP1845" />
            <fbc:geneProductRef fbc:geneProduct="G_PP4030" />
          </fbc:or>
        </fbc:geneProductAssociation>
      </reaction>
      <reaction fast="false" id="R_RR00417" name="Glycolate:NAD+ oxidoreductase" reversible="true" fbc:lowerFluxBound="cobra_default_lb" fbc:upperFluxBound="cobra_default_ub">
        <listOfReactants>
          <speciesReference constant="true" species="M_C0136" stoichiometry="1" />
          <speciesReference constant="true" species="M_C0003" stoichiometry="1" />
        </listOfReactants>
        <listOfProducts>
          <speciesReference constant="true" species="M_C0040" stoichiometry="1" />
          <speciesReference constant="true" species="M_C0004" stoichiometry="1" />
          <speciesReference constant="true" species="M_C0065" stoichiometry="1" />
        </listOfProducts>
        <fbc:geneProductAssociation>
          <fbc:geneProductRef fbc:geneProduct="G_PP0762" />
        </fbc:geneProductAssociation>
      </reaction>
      <reaction fast="false" id="R_RR04085" name="(S)-3-Hydroxyhexadecanoyl-CoA hydro-lyase" reversible="true" fbc:lowerFluxBound="cobra_default_lb" fbc:upperFluxBound="cobra_default_ub">
        <listOfReactants>
          <speciesReference constant="true" species="M_C3044" stoichiometry="1" />
        </listOfReactants>
        <listOfProducts>
          <speciesReference constant="true" species="M_C0001" stoichiometry="1" />
          <speciesReference constant="true" species="M_C3057" stoichiometry="1" />
        </listOfProducts>
        <fbc:geneProductAssociation>
          <fbc:or>
            <fbc:geneProductRef fbc:geneProduct="G_PP2136" />
            <fbc:geneProductRef fbc:geneProduct="G_PP3283" />
            <fbc:geneProductRef fbc:geneProduct="G_PP3491" />
            <fbc:geneProductRef fbc:geneProduct="G_PP2217" />
            <fbc:geneProductRef fbc:geneProduct="G_PP4066" />
            <fbc:geneProductRef fbc:geneProduct="G_PP1412" />
            <fbc:geneProductRef fbc:geneProduct="G_PP1845" />
            <fbc:geneProductRef fbc:geneProduct="G_PP4030" />
          </fbc:or>
        </fbc:geneProductAssociation>
      </reaction>
      <reaction fast="false" id="R_RR03681" name="2-Phospho-D-glycerate 2,3-phosphomutase" reversible="true" fbc:lowerFluxBound="cobra_default_lb" fbc:upperFluxBound="cobra_default_ub">
        <listOfReactants>
          <speciesReference constant="true" species="M_C0477" stoichiometry="1" />
        </listOfReactants>
        <listOfProducts>
          <speciesReference constant="true" species="M_C0163" stoichiometry="1" />
        </listOfProducts>
        <fbc:geneProductAssociation>
          <fbc:or>
            <fbc:geneProductRef fbc:geneProduct="G_PP1777" />
            <fbc:geneProductRef fbc:geneProduct="G_PP3578" />
            <fbc:geneProductRef fbc:geneProduct="G_PP5056" />
            <fbc:geneProductRef fbc:geneProduct="G_PP5288" />
          </fbc:or>
        </fbc:geneProductAssociation>
      </reaction>
      <reaction fast="false" id="R_RR08821" name="PROt2r" reversible="true" fbc:lowerFluxBound="cobra_default_lb" fbc:upperFluxBound="cobra_default_ub">
        <listOfReactants>
          <speciesReference constant="true" species="M_EC0126" stoichiometry="1" />
          <speciesReference constant="true" species="M_EC0065" stoichiometry="1" />
        </listOfReactants>
        <listOfProducts>
          <speciesReference constant="true" species="M_C0126" stoichiometry="1" />
          <speciesReference constant="true" species="M_C0065" stoichiometry="1" />
        </listOfProducts>
        <fbc:geneProductAssociation>
          <fbc:or>
            <fbc:geneProductRef fbc:geneProduct="G_PP2411" />
            <fbc:geneProductRef fbc:geneProduct="G_PP4433" />
          </fbc:or>
        </fbc:geneProductAssociation>
      </reaction>
      <reaction fast="false" id="R_RR00405" name="(R)-Lactate:NAD+ oxidoreductase" reversible="true" fbc:lowerFluxBound="cobra_default_lb" fbc:upperFluxBound="cobra_default_ub">
        <listOfReactants>
          <speciesReference constant="true" species="M_C0213" stoichiometry="1" />
          <speciesReference constant="true" species="M_C0003" stoichiometry="1" />
        </listOfReactants>
        <listOfProducts>
          <speciesReference constant="true" species="M_C0004" stoichiometry="1" />
          <speciesReference constant="true" species="M_C0020" stoichiometry="1" />
          <speciesReference constant="true" species="M_C0065" stoichiometry="1" />
        </listOfProducts>
        <fbc:geneProductAssociation>
          <fbc:geneProductRef fbc:geneProduct="G_PP1649" />
        </fbc:geneProductAssociation>
      </reaction>
      <reaction fast="false" id="R_RR00910" name="ATP:CMP phosphotransferase" reversible="true" fbc:lowerFluxBound="cobra_default_lb" fbc:upperFluxBound="cobra_default_ub">
        <listOfReactants>
          <speciesReference constant="true" species="M_C0198" stoichiometry="1" />
          <speciesReference constant="true" species="M_C0002" stoichiometry="1" />
        </listOfReactants>
        <listOfProducts>
          <speciesReference constant="true" species="M_C0523" stoichiometry="1" />
          <speciesReference constant="true" species="M_C0008" stoichiometry="1" />
        </listOfProducts>
        <fbc:geneProductAssociation>
          <fbc:geneProductRef fbc:geneProduct="G_PP1771" />
        </fbc:geneProductAssociation>
      </reaction>
      <reaction fast="false" id="R_RR01928" name="Nicotinate D-ribonucleotide phosphohydrolase" reversible="true" fbc:lowerFluxBound="cobra_default_lb" fbc:upperFluxBound="cobra_default_ub">
        <listOfReactants>
          <speciesReference constant="true" species="M_C0859" stoichiometry="1" />
          <speciesReference constant="true" species="M_C0001" stoichiometry="1" />
        </listOfReactants>
        <listOfProducts>
          <speciesReference constant="true" species="M_C3405" stoichiometry="1" />
          <speciesReference constant="true" species="M_C0009" stoichiometry="1" />
        </listOfProducts>
        <fbc:geneProductAssociation>
          <fbc:or>
            <fbc:geneProductRef fbc:geneProduct="G_PP1414" />
            <fbc:geneProductRef fbc:geneProduct="G_PP1620" />
            <fbc:geneProductRef fbc:geneProduct="G_PP2531" />
          </fbc:or>
        </fbc:geneProductAssociation>
      </reaction>
      <reaction fast="false" id="R_RR00237" name="D-4-Hydroxy-2-oxoglutarate glyoxylate-lyase" reversible="true" fbc:lowerFluxBound="cobra_default_lb" fbc:upperFluxBound="cobra_default_ub">
        <listOfReactants>
          <speciesReference constant="true" species="M_C3466" stoichiometry="1" />
        </listOfReactants>
        <listOfProducts>
          <speciesReference constant="true" species="M_C0040" stoichiometry="1" />
          <speciesReference constant="true" species="M_C0020" stoichiometry="1" />
          <speciesReference constant="true" species="M_C0065" stoichiometry="2" />
        </listOfProducts>
        <fbc:geneProductAssociation>
          <fbc:or>
            <fbc:geneProductRef fbc:geneProduct="G_PP5346" />
            <fbc:geneProductRef fbc:geneProduct="G_PP1505" />
            <fbc:geneProductRef fbc:geneProduct="G_PP1024" />
          </fbc:or>
        </fbc:geneProductAssociation>
      </reaction>
      <reaction fast="false" id="R_RR00693" name="1-(5-Phospho-D-ribosyl)-ATP:pyrophosphate phosphoribosyl-transferase" reversible="true" fbc:lowerFluxBound="cobra_default_lb" fbc:upperFluxBound="cobra_default_ub">
        <listOfReactants>
          <speciesReference constant="true" species="M_C0012" stoichiometry="1" />
          <speciesReference constant="true" species="M_C1750" stoichiometry="1" />
        </listOfReactants>
        <listOfProducts>
          <speciesReference constant="true" species="M_C0101" stoichiometry="1" />
          <speciesReference constant="true" species="M_C0002" stoichiometry="1" />
        </listOfProducts>
        <fbc:geneProductAssociation>
          <fbc:geneProductRef fbc:geneProduct="G_PP0965" />
        </fbc:geneProductAssociation>
      </reaction>
      <reaction fast="false" id="R_RR08593" name="ATP synthase (four protons for one ATP)" reversible="true" fbc:lowerFluxBound="cobra_default_lb" fbc:upperFluxBound="cobra_default_ub">
        <listOfReactants>
          <speciesReference constant="true" species="M_EC0065" stoichiometry="4" />
          <speciesReference constant="true" species="M_C0008" stoichiometry="1" />
          <speciesReference constant="true" species="M_C0009" stoichiometry="1" />
        </listOfReactants>
        <listOfProducts>
          <speciesReference constant="true" species="M_C0001" stoichiometry="1" />
          <speciesReference constant="true" species="M_C0002" stoichiometry="1" />
          <speciesReference constant="true" species="M_C0065" stoichiometry="3" />
        </listOfProducts>
        <fbc:geneProductAssociation>
          <fbc:and>
            <fbc:geneProductRef fbc:geneProduct="G_PP5419" />
            <fbc:geneProductRef fbc:geneProduct="G_PP5413" />
            <fbc:geneProductRef fbc:geneProduct="G_PP5412" />
            <fbc:geneProductRef fbc:geneProduct="G_PP5416" />
            <fbc:geneProductRef fbc:geneProduct="G_PP5415" />
            <fbc:geneProductRef fbc:geneProduct="G_PP5414" />
            <fbc:geneProductRef fbc:geneProduct="G_PP5417" />
          </fbc:and>
        </fbc:geneProductAssociation>
      </reaction>
      <reaction fast="false" id="R_RR08672" name="CO2 transporter via diffusion" reversible="true" fbc:lowerFluxBound="cobra_default_lb" fbc:upperFluxBound="cobra_default_ub">
        <listOfReactants>
          <speciesReference constant="true" species="M_EC0011" stoichiometry="1" />
        </listOfReactants>
        <listOfProducts>
          <speciesReference constant="true" species="M_C0011" stoichiometry="1" />
        </listOfProducts>
      </reaction>
      <reaction fast="false" id="R_RR02085" name="ATP:selenide, water phosphotransferase" reversible="true" fbc:lowerFluxBound="cobra_default_lb" fbc:upperFluxBound="cobra_default_ub">
        <listOfReactants>
          <speciesReference constant="true" species="M_C0001" stoichiometry="1" />
          <speciesReference constant="true" species="M_C0002" stoichiometry="1" />
          <speciesReference constant="true" species="M_C1062" stoichiometry="1" />
        </listOfReactants>
        <listOfProducts>
          <speciesReference constant="true" species="M_C3012" stoichiometry="1" />
          <speciesReference constant="true" species="M_C0009" stoichiometry="1" />
          <speciesReference constant="true" species="M_C0018" stoichiometry="1" />
        </listOfProducts>
        <fbc:geneProductAssociation>
          <fbc:geneProductRef fbc:geneProduct="G_PP0823" />
        </fbc:geneProductAssociation>
      </reaction>
      <reaction fast="false" id="R_RR00338" name="Formaldehyde:formaldehyde oxidoreductase" reversible="true" fbc:lowerFluxBound="cobra_default_lb" fbc:upperFluxBound="cobra_default_ub">
        <listOfReactants>
          <speciesReference constant="true" species="M_C0001" stoichiometry="1" />
          <speciesReference constant="true" species="M_C0054" stoichiometry="2" />
        </listOfReactants>
        <listOfProducts>
          <speciesReference constant="true" species="M_C0065" stoichiometry="1" />
          <speciesReference constant="true" species="M_C0114" stoichiometry="1" />
          <speciesReference constant="true" species="M_C0047" stoichiometry="1" />
        </listOfProducts>
      </reaction>
      <reaction fast="false" id="R_RR08879" name="adenylate kinase" reversible="true" fbc:lowerFluxBound="cobra_default_lb" fbc:upperFluxBound="cobra_default_ub">
        <listOfReactants>
          <speciesReference constant="true" species="M_C0002" stoichiometry="1" />
          <speciesReference constant="true" species="M_C0018" stoichiometry="1" />
        </listOfReactants>
        <listOfProducts>
          <speciesReference constant="true" species="M_C0008" stoichiometry="2" />
        </listOfProducts>
        <fbc:geneProductAssociation>
          <fbc:geneProductRef fbc:geneProduct="G_PP1506" />
        </fbc:geneProductAssociation>
      </reaction>
      <reaction fast="false" id="R_RR08812" name="phosphate reversible transport via symport" reversible="true" fbc:lowerFluxBound="cobra_default_lb" fbc:upperFluxBound="cobra_default_ub">
        <listOfReactants>
          <speciesReference constant="true" species="M_EC0065" stoichiometry="1" />
          <speciesReference constant="true" species="M_EC0009" stoichiometry="1" />
        </listOfReactants>
        <listOfProducts>
          <speciesReference constant="true" species="M_C0009" stoichiometry="1" />
          <speciesReference constant="true" species="M_C0065" stoichiometry="1" />
        </listOfProducts>
        <fbc:geneProductAssociation>
          <fbc:or>
            <fbc:geneProductRef fbc:geneProduct="G_PP1373" />
            <fbc:geneProductRef fbc:geneProduct="G_PP4103" />
          </fbc:or>
        </fbc:geneProductAssociation>
      </reaction>
      <reaction fast="false" id="R_RR09005" name="NH4+-NH3 equilibration" reversible="true" fbc:lowerFluxBound="cobra_default_lb" fbc:upperFluxBound="cobra_default_ub">
        <listOfReactants>
          <speciesReference constant="true" species="M_C0957" stoichiometry="1" />
        </listOfReactants>
        <listOfProducts>
          <speciesReference constant="true" species="M_C0013" stoichiometry="1" />
          <speciesReference constant="true" species="M_C0065" stoichiometry="1" />
        </listOfProducts>
      </reaction>
      <reaction fast="false" id="R_RR00581" name="Propinol adenylate:CoA ligase (AMP-forming)" reversible="true" fbc:lowerFluxBound="cobra_default_lb" fbc:upperFluxBound="cobra_default_ub">
        <listOfReactants>
          <speciesReference constant="true" species="M_C3486" stoichiometry="1" />
          <speciesReference constant="true" species="M_C0010" stoichiometry="1" />
        </listOfReactants>
        <listOfProducts>
          <speciesReference constant="true" species="M_C0084" stoichiometry="1" />
          <speciesReference constant="true" species="M_C0018" stoichiometry="1" />
          <speciesReference constant="true" species="M_C0065" stoichiometry="2" />
        </listOfProducts>
        <fbc:geneProductAssociation>
          <fbc:or>
            <fbc:geneProductRef fbc:geneProduct="G_PP4702" />
            <fbc:geneProductRef fbc:geneProduct="G_PP4487" />
            <fbc:geneProductRef fbc:geneProduct="G_PP2351" />
            <fbc:geneProductRef fbc:geneProduct="G_PP2213" />
          </fbc:or>
        </fbc:geneProductAssociation>
      </reaction>
      <reaction fast="false" id="R_RR01349" name="Itaconate:CoA ligase (ADP-forming)" reversible="true" fbc:lowerFluxBound="cobra_default_lb" fbc:upperFluxBound="cobra_default_ub">
        <listOfReactants>
          <speciesReference constant="true" species="M_C0010" stoichiometry="1" />
          <speciesReference constant="true" species="M_C0376" stoichiometry="1" />
          <speciesReference constant="true" species="M_C0002" stoichiometry="1" />
          <speciesReference constant="true" species="M_C0065" stoichiometry="3" />
        </listOfReactants>
        <listOfProducts>
          <speciesReference constant="true" species="M_C0412" stoichiometry="1" />
          <speciesReference constant="true" species="M_C0008" stoichiometry="1" />
          <speciesReference constant="true" species="M_C0009" stoichiometry="1" />
        </listOfProducts>
        <fbc:geneProductAssociation>
          <fbc:and>
            <fbc:geneProductRef fbc:geneProduct="G_PP4185" />
            <fbc:geneProductRef fbc:geneProduct="G_PP4186" />
          </fbc:and>
        </fbc:geneProductAssociation>
      </reaction>
      <reaction fast="false" id="R_RR04091" name="(S)-Hydroxyoctanoyl-CoA:NAD+ oxidoreductase" reversible="true" fbc:lowerFluxBound="cobra_default_lb" fbc:upperFluxBound="cobra_default_ub">
        <listOfReactants>
          <speciesReference constant="true" species="M_C3051" stoichiometry="1" />
          <speciesReference constant="true" species="M_C0003" stoichiometry="1" />
        </listOfReactants>
        <listOfProducts>
          <speciesReference constant="true" species="M_C3052" stoichiometry="1" />
          <speciesReference constant="true" species="M_C0004" stoichiometry="1" />
          <speciesReference constant="true" species="M_C0065" stoichiometry="1" />
        </listOfProducts>
        <fbc:geneProductAssociation>
          <fbc:or>
            <fbc:geneProductRef fbc:geneProduct="G_PP2136" />
            <fbc:geneProductRef fbc:geneProduct="G_PP2047" />
            <fbc:geneProductRef fbc:geneProduct="G_PP0302" />
            <fbc:geneProductRef fbc:geneProduct="G_PP2214" />
          </fbc:or>
        </fbc:geneProductAssociation>
      </reaction>
      <reaction fast="false" id="R_RR02442" name="1-(5'-Phosphoribosyl)-5-amino-4-imidazolecarboxamide:pyrophosphatephosphoribosyltransferase" reversible="true" fbc:lowerFluxBound="cobra_default_lb" fbc:upperFluxBound="cobra_default_ub">
        <listOfReactants>
          <speciesReference constant="true" species="M_C0012" stoichiometry="1" />
          <speciesReference constant="true" species="M_C2817" stoichiometry="1" />
        </listOfReactants>
        <listOfProducts>
          <speciesReference constant="true" species="M_C2475" stoichiometry="1" />
          <speciesReference constant="true" species="M_C0101" stoichiometry="1" />
        </listOfProducts>
        <fbc:geneProductAssociation>
          <fbc:geneProductRef fbc:geneProduct="G_PP4266" />
        </fbc:geneProductAssociation>
      </reaction>
      <reaction fast="false" id="R_RR02347" name="4-Phospho-D-erythronate + NAD+ &amp;gt;=&amp;lt;2-Oxo-3-hydroxy-4-phosphobutanoate + NADH" reversible="true" fbc:lowerFluxBound="cobra_default_lb" fbc:upperFluxBound="cobra_default_ub">
        <listOfReactants>
          <speciesReference constant="true" species="M_C2122" stoichiometry="1" />
          <speciesReference constant="true" species="M_C0003" stoichiometry="1" />
        </listOfReactants>
        <listOfProducts>
          <speciesReference constant="true" species="M_C0004" stoichiometry="1" />
          <speciesReference constant="true" species="M_C3530" stoichiometry="1" />
          <speciesReference constant="true" species="M_C0065" stoichiometry="1" />
        </listOfProducts>
        <fbc:geneProductAssociation>
          <fbc:geneProductRef fbc:geneProduct="G_PP2117" />
        </fbc:geneProductAssociation>
      </reaction>
      <reaction fast="false" id="R_RR03004" name="D-galactarate hydro-lyase" reversible="true" fbc:lowerFluxBound="cobra_default_lb" fbc:upperFluxBound="cobra_default_ub">
        <listOfReactants>
          <speciesReference constant="true" species="M_C0644" stoichiometry="1" />
        </listOfReactants>
        <listOfProducts>
          <speciesReference constant="true" species="M_C0001" stoichiometry="1" />
          <speciesReference constant="true" species="M_C0506" stoichiometry="1" />
        </listOfProducts>
        <fbc:geneProductAssociation>
          <fbc:geneProductRef fbc:geneProduct="G_PP3601" />
        </fbc:geneProductAssociation>
      </reaction>
      <reaction fast="false" id="R_RR03676" name="3-Phospho-D-glycerate:NAD+ 2-oxidoreductase" reversible="true" fbc:lowerFluxBound="cobra_default_lb" fbc:upperFluxBound="cobra_default_ub">
        <listOfReactants>
          <speciesReference constant="true" species="M_C0163" stoichiometry="1" />
          <speciesReference constant="true" species="M_C0003" stoichiometry="1" />
        </listOfReactants>
        <listOfProducts>
          <speciesReference constant="true" species="M_C0004" stoichiometry="1" />
          <speciesReference constant="true" species="M_C0065" stoichiometry="1" />
          <speciesReference constant="true" species="M_C2038" stoichiometry="1" />
        </listOfProducts>
        <fbc:geneProductAssociation>
          <fbc:or>
            <fbc:geneProductRef fbc:geneProduct="G_PP5155" />
            <fbc:geneProductRef fbc:geneProduct="G_PP2533" />
          </fbc:or>
        </fbc:geneProductAssociation>
      </reaction>
      <reaction fast="false" id="R_RR00464" name="D-Glucose-6-phosphate ketol-isomerase" reversible="true" fbc:lowerFluxBound="cobra_default_lb" fbc:upperFluxBound="cobra_default_ub">
        <listOfReactants>
          <speciesReference constant="true" species="M_C0077" stoichiometry="1" />
        </listOfReactants>
        <listOfProducts>
          <speciesReference constant="true" species="M_C0070" stoichiometry="1" />
        </listOfProducts>
        <fbc:geneProductAssociation>
          <fbc:or>
            <fbc:geneProductRef fbc:geneProduct="G_PP4701" />
            <fbc:geneProductRef fbc:geneProduct="G_PP1808" />
          </fbc:or>
        </fbc:geneProductAssociation>
      </reaction>
      <reaction fast="false" id="R_RR08638" name="Glycine betaine transport via proton symport, reversible" reversible="true" fbc:lowerFluxBound="cobra_default_lb" fbc:upperFluxBound="cobra_default_ub">
        <listOfReactants>
          <speciesReference constant="true" species="M_EC0530" stoichiometry="1" />
          <speciesReference constant="true" species="M_EC0065" stoichiometry="1" />
        </listOfReactants>
        <listOfProducts>
          <speciesReference constant="true" species="M_C0530" stoichiometry="1" />
          <speciesReference constant="true" species="M_C0065" stoichiometry="1" />
        </listOfProducts>
        <fbc:geneProductAssociation>
          <fbc:or>
            <fbc:geneProductRef fbc:geneProduct="G_PP2411" />
            <fbc:geneProductRef fbc:geneProduct="G_PP4433" />
          </fbc:or>
        </fbc:geneProductAssociation>
      </reaction>
      <reaction fast="false" id="R_RR02325" name="3-Phosphoserine:2-oxoglutarate aminotransferase" reversible="true" fbc:lowerFluxBound="cobra_default_lb" fbc:upperFluxBound="cobra_default_ub">
        <listOfReactants>
          <speciesReference constant="true" species="M_C0024" stoichiometry="1" />
          <speciesReference constant="true" species="M_C0728" stoichiometry="1" />
        </listOfReactants>
        <listOfProducts>
          <speciesReference constant="true" species="M_C0023" stoichiometry="1" />
          <speciesReference constant="true" species="M_C2038" stoichiometry="1" />
        </listOfProducts>
        <fbc:geneProductAssociation>
          <fbc:geneProductRef fbc:geneProduct="G_PP1768" />
        </fbc:geneProductAssociation>
      </reaction>
      <reaction fast="false" id="R_RR08772" name="D-lactate transport via proton symport" reversible="true" fbc:lowerFluxBound="cobra_default_lb" fbc:upperFluxBound="cobra_default_ub">
        <listOfReactants>
          <speciesReference constant="true" species="M_EC0213" stoichiometry="1" />
          <speciesReference constant="true" species="M_EC0065" stoichiometry="1" />
        </listOfReactants>
        <listOfProducts>
          <speciesReference constant="true" species="M_C0213" stoichiometry="1" />
          <speciesReference constant="true" species="M_C0065" stoichiometry="1" />
        </listOfProducts>
        <fbc:geneProductAssociation>
          <fbc:geneProductRef fbc:geneProduct="G_PP4735" />
        </fbc:geneProductAssociation>
      </reaction>
      <reaction fast="false" id="R_RR00733" name="Butanoyl-CoA:NAD+ trans-2-oxidoreductase" reversible="true" fbc:lowerFluxBound="cobra_default_lb" fbc:upperFluxBound="cobra_default_ub">
        <listOfReactants>
          <speciesReference constant="true" species="M_C0118" stoichiometry="1" />
          <speciesReference constant="true" species="M_C0003" stoichiometry="1" />
        </listOfReactants>
        <listOfProducts>
          <speciesReference constant="true" species="M_C0004" stoichiometry="1" />
          <speciesReference constant="true" species="M_C0642" stoichiometry="1" />
          <speciesReference constant="true" species="M_C0065" stoichiometry="1" />
        </listOfProducts>
        <fbc:geneProductAssociation>
          <fbc:geneProductRef fbc:geneProduct="G_PP4948" />
        </fbc:geneProductAssociation>
      </reaction>
      <reaction fast="false" id="R_RR03941" name="Propanoyl-CoA:acetyl-CoA C-acyltransferase" reversible="true" fbc:lowerFluxBound="cobra_default_lb" fbc:upperFluxBound="cobra_default_ub">
        <listOfReactants>
          <speciesReference constant="true" species="M_C0084" stoichiometry="1" />
          <speciesReference constant="true" species="M_C1224" stoichiometry="1" />
        </listOfReactants>
        <listOfProducts>
          <speciesReference constant="true" species="M_C3180" stoichiometry="1" />
          <speciesReference constant="true" species="M_C0010" stoichiometry="1" />
        </listOfProducts>
        <fbc:geneProductAssociation>
          <fbc:or>
            <fbc:geneProductRef fbc:geneProduct="G_PP3280" />
            <fbc:geneProductRef fbc:geneProduct="G_PP2137" />
            <fbc:geneProductRef fbc:geneProduct="G_PP0582" />
          </fbc:or>
        </fbc:geneProductAssociation>
      </reaction>
      <reaction fast="false" id="R_RR03658" name="L-Valine:NAD+ oxidoreductase(deaminating)" reversible="true" fbc:lowerFluxBound="cobra_default_lb" fbc:upperFluxBound="cobra_default_ub">
        <listOfReactants>
          <speciesReference constant="true" species="M_C0003" stoichiometry="1" />
          <speciesReference constant="true" species="M_C0001" stoichiometry="1" />
          <speciesReference constant="true" species="M_C0151" stoichiometry="1" />
        </listOfReactants>
        <listOfProducts>
          <speciesReference constant="true" species="M_C0004" stoichiometry="1" />
          <speciesReference constant="true" species="M_C0957" stoichiometry="1" />
          <speciesReference constant="true" species="M_C0121" stoichiometry="1" />
          <speciesReference constant="true" species="M_C0065" stoichiometry="1" />
        </listOfProducts>
        <fbc:geneProductAssociation>
          <fbc:geneProductRef fbc:geneProduct="G_PP4617" />
        </fbc:geneProductAssociation>
      </reaction>
      <reaction fast="false" id="R_RR02327" name="6-Amino-2-oxohexanoate &amp;gt;=&amp;lt; delta1-Piperideine-2-carboxylate + H2O" reversible="true" fbc:lowerFluxBound="cobra_default_lb" fbc:upperFluxBound="cobra_default_ub">
        <listOfReactants>
          <speciesReference constant="true" species="M_C2043" stoichiometry="1" />
        </listOfReactants>
        <listOfProducts>
          <speciesReference constant="true" species="M_C2499" stoichiometry="1" />
          <speciesReference constant="true" species="M_C0001" stoichiometry="1" />
        </listOfProducts>
      </reaction>
      <reaction fast="false" id="R_RR04185" name="(S)-2-Acetolactate methylmutase" reversible="true" fbc:lowerFluxBound="cobra_default_lb" fbc:upperFluxBound="cobra_default_ub">
        <listOfReactants>
          <speciesReference constant="true" species="M_C3504" stoichiometry="1" />
          <speciesReference constant="true" species="M_C0065" stoichiometry="1" />
        </listOfReactants>
        <listOfProducts>
          <speciesReference constant="true" species="M_C3641" stoichiometry="1" />
        </listOfProducts>
        <fbc:geneProductAssociation>
          <fbc:geneProductRef fbc:geneProduct="G_PP4678" />
        </fbc:geneProductAssociation>
      </reaction>
      <reaction fast="false" id="R_RR01103" name="(S)-Dihydroorotate amidohydrolase" reversible="true" fbc:lowerFluxBound="cobra_default_lb" fbc:upperFluxBound="cobra_default_ub">
        <listOfReactants>
          <speciesReference constant="true" species="M_C0001" stoichiometry="1" />
          <speciesReference constant="true" species="M_C0276" stoichiometry="1" />
        </listOfReactants>
        <listOfProducts>
          <speciesReference constant="true" species="M_C0338" stoichiometry="1" />
          <speciesReference constant="true" species="M_C0065" stoichiometry="1" />
        </listOfProducts>
        <fbc:geneProductAssociation>
          <fbc:or>
            <fbc:geneProductRef fbc:geneProduct="G_PP1086" />
            <fbc:geneProductRef fbc:geneProduct="G_PP4999" />
          </fbc:or>
        </fbc:geneProductAssociation>
      </reaction>
      <reaction fast="false" id="R_RR02244" name="3-Isopropylmalate hydro-lyase" reversible="true" fbc:lowerFluxBound="cobra_default_lb" fbc:upperFluxBound="cobra_default_ub">
        <listOfReactants>
          <speciesReference constant="true" species="M_C2663" stoichiometry="1" />
        </listOfReactants>
        <listOfProducts>
          <speciesReference constant="true" species="M_C0001" stoichiometry="1" />
          <speciesReference constant="true" species="M_C1690" stoichiometry="1" />
        </listOfProducts>
        <fbc:geneProductAssociation>
          <fbc:and>
            <fbc:geneProductRef fbc:geneProduct="G_PP1986" />
            <fbc:geneProductRef fbc:geneProduct="G_PP1985" />
          </fbc:and>
        </fbc:geneProductAssociation>
      </reaction>
      <reaction fast="false" id="R_RR00362" name="2-Phospho-D-glucerate hydro-lyase" reversible="true" fbc:lowerFluxBound="cobra_default_lb" fbc:upperFluxBound="cobra_default_ub">
        <listOfReactants>
          <speciesReference constant="true" species="M_C0477" stoichiometry="1" />
        </listOfReactants>
        <listOfProducts>
          <speciesReference constant="true" species="M_C0059" stoichiometry="1" />
          <speciesReference constant="true" species="M_C0001" stoichiometry="1" />
        </listOfProducts>
        <fbc:geneProductAssociation>
          <fbc:geneProductRef fbc:geneProduct="G_PP1612" />
        </fbc:geneProductAssociation>
      </reaction>
      <reaction fast="false" id="R_RR08636" name="URAt2r" reversible="true" fbc:lowerFluxBound="cobra_default_lb" fbc:upperFluxBound="cobra_default_ub">
        <listOfReactants>
          <speciesReference constant="true" species="M_EC0065" stoichiometry="1" />
          <speciesReference constant="true" species="M_EC0090" stoichiometry="1" />
        </listOfReactants>
        <listOfProducts>
          <speciesReference constant="true" species="M_C0065" stoichiometry="1" />
          <speciesReference constant="true" species="M_C0090" stoichiometry="1" />
        </listOfProducts>
        <fbc:geneProductAssociation>
          <fbc:or>
            <fbc:and>
              <fbc:geneProductRef fbc:geneProduct="G_PP0827" />
              <fbc:geneProductRef fbc:geneProduct="G_PP0824" />
              <fbc:geneProductRef fbc:geneProduct="G_PP0826" />
              <fbc:geneProductRef fbc:geneProduct="G_PP0825" />
            </fbc:and>
            <fbc:geneProductRef fbc:geneProduct="G_PP0745" />
            <fbc:and>
              <fbc:geneProductRef fbc:geneProduct="G_PP5326" />
              <fbc:geneProductRef fbc:geneProduct="G_PP5328" />
              <fbc:geneProductRef fbc:geneProduct="G_PP5327" />
              <fbc:geneProductRef fbc:geneProduct="G_PP5329" />
            </fbc:and>
          </fbc:or>
        </fbc:geneProductAssociation>
      </reaction>
      <reaction fast="false" id="R_RR03159" name="Cobalt-precorrin 3 + S-Adenosyl-L-methionine &amp;gt;=&amp;lt;Cobalt-precorrin 4 + S-Adenosyl-L-homocysteine" reversible="true" fbc:lowerFluxBound="cobra_default_lb" fbc:upperFluxBound="cobra_default_ub">
        <listOfReactants>
          <speciesReference constant="true" species="M_C0017" stoichiometry="1" />
          <speciesReference constant="true" species="M_C8687" stoichiometry="1" />
        </listOfReactants>
        <listOfProducts>
          <speciesReference constant="true" species="M_C8688" stoichiometry="1" />
          <speciesReference constant="true" species="M_C0019" stoichiometry="1" />
        </listOfProducts>
        <fbc:geneProductAssociation>
          <fbc:geneProductRef fbc:geneProduct="G_PP4826" />
        </fbc:geneProductAssociation>
      </reaction>
      <reaction fast="false" id="R_RR00652" name="D-Glyceraldehyde-3-phosphate ketol-isomerase" reversible="true" fbc:lowerFluxBound="cobra_default_lb" fbc:upperFluxBound="cobra_default_ub">
        <listOfReactants>
          <speciesReference constant="true" species="M_C0100" stoichiometry="1" />
        </listOfReactants>
        <listOfProducts>
          <speciesReference constant="true" species="M_C0093" stoichiometry="1" />
        </listOfProducts>
        <fbc:geneProductAssociation>
          <fbc:geneProductRef fbc:geneProduct="G_PP4715" />
        </fbc:geneProductAssociation>
      </reaction>
      <reaction fast="false" id="R_RR08776" name="L-LACt2r" reversible="true" fbc:lowerFluxBound="cobra_default_lb" fbc:upperFluxBound="cobra_default_ub">
        <listOfReactants>
          <speciesReference constant="true" species="M_EC0154" stoichiometry="1" />
          <speciesReference constant="true" species="M_EC0065" stoichiometry="1" />
        </listOfReactants>
        <listOfProducts>
          <speciesReference constant="true" species="M_C0154" stoichiometry="1" />
          <speciesReference constant="true" species="M_C0065" stoichiometry="1" />
        </listOfProducts>
        <fbc:geneProductAssociation>
          <fbc:geneProductRef fbc:geneProduct="G_PP4735" />
        </fbc:geneProductAssociation>
      </reaction>
      <reaction fast="false" id="R_RR01593" name="2-Deoxy-D-ribose 5-phosphate + ADP &amp;gt;=&amp;lt; Deoxyribose + ATP" reversible="true" fbc:lowerFluxBound="cobra_default_lb" fbc:upperFluxBound="cobra_default_ub">
        <listOfReactants>
          <speciesReference constant="true" species="M_C0008" stoichiometry="1" />
          <speciesReference constant="true" species="M_C0504" stoichiometry="1" />
          <speciesReference constant="true" species="M_C0065" stoichiometry="1" />
        </listOfReactants>
        <listOfProducts>
          <speciesReference constant="true" species="M_C1228" stoichiometry="1" />
          <speciesReference constant="true" species="M_C0002" stoichiometry="1" />
        </listOfProducts>
        <fbc:geneProductAssociation>
          <fbc:geneProductRef fbc:geneProduct="G_PP2458" />
        </fbc:geneProductAssociation>
      </reaction>
      <reaction fast="false" id="R_RR00171" name="ATP:(d)GMP phosphotransferase" reversible="true" fbc:lowerFluxBound="cobra_default_lb" fbc:upperFluxBound="cobra_default_ub">
        <listOfReactants>
          <speciesReference constant="true" species="M_C0123" stoichiometry="1" />
          <speciesReference constant="true" species="M_C0002" stoichiometry="1" />
        </listOfReactants>
        <listOfProducts>
          <speciesReference constant="true" species="M_C0031" stoichiometry="1" />
          <speciesReference constant="true" species="M_C0008" stoichiometry="1" />
        </listOfProducts>
        <fbc:geneProductAssociation>
          <fbc:geneProductRef fbc:geneProduct="G_PP5296" />
        </fbc:geneProductAssociation>
      </reaction>
      <reaction fast="false" id="R_RR03182" name="4-(phosphonooxy)threonine:NAD oxidoreductase" reversible="true" fbc:lowerFluxBound="cobra_default_lb" fbc:upperFluxBound="cobra_default_ub">
        <listOfReactants>
          <speciesReference constant="true" species="M_C3531" stoichiometry="1" />
          <speciesReference constant="true" species="M_C0003" stoichiometry="1" />
          <speciesReference constant="true" species="M_C0065" stoichiometry="1" />
        </listOfReactants>
        <listOfProducts>
          <speciesReference constant="true" species="M_C0004" stoichiometry="1" />
          <speciesReference constant="true" species="M_C0011" stoichiometry="1" />
          <speciesReference constant="true" species="M_C8767" stoichiometry="1" />
        </listOfProducts>
        <fbc:geneProductAssociation>
          <fbc:geneProductRef fbc:geneProduct="G_PP0402" />
        </fbc:geneProductAssociation>
      </reaction>
      <reaction fast="false" id="R_RR03591" name="ATP:nucleoside-diphosphate phosphatransferase" reversible="true" fbc:lowerFluxBound="cobra_default_lb" fbc:upperFluxBound="cobra_default_ub">
        <listOfReactants>
          <speciesReference constant="true" species="M_C0170" stoichiometry="1" />
          <speciesReference constant="true" species="M_C0002" stoichiometry="1" />
        </listOfReactants>
        <listOfProducts>
          <speciesReference constant="true" species="M_C0113" stoichiometry="1" />
          <speciesReference constant="true" species="M_C0008" stoichiometry="1" />
        </listOfProducts>
        <fbc:geneProductAssociation>
          <fbc:geneProductRef fbc:geneProduct="G_PP0849" />
        </fbc:geneProductAssociation>
      </reaction>
      <reaction fast="false" id="R_RR01720" name="dTDPglucose 4-epimerase" reversible="true" fbc:lowerFluxBound="cobra_default_lb" fbc:upperFluxBound="cobra_default_ub">
        <listOfReactants>
          <speciesReference constant="true" species="M_C0617" stoichiometry="1" />
          <speciesReference constant="true" species="M_C0065" stoichiometry="2" />
        </listOfReactants>
        <listOfProducts>
          <speciesReference constant="true" species="M_C1404" stoichiometry="1" />
        </listOfProducts>
        <fbc:geneProductAssociation>
          <fbc:or>
            <fbc:geneProductRef fbc:geneProduct="G_PP3129" />
            <fbc:geneProductRef fbc:geneProduct="G_PP0501" />
          </fbc:or>
        </fbc:geneProductAssociation>
      </reaction>
      <reaction fast="false" id="R_RR00546" name="GDP:D-mannose-1-phosphate guanylyltransferase" reversible="true" fbc:lowerFluxBound="cobra_default_lb" fbc:upperFluxBound="cobra_default_ub">
        <listOfReactants>
          <speciesReference constant="true" species="M_C0480" stoichiometry="1" />
          <speciesReference constant="true" species="M_C0031" stoichiometry="1" />
          <speciesReference constant="true" species="M_C0065" stoichiometry="1" />
        </listOfReactants>
        <listOfProducts>
          <speciesReference constant="true" species="M_C0081" stoichiometry="1" />
          <speciesReference constant="true" species="M_C0009" stoichiometry="1" />
        </listOfProducts>
        <fbc:geneProductAssociation>
          <fbc:or>
            <fbc:geneProductRef fbc:geneProduct="G_PP1776" />
            <fbc:geneProductRef fbc:geneProduct="G_PP1277" />
          </fbc:or>
        </fbc:geneProductAssociation>
      </reaction>
      <reaction fast="false" id="R_RR00942" name="Pyridoxine:oxygen oxidoreductase (deaminating)" reversible="true" fbc:lowerFluxBound="cobra_default_lb" fbc:upperFluxBound="cobra_default_ub">
        <listOfReactants>
          <speciesReference constant="true" species="M_C0257" stoichiometry="1" />
          <speciesReference constant="true" species="M_C0007" stoichiometry="1" />
        </listOfReactants>
        <listOfProducts>
          <speciesReference constant="true" species="M_C0207" stoichiometry="1" />
          <speciesReference constant="true" species="M_C0025" stoichiometry="1" />
        </listOfProducts>
        <fbc:geneProductAssociation>
          <fbc:geneProductRef fbc:geneProduct="G_PP1129" />
        </fbc:geneProductAssociation>
      </reaction>
      <reaction fast="false" id="R_RR03512" name="AMP:pyrophosphate phosphoribosyltransferase" reversible="true" fbc:lowerFluxBound="cobra_default_lb" fbc:upperFluxBound="cobra_default_ub">
        <listOfReactants>
          <speciesReference constant="true" species="M_C0012" stoichiometry="1" />
          <speciesReference constant="true" species="M_C0018" stoichiometry="1" />
        </listOfReactants>
        <listOfProducts>
          <speciesReference constant="true" species="M_C0101" stoichiometry="1" />
          <speciesReference constant="true" species="M_C0125" stoichiometry="1" />
        </listOfProducts>
        <fbc:geneProductAssociation>
          <fbc:geneProductRef fbc:geneProduct="G_PP4266" />
        </fbc:geneProductAssociation>
      </reaction>
      <reaction fast="false" id="R_RR08678" name="NH3t" reversible="true" fbc:lowerFluxBound="cobra_default_lb" fbc:upperFluxBound="cobra_default_ub">
        <listOfReactants>
          <speciesReference constant="true" species="M_EC0957" stoichiometry="1" />
        </listOfReactants>
        <listOfProducts>
          <speciesReference constant="true" species="M_C0957" stoichiometry="1" />
        </listOfProducts>
        <fbc:geneProductAssociation>
          <fbc:geneProductRef fbc:geneProduct="G_PP5233" />
        </fbc:geneProductAssociation>
      </reaction>
      <reaction fast="false" id="R_RR01018" name="Sedoheptulose-7-phosphate:D-glyceraldehyde-3-phosphateglyceronetransferase" reversible="true" fbc:lowerFluxBound="cobra_default_lb" fbc:upperFluxBound="cobra_default_ub">
        <listOfReactants>
          <speciesReference constant="true" species="M_C0100" stoichiometry="1" />
          <speciesReference constant="true" species="M_C0230" stoichiometry="1" />
        </listOfReactants>
        <listOfProducts>
          <speciesReference constant="true" species="M_C0228" stoichiometry="1" />
          <speciesReference constant="true" species="M_C0070" stoichiometry="1" />
        </listOfProducts>
        <fbc:geneProductAssociation>
          <fbc:geneProductRef fbc:geneProduct="G_PP2168" />
        </fbc:geneProductAssociation>
      </reaction>
      <reaction fast="false" id="R_RR08885" name="D-alanine-D-alanine ligase" reversible="true" fbc:lowerFluxBound="cobra_default_lb" fbc:upperFluxBound="cobra_default_ub">
        <listOfReactants>
          <speciesReference constant="true" species="M_C0002" stoichiometry="1" />
          <speciesReference constant="true" species="M_C0115" stoichiometry="2" />
        </listOfReactants>
        <listOfProducts>
          <speciesReference constant="true" species="M_C0721" stoichiometry="1" />
          <speciesReference constant="true" species="M_C0008" stoichiometry="1" />
          <speciesReference constant="true" species="M_C0009" stoichiometry="1" />
          <speciesReference constant="true" species="M_C0065" stoichiometry="1" />
        </listOfProducts>
        <fbc:geneProductAssociation>
          <fbc:or>
            <fbc:geneProductRef fbc:geneProduct="G_PP1339" />
            <fbc:geneProductRef fbc:geneProduct="G_PP4346" />
          </fbc:or>
        </fbc:geneProductAssociation>
      </reaction>
      <reaction fast="false" id="R_RR01902" name="L-Glutamate-5-semialdehyde:NADP+ 5-oxidoreductase (phosphorylationg)" reversible="true" fbc:lowerFluxBound="cobra_default_lb" fbc:upperFluxBound="cobra_default_ub">
        <listOfReactants>
          <speciesReference constant="true" species="M_C0006" stoichiometry="1" />
          <speciesReference constant="true" species="M_C0844" stoichiometry="1" />
          <speciesReference constant="true" species="M_C0009" stoichiometry="1" />
        </listOfReactants>
        <listOfProducts>
          <speciesReference constant="true" species="M_C0005" stoichiometry="1" />
          <speciesReference constant="true" species="M_C2066" stoichiometry="1" />
          <speciesReference constant="true" species="M_C0065" stoichiometry="1" />
        </listOfProducts>
        <fbc:geneProductAssociation>
          <fbc:geneProductRef fbc:geneProduct="G_PP4811" />
        </fbc:geneProductAssociation>
      </reaction>
      <reaction fast="false" id="R_RR00109" name="ATP:nucleoside-diphosphate phosphatransferase" reversible="true" fbc:lowerFluxBound="cobra_default_lb" fbc:upperFluxBound="cobra_default_ub">
        <listOfReactants>
          <speciesReference constant="true" species="M_C0014" stoichiometry="1" />
          <speciesReference constant="true" species="M_C0002" stoichiometry="1" />
        </listOfReactants>
        <listOfProducts>
          <speciesReference constant="true" species="M_C0060" stoichiometry="1" />
          <speciesReference constant="true" species="M_C0008" stoichiometry="1" />
        </listOfProducts>
        <fbc:geneProductAssociation>
          <fbc:geneProductRef fbc:geneProduct="G_PP0849" />
        </fbc:geneProductAssociation>
      </reaction>
      <reaction fast="false" id="R_RR08739" name="glycerol transport via channel" reversible="true" fbc:lowerFluxBound="cobra_default_lb" fbc:upperFluxBound="cobra_default_ub">
        <listOfReactants>
          <speciesReference constant="true" species="M_C0098" stoichiometry="1" />
        </listOfReactants>
        <listOfProducts>
          <speciesReference constant="true" species="M_EC0098" stoichiometry="1" />
        </listOfProducts>
        <fbc:geneProductAssociation>
          <fbc:geneProductRef fbc:geneProduct="G_PP1076" />
        </fbc:geneProductAssociation>
      </reaction>
      <reaction fast="false" id="R_RR00779" name="GMP:pyrophosphate phosphoribosyltransferase" reversible="true" fbc:lowerFluxBound="cobra_default_lb" fbc:upperFluxBound="cobra_default_ub">
        <listOfReactants>
          <speciesReference constant="true" species="M_C0123" stoichiometry="1" />
          <speciesReference constant="true" species="M_C0012" stoichiometry="1" />
        </listOfReactants>
        <listOfProducts>
          <speciesReference constant="true" species="M_C0199" stoichiometry="1" />
          <speciesReference constant="true" species="M_C0101" stoichiometry="1" />
        </listOfProducts>
        <fbc:geneProductAssociation>
          <fbc:geneProductRef fbc:geneProduct="G_PP0747" />
        </fbc:geneProductAssociation>
      </reaction>
      <reaction fast="false" id="R_RR10070" name="ethanol transport in/out via diffusion" reversible="true" fbc:lowerFluxBound="cobra_default_lb" fbc:upperFluxBound="cobra_default_ub">
        <listOfReactants>
          <speciesReference constant="true" species="M_EC0359" stoichiometry="1" />
        </listOfReactants>
        <listOfProducts>
          <speciesReference constant="true" species="M_C0359" stoichiometry="1" />
        </listOfProducts>
      </reaction>
      <reaction fast="false" id="R_RR09741" name="Potassium - proton antiport" reversible="true" fbc:lowerFluxBound="cobra_default_lb" fbc:upperFluxBound="cobra_default_ub">
        <listOfReactants>
          <speciesReference constant="true" species="M_EC0065" stoichiometry="1" />
          <speciesReference constant="true" species="M_C0197" stoichiometry="1" />
        </listOfReactants>
        <listOfProducts>
          <speciesReference constant="true" species="M_EC0197" stoichiometry="1" />
          <speciesReference constant="true" species="M_C0065" stoichiometry="1" />
        </listOfProducts>
        <fbc:geneProductAssociation>
          <fbc:geneProductRef fbc:geneProduct="G_PP5246" />
        </fbc:geneProductAssociation>
      </reaction>
      <reaction fast="false" id="R_RR00529" name="Hydrogen-sulfide:NADP+ oxidoreductase" reversible="true" fbc:lowerFluxBound="cobra_default_lb" fbc:upperFluxBound="cobra_default_ub">
        <listOfReactants>
          <speciesReference constant="true" species="M_C0006" stoichiometry="3" />
          <speciesReference constant="true" species="M_C0001" stoichiometry="3" />
          <speciesReference constant="true" species="M_C0231" stoichiometry="1" />
        </listOfReactants>
        <listOfProducts>
          <speciesReference constant="true" species="M_C0005" stoichiometry="3" />
          <speciesReference constant="true" species="M_C0079" stoichiometry="1" />
          <speciesReference constant="true" species="M_C0065" stoichiometry="5" />
        </listOfProducts>
        <fbc:geneProductAssociation>
          <fbc:and>
            <fbc:geneProductRef fbc:geneProduct="G_PP0860" />
            <fbc:geneProductRef fbc:geneProduct="G_PP2371" />
          </fbc:and>
        </fbc:geneProductAssociation>
      </reaction>
      <reaction fast="false" id="R_RR03822" name="L-Aspartate-4-semialdehyde:NADP+ oxidoreductase (phosphorylating)" reversible="true" fbc:lowerFluxBound="cobra_default_lb" fbc:upperFluxBound="cobra_default_ub">
        <listOfReactants>
          <speciesReference constant="true" species="M_C0341" stoichiometry="1" />
          <speciesReference constant="true" species="M_C0009" stoichiometry="1" />
          <speciesReference constant="true" species="M_C0006" stoichiometry="1" />
        </listOfReactants>
        <listOfProducts>
          <speciesReference constant="true" species="M_C0005" stoichiometry="1" />
          <speciesReference constant="true" species="M_C1950" stoichiometry="1" />
          <speciesReference constant="true" species="M_C0065" stoichiometry="1" />
        </listOfProducts>
        <fbc:geneProductAssociation>
          <fbc:or>
            <fbc:geneProductRef fbc:geneProduct="G_PP1992" />
            <fbc:geneProductRef fbc:geneProduct="G_PP1989" />
          </fbc:or>
        </fbc:geneProductAssociation>
      </reaction>
      <reaction fast="false" id="R_RR03001" name="2-dehydro-3-deoxy-D-gluconate-6-phosphateD-glyceraldehyde-3-phosphate-lyase" reversible="true" fbc:lowerFluxBound="cobra_default_lb" fbc:upperFluxBound="cobra_default_ub">
        <listOfReactants>
          <speciesReference constant="true" species="M_C2682" stoichiometry="1" />
        </listOfReactants>
        <listOfProducts>
          <speciesReference constant="true" species="M_C0100" stoichiometry="1" />
          <speciesReference constant="true" species="M_C0020" stoichiometry="1" />
        </listOfProducts>
        <fbc:geneProductAssociation>
          <fbc:geneProductRef fbc:geneProduct="G_PP1024" />
        </fbc:geneProductAssociation>
      </reaction>
      <reaction fast="false" id="R_RR03894" name="ATP:pantetheine-4'-phosphate adenylyltransferase" reversible="true" fbc:lowerFluxBound="cobra_default_lb" fbc:upperFluxBound="cobra_default_ub">
        <listOfReactants>
          <speciesReference constant="true" species="M_C0822" stoichiometry="1" />
          <speciesReference constant="true" species="M_C0002" stoichiometry="1" />
          <speciesReference constant="true" species="M_C0065" stoichiometry="1" />
        </listOfReactants>
        <listOfProducts>
          <speciesReference constant="true" species="M_C0647" stoichiometry="1" />
          <speciesReference constant="true" species="M_C0012" stoichiometry="1" />
        </listOfProducts>
        <fbc:geneProductAssociation>
          <fbc:geneProductRef fbc:geneProduct="G_PP5123" />
        </fbc:geneProductAssociation>
      </reaction>
      <reaction fast="false" id="R_RR00987" name="L-Homoserine:NAD+ oxidoreductase" reversible="true" fbc:lowerFluxBound="cobra_default_lb" fbc:upperFluxBound="cobra_default_ub">
        <listOfReactants>
          <speciesReference constant="true" species="M_C0219" stoichiometry="1" />
          <speciesReference constant="true" species="M_C0003" stoichiometry="1" />
        </listOfReactants>
        <listOfProducts>
          <speciesReference constant="true" species="M_C0004" stoichiometry="1" />
          <speciesReference constant="true" species="M_C0341" stoichiometry="1" />
          <speciesReference constant="true" species="M_C0065" stoichiometry="1" />
        </listOfProducts>
        <fbc:geneProductAssociation>
          <fbc:or>
            <fbc:geneProductRef fbc:geneProduct="G_PP1470" />
            <fbc:geneProductRef fbc:geneProduct="G_PP0664" />
          </fbc:or>
        </fbc:geneProductAssociation>
      </reaction>
      <reaction fast="false" id="R_RR08624" name="D-glucarate transport via proton symport, reversible" reversible="true" fbc:lowerFluxBound="cobra_default_lb" fbc:upperFluxBound="cobra_default_ub">
        <listOfReactants>
          <speciesReference constant="true" species="M_EC0065" stoichiometry="1" />
          <speciesReference constant="true" species="M_EC0599" stoichiometry="1" />
        </listOfReactants>
        <listOfProducts>
          <speciesReference constant="true" species="M_C0065" stoichiometry="1" />
          <speciesReference constant="true" species="M_C0599" stoichiometry="1" />
        </listOfProducts>
        <fbc:geneProductAssociation>
          <fbc:geneProductRef fbc:geneProduct="G_PP3600" />
        </fbc:geneProductAssociation>
      </reaction>
      <reaction fast="false" id="R_RR00397" name="L-Phenylalanine:2-oxoglutarate aminotransferase" reversible="true" fbc:lowerFluxBound="cobra_default_lb" fbc:upperFluxBound="cobra_default_ub">
        <listOfReactants>
          <speciesReference constant="true" species="M_C0024" stoichiometry="1" />
          <speciesReference constant="true" species="M_C0064" stoichiometry="1" />
        </listOfReactants>
        <listOfProducts>
          <speciesReference constant="true" species="M_C0139" stoichiometry="1" />
          <speciesReference constant="true" species="M_C0023" stoichiometry="1" />
        </listOfProducts>
        <fbc:geneProductAssociation>
          <fbc:or>
            <fbc:geneProductRef fbc:geneProduct="G_PP3721" />
            <fbc:geneProductRef fbc:geneProduct="G_PP1972" />
            <fbc:geneProductRef fbc:geneProduct="G_PP0858" />
            <fbc:geneProductRef fbc:geneProduct="G_PP0967" />
            <fbc:geneProductRef fbc:geneProduct="G_PP4692" />
            <fbc:geneProductRef fbc:geneProduct="G_PP1872" />
            <fbc:geneProductRef fbc:geneProduct="G_PP3590" />
          </fbc:or>
        </fbc:geneProductAssociation>
      </reaction>
      <reaction fast="false" id="R_RR04096" name="Hexanoyl-CoA:NAD+ trans-2-oxidoreductase" reversible="true" fbc:lowerFluxBound="cobra_default_lb" fbc:upperFluxBound="cobra_default_ub">
        <listOfReactants>
          <speciesReference constant="true" species="M_C0003" stoichiometry="1" />
          <speciesReference constant="true" species="M_C3055" stoichiometry="1" />
        </listOfReactants>
        <listOfProducts>
          <speciesReference constant="true" species="M_C0004" stoichiometry="1" />
          <speciesReference constant="true" species="M_C3056" stoichiometry="1" />
          <speciesReference constant="true" species="M_C0065" stoichiometry="1" />
        </listOfProducts>
        <fbc:geneProductAssociation>
          <fbc:geneProductRef fbc:geneProduct="G_PP4948" />
        </fbc:geneProductAssociation>
      </reaction>
      <reaction fast="false" id="R_RR03757" name="3-Dehydroshikimate hydro-lyase" reversible="true" fbc:lowerFluxBound="cobra_default_lb" fbc:upperFluxBound="cobra_default_ub">
        <listOfReactants>
          <speciesReference constant="true" species="M_C1696" stoichiometry="1" />
        </listOfReactants>
        <listOfProducts>
          <speciesReference constant="true" species="M_C0189" stoichiometry="1" />
          <speciesReference constant="true" species="M_C0001" stoichiometry="1" />
        </listOfProducts>
        <fbc:geneProductAssociation>
          <fbc:or>
            <fbc:geneProductRef fbc:geneProduct="G_PP2407" />
            <fbc:geneProductRef fbc:geneProduct="G_PP3003" />
            <fbc:geneProductRef fbc:geneProduct="G_PP0560" />
          </fbc:or>
        </fbc:geneProductAssociation>
      </reaction>
      <reaction fast="false" id="R_RR01150" name="ATP:nucleoside-diphosphate phosphatransferase" reversible="true" fbc:lowerFluxBound="cobra_default_lb" fbc:upperFluxBound="cobra_default_ub">
        <listOfReactants>
          <speciesReference constant="true" species="M_C0291" stoichiometry="1" />
          <speciesReference constant="true" species="M_C0002" stoichiometry="1" />
        </listOfReactants>
        <listOfProducts>
          <speciesReference constant="true" species="M_C0352" stoichiometry="1" />
          <speciesReference constant="true" species="M_C0008" stoichiometry="1" />
        </listOfProducts>
        <fbc:geneProductAssociation>
          <fbc:geneProductRef fbc:geneProduct="G_PP0849" />
        </fbc:geneProductAssociation>
      </reaction>
      <reaction fast="false" id="R_RR00853" name="5-Methylcytosine aminohydrolase" reversible="true" fbc:lowerFluxBound="cobra_default_lb" fbc:upperFluxBound="cobra_default_ub">
        <listOfReactants>
          <speciesReference constant="true" species="M_C1568" stoichiometry="1" />
          <speciesReference constant="true" species="M_C0001" stoichiometry="1" />
          <speciesReference constant="true" species="M_C0065" stoichiometry="1" />
        </listOfReactants>
        <listOfProducts>
          <speciesReference constant="true" species="M_C0957" stoichiometry="1" />
          <speciesReference constant="true" species="M_C0146" stoichiometry="1" />
        </listOfProducts>
        <fbc:geneProductAssociation>
          <fbc:or>
            <fbc:geneProductRef fbc:geneProduct="G_PP1100" />
            <fbc:geneProductRef fbc:geneProduct="G_PP3189" />
          </fbc:or>
        </fbc:geneProductAssociation>
      </reaction>
      <reaction fast="false" id="R_RR03873" name="ATP:nicotinamide-nucleotide adenylyltransferase" reversible="true" fbc:lowerFluxBound="cobra_default_lb" fbc:upperFluxBound="cobra_default_ub">
        <listOfReactants>
          <speciesReference constant="true" species="M_C0859" stoichiometry="1" />
          <speciesReference constant="true" species="M_C0002" stoichiometry="1" />
          <speciesReference constant="true" species="M_C0065" stoichiometry="1" />
        </listOfReactants>
        <listOfProducts>
          <speciesReference constant="true" species="M_C0630" stoichiometry="1" />
          <speciesReference constant="true" species="M_C0012" stoichiometry="1" />
        </listOfProducts>
        <fbc:geneProductAssociation>
          <fbc:geneProductRef fbc:geneProduct="G_PP4810" />
        </fbc:geneProductAssociation>
      </reaction>
      <reaction fast="false" id="R_RR08942" name="Phosphatidylglycerol synthase (Ecoli)" reversible="true" fbc:lowerFluxBound="cobra_default_lb" fbc:upperFluxBound="cobra_default_ub">
        <listOfReactants>
          <speciesReference constant="true" species="M_C9267" stoichiometry="1" />
          <speciesReference constant="true" species="M_C0078" stoichiometry="50" />
        </listOfReactants>
        <listOfProducts>
          <speciesReference constant="true" species="M_C9312" stoichiometry="1" />
          <speciesReference constant="true" species="M_C0046" stoichiometry="50" />
          <speciesReference constant="true" species="M_C0065" stoichiometry="50" />
        </listOfProducts>
        <fbc:geneProductAssociation>
          <fbc:geneProductRef fbc:geneProduct="G_PP4097" />
        </fbc:geneProductAssociation>
      </reaction>
      <reaction fast="false" id="R_RR00432" name="L-Tyrosine:2-oxoglutarate aminotransferase" reversible="true" fbc:lowerFluxBound="cobra_default_lb" fbc:upperFluxBound="cobra_default_ub">
        <listOfReactants>
          <speciesReference constant="true" species="M_C0024" stoichiometry="1" />
          <speciesReference constant="true" species="M_C0067" stoichiometry="1" />
        </listOfReactants>
        <listOfProducts>
          <speciesReference constant="true" species="M_C0023" stoichiometry="1" />
          <speciesReference constant="true" species="M_C0854" stoichiometry="1" />
        </listOfProducts>
        <fbc:geneProductAssociation>
          <fbc:or>
            <fbc:geneProductRef fbc:geneProduct="G_PP1972" />
            <fbc:geneProductRef fbc:geneProduct="G_PP3590" />
          </fbc:or>
        </fbc:geneProductAssociation>
      </reaction>
      <reaction fast="false" id="R_RR08720" name="GALCTNt2r" reversible="true" fbc:lowerFluxBound="cobra_default_lb" fbc:upperFluxBound="cobra_default_ub">
        <listOfReactants>
          <speciesReference constant="true" species="M_EC0645" stoichiometry="1" />
          <speciesReference constant="true" species="M_EC0065" stoichiometry="1" />
        </listOfReactants>
        <listOfProducts>
          <speciesReference constant="true" species="M_C0645" stoichiometry="1" />
          <speciesReference constant="true" species="M_C0065" stoichiometry="1" />
        </listOfProducts>
        <fbc:geneProductAssociation>
          <fbc:geneProductRef fbc:geneProduct="G_PP3600" />
        </fbc:geneProductAssociation>
      </reaction>
      <reaction fast="false" id="R_RR01300" name="Indole hydro-lyase (adding indoleglycerol-phosphate)" reversible="true" fbc:lowerFluxBound="cobra_default_lb" fbc:upperFluxBound="cobra_default_ub">
        <listOfReactants>
          <speciesReference constant="true" species="M_C0355" stoichiometry="1" />
          <speciesReference constant="true" species="M_C0100" stoichiometry="1" />
        </listOfReactants>
        <listOfProducts>
          <speciesReference constant="true" species="M_C2184" stoichiometry="1" />
        </listOfProducts>
        <fbc:geneProductAssociation>
          <fbc:and>
            <fbc:geneProductRef fbc:geneProduct="G_PP0082" />
            <fbc:geneProductRef fbc:geneProduct="G_PP0083" />
          </fbc:and>
        </fbc:geneProductAssociation>
      </reaction>
      <reaction fast="false" id="R_RR00823" name="Glycolaldehyde:NAD+ oxidoreductase" reversible="true" fbc:lowerFluxBound="cobra_default_lb" fbc:upperFluxBound="cobra_default_ub">
        <listOfReactants>
          <speciesReference constant="true" species="M_C0221" stoichiometry="1" />
          <speciesReference constant="true" species="M_C0001" stoichiometry="1" />
          <speciesReference constant="true" species="M_C0003" stoichiometry="1" />
        </listOfReactants>
        <listOfProducts>
          <speciesReference constant="true" species="M_C0004" stoichiometry="1" />
          <speciesReference constant="true" species="M_C0136" stoichiometry="1" />
          <speciesReference constant="true" species="M_C0065" stoichiometry="2" />
        </listOfProducts>
      </reaction>
      <reaction fast="false" id="R_RR00519" name="sn-Glycerol-3-phosphate:NADP+ 2-oxidoreductase" reversible="true" fbc:lowerFluxBound="cobra_default_lb" fbc:upperFluxBound="cobra_default_ub">
        <listOfReactants>
          <speciesReference constant="true" species="M_C0006" stoichiometry="1" />
          <speciesReference constant="true" species="M_C0078" stoichiometry="1" />
        </listOfReactants>
        <listOfProducts>
          <speciesReference constant="true" species="M_C0005" stoichiometry="1" />
          <speciesReference constant="true" species="M_C0093" stoichiometry="1" />
          <speciesReference constant="true" species="M_C0065" stoichiometry="1" />
        </listOfProducts>
        <fbc:geneProductAssociation>
          <fbc:or>
            <fbc:geneProductRef fbc:geneProduct="G_PP4160" />
            <fbc:geneProductRef fbc:geneProduct="G_PP4169" />
          </fbc:or>
        </fbc:geneProductAssociation>
      </reaction>
      <reaction fast="false" id="R_RR00771" name="5,10-Methylenetetrahydrofolate:NADP+ oxidoreductase" reversible="true" fbc:lowerFluxBound="cobra_default_lb" fbc:upperFluxBound="cobra_default_ub">
        <listOfReactants>
          <speciesReference constant="true" species="M_C0122" stoichiometry="1" />
          <speciesReference constant="true" species="M_C0006" stoichiometry="1" />
        </listOfReactants>
        <listOfProducts>
          <speciesReference constant="true" species="M_C0343" stoichiometry="1" />
          <speciesReference constant="true" species="M_C0005" stoichiometry="1" />
          <speciesReference constant="true" species="M_C0065" stoichiometry="1" />
        </listOfProducts>
        <fbc:geneProductAssociation>
          <fbc:or>
            <fbc:geneProductRef fbc:geneProduct="G_PP2265" />
            <fbc:geneProductRef fbc:geneProduct="G_PP1945" />
          </fbc:or>
        </fbc:geneProductAssociation>
      </reaction>
      <reaction fast="false" id="R_RR04092" name="(S)-Hydroxyoctanoyl-CoA hydro-lyase" reversible="true" fbc:lowerFluxBound="cobra_default_lb" fbc:upperFluxBound="cobra_default_ub">
        <listOfReactants>
          <speciesReference constant="true" species="M_C3051" stoichiometry="1" />
        </listOfReactants>
        <listOfProducts>
          <speciesReference constant="true" species="M_C3061" stoichiometry="1" />
          <speciesReference constant="true" species="M_C0001" stoichiometry="1" />
        </listOfProducts>
        <fbc:geneProductAssociation>
          <fbc:or>
            <fbc:geneProductRef fbc:geneProduct="G_PP2136" />
            <fbc:geneProductRef fbc:geneProduct="G_PP3283" />
            <fbc:geneProductRef fbc:geneProduct="G_PP3491" />
            <fbc:geneProductRef fbc:geneProduct="G_PP2217" />
            <fbc:geneProductRef fbc:geneProduct="G_PP4066" />
            <fbc:geneProductRef fbc:geneProduct="G_PP1412" />
            <fbc:geneProductRef fbc:geneProduct="G_PP1845" />
            <fbc:geneProductRef fbc:geneProduct="G_PP4030" />
          </fbc:or>
        </fbc:geneProductAssociation>
      </reaction>
      <reaction fast="false" id="R_RR01295" name="ATP:nucleoside-diphosphate phosphatransferase" reversible="true" fbc:lowerFluxBound="cobra_default_lb" fbc:upperFluxBound="cobra_default_ub">
        <listOfReactants>
          <speciesReference constant="true" species="M_C0002" stoichiometry="1" />
          <speciesReference constant="true" species="M_C0960" stoichiometry="1" />
        </listOfReactants>
        <listOfProducts>
          <speciesReference constant="true" species="M_C0353" stoichiometry="1" />
          <speciesReference constant="true" species="M_C0008" stoichiometry="1" />
        </listOfProducts>
        <fbc:geneProductAssociation>
          <fbc:geneProductRef fbc:geneProduct="G_PP0849" />
        </fbc:geneProductAssociation>
      </reaction>
      <reaction fast="false" id="R_RR03047" name="MurAc(oyl-L-Ala-D-gamma-Glu-L-Lys-D-Ala-D-Ala)-diphospho-undecaprenol + UDP-N-acetyl-D-glucosamine &amp;gt;=&amp;lt; Undecaprenyl-diphospho-N-acetylmuramoyl-(N-acetylglucosamine)-L-alanyl-gamma-D-glutamyl-L-lysyl-D-alanyl-D-alanine + UDP" reversible="true" fbc:lowerFluxBound="cobra_default_lb" fbc:upperFluxBound="cobra_default_ub">
        <listOfReactants>
          <speciesReference constant="true" species="M_C2907" stoichiometry="1" />
          <speciesReference constant="true" species="M_C0037" stoichiometry="1" />
        </listOfReactants>
        <listOfProducts>
          <speciesReference constant="true" species="M_C0014" stoichiometry="1" />
          <speciesReference constant="true" species="M_C3425" stoichiometry="1" />
          <speciesReference constant="true" species="M_C0065" stoichiometry="1" />
        </listOfProducts>
        <fbc:geneProductAssociation>
          <fbc:geneProductRef fbc:geneProduct="G_PP1337" />
        </fbc:geneProductAssociation>
      </reaction>
      <reaction fast="false" id="R_RR08702" name="D-alanine transport via proton symport" reversible="true" fbc:lowerFluxBound="cobra_default_lb" fbc:upperFluxBound="cobra_default_ub">
        <listOfReactants>
          <speciesReference constant="true" species="M_EC0065" stoichiometry="1" />
          <speciesReference constant="true" species="M_EC0115" stoichiometry="1" />
        </listOfReactants>
        <listOfProducts>
          <speciesReference constant="true" species="M_C0065" stoichiometry="1" />
          <speciesReference constant="true" species="M_C0115" stoichiometry="1" />
        </listOfProducts>
        <fbc:geneProductAssociation>
          <fbc:geneProductRef fbc:geneProduct="G_PP4840" />
        </fbc:geneProductAssociation>
      </reaction>
      <reaction fast="false" id="R_RR00708" name="L-Leucine:NAD+ oxidoreductase(deaminating)" reversible="true" fbc:lowerFluxBound="cobra_default_lb" fbc:upperFluxBound="cobra_default_ub">
        <listOfReactants>
          <speciesReference constant="true" species="M_C0105" stoichiometry="1" />
          <speciesReference constant="true" species="M_C0001" stoichiometry="1" />
          <speciesReference constant="true" species="M_C0003" stoichiometry="1" />
        </listOfReactants>
        <listOfProducts>
          <speciesReference constant="true" species="M_C0192" stoichiometry="1" />
          <speciesReference constant="true" species="M_C0957" stoichiometry="1" />
          <speciesReference constant="true" species="M_C0004" stoichiometry="1" />
          <speciesReference constant="true" species="M_C0065" stoichiometry="1" />
        </listOfProducts>
        <fbc:geneProductAssociation>
          <fbc:geneProductRef fbc:geneProduct="G_PP4617" />
        </fbc:geneProductAssociation>
      </reaction>
      <reaction fast="false" id="R_RR00082" name="NADPH:oxidized-glutathione oxidoreductase" reversible="true" fbc:lowerFluxBound="cobra_default_lb" fbc:upperFluxBound="cobra_default_ub">
        <listOfReactants>
          <speciesReference constant="true" species="M_C0042" stoichiometry="2" />
          <speciesReference constant="true" species="M_C0006" stoichiometry="1" />
        </listOfReactants>
        <listOfProducts>
          <speciesReference constant="true" species="M_C0005" stoichiometry="1" />
          <speciesReference constant="true" species="M_C0109" stoichiometry="1" />
          <speciesReference constant="true" species="M_C0065" stoichiometry="1" />
        </listOfProducts>
        <fbc:geneProductAssociation>
          <fbc:geneProductRef fbc:geneProduct="G_PP3819" />
        </fbc:geneProductAssociation>
      </reaction>
      <reaction fast="false" id="R_RR00147" name="UDPglucose 4-epimerase" reversible="true" fbc:lowerFluxBound="cobra_default_lb" fbc:upperFluxBound="cobra_default_ub">
        <listOfReactants>
          <speciesReference constant="true" species="M_C0026" stoichiometry="1" />
        </listOfReactants>
        <listOfProducts>
          <speciesReference constant="true" species="M_C0043" stoichiometry="1" />
        </listOfProducts>
        <fbc:geneProductAssociation>
          <fbc:or>
            <fbc:geneProductRef fbc:geneProduct="G_PP3129" />
            <fbc:geneProductRef fbc:geneProduct="G_PP0501" />
          </fbc:or>
        </fbc:geneProductAssociation>
      </reaction>
      <reaction fast="false" id="R_RR08706" name="glycine reversible transport via proton symport" reversible="true" fbc:lowerFluxBound="cobra_default_lb" fbc:upperFluxBound="cobra_default_ub">
        <listOfReactants>
          <speciesReference constant="true" species="M_EC0065" stoichiometry="1" />
          <speciesReference constant="true" species="M_EC0033" stoichiometry="1" />
        </listOfReactants>
        <listOfProducts>
          <speciesReference constant="true" species="M_C0033" stoichiometry="1" />
          <speciesReference constant="true" species="M_C0065" stoichiometry="1" />
        </listOfProducts>
        <fbc:geneProductAssociation>
          <fbc:geneProductRef fbc:geneProduct="G_PP4840" />
        </fbc:geneProductAssociation>
      </reaction>
      <reaction fast="false" id="R_RR00228" name="L-Lysine racemase" reversible="true" fbc:lowerFluxBound="cobra_default_lb" fbc:upperFluxBound="cobra_default_ub">
        <listOfReactants>
          <speciesReference constant="true" species="M_C0039" stoichiometry="1" />
        </listOfReactants>
        <listOfProducts>
          <speciesReference constant="true" species="M_C0538" stoichiometry="1" />
        </listOfProducts>
      </reaction>
      <reaction fast="false" id="R_RR01210" name="L-Isoleucine:2-oxoglutarate aminotransferase" reversible="true" fbc:lowerFluxBound="cobra_default_lb" fbc:upperFluxBound="cobra_default_ub">
        <listOfReactants>
          <speciesReference constant="true" species="M_C0024" stoichiometry="1" />
          <speciesReference constant="true" species="M_C0317" stoichiometry="1" />
        </listOfReactants>
        <listOfProducts>
          <speciesReference constant="true" species="M_C0502" stoichiometry="1" />
          <speciesReference constant="true" species="M_C0023" stoichiometry="1" />
        </listOfProducts>
        <fbc:geneProductAssociation>
          <fbc:geneProductRef fbc:geneProduct="G_PP3511" />
        </fbc:geneProductAssociation>
      </reaction>
      <reaction fast="false" id="R_RR00268" name="ATP:CMP phosphotransferase" reversible="true" fbc:lowerFluxBound="cobra_default_lb" fbc:upperFluxBound="cobra_default_ub">
        <listOfReactants>
          <speciesReference constant="true" species="M_C0046" stoichiometry="1" />
          <speciesReference constant="true" species="M_C0002" stoichiometry="1" />
        </listOfReactants>
        <listOfProducts>
          <speciesReference constant="true" species="M_C0094" stoichiometry="1" />
          <speciesReference constant="true" species="M_C0008" stoichiometry="1" />
        </listOfProducts>
        <fbc:geneProductAssociation>
          <fbc:geneProductRef fbc:geneProduct="G_PP1771" />
        </fbc:geneProductAssociation>
      </reaction>
      <reaction fast="false" id="R_RR00191" name="L-Aspartate:2-oxoglutarate aminotransferase" reversible="true" fbc:lowerFluxBound="cobra_default_lb" fbc:upperFluxBound="cobra_default_ub">
        <listOfReactants>
          <speciesReference constant="true" species="M_C0041" stoichiometry="1" />
          <speciesReference constant="true" species="M_C0024" stoichiometry="1" />
        </listOfReactants>
        <listOfProducts>
          <speciesReference constant="true" species="M_C0032" stoichiometry="1" />
          <speciesReference constant="true" species="M_C0023" stoichiometry="1" />
        </listOfProducts>
        <fbc:geneProductAssociation>
          <fbc:or>
            <fbc:geneProductRef fbc:geneProduct="G_PP3721" />
            <fbc:geneProductRef fbc:geneProduct="G_PP0858" />
            <fbc:geneProductRef fbc:geneProduct="G_PP4692" />
            <fbc:geneProductRef fbc:geneProduct="G_PP1872" />
          </fbc:or>
        </fbc:geneProductAssociation>
      </reaction>
      <reaction fast="false" id="R_RR09735" name="Benzoate transport in via proton symport" reversible="true" fbc:lowerFluxBound="cobra_default_lb" fbc:upperFluxBound="cobra_default_ub">
        <listOfReactants>
          <speciesReference constant="true" species="M_EC0148" stoichiometry="1" />
          <speciesReference constant="true" species="M_EC0065" stoichiometry="1" />
        </listOfReactants>
        <listOfProducts>
          <speciesReference constant="true" species="M_C0148" stoichiometry="1" />
          <speciesReference constant="true" species="M_C0065" stoichiometry="1" />
        </listOfProducts>
        <fbc:geneProductAssociation>
          <fbc:geneProductRef fbc:geneProduct="G_PP3165" />
        </fbc:geneProductAssociation>
      </reaction>
      <reaction fast="false" id="R_RR02467" name="(2S,3R)-3-Hydroxybutane-1,2,3-tricarboxylate hydro-lyase" reversible="true" fbc:lowerFluxBound="cobra_default_lb" fbc:upperFluxBound="cobra_default_ub">
        <listOfReactants>
          <speciesReference constant="true" species="M_C2769" stoichiometry="1" />
        </listOfReactants>
        <listOfProducts>
          <speciesReference constant="true" species="M_C0001" stoichiometry="1" />
          <speciesReference constant="true" species="M_C2571" stoichiometry="1" />
        </listOfProducts>
        <fbc:geneProductAssociation>
          <fbc:geneProductRef fbc:geneProduct="G_PP2336" />
        </fbc:geneProductAssociation>
      </reaction>
      <reaction fast="false" id="R_RR00223" name="UDP-N-acetyl-D-glucosamine 2-epimerase" reversible="true" fbc:lowerFluxBound="cobra_default_lb" fbc:upperFluxBound="cobra_default_ub">
        <listOfReactants>
          <speciesReference constant="true" species="M_C0001" stoichiometry="1" />
          <speciesReference constant="true" species="M_C0037" stoichiometry="1" />
        </listOfReactants>
        <listOfProducts>
          <speciesReference constant="true" species="M_C0014" stoichiometry="1" />
          <speciesReference constant="true" species="M_C0486" stoichiometry="1" />
          <speciesReference constant="true" species="M_C0065" stoichiometry="1" />
        </listOfProducts>
        <fbc:geneProductAssociation>
          <fbc:geneProductRef fbc:geneProduct="G_PP1811" />
        </fbc:geneProductAssociation>
      </reaction>
      <reaction fast="false" id="R_RR00446" name="L-Threonine acetaldehyde-lyase" reversible="true" fbc:lowerFluxBound="cobra_default_lb" fbc:upperFluxBound="cobra_default_ub">
        <listOfReactants>
          <speciesReference constant="true" species="M_C0156" stoichiometry="1" />
        </listOfReactants>
        <listOfProducts>
          <speciesReference constant="true" species="M_C0033" stoichiometry="1" />
          <speciesReference constant="true" species="M_C0069" stoichiometry="1" />
        </listOfProducts>
        <fbc:geneProductAssociation>
          <fbc:geneProductRef fbc:geneProduct="G_PP0321" />
        </fbc:geneProductAssociation>
      </reaction>
      <reaction fast="false" id="R_RR08841" name="THRt2r" reversible="true" fbc:lowerFluxBound="cobra_default_lb" fbc:upperFluxBound="cobra_default_ub">
        <listOfReactants>
          <speciesReference constant="true" species="M_EC0156" stoichiometry="1" />
          <speciesReference constant="true" species="M_EC0065" stoichiometry="1" />
        </listOfReactants>
        <listOfProducts>
          <speciesReference constant="true" species="M_C0156" stoichiometry="1" />
          <speciesReference constant="true" species="M_C0065" stoichiometry="1" />
        </listOfProducts>
        <fbc:geneProductAssociation>
          <fbc:geneProductRef fbc:geneProduct="G_PP3589" />
        </fbc:geneProductAssociation>
      </reaction>
      <reaction fast="false" id="R_RR00420" name="ATP:nucleoside-diphosphate phosphatransferase" reversible="true" fbc:lowerFluxBound="cobra_default_lb" fbc:upperFluxBound="cobra_default_ub">
        <listOfReactants>
          <speciesReference constant="true" species="M_C0088" stoichiometry="1" />
          <speciesReference constant="true" species="M_C0002" stoichiometry="1" />
        </listOfReactants>
        <listOfProducts>
          <speciesReference constant="true" species="M_C0008" stoichiometry="1" />
          <speciesReference constant="true" species="M_C0066" stoichiometry="1" />
        </listOfProducts>
        <fbc:geneProductAssociation>
          <fbc:geneProductRef fbc:geneProduct="G_PP0849" />
        </fbc:geneProductAssociation>
      </reaction>
      <reaction fast="false" id="R_RR00617" name="UMP:pyrophosphate phosphoribosyltransferase" reversible="true" fbc:lowerFluxBound="cobra_default_lb" fbc:upperFluxBound="cobra_default_ub">
        <listOfReactants>
          <speciesReference constant="true" species="M_C0012" stoichiometry="1" />
          <speciesReference constant="true" species="M_C0089" stoichiometry="1" />
        </listOfReactants>
        <listOfProducts>
          <speciesReference constant="true" species="M_C0101" stoichiometry="1" />
          <speciesReference constant="true" species="M_C0090" stoichiometry="1" />
        </listOfProducts>
        <fbc:geneProductAssociation>
          <fbc:or>
            <fbc:geneProductRef fbc:geneProduct="G_PP0746" />
            <fbc:geneProductRef fbc:geneProduct="G_PP4997" />
          </fbc:or>
        </fbc:geneProductAssociation>
      </reaction>
      <reaction fast="false" id="R_RR02629" name="O-Phospho-4-hydroxy-L-threonine:2-oxoglutarate aminotransferase" reversible="true" fbc:lowerFluxBound="cobra_default_lb" fbc:upperFluxBound="cobra_default_ub">
        <listOfReactants>
          <speciesReference constant="true" species="M_C3531" stoichiometry="1" />
          <speciesReference constant="true" species="M_C0024" stoichiometry="1" />
        </listOfReactants>
        <listOfProducts>
          <speciesReference constant="true" species="M_C3530" stoichiometry="1" />
          <speciesReference constant="true" species="M_C0023" stoichiometry="1" />
        </listOfProducts>
        <fbc:geneProductAssociation>
          <fbc:geneProductRef fbc:geneProduct="G_PP1768" />
        </fbc:geneProductAssociation>
      </reaction>
      <reaction fast="false" id="R_RR00079" name="NADPH:NAD+ oxidoreductase (B-specific)" reversible="true" fbc:lowerFluxBound="cobra_default_lb" fbc:upperFluxBound="cobra_default_ub">
        <listOfReactants>
          <speciesReference constant="true" species="M_C0005" stoichiometry="1" />
          <speciesReference constant="true" species="M_C0003" stoichiometry="1" />
        </listOfReactants>
        <listOfProducts>
          <speciesReference constant="true" species="M_C0004" stoichiometry="1" />
          <speciesReference constant="true" species="M_C0006" stoichiometry="1" />
        </listOfProducts>
        <fbc:geneProductAssociation>
          <fbc:or>
            <fbc:geneProductRef fbc:geneProduct="G_PP0155" />
            <fbc:geneProductRef fbc:geneProduct="G_PP2151" />
          </fbc:or>
        </fbc:geneProductAssociation>
      </reaction>
      <reaction fast="false" id="R_RR01271" name="N2-Acetyl-L-ornithine:L-glutamate N-acetyltransferase" reversible="true" fbc:lowerFluxBound="cobra_default_lb" fbc:upperFluxBound="cobra_default_ub">
        <listOfReactants>
          <speciesReference constant="true" species="M_C0337" stoichiometry="1" />
          <speciesReference constant="true" species="M_C0023" stoichiometry="1" />
        </listOfReactants>
        <listOfProducts>
          <speciesReference constant="true" species="M_C0062" stoichiometry="1" />
          <speciesReference constant="true" species="M_C0472" stoichiometry="1" />
        </listOfProducts>
        <fbc:geneProductAssociation>
          <fbc:geneProductRef fbc:geneProduct="G_PP1346" />
        </fbc:geneProductAssociation>
      </reaction>
      <reaction fast="false" id="R_RR00952" name="Nicotinate D-ribonucleotide:pyrophosphate phosphoribosyltransferase" reversible="true" fbc:lowerFluxBound="cobra_default_lb" fbc:upperFluxBound="cobra_default_ub">
        <listOfReactants>
          <speciesReference constant="true" species="M_C0859" stoichiometry="1" />
          <speciesReference constant="true" species="M_C0012" stoichiometry="1" />
        </listOfReactants>
        <listOfProducts>
          <speciesReference constant="true" species="M_C0210" stoichiometry="1" />
          <speciesReference constant="true" species="M_C0101" stoichiometry="1" />
          <speciesReference constant="true" species="M_C0065" stoichiometry="1" />
        </listOfProducts>
        <fbc:geneProductAssociation>
          <fbc:geneProductRef fbc:geneProduct="G_PP4868" />
        </fbc:geneProductAssociation>
      </reaction>
      <reaction fast="false" id="R_RR00989" name="Homoserine O-acetyltransferase" reversible="true" fbc:lowerFluxBound="cobra_default_lb" fbc:upperFluxBound="cobra_default_ub">
        <listOfReactants>
          <speciesReference constant="true" species="M_C0219" stoichiometry="1" />
          <speciesReference constant="true" species="M_C0022" stoichiometry="1" />
        </listOfReactants>
        <listOfProducts>
          <speciesReference constant="true" species="M_C0010" stoichiometry="1" />
          <speciesReference constant="true" species="M_C0779" stoichiometry="1" />
        </listOfProducts>
        <fbc:geneProductAssociation>
          <fbc:geneProductRef fbc:geneProduct="G_PP5097" />
        </fbc:geneProductAssociation>
      </reaction>
      <reaction fast="false" id="R_RR01071" name="Isocitrate hydro-lyase" reversible="true" fbc:lowerFluxBound="cobra_default_lb" fbc:upperFluxBound="cobra_default_ub">
        <listOfReactants>
          <speciesReference constant="true" species="M_C0254" stoichiometry="1" />
          <speciesReference constant="true" species="M_C0065" stoichiometry="3" />
        </listOfReactants>
        <listOfProducts>
          <speciesReference constant="true" species="M_C0001" stoichiometry="1" />
          <speciesReference constant="true" species="M_C0326" stoichiometry="1" />
        </listOfProducts>
        <fbc:geneProductAssociation>
          <fbc:or>
            <fbc:geneProductRef fbc:geneProduct="G_PP2336" />
            <fbc:geneProductRef fbc:geneProduct="G_PP2339" />
            <fbc:geneProductRef fbc:geneProduct="G_PP2112" />
          </fbc:or>
        </fbc:geneProductAssociation>
      </reaction>
      <reaction fast="false" id="R_RR00126" name="L-Glutamate racemase" reversible="true" fbc:lowerFluxBound="cobra_default_lb" fbc:upperFluxBound="cobra_default_ub">
        <listOfReactants>
          <speciesReference constant="true" species="M_C0023" stoichiometry="1" />
        </listOfReactants>
        <listOfProducts>
          <speciesReference constant="true" species="M_C0179" stoichiometry="1" />
        </listOfProducts>
        <fbc:geneProductAssociation>
          <fbc:geneProductRef fbc:geneProduct="G_PP0736" />
        </fbc:geneProductAssociation>
      </reaction>
      <reaction fast="false" id="R_RR02393" name="(S)-4-Amino-5-oxopentanoate:NADP+ 5-oxidoreductase(phosphorylationg)" reversible="true" fbc:lowerFluxBound="cobra_default_lb" fbc:upperFluxBound="cobra_default_ub">
        <listOfReactants>
          <speciesReference constant="true" species="M_C0006" stoichiometry="1" />
          <speciesReference constant="true" species="M_C2309" stoichiometry="1" />
          <speciesReference constant="true" species="M_C0009" stoichiometry="1" />
          <speciesReference constant="true" species="M_C0065" stoichiometry="1" />
        </listOfReactants>
        <listOfProducts>
          <speciesReference constant="true" species="M_C0005" stoichiometry="1" />
          <speciesReference constant="true" species="M_C3348" stoichiometry="1" />
        </listOfProducts>
        <fbc:geneProductAssociation>
          <fbc:geneProductRef fbc:geneProduct="G_PP4811" />
        </fbc:geneProductAssociation>
      </reaction>
      <reaction fast="false" id="R_RR02306" name="5-Phospho-D-ribosylamine:glycine ligase (ADP-forming)" reversible="true" fbc:lowerFluxBound="cobra_default_lb" fbc:upperFluxBound="cobra_default_ub">
        <listOfReactants>
          <speciesReference constant="true" species="M_C1954" stoichiometry="1" />
          <speciesReference constant="true" species="M_C0033" stoichiometry="1" />
          <speciesReference constant="true" species="M_C0002" stoichiometry="1" />
        </listOfReactants>
        <listOfProducts>
          <speciesReference constant="true" species="M_C0008" stoichiometry="1" />
          <speciesReference constant="true" species="M_C0009" stoichiometry="1" />
          <speciesReference constant="true" species="M_C2358" stoichiometry="1" />
          <speciesReference constant="true" species="M_C0065" stoichiometry="1" />
        </listOfProducts>
        <fbc:geneProductAssociation>
          <fbc:geneProductRef fbc:geneProduct="G_PP4823" />
        </fbc:geneProductAssociation>
      </reaction>
      <reaction fast="false" id="R_RR01594" name="D-Glucarate hydro-lyase" reversible="true" fbc:lowerFluxBound="cobra_default_lb" fbc:upperFluxBound="cobra_default_ub">
        <listOfReactants>
          <speciesReference constant="true" species="M_C0599" stoichiometry="1" />
        </listOfReactants>
        <listOfProducts>
          <speciesReference constant="true" species="M_C0001" stoichiometry="1" />
          <speciesReference constant="true" species="M_C0506" stoichiometry="1" />
        </listOfProducts>
        <fbc:geneProductAssociation>
          <fbc:geneProductRef fbc:geneProduct="G_PP4757" />
        </fbc:geneProductAssociation>
      </reaction>
      <reaction fast="false" id="R_RR02346" name="1-(5-Phospho-D-ribosyl)-5-amino-4-imidazolecarboxylate carboxy-lyase" reversible="true" fbc:lowerFluxBound="cobra_default_lb" fbc:upperFluxBound="cobra_default_ub">
        <listOfReactants>
          <speciesReference constant="true" species="M_C2857" stoichiometry="1" />
          <speciesReference constant="true" species="M_C0065" stoichiometry="1" />
        </listOfReactants>
        <listOfProducts>
          <speciesReference constant="true" species="M_C2114" stoichiometry="1" />
          <speciesReference constant="true" species="M_C0011" stoichiometry="1" />
        </listOfProducts>
        <fbc:geneProductAssociation>
          <fbc:and>
            <fbc:geneProductRef fbc:geneProduct="G_PP5335" />
            <fbc:geneProductRef fbc:geneProduct="G_PP5336" />
          </fbc:and>
        </fbc:geneProductAssociation>
      </reaction>
      <reaction fast="false" id="R_RR03900" name="3-Hydroxypropionyl-CoA hydro-lyase" reversible="true" fbc:lowerFluxBound="cobra_default_lb" fbc:upperFluxBound="cobra_default_ub">
        <listOfReactants>
          <speciesReference constant="true" species="M_C3310" stoichiometry="1" />
        </listOfReactants>
        <listOfProducts>
          <speciesReference constant="true" species="M_C0655" stoichiometry="1" />
          <speciesReference constant="true" species="M_C0001" stoichiometry="1" />
        </listOfProducts>
        <fbc:geneProductAssociation>
          <fbc:or>
            <fbc:geneProductRef fbc:geneProduct="G_PP2136" />
            <fbc:geneProductRef fbc:geneProduct="G_PP3283" />
            <fbc:geneProductRef fbc:geneProduct="G_PP3491" />
            <fbc:geneProductRef fbc:geneProduct="G_PP2217" />
            <fbc:geneProductRef fbc:geneProduct="G_PP4066" />
            <fbc:geneProductRef fbc:geneProduct="G_PP1412" />
            <fbc:geneProductRef fbc:geneProduct="G_PP1845" />
            <fbc:geneProductRef fbc:geneProduct="G_PP4030" />
          </fbc:or>
        </fbc:geneProductAssociation>
      </reaction>
      <reaction fast="false" id="R_RR00448" name="Ethanol:NAD+ oxidoreductase" reversible="true" fbc:lowerFluxBound="cobra_default_lb" fbc:upperFluxBound="cobra_default_ub">
        <listOfReactants>
          <speciesReference constant="true" species="M_C0359" stoichiometry="1" />
          <speciesReference constant="true" species="M_C0003" stoichiometry="1" />
        </listOfReactants>
        <listOfProducts>
          <speciesReference constant="true" species="M_C0004" stoichiometry="1" />
          <speciesReference constant="true" species="M_C0069" stoichiometry="1" />
          <speciesReference constant="true" species="M_C0065" stoichiometry="1" />
        </listOfProducts>
        <fbc:geneProductAssociation>
          <fbc:or>
            <fbc:geneProductRef fbc:geneProduct="G_PP1616" />
            <fbc:geneProductRef fbc:geneProduct="G_PP3839" />
          </fbc:or>
        </fbc:geneProductAssociation>
      </reaction>
[truncated: 659,021 more chars]
