# Supplementary material for: Do genome-scale models need exact solvers or clearer standards?
Source: Mol Syst Biol. 2015 Oct 14;11(10):831. doi: 10.15252/msb.20156157 (PMC4631202; doi:10.15252/msb.20156157)
Supplement: Supplementary file 2 — Dataset EV1 [file msb0011-0831-sd2.zip › m_model_collection-master/sbml3/iJR904.xml]

<?xml version='1.0' encoding='UTF-8'?>
<sbml xmlns:fbc="http://www.sbml.org/sbml/level3/version1/fbc/version2" level="3" sboTerm="SBO:0000624" version="1" xmlns="http://www.sbml.org/sbml/level3/version1/core" fbc:required="false">
  <model id="iJR904" fbc:strict="true">
    <listOfUnitDefinitions>
      <unitDefinition id="mmol_per_gDW_per_hr">
        <listOfUnits>
          <unit exponent="1" kind="mole" multiplier="1" scale="-3" />
          <unit exponent="-1" kind="gram" multiplier="1" scale="0" />
          <unit exponent="-1" kind="second" multiplier="3600" scale="0" />
        </listOfUnits>
      </unitDefinition>
    </listOfUnitDefinitions>
    <fbc:listOfObjectives fbc:activeObjective="obj">
      <fbc:objective fbc:id="obj" fbc:type="maximize">
        <fbc:listOfFluxObjectives>
          <fbc:fluxObjective fbc:coefficient="1" fbc:reaction="R_BiomassEcoli" />
        </fbc:listOfFluxObjectives>
      </fbc:objective>
    </fbc:listOfObjectives>
    <listOfParameters>
      <parameter constant="true" id="cobra_default_lb" sboTerm="SBO:0000626" units="mmol_per_gDW_per_hr" value="-999999" />
      <parameter constant="true" id="cobra_default_ub" sboTerm="SBO:0000626" units="mmol_per_gDW_per_hr" value="999999" />
      <parameter constant="true" id="cobra_0_bound" sboTerm="SBO:0000626" units="mmol_per_gDW_per_hr" value="0" />
      <parameter constant="true" id="R_ATPM_upper_bound" sboTerm="SBO:0000625" units="mmol_per_gDW_per_hr" value="7.6" />
      <parameter constant="true" id="R_ATPM_lower_bound" sboTerm="SBO:0000625" units="mmol_per_gDW_per_hr" value="7.6" />
      <parameter constant="true" id="R_EX_glc_DASH_D_e_lower_bound" sboTerm="SBO:0000625" units="mmol_per_gDW_per_hr" value="-10" />
      <parameter constant="true" id="R_EX_o2_e_lower_bound" sboTerm="SBO:0000625" units="mmol_per_gDW_per_hr" value="-20" />
    </listOfParameters>
    <listOfCompartments>
      <compartment constant="true" id="c" name="Cytosol" />
      <compartment constant="true" id="e" name="Extraorganism" />
    </listOfCompartments>
    <listOfSpecies>
      <species boundaryCondition="false" compartment="c" constant="false" hasOnlySubstanceUnits="false" id="M_10fthf_c" name="10-Formyltetrahydrofolate" fbc:charge="-2" fbc:chemicalFormula="C20H21N7O7" />
      <species boundaryCondition="false" compartment="c" constant="false" hasOnlySubstanceUnits="false" id="M_12dgr_EC_c" name="1,2-Diacylglycerol  (E.coli)" fbc:charge="0" fbc:chemicalFormula="C1836H3448O250" />
      <species boundaryCondition="false" compartment="c" constant="false" hasOnlySubstanceUnits="false" id="M_12ppd_DASH_S_c" name="(S)-Propane-1,2-diol" fbc:charge="0" fbc:chemicalFormula="C3H8O2" />
      <species boundaryCondition="false" compartment="e" constant="false" hasOnlySubstanceUnits="false" id="M_12ppd_DASH_S_e" name="(S)-Propane-1,2-diol" fbc:charge="0" fbc:chemicalFormula="C3H8O2" />
      <species boundaryCondition="false" compartment="c" constant="false" hasOnlySubstanceUnits="false" id="M_13dpg_c" name="3-Phospho-D-glyceroyl phosphate" fbc:charge="-4" fbc:chemicalFormula="C3H4O10P2" />
      <species boundaryCondition="false" compartment="c" constant="false" hasOnlySubstanceUnits="false" id="M_15dap_c" name="1,5-Diaminopentane" fbc:charge="2" fbc:chemicalFormula="C5H16N2" />
      <species boundaryCondition="false" compartment="e" constant="false" hasOnlySubstanceUnits="false" id="M_15dap_e" name="1,5-Diaminopentane" fbc:charge="2" fbc:chemicalFormula="C5H16N2" />
      <species boundaryCondition="false" compartment="c" constant="false" hasOnlySubstanceUnits="false" id="M_1pyr5c_c" name="1-Pyrroline-5-carboxylate" fbc:charge="-1" fbc:chemicalFormula="C5H6NO2" />
      <species boundaryCondition="false" compartment="c" constant="false" hasOnlySubstanceUnits="false" id="M_23ddhb_c" name="2,3-Dihydro-2,3-dihydroxybenzoate" fbc:charge="-1" fbc:chemicalFormula="C7H7O4" />
      <species boundaryCondition="false" compartment="c" constant="false" hasOnlySubstanceUnits="false" id="M_23dhb_c" name="2,3-Dihydroxybenzoate" fbc:charge="-1" fbc:chemicalFormula="C7H5O4" />
      <species boundaryCondition="false" compartment="c" constant="false" hasOnlySubstanceUnits="false" id="M_23dhba_c" name="(2,3-Dihydroxybenzoyl)adenylate" fbc:charge="-2" fbc:chemicalFormula="C17H16N5O10P" />
      <species boundaryCondition="false" compartment="c" constant="false" hasOnlySubstanceUnits="false" id="M_23dhdp_c" name="2,3-Dihydrodipicolinate" fbc:charge="-2" fbc:chemicalFormula="C7H5NO4" />
      <species boundaryCondition="false" compartment="c" constant="false" hasOnlySubstanceUnits="false" id="M_23dhmb_c" name="(R)-2,3-Dihydroxy-3-methylbutanoate" fbc:charge="-1" fbc:chemicalFormula="C5H9O4" />
      <species boundaryCondition="false" compartment="c" constant="false" hasOnlySubstanceUnits="false" id="M_23dhmp_c" name="(R)-2,3-Dihydroxy-3-methylpentanoate" fbc:charge="-1" fbc:chemicalFormula="C6H11O4" />
      <species boundaryCondition="false" compartment="c" constant="false" hasOnlySubstanceUnits="false" id="M_23doguln_c" name="2,3-Dioxo-L-gulonate" fbc:charge="-1" fbc:chemicalFormula="C6H7O7" />
      <species boundaryCondition="false" compartment="c" constant="false" hasOnlySubstanceUnits="false" id="M_25aics_c" name="(S)-2-[5-Amino-1-(5-phospho-D-ribosyl)imidazole-4-carboxamido]succinate" fbc:charge="-4" fbc:chemicalFormula="C13H15N4O12P" />
      <species boundaryCondition="false" compartment="c" constant="false" hasOnlySubstanceUnits="false" id="M_25dkglcn_c" name="2,5-diketo-D-gluconate" fbc:charge="-1" fbc:chemicalFormula="C6H7O7" />
      <species boundaryCondition="false" compartment="c" constant="false" hasOnlySubstanceUnits="false" id="M_25drapp_c" name="2,5-Diamino-6-(ribosylamino)-4-(3H)-pyrimidinone 5'-phosphate" fbc:charge="-2" fbc:chemicalFormula="C9H14N5O8P" />
      <species boundaryCondition="false" compartment="c" constant="false" hasOnlySubstanceUnits="false" id="M_26dap_DASH_LL_c" name="LL-2,6-Diaminoheptanedioate" fbc:charge="0" fbc:chemicalFormula="C7H14N2O4" />
      <species boundaryCondition="false" compartment="c" constant="false" hasOnlySubstanceUnits="false" id="M_26dap_DASH_M_c" name="meso-2,6-Diaminoheptanedioate" fbc:charge="0" fbc:chemicalFormula="C7H14N2O4" />
      <species boundaryCondition="false" compartment="e" constant="false" hasOnlySubstanceUnits="false" id="M_26dap_DASH_M_e" name="meso-2,6-Diaminoheptanedioate" fbc:charge="0" fbc:chemicalFormula="C7H14N2O4" />
      <species boundaryCondition="false" compartment="c" constant="false" hasOnlySubstanceUnits="false" id="M_2ahbut_c" name="(S)-2-Aceto-2-hydroxybutanoate" fbc:charge="-1" fbc:chemicalFormula="C6H9O4" />
      <species boundaryCondition="false" compartment="c" constant="false" hasOnlySubstanceUnits="false" id="M_2aobut_c" name="L-2-Amino-3-oxobutanoate" fbc:charge="0" fbc:chemicalFormula="C4H7NO3" />
      <species boundaryCondition="false" compartment="c" constant="false" hasOnlySubstanceUnits="false" id="M_2cpr5p_c" name="1-(2-Carboxyphenylamino)-1-deoxy-D-ribulose 5-phosphate" fbc:charge="-3" fbc:chemicalFormula="C12H13NO9P" />
      <species boundaryCondition="false" compartment="c" constant="false" hasOnlySubstanceUnits="false" id="M_2dda7p_c" name="2-Dehydro-3-deoxy-D-arabino-heptonate 7-phosphate" fbc:charge="-3" fbc:chemicalFormula="C7H10O10P" />
      <species boundaryCondition="false" compartment="c" constant="false" hasOnlySubstanceUnits="false" id="M_2ddg6p_c" name="2-Dehydro-3-deoxy-D-gluconate 6-phosphate" fbc:charge="-3" fbc:chemicalFormula="C6H8O9P" />
      <species boundaryCondition="false" compartment="c" constant="false" hasOnlySubstanceUnits="false" id="M_2ddglcn_c" name="2-Dehydro-3-deoxy-D-gluconate" fbc:charge="-1" fbc:chemicalFormula="C6H9O6" />
      <species boundaryCondition="false" compartment="e" constant="false" hasOnlySubstanceUnits="false" id="M_2ddglcn_e" name="2-Dehydro-3-deoxy-D-gluconate" fbc:charge="-1" fbc:chemicalFormula="C6H9O6" />
      <species boundaryCondition="false" compartment="c" constant="false" hasOnlySubstanceUnits="false" id="M_2dh3dgal6p_c" name="2-Dehydro-3-deoxy-D-galactonate 6-phosphate" fbc:charge="-3" fbc:chemicalFormula="C6H8O9P" />
      <species boundaryCondition="false" compartment="c" constant="false" hasOnlySubstanceUnits="false" id="M_2dh3dgal_c" name="2-Dehydro-3-deoxy-D-galactonate" fbc:charge="-1" fbc:chemicalFormula="C6H9O6" />
      <species boundaryCondition="false" compartment="c" constant="false" hasOnlySubstanceUnits="false" id="M_2dhglcn_c" name="2-Dehydro-D-gluconate" fbc:charge="-1" fbc:chemicalFormula="C6H9O7" />
      <species boundaryCondition="false" compartment="c" constant="false" hasOnlySubstanceUnits="false" id="M_2dhguln_c" name="2-Dehydro-L-gulonate" fbc:charge="-1" fbc:chemicalFormula="C6H9O7" />
      <species boundaryCondition="false" compartment="c" constant="false" hasOnlySubstanceUnits="false" id="M_2dhp_c" name="2-Dehydropantoate" fbc:charge="-1" fbc:chemicalFormula="C6H9O4" />
      <species boundaryCondition="false" compartment="c" constant="false" hasOnlySubstanceUnits="false" id="M_2dmmq8_c" name="2-Demethylmenaquinone 8" fbc:charge="0" fbc:chemicalFormula="C50H70O2" />
      <species boundaryCondition="false" compartment="c" constant="false" hasOnlySubstanceUnits="false" id="M_2dmmql8_c" name="2-Demethylmenaquinol 8" fbc:charge="0" fbc:chemicalFormula="C50H72O2" />
      <species boundaryCondition="false" compartment="c" constant="false" hasOnlySubstanceUnits="false" id="M_2dr1p_c" name="2-Deoxy-D-ribose 1-phosphate" fbc:charge="-2" fbc:chemicalFormula="C5H9O7P" />
      <species boundaryCondition="false" compartment="c" constant="false" hasOnlySubstanceUnits="false" id="M_2dr5p_c" name="2-Deoxy-D-ribose 5-phosphate" fbc:charge="-2" fbc:chemicalFormula="C5H9O7P" />
      <species boundaryCondition="false" compartment="c" constant="false" hasOnlySubstanceUnits="false" id="M_2h3oppan_c" name="2-Hydroxy-3-oxopropanoate" fbc:charge="-1" fbc:chemicalFormula="C3H3O4" />
      <species boundaryCondition="false" compartment="c" constant="false" hasOnlySubstanceUnits="false" id="M_2ippm_c" name="2-Isopropylmaleate" fbc:charge="-2" fbc:chemicalFormula="C7H8O4" />
      <species boundaryCondition="false" compartment="c" constant="false" hasOnlySubstanceUnits="false" id="M_2kmb_c" name="2-keto-4-methylthiobutyrate" fbc:charge="-1" fbc:chemicalFormula="C5H7O3S" />
      <species boundaryCondition="false" compartment="c" constant="false" hasOnlySubstanceUnits="false" id="M_2mahmp_c" name="2-Methyl-4-amino-5-hydroxymethylpyrimidine diphosphate" fbc:charge="-3" fbc:chemicalFormula="C6H8N3O7P2" />
      <species boundaryCondition="false" compartment="c" constant="false" hasOnlySubstanceUnits="false" id="M_2mcacn_c" name="cis-2-Methylaconitate" fbc:charge="-3" fbc:chemicalFormula="C7H5O6" />
      <species boundaryCondition="false" compartment="c" constant="false" hasOnlySubstanceUnits="false" id="M_2mcit_c" name="2-Methylcitrate" fbc:charge="-3" fbc:chemicalFormula="C7H7O7" />
      <species boundaryCondition="false" compartment="c" constant="false" hasOnlySubstanceUnits="false" id="M_2me4p_c" name="2-C-methyl-D-erythritol 4-phosphate" fbc:charge="-2" fbc:chemicalFormula="C5H11O7P" />
      <species boundaryCondition="false" compartment="c" constant="false" hasOnlySubstanceUnits="false" id="M_2mecdp_c" name="2-C-methyl-D-erythritol 2,4-cyclodiphosphate" fbc:charge="-2" fbc:chemicalFormula="C5H10O9P2" />
      <species boundaryCondition="false" compartment="c" constant="false" hasOnlySubstanceUnits="false" id="M_2obut_c" name="2-Oxobutanoate" fbc:charge="-1" fbc:chemicalFormula="C4H5O3" />
      <species boundaryCondition="false" compartment="c" constant="false" hasOnlySubstanceUnits="false" id="M_2ohph_c" name="2-Octaprenyl-6-hydroxyphenol" fbc:charge="0" fbc:chemicalFormula="C46H70O2" />
      <species boundaryCondition="false" compartment="c" constant="false" hasOnlySubstanceUnits="false" id="M_2ombzl_c" name="2-Octaprenyl-6-methoxy-1,4-benzoquinol" fbc:charge="0" fbc:chemicalFormula="C47H72O3" />
      <species boundaryCondition="false" compartment="c" constant="false" hasOnlySubstanceUnits="false" id="M_2omhmbl_c" name="2-Octaprenyl-3-methyl-5-hydroxy-6-methoxy-1,4-benzoquinol" fbc:charge="0" fbc:chemicalFormula="C48H74O4" />
      <species boundaryCondition="false" compartment="c" constant="false" hasOnlySubstanceUnits="false" id="M_2ommbl_c" name="2-Octaprenyl-3-methyl-6-methoxy- 1,4-benzoquinol" fbc:charge="0" fbc:chemicalFormula="C48H74O3" />
      <species boundaryCondition="false" compartment="c" constant="false" hasOnlySubstanceUnits="false" id="M_2omph_c" name="2-Octaprenyl-6-methoxyphenol" fbc:charge="0" fbc:chemicalFormula="C47H72O2" />
      <species boundaryCondition="false" compartment="c" constant="false" hasOnlySubstanceUnits="false" id="M_2oph_c" name="2-Octaprenylphenol" fbc:charge="0" fbc:chemicalFormula="C46H70O" />
      <species boundaryCondition="false" compartment="c" constant="false" hasOnlySubstanceUnits="false" id="M_2p4c2me_c" name="2-phospho-4-(cytidine 5'-diphospho)-2-C-methyl-D-erythritol" fbc:charge="-4" fbc:chemicalFormula="C14H22N3O17P3" />
      <species boundaryCondition="false" compartment="c" constant="false" hasOnlySubstanceUnits="false" id="M_2pg_c" name="D-Glycerate 2-phosphate" fbc:charge="-3" fbc:chemicalFormula="C3H4O7P" />
      <species boundaryCondition="false" compartment="c" constant="false" hasOnlySubstanceUnits="false" id="M_2pglyc_c" name="2-Phosphoglycolate" fbc:charge="-3" fbc:chemicalFormula="C2H2O6P" />
      <species boundaryCondition="false" compartment="c" constant="false" hasOnlySubstanceUnits="false" id="M_2shchc_c" name="2-Succinyl-6-hydroxy-2,4-cyclohexadiene-1-carboxylate" fbc:charge="-2" fbc:chemicalFormula="C11H10O6" />
      <species boundaryCondition="false" compartment="c" constant="false" hasOnlySubstanceUnits="false" id="M_34hpp_c" name="3-(4-Hydroxyphenyl)pyruvate" fbc:charge="-1" fbc:chemicalFormula="C9H7O4" />
      <species boundaryCondition="false" compartment="c" constant="false" hasOnlySubstanceUnits="false" id="M_3c2hmp_c" name="3-Carboxy-2-hydroxy-4-methylpentanoate" fbc:charge="-2" fbc:chemicalFormula="C7H10O5" />
      <species boundaryCondition="false" compartment="c" constant="false" hasOnlySubstanceUnits="false" id="M_3c3hmp_c" name="3-Carboxy-3-hydroxy-4-methylpentanoate" fbc:charge="-2" fbc:chemicalFormula="C7H10O5" />
      <species boundaryCondition="false" compartment="c" constant="false" hasOnlySubstanceUnits="false" id="M_3c4mop_c" name="3-Carboxy-4-methyl-2-oxopentanoate" fbc:charge="-2" fbc:chemicalFormula="C7H8O5" />
      <species boundaryCondition="false" compartment="c" constant="false" hasOnlySubstanceUnits="false" id="M_3dhguln_c" name="3-Dehydro-L-gulonate" fbc:charge="-1" fbc:chemicalFormula="C6H9O7" />
      <species boundaryCondition="false" compartment="c" constant="false" hasOnlySubstanceUnits="false" id="M_3dhgulnp_c" name="3-keto-L-gulonate-6-phosphate" fbc:charge="-3" fbc:chemicalFormula="C6H8O10P" />
      <species boundaryCondition="false" compartment="c" constant="false" hasOnlySubstanceUnits="false" id="M_3dhq_c" name="3-Dehydroquinate" fbc:charge="-1" fbc:chemicalFormula="C7H9O6" />
      <species boundaryCondition="false" compartment="c" constant="false" hasOnlySubstanceUnits="false" id="M_3dhsk_c" name="3-Dehydroshikimate" fbc:charge="-1" fbc:chemicalFormula="C7H7O5" />
      <species boundaryCondition="false" compartment="c" constant="false" hasOnlySubstanceUnits="false" id="M_3hcinnm_c" name="3-hydroxycinnamic acid" fbc:charge="-1" fbc:chemicalFormula="C9H7O3" />
      <species boundaryCondition="false" compartment="e" constant="false" hasOnlySubstanceUnits="false" id="M_3hcinnm_e" name="3-hydroxycinnamic acid" fbc:charge="-1" fbc:chemicalFormula="C9H7O3" />
      <species boundaryCondition="false" compartment="c" constant="false" hasOnlySubstanceUnits="false" id="M_3hmrsACP_c" name="(R)-3-Hydroxytetradecanoyl-[acyl-carrier protein]" fbc:charge="-1" fbc:chemicalFormula="C25H47N2O9PRS" />
      <species boundaryCondition="false" compartment="c" constant="false" hasOnlySubstanceUnits="false" id="M_3hpppn_c" name="3-(3-hydroxy-phenyl)propionate" fbc:charge="-1" fbc:chemicalFormula="C9H9O3" />
      <species boundaryCondition="false" compartment="e" constant="false" hasOnlySubstanceUnits="false" id="M_3hpppn_e" name="3-(3-hydroxy-phenyl)propionate" fbc:charge="-1" fbc:chemicalFormula="C9H9O3" />
      <species boundaryCondition="false" compartment="c" constant="false" hasOnlySubstanceUnits="false" id="M_3ig3p_c" name="C'-(3-Indolyl)-glycerol 3-phosphate" fbc:charge="-2" fbc:chemicalFormula="C11H12NO6P" />
      <species boundaryCondition="false" compartment="c" constant="false" hasOnlySubstanceUnits="false" id="M_3mob_c" name="3-Methyl-2-oxobutanoate" fbc:charge="-1" fbc:chemicalFormula="C5H7O3" />
      <species boundaryCondition="false" compartment="c" constant="false" hasOnlySubstanceUnits="false" id="M_3mop_c" name="(S)-3-Methyl-2-oxopentanoate" fbc:charge="-1" fbc:chemicalFormula="C6H9O3" />
      <species boundaryCondition="false" compartment="c" constant="false" hasOnlySubstanceUnits="false" id="M_3ophb_c" name="3-Octaprenyl-4-hydroxybenzoate" fbc:charge="-1" fbc:chemicalFormula="C47H69O3" />
      <species boundaryCondition="false" compartment="c" constant="false" hasOnlySubstanceUnits="false" id="M_3pg_c" name="3-Phospho-D-glycerate" fbc:charge="-3" fbc:chemicalFormula="C3H4O7P" />
      <species boundaryCondition="false" compartment="c" constant="false" hasOnlySubstanceUnits="false" id="M_3php_c" name="3-Phosphohydroxypyruvate" fbc:charge="-3" fbc:chemicalFormula="C3H2O7P" />
      <species boundaryCondition="false" compartment="c" constant="false" hasOnlySubstanceUnits="false" id="M_3psme_c" name="5-O-(1-Carboxyvinyl)-3-phosphoshikimate" fbc:charge="-4" fbc:chemicalFormula="C10H9O10P" />
      <species boundaryCondition="false" compartment="c" constant="false" hasOnlySubstanceUnits="false" id="M_4abut_c" name="4-Aminobutanoate" fbc:charge="0" fbc:chemicalFormula="C4H9NO2" />
      <species boundaryCondition="false" compartment="e" constant="false" hasOnlySubstanceUnits="false" id="M_4abut_e" name="4-Aminobutanoate" fbc:charge="0" fbc:chemicalFormula="C4H9NO2" />
      <species boundaryCondition="false" compartment="c" constant="false" hasOnlySubstanceUnits="false" id="M_4abutn_c" name="4-Aminobutanal" fbc:charge="1" fbc:chemicalFormula="C4H10NO" />
      <species boundaryCondition="false" compartment="c" constant="false" hasOnlySubstanceUnits="false" id="M_4abz_c" name="4-Aminobenzoate" fbc:charge="-1" fbc:chemicalFormula="C7H6NO2" />
      <species boundaryCondition="false" compartment="c" constant="false" hasOnlySubstanceUnits="false" id="M_4adcho_c" name="4-amino-4-deoxychorismate" fbc:charge="-1" fbc:chemicalFormula="C10H10NO5" />
      <species boundaryCondition="false" compartment="c" constant="false" hasOnlySubstanceUnits="false" id="M_4ahmmp_c" name="4-Amino-5-hydroxymethyl-2-methylpyrimidine" fbc:charge="0" fbc:chemicalFormula="C6H9N3O" />
      <species boundaryCondition="false" compartment="c" constant="false" hasOnlySubstanceUnits="false" id="M_4ampm_c" name="4-Amino-2-methyl-5-phosphomethylpyrimidine" fbc:charge="-2" fbc:chemicalFormula="C6H8N3O4P" />
      <species boundaryCondition="false" compartment="c" constant="false" hasOnlySubstanceUnits="false" id="M_4c2me_c" name="4-(cytidine 5'-diphospho)-2-C-methyl-D-erythritol" fbc:charge="-2" fbc:chemicalFormula="C14H23N3O14P2" />
      <species boundaryCondition="false" compartment="c" constant="false" hasOnlySubstanceUnits="false" id="M_4h2opntn_c" name="4-Hydroxy-2-oxopentanoate" fbc:charge="-1" fbc:chemicalFormula="C5H7O4" />
      <species boundaryCondition="false" compartment="c" constant="false" hasOnlySubstanceUnits="false" id="M_4hba_c" name="4-Hydroxy-benzyl alcohol" fbc:charge="0" fbc:chemicalFormula="C7H8O2" />
      <species boundaryCondition="false" compartment="c" constant="false" hasOnlySubstanceUnits="false" id="M_4hbz_c" name="4-Hydroxybenzoate" fbc:charge="-1" fbc:chemicalFormula="C7H5O3" />
      <species boundaryCondition="false" compartment="c" constant="false" hasOnlySubstanceUnits="false" id="M_4hthr_c" name="4-Hydroxy-L-threonine" fbc:charge="0" fbc:chemicalFormula="C4H9NO4" />
      <species boundaryCondition="false" compartment="c" constant="false" hasOnlySubstanceUnits="false" id="M_4mhetz_c" name="4-Methyl-5-(2-hydroxyethyl)-thiazole" fbc:charge="0" fbc:chemicalFormula="C6H9NOS" />
      <species boundaryCondition="false" compartment="c" constant="false" hasOnlySubstanceUnits="false" id="M_4mop_c" name="4-Methyl-2-oxopentanoate" fbc:charge="-1" fbc:chemicalFormula="C6H9O3" />
      <species boundaryCondition="false" compartment="c" constant="false" hasOnlySubstanceUnits="false" id="M_4mpetz_c" name="4-Methyl-5-(2-phosphoethyl)-thiazole" fbc:charge="-2" fbc:chemicalFormula="C6H8NO4PS" />
      <species boundaryCondition="false" compartment="c" constant="false" hasOnlySubstanceUnits="false" id="M_4pasp_c" name="4-Phospho-L-aspartate" fbc:charge="-2" fbc:chemicalFormula="C4H6NO7P" />
      <species boundaryCondition="false" compartment="c" constant="false" hasOnlySubstanceUnits="false" id="M_4per_c" name="4-Phospho-D-erythronate" fbc:charge="-3" fbc:chemicalFormula="C4H6O8P" />
      <species boundaryCondition="false" compartment="c" constant="false" hasOnlySubstanceUnits="false" id="M_4ppan_c" name="D-4'-Phosphopantothenate" fbc:charge="-3" fbc:chemicalFormula="C9H15NO8P" />
      <species boundaryCondition="false" compartment="c" constant="false" hasOnlySubstanceUnits="false" id="M_4ppcys_c" name="N-((R)-4-Phosphopantothenoyl)-L-cysteine" fbc:charge="-3" fbc:chemicalFormula="C12H20N2O9PS" />
      <species boundaryCondition="false" compartment="c" constant="false" hasOnlySubstanceUnits="false" id="M_4r5au_c" name="4-(1-D-Ribitylamino)-5-aminouracil" fbc:charge="0" fbc:chemicalFormula="C9H16N4O6" />
      <species boundaryCondition="false" compartment="c" constant="false" hasOnlySubstanceUnits="false" id="M_5aizc_c" name="5-amino-1-(5-phospho-D-ribosyl)imidazole-4-carboxylate" fbc:charge="-3" fbc:chemicalFormula="C9H11N3O9P" />
      <species boundaryCondition="false" compartment="c" constant="false" hasOnlySubstanceUnits="false" id="M_5aop_c" name="5-Amino-4-oxopentanoate" fbc:charge="0" fbc:chemicalFormula="C5H9NO3" />
      <species boundaryCondition="false" compartment="c" constant="false" hasOnlySubstanceUnits="false" id="M_5aprbu_c" name="5-Amino-6-(5'-phosphoribitylamino)uracil" fbc:charge="-2" fbc:chemicalFormula="C9H15N4O9P" />
      <species boundaryCondition="false" compartment="c" constant="false" hasOnlySubstanceUnits="false" id="M_5apru_c" name="5-Amino-6-(5'-phosphoribosylamino)uracil" fbc:charge="-2" fbc:chemicalFormula="C9H13N4O9P" />
      <species boundaryCondition="false" compartment="c" constant="false" hasOnlySubstanceUnits="false" id="M_5caiz_c" name="5-phosphoribosyl-5-carboxyaminoimidazole" fbc:charge="-3" fbc:chemicalFormula="C9H11N3O9P" />
      <species boundaryCondition="false" compartment="c" constant="false" hasOnlySubstanceUnits="false" id="M_5dglcn_c" name="5-Dehydro-D-gluconate" fbc:charge="-1" fbc:chemicalFormula="C6H9O7" />
      <species boundaryCondition="false" compartment="c" constant="false" hasOnlySubstanceUnits="false" id="M_5dh4dglc_c" name="5-Dehydro-4-deoxy-D-glucarate" fbc:charge="-2" fbc:chemicalFormula="C6H6O7" />
      <species boundaryCondition="false" compartment="c" constant="false" hasOnlySubstanceUnits="false" id="M_5mdr1p_c" name="5-Methylthio-5-deoxy-D-ribose 1-phosphate" fbc:charge="-2" fbc:chemicalFormula="C6H11O7PS" />
      <species boundaryCondition="false" compartment="c" constant="false" hasOnlySubstanceUnits="false" id="M_5mdru1p_c" name="5-Methylthio-5-deoxy-D-ribulose 1-phosphate" fbc:charge="-2" fbc:chemicalFormula="C6H11O7PS" />
      <species boundaryCondition="false" compartment="c" constant="false" hasOnlySubstanceUnits="false" id="M_5mta_c" name="5-Methylthioadenosine" fbc:charge="0" fbc:chemicalFormula="C11H15N5O3S" />
      <species boundaryCondition="false" compartment="c" constant="false" hasOnlySubstanceUnits="false" id="M_5mthf_c" name="5-Methyltetrahydrofolate" fbc:charge="-1" fbc:chemicalFormula="C20H24N7O6" />
      <species boundaryCondition="false" compartment="c" constant="false" hasOnlySubstanceUnits="false" id="M_5mtr_c" name="5-Methylthio-D-ribose" fbc:charge="0" fbc:chemicalFormula="C6H12O4S" />
      <species boundaryCondition="false" compartment="c" constant="false" hasOnlySubstanceUnits="false" id="M_5prdmbz_c" name="N1-(5-Phospho-alpha-D-ribosyl)-5,6-dimethylbenzimidazole" fbc:charge="-2" fbc:chemicalFormula="C14H17N2O7P" />
      <species boundaryCondition="false" compartment="c" constant="false" hasOnlySubstanceUnits="false" id="M_6hmhpt_c" name="6-hydroxymethyl dihydropterin" fbc:charge="0" fbc:chemicalFormula="C7H9N5O2" />
      <species boundaryCondition="false" compartment="c" constant="false" hasOnlySubstanceUnits="false" id="M_6hmhptpp_c" name="6-hydroxymethyl-dihydropterin pyrophosphate" fbc:charge="-3" fbc:chemicalFormula="C7H8N5O8P2" />
      <species boundaryCondition="false" compartment="c" constant="false" hasOnlySubstanceUnits="false" id="M_6pgc_c" name="6-Phospho-D-gluconate" fbc:charge="-3" fbc:chemicalFormula="C6H10O10P" />
      <species boundaryCondition="false" compartment="c" constant="false" hasOnlySubstanceUnits="false" id="M_6pgl_c" name="6-phospho-D-glucono-1,5-lactone" fbc:charge="-2" fbc:chemicalFormula="C6H9O9P" />
      <species boundaryCondition="false" compartment="c" constant="false" hasOnlySubstanceUnits="false" id="M_8aonn_c" name="8-Amino-7-oxononanoate" fbc:charge="0" fbc:chemicalFormula="C9H17NO3" />
      <species boundaryCondition="false" compartment="c" constant="false" hasOnlySubstanceUnits="false" id="M_ACP_c" name="acyl carrier protein" fbc:charge="-1" fbc:chemicalFormula="C11H21N2O7PRS" />
      <species boundaryCondition="false" compartment="c" constant="false" hasOnlySubstanceUnits="false" id="M_N1aspmd_c" name="N1-Acetylspermidine" fbc:charge="2" fbc:chemicalFormula="C9H23N3O" />
      <species boundaryCondition="false" compartment="c" constant="false" hasOnlySubstanceUnits="false" id="M_aacald_c" name="Aminoacetaldehyde" fbc:charge="1" fbc:chemicalFormula="C2H6NO" />
      <species boundaryCondition="false" compartment="c" constant="false" hasOnlySubstanceUnits="false" id="M_aacoa_c" name="Acetoacetyl-CoA" fbc:charge="-4" fbc:chemicalFormula="C25H36N7O18P3S" />
      <species boundaryCondition="false" compartment="c" constant="false" hasOnlySubstanceUnits="false" id="M_acACP_c" name="Acetyl-ACP" fbc:charge="-1" fbc:chemicalFormula="C13H23N2O8PRS" />
      <species boundaryCondition="false" compartment="c" constant="false" hasOnlySubstanceUnits="false" id="M_ac_c" name="Acetate" fbc:charge="-1" fbc:chemicalFormula="C2H3O2" />
      <species boundaryCondition="false" compartment="e" constant="false" hasOnlySubstanceUnits="false" id="M_ac_e" name="Acetate" fbc:charge="-1" fbc:chemicalFormula="C2H3O2" />
      <species boundaryCondition="false" compartment="c" constant="false" hasOnlySubstanceUnits="false" id="M_acac_c" name="Acetoacetate" fbc:charge="-1" fbc:chemicalFormula="C4H5O3" />
      <species boundaryCondition="false" compartment="e" constant="false" hasOnlySubstanceUnits="false" id="M_acac_e" name="Acetoacetate" fbc:charge="-1" fbc:chemicalFormula="C4H5O3" />
      <species boundaryCondition="false" compartment="c" constant="false" hasOnlySubstanceUnits="false" id="M_acald_c" name="Acetaldehyde" fbc:charge="0" fbc:chemicalFormula="C2H4O" />
      <species boundaryCondition="false" compartment="e" constant="false" hasOnlySubstanceUnits="false" id="M_acald_e" name="Acetaldehyde" fbc:charge="0" fbc:chemicalFormula="C2H4O" />
      <species boundaryCondition="false" compartment="c" constant="false" hasOnlySubstanceUnits="false" id="M_accoa_c" name="Acetyl-CoA" fbc:charge="-4" fbc:chemicalFormula="C23H34N7O17P3S" />
      <species boundaryCondition="false" compartment="c" constant="false" hasOnlySubstanceUnits="false" id="M_acg5p_c" name="N-Acetyl-L-glutamyl 5-phosphate" fbc:charge="-3" fbc:chemicalFormula="C7H9NO8P" />
      <species boundaryCondition="false" compartment="c" constant="false" hasOnlySubstanceUnits="false" id="M_acg5sa_c" name="N-Acetyl-L-glutamate 5-semialdehyde" fbc:charge="-1" fbc:chemicalFormula="C7H10NO4" />
      <species boundaryCondition="false" compartment="c" constant="false" hasOnlySubstanceUnits="false" id="M_acgam1p_c" name="N-Acetyl-D-glucosamine 1-phosphate" fbc:charge="-2" fbc:chemicalFormula="C8H14NO9P" />
      <species boundaryCondition="false" compartment="c" constant="false" hasOnlySubstanceUnits="false" id="M_acgam6p_c" name="N-Acetyl-D-glucosamine 6-phosphate" fbc:charge="-2" fbc:chemicalFormula="C8H14NO9P" />
      <species boundaryCondition="false" compartment="e" constant="false" hasOnlySubstanceUnits="false" id="M_acgam_e" name="N-Acetyl-D-glucosamine" fbc:charge="0" fbc:chemicalFormula="C8H15NO6" />
      <species boundaryCondition="false" compartment="c" constant="false" hasOnlySubstanceUnits="false" id="M_acglu_c" name="N-Acetyl-L-glutamate" fbc:charge="-2" fbc:chemicalFormula="C7H9NO5" />
      <species boundaryCondition="false" compartment="c" constant="false" hasOnlySubstanceUnits="false" id="M_acmana_c" name="N-Acetyl-D-mannosamine" fbc:charge="0" fbc:chemicalFormula="C8H15NO6" />
      <species boundaryCondition="false" compartment="e" constant="false" hasOnlySubstanceUnits="false" id="M_acmana_e" name="N-Acetyl-D-mannosamine" fbc:charge="0" fbc:chemicalFormula="C8H15NO6" />
      <species boundaryCondition="false" compartment="c" constant="false" hasOnlySubstanceUnits="false" id="M_acmanap_c" name="N-Acetyl-D-mannosamine 6-phosphate" fbc:charge="-2" fbc:chemicalFormula="C8H14NO9P" />
      <species boundaryCondition="false" compartment="c" constant="false" hasOnlySubstanceUnits="false" id="M_acnam_c" name="N-Acetylneuraminate" fbc:charge="-1" fbc:chemicalFormula="C11H18NO9" />
      <species boundaryCondition="false" compartment="e" constant="false" hasOnlySubstanceUnits="false" id="M_acnam_e" name="N-Acetylneuraminate" fbc:charge="-1" fbc:chemicalFormula="C11H18NO9" />
      <species boundaryCondition="false" compartment="c" constant="false" hasOnlySubstanceUnits="false" id="M_acon_DASH_T_c" name="trans-Aconitate" fbc:charge="-3" fbc:chemicalFormula="C6H3O6" />
      <species boundaryCondition="false" compartment="c" constant="false" hasOnlySubstanceUnits="false" id="M_aconm_c" name="E-3-carboxy-2-pentenedioate 6-methyl ester" fbc:charge="-2" fbc:chemicalFormula="C7H6O6" />
      <species boundaryCondition="false" compartment="c" constant="false" hasOnlySubstanceUnits="false" id="M_acorn_c" name="N2-Acetyl-L-ornithine" fbc:charge="0" fbc:chemicalFormula="C7H14N2O3" />
      <species boundaryCondition="false" compartment="c" constant="false" hasOnlySubstanceUnits="false" id="M_acser_c" name="O-Acetyl-L-serine" fbc:charge="0" fbc:chemicalFormula="C5H9NO4" />
      <species boundaryCondition="false" compartment="c" constant="false" hasOnlySubstanceUnits="false" id="M_actACP_c" name="Acetoacetyl-ACP" fbc:charge="-1" fbc:chemicalFormula="C15H25N2O9PRS" />
      <species boundaryCondition="false" compartment="c" constant="false" hasOnlySubstanceUnits="false" id="M_actp_c" name="Acetyl phosphate" fbc:charge="-2" fbc:chemicalFormula="C2H3O5P" />
      <species boundaryCondition="false" compartment="c" constant="false" hasOnlySubstanceUnits="false" id="M_ade_c" name="Adenine" fbc:charge="0" fbc:chemicalFormula="C5H5N5" />
      <species boundaryCondition="false" compartment="e" constant="false" hasOnlySubstanceUnits="false" id="M_ade_e" name="Adenine" fbc:charge="0" fbc:chemicalFormula="C5H5N5" />
      <species boundaryCondition="false" compartment="c" constant="false" hasOnlySubstanceUnits="false" id="M_adn_c" name="Adenosine" fbc:charge="0" fbc:chemicalFormula="C10H13N5O4" />
      <species boundaryCondition="false" compartment="e" constant="false" hasOnlySubstanceUnits="false" id="M_adn_e" name="Adenosine" fbc:charge="0" fbc:chemicalFormula="C10H13N5O4" />
      <species boundaryCondition="false" compartment="c" constant="false" hasOnlySubstanceUnits="false" id="M_adocbi_c" name="Adenosyl cobinamide" fbc:charge="1" fbc:chemicalFormula="C58H84CoN16O11" />
      <species boundaryCondition="false" compartment="c" constant="false" hasOnlySubstanceUnits="false" id="M_adocbip_c" name="Adenosyl cobinamide phosphate" fbc:charge="-1" fbc:chemicalFormula="C58H83CoN16O14P" />
      <species boundaryCondition="false" compartment="c" constant="false" hasOnlySubstanceUnits="false" id="M_adocbl_c" name="Adenosylcobalamin" fbc:charge="0" fbc:chemicalFormula="C72H100CoN18O17P" />
      <species boundaryCondition="false" compartment="c" constant="false" hasOnlySubstanceUnits="false" id="M_adp_c" name="ADP" fbc:charge="-3" fbc:chemicalFormula="C10H12N5O10P2" />
      <species boundaryCondition="false" compartment="c" constant="false" hasOnlySubstanceUnits="false" id="M_adpglc_c" name="ADPglucose" fbc:charge="-2" fbc:chemicalFormula="C16H23N5O15P2" />
      <species boundaryCondition="false" compartment="c" constant="false" hasOnlySubstanceUnits="false" id="M_adphep_DASH_DD_c" name="ADP-D-glycero-D-manno-heptose" fbc:charge="-2" fbc:chemicalFormula="C17H25N5O16P2" />
      <species boundaryCondition="false" compartment="c" constant="false" hasOnlySubstanceUnits="false" id="M_adphep_DASH_LD_c" name="ADP-L-glycero-D-manno-heptose" fbc:charge="-2" fbc:chemicalFormula="C17H25N5O16P2" />
      <species boundaryCondition="false" compartment="c" constant="false" hasOnlySubstanceUnits="false" id="M_agdpcbi_c" name="Adenosine-GDP-cobinamide" fbc:charge="-1" fbc:chemicalFormula="C68H95CoN21O21P2" />
      <species boundaryCondition="false" compartment="c" constant="false" hasOnlySubstanceUnits="false" id="M_agm_c" name="Agmatine" fbc:charge="2" fbc:chemicalFormula="C5H16N4" />
      <species boundaryCondition="false" compartment="c" constant="false" hasOnlySubstanceUnits="false" id="M_agpc_EC_c" name="acyl-glycerophosphocholine" fbc:charge="0" fbc:chemicalFormula="C1243H2524N50O350P50" />
      <species boundaryCondition="false" compartment="c" constant="false" hasOnlySubstanceUnits="false" id="M_agpe_EC_c" name="acyl-glycerophosphoethanolamine  (E.coli)" fbc:charge="0" fbc:chemicalFormula="C1093H2224O350N50P50" />
      <species boundaryCondition="false" compartment="c" constant="false" hasOnlySubstanceUnits="false" id="M_agpg_EC_c" name="acyl-glycerophosphoglycerol  (E.coli)" fbc:charge="-50" fbc:chemicalFormula="C1143H2224O450P50" />
      <species boundaryCondition="false" compartment="c" constant="false" hasOnlySubstanceUnits="false" id="M_ahcys_c" name="S-Adenosyl-L-homocysteine" fbc:charge="0" fbc:chemicalFormula="C14H20N6O5S" />
      <species boundaryCondition="false" compartment="c" constant="false" hasOnlySubstanceUnits="false" id="M_ahdt_c" name="2-Amino-4-hydroxy-6-(erythro-1,2,3-trihydroxypropyl)dihydropteridine triphosphate" fbc:charge="-4" fbc:chemicalFormula="C9H12N5O13P3" />
      <species boundaryCondition="false" compartment="c" constant="false" hasOnlySubstanceUnits="false" id="M_aicar_c" name="5-Amino-1-(5-Phospho-D-ribosyl)imidazole-4-carboxamide" fbc:charge="-2" fbc:chemicalFormula="C9H13N4O8P" />
      <species boundaryCondition="false" compartment="c" constant="false" hasOnlySubstanceUnits="false" id="M_air_c" name="5-amino-1-(5-phospho-D-ribosyl)imidazole" fbc:charge="-2" fbc:chemicalFormula="C8H12N3O7P" />
      <species boundaryCondition="false" compartment="c" constant="false" hasOnlySubstanceUnits="false" id="M_akg_c" name="2-Oxoglutarate" fbc:charge="-2" fbc:chemicalFormula="C5H4O5" />
      <species boundaryCondition="false" compartment="e" constant="false" hasOnlySubstanceUnits="false" id="M_akg_e" name="2-Oxoglutarate" fbc:charge="-2" fbc:chemicalFormula="C5H4O5" />
      <species boundaryCondition="false" compartment="c" constant="false" hasOnlySubstanceUnits="false" id="M_ala_DASH_B_c" name="beta-Alanine" fbc:charge="0" fbc:chemicalFormula="C3H7NO2" />
      <species boundaryCondition="false" compartment="c" constant="false" hasOnlySubstanceUnits="false" id="M_ala_DASH_D_c" name="D-Alanine" fbc:charge="0" fbc:chemicalFormula="C3H7NO2" />
      <species boundaryCondition="false" compartment="e" constant="false" hasOnlySubstanceUnits="false" id="M_ala_DASH_D_e" name="D-Alanine" fbc:charge="0" fbc:chemicalFormula="C3H7NO2" />
      <species boundaryCondition="false" compartment="c" constant="false" hasOnlySubstanceUnits="false" id="M_ala_DASH_L_c" name="L-Alanine" fbc:charge="0" fbc:chemicalFormula="C3H7NO2" />
      <species boundaryCondition="false" compartment="e" constant="false" hasOnlySubstanceUnits="false" id="M_ala_DASH_L_e" name="L-Alanine" fbc:charge="0" fbc:chemicalFormula="C3H7NO2" />
      <species boundaryCondition="false" compartment="c" constant="false" hasOnlySubstanceUnits="false" id="M_alaala_c" name="D-Alanyl-D-alanine" fbc:charge="0" fbc:chemicalFormula="C6H12N2O3" />
      <species boundaryCondition="false" compartment="c" constant="false" hasOnlySubstanceUnits="false" id="M_alac_DASH_S_c" name="(S)-2-Acetolactate" fbc:charge="-1" fbc:chemicalFormula="C5H7O4" />
      <species boundaryCondition="false" compartment="c" constant="false" hasOnlySubstanceUnits="false" id="M_alltn_c" name="Allantoin" fbc:charge="0" fbc:chemicalFormula="C4H6N4O3" />
      <species boundaryCondition="false" compartment="e" constant="false" hasOnlySubstanceUnits="false" id="M_alltn_e" name="Allantoin" fbc:charge="0" fbc:chemicalFormula="C4H6N4O3" />
      <species boundaryCondition="false" compartment="c" constant="false" hasOnlySubstanceUnits="false" id="M_alltt_c" name="Allantoate" fbc:charge="-1" fbc:chemicalFormula="C4H7N4O4" />
      <species boundaryCondition="false" compartment="c" constant="false" hasOnlySubstanceUnits="false" id="M_altrn_c" name="D-Altronate" fbc:charge="-1" fbc:chemicalFormula="C6H11O7" />
      <species boundaryCondition="false" compartment="c" constant="false" hasOnlySubstanceUnits="false" id="M_amet_c" name="S-Adenosyl-L-methionine" fbc:charge="1" fbc:chemicalFormula="C15H23N6O5S" />
      <species boundaryCondition="false" compartment="c" constant="false" hasOnlySubstanceUnits="false" id="M_ametam_c" name="S-Adenosylmethioninamine" fbc:charge="2" fbc:chemicalFormula="C14H24N6O3S" />
      <species boundaryCondition="false" compartment="c" constant="false" hasOnlySubstanceUnits="false" id="M_amob_c" name="S-Adenosyl-4-methylthio-2-oxobutanoate" fbc:charge="0" fbc:chemicalFormula="C15H19N5O6S" />
      <species boundaryCondition="false" compartment="c" constant="false" hasOnlySubstanceUnits="false" id="M_amp_c" name="AMP" fbc:charge="-2" fbc:chemicalFormula="C10H12N5O7P" />
      <species boundaryCondition="false" compartment="e" constant="false" hasOnlySubstanceUnits="false" id="M_amp_e" name="AMP" fbc:charge="-2" fbc:chemicalFormula="C10H12N5O7P" />
      <species boundaryCondition="false" compartment="c" constant="false" hasOnlySubstanceUnits="false" id="M_anth_c" name="Anthranilate" fbc:charge="-1" fbc:chemicalFormula="C7H6NO2" />
      <species boundaryCondition="false" compartment="c" constant="false" hasOnlySubstanceUnits="false" id="M_ap4a_c" name="P1,P4-Bis(5'-adenosyl) tetraphosphate" fbc:charge="-4" fbc:chemicalFormula="C20H24N10O19P4" />
      <species boundaryCondition="false" compartment="c" constant="false" hasOnlySubstanceUnits="false" id="M_ap5a_c" name="P1,P5-Bis(5'-adenosyl) pentaphosphate" fbc:charge="-5" fbc:chemicalFormula="C20H24N10O22P5" />
      <species boundaryCondition="false" compartment="c" constant="false" hasOnlySubstanceUnits="false" id="M_apg_EC_c" name="acyl phosphatidylglycerol (E.coli)" fbc:charge="-50" fbc:chemicalFormula="C2829H5272O550P50" />
      <species boundaryCondition="false" compartment="c" constant="false" hasOnlySubstanceUnits="false" id="M_apoACP_c" name="apoprotein [acyl carrier protein]" fbc:charge="0" fbc:chemicalFormula="RHO" />
      <species boundaryCondition="false" compartment="c" constant="false" hasOnlySubstanceUnits="false" id="M_aps_c" name="Adenosine 5'-phosphosulfate" fbc:charge="-2" fbc:chemicalFormula="C10H12N5O10PS" />
      <species boundaryCondition="false" compartment="c" constant="false" hasOnlySubstanceUnits="false" id="M_ara5p_c" name="D-Arabinose 5-phosphate" fbc:charge="-2" fbc:chemicalFormula="C5H9O8P" />
      <species boundaryCondition="false" compartment="c" constant="false" hasOnlySubstanceUnits="false" id="M_arab_DASH_L_c" name="L-Arabinose" fbc:charge="0" fbc:chemicalFormula="C5H10O5" />
      <species boundaryCondition="false" compartment="e" constant="false" hasOnlySubstanceUnits="false" id="M_arab_DASH_L_e" name="L-Arabinose" fbc:charge="0" fbc:chemicalFormula="C5H10O5" />
      <species boundaryCondition="false" compartment="c" constant="false" hasOnlySubstanceUnits="false" id="M_arbt6p_c" name="Arbutin 6-phosphate" fbc:charge="-2" fbc:chemicalFormula="C12H15O10P" />
      <species boundaryCondition="false" compartment="c" constant="false" hasOnlySubstanceUnits="false" id="M_arg_DASH_L_c" name="L-Arginine" fbc:charge="1" fbc:chemicalFormula="C6H15N4O2" />
      <species boundaryCondition="false" compartment="e" constant="false" hasOnlySubstanceUnits="false" id="M_arg_DASH_L_e" name="L-Arginine" fbc:charge="1" fbc:chemicalFormula="C6H15N4O2" />
      <species boundaryCondition="false" compartment="c" constant="false" hasOnlySubstanceUnits="false" id="M_argsuc_c" name="N(omega)-(L-Arginino)succinate" fbc:charge="-1" fbc:chemicalFormula="C10H17N4O6" />
      <species boundaryCondition="false" compartment="c" constant="false" hasOnlySubstanceUnits="false" id="M_asn_DASH_L_c" name="L-Asparagine" fbc:charge="0" fbc:chemicalFormula="C4H8N2O3" />
      <species boundaryCondition="false" compartment="e" constant="false" hasOnlySubstanceUnits="false" id="M_asn_DASH_L_e" name="L-Asparagine" fbc:charge="0" fbc:chemicalFormula="C4H8N2O3" />
      <species boundaryCondition="false" compartment="c" constant="false" hasOnlySubstanceUnits="false" id="M_asp_DASH_L_c" name="L-Aspartate" fbc:charge="-1" fbc:chemicalFormula="C4H6NO4" />
      <species boundaryCondition="false" compartment="e" constant="false" hasOnlySubstanceUnits="false" id="M_asp_DASH_L_e" name="L-Aspartate" fbc:charge="-1" fbc:chemicalFormula="C4H6NO4" />
      <species boundaryCondition="false" compartment="c" constant="false" hasOnlySubstanceUnits="false" id="M_aspsa_c" name="L-Aspartate 4-semialdehyde" fbc:charge="0" fbc:chemicalFormula="C4H7NO3" />
      <species boundaryCondition="false" compartment="c" constant="false" hasOnlySubstanceUnits="false" id="M_atp_c" name="ATP" fbc:charge="-4" fbc:chemicalFormula="C10H12N5O13P3" />
      <species boundaryCondition="false" compartment="c" constant="false" hasOnlySubstanceUnits="false" id="M_bbtcoa_c" name="gamma-butyrobetainyl-CoA" fbc:charge="-3" fbc:chemicalFormula="C28H46N8O17P3S" />
      <species boundaryCondition="false" compartment="c" constant="false" hasOnlySubstanceUnits="false" id="M_betald_c" name="Betaine aldehyde" fbc:charge="1" fbc:chemicalFormula="C5H12NO" />
      <species boundaryCondition="false" compartment="c" constant="false" hasOnlySubstanceUnits="false" id="M_btcoa_c" name="Butanoyl-CoA" fbc:charge="-4" fbc:chemicalFormula="C25H38N7O17P3S" />
      <species boundaryCondition="false" compartment="c" constant="false" hasOnlySubstanceUnits="false" id="M_btn_c" name="Biotin" fbc:charge="-1" fbc:chemicalFormula="C10H15N2O3S" />
      <species boundaryCondition="false" compartment="c" constant="false" hasOnlySubstanceUnits="false" id="M_btnso_c" name="d-biotin d-sulfoxide" fbc:charge="-1" fbc:chemicalFormula="C10H15N2O4S" />
      <species boundaryCondition="false" compartment="c" constant="false" hasOnlySubstanceUnits="false" id="M_but_c" name="Butyrate (n-C4:0)" fbc:charge="-1" fbc:chemicalFormula="C4H7O2" />
      <species boundaryCondition="false" compartment="e" constant="false" hasOnlySubstanceUnits="false" id="M_but_e" name="Butyrate (n-C4:0)" fbc:charge="-1" fbc:chemicalFormula="C4H7O2" />
      <species boundaryCondition="false" compartment="c" constant="false" hasOnlySubstanceUnits="false" id="M_camp_c" name="cAMP" fbc:charge="-1" fbc:chemicalFormula="C10H11N5O6P" />
      <species boundaryCondition="false" compartment="c" constant="false" hasOnlySubstanceUnits="false" id="M_cbasp_c" name="N-Carbamoyl-L-aspartate" fbc:charge="-2" fbc:chemicalFormula="C5H6N2O5" />
      <species boundaryCondition="false" compartment="c" constant="false" hasOnlySubstanceUnits="false" id="M_cbi_c" name="Cobinamide" fbc:charge="0" fbc:chemicalFormula="C48H72CoN11O8" />
      <species boundaryCondition="false" compartment="c" constant="false" hasOnlySubstanceUnits="false" id="M_cbl1_c" name="Cob(I)alamin" fbc:charge="-1" fbc:chemicalFormula="C62H88CoN13O14P" />
      <species boundaryCondition="false" compartment="e" constant="false" hasOnlySubstanceUnits="false" id="M_cbl1_e" name="Cob(I)alamin" fbc:charge="-1" fbc:chemicalFormula="C62H88CoN13O14P" />
      <species boundaryCondition="false" compartment="c" constant="false" hasOnlySubstanceUnits="false" id="M_cbp_c" name="Carbamoyl phosphate" fbc:charge="-2" fbc:chemicalFormula="CH2NO5P" />
      <species boundaryCondition="false" compartment="c" constant="false" hasOnlySubstanceUnits="false" id="M_cdp_c" name="CDP" fbc:charge="-3" fbc:chemicalFormula="C9H12N3O11P2" />
      <species boundaryCondition="false" compartment="c" constant="false" hasOnlySubstanceUnits="false" id="M_cdpdag_EC_c" name="CDPdiacylglycerol (E coli)" fbc:charge="-100" fbc:chemicalFormula="C2286H3998N150O750P100" />
      <species boundaryCondition="false" compartment="c" constant="false" hasOnlySubstanceUnits="false" id="M_cdpea_c" name="CDPethanolamine" fbc:charge="-1" fbc:chemicalFormula="C11H19N4O11P2" />
      <species boundaryCondition="false" compartment="c" constant="false" hasOnlySubstanceUnits="false" id="M_cechddd_c" name="cis-3-(3-carboxyethyl)-3,5-cyclohexadiene-1,2-diol" fbc:charge="-1" fbc:chemicalFormula="C9H11O4" />
      <species boundaryCondition="false" compartment="c" constant="false" hasOnlySubstanceUnits="false" id="M_cenchddd_c" name="cis-3-(3-carboxyethenyl)-3,5-cyclohexadiene-1,2-diol" fbc:charge="-1" fbc:chemicalFormula="C9H9O4" />
      <species boundaryCondition="false" compartment="c" constant="false" hasOnlySubstanceUnits="false" id="M_chol_c" name="Choline" fbc:charge="1" fbc:chemicalFormula="C5H14NO" />
      <species boundaryCondition="false" compartment="e" constant="false" hasOnlySubstanceUnits="false" id="M_chol_e" name="Choline" fbc:charge="1" fbc:chemicalFormula="C5H14NO" />
      <species boundaryCondition="false" compartment="c" constant="false" hasOnlySubstanceUnits="false" id="M_chor_c" name="chorismate" fbc:charge="-2" fbc:chemicalFormula="C10H8O6" />
      <species boundaryCondition="false" compartment="c" constant="false" hasOnlySubstanceUnits="false" id="M_cinnm_c" name="trans-Cinnamate" fbc:charge="-1" fbc:chemicalFormula="C9H7O2" />
      <species boundaryCondition="false" compartment="c" constant="false" hasOnlySubstanceUnits="false" id="M_cit_c" name="Citrate" fbc:charge="-3" fbc:chemicalFormula="C6H5O7" />
      <species boundaryCondition="false" compartment="e" constant="false" hasOnlySubstanceUnits="false" id="M_cit_e" name="Citrate" fbc:charge="-3" fbc:chemicalFormula="C6H5O7" />
      <species boundaryCondition="false" compartment="c" constant="false" hasOnlySubstanceUnits="false" id="M_citr_DASH_L_c" name="L-Citrulline" fbc:charge="0" fbc:chemicalFormula="C6H13N3O3" />
      <species boundaryCondition="false" compartment="c" constant="false" hasOnlySubstanceUnits="false" id="M_ckdo_c" name="CMP-3-deoxy-D-manno-octulosonate" fbc:charge="-2" fbc:chemicalFormula="C17H24N3O15P" />
      <species boundaryCondition="false" compartment="c" constant="false" hasOnlySubstanceUnits="false" id="M_clpn_EC_c" name="Cardiolipin (Ecoli)" fbc:charge="-100" fbc:chemicalFormula="C3822H7096O850P100" />
      <species boundaryCondition="false" compartment="c" constant="false" hasOnlySubstanceUnits="false" id="M_cmp_c" name="CMP" fbc:charge="-2" fbc:chemicalFormula="C9H12N3O8P" />
      <species boundaryCondition="false" compartment="c" constant="false" hasOnlySubstanceUnits="false" id="M_co2_c" name="CO2" fbc:charge="0" fbc:chemicalFormula="CO2" />
      <species boundaryCondition="false" compartment="e" constant="false" hasOnlySubstanceUnits="false" id="M_co2_e" name="CO2" fbc:charge="0" fbc:chemicalFormula="CO2" />
      <species boundaryCondition="false" compartment="c" constant="false" hasOnlySubstanceUnits="false" id="M_coa_c" name="Coenzyme A" fbc:charge="-4" fbc:chemicalFormula="C21H32N7O16P3S" />
      <species boundaryCondition="false" compartment="c" constant="false" hasOnlySubstanceUnits="false" id="M_cpppg3_c" name="Coproporphyrinogen III" fbc:charge="-4" fbc:chemicalFormula="C36H40N4O8" />
      <species boundaryCondition="false" compartment="c" constant="false" hasOnlySubstanceUnits="false" id="M_crn_c" name="L-Carnitine" fbc:charge="0" fbc:chemicalFormula="C7H15NO3" />
      <species boundaryCondition="false" compartment="e" constant="false" hasOnlySubstanceUnits="false" id="M_crn_e" name="L-Carnitine" fbc:charge="0" fbc:chemicalFormula="C7H15NO3" />
      <species boundaryCondition="false" compartment="c" constant="false" hasOnlySubstanceUnits="false" id="M_crncoa_c" name="L-Carnitinyl-CoA" fbc:charge="-3" fbc:chemicalFormula="C28H46N8O18P3S" />
      <species boundaryCondition="false" compartment="c" constant="false" hasOnlySubstanceUnits="false" id="M_csn_c" name="Cytosine" fbc:charge="0" fbc:chemicalFormula="C4H5N3O" />
      <species boundaryCondition="false" compartment="e" constant="false" hasOnlySubstanceUnits="false" id="M_csn_e" name="Cytosine" fbc:charge="0" fbc:chemicalFormula="C4H5N3O" />
      <species boundaryCondition="false" compartment="c" constant="false" hasOnlySubstanceUnits="false" id="M_ctbt_c" name="crotonobetaine" fbc:charge="0" fbc:chemicalFormula="C7H13NO2" />
      <species boundaryCondition="false" compartment="c" constant="false" hasOnlySubstanceUnits="false" id="M_ctbtcoa_c" name="crotonobetainyl-CoA" fbc:charge="-3" fbc:chemicalFormula="C28H44N8O17P3S" />
      <species boundaryCondition="false" compartment="c" constant="false" hasOnlySubstanceUnits="false" id="M_ctp_c" name="CTP" fbc:charge="-4" fbc:chemicalFormula="C9H12N3O14P3" />
      <species boundaryCondition="false" compartment="c" constant="false" hasOnlySubstanceUnits="false" id="M_cyan_c" name="Hydrogen cyanide" fbc:charge="0" fbc:chemicalFormula="CHN" />
      <species boundaryCondition="false" compartment="c" constant="false" hasOnlySubstanceUnits="false" id="M_cynt_c" name="Cyanate" fbc:charge="-1" fbc:chemicalFormula="CNO" />
      <species boundaryCondition="false" compartment="e" constant="false" hasOnlySubstanceUnits="false" id="M_cynt_e" name="Cyanate" fbc:charge="-1" fbc:chemicalFormula="CNO" />
      <species boundaryCondition="false" compartment="c" constant="false" hasOnlySubstanceUnits="false" id="M_cys_DASH_L_c" name="L-Cysteine" fbc:charge="0" fbc:chemicalFormula="C3H7NO2S" />
      <species boundaryCondition="false" compartment="e" constant="false" hasOnlySubstanceUnits="false" id="M_cys_DASH_L_e" name="L-Cysteine" fbc:charge="0" fbc:chemicalFormula="C3H7NO2S" />
      <species boundaryCondition="false" compartment="c" constant="false" hasOnlySubstanceUnits="false" id="M_cyst_DASH_L_c" name="L-Cystathionine" fbc:charge="0" fbc:chemicalFormula="C7H14N2O4S" />
      <species boundaryCondition="false" compartment="c" constant="false" hasOnlySubstanceUnits="false" id="M_cytd_c" name="Cytidine" fbc:charge="0" fbc:chemicalFormula="C9H13N3O5" />
      <species boundaryCondition="false" compartment="e" constant="false" hasOnlySubstanceUnits="false" id="M_cytd_e" name="Cytidine" fbc:charge="0" fbc:chemicalFormula="C9H13N3O5" />
      <species boundaryCondition="false" compartment="c" constant="false" hasOnlySubstanceUnits="false" id="M_dad_DASH_2_c" name="Deoxyadenosine" fbc:charge="0" fbc:chemicalFormula="C10H13N5O3" />
      <species boundaryCondition="false" compartment="e" constant="false" hasOnlySubstanceUnits="false" id="M_dad_DASH_2_e" name="Deoxyadenosine" fbc:charge="0" fbc:chemicalFormula="C10H13N5O3" />
      <species boundaryCondition="false" compartment="c" constant="false" hasOnlySubstanceUnits="false" id="M_dadp_c" name="dADP" fbc:charge="-3" fbc:chemicalFormula="C10H12N5O9P2" />
      <species boundaryCondition="false" compartment="c" constant="false" hasOnlySubstanceUnits="false" id="M_damp_c" name="dAMP" fbc:charge="-2" fbc:chemicalFormula="C10H12N5O6P" />
      <species boundaryCondition="false" compartment="c" constant="false" hasOnlySubstanceUnits="false" id="M_dann_c" name="7,8-Diaminononanoate" fbc:charge="1" fbc:chemicalFormula="C9H21N2O2" />
      <species boundaryCondition="false" compartment="c" constant="false" hasOnlySubstanceUnits="false" id="M_datp_c" name="dATP" fbc:charge="-4" fbc:chemicalFormula="C10H12N5O12P3" />
      <species boundaryCondition="false" compartment="c" constant="false" hasOnlySubstanceUnits="false" id="M_db4p_c" name="3,4-dihydroxy-2-butanone 4-phosphate" fbc:charge="-2" fbc:chemicalFormula="C4H7O6P" />
      <species boundaryCondition="false" compartment="c" constant="false" hasOnlySubstanceUnits="false" id="M_dcamp_c" name="N6-(1,2-Dicarboxyethyl)-AMP" fbc:charge="-4" fbc:chemicalFormula="C14H14N5O11P" />
      <species boundaryCondition="false" compartment="c" constant="false" hasOnlySubstanceUnits="false" id="M_dcdp_c" name="dCDP" fbc:charge="-3" fbc:chemicalFormula="C9H12N3O10P2" />
      <species boundaryCondition="false" compartment="c" constant="false" hasOnlySubstanceUnits="false" id="M_dcmp_c" name="dCMP" fbc:charge="-2" fbc:chemicalFormula="C9H12N3O7P" />
      <species boundaryCondition="false" compartment="c" constant="false" hasOnlySubstanceUnits="false" id="M_dctp_c" name="dCTP" fbc:charge="-4" fbc:chemicalFormula="C9H12N3O13P3" />
      <species boundaryCondition="false" compartment="c" constant="false" hasOnlySubstanceUnits="false" id="M_dcyt_c" name="Deoxycytidine" fbc:charge="0" fbc:chemicalFormula="C9H13N3O4" />
      <species boundaryCondition="false" compartment="e" constant="false" hasOnlySubstanceUnits="false" id="M_dcyt_e" name="Deoxycytidine" fbc:charge="0" fbc:chemicalFormula="C9H13N3O4" />
      <species boundaryCondition="false" compartment="c" constant="false" hasOnlySubstanceUnits="false" id="M_ddcaACP_c" name="Dodecanoyl-ACP (n-C12:0ACP)" fbc:charge="-1" fbc:chemicalFormula="C23H43N2O8PRS" />
      <species boundaryCondition="false" compartment="c" constant="false" hasOnlySubstanceUnits="false" id="M_dgdp_c" name="dGDP" fbc:charge="-3" fbc:chemicalFormula="C10H12N5O10P2" />
      <species boundaryCondition="false" compartment="c" constant="false" hasOnlySubstanceUnits="false" id="M_dgmp_c" name="dGMP" fbc:charge="-2" fbc:chemicalFormula="C10H12N5O7P" />
      <species boundaryCondition="false" compartment="c" constant="false" hasOnlySubstanceUnits="false" id="M_dgsn_c" name="Deoxyguanosine" fbc:charge="0" fbc:chemicalFormula="C10H13N5O4" />
      <species boundaryCondition="false" compartment="e" constant="false" hasOnlySubstanceUnits="false" id="M_dgsn_e" name="Deoxyguanosine" fbc:charge="0" fbc:chemicalFormula="C10H13N5O4" />
      <species boundaryCondition="false" compartment="c" constant="false" hasOnlySubstanceUnits="false" id="M_dgtp_c" name="dGTP" fbc:charge="-4" fbc:chemicalFormula="C10H12N5O13P3" />
      <species boundaryCondition="false" compartment="c" constant="false" hasOnlySubstanceUnits="false" id="M_dha_c" name="Dihydroxyacetone" fbc:charge="0" fbc:chemicalFormula="C3H6O3" />
      <species boundaryCondition="false" compartment="e" constant="false" hasOnlySubstanceUnits="false" id="M_dha_e" name="Dihydroxyacetone" fbc:charge="0" fbc:chemicalFormula="C3H6O3" />
      <species boundaryCondition="false" compartment="c" constant="false" hasOnlySubstanceUnits="false" id="M_dhap_c" name="Dihydroxyacetone phosphate" fbc:charge="-2" fbc:chemicalFormula="C3H5O6P" />
      <species boundaryCondition="false" compartment="c" constant="false" hasOnlySubstanceUnits="false" id="M_dhcinnm_c" name="2,3-dihydroxicinnamic acid" fbc:charge="-1" fbc:chemicalFormula="C9H7O4" />
      <species boundaryCondition="false" compartment="c" constant="false" hasOnlySubstanceUnits="false" id="M_dhf_c" name="7,8-Dihydrofolate" fbc:charge="-2" fbc:chemicalFormula="C19H19N7O6" />
      <species boundaryCondition="false" compartment="c" constant="false" hasOnlySubstanceUnits="false" id="M_dhna_c" name="1,4-Dihydroxy-2-naphthoate" fbc:charge="-1" fbc:chemicalFormula="C11H7O4" />
      <species boundaryCondition="false" compartment="c" constant="false" hasOnlySubstanceUnits="false" id="M_dhnpt_c" name="Dihydroneopterin" fbc:charge="0" fbc:chemicalFormula="C9H13N5O4" />
      <species boundaryCondition="false" compartment="c" constant="false" hasOnlySubstanceUnits="false" id="M_dhor_DASH_S_c" name="(S)-Dihydroorotate" fbc:charge="-1" fbc:chemicalFormula="C5H5N2O4" />
      <species boundaryCondition="false" compartment="c" constant="false" hasOnlySubstanceUnits="false" id="M_dhpmp_c" name="Dihydroneopterin monophosphate" fbc:charge="-2" fbc:chemicalFormula="C9H12N5O7P" />
      <species boundaryCondition="false" compartment="c" constant="false" hasOnlySubstanceUnits="false" id="M_dhpppn_c" name="3-(2,3-Dihydroxyphenyl)propanoate" fbc:charge="-1" fbc:chemicalFormula="C9H9O4" />
      <species boundaryCondition="false" compartment="c" constant="false" hasOnlySubstanceUnits="false" id="M_dhpt_c" name="Dihydropteroate" fbc:charge="-1" fbc:chemicalFormula="C14H13N6O3" />
      <species boundaryCondition="false" compartment="c" constant="false" hasOnlySubstanceUnits="false" id="M_dhptd_c" name="4,5-dihydroxy-2,3-pentanedione" fbc:charge="0" fbc:chemicalFormula="C5H8O4" />
      <species boundaryCondition="false" compartment="c" constant="false" hasOnlySubstanceUnits="false" id="M_din_c" name="Deoxyinosine" fbc:charge="0" fbc:chemicalFormula="C10H12N4O4" />
      <species boundaryCondition="false" compartment="e" constant="false" hasOnlySubstanceUnits="false" id="M_din_e" name="Deoxyinosine" fbc:charge="0" fbc:chemicalFormula="C10H12N4O4" />
      <species boundaryCondition="false" compartment="c" constant="false" hasOnlySubstanceUnits="false" id="M_dkmpp_c" name="2,3-diketo-5-methylthio-1-phosphopentane" fbc:charge="-2" fbc:chemicalFormula="C6H9O6PS" />
      <species boundaryCondition="false" compartment="c" constant="false" hasOnlySubstanceUnits="false" id="M_dmbzid_c" name="5,6-Dimethylbenzimidazole" fbc:charge="0" fbc:chemicalFormula="C9H10N2" />
      <species boundaryCondition="false" compartment="c" constant="false" hasOnlySubstanceUnits="false" id="M_dmlz_c" name="6,7-Dimethyl-8-(1-D-ribityl)lumazine" fbc:charge="0" fbc:chemicalFormula="C13H18N4O6" />
      <species boundaryCondition="false" compartment="c" constant="false" hasOnlySubstanceUnits="false" id="M_dmpp_c" name="Dimethylallyl diphosphate" fbc:charge="-3" fbc:chemicalFormula="C5H9O7P2" />
      <species boundaryCondition="false" compartment="c" constant="false" hasOnlySubstanceUnits="false" id="M_dms_c" name="Dimethyl sulfide" fbc:charge="0" fbc:chemicalFormula="C2H6S" />
      <species boundaryCondition="false" compartment="e" constant="false" hasOnlySubstanceUnits="false" id="M_dms_e" name="Dimethyl sulfide" fbc:charge="0" fbc:chemicalFormula="C2H6S" />
      <species boundaryCondition="false" compartment="c" constant="false" hasOnlySubstanceUnits="false" id="M_dmso_c" name="Dimethyl sulfoxide" fbc:charge="0" fbc:chemicalFormula="C2H6OS" />
      <species boundaryCondition="false" compartment="e" constant="false" hasOnlySubstanceUnits="false" id="M_dmso_e" name="Dimethyl sulfoxide" fbc:charge="0" fbc:chemicalFormula="C2H6OS" />
      <species boundaryCondition="false" compartment="c" constant="false" hasOnlySubstanceUnits="false" id="M_dnad_c" name="Deamino-NAD+" fbc:charge="-2" fbc:chemicalFormula="C21H24N6O15P2" />
      <species boundaryCondition="false" compartment="c" constant="false" hasOnlySubstanceUnits="false" id="M_dpcoa_c" name="Dephospho-CoA" fbc:charge="-2" fbc:chemicalFormula="C21H33N7O13P2S" />
      <species boundaryCondition="false" compartment="c" constant="false" hasOnlySubstanceUnits="false" id="M_dscl_c" name="dihydrosirohydrochlorin" fbc:charge="-7" fbc:chemicalFormula="C42H41N4O16" />
      <species boundaryCondition="false" compartment="c" constant="false" hasOnlySubstanceUnits="false" id="M_dtbt_c" name="Dethiobiotin" fbc:charge="-1" fbc:chemicalFormula="C10H17N2O3" />
      <species boundaryCondition="false" compartment="c" constant="false" hasOnlySubstanceUnits="false" id="M_dtdp4aaddg_c" name="dTDP-4-acetamido-4,6-dideoxy-D-galactose" fbc:charge="-2" fbc:chemicalFormula="C18H27N3O15P2" />
      <species boundaryCondition="false" compartment="c" constant="false" hasOnlySubstanceUnits="false" id="M_dtdp4addg_c" name="dTDP-4-amino-4,6-dideoxy-D-galactose" fbc:charge="-1" fbc:chemicalFormula="C16H26N3O14P2" />
      <species boundaryCondition="false" compartment="c" constant="false" hasOnlySubstanceUnits="false" id="M_dtdp4d6dg_c" name="dTDP-4-dehydro-6-deoxy-D-glucose" fbc:charge="-2" fbc:chemicalFormula="C16H22N2O15P2" />
      <species boundaryCondition="false" compartment="c" constant="false" hasOnlySubstanceUnits="false" id="M_dtdp4d6dm_c" name="dTDP-4-dehydro-6-deoxy-L-mannose" fbc:charge="-2" fbc:chemicalFormula="C16H22N2O15P2" />
      <species boundaryCondition="false" compartment="c" constant="false" hasOnlySubstanceUnits="false" id="M_dtdp_c" name="dTDP" fbc:charge="-3" fbc:chemicalFormula="C10H13N2O11P2" />
      <species boundaryCondition="false" compartment="c" constant="false" hasOnlySubstanceUnits="false" id="M_dtdpglu_c" name="dTDPglucose" fbc:charge="-2" fbc:chemicalFormula="C16H24N2O16P2" />
      <species boundaryCondition="false" compartment="c" constant="false" hasOnlySubstanceUnits="false" id="M_dtdprmn_c" name="dTDP-L-rhamnose" fbc:charge="-2" fbc:chemicalFormula="C16H24N2O15P2" />
      <species boundaryCondition="false" compartment="c" constant="false" hasOnlySubstanceUnits="false" id="M_dtmp_c" name="dTMP" fbc:charge="-2" fbc:chemicalFormula="C10H13N2O8P" />
      <species boundaryCondition="false" compartment="c" constant="false" hasOnlySubstanceUnits="false" id="M_dttp_c" name="dTTP" fbc:charge="-4" fbc:chemicalFormula="C10H13N2O14P3" />
      <species boundaryCondition="false" compartment="c" constant="false" hasOnlySubstanceUnits="false" id="M_dudp_c" name="dUDP" fbc:charge="-3" fbc:chemicalFormula="C9H11N2O11P2" />
      <species boundaryCondition="false" compartment="c" constant="false" hasOnlySubstanceUnits="false" id="M_dump_c" name="dUMP" fbc:charge="-2" fbc:chemicalFormula="C9H11N2O8P" />
      <species boundaryCondition="false" compartment="c" constant="false" hasOnlySubstanceUnits="false" id="M_duri_c" name="Deoxyuridine" fbc:charge="0" fbc:chemicalFormula="C9H12N2O5" />
      <species boundaryCondition="false" compartment="e" constant="false" hasOnlySubstanceUnits="false" id="M_duri_e" name="Deoxyuridine" fbc:charge="0" fbc:chemicalFormula="C9H12N2O5" />
      <species boundaryCondition="false" compartment="c" constant="false" hasOnlySubstanceUnits="false" id="M_dutp_c" name="dUTP" fbc:charge="-4" fbc:chemicalFormula="C9H11N2O14P3" />
      <species boundaryCondition="false" compartment="c" constant="false" hasOnlySubstanceUnits="false" id="M_dxyl5p_c" name="1-deoxy-D-xylulose 5-phosphate" fbc:charge="-2" fbc:chemicalFormula="C5H9O7P" />
      <species boundaryCondition="false" compartment="c" constant="false" hasOnlySubstanceUnits="false" id="M_dxyl_c" name="1-deoxy-D-xylulose" fbc:charge="0" fbc:chemicalFormula="C5H10O4" />
      <species boundaryCondition="false" compartment="c" constant="false" hasOnlySubstanceUnits="false" id="M_e4p_c" name="D-Erythrose 4-phosphate" fbc:charge="-2" fbc:chemicalFormula="C4H7O7P" />
      <species boundaryCondition="false" compartment="c" constant="false" hasOnlySubstanceUnits="false" id="M_eca_EC_c" name="Enterobacterial common antigen polysaccharide (Ecoli)" fbc:charge="-1" fbc:chemicalFormula="C24H36N3O15" />
      <species boundaryCondition="false" compartment="c" constant="false" hasOnlySubstanceUnits="false" id="M_eig3p_c" name="D-erythro-1-(Imidazol-4-yl)glycerol 3-phosphate" fbc:charge="-2" fbc:chemicalFormula="C6H9N2O6P" />
      <species boundaryCondition="false" compartment="c" constant="false" hasOnlySubstanceUnits="false" id="M_enter_c" name="Enterochelin" fbc:charge="0" fbc:chemicalFormula="C30H27N3O15" />
      <species boundaryCondition="false" compartment="c" constant="false" hasOnlySubstanceUnits="false" id="M_etha_c" name="Ethanolamine" fbc:charge="1" fbc:chemicalFormula="C2H8NO" />
      <species boundaryCondition="false" compartment="c" constant="false" hasOnlySubstanceUnits="false" id="M_etoh_c" name="Ethanol" fbc:charge="0" fbc:chemicalFormula="C2H6O" />
      <species boundaryCondition="false" compartment="e" constant="false" hasOnlySubstanceUnits="false" id="M_etoh_e" name="Ethanol" fbc:charge="0" fbc:chemicalFormula="C2H6O" />
      <species boundaryCondition="false" compartment="c" constant="false" hasOnlySubstanceUnits="false" id="M_f1p_c" name="D-Fructose 1-phosphate" fbc:charge="-2" fbc:chemicalFormula="C6H11O9P" />
      <species boundaryCondition="false" compartment="c" constant="false" hasOnlySubstanceUnits="false" id="M_f6p_c" name="D-Fructose 6-phosphate" fbc:charge="-2" fbc:chemicalFormula="C6H11O9P" />
      <species boundaryCondition="false" compartment="c" constant="false" hasOnlySubstanceUnits="false" id="M_fad_c" name="Flavin adenine dinucleotide oxidized" fbc:charge="-2" fbc:chemicalFormula="C27H31N9O15P2" />
      <species boundaryCondition="false" compartment="c" constant="false" hasOnlySubstanceUnits="false" id="M_fadh2_c" name="Flavin adenine dinucleotide reduced" fbc:charge="-2" fbc:chemicalFormula="C27H33N9O15P2" />
      <species boundaryCondition="false" compartment="c" constant="false" hasOnlySubstanceUnits="false" id="M_fc1p_c" name="L-Fuculose 1-phosphate" fbc:charge="-2" fbc:chemicalFormula="C6H11O8P" />
      <species boundaryCondition="false" compartment="c" constant="false" hasOnlySubstanceUnits="false" id="M_fcl_DASH_L_c" name="L-fuculose" fbc:charge="0" fbc:chemicalFormula="C6H12O5" />
      <species boundaryCondition="false" compartment="c" constant="false" hasOnlySubstanceUnits="false" id="M_fdp_c" name="D-Fructose 1,6-bisphosphate" fbc:charge="-4" fbc:chemicalFormula="C6H10O12P2" />
      <species boundaryCondition="false" compartment="c" constant="false" hasOnlySubstanceUnits="false" id="M_fe2_c" name="Fe2+" fbc:charge="2" fbc:chemicalFormula="Fe" />
      <species boundaryCondition="false" compartment="e" constant="false" hasOnlySubstanceUnits="false" id="M_fe2_e" name="Fe2+" fbc:charge="2" fbc:chemicalFormula="Fe" />
      <species boundaryCondition="false" compartment="c" constant="false" hasOnlySubstanceUnits="false" id="M_fgam_c" name="N2-Formyl-N1-(5-phospho-D-ribosyl)glycinamide" fbc:charge="-2" fbc:chemicalFormula="C8H13N2O9P" />
      <species boundaryCondition="false" compartment="c" constant="false" hasOnlySubstanceUnits="false" id="M_fmn_c" name="FMN" fbc:charge="-2" fbc:chemicalFormula="C17H19N4O9P" />
      <species boundaryCondition="false" compartment="c" constant="false" hasOnlySubstanceUnits="false" id="M_for_c" name="Formate" fbc:charge="-1" fbc:chemicalFormula="CH1O2" />
      <species boundaryCondition="false" compartment="e" constant="false" hasOnlySubstanceUnits="false" id="M_for_e" name="Formate" fbc:charge="-1" fbc:chemicalFormula="CH1O2" />
      <species boundaryCondition="false" compartment="c" constant="false" hasOnlySubstanceUnits="false" id="M_fpram_c" name="2-(Formamido)-N1-(5-phospho-D-ribosyl)acetamidine" fbc:charge="-1" fbc:chemicalFormula="C8H15N3O8P" />
      <species boundaryCondition="false" compartment="c" constant="false" hasOnlySubstanceUnits="false" id="M_fprica_c" name="5-Formamido-1-(5-phospho-D-ribosyl)imidazole-4-carboxamide" fbc:charge="-2" fbc:chemicalFormula="C10H13N4O9P" />
      <species boundaryCondition="false" compartment="c" constant="false" hasOnlySubstanceUnits="false" id="M_frdp_c" name="Farnesyl diphosphate" fbc:charge="-3" fbc:chemicalFormula="C15H25O7P2" />
      <species boundaryCondition="false" compartment="c" constant="false" hasOnlySubstanceUnits="false" id="M_fru_c" name="D-Fructose" fbc:charge="0" fbc:chemicalFormula="C6H12O6" />
      <species boundaryCondition="false" compartment="e" constant="false" hasOnlySubstanceUnits="false" id="M_fru_e" name="D-Fructose" fbc:charge="0" fbc:chemicalFormula="C6H12O6" />
      <species boundaryCondition="false" compartment="c" constant="false" hasOnlySubstanceUnits="false" id="M_fruur_c" name="D-Fructuronate" fbc:charge="-1" fbc:chemicalFormula="C6H9O7" />
      <species boundaryCondition="false" compartment="c" constant="false" hasOnlySubstanceUnits="false" id="M_fuc1p_DASH_L_c" name="L-Fucose 1-phosphate" fbc:charge="-2" fbc:chemicalFormula="C6H11O8P" />
      <species boundaryCondition="false" compartment="e" constant="false" hasOnlySubstanceUnits="false" id="M_fuc1p_DASH_L_e" name="L-Fucose 1-phosphate" fbc:charge="-2" fbc:chemicalFormula="C6H11O8P" />
      <species boundaryCondition="false" compartment="c" constant="false" hasOnlySubstanceUnits="false" id="M_fuc_DASH_L_c" name="L-Fucose" fbc:charge="0" fbc:chemicalFormula="C6H12O5" />
      <species boundaryCondition="false" compartment="e" constant="false" hasOnlySubstanceUnits="false" id="M_fuc_DASH_L_e" name="L-Fucose" fbc:charge="0" fbc:chemicalFormula="C6H12O5" />
      <species boundaryCondition="false" compartment="c" constant="false" hasOnlySubstanceUnits="false" id="M_fum_c" name="Fumarate" fbc:charge="-2" fbc:chemicalFormula="C4H2O4" />
      <species boundaryCondition="false" compartment="e" constant="false" hasOnlySubstanceUnits="false" id="M_fum_e" name="Fumarate" fbc:charge="-2" fbc:chemicalFormula="C4H2O4" />
      <species boundaryCondition="false" compartment="c" constant="false" hasOnlySubstanceUnits="false" id="M_g1p_c" name="D-Glucose 1-phosphate" fbc:charge="-2" fbc:chemicalFormula="C6H11O9P" />
      <species boundaryCondition="false" compartment="c" constant="false" hasOnlySubstanceUnits="false" id="M_g3p_c" name="Glyceraldehyde 3-phosphate" fbc:charge="-2" fbc:chemicalFormula="C3H5O6P" />
      <species boundaryCondition="false" compartment="c" constant="false" hasOnlySubstanceUnits="false" id="M_g3pc_c" name="sn-Glycero-3-phosphocholine" fbc:charge="0" fbc:chemicalFormula="C8H20NO6P" />
      <species boundaryCondition="false" compartment="c" constant="false" hasOnlySubstanceUnits="false" id="M_g3pe_c" name="sn-Glycero-3-phosphoethanolamine" fbc:charge="0" fbc:chemicalFormula="C5H14NO6P" />
      <species boundaryCondition="false" compartment="c" constant="false" hasOnlySubstanceUnits="false" id="M_g3pg_c" name="Glycerophosphoglycerol" fbc:charge="-1" fbc:chemicalFormula="C6H14O8P" />
      <species boundaryCondition="false" compartment="c" constant="false" hasOnlySubstanceUnits="false" id="M_g3pi_c" name="sn-Glycero-3-phospho-1-inositol" fbc:charge="-1" fbc:chemicalFormula="C9H18O11P" />
      <species boundaryCondition="false" compartment="c" constant="false" hasOnlySubstanceUnits="false" id="M_g3ps_c" name="Glycerophosphoserine" fbc:charge="-1" fbc:chemicalFormula="C6H13NO8P" />
      <species boundaryCondition="false" compartment="c" constant="false" hasOnlySubstanceUnits="false" id="M_g6p_c" name="D-Glucose 6-phosphate" fbc:charge="-2" fbc:chemicalFormula="C6H11O9P" />
      <species boundaryCondition="false" compartment="e" constant="false" hasOnlySubstanceUnits="false" id="M_g6p_e" name="D-Glucose 6-phosphate" fbc:charge="-2" fbc:chemicalFormula="C6H11O9P" />
      <species boundaryCondition="false" compartment="c" constant="false" hasOnlySubstanceUnits="false" id="M_gal1p_c" name="alpha-D-Galactose 1-phosphate" fbc:charge="-2" fbc:chemicalFormula="C6H11O9P" />
      <species boundaryCondition="false" compartment="c" constant="false" hasOnlySubstanceUnits="false" id="M_gal_c" name="D-Galactose" fbc:charge="0" fbc:chemicalFormula="C6H12O6" />
      <species boundaryCondition="false" compartment="e" constant="false" hasOnlySubstanceUnits="false" id="M_gal_e" name="D-Galactose" fbc:charge="0" fbc:chemicalFormula="C6H12O6" />
      <species boundaryCondition="false" compartment="c" constant="false" hasOnlySubstanceUnits="false" id="M_galct_DASH_D_c" name="D-Galactarate" fbc:charge="-2" fbc:chemicalFormula="C6H8O8" />
      <species boundaryCondition="false" compartment="e" constant="false" hasOnlySubstanceUnits="false" id="M_galct_DASH_D_e" name="D-Galactarate" fbc:charge="-2" fbc:chemicalFormula="C6H8O8" />
      <species boundaryCondition="false" compartment="c" constant="false" hasOnlySubstanceUnits="false" id="M_galctn_DASH_D_c" name="D-Galactonate" fbc:charge="-1" fbc:chemicalFormula="C6H11O7" />
      <species boundaryCondition="false" compartment="e" constant="false" hasOnlySubstanceUnits="false" id="M_galctn_DASH_D_e" name="D-Galactonate" fbc:charge="-1" fbc:chemicalFormula="C6H11O7" />
      <species boundaryCondition="false" compartment="c" constant="false" hasOnlySubstanceUnits="false" id="M_galt1p_c" name="Galactitol 1-phosphate" fbc:charge="-2" fbc:chemicalFormula="C6H13O9P" />
      <species boundaryCondition="false" compartment="e" constant="false" hasOnlySubstanceUnits="false" id="M_galt_e" name="Galactitol" fbc:charge="0" fbc:chemicalFormula="C6H14O6" />
      <species boundaryCondition="false" compartment="c" constant="false" hasOnlySubstanceUnits="false" id="M_galur_c" name="D-Galacturonate" fbc:charge="-1" fbc:chemicalFormula="C6H9O7" />
      <species boundaryCondition="false" compartment="e" constant="false" hasOnlySubstanceUnits="false" id="M_galur_e" name="D-Galacturonate" fbc:charge="-1" fbc:chemicalFormula="C6H9O7" />
      <species boundaryCondition="false" compartment="c" constant="false" hasOnlySubstanceUnits="false" id="M_gam1p_c" name="D-Glucosamine 1-phosphate" fbc:charge="-1" fbc:chemicalFormula="C6H13NO8P" />
      <species boundaryCondition="false" compartment="c" constant="false" hasOnlySubstanceUnits="false" id="M_gam6p_c" name="D-Glucosamine 6-phosphate" fbc:charge="-1" fbc:chemicalFormula="C6H13NO8P" />
      <species boundaryCondition="false" compartment="e" constant="false" hasOnlySubstanceUnits="false" id="M_gam_e" name="D-Glucosamine" fbc:charge="1" fbc:chemicalFormula="C6H14NO5" />
      <species boundaryCondition="false" compartment="c" constant="false" hasOnlySubstanceUnits="false" id="M_gar_c" name="N1-(5-Phospho-D-ribosyl)glycinamide" fbc:charge="-1" fbc:chemicalFormula="C7H14N2O8P" />
      <species boundaryCondition="false" compartment="c" constant="false" hasOnlySubstanceUnits="false" id="M_gbbtn_c" name="gamma-butyrobetaine" fbc:charge="0" fbc:chemicalFormula="C7H15NO2" />
      <species boundaryCondition="false" compartment="e" constant="false" hasOnlySubstanceUnits="false" id="M_gbbtn_e" name="gamma-butyrobetaine" fbc:charge="0" fbc:chemicalFormula="C7H15NO2" />
      <species boundaryCondition="false" compartment="c" constant="false" hasOnlySubstanceUnits="false" id="M_gcald_c" name="Glycolaldehyde" fbc:charge="0" fbc:chemicalFormula="C2H4O2" />
      <species boundaryCondition="false" compartment="c" constant="false" hasOnlySubstanceUnits="false" id="M_gdp_c" name="GDP" fbc:charge="-3" fbc:chemicalFormula="C10H12N5O11P2" />
      <species boundaryCondition="false" compartment="c" constant="false" hasOnlySubstanceUnits="false" id="M_gdpddman_c" name="GDP-4-dehydro-6-deoxy-D-mannose" fbc:charge="-2" fbc:chemicalFormula="C16H21N5O15P2" />
      <species boundaryCondition="false" compartment="c" constant="false" hasOnlySubstanceUnits="false" id="M_gdpfuc_c" name="GDP-L-fucose" fbc:charge="-2" fbc:chemicalFormula="C16H23N5O15P2" />
      <species boundaryCondition="false" compartment="c" constant="false" hasOnlySubstanceUnits="false" id="M_gdpmann_c" name="GDP-D-mannose" fbc:charge="-2" fbc:chemicalFormula="C16H23N5O16P2" />
      <species boundaryCondition="false" compartment="c" constant="false" hasOnlySubstanceUnits="false" id="M_gdpofuc_c" name="GDP-4-oxo-L-fucose" fbc:charge="-2" fbc:chemicalFormula="C16H21N5O15P2" />
      <species boundaryCondition="false" compartment="c" constant="false" hasOnlySubstanceUnits="false" id="M_glc_DASH_D_c" name="D-Glucose" fbc:charge="0" fbc:chemicalFormula="C6H12O6" />
      <species boundaryCondition="false" compartment="e" constant="false" hasOnlySubstanceUnits="false" id="M_glc_DASH_D_e" name="D-Glucose" fbc:charge="0" fbc:chemicalFormula="C6H12O6" />
      <species boundaryCondition="false" compartment="c" constant="false" hasOnlySubstanceUnits="false" id="M_glcn_c" name="D-Gluconate" fbc:charge="-1" fbc:chemicalFormula="C6H11O7" />
      <species boundaryCondition="false" compartment="e" constant="false" hasOnlySubstanceUnits="false" id="M_glcn_e" name="D-Gluconate" fbc:charge="-1" fbc:chemicalFormula="C6H11O7" />
      <species boundaryCondition="false" compartment="c" constant="false" hasOnlySubstanceUnits="false" id="M_glcr_c" name="D-Glucarate" fbc:charge="-2" fbc:chemicalFormula="C6H8O8" />
      <species boundaryCondition="false" compartment="e" constant="false" hasOnlySubstanceUnits="false" id="M_glcr_e" name="D-Glucarate" fbc:charge="-2" fbc:chemicalFormula="C6H8O8" />
      <species boundaryCondition="false" compartment="c" constant="false" hasOnlySubstanceUnits="false" id="M_glcur_c" name="D-Glucuronate" fbc:charge="-1" fbc:chemicalFormula="C6H9O7" />
      <species boundaryCondition="false" compartment="e" constant="false" hasOnlySubstanceUnits="false" id="M_glcur_e" name="D-Glucuronate" fbc:charge="-1" fbc:chemicalFormula="C6H9O7" />
      <species boundaryCondition="false" compartment="c" constant="false" hasOnlySubstanceUnits="false" id="M_gln_DASH_L_c" name="L-Glutamine" fbc:charge="0" fbc:chemicalFormula="C5H10N2O3" />
      <species boundaryCondition="false" compartment="e" constant="false" hasOnlySubstanceUnits="false" id="M_gln_DASH_L_e" name="L-Glutamine" fbc:charge="0" fbc:chemicalFormula="C5H10N2O3" />
      <species boundaryCondition="false" compartment="c" constant="false" hasOnlySubstanceUnits="false" id="M_glu1sa_c" name="L-Glutamate 1-semialdehyde" fbc:charge="0" fbc:chemicalFormula="C5H9NO3" />
      <species boundaryCondition="false" compartment="c" constant="false" hasOnlySubstanceUnits="false" id="M_glu5p_c" name="L-Glutamate 5-phosphate" fbc:charge="-2" fbc:chemicalFormula="C5H8NO7P" />
      <species boundaryCondition="false" compartment="c" constant="false" hasOnlySubstanceUnits="false" id="M_glu5sa_c" name="L-Glutamate 5-semialdehyde" fbc:charge="0" fbc:chemicalFormula="C5H9NO3" />
      <species boundaryCondition="false" compartment="c" constant="false" hasOnlySubstanceUnits="false" id="M_glu_DASH_D_c" name="D-Glutamate" fbc:charge="-1" fbc:chemicalFormula="C5H8NO4" />
      <species boundaryCondition="false" compartment="c" constant="false" hasOnlySubstanceUnits="false" id="M_glu_DASH_L_c" name="L-Glutamate" fbc:charge="-1" fbc:chemicalFormula="C5H8NO4" />
      <species boundaryCondition="false" compartment="e" constant="false" hasOnlySubstanceUnits="false" id="M_glu_DASH_L_e" name="L-Glutamate" fbc:charge="-1" fbc:chemicalFormula="C5H8NO4" />
      <species boundaryCondition="false" compartment="c" constant="false" hasOnlySubstanceUnits="false" id="M_glucys_c" name="gamma-L-Glutamyl-L-cysteine" fbc:charge="-1" fbc:chemicalFormula="C8H13N2O5S" />
      <species boundaryCondition="false" compartment="c" constant="false" hasOnlySubstanceUnits="false" id="M_glutrna_c" name="L-Glutamyl-tRNA(Glu)" fbc:charge="0" fbc:chemicalFormula="C5H7NO3R" />
      <species boundaryCondition="false" compartment="c" constant="false" hasOnlySubstanceUnits="false" id="M_glx_c" name="Glyoxylate" fbc:charge="-1" fbc:chemicalFormula="C2H1O3" />
      <species boundaryCondition="false" compartment="c" constant="false" hasOnlySubstanceUnits="false" id="M_gly_c" name="Glycine" fbc:charge="0" fbc:chemicalFormula="C2H5NO2" />
      <species boundaryCondition="false" compartment="e" constant="false" hasOnlySubstanceUnits="false" id="M_gly_e" name="Glycine" fbc:charge="0" fbc:chemicalFormula="C2H5NO2" />
      <species boundaryCondition="false" compartment="c" constant="false" hasOnlySubstanceUnits="false" id="M_glyald_c" name="D-Glyceraldehyde" fbc:charge="0" fbc:chemicalFormula="C3H6O3" />
      <species boundaryCondition="false" compartment="e" constant="false" hasOnlySubstanceUnits="false" id="M_glyald_e" name="D-Glyceraldehyde" fbc:charge="0" fbc:chemicalFormula="C3H6O3" />
      <species boundaryCondition="false" compartment="c" constant="false" hasOnlySubstanceUnits="false" id="M_glyb_c" name="Glycine betaine" fbc:charge="0" fbc:chemicalFormula="C5H11NO2" />
      <species boundaryCondition="false" compartment="e" constant="false" hasOnlySubstanceUnits="false" id="M_glyb_e" name="Glycine betaine" fbc:charge="0" fbc:chemicalFormula="C5H11NO2" />
      <species boundaryCondition="false" compartment="c" constant="false" hasOnlySubstanceUnits="false" id="M_glyc3p_c" name="Glycerol 3-phosphate" fbc:charge="-2" fbc:chemicalFormula="C3H7O6P" />
      <species boundaryCondition="false" compartment="e" constant="false" hasOnlySubstanceUnits="false" id="M_glyc3p_e" name="Glycerol 3-phosphate" fbc:charge="-2" fbc:chemicalFormula="C3H7O6P" />
      <species boundaryCondition="false" compartment="c" constant="false" hasOnlySubstanceUnits="false" id="M_glyc_DASH_R_c" name="(R)-Glycerate" fbc:charge="-1" fbc:chemicalFormula="C3H5O4" />
      <species boundaryCondition="false" compartment="c" constant="false" hasOnlySubstanceUnits="false" id="M_glyc_c" name="Glycerol" fbc:charge="0" fbc:chemicalFormula="C3H8O3" />
      <species boundaryCondition="false" compartment="e" constant="false" hasOnlySubstanceUnits="false" id="M_glyc_e" name="Glycerol" fbc:charge="0" fbc:chemicalFormula="C3H8O3" />
      <species boundaryCondition="false" compartment="c" constant="false" hasOnlySubstanceUnits="false" id="M_glyclt_c" name="Glycolate" fbc:charge="-1" fbc:chemicalFormula="C2H3O3" />
      <species boundaryCondition="false" compartment="e" constant="false" hasOnlySubstanceUnits="false" id="M_glyclt_e" name="Glycolate" fbc:charge="-1" fbc:chemicalFormula="C2H3O3" />
      <species boundaryCondition="false" compartment="c" constant="false" hasOnlySubstanceUnits="false" id="M_glycogen_c" name="glycogen" fbc:charge="0" fbc:chemicalFormula="C6H10O5" />
      <species boundaryCondition="false" compartment="c" constant="false" hasOnlySubstanceUnits="false" id="M_gmhep17bp_c" name="D-Glycero-D-manno-heptose 1,7-bisphosphate" fbc:charge="-4" fbc:chemicalFormula="C7H12O13P2" />
      <species boundaryCondition="false" compartment="c" constant="false" hasOnlySubstanceUnits="false" id="M_gmhep1p_c" name="D-Glycero-D-manno-heptose 1-phosphate" fbc:charge="-2" fbc:chemicalFormula="C7H13O10P" />
      <species boundaryCondition="false" compartment="c" constant="false" hasOnlySubstanceUnits="false" id="M_gmhep7p_c" name="D-Glycero-D-manno-heptose 7-phosphate" fbc:charge="-2" fbc:chemicalFormula="C7H13O10P" />
      <species boundaryCondition="false" compartment="c" constant="false" hasOnlySubstanceUnits="false" id="M_gmp_c" name="GMP" fbc:charge="-2" fbc:chemicalFormula="C10H12N5O8P" />
      <species boundaryCondition="false" compartment="c" constant="false" hasOnlySubstanceUnits="false" id="M_gp4g_c" name="P1,P4-Bis(5'-guanosyl) tetraphosphate" fbc:charge="-4" fbc:chemicalFormula="C20H24N10O21P4" />
      <species boundaryCondition="false" compartment="c" constant="false" hasOnlySubstanceUnits="false" id="M_grdp_c" name="Geranyl diphosphate" fbc:charge="-3" fbc:chemicalFormula="C10H17O7P2" />
      <species boundaryCondition="false" compartment="c" constant="false" hasOnlySubstanceUnits="false" id="M_gsn_c" name="Guanosine" fbc:charge="0" fbc:chemicalFormula="C10H13N5O5" />
      <species boundaryCondition="false" compartment="e" constant="false" hasOnlySubstanceUnits="false" id="M_gsn_e" name="Guanosine" fbc:charge="0" fbc:chemicalFormula="C10H13N5O5" />
      <species boundaryCondition="false" compartment="c" constant="false" hasOnlySubstanceUnits="false" id="M_gthox_c" name="Oxidized glutathione" fbc:charge="-2" fbc:chemicalFormula="C20H30N6O12S2" />
      <species boundaryCondition="false" compartment="c" constant="false" hasOnlySubstanceUnits="false" id="M_gthrd_c" name="Reduced glutathione" fbc:charge="-1" fbc:chemicalFormula="C10H16N3O6S" />
      <species boundaryCondition="false" compartment="c" constant="false" hasOnlySubstanceUnits="false" id="M_gtp_c" name="GTP" fbc:charge="-4" fbc:chemicalFormula="C10H12N5O14P3" />
      <species boundaryCondition="false" compartment="c" constant="false" hasOnlySubstanceUnits="false" id="M_gtspmd_c" name="Glutathionylspermidine" fbc:charge="2" fbc:chemicalFormula="C17H36N6O5S" />
      <species boundaryCondition="false" compartment="c" constant="false" hasOnlySubstanceUnits="false" id="M_gua_c" name="Guanine" fbc:charge="0" fbc:chemicalFormula="C5H5N5O" />
      <species boundaryCondition="false" compartment="e" constant="false" hasOnlySubstanceUnits="false" id="M_gua_e" name="Guanine" fbc:charge="0" fbc:chemicalFormula="C5H5N5O" />
      <species boundaryCondition="false" compartment="c" constant="false" hasOnlySubstanceUnits="false" id="M_h2_c" name="H2" fbc:charge="0" fbc:chemicalFormula="H2" />
      <species boundaryCondition="false" compartment="c" constant="false" hasOnlySubstanceUnits="false" id="M_h2mb4p_c" name="1-hydroxy-2-methyl-2-(E)-butenyl 4-diphosphate" fbc:charge="-3" fbc:chemicalFormula="C5H9O8P2" />
      <species boundaryCondition="false" compartment="c" constant="false" hasOnlySubstanceUnits="false" id="M_h2o2_c" name="Hydrogen peroxide" fbc:charge="0" fbc:chemicalFormula="H2O2" />
      <species boundaryCondition="false" compartment="c" constant="false" hasOnlySubstanceUnits="false" id="M_h2o_c" name="H2O" fbc:charge="0" fbc:chemicalFormula="H2O" />
      <species boundaryCondition="false" compartment="e" constant="false" hasOnlySubstanceUnits="false" id="M_h2o_e" name="H2O" fbc:charge="0" fbc:chemicalFormula="H2O" />
      <species boundaryCondition="false" compartment="c" constant="false" hasOnlySubstanceUnits="false" id="M_h2s_c" name="Hydrogen sulfide" fbc:charge="0" fbc:chemicalFormula="H2S" />
      <species boundaryCondition="false" compartment="c" constant="false" hasOnlySubstanceUnits="false" id="M_h_c" name="H+" fbc:charge="1" fbc:chemicalFormula="H" />
      <species boundaryCondition="false" compartment="e" constant="false" hasOnlySubstanceUnits="false" id="M_h_e" name="H+" fbc:charge="1" fbc:chemicalFormula="H" />
      <species boundaryCondition="false" compartment="c" constant="false" hasOnlySubstanceUnits="false" id="M_hco3_c" name="Bicarbonate" fbc:charge="-1" fbc:chemicalFormula="CHO3" />
      <species boundaryCondition="false" compartment="c" constant="false" hasOnlySubstanceUnits="false" id="M_hcys_DASH_L_c" name="L-Homocysteine" fbc:charge="0" fbc:chemicalFormula="C4H9NO2S" />
      <species boundaryCondition="false" compartment="c" constant="false" hasOnlySubstanceUnits="false" id="M_hdca_c" name="Hexadecanoate (n-C16:0)" fbc:charge="-1" fbc:chemicalFormula="C16H31O2" />
      <species boundaryCondition="false" compartment="e" constant="false" hasOnlySubstanceUnits="false" id="M_hdca_e" name="Hexadecanoate (n-C16:0)" fbc:charge="-1" fbc:chemicalFormula="C16H31O2" />
      <species boundaryCondition="false" compartment="c" constant="false" hasOnlySubstanceUnits="false" id="M_hdcea_c" name="Hexadecenoate (n-C16:1)" fbc:charge="-1" fbc:chemicalFormula="C16H29O2" />
      <species boundaryCondition="false" compartment="c" constant="false" hasOnlySubstanceUnits="false" id="M_hdeACP_c" name="cis-hexadec-9-enoyl-[acyl-carrier protein] (n-C16:1)" fbc:charge="-1" fbc:chemicalFormula="C27H49N2O8PRS" />
      <species boundaryCondition="false" compartment="c" constant="false" hasOnlySubstanceUnits="false" id="M_hemeO_c" name="Heme O" fbc:charge="-2" fbc:chemicalFormula="C49H56FeN4O5" />
      <species boundaryCondition="false" compartment="c" constant="false" hasOnlySubstanceUnits="false" id="M_his_DASH_L_c" name="L-Histidine" fbc:charge="0" fbc:chemicalFormula="C6H9N3O2" />
      <species boundaryCondition="false" compartment="e" constant="false" hasOnlySubstanceUnits="false" id="M_his_DASH_L_e" name="L-Histidine" fbc:charge="0" fbc:chemicalFormula="C6H9N3O2" />
      <species boundaryCondition="false" compartment="c" constant="false" hasOnlySubstanceUnits="false" id="M_hisp_c" name="L-Histidinol phosphate" fbc:charge="-1" fbc:chemicalFormula="C6H11N3O4P" />
      <species boundaryCondition="false" compartment="c" constant="false" hasOnlySubstanceUnits="false" id="M_histd_c" name="L-Histidinol" fbc:charge="1" fbc:chemicalFormula="C6H12N3O" />
      <species boundaryCondition="false" compartment="c" constant="false" hasOnlySubstanceUnits="false" id="M_hkndd_c" name="2-Hydroxy-6-oxonona-2,4-diene-1,9-dioate" fbc:charge="-2" fbc:chemicalFormula="C9H8O6" />
      <species boundaryCondition="false" compartment="c" constant="false" hasOnlySubstanceUnits="false" id="M_hkntd_c" name="2-hydroxy-6-ketononatrienedioate" fbc:charge="-2" fbc:chemicalFormula="C9H6O6" />
      <species boundaryCondition="false" compartment="c" constant="false" hasOnlySubstanceUnits="false" id="M_hmbil_c" name="Hydroxymethylbilane" fbc:charge="-8" fbc:chemicalFormula="C40H38N4O17" />
      <species boundaryCondition="false" compartment="c" constant="false" hasOnlySubstanceUnits="false" id="M_hmfurn_c" name="4-hydroxy-5-methyl-3(2H)-furanone" fbc:charge="0" fbc:chemicalFormula="C5H6O3" />
      <species boundaryCondition="false" compartment="c" constant="false" hasOnlySubstanceUnits="false" id="M_hom_DASH_L_c" name="L-Homoserine" fbc:charge="0" fbc:chemicalFormula="C4H9NO3" />
      <species boundaryCondition="false" compartment="c" constant="false" hasOnlySubstanceUnits="false" id="M_hpyr_c" name="Hydroxypyruvate" fbc:charge="-1" fbc:chemicalFormula="C3H3O4" />
      <species boundaryCondition="false" compartment="c" constant="false" hasOnlySubstanceUnits="false" id="M_hqn_c" name="Hydroquinone" fbc:charge="0" fbc:chemicalFormula="C6H6O2" />
      <species boundaryCondition="false" compartment="c" constant="false" hasOnlySubstanceUnits="false" id="M_hxan_c" name="Hypoxanthine" fbc:charge="0" fbc:chemicalFormula="C5H4N4O" />
      <species boundaryCondition="false" compartment="e" constant="false" hasOnlySubstanceUnits="false" id="M_hxan_e" name="Hypoxanthine" fbc:charge="0" fbc:chemicalFormula="C5H4N4O" />
      <species boundaryCondition="false" compartment="c" constant="false" hasOnlySubstanceUnits="false" id="M_iasp_c" name="Iminoaspartate" fbc:charge="-2" fbc:chemicalFormula="C4H3NO4" />
      <species boundaryCondition="false" compartment="c" constant="false" hasOnlySubstanceUnits="false" id="M_ichor_c" name="Isochorismate" fbc:charge="-2" fbc:chemicalFormula="C10H8O6" />
      <species boundaryCondition="false" compartment="c" constant="false" hasOnlySubstanceUnits="false" id="M_icit_c" name="Isocitrate" fbc:charge="-3" fbc:chemicalFormula="C6H5O7" />
      <species boundaryCondition="false" compartment="c" constant="false" hasOnlySubstanceUnits="false" id="M_idon_DASH_L_c" name="L-Idonate" fbc:charge="-1" fbc:chemicalFormula="C6H11O7" />
      <species boundaryCondition="false" compartment="e" constant="false" hasOnlySubstanceUnits="false" id="M_idon_DASH_L_e" name="L-Idonate" fbc:charge="-1" fbc:chemicalFormula="C6H11O7" />
      <species boundaryCondition="false" compartment="c" constant="false" hasOnlySubstanceUnits="false" id="M_idp_c" name="IDP" fbc:charge="-3" fbc:chemicalFormula="C10H11N4O11P2" />
      <species boundaryCondition="false" compartment="c" constant="false" hasOnlySubstanceUnits="false" id="M_ile_DASH_L_c" name="L-Isoleucine" fbc:charge="0" fbc:chemicalFormula="C6H13NO2" />
      <species boundaryCondition="false" compartment="e" constant="false" hasOnlySubstanceUnits="false" id="M_ile_DASH_L_e" name="L-Isoleucine" fbc:charge="0" fbc:chemicalFormula="C6H13NO2" />
      <species boundaryCondition="false" compartment="c" constant="false" hasOnlySubstanceUnits="false" id="M_imacp_c" name="3-(Imidazol-4-yl)-2-oxopropyl phosphate" fbc:charge="-2" fbc:chemicalFormula="C6H7N2O5P" />
      <species boundaryCondition="false" compartment="c" constant="false" hasOnlySubstanceUnits="false" id="M_imp_c" name="IMP" fbc:charge="-2" fbc:chemicalFormula="C10H11N4O8P" />
      <species boundaryCondition="false" compartment="c" constant="false" hasOnlySubstanceUnits="false" id="M_indole_c" name="Indole" fbc:charge="0" fbc:chemicalFormula="C8H7N" />
      <species boundaryCondition="false" compartment="e" constant="false" hasOnlySubstanceUnits="false" id="M_indole_e" name="Indole" fbc:charge="0" fbc:chemicalFormula="C8H7N" />
      <species boundaryCondition="false" compartment="c" constant="false" hasOnlySubstanceUnits="false" id="M_inost_c" name="myo-Inositol" fbc:charge="0" fbc:chemicalFormula="C6H12O6" />
      <species boundaryCondition="false" compartment="c" constant="false" hasOnlySubstanceUnits="false" id="M_ins_c" name="Inosine" fbc:charge="0" fbc:chemicalFormula="C10H12N4O5" />
      <species boundaryCondition="false" compartment="e" constant="false" hasOnlySubstanceUnits="false" id="M_ins_e" name="Inosine" fbc:charge="0" fbc:chemicalFormula="C10H12N4O5" />
      <species boundaryCondition="false" compartment="c" constant="false" hasOnlySubstanceUnits="false" id="M_ipdp_c" name="Isopentenyl diphosphate" fbc:charge="-3" fbc:chemicalFormula="C5H9O7P2" />
      <species boundaryCondition="false" compartment="c" constant="false" hasOnlySubstanceUnits="false" id="M_itp_c" name="ITP" fbc:charge="-4" fbc:chemicalFormula="C10H11N4O14P3" />
      <species boundaryCondition="false" compartment="c" constant="false" hasOnlySubstanceUnits="false" id="M_k_c" name="potassium" fbc:charge="1" fbc:chemicalFormula="K" />
      <species boundaryCondition="false" compartment="e" constant="false" hasOnlySubstanceUnits="false" id="M_k_e" name="potassium" fbc:charge="1" fbc:chemicalFormula="K" />
      <species boundaryCondition="false" compartment="c" constant="false" hasOnlySubstanceUnits="false" id="M_kdo2lipid4L_c" name="KDO(2)-lipid IV(A) with laurate" fbc:charge="-6" fbc:chemicalFormula="C96H170N2O38P2" />
      <species boundaryCondition="false" compartment="c" constant="false" hasOnlySubstanceUnits="false" id="M_kdo2lipid4_c" name="KDO(2)-lipid IV(A)" fbc:charge="-6" fbc:chemicalFormula="C84H148N2O37P2" />
      <species boundaryCondition="false" compartment="c" constant="false" hasOnlySubstanceUnits="false" id="M_kdo2lipid4p_c" name="KDO(2)-lipid IV(A) with palmitoleoyl" fbc:charge="-6" fbc:chemicalFormula="C100H176N2O38P2" />
      <species boundaryCondition="false" compartment="c" constant="false" hasOnlySubstanceUnits="false" id="M_kdo8p_c" name="3-Deoxy-D-manno-octulosonate 8-phosphate" fbc:charge="-3" fbc:chemicalFormula="C8H12O11P" />
      <species boundaryCondition="false" compartment="c" constant="false" hasOnlySubstanceUnits="false" id="M_kdo_c" name="3-Deoxy-D-manno-2-octulosonate" fbc:charge="-1" fbc:chemicalFormula="C8H13O8" />
      <species boundaryCondition="false" compartment="c" constant="false" hasOnlySubstanceUnits="false" id="M_kdolipid4_c" name="KDO-lipid IV(A)" fbc:charge="-5" fbc:chemicalFormula="C76H137N2O30P2" />
      <species boundaryCondition="false" compartment="c" constant="false" hasOnlySubstanceUnits="false" id="M_lac_DASH_D_c" name="D-Lactate" fbc:charge="-1" fbc:chemicalFormula="C3H5O3" />
      <species boundaryCondition="false" compartment="e" constant="false" hasOnlySubstanceUnits="false" id="M_lac_DASH_D_e" name="D-Lactate" fbc:charge="-1" fbc:chemicalFormula="C3H5O3" />
      <species boundaryCondition="false" compartment="c" constant="false" hasOnlySubstanceUnits="false" id="M_lac_DASH_L_c" name="L-Lactate" fbc:charge="-1" fbc:chemicalFormula="C3H5O3" />
      <species boundaryCondition="false" compartment="e" constant="false" hasOnlySubstanceUnits="false" id="M_lac_DASH_L_e" name="L-Lactate" fbc:charge="-1" fbc:chemicalFormula="C3H5O3" />
      <species boundaryCondition="false" compartment="c" constant="false" hasOnlySubstanceUnits="false" id="M_lald_DASH_L_c" name="L-Lactaldehyde" fbc:charge="0" fbc:chemicalFormula="C3H6O2" />
      <species boundaryCondition="false" compartment="c" constant="false" hasOnlySubstanceUnits="false" id="M_lcts_c" name="Lactose" fbc:charge="0" fbc:chemicalFormula="C12H22O11" />
      <species boundaryCondition="false" compartment="e" constant="false" hasOnlySubstanceUnits="false" id="M_lcts_e" name="Lactose" fbc:charge="0" fbc:chemicalFormula="C12H22O11" />
      <species boundaryCondition="false" compartment="c" constant="false" hasOnlySubstanceUnits="false" id="M_leu_DASH_L_c" name="L-Leucine" fbc:charge="0" fbc:chemicalFormula="C6H13NO2" />
      <species boundaryCondition="false" compartment="e" constant="false" hasOnlySubstanceUnits="false" id="M_leu_DASH_L_e" name="L-Leucine" fbc:charge="0" fbc:chemicalFormula="C6H13NO2" />
      <species boundaryCondition="false" compartment="c" constant="false" hasOnlySubstanceUnits="false" id="M_lgt_DASH_S_c" name="(R)-S-Lactoylglutathione" fbc:charge="-1" fbc:chemicalFormula="C13H20N3O8S" />
      <species boundaryCondition="false" compartment="c" constant="false" hasOnlySubstanceUnits="false" id="M_lipa_c" name="KDO(2)-lipid (A)" fbc:charge="-6" fbc:chemicalFormula="C110H196N2O39P2" />
      <species boundaryCondition="false" compartment="c" constant="false" hasOnlySubstanceUnits="false" id="M_lipa_cold_c" name="cold adapted KDO(2)-lipid (A)" fbc:charge="-6" fbc:chemicalFormula="C114H202N2O39P2" />
      <species boundaryCondition="false" compartment="c" constant="false" hasOnlySubstanceUnits="false" id="M_lipidA_c" name="2,3,2'3'-Tetrakis(beta-hydroxymyristoyl)-D-glucosaminyl-1,6-beta-D-glucosamine 1,4'-bisphosphate" fbc:charge="-4" fbc:chemicalFormula="C68H126N2O23P2" />
      <species boundaryCondition="false" compartment="c" constant="false" hasOnlySubstanceUnits="false" id="M_lipidAds_c" name="Lipid A Disaccharide" fbc:charge="-2" fbc:chemicalFormula="C68H127N2O20P" />
      <species boundaryCondition="false" compartment="c" constant="false" hasOnlySubstanceUnits="false" id="M_lipidX_c" name="2,3-Bis(3-hydroxytetradecanoyl)-beta-D-glucosaminyl 1-phosphate" fbc:charge="-2" fbc:chemicalFormula="C34H64NO12P" />
      <species boundaryCondition="false" compartment="c" constant="false" hasOnlySubstanceUnits="false" id="M_lps_EC_c" name="lipopolysaccharide (Ecoli)" fbc:charge="-7" fbc:chemicalFormula="C171H297N4O88P2" />
      <species boundaryCondition="false" compartment="c" constant="false" hasOnlySubstanceUnits="false" id="M_lys_DASH_L_c" name="L-Lysine" fbc:charge="1" fbc:chemicalFormula="C6H15N2O2" />
      <species boundaryCondition="false" compartment="e" constant="false" hasOnlySubstanceUnits="false" id="M_lys_DASH_L_e" name="L-Lysine" fbc:charge="1" fbc:chemicalFormula="C6H15N2O2" />
      <species boundaryCondition="false" compartment="c" constant="false" hasOnlySubstanceUnits="false" id="M_malACP_c" name="Malonyl-[acyl-carrier protein]" fbc:charge="-2" fbc:chemicalFormula="C14H22N2O10PRS" />
      <species boundaryCondition="false" compartment="c" constant="false" hasOnlySubstanceUnits="false" id="M_mal_DASH_L_c" name="L-Malate" fbc:charge="-2" fbc:chemicalFormula="C4H4O5" />
      <species boundaryCondition="false" compartment="e" constant="false" hasOnlySubstanceUnits="false" id="M_mal_DASH_L_e" name="L-Malate" fbc:charge="-2" fbc:chemicalFormula="C4H4O5" />
      <species boundaryCondition="false" compartment="c" constant="false" hasOnlySubstanceUnits="false" id="M_malcoa_c" name="Malonyl-CoA" fbc:charge="-5" fbc:chemicalFormula="C24H33N7O19P3S" />
      <species boundaryCondition="false" compartment="c" constant="false" hasOnlySubstanceUnits="false" id="M_malt6p_c" name="Maltose 6'-phosphate" fbc:charge="-2" fbc:chemicalFormula="C12H21O14P" />
      <species boundaryCondition="false" compartment="c" constant="false" hasOnlySubstanceUnits="false" id="M_malt_c" name="Maltose" fbc:charge="0" fbc:chemicalFormula="C12H22O11" />
      <species boundaryCondition="false" compartment="e" constant="false" hasOnlySubstanceUnits="false" id="M_malt_e" name="Maltose" fbc:charge="0" fbc:chemicalFormula="C12H22O11" />
      <species boundaryCondition="false" compartment="c" constant="false" hasOnlySubstanceUnits="false" id="M_malthp_c" name="Maltoheptaose" fbc:charge="0" fbc:chemicalFormula="C42H72O36" />
      <species boundaryCondition="false" compartment="c" constant="false" hasOnlySubstanceUnits="false" id="M_malthx_c" name="Maltohexaose" fbc:charge="0" fbc:chemicalFormula="C36H62O31" />
      <species boundaryCondition="false" compartment="e" constant="false" hasOnlySubstanceUnits="false" id="M_malthx_e" name="Maltohexaose" fbc:charge="0" fbc:chemicalFormula="C36H62O31" />
      <species boundaryCondition="false" compartment="c" constant="false" hasOnlySubstanceUnits="false" id="M_maltpt_c" name="Maltopentaose" fbc:charge="0" fbc:chemicalFormula="C30H52O26" />
      <species boundaryCondition="false" compartment="e" constant="false" hasOnlySubstanceUnits="false" id="M_maltpt_e" name="Maltopentaose" fbc:charge="0" fbc:chemicalFormula="C30H52O26" />
      <species boundaryCondition="false" compartment="c" constant="false" hasOnlySubstanceUnits="false" id="M_malttr_c" name="Maltotriose" fbc:charge="0" fbc:chemicalFormula="C18H32O16" />
      <species boundaryCondition="false" compartment="e" constant="false" hasOnlySubstanceUnits="false" id="M_malttr_e" name="Maltotriose" fbc:charge="0" fbc:chemicalFormula="C18H32O16" />
      <species boundaryCondition="false" compartment="c" constant="false" hasOnlySubstanceUnits="false" id="M_maltttr_c" name="Maltotetraose" fbc:charge="0" fbc:chemicalFormula="C24H42O21" />
      <species boundaryCondition="false" compartment="e" constant="false" hasOnlySubstanceUnits="false" id="M_maltttr_e" name="Maltotetraose" fbc:charge="0" fbc:chemicalFormula="C24H42O21" />
      <species boundaryCondition="false" compartment="c" constant="false" hasOnlySubstanceUnits="false" id="M_man1p_c" name="D-Mannose 1-phosphate" fbc:charge="-2" fbc:chemicalFormula="C6H11O9P" />
      <species boundaryCondition="false" compartment="c" constant="false" hasOnlySubstanceUnits="false" id="M_man6p_c" name="D-Mannose 6-phosphate" fbc:charge="-2" fbc:chemicalFormula="C6H11O9P" />
      <species boundaryCondition="false" compartment="e" constant="false" hasOnlySubstanceUnits="false" id="M_man6p_e" name="D-Mannose 6-phosphate" fbc:charge="-2" fbc:chemicalFormula="C6H11O9P" />
      <species boundaryCondition="false" compartment="e" constant="false" hasOnlySubstanceUnits="false" id="M_man_e" name="D-Mannose" fbc:charge="0" fbc:chemicalFormula="C6H12O6" />
      <species boundaryCondition="false" compartment="c" constant="false" hasOnlySubstanceUnits="false" id="M_mana_c" name="D-Mannonate" fbc:charge="-1" fbc:chemicalFormula="C6H11O7" />
      <species boundaryCondition="false" compartment="c" constant="false" hasOnlySubstanceUnits="false" id="M_melib_c" name="Melibiose" fbc:charge="0" fbc:chemicalFormula="C12H22O11" />
      <species boundaryCondition="false" compartment="e" constant="false" hasOnlySubstanceUnits="false" id="M_melib_e" name="Melibiose" fbc:charge="0" fbc:chemicalFormula="C12H22O11" />
      <species boundaryCondition="false" compartment="c" constant="false" hasOnlySubstanceUnits="false" id="M_met_DASH_D_c" name="D-Methionine" fbc:charge="0" fbc:chemicalFormula="C5H10NO2S" />
      <species boundaryCondition="false" compartment="e" constant="false" hasOnlySubstanceUnits="false" id="M_met_DASH_D_e" name="D-Methionine" fbc:charge="0" fbc:chemicalFormula="C5H10NO2S" />
      <species boundaryCondition="false" compartment="c" constant="false" hasOnlySubstanceUnits="false" id="M_met_DASH_L_c" name="L-Methionine" fbc:charge="0" fbc:chemicalFormula="C5H11NO2S" />
      <species boundaryCondition="false" compartment="e" constant="false" hasOnlySubstanceUnits="false" id="M_met_DASH_L_e" name="L-Methionine" fbc:charge="0" fbc:chemicalFormula="C5H11NO2S" />
      <species boundaryCondition="false" compartment="c" constant="false" hasOnlySubstanceUnits="false" id="M_methf_c" name="5,10-Methenyltetrahydrofolate" fbc:charge="-1" fbc:chemicalFormula="C20H20N7O6" />
      <species boundaryCondition="false" compartment="c" constant="false" hasOnlySubstanceUnits="false" id="M_mi1p_DASH_D_c" name="1D-myo-Inositol 1-phosphate" fbc:charge="-2" fbc:chemicalFormula="C6H11O9P" />
      <species boundaryCondition="false" compartment="c" constant="false" hasOnlySubstanceUnits="false" id="M_micit_c" name="methylisocitrate" fbc:charge="-3" fbc:chemicalFormula="C7H7O7" />
      <species boundaryCondition="false" compartment="c" constant="false" hasOnlySubstanceUnits="false" id="M_mlthf_c" name="5,10-Methylenetetrahydrofolate" fbc:charge="-2" fbc:chemicalFormula="C20H21N7O6" />
      <species boundaryCondition="false" compartment="c" constant="false" hasOnlySubstanceUnits="false" id="M_mmcoa_DASH_R_c" name="(R)-Methylmalonyl-CoA" fbc:charge="-5" fbc:chemicalFormula="C25H35N7O19P3S" />
      <species boundaryCondition="false" compartment="c" constant="false" hasOnlySubstanceUnits="false" id="M_mmcoa_DASH_S_c" name="(S)-Methylmalonyl-CoA" fbc:charge="-5" fbc:chemicalFormula="C25H35N7O19P3S" />
      <species boundaryCondition="false" compartment="c" constant="false" hasOnlySubstanceUnits="false" id="M_mnl1p_c" name="D-Mannitol 1-phosphate" fbc:charge="-2" fbc:chemicalFormula="C6H13O9P" />
      <species boundaryCondition="false" compartment="e" constant="false" hasOnlySubstanceUnits="false" id="M_mnl_e" name="D-Mannitol" fbc:charge="0" fbc:chemicalFormula="C6H14O6" />
      <species boundaryCondition="false" compartment="c" constant="false" hasOnlySubstanceUnits="false" id="M_mql8_c" name="Menaquinol 8" fbc:charge="0" fbc:chemicalFormula="C51H74O2" />
      <species boundaryCondition="false" compartment="c" constant="false" hasOnlySubstanceUnits="false" id="M_mqn8_c" name="Menaquinone 8" fbc:charge="0" fbc:chemicalFormula="C51H72O2" />
      <species boundaryCondition="false" compartment="c" constant="false" hasOnlySubstanceUnits="false" id="M_mthgxl_c" name="Methylglyoxal" fbc:charge="0" fbc:chemicalFormula="C3H4O2" />
      <species boundaryCondition="false" compartment="c" constant="false" hasOnlySubstanceUnits="false" id="M_myrsACP_c" name="Myristoyl-ACP (n-C14:0ACP)" fbc:charge="-1" fbc:chemicalFormula="C25H47N2O8PRS" />
      <species boundaryCondition="false" compartment="c" constant="false" hasOnlySubstanceUnits="false" id="M_n8aspmd_c" name="N8-Acetylspermidine" fbc:charge="2" fbc:chemicalFormula="C9H23N3O" />
      <species boundaryCondition="false" compartment="c" constant="false" hasOnlySubstanceUnits="false" id="M_na1_c" name="Sodium" fbc:charge="1" fbc:chemicalFormula="Na" />
      <species boundaryCondition="false" compartment="e" constant="false" hasOnlySubstanceUnits="false" id="M_na1_e" name="Sodium" fbc:charge="1" fbc:chemicalFormula="Na" />
      <species boundaryCondition="false" compartment="c" constant="false" hasOnlySubstanceUnits="false" id="M_nac_c" name="Nicotinate" fbc:charge="-1" fbc:chemicalFormula="C6H4NO2" />
      <species boundaryCondition="false" compartment="e" constant="false" hasOnlySubstanceUnits="false" id="M_nac_e" name="Nicotinate" fbc:charge="-1" fbc:chemicalFormula="C6H4NO2" />
      <species boundaryCondition="false" compartment="c" constant="false" hasOnlySubstanceUnits="false" id="M_nad_c" name="Nicotinamide adenine dinucleotide" fbc:charge="-1" fbc:chemicalFormula="C21H26N7O14P2" />
      <species boundaryCondition="false" compartment="e" constant="false" hasOnlySubstanceUnits="false" id="M_nad_e" name="Nicotinamide adenine dinucleotide" fbc:charge="-1" fbc:chemicalFormula="C21H26N7O14P2" />
      <species boundaryCondition="false" compartment="c" constant="false" hasOnlySubstanceUnits="false" id="M_nadh_c" name="Nicotinamide adenine dinucleotide - reduced" fbc:charge="-2" fbc:chemicalFormula="C21H27N7O14P2" />
      <species boundaryCondition="false" compartment="c" constant="false" hasOnlySubstanceUnits="false" id="M_nadp_c" name="Nicotinamide adenine dinucleotide phosphate" fbc:charge="-3" fbc:chemicalFormula="C21H25N7O17P3" />
      <species boundaryCondition="false" compartment="c" constant="false" hasOnlySubstanceUnits="false" id="M_nadph_c" name="Nicotinamide adenine dinucleotide phosphate - reduced" fbc:charge="-4" fbc:chemicalFormula="C21H26N7O17P3" />
      <species boundaryCondition="false" compartment="c" constant="false" hasOnlySubstanceUnits="false" id="M_ncam_c" name="Nicotinamide" fbc:charge="0" fbc:chemicalFormula="C6H6N2O" />
      <species boundaryCondition="false" compartment="c" constant="false" hasOnlySubstanceUnits="false" id="M_nh4_c" name="Ammonium" fbc:charge="1" fbc:chemicalFormula="H4N" />
      <species boundaryCondition="false" compartment="e" constant="false" hasOnlySubstanceUnits="false" id="M_nh4_e" name="Ammonium" fbc:charge="1" fbc:chemicalFormula="H4N" />
      <species boundaryCondition="false" compartment="c" constant="false" hasOnlySubstanceUnits="false" id="M_nicrnt_c" name="Nicotinate D-ribonucleotide" fbc:charge="-2" fbc:chemicalFormula="C11H12NO9P" />
      <species boundaryCondition="false" compartment="c" constant="false" hasOnlySubstanceUnits="false" id="M_nmn_c" name="NMN" fbc:charge="-1" fbc:chemicalFormula="C11H14N2O8P" />
      <species boundaryCondition="false" compartment="e" constant="false" hasOnlySubstanceUnits="false" id="M_nmn_e" name="NMN" fbc:charge="-1" fbc:chemicalFormula="C11H14N2O8P" />
      <species boundaryCondition="false" compartment="c" constant="false" hasOnlySubstanceUnits="false" id="M_no2_c" name="Nitrite" fbc:charge="-1" fbc:chemicalFormula="NO2" />
      <species boundaryCondition="false" compartment="e" constant="false" hasOnlySubstanceUnits="false" id="M_no2_e" name="Nitrite" fbc:charge="-1" fbc:chemicalFormula="NO2" />
      <species boundaryCondition="false" compartment="c" constant="false" hasOnlySubstanceUnits="false" id="M_no3_c" name="Nitrate" fbc:charge="-1" fbc:chemicalFormula="NO3" />
      <species boundaryCondition="false" compartment="e" constant="false" hasOnlySubstanceUnits="false" id="M_no3_e" name="Nitrate" fbc:charge="-1" fbc:chemicalFormula="NO3" />
      <species boundaryCondition="false" compartment="c" constant="false" hasOnlySubstanceUnits="false" id="M_o2_c" name="O2" fbc:charge="0" fbc:chemicalFormula="O2" />
      <species boundaryCondition="false" compartment="e" constant="false" hasOnlySubstanceUnits="false" id="M_o2_e" name="O2" fbc:charge="0" fbc:chemicalFormula="O2" />
      <species boundaryCondition="false" compartment="c" constant="false" hasOnlySubstanceUnits="false" id="M_o2s_c" name="Superoxide anion" fbc:charge="-1" fbc:chemicalFormula="O2" />
      <species boundaryCondition="false" compartment="c" constant="false" hasOnlySubstanceUnits="false" id="M_oaa_c" name="Oxaloacetate" fbc:charge="-2" fbc:chemicalFormula="C4H2O5" />
      <species boundaryCondition="false" compartment="c" constant="false" hasOnlySubstanceUnits="false" id="M_ocdca_c" name="octadecanoate (n-C18:0)" fbc:charge="-1" fbc:chemicalFormula="C18H35O2" />
      <species boundaryCondition="false" compartment="e" constant="false" hasOnlySubstanceUnits="false" id="M_ocdca_e" name="octadecanoate (n-C18:0)" fbc:charge="-1" fbc:chemicalFormula="C18H35O2" />
      <species boundaryCondition="false" compartment="c" constant="false" hasOnlySubstanceUnits="false" id="M_ocdcea_c" name="octadecenoate (n-C18:1)" fbc:charge="-1" fbc:chemicalFormula="C18H33O2" />
      <species boundaryCondition="false" compartment="c" constant="false" hasOnlySubstanceUnits="false" id="M_octdp_c" name="all-trans-Octaprenyl diphosphate" fbc:charge="-3" fbc:chemicalFormula="C40H65O7P2" />
      <species boundaryCondition="false" compartment="c" constant="false" hasOnlySubstanceUnits="false" id="M_octeACP_c" name="cis-octadec-11-enoyl-[acyl-carrier protein] (n-C18:1)" fbc:charge="-1" fbc:chemicalFormula="C29H53N2O8PRS" />
      <species boundaryCondition="false" compartment="c" constant="false" hasOnlySubstanceUnits="false" id="M_ohpb_c" name="2-Oxo-3-hydroxy-4-phosphobutanoate" fbc:charge="-3" fbc:chemicalFormula="C4H4O8P" />
      <species boundaryCondition="false" compartment="c" constant="false" hasOnlySubstanceUnits="false" id="M_op4en_c" name="2-Oxopent-4-enoate" fbc:charge="-1" fbc:chemicalFormula="C5H5O3" />
      <species boundaryCondition="false" compartment="c" constant="false" hasOnlySubstanceUnits="false" id="M_orn_c" name="Ornithine" fbc:charge="1" fbc:chemicalFormula="C5H13N2O2" />
      <species boundaryCondition="false" compartment="e" constant="false" hasOnlySubstanceUnits="false" id="M_orn_e" name="Ornithine" fbc:charge="1" fbc:chemicalFormula="C5H13N2O2" />
      <species boundaryCondition="false" compartment="c" constant="false" hasOnlySubstanceUnits="false" id="M_orot5p_c" name="Orotidine 5'-phosphate" fbc:charge="-3" fbc:chemicalFormula="C10H10N2O11P" />
      <species boundaryCondition="false" compartment="c" constant="false" hasOnlySubstanceUnits="false" id="M_orot_c" name="Orotate" fbc:charge="-1" fbc:chemicalFormula="C5H3N2O4" />
      <species boundaryCondition="false" compartment="c" constant="false" hasOnlySubstanceUnits="false" id="M_pa_EC_c" name="phosphatidate  (E.coli)" fbc:charge="-100" fbc:chemicalFormula="C1836H3398O400P50" />
      <species boundaryCondition="false" compartment="c" constant="false" hasOnlySubstanceUnits="false" id="M_pac_c" name="Phenylacetic acid" fbc:charge="-1" fbc:chemicalFormula="C8H7O2" />
      <species boundaryCondition="false" compartment="c" constant="false" hasOnlySubstanceUnits="false" id="M_pacald_c" name="Phenylacetaldehyde" fbc:charge="0" fbc:chemicalFormula="C8H8O" />
      <species boundaryCondition="false" compartment="c" constant="false" hasOnlySubstanceUnits="false" id="M_palmACP_c" name="Palmitoyl-ACP (n-C16:0ACP)" fbc:charge="-1" fbc:chemicalFormula="C27H51N2O8PRS" />
      <species boundaryCondition="false" compartment="c" constant="false" hasOnlySubstanceUnits="false" id="M_pan4p_c" name="Pantetheine 4'-phosphate" fbc:charge="-2" fbc:chemicalFormula="C11H21N2O7PS" />
      <species boundaryCondition="false" compartment="c" constant="false" hasOnlySubstanceUnits="false" id="M_pant_DASH_R_c" name="(R)-Pantoate" fbc:charge="-1" fbc:chemicalFormula="C6H11O4" />
      <species boundaryCondition="false" compartment="c" constant="false" hasOnlySubstanceUnits="false" id="M_pap_c" name="Adenosine 3',5'-bisphosphate" fbc:charge="-4" fbc:chemicalFormula="C10H11N5O10P2" />
      <species boundaryCondition="false" compartment="c" constant="false" hasOnlySubstanceUnits="false" id="M_paps_c" name="3'-Phosphoadenylyl sulfate" fbc:charge="-4" fbc:chemicalFormula="C10H11N5O13P2S" />
      <species boundaryCondition="false" compartment="c" constant="false" hasOnlySubstanceUnits="false" id="M_pc_EC_c" name="Phosphatidylcholine (E.coli)" fbc:charge="0" fbc:chemicalFormula="C2086H4048N50O400P50" />
      <species boundaryCondition="false" compartment="c" constant="false" hasOnlySubstanceUnits="false" id="M_pdx5p_c" name="Pyridoxine 5'-phosphate" fbc:charge="-2" fbc:chemicalFormula="C8H10NO6P" />
      <species boundaryCondition="false" compartment="c" constant="false" hasOnlySubstanceUnits="false" id="M_pe_EC_c" name="Phosphatidylethanolamine (ecoli)" fbc:charge="0" fbc:chemicalFormula="C1936H3748N50O400P50" />
      <species boundaryCondition="false" compartment="c" constant="false" hasOnlySubstanceUnits="false" id="M_peamn_c" name="Phenethylamine" fbc:charge="1" fbc:chemicalFormula="C8H12N" />
      <species boundaryCondition="false" compartment="c" constant="false" hasOnlySubstanceUnits="false" id="M_pep_c" name="Phosphoenolpyruvate" fbc:charge="-3" fbc:chemicalFormula="C3H2O6P" />
      <species boundaryCondition="false" compartment="c" constant="false" hasOnlySubstanceUnits="false" id="M_peptido_EC_c" name="Peptidoglycan subunit of Escherichia coli" fbc:charge="-2" fbc:chemicalFormula="C40H62N8O21" />
      <species boundaryCondition="false" compartment="c" constant="false" hasOnlySubstanceUnits="false" id="M_pg_EC_c" name="Phosphatidylglycerol (Ecoli)" fbc:charge="-50" fbc:chemicalFormula="C1986H3748O500P50" />
      <species boundaryCondition="false" compartment="c" constant="false" hasOnlySubstanceUnits="false" id="M_pgp_EC_c" name="Phosphatidylglycerophosphate (Ecoli)" fbc:charge="-150" fbc:chemicalFormula="C1986H3698O650P100" />
      <species boundaryCondition="false" compartment="c" constant="false" hasOnlySubstanceUnits="false" id="M_phaccoa_c" name="Phenylacetyl-CoA" fbc:charge="-4" fbc:chemicalFormula="C29H38N7O17P3S" />
      <species boundaryCondition="false" compartment="c" constant="false" hasOnlySubstanceUnits="false" id="M_phe_DASH_L_c" name="L-Phenylalanine" fbc:charge="0" fbc:chemicalFormula="C9H11NO2" />
      <species boundaryCondition="false" compartment="e" constant="false" hasOnlySubstanceUnits="false" id="M_phe_DASH_L_e" name="L-Phenylalanine" fbc:charge="0" fbc:chemicalFormula="C9H11NO2" />
      <species boundaryCondition="false" compartment="c" constant="false" hasOnlySubstanceUnits="false" id="M_pheme_c" name="Protoheme" fbc:charge="-2" fbc:chemicalFormula="C34H30FeN4O4" />
      <species boundaryCondition="false" compartment="c" constant="false" hasOnlySubstanceUnits="false" id="M_phom_c" name="O-Phospho-L-homoserine" fbc:charge="-2" fbc:chemicalFormula="C4H8NO6P" />
      <species boundaryCondition="false" compartment="c" constant="false" hasOnlySubstanceUnits="false" id="M_phpyr_c" name="Phenylpyruvate" fbc:charge="-1" fbc:chemicalFormula="C9H7O3" />
      <species boundaryCondition="false" compartment="c" constant="false" hasOnlySubstanceUnits="false" id="M_phthr_c" name="O-Phospho-4-hydroxy-L-threonine" fbc:charge="-2" fbc:chemicalFormula="C4H8NO7P" />
      <species boundaryCondition="false" compartment="c" constant="false" hasOnlySubstanceUnits="false" id="M_pi_c" name="Phosphate" fbc:charge="-2" fbc:chemicalFormula="HO4P" />
      <species boundaryCondition="false" compartment="e" constant="false" hasOnlySubstanceUnits="false" id="M_pi_e" name="Phosphate" fbc:charge="-2" fbc:chemicalFormula="HO4P" />
      <species boundaryCondition="false" compartment="c" constant="false" hasOnlySubstanceUnits="false" id="M_pmcoa_c" name="Pimeloyl-CoA" fbc:charge="-5" fbc:chemicalFormula="C28H41N7O19P3S" />
      <species boundaryCondition="false" compartment="c" constant="false" hasOnlySubstanceUnits="false" id="M_pnto_DASH_R_c" name="(R)-Pantothenate" fbc:charge="-1" fbc:chemicalFormula="C9H16NO5" />
      <species boundaryCondition="false" compartment="e" constant="false" hasOnlySubstanceUnits="false" id="M_pnto_DASH_R_e" name="(R)-Pantothenate" fbc:charge="-1" fbc:chemicalFormula="C9H16NO5" />
      <species boundaryCondition="false" compartment="c" constant="false" hasOnlySubstanceUnits="false" id="M_ppa_c" name="Propionate (n-C3:0)" fbc:charge="-1" fbc:chemicalFormula="C3H5O2" />
      <species boundaryCondition="false" compartment="c" constant="false" hasOnlySubstanceUnits="false" id="M_ppap_c" name="Propanoyl phosphate" fbc:charge="-2" fbc:chemicalFormula="C3H5O5P" />
      <species boundaryCondition="false" compartment="c" constant="false" hasOnlySubstanceUnits="false" id="M_ppbng_c" name="Porphobilinogen" fbc:charge="-1" fbc:chemicalFormula="C10H13N2O4" />
      <species boundaryCondition="false" compartment="c" constant="false" hasOnlySubstanceUnits="false" id="M_ppcoa_c" name="Propanoyl-CoA" fbc:charge="-4" fbc:chemicalFormula="C24H36N7O17P3S" />
      <species boundaryCondition="false" compartment="c" constant="false" hasOnlySubstanceUnits="false" id="M_pphn_c" name="Prephenate" fbc:charge="-2" fbc:chemicalFormula="C10H8O6" />
      <species boundaryCondition="false" compartment="c" constant="false" hasOnlySubstanceUnits="false" id="M_ppi_c" name="Diphosphate" fbc:charge="-3" fbc:chemicalFormula="HO7P2" />
      <species boundaryCondition="false" compartment="c" constant="false" hasOnlySubstanceUnits="false" id="M_ppp9_c" name="Protoporphyrin" fbc:charge="-2" fbc:chemicalFormula="C34H32N4O4" />
      <species boundaryCondition="false" compartment="c" constant="false" hasOnlySubstanceUnits="false" id="M_pppg9_c" name="Protoporphyrinogen IX" fbc:charge="-2" fbc:chemicalFormula="C34H38N4O4" />
      <species boundaryCondition="false" compartment="c" constant="false" hasOnlySubstanceUnits="false" id="M_pppi_c" name="Inorganic triphosphate" fbc:charge="-4" fbc:chemicalFormula="HO10P3" />
      <species boundaryCondition="false" compartment="c" constant="false" hasOnlySubstanceUnits="false" id="M_pppn_c" name="Phenylpropanoate" fbc:charge="-1" fbc:chemicalFormula="C9H9O2" />
      <species boundaryCondition="false" compartment="e" constant="false" hasOnlySubstanceUnits="false" id="M_pppn_e" name="Phenylpropanoate" fbc:charge="-1" fbc:chemicalFormula="C9H9O2" />
      <species boundaryCondition="false" compartment="c" constant="false" hasOnlySubstanceUnits="false" id="M_pram_c" name="5-Phospho-beta-D-ribosylamine" fbc:charge="-1" fbc:chemicalFormula="C5H11NO7P" />
      <species boundaryCondition="false" compartment="c" constant="false" hasOnlySubstanceUnits="false" id="M_pran_c" name="N-(5-Phospho-D-ribosyl)anthranilate" fbc:charge="-3" fbc:chemicalFormula="C12H13NO9P" />
      <species boundaryCondition="false" compartment="c" constant="false" hasOnlySubstanceUnits="false" id="M_prbamp_c" name="1-(5-Phosphoribosyl)-AMP" fbc:charge="-4" fbc:chemicalFormula="C15H19N5O14P2" />
      <species boundaryCondition="false" compartment="c" constant="false" hasOnlySubstanceUnits="false" id="M_prbatp_c" name="1-(5-Phosphoribosyl)-ATP" fbc:charge="-6" fbc:chemicalFormula="C15H19N5O20P4" />
      <species boundaryCondition="false" compartment="c" constant="false" hasOnlySubstanceUnits="false" id="M_prfp_c" name="1-(5-Phosphoribosyl)-5-[(5-phosphoribosylamino)methylideneamino]imidazole-4-carboxamide" fbc:charge="-4" fbc:chemicalFormula="C15H21N5O15P2" />
      <species boundaryCondition="false" compartment="c" constant="false" hasOnlySubstanceUnits="false" id="M_prlp_c" name="5-[(5-phospho-1-deoxyribulos-1-ylamino)methylideneamino]-1-(5-phosphoribosyl)imidazole-4-carboxamide" fbc:charge="-4" fbc:chemicalFormula="C15H21N5O15P2" />
      <species boundaryCondition="false" compartment="c" constant="false" hasOnlySubstanceUnits="false" id="M_pro_DASH_L_c" name="L-Proline" fbc:charge="0" fbc:chemicalFormula="C5H9NO2" />
      <species boundaryCondition="false" compartment="e" constant="false" hasOnlySubstanceUnits="false" id="M_pro_DASH_L_e" name="L-Proline" fbc:charge="0" fbc:chemicalFormula="C5H9NO2" />
      <species boundaryCondition="false" compartment="c" constant="false" hasOnlySubstanceUnits="false" id="M_prpp_c" name="5-Phospho-alpha-D-ribose 1-diphosphate" fbc:charge="-5" fbc:chemicalFormula="C5H8O14P3" />
      <species boundaryCondition="false" compartment="c" constant="false" hasOnlySubstanceUnits="false" id="M_ps_EC_c" name="phosphatidylserine (Ecoli)" fbc:charge="-50" fbc:chemicalFormula="C1986H3698N50O500P50" />
      <species boundaryCondition="false" compartment="c" constant="false" hasOnlySubstanceUnits="false" id="M_pser_DASH_L_c" name="O-Phospho-L-serine" fbc:charge="-2" fbc:chemicalFormula="C3H6NO6P" />
      <species boundaryCondition="false" compartment="c" constant="false" hasOnlySubstanceUnits="false" id="M_ptrc_c" name="Putrescine" fbc:charge="2" fbc:chemicalFormula="C4H14N2" />
      <species boundaryCondition="false" compartment="e" constant="false" hasOnlySubstanceUnits="false" id="M_ptrc_e" name="Putrescine" fbc:charge="2" fbc:chemicalFormula="C4H14N2" />
      <species boundaryCondition="false" compartment="c" constant="false" hasOnlySubstanceUnits="false" id="M_pyam5p_c" name="Pyridoxamine 5'-phosphate" fbc:charge="-1" fbc:chemicalFormula="C8H12N2O5P" />
      <species boundaryCondition="false" compartment="c" constant="false" hasOnlySubstanceUnits="false" id="M_pydam_c" name="Pyridoxamine" fbc:charge="1" fbc:chemicalFormula="C8H13N2O2" />
      <species boundaryCondition="false" compartment="c" constant="false" hasOnlySubstanceUnits="false" id="M_pydx5p_c" name="Pyridoxal 5'-phosphate" fbc:charge="-2" fbc:chemicalFormula="C8H8NO6P" />
      <species boundaryCondition="false" compartment="c" constant="false" hasOnlySubstanceUnits="false" id="M_pydx_c" name="Pyridoxal" fbc:charge="0" fbc:chemicalFormula="C8H9NO3" />
      <species boundaryCondition="false" compartment="c" constant="false" hasOnlySubstanceUnits="false" id="M_pydxn_c" name="Pyridoxine" fbc:charge="0" fbc:chemicalFormula="C8H11NO3" />
      <species boundaryCondition="false" compartment="c" constant="false" hasOnlySubstanceUnits="false" id="M_pyr_c" name="Pyruvate" fbc:charge="-1" fbc:chemicalFormula="C3H3O3" />
      <species boundaryCondition="false" compartment="e" constant="false" hasOnlySubstanceUnits="false" id="M_pyr_e" name="Pyruvate" fbc:charge="-1" fbc:chemicalFormula="C3H3O3" />
      <species boundaryCondition="false" compartment="c" constant="false" hasOnlySubstanceUnits="false" id="M_q8_c" name="Ubiquinone-8" fbc:charge="0" fbc:chemicalFormula="C49H74O4" />
      <species boundaryCondition="false" compartment="c" constant="false" hasOnlySubstanceUnits="false" id="M_q8h2_c" name="Ubiquinol-8" fbc:charge="0" fbc:chemicalFormula="C49H76O4" />
      <species boundaryCondition="false" compartment="c" constant="false" hasOnlySubstanceUnits="false" id="M_quln_c" name="Quinolinate" fbc:charge="-2" fbc:chemicalFormula="C7H3NO4" />
      <species boundaryCondition="false" compartment="c" constant="false" hasOnlySubstanceUnits="false" id="M_r1p_c" name="alpha-D-Ribose 1-phosphate" fbc:charge="-2" fbc:chemicalFormula="C5H9O8P" />
      <species boundaryCondition="false" compartment="c" constant="false" hasOnlySubstanceUnits="false" id="M_r5p_c" name="alpha-D-Ribose 5-phosphate" fbc:charge="-2" fbc:chemicalFormula="C5H9O8P" />
      <species boundaryCondition="false" compartment="c" constant="false" hasOnlySubstanceUnits="false" id="M_rbl_DASH_L_c" name="L-Ribulose" fbc:charge="0" fbc:chemicalFormula="C5H10O5" />
      <species boundaryCondition="false" compartment="c" constant="false" hasOnlySubstanceUnits="false" id="M_rdmbzi_c" name="N1-(alpha-D-ribosyl)-5,6-dimethylbenzimidazole" fbc:charge="0" fbc:chemicalFormula="C14H18N2O4" />
      <species boundaryCondition="false" compartment="c" constant="false" hasOnlySubstanceUnits="false" id="M_rhcys_c" name="S-Ribosyl-L-homocysteine" fbc:charge="0" fbc:chemicalFormula="C9H17NO6S" />
      <species boundaryCondition="false" compartment="c" constant="false" hasOnlySubstanceUnits="false" id="M_rib_DASH_D_c" name="D-Ribose" fbc:charge="0" fbc:chemicalFormula="C5H10O5" />
      <species boundaryCondition="false" compartment="e" constant="false" hasOnlySubstanceUnits="false" id="M_rib_DASH_D_e" name="D-Ribose" fbc:charge="0" fbc:chemicalFormula="C5H10O5" />
      <species boundaryCondition="false" compartment="c" constant="false" hasOnlySubstanceUnits="false" id="M_ribflv_c" name="Riboflavin" fbc:charge="0" fbc:chemicalFormula="C17H20N4O6" />
      <species boundaryCondition="false" compartment="c" constant="false" hasOnlySubstanceUnits="false" id="M_rml1p_c" name="L-Rhamnulose 1-phosphate" fbc:charge="-2" fbc:chemicalFormula="C6H11O8P" />
      <species boundaryCondition="false" compartment="c" constant="false" hasOnlySubstanceUnits="false" id="M_rml_c" name="L-Rhamnulose" fbc:charge="0" fbc:chemicalFormula="C6H12O5" />
      <species boundaryCondition="false" compartment="c" constant="false" hasOnlySubstanceUnits="false" id="M_rmn_c" name="L-Rhamnose" fbc:charge="0" fbc:chemicalFormula="C6H12O5" />
      <species boundaryCondition="false" compartment="e" constant="false" hasOnlySubstanceUnits="false" id="M_rmn_e" name="L-Rhamnose" fbc:charge="0" fbc:chemicalFormula="C6H12O5" />
      <species boundaryCondition="false" compartment="c" constant="false" hasOnlySubstanceUnits="false" id="M_ru5p_DASH_D_c" name="D-Ribulose 5-phosphate" fbc:charge="-2" fbc:chemicalFormula="C5H9O8P" />
      <species boundaryCondition="false" compartment="c" constant="false" hasOnlySubstanceUnits="false" id="M_ru5p_DASH_L_c" name="L-Ribulose 5-phosphate" fbc:charge="-2" fbc:chemicalFormula="C5H9O8P" />
      <species boundaryCondition="false" compartment="c" constant="false" hasOnlySubstanceUnits="false" id="M_s7p_c" name="Sedoheptulose 7-phosphate" fbc:charge="-2" fbc:chemicalFormula="C7H13O10P" />
      <species boundaryCondition="false" compartment="c" constant="false" hasOnlySubstanceUnits="false" id="M_sbt6p_c" name="D-Sorbitol 6-phosphate" fbc:charge="-2" fbc:chemicalFormula="C6H13O9P" />
      <species boundaryCondition="false" compartment="e" constant="false" hasOnlySubstanceUnits="false" id="M_sbt_DASH_D_e" name="D-Sorbitol" fbc:charge="0" fbc:chemicalFormula="C6H14O6" />
      <species boundaryCondition="false" compartment="c" constant="false" hasOnlySubstanceUnits="false" id="M_sbzcoa_c" name="O-Succinylbenzoyl-CoA" fbc:charge="-5" fbc:chemicalFormula="C32H39N7O20P3S" />
      <species boundaryCondition="false" compartment="c" constant="false" hasOnlySubstanceUnits="false" id="M_scl_c" name="sirohydrochlorin" fbc:charge="-7" fbc:chemicalFormula="C42H39N4O16" />
      <species boundaryCondition="false" compartment="c" constant="false" hasOnlySubstanceUnits="false" id="M_seln_c" name="Selenide" fbc:charge="-1" fbc:chemicalFormula="HSe" />
      <species boundaryCondition="false" compartment="c" constant="false" hasOnlySubstanceUnits="false" id="M_selnp_c" name="Selenophosphate" fbc:charge="-1" fbc:chemicalFormula="H2O3PSe" />
      <species boundaryCondition="false" compartment="c" constant="false" hasOnlySubstanceUnits="false" id="M_ser_DASH_D_c" name="D-Serine" fbc:charge="0" fbc:chemicalFormula="C3H7NO3" />
      <species boundaryCondition="false" compartment="e" constant="false" hasOnlySubstanceUnits="false" id="M_ser_DASH_D_e" name="D-Serine" fbc:charge="0" fbc:chemicalFormula="C3H7NO3" />
      <species boundaryCondition="false" compartment="c" constant="false" hasOnlySubstanceUnits="false" id="M_ser_DASH_L_c" name="L-Serine" fbc:charge="0" fbc:chemicalFormula="C3H7NO3" />
      <species boundaryCondition="false" compartment="e" constant="false" hasOnlySubstanceUnits="false" id="M_ser_DASH_L_e" name="L-Serine" fbc:charge="0" fbc:chemicalFormula="C3H7NO3" />
      <species boundaryCondition="false" compartment="c" constant="false" hasOnlySubstanceUnits="false" id="M_seramp_c" name="L-seryl-AMP" fbc:charge="0" fbc:chemicalFormula="C13H19N6O9P" />
      <species boundaryCondition="false" compartment="c" constant="false" hasOnlySubstanceUnits="false" id="M_sheme_c" name="Siroheme" fbc:charge="-8" fbc:chemicalFormula="C42H36FeN4O16" />
      <species boundaryCondition="false" compartment="c" constant="false" hasOnlySubstanceUnits="false" id="M_skm5p_c" name="Shikimate 5-phosphate" fbc:charge="-3" fbc:chemicalFormula="C7H8O8P" />
      <species boundaryCondition="false" compartment="c" constant="false" hasOnlySubstanceUnits="false" id="M_skm_c" name="Shikimate" fbc:charge="-1" fbc:chemicalFormula="C7H9O5" />
      <species boundaryCondition="false" compartment="c" constant="false" hasOnlySubstanceUnits="false" id="M_sl26da_c" name="N-Succinyl-LL-2,6-diaminoheptanedioate" fbc:charge="-2" fbc:chemicalFormula="C11H16N2O7" />
      <species boundaryCondition="false" compartment="c" constant="false" hasOnlySubstanceUnits="false" id="M_sl2a6o_c" name="N-Succinyl-2-L-amino-6-oxoheptanedioate" fbc:charge="-3" fbc:chemicalFormula="C11H12NO8" />
      <species boundaryCondition="false" compartment="c" constant="false" hasOnlySubstanceUnits="false" id="M_so3_c" name="Sulfite" fbc:charge="-2" fbc:chemicalFormula="O3S" />
      <species boundaryCondition="false" compartment="c" constant="false" hasOnlySubstanceUnits="false" id="M_so4_c" name="Sulfate" fbc:charge="-2" fbc:chemicalFormula="O4S" />
      <species boundaryCondition="false" compartment="e" constant="false" hasOnlySubstanceUnits="false" id="M_so4_e" name="Sulfate" fbc:charge="-2" fbc:chemicalFormula="O4S" />
      <species boundaryCondition="false" compartment="c" constant="false" hasOnlySubstanceUnits="false" id="M_spmd_c" name="Spermidine" fbc:charge="3" fbc:chemicalFormula="C7H22N3" />
      <species boundaryCondition="false" compartment="e" constant="false" hasOnlySubstanceUnits="false" id="M_spmd_e" name="Spermidine" fbc:charge="3" fbc:chemicalFormula="C7H22N3" />
      <species boundaryCondition="false" compartment="c" constant="false" hasOnlySubstanceUnits="false" id="M_ssaltpp_c" name="Succinate semialdehyde-thiamin diphosphate anion" fbc:charge="-3" fbc:chemicalFormula="C16H21N4O10P2S" />
      <species boundaryCondition="false" compartment="c" constant="false" hasOnlySubstanceUnits="false" id="M_suc6p_c" name="Sucrose 6-phosphate" fbc:charge="-2" fbc:chemicalFormula="C12H21O14P" />
      <species boundaryCondition="false" compartment="c" constant="false" hasOnlySubstanceUnits="false" id="M_sucarg_c" name="N2-Succinyl-L-arginine" fbc:charge="-1" fbc:chemicalFormula="C10H17N4O5" />
      <species boundaryCondition="false" compartment="c" constant="false" hasOnlySubstanceUnits="false" id="M_sucbz_c" name="o-Succinylbenzoate" fbc:charge="-2" fbc:chemicalFormula="C11H8O5" />
      <species boundaryCondition="false" compartment="c" constant="false" hasOnlySubstanceUnits="false" id="M_succ_c" name="Succinate" fbc:charge="-2" fbc:chemicalFormula="C4H4O4" />
      <species boundaryCondition="false" compartment="e" constant="false" hasOnlySubstanceUnits="false" id="M_succ_e" name="Succinate" fbc:charge="-2" fbc:chemicalFormula="C4H4O4" />
      <species boundaryCondition="false" compartment="c" constant="false" hasOnlySubstanceUnits="false" id="M_succoa_c" name="Succinyl-CoA" fbc:charge="-5" fbc:chemicalFormula="C25H35N7O19P3S" />
      <species boundaryCondition="false" compartment="c" constant="false" hasOnlySubstanceUnits="false" id="M_sucglu_c" name="N2-Succinyl-L-glutamate" fbc:charge="-3" fbc:chemicalFormula="C9H10NO7" />
      <species boundaryCondition="false" compartment="c" constant="false" hasOnlySubstanceUnits="false" id="M_sucgsa_c" name="N2-Succinyl-L-glutamate 5-semialdehyde" fbc:charge="-2" fbc:chemicalFormula="C9H11NO6" />
      <species boundaryCondition="false" compartment="c" constant="false" hasOnlySubstanceUnits="false" id="M_suchms_c" name="O-Succinyl-L-homoserine" fbc:charge="-1" fbc:chemicalFormula="C8H12NO6" />
      <species boundaryCondition="false" compartment="c" constant="false" hasOnlySubstanceUnits="false" id="M_sucorn_c" name="N2-Succinyl-L-ornithine" fbc:charge="-1" fbc:chemicalFormula="C9H15N2O5" />
      <species boundaryCondition="false" compartment="e" constant="false" hasOnlySubstanceUnits="false" id="M_sucr_e" name="Sucrose" fbc:charge="0" fbc:chemicalFormula="C12H22O11" />
      <species boundaryCondition="false" compartment="c" constant="false" hasOnlySubstanceUnits="false" id="M_sucsal_c" name="Succinic semialdehyde" fbc:charge="-1" fbc:chemicalFormula="C4H5O3" />
      <species boundaryCondition="false" compartment="c" constant="false" hasOnlySubstanceUnits="false" id="M_tag6p_DASH_D_c" name="D-Tagatose 6-phosphate" fbc:charge="-2" fbc:chemicalFormula="C6H11O9P" />
      <species boundaryCondition="false" compartment="c" constant="false" hasOnlySubstanceUnits="false" id="M_tagdp_DASH_D_c" name="D-Tagatose 1,6-biphosphate" fbc:charge="-4" fbc:chemicalFormula="C6H10O12P2" />
      <species boundaryCondition="false" compartment="c" constant="false" hasOnlySubstanceUnits="false" id="M_tagur_c" name="D-Tagaturonate" fbc:charge="-1" fbc:chemicalFormula="C6H9O7" />
      <species boundaryCondition="false" compartment="c" constant="false" hasOnlySubstanceUnits="false" id="M_tartr_DASH_L_c" name="L-tartrate" fbc:charge="-2" fbc:chemicalFormula="C4H4O6" />
      <species boundaryCondition="false" compartment="e" constant="false" hasOnlySubstanceUnits="false" id="M_tartr_DASH_L_e" name="L-tartrate" fbc:charge="-2" fbc:chemicalFormula="C4H4O6" />
      <species boundaryCondition="false" compartment="c" constant="false" hasOnlySubstanceUnits="false" id="M_taur_c" name="Taurine" fbc:charge="0" fbc:chemicalFormula="C2H7NO3S" />
      <species boundaryCondition="false" compartment="e" constant="false" hasOnlySubstanceUnits="false" id="M_taur_e" name="Taurine" fbc:charge="0" fbc:chemicalFormula="C2H7NO3S" />
      <species boundaryCondition="false" compartment="c" constant="false" hasOnlySubstanceUnits="false" id="M_tcynt_c" name="Thiocyanate" fbc:charge="-1" fbc:chemicalFormula="CNS" />
      <species boundaryCondition="false" compartment="c" constant="false" hasOnlySubstanceUnits="false" id="M_tdeACP_c" name="cis-tetradec-7-enoyl-[acyl-carrier protein] (n-C14:1)" fbc:charge="-1" fbc:chemicalFormula="C25H45N2O8PRS" />
      <species boundaryCondition="false" compartment="c" constant="false" hasOnlySubstanceUnits="false" id="M_thdp_c" name="2,3,4,5-Tetrahydrodipicolinate" fbc:charge="-2" fbc:chemicalFormula="C7H7NO4" />
      <species boundaryCondition="false" compartment="c" constant="false" hasOnlySubstanceUnits="false" id="M_thf_c" name="5,6,7,8-Tetrahydrofolate" fbc:charge="-2" fbc:chemicalFormula="C19H21N7O6" />
      <species boundaryCondition="false" compartment="c" constant="false" hasOnlySubstanceUnits="false" id="M_thm_c" name="Thiamin" fbc:charge="1" fbc:chemicalFormula="C12H17N4OS" />
      <species boundaryCondition="false" compartment="e" constant="false" hasOnlySubstanceUnits="false" id="M_thm_e" name="Thiamin" fbc:charge="1" fbc:chemicalFormula="C12H17N4OS" />
      <species boundaryCondition="false" compartment="c" constant="false" hasOnlySubstanceUnits="false" id="M_thmmp_c" name="Thiamin monophosphate" fbc:charge="-1" fbc:chemicalFormula="C12H16N4O4PS" />
      <species boundaryCondition="false" compartment="c" constant="false" hasOnlySubstanceUnits="false" id="M_thmpp_c" name="Thiamine diphosphate" fbc:charge="-2" fbc:chemicalFormula="C12H16N4O7P2S" />
      <species boundaryCondition="false" compartment="c" constant="false" hasOnlySubstanceUnits="false" id="M_thr_DASH_L_c" name="L-Threonine" fbc:charge="0" fbc:chemicalFormula="C4H9NO3" />
      <species boundaryCondition="false" compartment="e" constant="false" hasOnlySubstanceUnits="false" id="M_thr_DASH_L_e" name="L-Threonine" fbc:charge="0" fbc:chemicalFormula="C4H9NO3" />
      <species boundaryCondition="false" compartment="c" constant="false" hasOnlySubstanceUnits="false" id="M_thym_c" name="Thymine" fbc:charge="0" fbc:chemicalFormula="C5H6N2O2" />
      <species boundaryCondition="false" compartment="c" constant="false" hasOnlySubstanceUnits="false" id="M_thymd_c" name="Thymidine" fbc:charge="0" fbc:chemicalFormula="C10H14N2O5" />
      <species boundaryCondition="false" compartment="e" constant="false" hasOnlySubstanceUnits="false" id="M_thymd_e" name="Thymidine" fbc:charge="0" fbc:chemicalFormula="C10H14N2O5" />
      <species boundaryCondition="false" compartment="c" constant="false" hasOnlySubstanceUnits="false" id="M_tma_c" name="trimethylamine" fbc:charge="1" fbc:chemicalFormula="C3H10N" />
      <species boundaryCondition="false" compartment="e" constant="false" hasOnlySubstanceUnits="false" id="M_tma_e" name="trimethylamine" fbc:charge="1" fbc:chemicalFormula="C3H10N" />
      <species boundaryCondition="false" compartment="c" constant="false" hasOnlySubstanceUnits="false" id="M_tmao_c" name="Trimethylamine N-oxide" fbc:charge="0" fbc:chemicalFormula="C3H9NO" />
      <species boundaryCondition="false" compartment="e" constant="false" hasOnlySubstanceUnits="false" id="M_tmao_e" name="Trimethylamine N-oxide" fbc:charge="0" fbc:chemicalFormula="C3H9NO" />
      <species boundaryCondition="false" compartment="c" constant="false" hasOnlySubstanceUnits="false" id="M_trdox_c" name="Oxidized thioredoxin" fbc:charge="0" fbc:chemicalFormula="X" />
      <species boundaryCondition="false" compartment="c" constant="false" hasOnlySubstanceUnits="false" id="M_trdrd_c" name="Reduced thioredoxin" fbc:charge="0" fbc:chemicalFormula="XH2" />
      <species boundaryCondition="false" compartment="c" constant="false" hasOnlySubstanceUnits="false" id="M_tre6p_c" name="alpha,alpha'-Trehalose 6-phosphate" fbc:charge="-2" fbc:chemicalFormula="C12H21O14P" />
      <species boundaryCondition="false" compartment="c" constant="false" hasOnlySubstanceUnits="false" id="M_tre_c" name="Trehalose" fbc:charge="0" fbc:chemicalFormula="C12H22O11" />
      <species boundaryCondition="false" compartment="e" constant="false" hasOnlySubstanceUnits="false" id="M_tre_e" name="Trehalose" fbc:charge="0" fbc:chemicalFormula="C12H22O11" />
      <species boundaryCondition="false" compartment="c" constant="false" hasOnlySubstanceUnits="false" id="M_trnaglu_c" name="tRNA (Glu)" fbc:charge="0" fbc:chemicalFormula="R" />
      <species boundaryCondition="false" compartment="c" constant="false" hasOnlySubstanceUnits="false" id="M_trp_DASH_L_c" name="L-Tryptophan" fbc:charge="0" fbc:chemicalFormula="C11H12N2O2" />
      <species boundaryCondition="false" compartment="e" constant="false" hasOnlySubstanceUnits="false" id="M_trp_DASH_L_e" name="L-Tryptophan" fbc:charge="0" fbc:chemicalFormula="C11H12N2O2" />
      <species boundaryCondition="false" compartment="c" constant="false" hasOnlySubstanceUnits="false" id="M_tsul_c" name="Thiosulfate" fbc:charge="-2" fbc:chemicalFormula="O3S2" />
      <species boundaryCondition="false" compartment="e" constant="false" hasOnlySubstanceUnits="false" id="M_tsul_e" name="Thiosulfate" fbc:charge="-2" fbc:chemicalFormula="O3S2" />
      <species boundaryCondition="false" compartment="c" constant="false" hasOnlySubstanceUnits="false" id="M_ttdca_c" name="tetradecanoate (n-C14:0)" fbc:charge="-1" fbc:chemicalFormula="C14H27O2" />
      <species boundaryCondition="false" compartment="e" constant="false" hasOnlySubstanceUnits="false" id="M_ttdca_e" name="tetradecanoate (n-C14:0)" fbc:charge="-1" fbc:chemicalFormula="C14H27O2" />
      <species boundaryCondition="false" compartment="c" constant="false" hasOnlySubstanceUnits="false" id="M_ttdcea_c" name="tetradecenoate (n-C14:1)" fbc:charge="-1" fbc:chemicalFormula="C14H25O2" />
      <species boundaryCondition="false" compartment="c" constant="false" hasOnlySubstanceUnits="false" id="M_tyr_DASH_L_c" name="L-Tyrosine" fbc:charge="0" fbc:chemicalFormula="C9H11NO3" />
      <species boundaryCondition="false" compartment="e" constant="false" hasOnlySubstanceUnits="false" id="M_tyr_DASH_L_e" name="L-Tyrosine" fbc:charge="0" fbc:chemicalFormula="C9H11NO3" />
      <species boundaryCondition="false" compartment="c" constant="false" hasOnlySubstanceUnits="false" id="M_u23ga_c" name="UDP-2,3-bis(3-hydroxytetradecanoyl)glucosamine" fbc:charge="-2" fbc:chemicalFormula="C43H75N3O20P2" />
      <species boundaryCondition="false" compartment="c" constant="false" hasOnlySubstanceUnits="false" id="M_u3aga_c" name="UDP-3-O-(3-hydroxytetradecanoyl)-N-acetylglucosamine" fbc:charge="-2" fbc:chemicalFormula="C31H51N3O19P2" />
      <species boundaryCondition="false" compartment="c" constant="false" hasOnlySubstanceUnits="false" id="M_u3hga_c" name="UDP-3-O-(3-hydroxytetradecanoyl)-D-glucosamine" fbc:charge="-1" fbc:chemicalFormula="C29H50N3O18P2" />
      <species boundaryCondition="false" compartment="c" constant="false" hasOnlySubstanceUnits="false" id="M_uaagmda_c" name="Undecaprenyl-diphospho-N-acetylmuramoyl-(N-acetylglucosamine)-L-ala-D-glu-meso-2,6-diaminopimeloyl-D-ala-D-ala" fbc:charge="-4" fbc:chemicalFormula="C95H152N8O28P2" />
      <species boundaryCondition="false" compartment="c" constant="false" hasOnlySubstanceUnits="false" id="M_uaccg_c" name="UDP-N-acetyl-3-O-(1-carboxyvinyl)-D-glucosamine" fbc:charge="-3" fbc:chemicalFormula="C20H26N3O19P2" />
      <species boundaryCondition="false" compartment="c" constant="false" hasOnlySubstanceUnits="false" id="M_uacgam_c" name="UDP-N-acetyl-D-glucosamine" fbc:charge="-2" fbc:chemicalFormula="C17H25N3O17P2" />
      <species boundaryCondition="false" compartment="c" constant="false" hasOnlySubstanceUnits="false" id="M_uacmam_c" name="UDP-N-acetyl-D-mannosamine" fbc:charge="-2" fbc:chemicalFormula="C17H25N3O17P2" />
      <species boundaryCondition="false" compartment="c" constant="false" hasOnlySubstanceUnits="false" id="M_uacmamu_c" name="UDP-N-acetyl-D-mannosaminouronate" fbc:charge="-3" fbc:chemicalFormula="C17H22N3O18P2" />
      <species boundaryCondition="false" compartment="c" constant="false" hasOnlySubstanceUnits="false" id="M_uagmda_c" name="Undecaprenyl-diphospho-N-acetylmuramoyl-L-alanyl-D-glutamyl-meso-2,6-diaminopimeloyl-D-alanyl-D-alanine" fbc:charge="-4" fbc:chemicalFormula="C87H139N7O23P2" />
      <species boundaryCondition="false" compartment="c" constant="false" hasOnlySubstanceUnits="false" id="M_uama_c" name="UDP-N-acetylmuramoyl-L-alanine" fbc:charge="-3" fbc:chemicalFormula="C23H33N4O20P2" />
      <species boundaryCondition="false" compartment="c" constant="false" hasOnlySubstanceUnits="false" id="M_uamag_c" name="UDP-N-acetylmuramoyl-L-alanyl-D-glutamate" fbc:charge="-4" fbc:chemicalFormula="C28H39N5O23P2" />
      <species boundaryCondition="false" compartment="c" constant="false" hasOnlySubstanceUnits="false" id="M_uamr_c" name="UDP-N-acetylmuramate" fbc:charge="-3" fbc:chemicalFormula="C20H28N3O19P2" />
      <species boundaryCondition="false" compartment="c" constant="false" hasOnlySubstanceUnits="false" id="M_udcpdp_c" name="Undecaprenyl diphosphate" fbc:charge="-3" fbc:chemicalFormula="C55H89O7P2" />
      <species boundaryCondition="false" compartment="c" constant="false" hasOnlySubstanceUnits="false" id="M_udcpp_c" name="Undecaprenyl phosphate" fbc:charge="-2" fbc:chemicalFormula="C55H89O4P" />
      <species boundaryCondition="false" compartment="c" constant="false" hasOnlySubstanceUnits="false" id="M_udp_c" name="UDP" fbc:charge="-3" fbc:chemicalFormula="C9H11N2O12P2" />
      <species boundaryCondition="false" compartment="c" constant="false" hasOnlySubstanceUnits="false" id="M_udpg_c" name="UDPglucose" fbc:charge="-2" fbc:chemicalFormula="C15H22N2O17P2" />
      <species boundaryCondition="false" compartment="c" constant="false" hasOnlySubstanceUnits="false" id="M_udpgal_c" name="UDPgalactose" fbc:charge="-2" fbc:chemicalFormula="C15H22N2O17P2" />
      <species boundaryCondition="false" compartment="c" constant="false" hasOnlySubstanceUnits="false" id="M_udpgalfur_c" name="UDP-D-galacto-1,4-furanose" fbc:charge="-2" fbc:chemicalFormula="C15H22N2O17P2" />
      <species boundaryCondition="false" compartment="c" constant="false" hasOnlySubstanceUnits="false" id="M_udpglcur_c" name="UDP-D-glucuronate" fbc:charge="-3" fbc:chemicalFormula="C15H19N2O18P2" />
      <species boundaryCondition="false" compartment="c" constant="false" hasOnlySubstanceUnits="false" id="M_ugmd_c" name="UDP-N-acetylmuramoyl-L-alanyl-D-gamma-glutamyl-meso-2,6-diaminopimelate" fbc:charge="-4" fbc:chemicalFormula="C35H51N7O26P2" />
      <species boundaryCondition="false" compartment="c" constant="false" hasOnlySubstanceUnits="false" id="M_ugmda_c" name="UDP-N-acetylmuramoyl-L-alanyl-D-glutamyl-meso-2,6-diaminopimeloyl-D-alanyl-D-alanine" fbc:charge="-4" fbc:chemicalFormula="C41H61N9O28P2" />
      <species boundaryCondition="false" compartment="c" constant="false" hasOnlySubstanceUnits="false" id="M_ump_c" name="UMP" fbc:charge="-2" fbc:chemicalFormula="C9H11N2O9P" />
      <species boundaryCondition="false" compartment="c" constant="false" hasOnlySubstanceUnits="false" id="M_unaga_c" name="Undecaprenyl diphospho N-acetyl-glucosamine" fbc:charge="-2" fbc:chemicalFormula="C63H103NO12P2" />
      <species boundaryCondition="false" compartment="c" constant="false" hasOnlySubstanceUnits="false" id="M_unagamu_c" name="Undecaprenyl-diphospho-N-acetylglucosamine-N-acetylmannosaminuronate" fbc:charge="-3" fbc:chemicalFormula="C71H113N2O18P2" />
      <species boundaryCondition="false" compartment="c" constant="false" hasOnlySubstanceUnits="false" id="M_unagamuf_c" name="Undecaprenyl-diphospho N-acetylglucosamine-N-acetylmannosaminuronate-N-acetamido-4,6-dideoxy-D-galactose" fbc:charge="-3" fbc:chemicalFormula="C79H126N3O22P2" />
      <species boundaryCondition="false" compartment="c" constant="false" hasOnlySubstanceUnits="false" id="M_uppg3_c" name="Uroporphyrinogen III" fbc:charge="-8" fbc:chemicalFormula="C40H36N4O16" />
      <species boundaryCondition="false" compartment="c" constant="false" hasOnlySubstanceUnits="false" id="M_ura_c" name="Uracil" fbc:charge="0" fbc:chemicalFormula="C4H4N2O2" />
      <species boundaryCondition="false" compartment="e" constant="false" hasOnlySubstanceUnits="false" id="M_ura_e" name="Uracil" fbc:charge="0" fbc:chemicalFormula="C4H4N2O2" />
      <species boundaryCondition="false" compartment="c" constant="false" hasOnlySubstanceUnits="false" id="M_urdglyc_c" name="(-)-Ureidoglycolate" fbc:charge="-1" fbc:chemicalFormula="C3H5N2O4" />
      <species boundaryCondition="false" compartment="c" constant="false" hasOnlySubstanceUnits="false" id="M_urea_c" name="Urea" fbc:charge="0" fbc:chemicalFormula="CH4N2O" />
      <species boundaryCondition="false" compartment="e" constant="false" hasOnlySubstanceUnits="false" id="M_urea_e" name="Urea" fbc:charge="0" fbc:chemicalFormula="CH4N2O" />
      <species boundaryCondition="false" compartment="c" constant="false" hasOnlySubstanceUnits="false" id="M_uri_c" name="Uridine" fbc:charge="0" fbc:chemicalFormula="C9H12N2O6" />
      <species boundaryCondition="false" compartment="e" constant="false" hasOnlySubstanceUnits="false" id="M_uri_e" name="Uridine" fbc:charge="0" fbc:chemicalFormula="C9H12N2O6" />
      <species boundaryCondition="false" compartment="c" constant="false" hasOnlySubstanceUnits="false" id="M_utp_c" name="UTP" fbc:charge="-4" fbc:chemicalFormula="C9H11N2O15P3" />
      <species boundaryCondition="false" compartment="c" constant="false" hasOnlySubstanceUnits="false" id="M_val_DASH_L_c" name="L-Valine" fbc:charge="0" fbc:chemicalFormula="C5H11NO2" />
      <species boundaryCondition="false" compartment="e" constant="false" hasOnlySubstanceUnits="false" id="M_val_DASH_L_e" name="L-Valine" fbc:charge="0" fbc:chemicalFormula="C5H11NO2" />
      <species boundaryCondition="false" compartment="c" constant="false" hasOnlySubstanceUnits="false" id="M_xan_c" name="Xanthine" fbc:charge="0" fbc:chemicalFormula="C5H4N4O2" />
      <species boundaryCondition="false" compartment="e" constant="false" hasOnlySubstanceUnits="false" id="M_xan_e" name="Xanthine" fbc:charge="0" fbc:chemicalFormula="C5H4N4O2" />
      <species boundaryCondition="false" compartment="c" constant="false" hasOnlySubstanceUnits="false" id="M_xmp_c" name="Xanthosine 5'-phosphate" fbc:charge="-2" fbc:chemicalFormula="C10H11N4O9P" />
      <species boundaryCondition="false" compartment="c" constant="false" hasOnlySubstanceUnits="false" id="M_xtsn_c" name="Xanthosine" fbc:charge="0" fbc:chemicalFormula="C10H12N4O6" />
      <species boundaryCondition="false" compartment="e" constant="false" hasOnlySubstanceUnits="false" id="M_xtsn_e" name="Xanthosine" fbc:charge="0" fbc:chemicalFormula="C10H12N4O6" />
      <species boundaryCondition="false" compartment="c" constant="false" hasOnlySubstanceUnits="false" id="M_xu5p_DASH_D_c" name="D-Xylulose 5-phosphate" fbc:charge="-2" fbc:chemicalFormula="C5H9O8P" />
      <species boundaryCondition="false" compartment="c" constant="false" hasOnlySubstanceUnits="false" id="M_xu5p_DASH_L_c" name="L-Xylulose 5-phosphate" fbc:charge="-2" fbc:chemicalFormula="C5H9O8P" />
      <species boundaryCondition="false" compartment="c" constant="false" hasOnlySubstanceUnits="false" id="M_xyl_DASH_D_c" name="D-Xylose" fbc:charge="0" fbc:chemicalFormula="C5H10O5" />
      <species boundaryCondition="false" compartment="e" constant="false" hasOnlySubstanceUnits="false" id="M_xyl_DASH_D_e" name="D-Xylose" fbc:charge="0" fbc:chemicalFormula="C5H10O5" />
      <species boundaryCondition="false" compartment="c" constant="false" hasOnlySubstanceUnits="false" id="M_xylu_DASH_D_c" name="D-Xylulose" fbc:charge="0" fbc:chemicalFormula="C5H10O5" />
    </listOfSpecies>
    <fbc:listOfGeneProducts>
      <fbc:geneProduct fbc:id="G_b0002" fbc:label="b0002" fbc:name="b0002" />
      <fbc:geneProduct fbc:id="G_b0003" fbc:label="b0003" fbc:name="b0003" />
      <fbc:geneProduct fbc:id="G_b0004" fbc:label="b0004" fbc:name="b0004" />
      <fbc:geneProduct fbc:id="G_b0007" fbc:label="b0007" fbc:name="b0007" />
      <fbc:geneProduct fbc:id="G_b0008" fbc:label="b0008" fbc:name="b0008" />
      <fbc:geneProduct fbc:id="G_b0019" fbc:label="b0019" fbc:name="b0019" />
      <fbc:geneProduct fbc:id="G_b0025" fbc:label="b0025" fbc:name="b0025" />
      <fbc:geneProduct fbc:id="G_b0029" fbc:label="b0029" fbc:name="b0029" />
      <fbc:geneProduct fbc:id="G_b0031" fbc:label="b0031" fbc:name="b0031" />
      <fbc:geneProduct fbc:id="G_b0032" fbc:label="b0032" fbc:name="b0032" />
      <fbc:geneProduct fbc:id="G_b0033" fbc:label="b0033" fbc:name="b0033" />
      <fbc:geneProduct fbc:id="G_b0036" fbc:label="b0036" fbc:name="b0036" />
      <fbc:geneProduct fbc:id="G_b0038" fbc:label="b0038" fbc:name="b0038" />
      <fbc:geneProduct fbc:id="G_b0040" fbc:label="b0040" fbc:name="b0040" />
      <fbc:geneProduct fbc:id="G_b0048" fbc:label="b0048" fbc:name="b0048" />
      <fbc:geneProduct fbc:id="G_b0049" fbc:label="b0049" fbc:name="b0049" />
      <fbc:geneProduct fbc:id="G_b0052" fbc:label="b0052" fbc:name="b0052" />
      <fbc:geneProduct fbc:id="G_b0061" fbc:label="b0061" fbc:name="b0061" />
      <fbc:geneProduct fbc:id="G_b0062" fbc:label="b0062" fbc:name="b0062" />
      <fbc:geneProduct fbc:id="G_b0063" fbc:label="b0063" fbc:name="b0063" />
      <fbc:geneProduct fbc:id="G_b0066" fbc:label="b0066" fbc:name="b0066" />
      <fbc:geneProduct fbc:id="G_b0067" fbc:label="b0067" fbc:name="b0067" />
      <fbc:geneProduct fbc:id="G_b0068" fbc:label="b0068" fbc:name="b0068" />
      <fbc:geneProduct fbc:id="G_b0071" fbc:label="b0071" fbc:name="b0071" />
      <fbc:geneProduct fbc:id="G_b0072" fbc:label="b0072" fbc:name="b0072" />
      <fbc:geneProduct fbc:id="G_b0073" fbc:label="b0073" fbc:name="b0073" />
      <fbc:geneProduct fbc:id="G_b0074" fbc:label="b0074" fbc:name="b0074" />
      <fbc:geneProduct fbc:id="G_b0077" fbc:label="b0077" fbc:name="b0077" />
      <fbc:geneProduct fbc:id="G_b0078" fbc:label="b0078" fbc:name="b0078" />
      <fbc:geneProduct fbc:id="G_b0085" fbc:label="b0085" fbc:name="b0085" />
      <fbc:geneProduct fbc:id="G_b0086" fbc:label="b0086" fbc:name="b0086" />
      <fbc:geneProduct fbc:id="G_b0087" fbc:label="b0087" fbc:name="b0087" />
      <fbc:geneProduct fbc:id="G_b0088" fbc:label="b0088" fbc:name="b0088" />
      <fbc:geneProduct fbc:id="G_b0090" fbc:label="b0090" fbc:name="b0090" />
      <fbc:geneProduct fbc:id="G_b0091" fbc:label="b0091" fbc:name="b0091" />
      <fbc:geneProduct fbc:id="G_b0092" fbc:label="b0092" fbc:name="b0092" />
      <fbc:geneProduct fbc:id="G_b0096" fbc:label="b0096" fbc:name="b0096" />
      <fbc:geneProduct fbc:id="G_b0099" fbc:label="b0099" fbc:name="b0099" />
      <fbc:geneProduct fbc:id="G_b0104" fbc:label="b0104" fbc:name="b0104" />
      <fbc:geneProduct fbc:id="G_b0109" fbc:label="b0109" fbc:name="b0109" />
      <fbc:geneProduct fbc:id="G_b0112" fbc:label="b0112" fbc:name="b0112" />
      <fbc:geneProduct fbc:id="G_b0114" fbc:label="b0114" fbc:name="b0114" />
      <fbc:geneProduct fbc:id="G_b0115" fbc:label="b0115" fbc:name="b0115" />
      <fbc:geneProduct fbc:id="G_b0116" fbc:label="b0116" fbc:name="b0116" />
      <fbc:geneProduct fbc:id="G_b0118" fbc:label="b0118" fbc:name="b0118" />
      <fbc:geneProduct fbc:id="G_b0120" fbc:label="b0120" fbc:name="b0120" />
      <fbc:geneProduct fbc:id="G_b0121" fbc:label="b0121" fbc:name="b0121" />
      <fbc:geneProduct fbc:id="G_b0124" fbc:label="b0124" fbc:name="b0124" />
      <fbc:geneProduct fbc:id="G_b0125" fbc:label="b0125" fbc:name="b0125" />
      <fbc:geneProduct fbc:id="G_b0126" fbc:label="b0126" fbc:name="b0126" />
      <fbc:geneProduct fbc:id="G_b0131" fbc:label="b0131" fbc:name="b0131" />
      <fbc:geneProduct fbc:id="G_b0133" fbc:label="b0133" fbc:name="b0133" />
      <fbc:geneProduct fbc:id="G_b0134" fbc:label="b0134" fbc:name="b0134" />
      <fbc:geneProduct fbc:id="G_b0142" fbc:label="b0142" fbc:name="b0142" />
      <fbc:geneProduct fbc:id="G_b0154" fbc:label="b0154" fbc:name="b0154" />
      <fbc:geneProduct fbc:id="G_b0158" fbc:label="b0158" fbc:name="b0158" />
      <fbc:geneProduct fbc:id="G_b0159" fbc:label="b0159" fbc:name="b0159" />
      <fbc:geneProduct fbc:id="G_b0160" fbc:label="b0160" fbc:name="b0160" />
      <fbc:geneProduct fbc:id="G_b0166" fbc:label="b0166" fbc:name="b0166" />
      <fbc:geneProduct fbc:id="G_b0171" fbc:label="b0171" fbc:name="b0171" />
      <fbc:geneProduct fbc:id="G_b0173" fbc:label="b0173" fbc:name="b0173" />
      <fbc:geneProduct fbc:id="G_b0174" fbc:label="b0174" fbc:name="b0174" />
      <fbc:geneProduct fbc:id="G_b0175" fbc:label="b0175" fbc:name="b0175" />
      <fbc:geneProduct fbc:id="G_b0179" fbc:label="b0179" fbc:name="b0179" />
      <fbc:geneProduct fbc:id="G_b0180" fbc:label="b0180" fbc:name="b0180" />
      <fbc:geneProduct fbc:id="G_b0181" fbc:label="b0181" fbc:name="b0181" />
      <fbc:geneProduct fbc:id="G_b0182" fbc:label="b0182" fbc:name="b0182" />
      <fbc:geneProduct fbc:id="G_b0185" fbc:label="b0185" fbc:name="b0185" />
      <fbc:geneProduct fbc:id="G_b0186" fbc:label="b0186" fbc:name="b0186" />
      <fbc:geneProduct fbc:id="G_b0197" fbc:label="b0197" fbc:name="b0197" />
      <fbc:geneProduct fbc:id="G_b0198" fbc:label="b0198" fbc:name="b0198" />
      <fbc:geneProduct fbc:id="G_b0199" fbc:label="b0199" fbc:name="b0199" />
      <fbc:geneProduct fbc:id="G_b0200" fbc:label="b0200" fbc:name="b0200" />
      <fbc:geneProduct fbc:id="G_b0207" fbc:label="b0207" fbc:name="b0207" />
      <fbc:geneProduct fbc:id="G_b0212" fbc:label="b0212" fbc:name="b0212" />
      <fbc:geneProduct fbc:id="G_b0221" fbc:label="b0221" fbc:name="b0221" />
      <fbc:geneProduct fbc:id="G_b0222" fbc:label="b0222" fbc:name="b0222" />
      <fbc:geneProduct fbc:id="G_b0238" fbc:label="b0238" fbc:name="b0238" />
      <fbc:geneProduct fbc:id="G_b0242" fbc:label="b0242" fbc:name="b0242" />
      <fbc:geneProduct fbc:id="G_b0243" fbc:label="b0243" fbc:name="b0243" />
      <fbc:geneProduct fbc:id="G_b0273" fbc:label="b0273" fbc:name="b0273" />
      <fbc:geneProduct fbc:id="G_b0312" fbc:label="b0312" fbc:name="b0312" />
      <fbc:geneProduct fbc:id="G_b0314" fbc:label="b0314" fbc:name="b0314" />
      <fbc:geneProduct fbc:id="G_b0323" fbc:label="b0323" fbc:name="b0323" />
      <fbc:geneProduct fbc:id="G_b0331" fbc:label="b0331" fbc:name="b0331" />
      <fbc:geneProduct fbc:id="G_b0333" fbc:label="b0333" fbc:name="b0333" />
      <fbc:geneProduct fbc:id="G_b0334" fbc:label="b0334" fbc:name="b0334" />
      <fbc:geneProduct fbc:id="G_b0335" fbc:label="b0335" fbc:name="b0335" />
      <fbc:geneProduct fbc:id="G_b0336" fbc:label="b0336" fbc:name="b0336" />
      <fbc:geneProduct fbc:id="G_b0337" fbc:label="b0337" fbc:name="b0337" />
      <fbc:geneProduct fbc:id="G_b0339" fbc:label="b0339" fbc:name="b0339" />
      <fbc:geneProduct fbc:id="G_b0340" fbc:label="b0340" fbc:name="b0340" />
      <fbc:geneProduct fbc:id="G_b0341" fbc:label="b0341" fbc:name="b0341" />
      <fbc:geneProduct fbc:id="G_b0343" fbc:label="b0343" fbc:name="b0343" />
      <fbc:geneProduct fbc:id="G_b0344" fbc:label="b0344" fbc:name="b0344" />
      <fbc:geneProduct fbc:id="G_b0347" fbc:label="b0347" fbc:name="b0347" />
      <fbc:geneProduct fbc:id="G_b0348" fbc:label="b0348" fbc:name="b0348" />
      <fbc:geneProduct fbc:id="G_b0349" fbc:label="b0349" fbc:name="b0349" />
      <fbc:geneProduct fbc:id="G_b0350" fbc:label="b0350" fbc:name="b0350" />
      <fbc:geneProduct fbc:id="G_b0351" fbc:label="b0351" fbc:name="b0351" />
      <fbc:geneProduct fbc:id="G_b0352" fbc:label="b0352" fbc:name="b0352" />
      <fbc:geneProduct fbc:id="G_b0353" fbc:label="b0353" fbc:name="b0353" />
      <fbc:geneProduct fbc:id="G_b0356" fbc:label="b0356" fbc:name="b0356" />
      <fbc:geneProduct fbc:id="G_b0365" fbc:label="b0365" fbc:name="b0365" />
      <fbc:geneProduct fbc:id="G_b0366" fbc:label="b0366" fbc:name="b0366" />
      <fbc:geneProduct fbc:id="G_b0367" fbc:label="b0367" fbc:name="b0367" />
      <fbc:geneProduct fbc:id="G_b0368" fbc:label="b0368" fbc:name="b0368" />
      <fbc:geneProduct fbc:id="G_b0369" fbc:label="b0369" fbc:name="b0369" />
      <fbc:geneProduct fbc:id="G_b0381" fbc:label="b0381" fbc:name="b0381" />
      <fbc:geneProduct fbc:id="G_b0386" fbc:label="b0386" fbc:name="b0386" />
      <fbc:geneProduct fbc:id="G_b0388" fbc:label="b0388" fbc:name="b0388" />
      <fbc:geneProduct fbc:id="G_b0401" fbc:label="b0401" fbc:name="b0401" />
      <fbc:geneProduct fbc:id="G_b0403" fbc:label="b0403" fbc:name="b0403" />
      <fbc:geneProduct fbc:id="G_b0414" fbc:label="b0414" fbc:name="b0414" />
      <fbc:geneProduct fbc:id="G_b0415" fbc:label="b0415" fbc:name="b0415" />
      <fbc:geneProduct fbc:id="G_b0417" fbc:label="b0417" fbc:name="b0417" />
      <fbc:geneProduct fbc:id="G_b0418" fbc:label="b0418" fbc:name="b0418" />
      <fbc:geneProduct fbc:id="G_b0420" fbc:label="b0420" fbc:name="b0420" />
      <fbc:geneProduct fbc:id="G_b0421" fbc:label="b0421" fbc:name="b0421" />
      <fbc:geneProduct fbc:id="G_b0423" fbc:label="b0423" fbc:name="b0423" />
      <fbc:geneProduct fbc:id="G_b0425" fbc:label="b0425" fbc:name="b0425" />
      <fbc:geneProduct fbc:id="G_b0428" fbc:label="b0428" fbc:name="b0428" />
      <fbc:geneProduct fbc:id="G_b0429" fbc:label="b0429" fbc:name="b0429" />
      <fbc:geneProduct fbc:id="G_b0430" fbc:label="b0430" fbc:name="b0430" />
      <fbc:geneProduct fbc:id="G_b0431" fbc:label="b0431" fbc:name="b0431" />
      <fbc:geneProduct fbc:id="G_b0432" fbc:label="b0432" fbc:name="b0432" />
      <fbc:geneProduct fbc:id="G_b0451" fbc:label="b0451" fbc:name="b0451" />
      <fbc:geneProduct fbc:id="G_b0469" fbc:label="b0469" fbc:name="b0469" />
      <fbc:geneProduct fbc:id="G_b0474" fbc:label="b0474" fbc:name="b0474" />
      <fbc:geneProduct fbc:id="G_b0475" fbc:label="b0475" fbc:name="b0475" />
      <fbc:geneProduct fbc:id="G_b0477" fbc:label="b0477" fbc:name="b0477" />
      <fbc:geneProduct fbc:id="G_b0480" fbc:label="b0480" fbc:name="b0480" />
      <fbc:geneProduct fbc:id="G_b0485" fbc:label="b0485" fbc:name="b0485" />
      <fbc:geneProduct fbc:id="G_b0505" fbc:label="b0505" fbc:name="b0505" />
      <fbc:geneProduct fbc:id="G_b0507" fbc:label="b0507" fbc:name="b0507" />
      <fbc:geneProduct fbc:id="G_b0508" fbc:label="b0508" fbc:name="b0508" />
      <fbc:geneProduct fbc:id="G_b0509" fbc:label="b0509" fbc:name="b0509" />
      <fbc:geneProduct fbc:id="G_b0511" fbc:label="b0511" fbc:name="b0511" />
      <fbc:geneProduct fbc:id="G_b0512" fbc:label="b0512" fbc:name="b0512" />
      <fbc:geneProduct fbc:id="G_b0514" fbc:label="b0514" fbc:name="b0514" />
      <fbc:geneProduct fbc:id="G_b0516" fbc:label="b0516" fbc:name="b0516" />
      <fbc:geneProduct fbc:id="G_b0521" fbc:label="b0521" fbc:name="b0521" />
      <fbc:geneProduct fbc:id="G_b0522" fbc:label="b0522" fbc:name="b0522" />
      <fbc:geneProduct fbc:id="G_b0523" fbc:label="b0523" fbc:name="b0523" />
      <fbc:geneProduct fbc:id="G_b0529" fbc:label="b0529" fbc:name="b0529" />
      <fbc:geneProduct fbc:id="G_b0576" fbc:label="b0576" fbc:name="b0576" />
      <fbc:geneProduct fbc:id="G_b0583" fbc:label="b0583" fbc:name="b0583" />
      <fbc:geneProduct fbc:id="G_b0586" fbc:label="b0586" fbc:name="b0586" />
      <fbc:geneProduct fbc:id="G_b0593" fbc:label="b0593" fbc:name="b0593" />
      <fbc:geneProduct fbc:id="G_b0594" fbc:label="b0594" fbc:name="b0594" />
      <fbc:geneProduct fbc:id="G_b0595" fbc:label="b0595" fbc:name="b0595" />
      <fbc:geneProduct fbc:id="G_b0596" fbc:label="b0596" fbc:name="b0596" />
      <fbc:geneProduct fbc:id="G_b0612" fbc:label="b0612" fbc:name="b0612" />
      <fbc:geneProduct fbc:id="G_b0615" fbc:label="b0615" fbc:name="b0615" />
      <fbc:geneProduct fbc:id="G_b0616" fbc:label="b0616" fbc:name="b0616" />
      <fbc:geneProduct fbc:id="G_b0617" fbc:label="b0617" fbc:name="b0617" />
      <fbc:geneProduct fbc:id="G_b0621" fbc:label="b0621" fbc:name="b0621" />
      <fbc:geneProduct fbc:id="G_b0638" fbc:label="b0638" fbc:name="b0638" />
      <fbc:geneProduct fbc:id="G_b0639" fbc:label="b0639" fbc:name="b0639" />
      <fbc:geneProduct fbc:id="G_b0652" fbc:label="b0652" fbc:name="b0652" />
      <fbc:geneProduct fbc:id="G_b0653" fbc:label="b0653" fbc:name="b0653" />
      <fbc:geneProduct fbc:id="G_b0654" fbc:label="b0654" fbc:name="b0654" />
      <fbc:geneProduct fbc:id="G_b0655" fbc:label="b0655" fbc:name="b0655" />
      <fbc:geneProduct fbc:id="G_b0662" fbc:label="b0662" fbc:name="b0662" />
      <fbc:geneProduct fbc:id="G_b0674" fbc:label="b0674" fbc:name="b0674" />
      <fbc:geneProduct fbc:id="G_b0677" fbc:label="b0677" fbc:name="b0677" />
      <fbc:geneProduct fbc:id="G_b0678" fbc:label="b0678" fbc:name="b0678" />
      <fbc:geneProduct fbc:id="G_b0679" fbc:label="b0679" fbc:name="b0679" />
      <fbc:geneProduct fbc:id="G_b0688" fbc:label="b0688" fbc:name="b0688" />
      <fbc:geneProduct fbc:id="G_b0692" fbc:label="b0692" fbc:name="b0692" />
      <fbc:geneProduct fbc:id="G_b0693" fbc:label="b0693" fbc:name="b0693" />
      <fbc:geneProduct fbc:id="G_b0696" fbc:label="b0696" fbc:name="b0696" />
      <fbc:geneProduct fbc:id="G_b0697" fbc:label="b0697" fbc:name="b0697" />
      <fbc:geneProduct fbc:id="G_b0698" fbc:label="b0698" fbc:name="b0698" />
      <fbc:geneProduct fbc:id="G_b0720" fbc:label="b0720" fbc:name="b0720" />
      <fbc:geneProduct fbc:id="G_b0721" fbc:label="b0721" fbc:name="b0721" />
      <fbc:geneProduct fbc:id="G_b0722" fbc:label="b0722" fbc:name="b0722" />
      <fbc:geneProduct fbc:id="G_b0723" fbc:label="b0723" fbc:name="b0723" />
      <fbc:geneProduct fbc:id="G_b0724" fbc:label="b0724" fbc:name="b0724" />
      <fbc:geneProduct fbc:id="G_b0726" fbc:label="b0726" fbc:name="b0726" />
      <fbc:geneProduct fbc:id="G_b0727" fbc:label="b0727" fbc:name="b0727" />
      <fbc:geneProduct fbc:id="G_b0728" fbc:label="b0728" fbc:name="b0728" />
      <fbc:geneProduct fbc:id="G_b0729" fbc:label="b0729" fbc:name="b0729" />
      <fbc:geneProduct fbc:id="G_b0733" fbc:label="b0733" fbc:name="b0733" />
      <fbc:geneProduct fbc:id="G_b0734" fbc:label="b0734" fbc:name="b0734" />
      <fbc:geneProduct fbc:id="G_b0750" fbc:label="b0750" fbc:name="b0750" />
      <fbc:geneProduct fbc:id="G_b0751" fbc:label="b0751" fbc:name="b0751" />
      <fbc:geneProduct fbc:id="G_b0754" fbc:label="b0754" fbc:name="b0754" />
      <fbc:geneProduct fbc:id="G_b0755" fbc:label="b0755" fbc:name="b0755" />
      <fbc:geneProduct fbc:id="G_b0757" fbc:label="b0757" fbc:name="b0757" />
      <fbc:geneProduct fbc:id="G_b0758" fbc:label="b0758" fbc:name="b0758" />
      <fbc:geneProduct fbc:id="G_b0759" fbc:label="b0759" fbc:name="b0759" />
      <fbc:geneProduct fbc:id="G_b0774" fbc:label="b0774" fbc:name="b0774" />
      <fbc:geneProduct fbc:id="G_b0775" fbc:label="b0775" fbc:name="b0775" />
      <fbc:geneProduct fbc:id="G_b0776" fbc:label="b0776" fbc:name="b0776" />
      <fbc:geneProduct fbc:id="G_b0778" fbc:label="b0778" fbc:name="b0778" />
      <fbc:geneProduct fbc:id="G_b0809" fbc:label="b0809" fbc:name="b0809" />
      <fbc:geneProduct fbc:id="G_b0810" fbc:label="b0810" fbc:name="b0810" />
      <fbc:geneProduct fbc:id="G_b0811" fbc:label="b0811" fbc:name="b0811" />
      <fbc:geneProduct fbc:id="G_b0825" fbc:label="b0825" fbc:name="b0825" />
      <fbc:geneProduct fbc:id="G_b0828" fbc:label="b0828" fbc:name="b0828" />
      <fbc:geneProduct fbc:id="G_b0854" fbc:label="b0854" fbc:name="b0854" />
      <fbc:geneProduct fbc:id="G_b0855" fbc:label="b0855" fbc:name="b0855" />
      <fbc:geneProduct fbc:id="G_b0856" fbc:label="b0856" fbc:name="b0856" />
      <fbc:geneProduct fbc:id="G_b0857" fbc:label="b0857" fbc:name="b0857" />
      <fbc:geneProduct fbc:id="G_b0860" fbc:label="b0860" fbc:name="b0860" />
      <fbc:geneProduct fbc:id="G_b0861" fbc:label="b0861" fbc:name="b0861" />
      <fbc:geneProduct fbc:id="G_b0862" fbc:label="b0862" fbc:name="b0862" />
      <fbc:geneProduct fbc:id="G_b0864" fbc:label="b0864" fbc:name="b0864" />
      <fbc:geneProduct fbc:id="G_b0870" fbc:label="b0870" fbc:name="b0870" />
      <fbc:geneProduct fbc:id="G_b0871" fbc:label="b0871" fbc:name="b0871" />
      <fbc:geneProduct fbc:id="G_b0888" fbc:label="b0888" fbc:name="b0888" />
      <fbc:geneProduct fbc:id="G_b0894" fbc:label="b0894" fbc:name="b0894" />
      <fbc:geneProduct fbc:id="G_b0895" fbc:label="b0895" fbc:name="b0895" />
      <fbc:geneProduct fbc:id="G_b0896" fbc:label="b0896" fbc:name="b0896" />
      <fbc:geneProduct fbc:id="G_b0902" fbc:label="b0902" fbc:name="b0902" />
      <fbc:geneProduct fbc:id="G_b0903" fbc:label="b0903" fbc:name="b0903" />
      <fbc:geneProduct fbc:id="G_b0904" fbc:label="b0904" fbc:name="b0904" />
      <fbc:geneProduct fbc:id="G_b0907" fbc:label="b0907" fbc:name="b0907" />
      <fbc:geneProduct fbc:id="G_b0908" fbc:label="b0908" fbc:name="b0908" />
      <fbc:geneProduct fbc:id="G_b0910" fbc:label="b0910" fbc:name="b0910" />
      <fbc:geneProduct fbc:id="G_b0915" fbc:label="b0915" fbc:name="b0915" />
      <fbc:geneProduct fbc:id="G_b0918" fbc:label="b0918" fbc:name="b0918" />
      <fbc:geneProduct fbc:id="G_b0928" fbc:label="b0928" fbc:name="b0928" />
      <fbc:geneProduct fbc:id="G_b0931" fbc:label="b0931" fbc:name="b0931" />
      <fbc:geneProduct fbc:id="G_b0945" fbc:label="b0945" fbc:name="b0945" />
      <fbc:geneProduct fbc:id="G_b0954" fbc:label="b0954" fbc:name="b0954" />
      <fbc:geneProduct fbc:id="G_b0963" fbc:label="b0963" fbc:name="b0963" />
      <fbc:geneProduct fbc:id="G_b0972" fbc:label="b0972" fbc:name="b0972" />
      <fbc:geneProduct fbc:id="G_b0973" fbc:label="b0973" fbc:name="b0973" />
      <fbc:geneProduct fbc:id="G_b0974" fbc:label="b0974" fbc:name="b0974" />
      <fbc:geneProduct fbc:id="G_b0996" fbc:label="b0996" fbc:name="b0996" />
      <fbc:geneProduct fbc:id="G_b0997" fbc:label="b0997" fbc:name="b0997" />
      <fbc:geneProduct fbc:id="G_b1002" fbc:label="b1002" fbc:name="b1002" />
      <fbc:geneProduct fbc:id="G_b1006" fbc:label="b1006" fbc:name="b1006" />
      <fbc:geneProduct fbc:id="G_b1014" fbc:label="b1014" fbc:name="b1014" />
      <fbc:geneProduct fbc:id="G_b1015" fbc:label="b1015" fbc:name="b1015" />
      <fbc:geneProduct fbc:id="G_b1033" fbc:label="b1033" fbc:name="b1033" />
      <fbc:geneProduct fbc:id="G_b1054" fbc:label="b1054" fbc:name="b1054" />
      <fbc:geneProduct fbc:id="G_b1062" fbc:label="b1062" fbc:name="b1062" />
      <fbc:geneProduct fbc:id="G_b1091" fbc:label="b1091" fbc:name="b1091" />
      <fbc:geneProduct fbc:id="G_b1092" fbc:label="b1092" fbc:name="b1092" />
      <fbc:geneProduct fbc:id="G_b1093" fbc:label="b1093" fbc:name="b1093" />
      <fbc:geneProduct fbc:id="G_b1095" fbc:label="b1095" fbc:name="b1095" />
      <fbc:geneProduct fbc:id="G_b1096" fbc:label="b1096" fbc:name="b1096" />
      <fbc:geneProduct fbc:id="G_b1098" fbc:label="b1098" fbc:name="b1098" />
      <fbc:geneProduct fbc:id="G_b1101" fbc:label="b1101" fbc:name="b1101" />
      <fbc:geneProduct fbc:id="G_b1109" fbc:label="b1109" fbc:name="b1109" />
      <fbc:geneProduct fbc:id="G_b1123" fbc:label="b1123" fbc:name="b1123" />
      <fbc:geneProduct fbc:id="G_b1124" fbc:label="b1124" fbc:name="b1124" />
      <fbc:geneProduct fbc:id="G_b1125" fbc:label="b1125" fbc:name="b1125" />
      <fbc:geneProduct fbc:id="G_b1126" fbc:label="b1126" fbc:name="b1126" />
      <fbc:geneProduct fbc:id="G_b1131" fbc:label="b1131" fbc:name="b1131" />
      <fbc:geneProduct fbc:id="G_b1136" fbc:label="b1136" fbc:name="b1136" />
      <fbc:geneProduct fbc:id="G_b1186" fbc:label="b1186" fbc:name="b1186" />
      <fbc:geneProduct fbc:id="G_b1189" fbc:label="b1189" fbc:name="b1189" />
      <fbc:geneProduct fbc:id="G_b1190" fbc:label="b1190" fbc:name="b1190" />
      <fbc:geneProduct fbc:id="G_b1197" fbc:label="b1197" fbc:name="b1197" />
      <fbc:geneProduct fbc:id="G_b1198" fbc:label="b1198" fbc:name="b1198" />
      <fbc:geneProduct fbc:id="G_b1199" fbc:label="b1199" fbc:name="b1199" />
      <fbc:geneProduct fbc:id="G_b1200" fbc:label="b1200" fbc:name="b1200" />
      <fbc:geneProduct fbc:id="G_b1207" fbc:label="b1207" fbc:name="b1207" />
      <fbc:geneProduct fbc:id="G_b1208" fbc:label="b1208" fbc:name="b1208" />
      <fbc:geneProduct fbc:id="G_b1210" fbc:label="b1210" fbc:name="b1210" />
      <fbc:geneProduct fbc:id="G_b1215" fbc:label="b1215" fbc:name="b1215" />
      <fbc:geneProduct fbc:id="G_b1216" fbc:label="b1216" fbc:name="b1216" />
      <fbc:geneProduct fbc:id="G_b1223" fbc:label="b1223" fbc:name="b1223" />
      <fbc:geneProduct fbc:id="G_b1224" fbc:label="b1224" fbc:name="b1224" />
      <fbc:geneProduct fbc:id="G_b1225" fbc:label="b1225" fbc:name="b1225" />
      <fbc:geneProduct fbc:id="G_b1226" fbc:label="b1226" fbc:name="b1226" />
      <fbc:geneProduct fbc:id="G_b1227" fbc:label="b1227" fbc:name="b1227" />
      <fbc:geneProduct fbc:id="G_b1232" fbc:label="b1232" fbc:name="b1232" />
      <fbc:geneProduct fbc:id="G_b1236" fbc:label="b1236" fbc:name="b1236" />
      <fbc:geneProduct fbc:id="G_b1238" fbc:label="b1238" fbc:name="b1238" />
      <fbc:geneProduct fbc:id="G_b1241" fbc:label="b1241" fbc:name="b1241" />
      <fbc:geneProduct fbc:id="G_b1249" fbc:label="b1249" fbc:name="b1249" />
      <fbc:geneProduct fbc:id="G_b1260" fbc:label="b1260" fbc:name="b1260" />
      <fbc:geneProduct fbc:id="G_b1261" fbc:label="b1261" fbc:name="b1261" />
      <fbc:geneProduct fbc:id="G_b1262" fbc:label="b1262" fbc:name="b1262" />
      <fbc:geneProduct fbc:id="G_b1263" fbc:label="b1263" fbc:name="b1263" />
      <fbc:geneProduct fbc:id="G_b1264" fbc:label="b1264" fbc:name="b1264" />
      <fbc:geneProduct fbc:id="G_b1270" fbc:label="b1270" fbc:name="b1270" />
      <fbc:geneProduct fbc:id="G_b1276" fbc:label="b1276" fbc:name="b1276" />
      <fbc:geneProduct fbc:id="G_b1277" fbc:label="b1277" fbc:name="b1277" />
      <fbc:geneProduct fbc:id="G_b1278" fbc:label="b1278" fbc:name="b1278" />
      <fbc:geneProduct fbc:id="G_b1281" fbc:label="b1281" fbc:name="b1281" />
      <fbc:geneProduct fbc:id="G_b1288" fbc:label="b1288" fbc:name="b1288" />
      <fbc:geneProduct fbc:id="G_b1297" fbc:label="b1297" fbc:name="b1297" />
      <fbc:geneProduct fbc:id="G_b1300" fbc:label="b1300" fbc:name="b1300" />
      <fbc:geneProduct fbc:id="G_b1302" fbc:label="b1302" fbc:name="b1302" />
      <fbc:geneProduct fbc:id="G_b1363" fbc:label="b1363" fbc:name="b1363" />
      <fbc:geneProduct fbc:id="G_b1380" fbc:label="b1380" fbc:name="b1380" />
      <fbc:geneProduct fbc:id="G_b1385" fbc:label="b1385" fbc:name="b1385" />
      <fbc:geneProduct fbc:id="G_b1386" fbc:label="b1386" fbc:name="b1386" />
      <fbc:geneProduct fbc:id="G_b1398" fbc:label="b1398" fbc:name="b1398" />
      <fbc:geneProduct fbc:id="G_b1415" fbc:label="b1415" fbc:name="b1415" />
      <fbc:geneProduct fbc:id="G_b1416" fbc:label="b1416" fbc:name="b1416" />
      <fbc:geneProduct fbc:id="G_b1417" fbc:label="b1417" fbc:name="b1417" />
      <fbc:geneProduct fbc:id="G_b1440" fbc:label="b1440" fbc:name="b1440" />
      <fbc:geneProduct fbc:id="G_b1441" fbc:label="b1441" fbc:name="b1441" />
      <fbc:geneProduct fbc:id="G_b1442" fbc:label="b1442" fbc:name="b1442" />
      <fbc:geneProduct fbc:id="G_b1443" fbc:label="b1443" fbc:name="b1443" />
      <fbc:geneProduct fbc:id="G_b1469" fbc:label="b1469" fbc:name="b1469" />
      <fbc:geneProduct fbc:id="G_b1474" fbc:label="b1474" fbc:name="b1474" />
      <fbc:geneProduct fbc:id="G_b1475" fbc:label="b1475" fbc:name="b1475" />
      <fbc:geneProduct fbc:id="G_b1476" fbc:label="b1476" fbc:name="b1476" />
      <fbc:geneProduct fbc:id="G_b1479" fbc:label="b1479" fbc:name="b1479" />
      <fbc:geneProduct fbc:id="G_b1492" fbc:label="b1492" fbc:name="b1492" />
      <fbc:geneProduct fbc:id="G_b1493" fbc:label="b1493" fbc:name="b1493" />
      <fbc:geneProduct fbc:id="G_b1519" fbc:label="b1519" fbc:name="b1519" />
      <fbc:geneProduct fbc:id="G_b1521" fbc:label="b1521" fbc:name="b1521" />
      <fbc:geneProduct fbc:id="G_b1524" fbc:label="b1524" fbc:name="b1524" />
      <fbc:geneProduct fbc:id="G_b1584" fbc:label="b1584" fbc:name="b1584" />
      <fbc:geneProduct fbc:id="G_b1602" fbc:label="b1602" fbc:name="b1602" />
      <fbc:geneProduct fbc:id="G_b1603" fbc:label="b1603" fbc:name="b1603" />
      <fbc:geneProduct fbc:id="G_b1605" fbc:label="b1605" fbc:name="b1605" />
      <fbc:geneProduct fbc:id="G_b1611" fbc:label="b1611" fbc:name="b1611" />
      <fbc:geneProduct fbc:id="G_b1612" fbc:label="b1612" fbc:name="b1612" />
      <fbc:geneProduct fbc:id="G_b1613" fbc:label="b1613" fbc:name="b1613" />
      <fbc:geneProduct fbc:id="G_b1621" fbc:label="b1621" fbc:name="b1621" />
      <fbc:geneProduct fbc:id="G_b1622" fbc:label="b1622" fbc:name="b1622" />
      <fbc:geneProduct fbc:id="G_b1623" fbc:label="b1623" fbc:name="b1623" />
      <fbc:geneProduct fbc:id="G_b1636" fbc:label="b1636" fbc:name="b1636" />
      <fbc:geneProduct fbc:id="G_b1638" fbc:label="b1638" fbc:name="b1638" />
      <fbc:geneProduct fbc:id="G_b1646" fbc:label="b1646" fbc:name="b1646" />
      <fbc:geneProduct fbc:id="G_b1651" fbc:label="b1651" fbc:name="b1651" />
      <fbc:geneProduct fbc:id="G_b1656" fbc:label="b1656" fbc:name="b1656" />
      <fbc:geneProduct fbc:id="G_b1662" fbc:label="b1662" fbc:name="b1662" />
      <fbc:geneProduct fbc:id="G_b1676" fbc:label="b1676" fbc:name="b1676" />
      <fbc:geneProduct fbc:id="G_b1692" fbc:label="b1692" fbc:name="b1692" />
      <fbc:geneProduct fbc:id="G_b1693" fbc:label="b1693" fbc:name="b1693" />
      <fbc:geneProduct fbc:id="G_b1702" fbc:label="b1702" fbc:name="b1702" />
      <fbc:geneProduct fbc:id="G_b1704" fbc:label="b1704" fbc:name="b1704" />
      <fbc:geneProduct fbc:id="G_b1709" fbc:label="b1709" fbc:name="b1709" />
      <fbc:geneProduct fbc:id="G_b1711" fbc:label="b1711" fbc:name="b1711" />
      <fbc:geneProduct fbc:id="G_b1723" fbc:label="b1723" fbc:name="b1723" />
      <fbc:geneProduct fbc:id="G_b1732" fbc:label="b1732" fbc:name="b1732" />
      <fbc:geneProduct fbc:id="G_b1740" fbc:label="b1740" fbc:name="b1740" />
      <fbc:geneProduct fbc:id="G_b1744" fbc:label="b1744" fbc:name="b1744" />
      <fbc:geneProduct fbc:id="G_b1745" fbc:label="b1745" fbc:name="b1745" />
      <fbc:geneProduct fbc:id="G_b1746" fbc:label="b1746" fbc:name="b1746" />
      <fbc:geneProduct fbc:id="G_b1747" fbc:label="b1747" fbc:name="b1747" />
      <fbc:geneProduct fbc:id="G_b1748" fbc:label="b1748" fbc:name="b1748" />
      <fbc:geneProduct fbc:id="G_b1761" fbc:label="b1761" fbc:name="b1761" />
      <fbc:geneProduct fbc:id="G_b1764" fbc:label="b1764" fbc:name="b1764" />
      <fbc:geneProduct fbc:id="G_b1767" fbc:label="b1767" fbc:name="b1767" />
      <fbc:geneProduct fbc:id="G_b1768" fbc:label="b1768" fbc:name="b1768" />
      <fbc:geneProduct fbc:id="G_b1773" fbc:label="b1773" fbc:name="b1773" />
      <fbc:geneProduct fbc:id="G_b1779" fbc:label="b1779" fbc:name="b1779" />
      <fbc:geneProduct fbc:id="G_b1801" fbc:label="b1801" fbc:name="b1801" />
      <fbc:geneProduct fbc:id="G_b1805" fbc:label="b1805" fbc:name="b1805" />
      <fbc:geneProduct fbc:id="G_b1812" fbc:label="b1812" fbc:name="b1812" />
      <fbc:geneProduct fbc:id="G_b1814" fbc:label="b1814" fbc:name="b1814" />
      <fbc:geneProduct fbc:id="G_b1817" fbc:label="b1817" fbc:name="b1817" />
      <fbc:geneProduct fbc:id="G_b1818" fbc:label="b1818" fbc:name="b1818" />
      <fbc:geneProduct fbc:id="G_b1819" fbc:label="b1819" fbc:name="b1819" />
      <fbc:geneProduct fbc:id="G_b1849" fbc:label="b1849" fbc:name="b1849" />
      <fbc:geneProduct fbc:id="G_b1850" fbc:label="b1850" fbc:name="b1850" />
      <fbc:geneProduct fbc:id="G_b1851" fbc:label="b1851" fbc:name="b1851" />
      <fbc:geneProduct fbc:id="G_b1852" fbc:label="b1852" fbc:name="b1852" />
      <fbc:geneProduct fbc:id="G_b1854" fbc:label="b1854" fbc:name="b1854" />
      <fbc:geneProduct fbc:id="G_b1855" fbc:label="b1855" fbc:name="b1855" />
      <fbc:geneProduct fbc:id="G_b1865" fbc:label="b1865" fbc:name="b1865" />
      <fbc:geneProduct fbc:id="G_b1872" fbc:label="b1872" fbc:name="b1872" />
      <fbc:geneProduct fbc:id="G_b1873" fbc:label="b1873" fbc:name="b1873" />
      <fbc:geneProduct fbc:id="G_b1896" fbc:label="b1896" fbc:name="b1896" />
      <fbc:geneProduct fbc:id="G_b1897" fbc:label="b1897" fbc:name="b1897" />
      <fbc:geneProduct fbc:id="G_b1898" fbc:label="b1898" fbc:name="b1898" />
      <fbc:geneProduct fbc:id="G_b1899" fbc:label="b1899" fbc:name="b1899" />
      <fbc:geneProduct fbc:id="G_b1900" fbc:label="b1900" fbc:name="b1900" />
      <fbc:geneProduct fbc:id="G_b1901" fbc:label="b1901" fbc:name="b1901" />
      <fbc:geneProduct fbc:id="G_b1907" fbc:label="b1907" fbc:name="b1907" />
      <fbc:geneProduct fbc:id="G_b1912" fbc:label="b1912" fbc:name="b1912" />
      <fbc:geneProduct fbc:id="G_b1982" fbc:label="b1982" fbc:name="b1982" />
      <fbc:geneProduct fbc:id="G_b1991" fbc:label="b1991" fbc:name="b1991" />
      <fbc:geneProduct fbc:id="G_b1992" fbc:label="b1992" fbc:name="b1992" />
      <fbc:geneProduct fbc:id="G_b1993" fbc:label="b1993" fbc:name="b1993" />
      <fbc:geneProduct fbc:id="G_b2019" fbc:label="b2019" fbc:name="b2019" />
      <fbc:geneProduct fbc:id="G_b2020" fbc:label="b2020" fbc:name="b2020" />
      <fbc:geneProduct fbc:id="G_b2021" fbc:label="b2021" fbc:name="b2021" />
      <fbc:geneProduct fbc:id="G_b2022" fbc:label="b2022" fbc:name="b2022" />
      <fbc:geneProduct fbc:id="G_b2023" fbc:label="b2023" fbc:name="b2023" />
      <fbc:geneProduct fbc:id="G_b2024" fbc:label="b2024" fbc:name="b2024" />
      <fbc:geneProduct fbc:id="G_b2025" fbc:label="b2025" fbc:name="b2025" />
      <fbc:geneProduct fbc:id="G_b2026" fbc:label="b2026" fbc:name="b2026" />
      <fbc:geneProduct fbc:id="G_b2028" fbc:label="b2028" fbc:name="b2028" />
      <fbc:geneProduct fbc:id="G_b2029" fbc:label="b2029" fbc:name="b2029" />
      <fbc:geneProduct fbc:id="G_b2036" fbc:label="b2036" fbc:name="b2036" />
      <fbc:geneProduct fbc:id="G_b2038" fbc:label="b2038" fbc:name="b2038" />
      <fbc:geneProduct fbc:id="G_b2039" fbc:label="b2039" fbc:name="b2039" />
      <fbc:geneProduct fbc:id="G_b2040" fbc:label="b2040" fbc:name="b2040" />
      <fbc:geneProduct fbc:id="G_b2041" fbc:label="b2041" fbc:name="b2041" />
      <fbc:geneProduct fbc:id="G_b2042" fbc:label="b2042" fbc:name="b2042" />
      <fbc:geneProduct fbc:id="G_b2045" fbc:label="b2045" fbc:name="b2045" />
      <fbc:geneProduct fbc:id="G_b2048" fbc:label="b2048" fbc:name="b2048" />
      <fbc:geneProduct fbc:id="G_b2049" fbc:label="b2049" fbc:name="b2049" />
      <fbc:geneProduct fbc:id="G_b2052" fbc:label="b2052" fbc:name="b2052" />
      <fbc:geneProduct fbc:id="G_b2053" fbc:label="b2053" fbc:name="b2053" />
      <fbc:geneProduct fbc:id="G_b2065" fbc:label="b2065" fbc:name="b2065" />
      <fbc:geneProduct fbc:id="G_b2066" fbc:label="b2066" fbc:name="b2066" />
      <fbc:geneProduct fbc:id="G_b2091" fbc:label="b2091" fbc:name="b2091" />
      <fbc:geneProduct fbc:id="G_b2092" fbc:label="b2092" fbc:name="b2092" />
      <fbc:geneProduct fbc:id="G_b2093" fbc:label="b2093" fbc:name="b2093" />
      <fbc:geneProduct fbc:id="G_b2094" fbc:label="b2094" fbc:name="b2094" />
      <fbc:geneProduct fbc:id="G_b2095" fbc:label="b2095" fbc:name="b2095" />
      <fbc:geneProduct fbc:id="G_b2096" fbc:label="b2096" fbc:name="b2096" />
      <fbc:geneProduct fbc:id="G_b2097" fbc:label="b2097" fbc:name="b2097" />
      <fbc:geneProduct fbc:id="G_b2103" fbc:label="b2103" fbc:name="b2103" />
      <fbc:geneProduct fbc:id="G_b2104" fbc:label="b2104" fbc:name="b2104" />
      <fbc:geneProduct fbc:id="G_b2128" fbc:label="b2128" fbc:name="b2128" />
      <fbc:geneProduct fbc:id="G_b2129" fbc:label="b2129" fbc:name="b2129" />
      <fbc:geneProduct fbc:id="G_b2130" fbc:label="b2130" fbc:name="b2130" />
      <fbc:geneProduct fbc:id="G_b2131" fbc:label="b2131" fbc:name="b2131" />
      <fbc:geneProduct fbc:id="G_b2132" fbc:label="b2132" fbc:name="b2132" />
      <fbc:geneProduct fbc:id="G_b2133" fbc:label="b2133" fbc:name="b2133" />
      <fbc:geneProduct fbc:id="G_b2143" fbc:label="b2143" fbc:name="b2143" />
      <fbc:geneProduct fbc:id="G_b2148" fbc:label="b2148" fbc:name="b2148" />
      <fbc:geneProduct fbc:id="G_b2149" fbc:label="b2149" fbc:name="b2149" />
      <fbc:geneProduct fbc:id="G_b2150" fbc:label="b2150" fbc:name="b2150" />
      <fbc:geneProduct fbc:id="G_b2153" fbc:label="b2153" fbc:name="b2153" />
      <fbc:geneProduct fbc:id="G_b2156" fbc:label="b2156" fbc:name="b2156" />
      <fbc:geneProduct fbc:id="G_b2167" fbc:label="b2167" fbc:name="b2167" />
      <fbc:geneProduct fbc:id="G_b2168" fbc:label="b2168" fbc:name="b2168" />
      <fbc:geneProduct fbc:id="G_b2169" fbc:label="b2169" fbc:name="b2169" />
      <fbc:geneProduct fbc:id="G_b2210" fbc:label="b2210" fbc:name="b2210" />
      <fbc:geneProduct fbc:id="G_b2221" fbc:label="b2221" fbc:name="b2221" />
      <fbc:geneProduct fbc:id="G_b2222" fbc:label="b2222" fbc:name="b2222" />
      <fbc:geneProduct fbc:id="G_b2223" fbc:label="b2223" fbc:name="b2223" />
      <fbc:geneProduct fbc:id="G_b2224" fbc:label="b2224" fbc:name="b2224" />
      <fbc:geneProduct fbc:id="G_b2232" fbc:label="b2232" fbc:name="b2232" />
      <fbc:geneProduct fbc:id="G_b2234" fbc:label="b2234" fbc:name="b2234" />
      <fbc:geneProduct fbc:id="G_b2235" fbc:label="b2235" fbc:name="b2235" />
      <fbc:geneProduct fbc:id="G_b2239" fbc:label="b2239" fbc:name="b2239" />
      <fbc:geneProduct fbc:id="G_b2240" fbc:label="b2240" fbc:name="b2240" />
      <fbc:geneProduct fbc:id="G_b2241" fbc:label="b2241" fbc:name="b2241" />
      <fbc:geneProduct fbc:id="G_b2242" fbc:label="b2242" fbc:name="b2242" />
      <fbc:geneProduct fbc:id="G_b2243" fbc:label="b2243" fbc:name="b2243" />
      <fbc:geneProduct fbc:id="G_b2260" fbc:label="b2260" fbc:name="b2260" />
      <fbc:geneProduct fbc:id="G_b2261" fbc:label="b2261" fbc:name="b2261" />
      <fbc:geneProduct fbc:id="G_b2262" fbc:label="b2262" fbc:name="b2262" />
      <fbc:geneProduct fbc:id="G_b2264" fbc:label="b2264" fbc:name="b2264" />
      <fbc:geneProduct fbc:id="G_b2265" fbc:label="b2265" fbc:name="b2265" />
      <fbc:geneProduct fbc:id="G_b2276" fbc:label="b2276" fbc:name="b2276" />
      <fbc:geneProduct fbc:id="G_b2277" fbc:label="b2277" fbc:name="b2277" />
      <fbc:geneProduct fbc:id="G_b2278" fbc:label="b2278" fbc:name="b2278" />
      <fbc:geneProduct fbc:id="G_b2279" fbc:label="b2279" fbc:name="b2279" />
      <fbc:geneProduct fbc:id="G_b2280" fbc:label="b2280" fbc:name="b2280" />
      <fbc:geneProduct fbc:id="G_b2281" fbc:label="b2281" fbc:name="b2281" />
      <fbc:geneProduct fbc:id="G_b2282" fbc:label="b2282" fbc:name="b2282" />
      <fbc:geneProduct fbc:id="G_b2283" fbc:label="b2283" fbc:name="b2283" />
      <fbc:geneProduct fbc:id="G_b2284" fbc:label="b2284" fbc:name="b2284" />
      <fbc:geneProduct fbc:id="G_b2285" fbc:label="b2285" fbc:name="b2285" />
      <fbc:geneProduct fbc:id="G_b2286" fbc:label="b2286" fbc:name="b2286" />
      <fbc:geneProduct fbc:id="G_b2287" fbc:label="b2287" fbc:name="b2287" />
      <fbc:geneProduct fbc:id="G_b2288" fbc:label="b2288" fbc:name="b2288" />
      <fbc:geneProduct fbc:id="G_b2296" fbc:label="b2296" fbc:name="b2296" />
      <fbc:geneProduct fbc:id="G_b2297" fbc:label="b2297" fbc:name="b2297" />
      <fbc:geneProduct fbc:id="G_b2306" fbc:label="b2306" fbc:name="b2306" />
      <fbc:geneProduct fbc:id="G_b2307" fbc:label="b2307" fbc:name="b2307" />
      <fbc:geneProduct fbc:id="G_b2308" fbc:label="b2308" fbc:name="b2308" />
      <fbc:geneProduct fbc:id="G_b2309" fbc:label="b2309" fbc:name="b2309" />
      <fbc:geneProduct fbc:id="G_b2310" fbc:label="b2310" fbc:name="b2310" />
      <fbc:geneProduct fbc:id="G_b2311" fbc:label="b2311" fbc:name="b2311" />
      <fbc:geneProduct fbc:id="G_b2312" fbc:label="b2312" fbc:name="b2312" />
      <fbc:geneProduct fbc:id="G_b2315" fbc:label="b2315" fbc:name="b2315" />
      <fbc:geneProduct fbc:id="G_b2316" fbc:label="b2316" fbc:name="b2316" />
      <fbc:geneProduct fbc:id="G_b2320" fbc:label="b2320" fbc:name="b2320" />
      <fbc:geneProduct fbc:id="G_b2323" fbc:label="b2323" fbc:name="b2323" />
      <fbc:geneProduct fbc:id="G_b2329" fbc:label="b2329" fbc:name="b2329" />
      <fbc:geneProduct fbc:id="G_b2344" fbc:label="b2344" fbc:name="b2344" />
      <fbc:geneProduct fbc:id="G_b2366" fbc:label="b2366" fbc:name="b2366" />
      <fbc:geneProduct fbc:id="G_b2378" fbc:label="b2378" fbc:name="b2378" />
      <fbc:geneProduct fbc:id="G_b2388" fbc:label="b2388" fbc:name="b2388" />
      <fbc:geneProduct fbc:id="G_b2393" fbc:label="b2393" fbc:name="b2393" />
      <fbc:geneProduct fbc:id="G_b2400" fbc:label="b2400" fbc:name="b2400" />
      <fbc:geneProduct fbc:id="G_b2406" fbc:label="b2406" fbc:name="b2406" />
      <fbc:geneProduct fbc:id="G_b2407" fbc:label="b2407" fbc:name="b2407" />
      <fbc:geneProduct fbc:id="G_b2411" fbc:label="b2411" fbc:name="b2411" />
      <fbc:geneProduct fbc:id="G_b2413" fbc:label="b2413" fbc:name="b2413" />
      <fbc:geneProduct fbc:id="G_b2414" fbc:label="b2414" fbc:name="b2414" />
      <fbc:geneProduct fbc:id="G_b2415" fbc:label="b2415" fbc:name="b2415" />
      <fbc:geneProduct fbc:id="G_b2416" fbc:label="b2416" fbc:name="b2416" />
      <fbc:geneProduct fbc:id="G_b2417" fbc:label="b2417" fbc:name="b2417" />
      <fbc:geneProduct fbc:id="G_b2418" fbc:label="b2418" fbc:name="b2418" />
      <fbc:geneProduct fbc:id="G_b2421" fbc:label="b2421" fbc:name="b2421" />
      <fbc:geneProduct fbc:id="G_b2422" fbc:label="b2422" fbc:name="b2422" />
      <fbc:geneProduct fbc:id="G_b2423" fbc:label="b2423" fbc:name="b2423" />
      <fbc:geneProduct fbc:id="G_b2424" fbc:label="b2424" fbc:name="b2424" />
      <fbc:geneProduct fbc:id="G_b2425" fbc:label="b2425" fbc:name="b2425" />
      <fbc:geneProduct fbc:id="G_b2429" fbc:label="b2429" fbc:name="b2429" />
      <fbc:geneProduct fbc:id="G_b2436" fbc:label="b2436" fbc:name="b2436" />
      <fbc:geneProduct fbc:id="G_b2440" fbc:label="b2440" fbc:name="b2440" />
      <fbc:geneProduct fbc:id="G_b2441" fbc:label="b2441" fbc:name="b2441" />
      <fbc:geneProduct fbc:id="G_b2458" fbc:label="b2458" fbc:name="b2458" />
      <fbc:geneProduct fbc:id="G_b2463" fbc:label="b2463" fbc:name="b2463" />
      <fbc:geneProduct fbc:id="G_b2464" fbc:label="b2464" fbc:name="b2464" />
      <fbc:geneProduct fbc:id="G_b2465" fbc:label="b2465" fbc:name="b2465" />
      <fbc:geneProduct fbc:id="G_b2472" fbc:label="b2472" fbc:name="b2472" />
      <fbc:geneProduct fbc:id="G_b2476" fbc:label="b2476" fbc:name="b2476" />
      <fbc:geneProduct fbc:id="G_b2478" fbc:label="b2478" fbc:name="b2478" />
      <fbc:geneProduct fbc:id="G_b2492" fbc:label="b2492" fbc:name="b2492" />
      <fbc:geneProduct fbc:id="G_b2497" fbc:label="b2497" fbc:name="b2497" />
      <fbc:geneProduct fbc:id="G_b2498" fbc:label="b2498" fbc:name="b2498" />
      <fbc:geneProduct fbc:id="G_b2499" fbc:label="b2499" fbc:name="b2499" />
      <fbc:geneProduct fbc:id="G_b2500" fbc:label="b2500" fbc:name="b2500" />
      <fbc:geneProduct fbc:id="G_b2507" fbc:label="b2507" fbc:name="b2507" />
      <fbc:geneProduct fbc:id="G_b2508" fbc:label="b2508" fbc:name="b2508" />
      <fbc:geneProduct fbc:id="G_b2515" fbc:label="b2515" fbc:name="b2515" />
      <fbc:geneProduct fbc:id="G_b2518" fbc:label="b2518" fbc:name="b2518" />
      <fbc:geneProduct fbc:id="G_b2530" fbc:label="b2530" fbc:name="b2530" />
      <fbc:geneProduct fbc:id="G_b2533" fbc:label="b2533" fbc:name="b2533" />
      <fbc:geneProduct fbc:id="G_b2536" fbc:label="b2536" fbc:name="b2536" />
      <fbc:geneProduct fbc:id="G_b2538" fbc:label="b2538" fbc:name="b2538" />
      <fbc:geneProduct fbc:id="G_b2539" fbc:label="b2539" fbc:name="b2539" />
      <fbc:geneProduct fbc:id="G_b2540" fbc:label="b2540" fbc:name="b2540" />
      <fbc:geneProduct fbc:id="G_b2541" fbc:label="b2541" fbc:name="b2541" />
      <fbc:geneProduct fbc:id="G_b2542" fbc:label="b2542" fbc:name="b2542" />
      <fbc:geneProduct fbc:id="G_b2551" fbc:label="b2551" fbc:name="b2551" />
      <fbc:geneProduct fbc:id="G_b2557" fbc:label="b2557" fbc:name="b2557" />
      <fbc:geneProduct fbc:id="G_b2563" fbc:label="b2563" fbc:name="b2563" />
      <fbc:geneProduct fbc:id="G_b2564" fbc:label="b2564" fbc:name="b2564" />
      <fbc:geneProduct fbc:id="G_b2574" fbc:label="b2574" fbc:name="b2574" />
      <fbc:geneProduct fbc:id="G_b2585" fbc:label="b2585" fbc:name="b2585" />
      <fbc:geneProduct fbc:id="G_b2587" fbc:label="b2587" fbc:name="b2587" />
      <fbc:geneProduct fbc:id="G_b2599" fbc:label="b2599" fbc:name="b2599" />
      <fbc:geneProduct fbc:id="G_b2600" fbc:label="b2600" fbc:name="b2600" />
      <fbc:geneProduct fbc:id="G_b2601" fbc:label="b2601" fbc:name="b2601" />
      <fbc:geneProduct fbc:id="G_b2615" fbc:label="b2615" fbc:name="b2615" />
      <fbc:geneProduct fbc:id="G_b2661" fbc:label="b2661" fbc:name="b2661" />
      <fbc:geneProduct fbc:id="G_b2662" fbc:label="b2662" fbc:name="b2662" />
      <fbc:geneProduct fbc:id="G_b2663" fbc:label="b2663" fbc:name="b2663" />
      <fbc:geneProduct fbc:id="G_b2675" fbc:label="b2675" fbc:name="b2675" />
      <fbc:geneProduct fbc:id="G_b2676" fbc:label="b2676" fbc:name="b2676" />
      <fbc:geneProduct fbc:id="G_b2677" fbc:label="b2677" fbc:name="b2677" />
      <fbc:geneProduct fbc:id="G_b2678" fbc:label="b2678" fbc:name="b2678" />
      <fbc:geneProduct fbc:id="G_b2679" fbc:label="b2679" fbc:name="b2679" />
      <fbc:geneProduct fbc:id="G_b2687" fbc:label="b2687" fbc:name="b2687" />
      <fbc:geneProduct fbc:id="G_b2688" fbc:label="b2688" fbc:name="b2688" />
      <fbc:geneProduct fbc:id="G_b2690" fbc:label="b2690" fbc:name="b2690" />
      <fbc:geneProduct fbc:id="G_b2702" fbc:label="b2702" fbc:name="b2702" />
      <fbc:geneProduct fbc:id="G_b2703" fbc:label="b2703" fbc:name="b2703" />
      <fbc:geneProduct fbc:id="G_b2704" fbc:label="b2704" fbc:name="b2704" />
      <fbc:geneProduct fbc:id="G_b2705" fbc:label="b2705" fbc:name="b2705" />
      <fbc:geneProduct fbc:id="G_b2719" fbc:label="b2719" fbc:name="b2719" />
      <fbc:geneProduct fbc:id="G_b2720" fbc:label="b2720" fbc:name="b2720" />
      <fbc:geneProduct fbc:id="G_b2721" fbc:label="b2721" fbc:name="b2721" />
      <fbc:geneProduct fbc:id="G_b2722" fbc:label="b2722" fbc:name="b2722" />
      <fbc:geneProduct fbc:id="G_b2723" fbc:label="b2723" fbc:name="b2723" />
      <fbc:geneProduct fbc:id="G_b2724" fbc:label="b2724" fbc:name="b2724" />
      <fbc:geneProduct fbc:id="G_b2738" fbc:label="b2738" fbc:name="b2738" />
      <fbc:geneProduct fbc:id="G_b2746" fbc:label="b2746" fbc:name="b2746" />
      <fbc:geneProduct fbc:id="G_b2747" fbc:label="b2747" fbc:name="b2747" />
      <fbc:geneProduct fbc:id="G_b2750" fbc:label="b2750" fbc:name="b2750" />
      <fbc:geneProduct fbc:id="G_b2751" fbc:label="b2751" fbc:name="b2751" />
      <fbc:geneProduct fbc:id="G_b2752" fbc:label="b2752" fbc:name="b2752" />
      <fbc:geneProduct fbc:id="G_b2762" fbc:label="b2762" fbc:name="b2762" />
      <fbc:geneProduct fbc:id="G_b2763" fbc:label="b2763" fbc:name="b2763" />
      <fbc:geneProduct fbc:id="G_b2764" fbc:label="b2764" fbc:name="b2764" />
      <fbc:geneProduct fbc:id="G_b2779" fbc:label="b2779" fbc:name="b2779" />
      <fbc:geneProduct fbc:id="G_b2780" fbc:label="b2780" fbc:name="b2780" />
      <fbc:geneProduct fbc:id="G_b2781" fbc:label="b2781" fbc:name="b2781" />
      <fbc:geneProduct fbc:id="G_b2787" fbc:label="b2787" fbc:name="b2787" />
      <fbc:geneProduct fbc:id="G_b2788" fbc:label="b2788" fbc:name="b2788" />
      <fbc:geneProduct fbc:id="G_b2789" fbc:label="b2789" fbc:name="b2789" />
      <fbc:geneProduct fbc:id="G_b2796" fbc:label="b2796" fbc:name="b2796" />
      <fbc:geneProduct fbc:id="G_b2797" fbc:label="b2797" fbc:name="b2797" />
      <fbc:geneProduct fbc:id="G_b2799" fbc:label="b2799" fbc:name="b2799" />
      <fbc:geneProduct fbc:id="G_b2800" fbc:label="b2800" fbc:name="b2800" />
      <fbc:geneProduct fbc:id="G_b2801" fbc:label="b2801" fbc:name="b2801" />
      <fbc:geneProduct fbc:id="G_b2802" fbc:label="b2802" fbc:name="b2802" />
      <fbc:geneProduct fbc:id="G_b2803" fbc:label="b2803" fbc:name="b2803" />
      <fbc:geneProduct fbc:id="G_b2818" fbc:label="b2818" fbc:name="b2818" />
      <fbc:geneProduct fbc:id="G_b2827" fbc:label="b2827" fbc:name="b2827" />
      <fbc:geneProduct fbc:id="G_b2836" fbc:label="b2836" fbc:name="b2836" />
      <fbc:geneProduct fbc:id="G_b2838" fbc:label="b2838" fbc:name="b2838" />
      <fbc:geneProduct fbc:id="G_b2841" fbc:label="b2841" fbc:name="b2841" />
      <fbc:geneProduct fbc:id="G_b2874" fbc:label="b2874" fbc:name="b2874" />
      <fbc:geneProduct fbc:id="G_b2883" fbc:label="b2883" fbc:name="b2883" />
      <fbc:geneProduct fbc:id="G_b2889" fbc:label="b2889" fbc:name="b2889" />
      <fbc:geneProduct fbc:id="G_b2901" fbc:label="b2901" fbc:name="b2901" />
      <fbc:geneProduct fbc:id="G_b2903" fbc:label="b2903" fbc:name="b2903" />
      <fbc:geneProduct fbc:id="G_b2904" fbc:label="b2904" fbc:name="b2904" />
      <fbc:geneProduct fbc:id="G_b2905" fbc:label="b2905" fbc:name="b2905" />
      <fbc:geneProduct fbc:id="G_b2907" fbc:label="b2907" fbc:name="b2907" />
      <fbc:geneProduct fbc:id="G_b2913" fbc:label="b2913" fbc:name="b2913" />
      <fbc:geneProduct fbc:id="G_b2914" fbc:label="b2914" fbc:name="b2914" />
      <fbc:geneProduct fbc:id="G_b2917" fbc:label="b2917" fbc:name="b2917" />
      <fbc:geneProduct fbc:id="G_b2919" fbc:label="b2919" fbc:name="b2919" />
      <fbc:geneProduct fbc:id="G_b2920" fbc:label="b2920" fbc:name="b2920" />
      <fbc:geneProduct fbc:id="G_b2925" fbc:label="b2925" fbc:name="b2925" />
      <fbc:geneProduct fbc:id="G_b2926" fbc:label="b2926" fbc:name="b2926" />
      <fbc:geneProduct fbc:id="G_b2927" fbc:label="b2927" fbc:name="b2927" />
      <fbc:geneProduct fbc:id="G_b2935" fbc:label="b2935" fbc:name="b2935" />
      <fbc:geneProduct fbc:id="G_b2937" fbc:label="b2937" fbc:name="b2937" />
      <fbc:geneProduct fbc:id="G_b2938" fbc:label="b2938" fbc:name="b2938" />
      <fbc:geneProduct fbc:id="G_b2942" fbc:label="b2942" fbc:name="b2942" />
      <fbc:geneProduct fbc:id="G_b2943" fbc:label="b2943" fbc:name="b2943" />
      <fbc:geneProduct fbc:id="G_b2947" fbc:label="b2947" fbc:name="b2947" />
      <fbc:geneProduct fbc:id="G_b2957" fbc:label="b2957" fbc:name="b2957" />
      <fbc:geneProduct fbc:id="G_b2964" fbc:label="b2964" fbc:name="b2964" />
      <fbc:geneProduct fbc:id="G_b2965" fbc:label="b2965" fbc:name="b2965" />
      <fbc:geneProduct fbc:id="G_b2975" fbc:label="b2975" fbc:name="b2975" />
      <fbc:geneProduct fbc:id="G_b2976" fbc:label="b2976" fbc:name="b2976" />
      <fbc:geneProduct fbc:id="G_b2978" fbc:label="b2978" fbc:name="b2978" />
      <fbc:geneProduct fbc:id="G_b2979" fbc:label="b2979" fbc:name="b2979" />
      <fbc:geneProduct fbc:id="G_b2987" fbc:label="b2987" fbc:name="b2987" />
      <fbc:geneProduct fbc:id="G_b2988" fbc:label="b2988" fbc:name="b2988" />
      <fbc:geneProduct fbc:id="G_b2994" fbc:label="b2994" fbc:name="b2994" />
      <fbc:geneProduct fbc:id="G_b2997" fbc:label="b2997" fbc:name="b2997" />
      <fbc:geneProduct fbc:id="G_b3008" fbc:label="b3008" fbc:name="b3008" />
      <fbc:geneProduct fbc:id="G_b3012" fbc:label="b3012" fbc:name="b3012" />
      <fbc:geneProduct fbc:id="G_b3018" fbc:label="b3018" fbc:name="b3018" />
      <fbc:geneProduct fbc:id="G_b3041" fbc:label="b3041" fbc:name="b3041" />
      <fbc:geneProduct fbc:id="G_b3052" fbc:label="b3052" fbc:name="b3052" />
      <fbc:geneProduct fbc:id="G_b3058" fbc:label="b3058" fbc:name="b3058" />
      <fbc:geneProduct fbc:id="G_b3061" fbc:label="b3061" fbc:name="b3061" />
      <fbc:geneProduct fbc:id="G_b3062" fbc:label="b3062" fbc:name="b3062" />
      <fbc:geneProduct fbc:id="G_b3063" fbc:label="b3063" fbc:name="b3063" />
      <fbc:geneProduct fbc:id="G_b3073" fbc:label="b3073" fbc:name="b3073" />
      <fbc:geneProduct fbc:id="G_b3089" fbc:label="b3089" fbc:name="b3089" />
      <fbc:geneProduct fbc:id="G_b3091" fbc:label="b3091" fbc:name="b3091" />
      <fbc:geneProduct fbc:id="G_b3092" fbc:label="b3092" fbc:name="b3092" />
      <fbc:geneProduct fbc:id="G_b3093" fbc:label="b3093" fbc:name="b3093" />
      <fbc:geneProduct fbc:id="G_b3111" fbc:label="b3111" fbc:name="b3111" />
      <fbc:geneProduct fbc:id="G_b3112" fbc:label="b3112" fbc:name="b3112" />
      <fbc:geneProduct fbc:id="G_b3114" fbc:label="b3114" fbc:name="b3114" />
      <fbc:geneProduct fbc:id="G_b3115" fbc:label="b3115" fbc:name="b3115" />
      <fbc:geneProduct fbc:id="G_b3116" fbc:label="b3116" fbc:name="b3116" />
      <fbc:geneProduct fbc:id="G_b3117" fbc:label="b3117" fbc:name="b3117" />
      <fbc:geneProduct fbc:id="G_b3124" fbc:label="b3124" fbc:name="b3124" />
      <fbc:geneProduct fbc:id="G_b3125" fbc:label="b3125" fbc:name="b3125" />
      <fbc:geneProduct fbc:id="G_b3126" fbc:label="b3126" fbc:name="b3126" />
      <fbc:geneProduct fbc:id="G_b3127" fbc:label="b3127" fbc:name="b3127" />
      <fbc:geneProduct fbc:id="G_b3128" fbc:label="b3128" fbc:name="b3128" />
      <fbc:geneProduct fbc:id="G_b3132" fbc:label="b3132" fbc:name="b3132" />
      <fbc:geneProduct fbc:id="G_b3137" fbc:label="b3137" fbc:name="b3137" />
      <fbc:geneProduct fbc:id="G_b3161" fbc:label="b3161" fbc:name="b3161" />
      <fbc:geneProduct fbc:id="G_b3172" fbc:label="b3172" fbc:name="b3172" />
      <fbc:geneProduct fbc:id="G_b3176" fbc:label="b3176" fbc:name="b3176" />
      <fbc:geneProduct fbc:id="G_b3177" fbc:label="b3177" fbc:name="b3177" />
      <fbc:geneProduct fbc:id="G_b3187" fbc:label="b3187" fbc:name="b3187" />
      <fbc:geneProduct fbc:id="G_b3189" fbc:label="b3189" fbc:name="b3189" />
      <fbc:geneProduct fbc:id="G_b3212" fbc:label="b3212" fbc:name="b3212" />
      <fbc:geneProduct fbc:id="G_b3213" fbc:label="b3213" fbc:name="b3213" />
      <fbc:geneProduct fbc:id="G_b3222" fbc:label="b3222" fbc:name="b3222" />
      <fbc:geneProduct fbc:id="G_b3223" fbc:label="b3223" fbc:name="b3223" />
      <fbc:geneProduct fbc:id="G_b3224" fbc:label="b3224" fbc:name="b3224" />
      <fbc:geneProduct fbc:id="G_b3225" fbc:label="b3225" fbc:name="b3225" />
      <fbc:geneProduct fbc:id="G_b3236" fbc:label="b3236" fbc:name="b3236" />
      <fbc:geneProduct fbc:id="G_b3255" fbc:label="b3255" fbc:name="b3255" />
      <fbc:geneProduct fbc:id="G_b3256" fbc:label="b3256" fbc:name="b3256" />
      <fbc:geneProduct fbc:id="G_b3258" fbc:label="b3258" fbc:name="b3258" />
      <fbc:geneProduct fbc:id="G_b3281" fbc:label="b3281" fbc:name="b3281" />
      <fbc:geneProduct fbc:id="G_b3359" fbc:label="b3359" fbc:name="b3359" />
      <fbc:geneProduct fbc:id="G_b3360" fbc:label="b3360" fbc:name="b3360" />
      <fbc:geneProduct fbc:id="G_b3365" fbc:label="b3365" fbc:name="b3365" />
      <fbc:geneProduct fbc:id="G_b3366" fbc:label="b3366" fbc:name="b3366" />
      <fbc:geneProduct fbc:id="G_b3367" fbc:label="b3367" fbc:name="b3367" />
      <fbc:geneProduct fbc:id="G_b3368" fbc:label="b3368" fbc:name="b3368" />
      <fbc:geneProduct fbc:id="G_b3380" fbc:label="b3380" fbc:name="b3380" />
      <fbc:geneProduct fbc:id="G_b3385" fbc:label="b3385" fbc:name="b3385" />
      <fbc:geneProduct fbc:id="G_b3386" fbc:label="b3386" fbc:name="b3386" />
      <fbc:geneProduct fbc:id="G_b3389" fbc:label="b3389" fbc:name="b3389" />
      <fbc:geneProduct fbc:id="G_b3390" fbc:label="b3390" fbc:name="b3390" />
      <fbc:geneProduct fbc:id="G_b3403" fbc:label="b3403" fbc:name="b3403" />
      <fbc:geneProduct fbc:id="G_b3409" fbc:label="b3409" fbc:name="b3409" />
      <fbc:geneProduct fbc:id="G_b3415" fbc:label="b3415" fbc:name="b3415" />
      <fbc:geneProduct fbc:id="G_b3416" fbc:label="b3416" fbc:name="b3416" />
      <fbc:geneProduct fbc:id="G_b3417" fbc:label="b3417" fbc:name="b3417" />
      <fbc:geneProduct fbc:id="G_b3425" fbc:label="b3425" fbc:name="b3425" />
      <fbc:geneProduct fbc:id="G_b3426" fbc:label="b3426" fbc:name="b3426" />
      <fbc:geneProduct fbc:id="G_b3428" fbc:label="b3428" fbc:name="b3428" />
      <fbc:geneProduct fbc:id="G_b3429" fbc:label="b3429" fbc:name="b3429" />
      <fbc:geneProduct fbc:id="G_b3430" fbc:label="b3430" fbc:name="b3430" />
      <fbc:geneProduct fbc:id="G_b3433" fbc:label="b3433" fbc:name="b3433" />
      <fbc:geneProduct fbc:id="G_b3437" fbc:label="b3437" fbc:name="b3437" />
      <fbc:geneProduct fbc:id="G_b3450" fbc:label="b3450" fbc:name="b3450" />
      <fbc:geneProduct fbc:id="G_b3451" fbc:label="b3451" fbc:name="b3451" />
      <fbc:geneProduct fbc:id="G_b3452" fbc:label="b3452" fbc:name="b3452" />
      <fbc:geneProduct fbc:id="G_b3453" fbc:label="b3453" fbc:name="b3453" />
      <fbc:geneProduct fbc:id="G_b3454" fbc:label="b3454" fbc:name="b3454" />
      <fbc:geneProduct fbc:id="G_b3455" fbc:label="b3455" fbc:name="b3455" />
      <fbc:geneProduct fbc:id="G_b3456" fbc:label="b3456" fbc:name="b3456" />
      <fbc:geneProduct fbc:id="G_b3457" fbc:label="b3457" fbc:name="b3457" />
      <fbc:geneProduct fbc:id="G_b3458" fbc:label="b3458" fbc:name="b3458" />
      <fbc:geneProduct fbc:id="G_b3460" fbc:label="b3460" fbc:name="b3460" />
      <fbc:geneProduct fbc:id="G_b3493" fbc:label="b3493" fbc:name="b3493" />
      <fbc:geneProduct fbc:id="G_b3500" fbc:label="b3500" fbc:name="b3500" />
      <fbc:geneProduct fbc:id="G_b3517" fbc:label="b3517" fbc:name="b3517" />
      <fbc:geneProduct fbc:id="G_b3519" fbc:label="b3519" fbc:name="b3519" />
      <fbc:geneProduct fbc:id="G_b3526" fbc:label="b3526" fbc:name="b3526" />
      <fbc:geneProduct fbc:id="G_b3528" fbc:label="b3528" fbc:name="b3528" />
      <fbc:geneProduct fbc:id="G_b3551" fbc:label="b3551" fbc:name="b3551" />
      <fbc:geneProduct fbc:id="G_b3553" fbc:label="b3553" fbc:name="b3553" />
      <fbc:geneProduct fbc:id="G_b3564" fbc:label="b3564" fbc:name="b3564" />
      <fbc:geneProduct fbc:id="G_b3565" fbc:label="b3565" fbc:name="b3565" />
      <fbc:geneProduct fbc:id="G_b3566" fbc:label="b3566" fbc:name="b3566" />
      <fbc:geneProduct fbc:id="G_b3567" fbc:label="b3567" fbc:name="b3567" />
      <fbc:geneProduct fbc:id="G_b3568" fbc:label="b3568" fbc:name="b3568" />
      <fbc:geneProduct fbc:id="G_b3572" fbc:label="b3572" fbc:name="b3572" />
      <fbc:geneProduct fbc:id="G_b3575" fbc:label="b3575" fbc:name="b3575" />
      <fbc:geneProduct fbc:id="G_b3579" fbc:label="b3579" fbc:name="b3579" />
      <fbc:geneProduct fbc:id="G_b3581" fbc:label="b3581" fbc:name="b3581" />
      <fbc:geneProduct fbc:id="G_b3583" fbc:label="b3583" fbc:name="b3583" />
      <fbc:geneProduct fbc:id="G_b3588" fbc:label="b3588" fbc:name="b3588" />
      <fbc:geneProduct fbc:id="G_b3599" fbc:label="b3599" fbc:name="b3599" />
      <fbc:geneProduct fbc:id="G_b3600" fbc:label="b3600" fbc:name="b3600" />
      <fbc:geneProduct fbc:id="G_b3603" fbc:label="b3603" fbc:name="b3603" />
      <fbc:geneProduct fbc:id="G_b3605" fbc:label="b3605" fbc:name="b3605" />
      <fbc:geneProduct fbc:id="G_b3607" fbc:label="b3607" fbc:name="b3607" />
      <fbc:geneProduct fbc:id="G_b3608" fbc:label="b3608" fbc:name="b3608" />
      <fbc:geneProduct fbc:id="G_b3612" fbc:label="b3612" fbc:name="b3612" />
      <fbc:geneProduct fbc:id="G_b3616" fbc:label="b3616" fbc:name="b3616" />
      <fbc:geneProduct fbc:id="G_b3617" fbc:label="b3617" fbc:name="b3617" />
      <fbc:geneProduct fbc:id="G_b3619" fbc:label="b3619" fbc:name="b3619" />
      <fbc:geneProduct fbc:id="G_b3620" fbc:label="b3620" fbc:name="b3620" />
      <fbc:geneProduct fbc:id="G_b3621" fbc:label="b3621" fbc:name="b3621" />
      <fbc:geneProduct fbc:id="G_b3622" fbc:label="b3622" fbc:name="b3622" />
      <fbc:geneProduct fbc:id="G_b3626" fbc:label="b3626" fbc:name="b3626" />
      <fbc:geneProduct fbc:id="G_b3627" fbc:label="b3627" fbc:name="b3627" />
      <fbc:geneProduct fbc:id="G_b3631" fbc:label="b3631" fbc:name="b3631" />
      <fbc:geneProduct fbc:id="G_b3633" fbc:label="b3633" fbc:name="b3633" />
      <fbc:geneProduct fbc:id="G_b3634" fbc:label="b3634" fbc:name="b3634" />
      <fbc:geneProduct fbc:id="G_b3640" fbc:label="b3640" fbc:name="b3640" />
      <fbc:geneProduct fbc:id="G_b3642" fbc:label="b3642" fbc:name="b3642" />
      <fbc:geneProduct fbc:id="G_b3648" fbc:label="b3648" fbc:name="b3648" />
      <fbc:geneProduct fbc:id="G_b3653" fbc:label="b3653" fbc:name="b3653" />
      <fbc:geneProduct fbc:id="G_b3654" fbc:label="b3654" fbc:name="b3654" />
      <fbc:geneProduct fbc:id="G_b3665" fbc:label="b3665" fbc:name="b3665" />
      <fbc:geneProduct fbc:id="G_b3666" fbc:label="b3666" fbc:name="b3666" />
      <fbc:geneProduct fbc:id="G_b3670" fbc:label="b3670" fbc:name="b3670" />
      <fbc:geneProduct fbc:id="G_b3671" fbc:label="b3671" fbc:name="b3671" />
      <fbc:geneProduct fbc:id="G_b3691" fbc:label="b3691" fbc:name="b3691" />
      <fbc:geneProduct fbc:id="G_b3692" fbc:label="b3692" fbc:name="b3692" />
      <fbc:geneProduct fbc:id="G_b3693" fbc:label="b3693" fbc:name="b3693" />
      <fbc:geneProduct fbc:id="G_b3708" fbc:label="b3708" fbc:name="b3708" />
      <fbc:geneProduct fbc:id="G_b3709" fbc:label="b3709" fbc:name="b3709" />
      <fbc:geneProduct fbc:id="G_b3725" fbc:label="b3725" fbc:name="b3725" />
      <fbc:geneProduct fbc:id="G_b3726" fbc:label="b3726" fbc:name="b3726" />
      <fbc:geneProduct fbc:id="G_b3727" fbc:label="b3727" fbc:name="b3727" />
      <fbc:geneProduct fbc:id="G_b3728" fbc:label="b3728" fbc:name="b3728" />
      <fbc:geneProduct fbc:id="G_b3729" fbc:label="b3729" fbc:name="b3729" />
      <fbc:geneProduct fbc:id="G_b3730" fbc:label="b3730" fbc:name="b3730" />
      <fbc:geneProduct fbc:id="G_b3731" fbc:label="b3731" fbc:name="b3731" />
      <fbc:geneProduct fbc:id="G_b3732" fbc:label="b3732" fbc:name="b3732" />
      <fbc:geneProduct fbc:id="G_b3733" fbc:label="b3733" fbc:name="b3733" />
      <fbc:geneProduct fbc:id="G_b3734" fbc:label="b3734" fbc:name="b3734" />
      <fbc:geneProduct fbc:id="G_b3735" fbc:label="b3735" fbc:name="b3735" />
      <fbc:geneProduct fbc:id="G_b3736" fbc:label="b3736" fbc:name="b3736" />
      <fbc:geneProduct fbc:id="G_b3737" fbc:label="b3737" fbc:name="b3737" />
      <fbc:geneProduct fbc:id="G_b3738" fbc:label="b3738" fbc:name="b3738" />
      <fbc:geneProduct fbc:id="G_b3739" fbc:label="b3739" fbc:name="b3739" />
      <fbc:geneProduct fbc:id="G_b3744" fbc:label="b3744" fbc:name="b3744" />
      <fbc:geneProduct fbc:id="G_b3748" fbc:label="b3748" fbc:name="b3748" />
      <fbc:geneProduct fbc:id="G_b3749" fbc:label="b3749" fbc:name="b3749" />
      <fbc:geneProduct fbc:id="G_b3750" fbc:label="b3750" fbc:name="b3750" />
      <fbc:geneProduct fbc:id="G_b3751" fbc:label="b3751" fbc:name="b3751" />
      <fbc:geneProduct fbc:id="G_b3752" fbc:label="b3752" fbc:name="b3752" />
      <fbc:geneProduct fbc:id="G_b3767" fbc:label="b3767" fbc:name="b3767" />
      <fbc:geneProduct fbc:id="G_b3768" fbc:label="b3768" fbc:name="b3768" />
      <fbc:geneProduct fbc:id="G_b3769" fbc:label="b3769" fbc:name="b3769" />
      <fbc:geneProduct fbc:id="G_b3770" fbc:label="b3770" fbc:name="b3770" />
      <fbc:geneProduct fbc:id="G_b3771" fbc:label="b3771" fbc:name="b3771" />
      <fbc:geneProduct fbc:id="G_b3772" fbc:label="b3772" fbc:name="b3772" />
      <fbc:geneProduct fbc:id="G_b3774" fbc:label="b3774" fbc:name="b3774" />
      <fbc:geneProduct fbc:id="G_b3784" fbc:label="b3784" fbc:name="b3784" />
      <fbc:geneProduct fbc:id="G_b3786" fbc:label="b3786" fbc:name="b3786" />
      <fbc:geneProduct fbc:id="G_b3787" fbc:label="b3787" fbc:name="b3787" />
      <fbc:geneProduct fbc:id="G_b3788" fbc:label="b3788" fbc:name="b3788" />
      <fbc:geneProduct fbc:id="G_b3789" fbc:label="b3789" fbc:name="b3789" />
      <fbc:geneProduct fbc:id="G_b3790" fbc:label="b3790" fbc:name="b3790" />
      <fbc:geneProduct fbc:id="G_b3791" fbc:label="b3791" fbc:name="b3791" />
      <fbc:geneProduct fbc:id="G_b3793" fbc:label="b3793" fbc:name="b3793" />
      <fbc:geneProduct fbc:id="G_b3794" fbc:label="b3794" fbc:name="b3794" />
      <fbc:geneProduct fbc:id="G_b3803" fbc:label="b3803" fbc:name="b3803" />
      <fbc:geneProduct fbc:id="G_b3804" fbc:label="b3804" fbc:name="b3804" />
      <fbc:geneProduct fbc:id="G_b3805" fbc:label="b3805" fbc:name="b3805" />
      <fbc:geneProduct fbc:id="G_b3806" fbc:label="b3806" fbc:name="b3806" />
      <fbc:geneProduct fbc:id="G_b3809" fbc:label="b3809" fbc:name="b3809" />
      <fbc:geneProduct fbc:id="G_b3821" fbc:label="b3821" fbc:name="b3821" />
      <fbc:geneProduct fbc:id="G_b3825" fbc:label="b3825" fbc:name="b3825" />
      <fbc:geneProduct fbc:id="G_b3829" fbc:label="b3829" fbc:name="b3829" />
      <fbc:geneProduct fbc:id="G_b3831" fbc:label="b3831" fbc:name="b3831" />
      <fbc:geneProduct fbc:id="G_b3833" fbc:label="b3833" fbc:name="b3833" />
      <fbc:geneProduct fbc:id="G_b3835" fbc:label="b3835" fbc:name="b3835" />
      <fbc:geneProduct fbc:id="G_b3843" fbc:label="b3843" fbc:name="b3843" />
      <fbc:geneProduct fbc:id="G_b3845" fbc:label="b3845" fbc:name="b3845" />
      <fbc:geneProduct fbc:id="G_b3846" fbc:label="b3846" fbc:name="b3846" />
      <fbc:geneProduct fbc:id="G_b3849" fbc:label="b3849" fbc:name="b3849" />
      <fbc:geneProduct fbc:id="G_b3850" fbc:label="b3850" fbc:name="b3850" />
      <fbc:geneProduct fbc:id="G_b3870" fbc:label="b3870" fbc:name="b3870" />
      <fbc:geneProduct fbc:id="G_b3892" fbc:label="b3892" fbc:name="b3892" />
      <fbc:geneProduct fbc:id="G_b3893" fbc:label="b3893" fbc:name="b3893" />
      <fbc:geneProduct fbc:id="G_b3894" fbc:label="b3894" fbc:name="b3894" />
      <fbc:geneProduct fbc:id="G_b3902" fbc:label="b3902" fbc:name="b3902" />
      <fbc:geneProduct fbc:id="G_b3903" fbc:label="b3903" fbc:name="b3903" />
      <fbc:geneProduct fbc:id="G_b3904" fbc:label="b3904" fbc:name="b3904" />
      <fbc:geneProduct fbc:id="G_b3907" fbc:label="b3907" fbc:name="b3907" />
      <fbc:geneProduct fbc:id="G_b3908" fbc:label="b3908" fbc:name="b3908" />
      <fbc:geneProduct fbc:id="G_b3909" fbc:label="b3909" fbc:name="b3909" />
      <fbc:geneProduct fbc:id="G_b3916" fbc:label="b3916" fbc:name="b3916" />
      <fbc:geneProduct fbc:id="G_b3917" fbc:label="b3917" fbc:name="b3917" />
      <fbc:geneProduct fbc:id="G_b3918" fbc:label="b3918" fbc:name="b3918" />
      <fbc:geneProduct fbc:id="G_b3919" fbc:label="b3919" fbc:name="b3919" />
      <fbc:geneProduct fbc:id="G_b3926" fbc:label="b3926" fbc:name="b3926" />
      <fbc:geneProduct fbc:id="G_b3927" fbc:label="b3927" fbc:name="b3927" />
      <fbc:geneProduct fbc:id="G_b3929" fbc:label="b3929" fbc:name="b3929" />
      <fbc:geneProduct fbc:id="G_b3930" fbc:label="b3930" fbc:name="b3930" />
      <fbc:geneProduct fbc:id="G_b3939" fbc:label="b3939" fbc:name="b3939" />
      <fbc:geneProduct fbc:id="G_b3940" fbc:label="b3940" fbc:name="b3940" />
      <fbc:geneProduct fbc:id="G_b3941" fbc:label="b3941" fbc:name="b3941" />
      <fbc:geneProduct fbc:id="G_b3942" fbc:label="b3942" fbc:name="b3942" />
      <fbc:geneProduct fbc:id="G_b3945" fbc:label="b3945" fbc:name="b3945" />
      <fbc:geneProduct fbc:id="G_b3946" fbc:label="b3946" fbc:name="b3946" />
      <fbc:geneProduct fbc:id="G_b3951" fbc:label="b3951" fbc:name="b3951" />
      <fbc:geneProduct fbc:id="G_b3952" fbc:label="b3952" fbc:name="b3952" />
      <fbc:geneProduct fbc:id="G_b3956" fbc:label="b3956" fbc:name="b3956" />
      <fbc:geneProduct fbc:id="G_b3957" fbc:label="b3957" fbc:name="b3957" />
      <fbc:geneProduct fbc:id="G_b3958" fbc:label="b3958" fbc:name="b3958" />
      <fbc:geneProduct fbc:id="G_b3959" fbc:label="b3959" fbc:name="b3959" />
      <fbc:geneProduct fbc:id="G_b3960" fbc:label="b3960" fbc:name="b3960" />
      <fbc:geneProduct fbc:id="G_b3962" fbc:label="b3962" fbc:name="b3962" />
      <fbc:geneProduct fbc:id="G_b3966" fbc:label="b3966" fbc:name="b3966" />
      <fbc:geneProduct fbc:id="G_b3967" fbc:label="b3967" fbc:name="b3967" />
      <fbc:geneProduct fbc:id="G_b3972" fbc:label="b3972" fbc:name="b3972" />
      <fbc:geneProduct fbc:id="G_b3974" fbc:label="b3974" fbc:name="b3974" />
      <fbc:geneProduct fbc:id="G_b3990" fbc:label="b3990" fbc:name="b3990" />
      <fbc:geneProduct fbc:id="G_b3991" fbc:label="b3991" fbc:name="b3991" />
      <fbc:geneProduct fbc:id="G_b3992" fbc:label="b3992" fbc:name="b3992" />
      <fbc:geneProduct fbc:id="G_b3993" fbc:label="b3993" fbc:name="b3993" />
      <fbc:geneProduct fbc:id="G_b3994" fbc:label="b3994" fbc:name="b3994" />
      <fbc:geneProduct fbc:id="G_b3997" fbc:label="b3997" fbc:name="b3997" />
      <fbc:geneProduct fbc:id="G_b4005" fbc:label="b4005" fbc:name="b4005" />
      <fbc:geneProduct fbc:id="G_b4006" fbc:label="b4006" fbc:name="b4006" />
      <fbc:geneProduct fbc:id="G_b4013" fbc:label="b4013" fbc:name="b4013" />
      <fbc:geneProduct fbc:id="G_b4014" fbc:label="b4014" fbc:name="b4014" />
      <fbc:geneProduct fbc:id="G_b4015" fbc:label="b4015" fbc:name="b4015" />
      <fbc:geneProduct fbc:id="G_b4019" fbc:label="b4019" fbc:name="b4019" />
      <fbc:geneProduct fbc:id="G_b4024" fbc:label="b4024" fbc:name="b4024" />
      <fbc:geneProduct fbc:id="G_b4025" fbc:label="b4025" fbc:name="b4025" />
      <fbc:geneProduct fbc:id="G_b4031" fbc:label="b4031" fbc:name="b4031" />
      <fbc:geneProduct fbc:id="G_b4032" fbc:label="b4032" fbc:name="b4032" />
      <fbc:geneProduct fbc:id="G_b4033" fbc:label="b4033" fbc:name="b4033" />
      <fbc:geneProduct fbc:id="G_b4034" fbc:label="b4034" fbc:name="b4034" />
      <fbc:geneProduct fbc:id="G_b4035" fbc:label="b4035" fbc:name="b4035" />
      <fbc:geneProduct fbc:id="G_b4036" fbc:label="b4036" fbc:name="b4036" />
      <fbc:geneProduct fbc:id="G_b4039" fbc:label="b4039" fbc:name="b4039" />
      <fbc:geneProduct fbc:id="G_b4040" fbc:label="b4040" fbc:name="b4040" />
      <fbc:geneProduct fbc:id="G_b4041" fbc:label="b4041" fbc:name="b4041" />
      <fbc:geneProduct fbc:id="G_b4042" fbc:label="b4042" fbc:name="b4042" />
      <fbc:geneProduct fbc:id="G_b4053" fbc:label="b4053" fbc:name="b4053" />
      <fbc:geneProduct fbc:id="G_b4054" fbc:label="b4054" fbc:name="b4054" />
      <fbc:geneProduct fbc:id="G_b4069" fbc:label="b4069" fbc:name="b4069" />
      <fbc:geneProduct fbc:id="G_b4077" fbc:label="b4077" fbc:name="b4077" />
      <fbc:geneProduct fbc:id="G_b4079" fbc:label="b4079" fbc:name="b4079" />
      <fbc:geneProduct fbc:id="G_b4090" fbc:label="b4090" fbc:name="b4090" />
      <fbc:geneProduct fbc:id="G_b4111" fbc:label="b4111" fbc:name="b4111" />
      <fbc:geneProduct fbc:id="G_b4117" fbc:label="b4117" fbc:name="b4117" />
      <fbc:geneProduct fbc:id="G_b4119" fbc:label="b4119" fbc:name="b4119" />
      <fbc:geneProduct fbc:id="G_b4120" fbc:label="b4120" fbc:name="b4120" />
      <fbc:geneProduct fbc:id="G_b4122" fbc:label="b4122" fbc:name="b4122" />
      <fbc:geneProduct fbc:id="G_b4123" fbc:label="b4123" fbc:name="b4123" />
      <fbc:geneProduct fbc:id="G_b4131" fbc:label="b4131" fbc:name="b4131" />
      <fbc:geneProduct fbc:id="G_b4132" fbc:label="b4132" fbc:name="b4132" />
      <fbc:geneProduct fbc:id="G_b4138" fbc:label="b4138" fbc:name="b4138" />
      <fbc:geneProduct fbc:id="G_b4139" fbc:label="b4139" fbc:name="b4139" />
      <fbc:geneProduct fbc:id="G_b4151" fbc:label="b4151" fbc:name="b4151" />
      <fbc:geneProduct fbc:id="G_b4152" fbc:label="b4152" fbc:name="b4152" />
      <fbc:geneProduct fbc:id="G_b4153" fbc:label="b4153" fbc:name="b4153" />
      <fbc:geneProduct fbc:id="G_b4154" fbc:label="b4154" fbc:name="b4154" />
      <fbc:geneProduct fbc:id="G_b4160" fbc:label="b4160" fbc:name="b4160" />
      <fbc:geneProduct fbc:id="G_b4177" fbc:label="b4177" fbc:name="b4177" />
      <fbc:geneProduct fbc:id="G_b4196" fbc:label="b4196" fbc:name="b4196" />
      <fbc:geneProduct fbc:id="G_b4197" fbc:label="b4197" fbc:name="b4197" />
      <fbc:geneProduct fbc:id="G_b4198" fbc:label="b4198" fbc:name="b4198" />
      <fbc:geneProduct fbc:id="G_b4208" fbc:label="b4208" fbc:name="b4208" />
      <fbc:geneProduct fbc:id="G_b4226" fbc:label="b4226" fbc:name="b4226" />
      <fbc:geneProduct fbc:id="G_b4227" fbc:label="b4227" fbc:name="b4227" />
      <fbc:geneProduct fbc:id="G_b4228" fbc:label="b4228" fbc:name="b4228" />
      <fbc:geneProduct fbc:id="G_b4229" fbc:label="b4229" fbc:name="b4229" />
      <fbc:geneProduct fbc:id="G_b4230" fbc:label="b4230" fbc:name="b4230" />
      <fbc:geneProduct fbc:id="G_b4231" fbc:label="b4231" fbc:name="b4231" />
      <fbc:geneProduct fbc:id="G_b4232" fbc:label="b4232" fbc:name="b4232" />
      <fbc:geneProduct fbc:id="G_b4238" fbc:label="b4238" fbc:name="b4238" />
      <fbc:geneProduct fbc:id="G_b4239" fbc:label="b4239" fbc:name="b4239" />
      <fbc:geneProduct fbc:id="G_b4240" fbc:label="b4240" fbc:name="b4240" />
      <fbc:geneProduct fbc:id="G_b4244" fbc:label="b4244" fbc:name="b4244" />
      <fbc:geneProduct fbc:id="G_b4245" fbc:label="b4245" fbc:name="b4245" />
      <fbc:geneProduct fbc:id="G_b4254" fbc:label="b4254" fbc:name="b4254" />
      <fbc:geneProduct fbc:id="G_b4265" fbc:label="b4265" fbc:name="b4265" />
      <fbc:geneProduct fbc:id="G_b4266" fbc:label="b4266" fbc:name="b4266" />
      <fbc:geneProduct fbc:id="G_b4267" fbc:label="b4267" fbc:name="b4267" />
      <fbc:geneProduct fbc:id="G_b4268" fbc:label="b4268" fbc:name="b4268" />
      <fbc:geneProduct fbc:id="G_b4301" fbc:label="b4301" fbc:name="b4301" />
      <fbc:geneProduct fbc:id="G_b4321" fbc:label="b4321" fbc:name="b4321" />
      <fbc:geneProduct fbc:id="G_b4322" fbc:label="b4322" fbc:name="b4322" />
      <fbc:geneProduct fbc:id="G_b4323" fbc:label="b4323" fbc:name="b4323" />
      <fbc:geneProduct fbc:id="G_b4381" fbc:label="b4381" fbc:name="b4381" />
      <fbc:geneProduct fbc:id="G_b4382" fbc:label="b4382" fbc:name="b4382" />
      <fbc:geneProduct fbc:id="G_b4383" fbc:label="b4383" fbc:name="b4383" />
      <fbc:geneProduct fbc:id="G_b4384" fbc:label="b4384" fbc:name="b4384" />
      <fbc:geneProduct fbc:id="G_b4388" fbc:label="b4388" fbc:name="b4388" />
      <fbc:geneProduct fbc:id="G_b4395" fbc:label="b4395" fbc:name="b4395" />
      <fbc:geneProduct fbc:id="G_b4407" fbc:label="b4407" fbc:name="b4407" />
    </fbc:listOfGeneProducts>
    <listOfReactions>
      <reaction fast="false" id="R_12PPDt" name="S-Propane-1,2-diol facilitated transport" reversible="true" fbc:lowerFluxBound="cobra_default_lb" fbc:upperFluxBound="cobra_default_ub">
        <listOfReactants>
          <speciesReference constant="true" species="M_12ppd_DASH_S_e" stoichiometry="1" />
        </listOfReactants>
        <listOfProducts>
          <speciesReference constant="true" species="M_12ppd_DASH_S_c" stoichiometry="1" />
        </listOfProducts>
      </reaction>
      <reaction fast="false" id="R_2DGLCNRx" name="2-dehydro-D-gluconate reductase (NADH)" reversible="false" fbc:lowerFluxBound="cobra_0_bound" fbc:upperFluxBound="cobra_default_ub">
        <listOfReactants>
          <speciesReference constant="true" species="M_h_c" stoichiometry="1" />
          <speciesReference constant="true" species="M_2dhglcn_c" stoichiometry="1" />
          <speciesReference constant="true" species="M_nadh_c" stoichiometry="1" />
        </listOfReactants>
        <listOfProducts>
          <speciesReference constant="true" species="M_nad_c" stoichiometry="1" />
          <speciesReference constant="true" species="M_glcn_c" stoichiometry="1" />
        </listOfProducts>
        <fbc:geneProductAssociation>
          <fbc:geneProductRef fbc:geneProduct="G_b3553" />
        </fbc:geneProductAssociation>
      </reaction>
      <reaction fast="false" id="R_2DGLCNRy" name="2-dehydro-D-gluconate reductase (NADPH)" reversible="false" fbc:lowerFluxBound="cobra_0_bound" fbc:upperFluxBound="cobra_default_ub">
        <listOfReactants>
          <speciesReference constant="true" species="M_nadph_c" stoichiometry="1" />
          <speciesReference constant="true" species="M_h_c" stoichiometry="1" />
          <speciesReference constant="true" species="M_2dhglcn_c" stoichiometry="1" />
        </listOfReactants>
        <listOfProducts>
          <speciesReference constant="true" species="M_glcn_c" stoichiometry="1" />
          <speciesReference constant="true" species="M_nadp_c" stoichiometry="1" />
        </listOfProducts>
        <fbc:geneProductAssociation>
          <fbc:geneProductRef fbc:geneProduct="G_b3553" />
        </fbc:geneProductAssociation>
      </reaction>
      <reaction fast="false" id="R_2DGULRx" name="2-dehydro-L-gulonate reductase (NADH)" reversible="false" fbc:lowerFluxBound="cobra_0_bound" fbc:upperFluxBound="cobra_default_ub">
        <listOfReactants>
          <speciesReference constant="true" species="M_h_c" stoichiometry="1" />
          <speciesReference constant="true" species="M_nadh_c" stoichiometry="1" />
          <speciesReference constant="true" species="M_2dhguln_c" stoichiometry="1" />
        </listOfReactants>
        <listOfProducts>
          <speciesReference constant="true" species="M_nad_c" stoichiometry="1" />
          <speciesReference constant="true" species="M_idon_DASH_L_c" stoichiometry="1" />
        </listOfProducts>
        <fbc:geneProductAssociation>
          <fbc:geneProductRef fbc:geneProduct="G_b3553" />
        </fbc:geneProductAssociation>
      </reaction>
      <reaction fast="false" id="R_2DGULRy" name="2-dehydro-L-gulonate reductase (NADPH)" reversible="false" fbc:lowerFluxBound="cobra_0_bound" fbc:upperFluxBound="cobra_default_ub">
        <listOfReactants>
          <speciesReference constant="true" species="M_nadph_c" stoichiometry="1" />
          <speciesReference constant="true" species="M_h_c" stoichiometry="1" />
          <speciesReference constant="true" species="M_2dhguln_c" stoichiometry="1" />
        </listOfReactants>
        <listOfProducts>
          <speciesReference constant="true" species="M_nadp_c" stoichiometry="1" />
          <speciesReference constant="true" species="M_idon_DASH_L_c" stoichiometry="1" />
        </listOfProducts>
        <fbc:geneProductAssociation>
          <fbc:geneProductRef fbc:geneProduct="G_b3553" />
        </fbc:geneProductAssociation>
      </reaction>
      <reaction fast="false" id="R_3HCINNMH" name="3-hydroxycinnamate hydroxylase" reversible="false" fbc:lowerFluxBound="cobra_0_bound" fbc:upperFluxBound="cobra_default_ub">
        <listOfReactants>
          <speciesReference constant="true" species="M_h_c" stoichiometry="1" />
          <speciesReference constant="true" species="M_o2_c" stoichiometry="1" />
          <speciesReference constant="true" species="M_nadh_c" stoichiometry="1" />
          <speciesReference constant="true" species="M_3hcinnm_c" stoichiometry="1" />
        </listOfReactants>
        <listOfProducts>
          <speciesReference constant="true" species="M_h2o_c" stoichiometry="1" />
          <speciesReference constant="true" species="M_dhcinnm_c" stoichiometry="1" />
          <speciesReference constant="true" species="M_nad_c" stoichiometry="1" />
        </listOfProducts>
        <fbc:geneProductAssociation>
          <fbc:geneProductRef fbc:geneProduct="G_b0347" />
        </fbc:geneProductAssociation>
      </reaction>
      <reaction fast="false" id="R_3HPPPNH" name="3-(3-hydroxy-phenyl)propionate hydroxylase" reversible="false" fbc:lowerFluxBound="cobra_0_bound" fbc:upperFluxBound="cobra_default_ub">
        <listOfReactants>
          <speciesReference constant="true" species="M_h_c" stoichiometry="1" />
          <speciesReference constant="true" species="M_o2_c" stoichiometry="1" />
          <speciesReference constant="true" species="M_nadh_c" stoichiometry="1" />
          <speciesReference constant="true" species="M_3hpppn_c" stoichiometry="1" />
        </listOfReactants>
        <listOfProducts>
          <speciesReference constant="true" species="M_h2o_c" stoichiometry="1" />
          <speciesReference constant="true" species="M_dhpppn_c" stoichiometry="1" />
          <speciesReference constant="true" species="M_nad_c" stoichiometry="1" />
        </listOfProducts>
        <fbc:geneProductAssociation>
          <fbc:geneProductRef fbc:geneProduct="G_b0347" />
        </fbc:geneProductAssociation>
      </reaction>
      <reaction fast="false" id="R_4HTHRS" name="4-Hydroxy-L-threonine synthase" reversible="false" fbc:lowerFluxBound="cobra_0_bound" fbc:upperFluxBound="cobra_default_ub">
        <listOfReactants>
          <speciesReference constant="true" species="M_h2o_c" stoichiometry="1" />
          <speciesReference constant="true" species="M_phthr_c" stoichiometry="1" />
        </listOfReactants>
        <listOfProducts>
          <speciesReference constant="true" species="M_pi_c" stoichiometry="1" />
          <speciesReference constant="true" species="M_4hthr_c" stoichiometry="1" />
        </listOfProducts>
        <fbc:geneProductAssociation>
          <fbc:geneProductRef fbc:geneProduct="G_b0004" />
        </fbc:geneProductAssociation>
      </reaction>
      <reaction fast="false" id="R_5DGLCNR" name="5-dehydro-D-gluconate reductase" reversible="true" fbc:lowerFluxBound="cobra_default_lb" fbc:upperFluxBound="cobra_default_ub">
        <listOfReactants>
          <speciesReference constant="true" species="M_5dglcn_c" stoichiometry="1" />
          <speciesReference constant="true" species="M_nadph_c" stoichiometry="1" />
          <speciesReference constant="true" species="M_h_c" stoichiometry="1" />
        </listOfReactants>
        <listOfProducts>
          <speciesReference constant="true" species="M_glcn_c" stoichiometry="1" />
          <speciesReference constant="true" species="M_nadp_c" stoichiometry="1" />
        </listOfProducts>
        <fbc:geneProductAssociation>
          <fbc:geneProductRef fbc:geneProduct="G_b4266" />
        </fbc:geneProductAssociation>
      </reaction>
      <reaction fast="false" id="R_A5PISO" name="arabinose-5-phosphate isomerase" reversible="true" fbc:lowerFluxBound="cobra_default_lb" fbc:upperFluxBound="cobra_default_ub">
        <listOfReactants>
          <speciesReference constant="true" species="M_ru5p_DASH_D_c" stoichiometry="1" />
        </listOfReactants>
        <listOfProducts>
          <speciesReference constant="true" species="M_ara5p_c" stoichiometry="1" />
        </listOfProducts>
      </reaction>
      <reaction fast="false" id="R_AACPS1" name="acyl-[acyl-carrier-protein] synthetase (n-C14:0)" reversible="false" fbc:lowerFluxBound="cobra_0_bound" fbc:upperFluxBound="cobra_default_ub">
        <listOfReactants>
          <speciesReference constant="true" species="M_ACP_c" stoichiometry="1" />
          <speciesReference constant="true" species="M_ttdca_c" stoichiometry="1" />
          <speciesReference constant="true" species="M_atp_c" stoichiometry="1" />
        </listOfReactants>
        <listOfProducts>
          <speciesReference constant="true" species="M_ppi_c" stoichiometry="1" />
          <speciesReference constant="true" species="M_myrsACP_c" stoichiometry="1" />
          <speciesReference constant="true" species="M_amp_c" stoichiometry="1" />
        </listOfProducts>
        <fbc:geneProductAssociation>
          <fbc:geneProductRef fbc:geneProduct="G_b2836" />
        </fbc:geneProductAssociation>
      </reaction>
      <reaction fast="false" id="R_AACPS2" name="acyl-[acyl-carrier-protein] synthetase  (n-C14:1)" reversible="false" fbc:lowerFluxBound="cobra_0_bound" fbc:upperFluxBound="cobra_default_ub">
        <listOfReactants>
          <speciesReference constant="true" species="M_ACP_c" stoichiometry="1" />
          <speciesReference constant="true" species="M_atp_c" stoichiometry="1" />
          <speciesReference constant="true" species="M_ttdcea_c" stoichiometry="1" />
        </listOfReactants>
        <listOfProducts>
          <speciesReference constant="true" species="M_ppi_c" stoichiometry="1" />
          <speciesReference constant="true" species="M_tdeACP_c" stoichiometry="1" />
          <speciesReference constant="true" species="M_amp_c" stoichiometry="1" />
        </listOfProducts>
        <fbc:geneProductAssociation>
          <fbc:geneProductRef fbc:geneProduct="G_b2836" />
        </fbc:geneProductAssociation>
      </reaction>
      <reaction fast="false" id="R_AACPS3" name="acyl-[acyl-carrier-protein] synthetase  (n-C16:0)" reversible="false" fbc:lowerFluxBound="cobra_0_bound" fbc:upperFluxBound="cobra_default_ub">
        <listOfReactants>
          <speciesReference constant="true" species="M_ACP_c" stoichiometry="1" />
          <speciesReference constant="true" species="M_hdca_c" stoichiometry="1" />
          <speciesReference constant="true" species="M_atp_c" stoichiometry="1" />
        </listOfReactants>
        <listOfProducts>
          <speciesReference constant="true" species="M_ppi_c" stoichiometry="1" />
          <speciesReference constant="true" species="M_palmACP_c" stoichiometry="1" />
          <speciesReference constant="true" species="M_amp_c" stoichiometry="1" />
        </listOfProducts>
        <fbc:geneProductAssociation>
          <fbc:geneProductRef fbc:geneProduct="G_b2836" />
        </fbc:geneProductAssociation>
      </reaction>
      <reaction fast="false" id="R_AACPS4" name="acyl-[acyl-carrier-protein] synthetase  (n-C16:1)" reversible="false" fbc:lowerFluxBound="cobra_0_bound" fbc:upperFluxBound="cobra_default_ub">
        <listOfReactants>
          <speciesReference constant="true" species="M_ACP_c" stoichiometry="1" />
          <speciesReference constant="true" species="M_atp_c" stoichiometry="1" />
          <speciesReference constant="true" species="M_hdcea_c" stoichiometry="1" />
        </listOfReactants>
        <listOfProducts>
          <speciesReference constant="true" species="M_ppi_c" stoichiometry="1" />
          <speciesReference constant="true" species="M_amp_c" stoichiometry="1" />
          <speciesReference constant="true" species="M_hdeACP_c" stoichiometry="1" />
        </listOfProducts>
        <fbc:geneProductAssociation>
          <fbc:geneProductRef fbc:geneProduct="G_b2836" />
        </fbc:geneProductAssociation>
      </reaction>
      <reaction fast="false" id="R_AACPS5" name="acyl-[acyl-carrier-protein] synthetase  (n-C18:1)" reversible="false" fbc:lowerFluxBound="cobra_0_bound" fbc:upperFluxBound="cobra_default_ub">
        <listOfReactants>
          <speciesReference constant="true" species="M_ACP_c" stoichiometry="1" />
          <speciesReference constant="true" species="M_ocdcea_c" stoichiometry="1" />
          <speciesReference constant="true" species="M_atp_c" stoichiometry="1" />
        </listOfReactants>
        <listOfProducts>
          <speciesReference constant="true" species="M_octeACP_c" stoichiometry="1" />
          <speciesReference constant="true" species="M_ppi_c" stoichiometry="1" />
          <speciesReference constant="true" species="M_amp_c" stoichiometry="1" />
        </listOfProducts>
        <fbc:geneProductAssociation>
          <fbc:geneProductRef fbc:geneProduct="G_b2836" />
        </fbc:geneProductAssociation>
      </reaction>
      <reaction fast="false" id="R_AADDGT" name="dTDP-N-4-acetamido-4,6-dideoxy-D-galactose transferase" reversible="false" fbc:lowerFluxBound="cobra_0_bound" fbc:upperFluxBound="cobra_default_ub">
        <listOfReactants>
          <speciesReference constant="true" species="M_dtdp4aaddg_c" stoichiometry="1" />
          <speciesReference constant="true" species="M_unagamu_c" stoichiometry="1" />
        </listOfReactants>
        <listOfProducts>
          <speciesReference constant="true" species="M_dtdp_c" stoichiometry="1" />
          <speciesReference constant="true" species="M_h_c" stoichiometry="1" />
          <speciesReference constant="true" species="M_unagamuf_c" stoichiometry="1" />
        </listOfProducts>
        <fbc:geneProductAssociation>
          <fbc:geneProductRef fbc:geneProduct="G_b3793" />
        </fbc:geneProductAssociation>
      </reaction>
      <reaction fast="false" id="R_AB6PGH" name="Arbutin 6-phosphate glucohydrolase" reversible="false" fbc:lowerFluxBound="cobra_0_bound" fbc:upperFluxBound="cobra_default_ub">
        <listOfReactants>
          <speciesReference constant="true" species="M_h2o_c" stoichiometry="1" />
          <speciesReference constant="true" species="M_arbt6p_c" stoichiometry="1" />
        </listOfReactants>
        <listOfProducts>
          <speciesReference constant="true" species="M_g6p_c" stoichiometry="1" />
          <speciesReference constant="true" species="M_hqn_c" stoichiometry="1" />
        </listOfProducts>
        <fbc:geneProductAssociation>
          <fbc:geneProductRef fbc:geneProduct="G_b2901" />
        </fbc:geneProductAssociation>
      </reaction>
      <reaction fast="false" id="R_ABTA" name="4-aminobutyrate transaminase" reversible="false" fbc:lowerFluxBound="cobra_0_bound" fbc:upperFluxBound="cobra_default_ub">
        <listOfReactants>
          <speciesReference constant="true" species="M_4abut_c" stoichiometry="1" />
          <speciesReference constant="true" species="M_akg_c" stoichiometry="1" />
        </listOfReactants>
        <listOfProducts>
          <speciesReference constant="true" species="M_glu_DASH_L_c" stoichiometry="1" />
          <speciesReference constant="true" species="M_sucsal_c" stoichiometry="1" />
        </listOfProducts>
        <fbc:geneProductAssociation>
          <fbc:or>
            <fbc:geneProductRef fbc:geneProduct="G_b2662" />
            <fbc:geneProductRef fbc:geneProduct="G_b1302" />
          </fbc:or>
        </fbc:geneProductAssociation>
      </reaction>
      <reaction fast="false" id="R_ABUTD" name="Aminobutyraldehyde dehydrogenase" reversible="false" fbc:lowerFluxBound="cobra_0_bound" fbc:upperFluxBound="cobra_default_ub">
        <listOfReactants>
          <speciesReference constant="true" species="M_h2o_c" stoichiometry="1" />
          <speciesReference constant="true" species="M_4abutn_c" stoichiometry="1" />
          <speciesReference constant="true" species="M_nad_c" stoichiometry="1" />
        </listOfReactants>
        <listOfProducts>
          <speciesReference constant="true" species="M_4abut_c" stoichiometry="1" />
          <speciesReference constant="true" species="M_h_c" stoichiometry="2" />
          <speciesReference constant="true" species="M_nadh_c" stoichiometry="1" />
        </listOfProducts>
      </reaction>
      <reaction fast="false" id="R_ABUTt2" name="4-aminobutyrate transport in via proton symport" reversible="false" fbc:lowerFluxBound="cobra_0_bound" fbc:upperFluxBound="cobra_default_ub">
        <listOfReactants>
          <speciesReference constant="true" species="M_h_e" stoichiometry="1" />
          <speciesReference constant="true" species="M_4abut_e" stoichiometry="1" />
        </listOfReactants>
        <listOfProducts>
          <speciesReference constant="true" species="M_4abut_c" stoichiometry="1" />
          <speciesReference constant="true" species="M_h_c" stoichiometry="1" />
        </listOfProducts>
        <fbc:geneProductAssociation>
          <fbc:geneProductRef fbc:geneProduct="G_b2663" />
        </fbc:geneProductAssociation>
      </reaction>
      <reaction fast="false" id="R_ACACCT" name="acetyl-CoA:acetoacetyl-CoA transferase" reversible="false" fbc:lowerFluxBound="cobra_0_bound" fbc:upperFluxBound="cobra_default_ub">
        <listOfReactants>
          <speciesReference constant="true" species="M_accoa_c" stoichiometry="1" />
          <speciesReference constant="true" species="M_acac_c" stoichiometry="1" />
        </listOfReactants>
        <listOfProducts>
          <speciesReference constant="true" species="M_ac_c" stoichiometry="1" />
          <speciesReference constant="true" species="M_aacoa_c" stoichiometry="1" />
        </listOfProducts>
        <fbc:geneProductAssociation>
          <fbc:and>
            <fbc:geneProductRef fbc:geneProduct="G_b2222" />
            <fbc:geneProductRef fbc:geneProduct="G_b2221" />
          </fbc:and>
        </fbc:geneProductAssociation>
      </reaction>
      <reaction fast="false" id="R_ACACT1r" name="acetyl-CoA C-acetyltransferase" reversible="true" fbc:lowerFluxBound="cobra_default_lb" fbc:upperFluxBound="cobra_default_ub">
        <listOfReactants>
          <speciesReference constant="true" species="M_accoa_c" stoichiometry="2" />
        </listOfReactants>
        <listOfProducts>
          <speciesReference constant="true" species="M_aacoa_c" stoichiometry="1" />
          <speciesReference constant="true" species="M_coa_c" stoichiometry="1" />
        </listOfProducts>
        <fbc:geneProductAssociation>
          <fbc:geneProductRef fbc:geneProduct="G_b2224" />
        </fbc:geneProductAssociation>
      </reaction>
      <reaction fast="false" id="R_ACACt2" name="acetoacetate transport via proton symport" reversible="true" fbc:lowerFluxBound="cobra_default_lb" fbc:upperFluxBound="cobra_default_ub">
        <listOfReactants>
          <speciesReference constant="true" species="M_acac_e" stoichiometry="1" />
          <speciesReference constant="true" species="M_h_e" stoichiometry="1" />
        </listOfReactants>
        <listOfProducts>
          <speciesReference constant="true" species="M_h_c" stoichiometry="1" />
          <speciesReference constant="true" species="M_acac_c" stoichiometry="1" />
        </listOfProducts>
        <fbc:geneProductAssociation>
          <fbc:geneProductRef fbc:geneProduct="G_b2223" />
        </fbc:geneProductAssociation>
      </reaction>
      <reaction fast="false" id="R_ACALDi" name="acetaldehyde dehydrogenase (acetylating)" reversible="false" fbc:lowerFluxBound="cobra_0_bound" fbc:upperFluxBound="cobra_default_ub">
        <listOfReactants>
          <speciesReference constant="true" species="M_nad_c" stoichiometry="1" />
          <speciesReference constant="true" species="M_coa_c" stoichiometry="1" />
          <speciesReference constant="true" species="M_acald_c" stoichiometry="1" />
        </listOfReactants>
        <listOfProducts>
          <speciesReference constant="true" species="M_accoa_c" stoichiometry="1" />
          <speciesReference constant="true" species="M_h_c" stoichiometry="1" />
          <speciesReference constant="true" species="M_nadh_c" stoichiometry="1" />
        </listOfProducts>
        <fbc:geneProductAssociation>
          <fbc:geneProductRef fbc:geneProduct="G_b0351" />
        </fbc:geneProductAssociation>
      </reaction>
      <reaction fast="false" id="R_ACALDt" name="acetaldehyde reversible transport" reversible="true" fbc:lowerFluxBound="cobra_default_lb" fbc:upperFluxBound="cobra_default_ub">
        <listOfReactants>
          <speciesReference constant="true" species="M_acald_e" stoichiometry="1" />
        </listOfReactants>
        <listOfProducts>
          <speciesReference constant="true" species="M_acald_c" stoichiometry="1" />
        </listOfProducts>
      </reaction>
      <reaction fast="false" id="R_ACBIPGT" name="Adenosyl cobinamide phosphate guanyltransferase" reversible="false" fbc:lowerFluxBound="cobra_0_bound" fbc:upperFluxBound="cobra_default_ub">
        <listOfReactants>
          <speciesReference constant="true" species="M_adocbip_c" stoichiometry="1" />
          <speciesReference constant="true" species="M_h_c" stoichiometry="1" />
          <speciesReference constant="true" species="M_gtp_c" stoichiometry="1" />
        </listOfReactants>
        <listOfProducts>
          <speciesReference constant="true" species="M_ppi_c" stoichiometry="1" />
          <speciesReference constant="true" species="M_agdpcbi_c" stoichiometry="1" />
        </listOfProducts>
        <fbc:geneProductAssociation>
          <fbc:geneProductRef fbc:geneProduct="G_b1993" />
        </fbc:geneProductAssociation>
      </reaction>
      <reaction fast="false" id="R_ACCOACr" name="acetyl-CoA carboxylase, reversible reaction" reversible="true" fbc:lowerFluxBound="cobra_default_lb" fbc:upperFluxBound="cobra_default_ub">
        <listOfReactants>
          <speciesReference constant="true" species="M_accoa_c" stoichiometry="1" />
          <speciesReference constant="true" species="M_atp_c" stoichiometry="1" />
          <speciesReference constant="true" species="M_hco3_c" stoichiometry="1" />
        </listOfReactants>
        <listOfProducts>
          <speciesReference constant="true" species="M_malcoa_c" stoichiometry="1" />
          <speciesReference constant="true" species="M_h_c" stoichiometry="1" />
          <speciesReference constant="true" species="M_adp_c" stoichiometry="1" />
          <speciesReference constant="true" species="M_pi_c" stoichiometry="1" />
        </listOfProducts>
        <fbc:geneProductAssociation>
          <fbc:and>
            <fbc:geneProductRef fbc:geneProduct="G_b0185" />
            <fbc:geneProductRef fbc:geneProduct="G_b3255" />
            <fbc:geneProductRef fbc:geneProduct="G_b3256" />
            <fbc:geneProductRef fbc:geneProduct="G_b2316" />
          </fbc:and>
        </fbc:geneProductAssociation>
      </reaction>
      <reaction fast="false" id="R_ACCOAL" name="acetate-CoA ligase (ADP-forming)" reversible="false" fbc:lowerFluxBound="cobra_0_bound" fbc:upperFluxBound="cobra_default_ub">
        <listOfReactants>
          <speciesReference constant="true" species="M_ppa_c" stoichiometry="1" />
          <speciesReference constant="true" species="M_atp_c" stoichiometry="1" />
          <speciesReference constant="true" species="M_coa_c" stoichiometry="1" />
        </listOfReactants>
        <listOfProducts>
          <speciesReference constant="true" species="M_ppcoa_c" stoichiometry="1" />
          <speciesReference constant="true" species="M_pi_c" stoichiometry="1" />
          <speciesReference constant="true" species="M_adp_c" stoichiometry="1" />
        </listOfProducts>
        <fbc:geneProductAssociation>
          <fbc:geneProductRef fbc:geneProduct="G_b0335" />
        </fbc:geneProductAssociation>
      </reaction>
      <reaction fast="false" id="R_ACGAMT" name="UDP-N-acetylglucosamine:undecaprenylphosphate N-acetylglucosamine -1-phosphate transferase" reversible="false" fbc:lowerFluxBound="cobra_0_bound" fbc:upperFluxBound="cobra_default_ub">
        <listOfReactants>
          <speciesReference constant="true" species="M_udcpp_c" stoichiometry="1" />
          <speciesReference constant="true" species="M_uacgam_c" stoichiometry="1" />
        </listOfReactants>
        <listOfProducts>
          <speciesReference constant="true" species="M_unaga_c" stoichiometry="1" />
          <speciesReference constant="true" species="M_ump_c" stoichiometry="1" />
        </listOfProducts>
        <fbc:geneProductAssociation>
          <fbc:geneProductRef fbc:geneProduct="G_b3784" />
        </fbc:geneProductAssociation>
      </reaction>
      <reaction fast="false" id="R_ACGApts" name="N-Acetyl-D-glucosamine transport via PEP:Pyr PTS" reversible="false" fbc:lowerFluxBound="cobra_0_bound" fbc:upperFluxBound="cobra_default_ub">
        <listOfReactants>
          <speciesReference constant="true" species="M_acgam_e" stoichiometry="1" />
          <speciesReference constant="true" species="M_pep_c" stoichiometry="1" />
        </listOfReactants>
        <listOfProducts>
          <speciesReference constant="true" species="M_pyr_c" stoichiometry="1" />
          <speciesReference constant="true" species="M_acgam6p_c" stoichiometry="1" />
        </listOfProducts>
        <fbc:geneProductAssociation>
          <fbc:or>
            <fbc:and>
              <fbc:geneProductRef fbc:geneProduct="G_b2415" />
              <fbc:geneProductRef fbc:geneProduct="G_b2417" />
              <fbc:geneProductRef fbc:geneProduct="G_b2416" />
              <fbc:geneProductRef fbc:geneProduct="G_b1101" />
            </fbc:and>
            <fbc:and>
              <fbc:geneProductRef fbc:geneProduct="G_b2415" />
              <fbc:geneProductRef fbc:geneProduct="G_b2416" />
              <fbc:geneProductRef fbc:geneProduct="G_b0679" />
            </fbc:and>
          </fbc:or>
        </fbc:geneProductAssociation>
      </reaction>
      <reaction fast="false" id="R_ACGK" name="acetylglutamate kinase" reversible="false" fbc:lowerFluxBound="cobra_0_bound" fbc:upperFluxBound="cobra_default_ub">
        <listOfReactants>
          <speciesReference constant="true" species="M_atp_c" stoichiometry="1" />
          <speciesReference constant="true" species="M_acglu_c" stoichiometry="1" />
        </listOfReactants>
        <listOfProducts>
          <speciesReference constant="true" species="M_adp_c" stoichiometry="1" />
          <speciesReference constant="true" species="M_acg5p_c" stoichiometry="1" />
        </listOfProducts>
        <fbc:geneProductAssociation>
          <fbc:geneProductRef fbc:geneProduct="G_b3959" />
        </fbc:geneProductAssociation>
      </reaction>
      <reaction fast="false" id="R_ACGS" name="N-acetylglutamate synthase" reversible="false" fbc:lowerFluxBound="cobra_0_bound" fbc:upperFluxBound="cobra_default_ub">
        <listOfReactants>
          <speciesReference constant="true" species="M_accoa_c" stoichiometry="1" />
          <speciesReference constant="true" species="M_glu_DASH_L_c" stoichiometry="1" />
        </listOfReactants>
        <listOfProducts>
          <speciesReference constant="true" species="M_h_c" stoichiometry="1" />
          <speciesReference constant="true" species="M_acglu_c" stoichiometry="1" />
          <speciesReference constant="true" species="M_coa_c" stoichiometry="1" />
        </listOfProducts>
        <fbc:geneProductAssociation>
          <fbc:geneProductRef fbc:geneProduct="G_b2818" />
        </fbc:geneProductAssociation>
      </reaction>
      <reaction fast="false" id="R_ACHBS" name="2-aceto-2-hydroxybutanoate synthase" reversible="false" fbc:lowerFluxBound="cobra_0_bound" fbc:upperFluxBound="cobra_default_ub">
        <listOfReactants>
          <speciesReference constant="true" species="M_pyr_c" stoichiometry="1" />
          <speciesReference constant="true" species="M_h_c" stoichiometry="1" />
          <speciesReference constant="true" species="M_2obut_c" stoichiometry="1" />
        </listOfReactants>
        <listOfProducts>
          <speciesReference constant="true" species="M_co2_c" stoichiometry="1" />
          <speciesReference constant="true" species="M_2ahbut_c" stoichiometry="1" />
        </listOfProducts>
        <fbc:geneProductAssociation>
          <fbc:or>
            <fbc:and>
              <fbc:geneProductRef fbc:geneProduct="G_b3670" />
              <fbc:geneProductRef fbc:geneProduct="G_b3671" />
            </fbc:and>
            <fbc:and>
              <fbc:geneProductRef fbc:geneProduct="G_b0077" />
              <fbc:geneProductRef fbc:geneProduct="G_b0078" />
            </fbc:and>
            <fbc:and>
              <fbc:geneProductRef fbc:geneProduct="G_b3768" />
              <fbc:geneProductRef fbc:geneProduct="G_b3769" />
              <fbc:geneProductRef fbc:geneProduct="G_b3767" />
            </fbc:and>
          </fbc:or>
        </fbc:geneProductAssociation>
      </reaction>
      <reaction fast="false" id="R_ACKr" name="acetate kinase" reversible="true" fbc:lowerFluxBound="cobra_default_lb" fbc:upperFluxBound="cobra_default_ub">
        <listOfReactants>
          <speciesReference constant="true" species="M_ac_c" stoichiometry="1" />
          <speciesReference constant="true" species="M_atp_c" stoichiometry="1" />
        </listOfReactants>
        <listOfProducts>
          <speciesReference constant="true" species="M_actp_c" stoichiometry="1" />
          <speciesReference constant="true" species="M_adp_c" stoichiometry="1" />
        </listOfProducts>
        <fbc:geneProductAssociation>
          <fbc:or>
            <fbc:geneProductRef fbc:geneProduct="G_b2296" />
            <fbc:geneProductRef fbc:geneProduct="G_b3115" />
            <fbc:geneProductRef fbc:geneProduct="G_b1849" />
          </fbc:or>
        </fbc:geneProductAssociation>
      </reaction>
      <reaction fast="false" id="R_ACLS" name="acetolactate synthase" reversible="false" fbc:lowerFluxBound="cobra_0_bound" fbc:upperFluxBound="cobra_default_ub">
        <listOfReactants>
          <speciesReference constant="true" species="M_pyr_c" stoichiometry="2" />
          <speciesReference constant="true" species="M_h_c" stoichiometry="1" />
        </listOfReactants>
        <listOfProducts>
          <speciesReference constant="true" species="M_alac_DASH_S_c" stoichiometry="1" />
          <speciesReference constant="true" species="M_co2_c" stoichiometry="1" />
        </listOfProducts>
        <fbc:geneProductAssociation>
          <fbc:or>
            <fbc:and>
              <fbc:geneProductRef fbc:geneProduct="G_b3670" />
              <fbc:geneProductRef fbc:geneProduct="G_b3671" />
            </fbc:and>
            <fbc:and>
              <fbc:geneProductRef fbc:geneProduct="G_b0077" />
              <fbc:geneProductRef fbc:geneProduct="G_b0078" />
            </fbc:and>
            <fbc:and>
              <fbc:geneProductRef fbc:geneProduct="G_b3768" />
              <fbc:geneProductRef fbc:geneProduct="G_b3769" />
              <fbc:geneProductRef fbc:geneProduct="G_b3767" />
            </fbc:and>
          </fbc:or>
        </fbc:geneProductAssociation>
      </reaction>
      <reaction fast="false" id="R_ACMAMUT" name="UDP-N-acetyl-D-mannosaminuronic acid transferase" reversible="false" fbc:lowerFluxBound="cobra_0_bound" fbc:upperFluxBound="cobra_default_ub">
        <listOfReactants>
          <speciesReference constant="true" species="M_unaga_c" stoichiometry="1" />
          <speciesReference constant="true" species="M_uacmamu_c" stoichiometry="1" />
        </listOfReactants>
        <listOfProducts>
          <speciesReference constant="true" species="M_udp_c" stoichiometry="1" />
          <speciesReference constant="true" species="M_unagamu_c" stoichiometry="1" />
          <speciesReference constant="true" species="M_h_c" stoichiometry="1" />
        </listOfProducts>
        <fbc:geneProductAssociation>
          <fbc:geneProductRef fbc:geneProduct="G_b3794" />
        </fbc:geneProductAssociation>
      </reaction>
      <reaction fast="false" id="R_ACMANApts" name="N-acetyl-D-mannosamine transport via PTS" reversible="false" fbc:lowerFluxBound="cobra_0_bound" fbc:upperFluxBound="cobra_default_ub">
        <listOfReactants>
          <speciesReference constant="true" species="M_pep_c" stoichiometry="1" />
          <speciesReference constant="true" species="M_acmana_e" stoichiometry="1" />
        </listOfReactants>
        <listOfProducts>
          <speciesReference constant="true" species="M_pyr_c" stoichiometry="1" />
          <speciesReference constant="true" species="M_acmanap_c" stoichiometry="1" />
        </listOfProducts>
        <fbc:geneProductAssociation>
          <fbc:and>
            <fbc:geneProductRef fbc:geneProduct="G_b2415" />
            <fbc:geneProductRef fbc:geneProduct="G_b2416" />
            <fbc:geneProductRef fbc:geneProduct="G_b1818" />
            <fbc:geneProductRef fbc:geneProduct="G_b1817" />
            <fbc:geneProductRef fbc:geneProduct="G_b1819" />
          </fbc:and>
        </fbc:geneProductAssociation>
      </reaction>
      <reaction fast="false" id="R_ACNAMt2" name="N-acetylneuraminate proton symport" reversible="false" fbc:lowerFluxBound="cobra_0_bound" fbc:upperFluxBound="cobra_default_ub">
        <listOfReactants>
          <speciesReference constant="true" species="M_h_e" stoichiometry="1" />
          <speciesReference constant="true" species="M_acnam_e" stoichiometry="1" />
        </listOfReactants>
        <listOfProducts>
          <speciesReference constant="true" species="M_h_c" stoichiometry="1" />
          <speciesReference constant="true" species="M_acnam_c" stoichiometry="1" />
        </listOfProducts>
        <fbc:geneProductAssociation>
          <fbc:geneProductRef fbc:geneProduct="G_b3224" />
        </fbc:geneProductAssociation>
      </reaction>
      <reaction fast="false" id="R_ACNML" name="N-Acetylneuraminate lyase" reversible="false" fbc:lowerFluxBound="cobra_0_bound" fbc:upperFluxBound="cobra_default_ub">
        <listOfReactants>
          <speciesReference constant="true" species="M_acnam_c" stoichiometry="1" />
        </listOfReactants>
        <listOfProducts>
          <speciesReference constant="true" species="M_pyr_c" stoichiometry="1" />
          <speciesReference constant="true" species="M_acmana_c" stoichiometry="1" />
        </listOfProducts>
        <fbc:geneProductAssociation>
          <fbc:geneProductRef fbc:geneProduct="G_b3225" />
        </fbc:geneProductAssociation>
      </reaction>
      <reaction fast="false" id="R_ACOATA" name="Acetyl-CoA ACP transacylase" reversible="true" fbc:lowerFluxBound="cobra_default_lb" fbc:upperFluxBound="cobra_default_ub">
        <listOfReactants>
          <speciesReference constant="true" species="M_accoa_c" stoichiometry="1" />
          <speciesReference constant="true" species="M_ACP_c" stoichiometry="1" />
        </listOfReactants>
        <listOfProducts>
          <speciesReference constant="true" species="M_coa_c" stoichiometry="1" />
          <speciesReference constant="true" species="M_acACP_c" stoichiometry="1" />
        </listOfProducts>
        <fbc:geneProductAssociation>
          <fbc:geneProductRef fbc:geneProduct="G_b1091" />
        </fbc:geneProductAssociation>
      </reaction>
      <reaction fast="false" id="R_ACODA" name="acetylornithine deacetylase" reversible="false" fbc:lowerFluxBound="cobra_0_bound" fbc:upperFluxBound="cobra_default_ub">
        <listOfReactants>
          <speciesReference constant="true" species="M_acorn_c" stoichiometry="1" />
          <speciesReference constant="true" species="M_h2o_c" stoichiometry="1" />
        </listOfReactants>
        <listOfProducts>
          <speciesReference constant="true" species="M_ac_c" stoichiometry="1" />
          <speciesReference constant="true" species="M_orn_c" stoichiometry="1" />
        </listOfProducts>
        <fbc:geneProductAssociation>
          <fbc:geneProductRef fbc:geneProduct="G_b3957" />
        </fbc:geneProductAssociation>
      </reaction>
      <reaction fast="false" id="R_ACONMT" name="Trans-aconitate methyltransferase" reversible="false" fbc:lowerFluxBound="cobra_0_bound" fbc:upperFluxBound="cobra_default_ub">
        <listOfReactants>
          <speciesReference constant="true" species="M_acon_DASH_T_c" stoichiometry="1" />
          <speciesReference constant="true" species="M_amet_c" stoichiometry="1" />
        </listOfReactants>
        <listOfProducts>
          <speciesReference constant="true" species="M_aconm_c" stoichiometry="1" />
          <speciesReference constant="true" species="M_ahcys_c" stoichiometry="1" />
        </listOfProducts>
        <fbc:geneProductAssociation>
          <fbc:geneProductRef fbc:geneProduct="G_b1519" />
        </fbc:geneProductAssociation>
      </reaction>
      <reaction fast="false" id="R_ACONT" name="aconitase" reversible="true" fbc:lowerFluxBound="cobra_default_lb" fbc:upperFluxBound="cobra_default_ub">
        <listOfReactants>
          <speciesReference constant="true" species="M_cit_c" stoichiometry="1" />
        </listOfReactants>
        <listOfProducts>
          <speciesReference constant="true" species="M_icit_c" stoichiometry="1" />
        </listOfProducts>
        <fbc:geneProductAssociation>
          <fbc:or>
            <fbc:geneProductRef fbc:geneProduct="G_b1276" />
            <fbc:geneProductRef fbc:geneProduct="G_b0118" />
          </fbc:or>
        </fbc:geneProductAssociation>
      </reaction>
      <reaction fast="false" id="R_ACOTA" name="acetylornithine transaminase" reversible="true" fbc:lowerFluxBound="cobra_default_lb" fbc:upperFluxBound="cobra_default_ub">
        <listOfReactants>
          <speciesReference constant="true" species="M_acorn_c" stoichiometry="1" />
          <speciesReference constant="true" species="M_akg_c" stoichiometry="1" />
        </listOfReactants>
        <listOfProducts>
          <speciesReference constant="true" species="M_glu_DASH_L_c" stoichiometry="1" />
          <speciesReference constant="true" species="M_acg5sa_c" stoichiometry="1" />
        </listOfProducts>
        <fbc:geneProductAssociation>
          <fbc:geneProductRef fbc:geneProduct="G_b3359" />
        </fbc:geneProductAssociation>
      </reaction>
      <reaction fast="false" id="R_ACPS1" name="acyl-carrier protein synthase" reversible="false" fbc:lowerFluxBound="cobra_0_bound" fbc:upperFluxBound="cobra_default_ub">
        <listOfReactants>
          <speciesReference constant="true" species="M_coa_c" stoichiometry="1" />
          <speciesReference constant="true" species="M_apoACP_c" stoichiometry="1" />
        </listOfReactants>
        <listOfProducts>
          <speciesReference constant="true" species="M_ACP_c" stoichiometry="1" />
          <speciesReference constant="true" species="M_h_c" stoichiometry="1" />
          <speciesReference constant="true" species="M_pap_c" stoichiometry="1" />
        </listOfProducts>
        <fbc:geneProductAssociation>
          <fbc:geneProductRef fbc:geneProduct="G_b2563" />
        </fbc:geneProductAssociation>
      </reaction>
      <reaction fast="false" id="R_ACS" name="acetyl-CoA synthetase" reversible="false" fbc:lowerFluxBound="cobra_0_bound" fbc:upperFluxBound="cobra_default_ub">
        <listOfReactants>
          <speciesReference constant="true" species="M_ac_c" stoichiometry="1" />
          <speciesReference constant="true" species="M_atp_c" stoichiometry="1" />
          <speciesReference constant="true" species="M_coa_c" stoichiometry="1" />
        </listOfReactants>
        <listOfProducts>
          <speciesReference constant="true" species="M_ppi_c" stoichiometry="1" />
          <speciesReference constant="true" species="M_accoa_c" stoichiometry="1" />
          <speciesReference constant="true" species="M_amp_c" stoichiometry="1" />
        </listOfProducts>
        <fbc:geneProductAssociation>
          <fbc:geneProductRef fbc:geneProduct="G_b4069" />
        </fbc:geneProductAssociation>
      </reaction>
      <reaction fast="false" id="R_ACt2r" name="acetate reversible transport via proton symport" reversible="true" fbc:lowerFluxBound="cobra_default_lb" fbc:upperFluxBound="cobra_default_ub">
        <listOfReactants>
          <speciesReference constant="true" species="M_h_e" stoichiometry="1" />
          <speciesReference constant="true" species="M_ac_e" stoichiometry="1" />
        </listOfReactants>
        <listOfProducts>
          <speciesReference constant="true" species="M_ac_c" stoichiometry="1" />
          <speciesReference constant="true" species="M_h_c" stoichiometry="1" />
        </listOfProducts>
      </reaction>
      <reaction fast="false" id="R_ADA" name="Adenosine deaminase" reversible="false" fbc:lowerFluxBound="cobra_0_bound" fbc:upperFluxBound="cobra_default_ub">
        <listOfReactants>
          <speciesReference constant="true" species="M_h2o_c" stoichiometry="1" />
          <speciesReference constant="true" species="M_h_c" stoichiometry="1" />
          <speciesReference constant="true" species="M_adn_c" stoichiometry="1" />
        </listOfReactants>
        <listOfProducts>
          <speciesReference constant="true" species="M_ins_c" stoichiometry="1" />
          <speciesReference constant="true" species="M_nh4_c" stoichiometry="1" />
        </listOfProducts>
        <fbc:geneProductAssociation>
          <fbc:geneProductRef fbc:geneProduct="G_b1623" />
        </fbc:geneProductAssociation>
      </reaction>
      <reaction fast="false" id="R_ADCL" name="4-aminobenzoate synthase" reversible="false" fbc:lowerFluxBound="cobra_0_bound" fbc:upperFluxBound="cobra_default_ub">
        <listOfReactants>
          <speciesReference constant="true" species="M_4adcho_c" stoichiometry="1" />
        </listOfReactants>
        <listOfProducts>
          <speciesReference constant="true" species="M_pyr_c" stoichiometry="1" />
          <speciesReference constant="true" species="M_h_c" stoichiometry="1" />
          <speciesReference constant="true" species="M_4abz_c" stoichiometry="1" />
        </listOfProducts>
        <fbc:geneProductAssociation>
          <fbc:geneProductRef fbc:geneProduct="G_b1096" />
        </fbc:geneProductAssociation>
      </reaction>
      <reaction fast="false" id="R_ADCS" name="4-amino-4-deoxychorismate synthase" reversible="false" fbc:lowerFluxBound="cobra_0_bound" fbc:upperFluxBound="cobra_default_ub">
        <listOfReactants>
          <speciesReference constant="true" species="M_chor_c" stoichiometry="1" />
          <speciesReference constant="true" species="M_gln_DASH_L_c" stoichiometry="1" />
        </listOfReactants>
        <listOfProducts>
          <speciesReference constant="true" species="M_glu_DASH_L_c" stoichiometry="1" />
          <speciesReference constant="true" species="M_4adcho_c" stoichiometry="1" />
        </listOfProducts>
        <fbc:geneProductAssociation>
          <fbc:and>
            <fbc:geneProductRef fbc:geneProduct="G_b3360" />
            <fbc:geneProductRef fbc:geneProduct="G_b1812" />
          </fbc:and>
        </fbc:geneProductAssociation>
      </reaction>
      <reaction fast="false" id="R_ADD" name="adenine deaminase" reversible="false" fbc:lowerFluxBound="cobra_0_bound" fbc:upperFluxBound="cobra_default_ub">
        <listOfReactants>
          <speciesReference constant="true" species="M_h2o_c" stoichiometry="1" />
          <speciesReference constant="true" species="M_ade_c" stoichiometry="1" />
          <speciesReference constant="true" species="M_h_c" stoichiometry="1" />
        </listOfReactants>
        <listOfProducts>
          <speciesReference constant="true" species="M_hxan_c" stoichiometry="1" />
          <speciesReference constant="true" species="M_nh4_c" stoichiometry="1" />
        </listOfProducts>
        <fbc:geneProductAssociation>
          <fbc:geneProductRef fbc:geneProduct="G_b3665" />
        </fbc:geneProductAssociation>
      </reaction>
      <reaction fast="false" id="R_ADEt2r" name="adenine transport via proton symport (reversible)" reversible="true" fbc:lowerFluxBound="cobra_default_lb" fbc:upperFluxBound="cobra_default_ub">
        <listOfReactants>
          <speciesReference constant="true" species="M_h_e" stoichiometry="1" />
          <speciesReference constant="true" species="M_ade_e" stoichiometry="1" />
        </listOfReactants>
        <listOfProducts>
          <speciesReference constant="true" species="M_ade_c" stoichiometry="1" />
          <speciesReference constant="true" species="M_h_c" stoichiometry="1" />
        </listOfProducts>
        <fbc:geneProductAssociation>
          <fbc:geneProductRef fbc:geneProduct="G_b3654" />
        </fbc:geneProductAssociation>
      </reaction>
      <reaction fast="false" id="R_ADHEr" name="Acetaldehyde dehydrogenase" reversible="true" fbc:lowerFluxBound="cobra_default_lb" fbc:upperFluxBound="cobra_default_ub">
        <listOfReactants>
          <speciesReference constant="true" species="M_accoa_c" stoichiometry="1" />
          <speciesReference constant="true" species="M_h_c" stoichiometry="2" />
          <speciesReference constant="true" species="M_nadh_c" stoichiometry="2" />
        </listOfReactants>
        <listOfProducts>
          <speciesReference constant="true" species="M_etoh_c" stoichiometry="1" />
          <speciesReference constant="true" species="M_nad_c" stoichiometry="2" />
          <speciesReference constant="true" species="M_coa_c" stoichiometry="1" />
        </listOfProducts>
        <fbc:geneProductAssociation>
          <fbc:geneProductRef fbc:geneProduct="G_b1241" />
        </fbc:geneProductAssociation>
      </reaction>
      <reaction fast="false" id="R_ADK1" name="adenylate kinase" reversible="true" fbc:lowerFluxBound="cobra_default_lb" fbc:upperFluxBound="cobra_default_ub">
        <listOfReactants>
          <speciesReference constant="true" species="M_atp_c" stoichiometry="1" />
          <speciesReference constant="true" species="M_amp_c" stoichiometry="1" />
        </listOfReactants>
        <listOfProducts>
          <speciesReference constant="true" species="M_adp_c" stoichiometry="2" />
        </listOfProducts>
        <fbc:geneProductAssociation>
          <fbc:geneProductRef fbc:geneProduct="G_b0474" />
        </fbc:geneProductAssociation>
      </reaction>
      <reaction fast="false" id="R_ADK3" name="adentylate kinase (GTP)" reversible="true" fbc:lowerFluxBound="cobra_default_lb" fbc:upperFluxBound="cobra_default_ub">
        <listOfReactants>
          <speciesReference constant="true" species="M_gtp_c" stoichiometry="1" />
          <speciesReference constant="true" species="M_amp_c" stoichiometry="1" />
        </listOfReactants>
        <listOfProducts>
          <speciesReference constant="true" species="M_adp_c" stoichiometry="1" />
          <speciesReference constant="true" species="M_gdp_c" stoichiometry="1" />
        </listOfProducts>
        <fbc:geneProductAssociation>
          <fbc:geneProductRef fbc:geneProduct="G_b0474" />
        </fbc:geneProductAssociation>
      </reaction>
      <reaction fast="false" id="R_ADK4" name="adentylate kinase (ITP)" reversible="true" fbc:lowerFluxBound="cobra_default_lb" fbc:upperFluxBound="cobra_default_ub">
        <listOfReactants>
          <speciesReference constant="true" species="M_itp_c" stoichiometry="1" />
          <speciesReference constant="true" species="M_amp_c" stoichiometry="1" />
        </listOfReactants>
        <listOfProducts>
          <speciesReference constant="true" species="M_idp_c" stoichiometry="1" />
          <speciesReference constant="true" species="M_adp_c" stoichiometry="1" />
        </listOfProducts>
        <fbc:geneProductAssociation>
          <fbc:geneProductRef fbc:geneProduct="G_b0474" />
        </fbc:geneProductAssociation>
      </reaction>
      <reaction fast="false" id="R_ADMDCr" name="Adenosylmethionine decarboxylase" reversible="true" fbc:lowerFluxBound="cobra_default_lb" fbc:upperFluxBound="cobra_default_ub">
        <listOfReactants>
          <speciesReference constant="true" species="M_h_c" stoichiometry="1" />
          <speciesReference constant="true" species="M_amet_c" stoichiometry="1" />
        </listOfReactants>
        <listOfProducts>
          <speciesReference constant="true" species="M_co2_c" stoichiometry="1" />
          <speciesReference constant="true" species="M_ametam_c" stoichiometry="1" />
        </listOfProducts>
        <fbc:geneProductAssociation>
          <fbc:geneProductRef fbc:geneProduct="G_b0120" />
        </fbc:geneProductAssociation>
      </reaction>
      <reaction fast="false" id="R_ADNCYC" name="adenylate cyclase" reversible="false" fbc:lowerFluxBound="cobra_0_bound" fbc:upperFluxBound="cobra_default_ub">
        <listOfReactants>
          <speciesReference constant="true" species="M_atp_c" stoichiometry="1" />
        </listOfReactants>
        <listOfProducts>
          <speciesReference constant="true" species="M_ppi_c" stoichiometry="1" />
          <speciesReference constant="true" species="M_camp_c" stoichiometry="1" />
        </listOfProducts>
        <fbc:geneProductAssociation>
          <fbc:geneProductRef fbc:geneProduct="G_b3806" />
        </fbc:geneProductAssociation>
      </reaction>
      <reaction fast="false" id="R_ADNK1" name="adenosine kinase" reversible="false" fbc:lowerFluxBound="cobra_0_bound" fbc:upperFluxBound="cobra_default_ub">
        <listOfReactants>
          <speciesReference constant="true" species="M_atp_c" stoichiometry="1" />
          <speciesReference constant="true" species="M_adn_c" stoichiometry="1" />
        </listOfReactants>
        <listOfProducts>
          <speciesReference constant="true" species="M_h_c" stoichiometry="1" />
          <speciesReference constant="true" species="M_adp_c" stoichiometry="1" />
          <speciesReference constant="true" species="M_amp_c" stoichiometry="1" />
        </listOfProducts>
        <fbc:geneProductAssociation>
          <fbc:geneProductRef fbc:geneProduct="G_b0474" />
        </fbc:geneProductAssociation>
      </reaction>
      <reaction fast="false" id="R_ADNt2" name="adenosine transport in via proton symport" reversible="false" fbc:lowerFluxBound="cobra_0_bound" fbc:upperFluxBound="cobra_default_ub">
        <listOfReactants>
          <speciesReference constant="true" species="M_adn_e" stoichiometry="1" />
          <speciesReference constant="true" species="M_h_e" stoichiometry="1" />
        </listOfReactants>
        <listOfProducts>
          <speciesReference constant="true" species="M_h_c" stoichiometry="1" />
          <speciesReference constant="true" species="M_adn_c" stoichiometry="1" />
        </listOfProducts>
        <fbc:geneProductAssociation>
          <fbc:or>
            <fbc:geneProductRef fbc:geneProduct="G_b2964" />
            <fbc:geneProductRef fbc:geneProduct="G_b2393" />
          </fbc:or>
        </fbc:geneProductAssociation>
      </reaction>
      <reaction fast="false" id="R_ADNt2r" name="adenosine transport in via proton symport, reversible" reversible="true" fbc:lowerFluxBound="cobra_default_lb" fbc:upperFluxBound="cobra_default_ub">
        <listOfReactants>
          <speciesReference constant="true" species="M_adn_e" stoichiometry="1" />
          <speciesReference constant="true" species="M_h_e" stoichiometry="1" />
        </listOfReactants>
        <listOfProducts>
          <speciesReference constant="true" species="M_h_c" stoichiometry="1" />
          <speciesReference constant="true" species="M_adn_c" stoichiometry="1" />
        </listOfProducts>
        <fbc:geneProductAssociation>
          <fbc:geneProductRef fbc:geneProduct="G_b2406" />
        </fbc:geneProductAssociation>
      </reaction>
      <reaction fast="false" id="R_ADOCBIK" name="Adenosyl cobinamide kinase" reversible="false" fbc:lowerFluxBound="cobra_0_bound" fbc:upperFluxBound="cobra_default_ub">
        <listOfReactants>
          <speciesReference constant="true" species="M_atp_c" stoichiometry="1" />
          <speciesReference constant="true" species="M_adocbi_c" stoichiometry="1" />
        </listOfReactants>
        <listOfProducts>
          <speciesReference constant="true" species="M_h_c" stoichiometry="1" />
          <speciesReference constant="true" species="M_adocbip_c" stoichiometry="1" />
          <speciesReference constant="true" species="M_adp_c" stoichiometry="1" />
        </listOfProducts>
        <fbc:geneProductAssociation>
          <fbc:geneProductRef fbc:geneProduct="G_b1993" />
        </fbc:geneProductAssociation>
      </reaction>
      <reaction fast="false" id="R_ADOCBLS" name="Adenosylcobalamin 5'-phosphate synthase" reversible="false" fbc:lowerFluxBound="cobra_0_bound" fbc:upperFluxBound="cobra_default_ub">
        <listOfReactants>
          <speciesReference constant="true" species="M_rdmbzi_c" stoichiometry="1" />
          <speciesReference constant="true" species="M_agdpcbi_c" stoichiometry="1" />
        </listOfReactants>
        <listOfProducts>
          <speciesReference constant="true" species="M_gmp_c" stoichiometry="1" />
          <speciesReference constant="true" species="M_adocbl_c" stoichiometry="1" />
          <speciesReference constant="true" species="M_h_c" stoichiometry="1" />
        </listOfProducts>
        <fbc:geneProductAssociation>
          <fbc:geneProductRef fbc:geneProduct="G_b1992" />
        </fbc:geneProductAssociation>
      </reaction>
      <reaction fast="false" id="R_ADPT" name="adenine phosphoribosyltransferase" reversible="false" fbc:lowerFluxBound="cobra_0_bound" fbc:upperFluxBound="cobra_default_ub">
        <listOfReactants>
          <speciesReference constant="true" species="M_prpp_c" stoichiometry="1" />
          <speciesReference constant="true" species="M_ade_c" stoichiometry="1" />
        </listOfReactants>
        <listOfProducts>
          <speciesReference constant="true" species="M_ppi_c" stoichiometry="1" />
          <speciesReference constant="true" species="M_amp_c" stoichiometry="1" />
        </listOfProducts>
        <fbc:geneProductAssociation>
          <fbc:geneProductRef fbc:geneProduct="G_b0469" />
        </fbc:geneProductAssociation>
      </reaction>
      <reaction fast="false" id="R_ADSK" name="adenylyl-sulfate kinase" reversible="false" fbc:lowerFluxBound="cobra_0_bound" fbc:upperFluxBound="cobra_default_ub">
        <listOfReactants>
          <speciesReference constant="true" species="M_atp_c" stoichiometry="1" />
          <speciesReference constant="true" species="M_aps_c" stoichiometry="1" />
        </listOfReactants>
        <listOfProducts>
          <speciesReference constant="true" species="M_paps_c" stoichiometry="1" />
          <speciesReference constant="true" species="M_h_c" stoichiometry="1" />
          <speciesReference constant="true" species="M_adp_c" stoichiometry="1" />
        </listOfProducts>
        <fbc:geneProductAssociation>
          <fbc:geneProductRef fbc:geneProduct="G_b2750" />
        </fbc:geneProductAssociation>
      </reaction>
      <reaction fast="false" id="R_ADSL1r" name="adenylsuccinate lyase" reversible="true" fbc:lowerFluxBound="cobra_default_lb" fbc:upperFluxBound="cobra_default_ub">
        <listOfReactants>
          <speciesReference constant="true" species="M_dcamp_c" stoichiometry="1" />
        </listOfReactants>
        <listOfProducts>
          <speciesReference constant="true" species="M_fum_c" stoichiometry="1" />
          <speciesReference constant="true" species="M_amp_c" stoichiometry="1" />
        </listOfProducts>
        <fbc:geneProductAssociation>
          <fbc:geneProductRef fbc:geneProduct="G_b1131" />
        </fbc:geneProductAssociation>
      </reaction>
      <reaction fast="false" id="R_ADSL2r" name="adenylosuccinate lyase" reversible="true" fbc:lowerFluxBound="cobra_default_lb" fbc:upperFluxBound="cobra_default_ub">
        <listOfReactants>
          <speciesReference constant="true" species="M_25aics_c" stoichiometry="1" />
        </listOfReactants>
        <listOfProducts>
          <speciesReference constant="true" species="M_fum_c" stoichiometry="1" />
          <speciesReference constant="true" species="M_aicar_c" stoichiometry="1" />
        </listOfProducts>
        <fbc:geneProductAssociation>
          <fbc:geneProductRef fbc:geneProduct="G_b1131" />
        </fbc:geneProductAssociation>
      </reaction>
      <reaction fast="false" id="R_ADSS" name="adenylosuccinate synthase" reversible="false" fbc:lowerFluxBound="cobra_0_bound" fbc:upperFluxBound="cobra_default_ub">
        <listOfReactants>
          <speciesReference constant="true" species="M_gtp_c" stoichiometry="1" />
          <speciesReference constant="true" species="M_asp_DASH_L_c" stoichiometry="1" />
          <speciesReference constant="true" species="M_imp_c" stoichiometry="1" />
        </listOfReactants>
        <listOfProducts>
          <speciesReference constant="true" species="M_dcamp_c" stoichiometry="1" />
          <speciesReference constant="true" species="M_pi_c" stoichiometry="1" />
          <speciesReference constant="true" species="M_h_c" stoichiometry="2" />
          <speciesReference constant="true" species="M_gdp_c" stoichiometry="1" />
        </listOfProducts>
        <fbc:geneProductAssociation>
          <fbc:geneProductRef fbc:geneProduct="G_b4177" />
        </fbc:geneProductAssociation>
      </reaction>
      <reaction fast="false" id="R_AGDC" name="N-acetylglucosamine-6-phosphate deacetylase" reversible="false" fbc:lowerFluxBound="cobra_0_bound" fbc:upperFluxBound="cobra_default_ub">
        <listOfReactants>
          <speciesReference constant="true" species="M_h2o_c" stoichiometry="1" />
          <speciesReference constant="true" species="M_acgam6p_c" stoichiometry="1" />
        </listOfReactants>
        <listOfProducts>
          <speciesReference constant="true" species="M_ac_c" stoichiometry="1" />
          <speciesReference constant="true" species="M_gam6p_c" stoichiometry="1" />
        </listOfProducts>
        <fbc:geneProductAssociation>
          <fbc:geneProductRef fbc:geneProduct="G_b0677" />
        </fbc:geneProductAssociation>
      </reaction>
      <reaction fast="false" id="R_AGMHE" name="ADP-D-glycero-D-manno-heptose epimerase" reversible="false" fbc:lowerFluxBound="cobra_0_bound" fbc:upperFluxBound="cobra_default_ub">
        <listOfReactants>
          <speciesReference constant="true" species="M_adphep_DASH_DD_c" stoichiometry="1" />
        </listOfReactants>
        <listOfProducts>
          <speciesReference constant="true" species="M_adphep_DASH_LD_c" stoichiometry="1" />
        </listOfProducts>
        <fbc:geneProductAssociation>
          <fbc:geneProductRef fbc:geneProduct="G_b3619" />
        </fbc:geneProductAssociation>
      </reaction>
      <reaction fast="false" id="R_AGMT" name="agmatinase" reversible="false" fbc:lowerFluxBound="cobra_0_bound" fbc:upperFluxBound="cobra_default_ub">
        <listOfReactants>
          <speciesReference constant="true" species="M_h2o_c" stoichiometry="1" />
          <speciesReference constant="true" species="M_agm_c" stoichiometry="1" />
        </listOfReactants>
        <listOfProducts>
          <speciesReference constant="true" species="M_urea_c" stoichiometry="1" />
          <speciesReference constant="true" species="M_ptrc_c" stoichiometry="1" />
        </listOfProducts>
        <fbc:geneProductAssociation>
          <fbc:geneProductRef fbc:geneProduct="G_b2937" />
        </fbc:geneProductAssociation>
      </reaction>
      <reaction fast="false" id="R_AGPR" name="N-acetyl-g-glutamyl-phosphate reductase" reversible="true" fbc:lowerFluxBound="cobra_default_lb" fbc:upperFluxBound="cobra_default_ub">
        <listOfReactants>
          <speciesReference constant="true" species="M_pi_c" stoichiometry="1" />
          <speciesReference constant="true" species="M_acg5sa_c" stoichiometry="1" />
          <speciesReference constant="true" species="M_nadp_c" stoichiometry="1" />
        </listOfReactants>
        <listOfProducts>
          <speciesReference constant="true" species="M_nadph_c" stoichiometry="1" />
          <speciesReference constant="true" species="M_h_c" stoichiometry="1" />
          <speciesReference constant="true" species="M_acg5p_c" stoichiometry="1" />
        </listOfProducts>
        <fbc:geneProductAssociation>
          <fbc:geneProductRef fbc:geneProduct="G_b3958" />
        </fbc:geneProductAssociation>
      </reaction>
      <reaction fast="false" id="R_AHC" name="adenosylhomocysteinase" reversible="true" fbc:lowerFluxBound="cobra_default_lb" fbc:upperFluxBound="cobra_default_ub">
        <listOfReactants>
          <speciesReference constant="true" species="M_h2o_c" stoichiometry="1" />
          <speciesReference constant="true" species="M_ahcys_c" stoichiometry="1" />
        </listOfReactants>
        <listOfProducts>
          <speciesReference constant="true" species="M_adn_c" stoichiometry="1" />
          <speciesReference constant="true" species="M_hcys_DASH_L_c" stoichiometry="1" />
        </listOfProducts>
      </reaction>
      <reaction fast="false" id="R_AHCYSNS" name="S-adenosylhomocysteine nucleosidase" reversible="false" fbc:lowerFluxBound="cobra_0_bound" fbc:upperFluxBound="cobra_default_ub">
        <listOfReactants>
          <speciesReference constant="true" species="M_h2o_c" stoichiometry="1" />
          <speciesReference constant="true" species="M_ahcys_c" stoichiometry="1" />
        </listOfReactants>
        <listOfProducts>
          <speciesReference constant="true" species="M_ade_c" stoichiometry="1" />
          <speciesReference constant="true" species="M_rhcys_c" stoichiometry="1" />
        </listOfProducts>
        <fbc:geneProductAssociation>
          <fbc:geneProductRef fbc:geneProduct="G_b0159" />
        </fbc:geneProductAssociation>
      </reaction>
      <reaction fast="false" id="R_AICART" name="phosphoribosylaminoimidazolecarboxamide formyltransferase" reversible="true" fbc:lowerFluxBound="cobra_default_lb" fbc:upperFluxBound="cobra_default_ub">
        <listOfReactants>
          <speciesReference constant="true" species="M_aicar_c" stoichiometry="1" />
          <speciesReference constant="true" species="M_10fthf_c" stoichiometry="1" />
        </listOfReactants>
        <listOfProducts>
          <speciesReference constant="true" species="M_fprica_c" stoichiometry="1" />
          <speciesReference constant="true" species="M_thf_c" stoichiometry="1" />
        </listOfProducts>
        <fbc:geneProductAssociation>
          <fbc:geneProductRef fbc:geneProduct="G_b4006" />
        </fbc:geneProductAssociation>
      </reaction>
      <reaction fast="false" id="R_AIRC2" name="phosphoribosylaminoimidazole carboxylase" reversible="false" fbc:lowerFluxBound="cobra_0_bound" fbc:upperFluxBound="cobra_default_ub">
        <listOfReactants>
          <speciesReference constant="true" species="M_atp_c" stoichiometry="1" />
          <speciesReference constant="true" species="M_air_c" stoichiometry="1" />
          <speciesReference constant="true" species="M_hco3_c" stoichiometry="1" />
        </listOfReactants>
        <listOfProducts>
          <speciesReference constant="true" species="M_pi_c" stoichiometry="1" />
          <speciesReference constant="true" species="M_h_c" stoichiometry="1" />
          <speciesReference constant="true" species="M_adp_c" stoichiometry="1" />
          <speciesReference constant="true" species="M_5caiz_c" stoichiometry="1" />
        </listOfProducts>
        <fbc:geneProductAssociation>
          <fbc:geneProductRef fbc:geneProduct="G_b0522" />
        </fbc:geneProductAssociation>
      </reaction>
      <reaction fast="false" id="R_AIRC3" name="phosphoribosylaminoimidazole carboxylase (mutase rxn)" reversible="true" fbc:lowerFluxBound="cobra_default_lb" fbc:upperFluxBound="cobra_default_ub">
        <listOfReactants>
          <speciesReference constant="true" species="M_5aizc_c" stoichiometry="1" />
        </listOfReactants>
        <listOfProducts>
          <speciesReference constant="true" species="M_5caiz_c" stoichiometry="1" />
        </listOfProducts>
        <fbc:geneProductAssociation>
          <fbc:geneProductRef fbc:geneProduct="G_b0523" />
        </fbc:geneProductAssociation>
      </reaction>
      <reaction fast="false" id="R_AKGDH" name="2-Oxoglutarate dehydrogenase" reversible="false" fbc:lowerFluxBound="cobra_0_bound" fbc:upperFluxBound="cobra_default_ub">
        <listOfReactants>
          <speciesReference constant="true" species="M_akg_c" stoichiometry="1" />
          <speciesReference constant="true" species="M_nad_c" stoichiometry="1" />
          <speciesReference constant="true" species="M_coa_c" stoichiometry="1" />
        </listOfReactants>
        <listOfProducts>
          <speciesReference constant="true" species="M_co2_c" stoichiometry="1" />
          <speciesReference constant="true" species="M_nadh_c" stoichiometry="1" />
          <speciesReference constant="true" species="M_succoa_c" stoichiometry="1" />
        </listOfProducts>
        <fbc:geneProductAssociation>
          <fbc:and>
            <fbc:geneProductRef fbc:geneProduct="G_b0727" />
            <fbc:geneProductRef fbc:geneProduct="G_b0116" />
            <fbc:geneProductRef fbc:geneProduct="G_b0726" />
          </fbc:and>
        </fbc:geneProductAssociation>
      </reaction>
      <reaction fast="false" id="R_AKGt2r" name="2-oxoglutarate reversible transport via symport" reversible="true" fbc:lowerFluxBound="cobra_default_lb" fbc:upperFluxBound="cobra_default_ub">
        <listOfReactants>
          <speciesReference constant="true" species="M_akg_e" stoichiometry="1" />
          <speciesReference constant="true" species="M_h_e" stoichiometry="1" />
        </listOfReactants>
        <listOfProducts>
          <speciesReference constant="true" species="M_akg_c" stoichiometry="1" />
          <speciesReference constant="true" species="M_h_c" stoichiometry="1" />
        </listOfProducts>
        <fbc:geneProductAssociation>
          <fbc:geneProductRef fbc:geneProduct="G_b2587" />
        </fbc:geneProductAssociation>
      </reaction>
      <reaction fast="false" id="R_ALAALAr" name="D-alanine-D-alanine ligase (reversible)" reversible="true" fbc:lowerFluxBound="cobra_default_lb" fbc:upperFluxBound="cobra_default_ub">
        <listOfReactants>
          <speciesReference constant="true" species="M_ala_DASH_D_c" stoichiometry="2" />
          <speciesReference constant="true" species="M_atp_c" stoichiometry="1" />
        </listOfReactants>
        <listOfProducts>
          <speciesReference constant="true" species="M_alaala_c" stoichiometry="1" />
          <speciesReference constant="true" species="M_h_c" stoichiometry="1" />
          <speciesReference constant="true" species="M_adp_c" stoichiometry="1" />
          <speciesReference constant="true" species="M_pi_c" stoichiometry="1" />
        </listOfProducts>
        <fbc:geneProductAssociation>
          <fbc:or>
            <fbc:geneProductRef fbc:geneProduct="G_b0381" />
            <fbc:geneProductRef fbc:geneProduct="G_b0092" />
          </fbc:or>
        </fbc:geneProductAssociation>
      </reaction>
      <reaction fast="false" id="R_ALAR" name="alanine racemase" reversible="true" fbc:lowerFluxBound="cobra_default_lb" fbc:upperFluxBound="cobra_default_ub">
        <listOfReactants>
          <speciesReference constant="true" species="M_ala_DASH_L_c" stoichiometry="1" />
        </listOfReactants>
        <listOfProducts>
          <speciesReference constant="true" species="M_ala_DASH_D_c" stoichiometry="1" />
        </listOfProducts>
        <fbc:geneProductAssociation>
          <fbc:geneProductRef fbc:geneProduct="G_b4053" />
        </fbc:geneProductAssociation>
      </reaction>
      <reaction fast="false" id="R_ALARi" name="alanine racemase (irreversible)" reversible="false" fbc:lowerFluxBound="cobra_0_bound" fbc:upperFluxBound="cobra_default_ub">
        <listOfReactants>
          <speciesReference constant="true" species="M_ala_DASH_L_c" stoichiometry="1" />
        </listOfReactants>
        <listOfProducts>
          <speciesReference constant="true" species="M_ala_DASH_D_c" stoichiometry="1" />
        </listOfProducts>
        <fbc:geneProductAssociation>
          <fbc:geneProductRef fbc:geneProduct="G_b1190" />
        </fbc:geneProductAssociation>
      </reaction>
      <reaction fast="false" id="R_ALATA_D2" name="D-alanine transaminase" reversible="false" fbc:lowerFluxBound="cobra_0_bound" fbc:upperFluxBound="cobra_default_ub">
        <listOfReactants>
          <speciesReference constant="true" species="M_ala_DASH_D_c" stoichiometry="1" />
          <speciesReference constant="true" species="M_pydx5p_c" stoichiometry="1" />
        </listOfReactants>
        <listOfProducts>
          <speciesReference constant="true" species="M_pyam5p_c" stoichiometry="1" />
          <speciesReference constant="true" species="M_pyr_c" stoichiometry="1" />
        </listOfProducts>
        <fbc:geneProductAssociation>
          <fbc:geneProductRef fbc:geneProduct="G_b2551" />
        </fbc:geneProductAssociation>
      </reaction>
      <reaction fast="false" id="R_ALATA_L" name="L-alanine transaminase" reversible="true" fbc:lowerFluxBound="cobra_default_lb" fbc:upperFluxBound="cobra_default_ub">
        <listOfReactants>
          <speciesReference constant="true" species="M_ala_DASH_L_c" stoichiometry="1" />
          <speciesReference constant="true" species="M_akg_c" stoichiometry="1" />
        </listOfReactants>
        <listOfProducts>
          <speciesReference constant="true" species="M_glu_DASH_L_c" stoichiometry="1" />
          <speciesReference constant="true" species="M_pyr_c" stoichiometry="1" />
        </listOfProducts>
      </reaction>
      <reaction fast="false" id="R_ALATA_L2" name="alanine transaminase" reversible="false" fbc:lowerFluxBound="cobra_0_bound" fbc:upperFluxBound="cobra_default_ub">
        <listOfReactants>
          <speciesReference constant="true" species="M_ala_DASH_L_c" stoichiometry="1" />
          <speciesReference constant="true" species="M_pydx5p_c" stoichiometry="1" />
        </listOfReactants>
        <listOfProducts>
          <speciesReference constant="true" species="M_pyam5p_c" stoichiometry="1" />
          <speciesReference constant="true" species="M_pyr_c" stoichiometry="1" />
        </listOfProducts>
        <fbc:geneProductAssociation>
          <fbc:geneProductRef fbc:geneProduct="G_b2551" />
        </fbc:geneProductAssociation>
      </reaction>
      <reaction fast="false" id="R_ALAabc" name="L-alanine transport via ABC system" reversible="false" fbc:lowerFluxBound="cobra_0_bound" fbc:upperFluxBound="cobra_default_ub">
        <listOfReactants>
          <speciesReference constant="true" species="M_h2o_c" stoichiometry="1" />
          <speciesReference constant="true" species="M_atp_c" stoichiometry="1" />
          <speciesReference constant="true" species="M_ala_DASH_L_e" stoichiometry="1" />
        </listOfReactants>
        <listOfProducts>
          <speciesReference constant="true" species="M_pi_c" stoichiometry="1" />
          <speciesReference constant="true" species="M_ala_DASH_L_c" stoichiometry="1" />
          <speciesReference constant="true" species="M_h_c" stoichiometry="1" />
          <speciesReference constant="true" species="M_adp_c" stoichiometry="1" />
        </listOfProducts>
        <fbc:geneProductAssociation>
          <fbc:and>
            <fbc:geneProductRef fbc:geneProduct="G_b3455" />
            <fbc:geneProductRef fbc:geneProduct="G_b3457" />
            <fbc:geneProductRef fbc:geneProduct="G_b3454" />
            <fbc:geneProductRef fbc:geneProduct="G_b3460" />
            <fbc:geneProductRef fbc:geneProduct="G_b3456" />
          </fbc:and>
        </fbc:geneProductAssociation>
      </reaction>
      <reaction fast="false" id="R_ALAt2r" name="L-alanine reversible transport via proton symport" reversible="true" fbc:lowerFluxBound="cobra_default_lb" fbc:upperFluxBound="cobra_default_ub">
        <listOfReactants>
          <speciesReference constant="true" species="M_ala_DASH_L_e" stoichiometry="1" />
          <speciesReference constant="true" species="M_h_e" stoichiometry="1" />
        </listOfReactants>
        <listOfProducts>
          <speciesReference constant="true" species="M_ala_DASH_L_c" stoichiometry="1" />
          <speciesReference constant="true" species="M_h_c" stoichiometry="1" />
        </listOfProducts>
        <fbc:geneProductAssociation>
          <fbc:or>
            <fbc:geneProductRef fbc:geneProduct="G_b0007" />
            <fbc:geneProductRef fbc:geneProduct="G_b4208" />
          </fbc:or>
        </fbc:geneProductAssociation>
      </reaction>
      <reaction fast="false" id="R_ALCD19" name="alcohol dehydrogenase (glycerol)" reversible="true" fbc:lowerFluxBound="cobra_default_lb" fbc:upperFluxBound="cobra_default_ub">
        <listOfReactants>
          <speciesReference constant="true" species="M_h_c" stoichiometry="1" />
          <speciesReference constant="true" species="M_nadh_c" stoichiometry="1" />
          <speciesReference constant="true" species="M_glyald_c" stoichiometry="1" />
        </listOfReactants>
        <listOfProducts>
          <speciesReference constant="true" species="M_glyc_c" stoichiometry="1" />
          <speciesReference constant="true" species="M_nad_c" stoichiometry="1" />
        </listOfProducts>
        <fbc:geneProductAssociation>
          <fbc:geneProductRef fbc:geneProduct="G_b0356" />
        </fbc:geneProductAssociation>
      </reaction>
      <reaction fast="false" id="R_ALDD19x" name="aldehyde dehydrogenase (phenylacetaldehyde, NAD)" reversible="false" fbc:lowerFluxBound="cobra_0_bound" fbc:upperFluxBound="cobra_default_ub">
        <listOfReactants>
          <speciesReference constant="true" species="M_h2o_c" stoichiometry="1" />
          <speciesReference constant="true" species="M_nad_c" stoichiometry="1" />
          <speciesReference constant="true" species="M_pacald_c" stoichiometry="1" />
        </listOfReactants>
        <listOfProducts>
          <speciesReference constant="true" species="M_pac_c" stoichiometry="1" />
          <speciesReference constant="true" species="M_h_c" stoichiometry="2" />
          <speciesReference constant="true" species="M_nadh_c" stoichiometry="1" />
        </listOfProducts>
        <fbc:geneProductAssociation>
          <fbc:geneProductRef fbc:geneProduct="G_b1385" />
        </fbc:geneProductAssociation>
      </reaction>
      <reaction fast="false" id="R_ALDD2x" name="aldehyde dehydrogenase (acetaldehyde, NAD)" reversible="false" fbc:lowerFluxBound="cobra_0_bound" fbc:upperFluxBound="cobra_default_ub">
        <listOfReactants>
          <speciesReference constant="true" species="M_h2o_c" stoichiometry="1" />
          <speciesReference constant="true" species="M_nad_c" stoichiometry="1" />
          <speciesReference constant="true" species="M_acald_c" stoichiometry="1" />
        </listOfReactants>
        <listOfProducts>
          <speciesReference constant="true" species="M_ac_c" stoichiometry="1" />
          <speciesReference constant="true" species="M_h_c" stoichiometry="2" />
          <speciesReference constant="true" species="M_nadh_c" stoichiometry="1" />
        </listOfProducts>
        <fbc:geneProductAssociation>
          <fbc:geneProductRef fbc:geneProduct="G_b1300" />
        </fbc:geneProductAssociation>
      </reaction>
      <reaction fast="false" id="R_ALLTAH" name="Allantoate amidinohydrolase" reversible="false" fbc:lowerFluxBound="cobra_0_bound" fbc:upperFluxBound="cobra_default_ub">
        <listOfReactants>
          <speciesReference constant="true" species="M_h2o_c" stoichiometry="1" />
          <speciesReference constant="true" species="M_alltt_c" stoichiometry="1" />
        </listOfReactants>
        <listOfProducts>
          <speciesReference constant="true" species="M_urdglyc_c" stoichiometry="1" />
          <speciesReference constant="true" species="M_urea_c" stoichiometry="1" />
        </listOfProducts>
        <fbc:geneProductAssociation>
          <fbc:geneProductRef fbc:geneProduct="G_b0516" />
        </fbc:geneProductAssociation>
      </reaction>
      <reaction fast="false" id="R_ALLTN" name="allantoinase" reversible="false" fbc:lowerFluxBound="cobra_0_bound" fbc:upperFluxBound="cobra_default_ub">
        <listOfReactants>
          <speciesReference constant="true" species="M_alltn_c" stoichiometry="1" />
          <speciesReference constant="true" species="M_h2o_c" stoichiometry="1" />
        </listOfReactants>
        <listOfProducts>
          <speciesReference constant="true" species="M_h_c" stoichiometry="1" />
          <speciesReference constant="true" species="M_alltt_c" stoichiometry="1" />
        </listOfProducts>
        <fbc:geneProductAssociation>
          <fbc:geneProductRef fbc:geneProduct="G_b0512" />
        </fbc:geneProductAssociation>
      </reaction>
      <reaction fast="false" id="R_ALLTNt2r" name="allantoin transport in via proton symport" reversible="true" fbc:lowerFluxBound="cobra_default_lb" fbc:upperFluxBound="cobra_default_ub">
        <listOfReactants>
          <speciesReference constant="true" species="M_h_e" stoichiometry="1" />
          <speciesReference constant="true" species="M_alltn_e" stoichiometry="1" />
        </listOfReactants>
        <listOfProducts>
          <speciesReference constant="true" species="M_alltn_c" stoichiometry="1" />
          <speciesReference constant="true" species="M_h_c" stoichiometry="1" />
        </listOfProducts>
        <fbc:geneProductAssociation>
          <fbc:geneProductRef fbc:geneProduct="G_b0511" />
        </fbc:geneProductAssociation>
      </reaction>
      <reaction fast="false" id="R_ALTRH" name="altronate hydrolase" reversible="false" fbc:lowerFluxBound="cobra_0_bound" fbc:upperFluxBound="cobra_default_ub">
        <listOfReactants>
          <speciesReference constant="true" species="M_altrn_c" stoichiometry="1" />
        </listOfReactants>
        <listOfProducts>
          <speciesReference constant="true" species="M_h2o_c" stoichiometry="1" />
          <speciesReference constant="true" species="M_2ddglcn_c" stoichiometry="1" />
        </listOfProducts>
        <fbc:geneProductAssociation>
          <fbc:geneProductRef fbc:geneProduct="G_b3091" />
        </fbc:geneProductAssociation>
      </reaction>
      <reaction fast="false" id="R_AMALT1" name="Amylomaltase (maltotriose)" reversible="false" fbc:lowerFluxBound="cobra_0_bound" fbc:upperFluxBound="cobra_default_ub">
        <listOfReactants>
          <speciesReference constant="true" species="M_malttr_c" stoichiometry="1" />
          <speciesReference constant="true" species="M_malt_c" stoichiometry="1" />
        </listOfReactants>
        <listOfProducts>
          <speciesReference constant="true" species="M_maltttr_c" stoichiometry="1" />
          <speciesReference constant="true" species="M_glc_DASH_D_c" stoichiometry="1" />
        </listOfProducts>
        <fbc:geneProductAssociation>
          <fbc:geneProductRef fbc:geneProduct="G_b3416" />
        </fbc:geneProductAssociation>
      </reaction>
      <reaction fast="false" id="R_AMALT2" name="Amylomaltase (maltotetraose)" reversible="false" fbc:lowerFluxBound="cobra_0_bound" fbc:upperFluxBound="cobra_default_ub">
        <listOfReactants>
          <speciesReference constant="true" species="M_malt_c" stoichiometry="1" />
          <speciesReference constant="true" species="M_maltttr_c" stoichiometry="1" />
        </listOfReactants>
        <listOfProducts>
          <speciesReference constant="true" species="M_maltpt_c" stoichiometry="1" />
          <speciesReference constant="true" species="M_glc_DASH_D_c" stoichiometry="1" />
        </listOfProducts>
        <fbc:geneProductAssociation>
          <fbc:geneProductRef fbc:geneProduct="G_b3416" />
        </fbc:geneProductAssociation>
      </reaction>
      <reaction fast="false" id="R_AMALT3" name="Amylomaltase (maltopentaose)" reversible="false" fbc:lowerFluxBound="cobra_0_bound" fbc:upperFluxBound="cobra_default_ub">
        <listOfReactants>
          <speciesReference constant="true" species="M_maltpt_c" stoichiometry="1" />
          <speciesReference constant="true" species="M_malt_c" stoichiometry="1" />
        </listOfReactants>
        <listOfProducts>
          <speciesReference constant="true" species="M_malthx_c" stoichiometry="1" />
          <speciesReference constant="true" species="M_glc_DASH_D_c" stoichiometry="1" />
        </listOfProducts>
        <fbc:geneProductAssociation>
          <fbc:geneProductRef fbc:geneProduct="G_b3416" />
        </fbc:geneProductAssociation>
      </reaction>
      <reaction fast="false" id="R_AMALT4" name="Amylomaltase (maltohexaose)" reversible="false" fbc:lowerFluxBound="cobra_0_bound" fbc:upperFluxBound="cobra_default_ub">
        <listOfReactants>
          <speciesReference constant="true" species="M_malt_c" stoichiometry="1" />
          <speciesReference constant="true" species="M_malthx_c" stoichiometry="1" />
        </listOfReactants>
        <listOfProducts>
          <speciesReference constant="true" species="M_malthp_c" stoichiometry="1" />
          <speciesReference constant="true" species="M_glc_DASH_D_c" stoichiometry="1" />
        </listOfProducts>
        <fbc:geneProductAssociation>
          <fbc:geneProductRef fbc:geneProduct="G_b3416" />
        </fbc:geneProductAssociation>
      </reaction>
      <reaction fast="false" id="R_AMANAPE" name="N-acetylmannosamine 6-phosphate epimerase" reversible="false" fbc:lowerFluxBound="cobra_0_bound" fbc:upperFluxBound="cobra_default_ub">
        <listOfReactants>
          <speciesReference constant="true" species="M_acmanap_c" stoichiometry="1" />
        </listOfReactants>
        <listOfProducts>
          <speciesReference constant="true" species="M_acgam6p_c" stoichiometry="1" />
        </listOfProducts>
        <fbc:geneProductAssociation>
          <fbc:geneProductRef fbc:geneProduct="G_b3223" />
        </fbc:geneProductAssociation>
      </reaction>
      <reaction fast="false" id="R_AMANK" name="N-acetyl-D-mannosamine kinase" reversible="false" fbc:lowerFluxBound="cobra_0_bound" fbc:upperFluxBound="cobra_default_ub">
        <listOfReactants>
          <speciesReference constant="true" species="M_acmana_c" stoichiometry="1" />
          <speciesReference constant="true" species="M_atp_c" stoichiometry="1" />
        </listOfReactants>
        <listOfProducts>
          <speciesReference constant="true" species="M_h_c" stoichiometry="1" />
          <speciesReference constant="true" species="M_adp_c" stoichiometry="1" />
          <speciesReference constant="true" species="M_acmanap_c" stoichiometry="1" />
        </listOfProducts>
        <fbc:geneProductAssociation>
          <fbc:geneProductRef fbc:geneProduct="G_b3222" />
        </fbc:geneProductAssociation>
      </reaction>
      <reaction fast="false" id="R_AMAOTr" name="adenosylmethionine-8-amino-7-oxononanoate transaminase" reversible="true" fbc:lowerFluxBound="cobra_default_lb" fbc:upperFluxBound="cobra_default_ub">
        <listOfReactants>
          <speciesReference constant="true" species="M_amet_c" stoichiometry="1" />
          <speciesReference constant="true" species="M_8aonn_c" stoichiometry="1" />
        </listOfReactants>
        <listOfProducts>
          <speciesReference constant="true" species="M_dann_c" stoichiometry="1" />
          <speciesReference constant="true" species="M_amob_c" stoichiometry="1" />
        </listOfProducts>
        <fbc:geneProductAssociation>
          <fbc:geneProductRef fbc:geneProduct="G_b0774" />
        </fbc:geneProductAssociation>
      </reaction>
      <reaction fast="false" id="R_AMMQT8_2" name="S-adenosylmethione:2-demethylmenaquinone methyltransferase" reversible="false" fbc:lowerFluxBound="cobra_0_bound" fbc:upperFluxBound="cobra_default_ub">
        <listOfReactants>
          <speciesReference constant="true" species="M_amet_c" stoichiometry="1" />
          <speciesReference constant="true" species="M_2dmmq8_c" stoichiometry="1" />
        </listOfReactants>
        <listOfProducts>
          <speciesReference constant="true" species="M_mqn8_c" stoichiometry="1" />
          <speciesReference constant="true" species="M_h_c" stoichiometry="1" />
          <speciesReference constant="true" species="M_ahcys_c" stoichiometry="1" />
        </listOfProducts>
        <fbc:geneProductAssociation>
          <fbc:geneProductRef fbc:geneProduct="G_b3929" />
        </fbc:geneProductAssociation>
      </reaction>
      <reaction fast="false" id="R_AMPMS" name="4-amino-2-methyl-5-phosphomethylpyrimidine synthetase" reversible="false" fbc:lowerFluxBound="cobra_0_bound" fbc:upperFluxBound="cobra_default_ub">
        <listOfReactants>
          <speciesReference constant="true" species="M_h2o_c" stoichiometry="1" />
          <speciesReference constant="true" species="M_air_c" stoichiometry="1" />
        </listOfReactants>
        <listOfProducts>
          <speciesReference constant="true" species="M_for_c" stoichiometry="2" />
          <speciesReference constant="true" species="M_h_c" stoichiometry="4" />
          <speciesReference constant="true" species="M_4ampm_c" stoichiometry="1" />
        </listOfProducts>
        <fbc:geneProductAssociation>
          <fbc:geneProductRef fbc:geneProduct="G_b3994" />
        </fbc:geneProductAssociation>
      </reaction>
      <reaction fast="false" id="R_AMPN" name="AMP nucleosidase" reversible="false" fbc:lowerFluxBound="cobra_0_bound" fbc:upperFluxBound="cobra_default_ub">
        <listOfReactants>
          <speciesReference constant="true" species="M_h2o_c" stoichiometry="1" />
          <speciesReference constant="true" species="M_amp_c" stoichiometry="1" />
        </listOfReactants>
        <listOfProducts>
          <speciesReference constant="true" species="M_r5p_c" stoichiometry="1" />
          <speciesReference constant="true" species="M_ade_c" stoichiometry="1" />
        </listOfProducts>
        <fbc:geneProductAssociation>
          <fbc:geneProductRef fbc:geneProduct="G_b1982" />
        </fbc:geneProductAssociation>
      </reaction>
      <reaction fast="false" id="R_ANPRT" name="anthranilate phosphoribosyltransferase" reversible="false" fbc:lowerFluxBound="cobra_0_bound" fbc:upperFluxBound="cobra_default_ub">
        <listOfReactants>
          <speciesReference constant="true" species="M_prpp_c" stoichiometry="1" />
          <speciesReference constant="true" species="M_anth_c" stoichiometry="1" />
        </listOfReactants>
        <listOfProducts>
          <speciesReference constant="true" species="M_ppi_c" stoichiometry="1" />
          <speciesReference constant="true" species="M_pran_c" stoichiometry="1" />
        </listOfProducts>
        <fbc:geneProductAssociation>
          <fbc:geneProductRef fbc:geneProduct="G_b1263" />
        </fbc:geneProductAssociation>
      </reaction>
      <reaction fast="false" id="R_ANS" name="anthranilate synthase" reversible="false" fbc:lowerFluxBound="cobra_0_bound" fbc:upperFluxBound="cobra_default_ub">
        <listOfReactants>
          <speciesReference constant="true" species="M_chor_c" stoichiometry="1" />
          <speciesReference constant="true" species="M_gln_DASH_L_c" stoichiometry="1" />
        </listOfReactants>
        <listOfProducts>
          <speciesReference constant="true" species="M_glu_DASH_L_c" stoichiometry="1" />
          <speciesReference constant="true" species="M_pyr_c" stoichiometry="1" />
          <speciesReference constant="true" species="M_h_c" stoichiometry="1" />
          <speciesReference constant="true" species="M_anth_c" stoichiometry="1" />
        </listOfProducts>
        <fbc:geneProductAssociation>
          <fbc:and>
            <fbc:geneProductRef fbc:geneProduct="G_b1264" />
            <fbc:geneProductRef fbc:geneProduct="G_b1263" />
          </fbc:and>
        </fbc:geneProductAssociation>
      </reaction>
      <reaction fast="false" id="R_AOXSr" name="8-amino-7-oxononanoate synthase" reversible="true" fbc:lowerFluxBound="cobra_default_lb" fbc:upperFluxBound="cobra_default_ub">
        <listOfReactants>
          <speciesReference constant="true" species="M_ala_DASH_L_c" stoichiometry="1" />
          <speciesReference constant="true" species="M_h_c" stoichiometry="1" />
          <speciesReference constant="true" species="M_pmcoa_c" stoichiometry="1" />
        </listOfReactants>
        <listOfProducts>
          <speciesReference constant="true" species="M_co2_c" stoichiometry="1" />
          <speciesReference constant="true" species="M_coa_c" stoichiometry="1" />
          <speciesReference constant="true" species="M_8aonn_c" stoichiometry="1" />
        </listOfProducts>
        <fbc:geneProductAssociation>
          <fbc:geneProductRef fbc:geneProduct="G_b0776" />
        </fbc:geneProductAssociation>
      </reaction>
      <reaction fast="false" id="R_AP4AH" name="Ap4A hydrolase" reversible="false" fbc:lowerFluxBound="cobra_0_bound" fbc:upperFluxBound="cobra_default_ub">
        <listOfReactants>
          <speciesReference constant="true" species="M_h2o_c" stoichiometry="1" />
          <speciesReference constant="true" species="M_ap4a_c" stoichiometry="1" />
        </listOfReactants>
        <listOfProducts>
          <speciesReference constant="true" species="M_h_c" stoichiometry="2" />
          <speciesReference constant="true" species="M_adp_c" stoichiometry="2" />
        </listOfProducts>
        <fbc:geneProductAssociation>
          <fbc:geneProductRef fbc:geneProduct="G_b0049" />
        </fbc:geneProductAssociation>
      </reaction>
      <reaction fast="false" id="R_AP5AH" name="Ap5A hydrolase" reversible="false" fbc:lowerFluxBound="cobra_0_bound" fbc:upperFluxBound="cobra_default_ub">
        <listOfReactants>
          <speciesReference constant="true" species="M_h2o_c" stoichiometry="1" />
          <speciesReference constant="true" species="M_ap5a_c" stoichiometry="1" />
        </listOfReactants>
        <listOfProducts>
          <speciesReference constant="true" species="M_atp_c" stoichiometry="1" />
          <speciesReference constant="true" species="M_h_c" stoichiometry="2" />
          <speciesReference constant="true" species="M_adp_c" stoichiometry="1" />
        </listOfProducts>
        <fbc:geneProductAssociation>
          <fbc:geneProductRef fbc:geneProduct="G_b0049" />
        </fbc:geneProductAssociation>
      </reaction>
      <reaction fast="false" id="R_APRAUR" name="5-amino-6-(5-phosphoribosylamino)uracil reductase" reversible="false" fbc:lowerFluxBound="cobra_0_bound" fbc:upperFluxBound="cobra_default_ub">
        <listOfReactants>
          <speciesReference constant="true" species="M_nadph_c" stoichiometry="1" />
          <speciesReference constant="true" species="M_h_c" stoichiometry="1" />
          <speciesReference constant="true" species="M_5apru_c" stoichiometry="1" />
        </listOfReactants>
        <listOfProducts>
          <speciesReference constant="true" species="M_nadp_c" stoichiometry="1" />
          <speciesReference constant="true" species="M_5aprbu_c" stoichiometry="1" />
        </listOfProducts>
        <fbc:geneProductAssociation>
          <fbc:geneProductRef fbc:geneProduct="G_b0414" />
        </fbc:geneProductAssociation>
      </reaction>
      <reaction fast="false" id="R_ARAI" name="L-arabinose isomerase" reversible="true" fbc:lowerFluxBound="cobra_default_lb" fbc:upperFluxBound="cobra_default_ub">
        <listOfReactants>
          <speciesReference constant="true" species="M_arab_DASH_L_c" stoichiometry="1" />
        </listOfReactants>
        <listOfProducts>
          <speciesReference constant="true" species="M_rbl_DASH_L_c" stoichiometry="1" />
        </listOfProducts>
        <fbc:geneProductAssociation>
          <fbc:geneProductRef fbc:geneProduct="G_b0062" />
        </fbc:geneProductAssociation>
      </reaction>
      <reaction fast="false" id="R_ARBabc" name="L-arabinose transport via ABC system" reversible="false" fbc:lowerFluxBound="cobra_0_bound" fbc:upperFluxBound="cobra_default_ub">
        <listOfReactants>
          <speciesReference constant="true" species="M_h2o_c" stoichiometry="1" />
          <speciesReference constant="true" species="M_atp_c" stoichiometry="1" />
          <speciesReference constant="true" species="M_arab_DASH_L_e" stoichiometry="1" />
        </listOfReactants>
        <listOfProducts>
          <speciesReference constant="true" species="M_h_c" stoichiometry="1" />
          <speciesReference constant="true" species="M_arab_DASH_L_c" stoichiometry="1" />
          <speciesReference constant="true" species="M_adp_c" stoichiometry="1" />
          <speciesReference constant="true" species="M_pi_c" stoichiometry="1" />
        </listOfProducts>
        <fbc:geneProductAssociation>
          <fbc:and>
            <fbc:geneProductRef fbc:geneProduct="G_b1900" />
            <fbc:and>
              <fbc:geneProductRef fbc:geneProduct="G_b1898" />
              <fbc:geneProductRef fbc:geneProduct="G_b1899" />
            </fbc:and>
            <fbc:geneProductRef fbc:geneProduct="G_b1901" />
          </fbc:and>
        </fbc:geneProductAssociation>
      </reaction>
      <reaction fast="false" id="R_ARBt2r" name="L-arabinose transport via proton symport" reversible="true" fbc:lowerFluxBound="cobra_default_lb" fbc:upperFluxBound="cobra_default_ub">
        <listOfReactants>
          <speciesReference constant="true" species="M_h_e" stoichiometry="1" />
          <speciesReference constant="true" species="M_arab_DASH_L_e" stoichiometry="1" />
        </listOfReactants>
        <listOfProducts>
          <speciesReference constant="true" species="M_h_c" stoichiometry="1" />
          <speciesReference constant="true" species="M_arab_DASH_L_c" stoichiometry="1" />
        </listOfProducts>
        <fbc:geneProductAssociation>
          <fbc:geneProductRef fbc:geneProduct="G_b2841" />
        </fbc:geneProductAssociation>
      </reaction>
      <reaction fast="false" id="R_ARGDC" name="arginine decarboxylase" reversible="false" fbc:lowerFluxBound="cobra_0_bound" fbc:upperFluxBound="cobra_default_ub">
        <listOfReactants>
          <speciesReference constant="true" species="M_arg_DASH_L_c" stoichiometry="1" />
          <speciesReference constant="true" species="M_h_c" stoichiometry="1" />
        </listOfReactants>
        <listOfProducts>
          <speciesReference constant="true" species="M_agm_c" stoichiometry="1" />
          <speciesReference constant="true" species="M_co2_c" stoichiometry="1" />
        </listOfProducts>
        <fbc:geneProductAssociation>
          <fbc:or>
            <fbc:geneProductRef fbc:geneProduct="G_b2938" />
            <fbc:geneProductRef fbc:geneProduct="G_b4117" />
          </fbc:or>
        </fbc:geneProductAssociation>
      </reaction>
      <reaction fast="false" id="R_ARGORNt7" name="arginine/ornithine antiporter" reversible="true" fbc:lowerFluxBound="cobra_default_lb" fbc:upperFluxBound="cobra_default_ub">
        <listOfReactants>
          <speciesReference constant="true" species="M_arg_DASH_L_e" stoichiometry="1" />
          <speciesReference constant="true" species="M_orn_c" stoichiometry="1" />
        </listOfReactants>
        <listOfProducts>
          <speciesReference constant="true" species="M_orn_e" stoichiometry="1" />
          <speciesReference constant="true" species="M_arg_DASH_L_c" stoichiometry="1" />
        </listOfProducts>
        <fbc:geneProductAssociation>
          <fbc:geneProductRef fbc:geneProduct="G_b1605" />
        </fbc:geneProductAssociation>
      </reaction>
      <reaction fast="false" id="R_ARGSL" name="argininosuccinate lyase" reversible="true" fbc:lowerFluxBound="cobra_default_lb" fbc:upperFluxBound="cobra_default_ub">
        <listOfReactants>
          <speciesReference constant="true" species="M_argsuc_c" stoichiometry="1" />
        </listOfReactants>
        <listOfProducts>
          <speciesReference constant="true" species="M_fum_c" stoichiometry="1" />
          <speciesReference constant="true" species="M_arg_DASH_L_c" stoichiometry="1" />
        </listOfProducts>
        <fbc:geneProductAssociation>
          <fbc:geneProductRef fbc:geneProduct="G_b3960" />
        </fbc:geneProductAssociation>
      </reaction>
      <reaction fast="false" id="R_ARGSS" name="argininosuccinate synthase" reversible="false" fbc:lowerFluxBound="cobra_0_bound" fbc:upperFluxBound="cobra_default_ub">
        <listOfReactants>
          <speciesReference constant="true" species="M_citr_DASH_L_c" stoichiometry="1" />
          <speciesReference constant="true" species="M_atp_c" stoichiometry="1" />
          <speciesReference constant="true" species="M_asp_DASH_L_c" stoichiometry="1" />
        </listOfReactants>
        <listOfProducts>
          <speciesReference constant="true" species="M_ppi_c" stoichiometry="1" />
          <speciesReference constant="true" species="M_argsuc_c" stoichiometry="1" />
          <speciesReference constant="true" species="M_h_c" stoichiometry="1" />
          <speciesReference constant="true" species="M_amp_c" stoichiometry="1" />
        </listOfProducts>
        <fbc:geneProductAssociation>
          <fbc:geneProductRef fbc:geneProduct="G_b3172" />
        </fbc:geneProductAssociation>
      </reaction>
      <reaction fast="false" id="R_ARGabc" name="L-arginine transport via ABC system" reversible="false" fbc:lowerFluxBound="cobra_0_bound" fbc:upperFluxBound="cobra_default_ub">
        <listOfReactants>
          <speciesReference constant="true" species="M_h2o_c" stoichiometry="1" />
          <speciesReference constant="true" species="M_arg_DASH_L_e" stoichiometry="1" />
          <speciesReference constant="true" species="M_atp_c" stoichiometry="1" />
        </listOfReactants>
        <listOfProducts>
          <speciesReference constant="true" species="M_pi_c" stoichiometry="1" />
          <speciesReference constant="true" species="M_arg_DASH_L_c" stoichiometry="1" />
          <speciesReference constant="true" species="M_h_c" stoichiometry="1" />
          <speciesReference constant="true" species="M_adp_c" stoichiometry="1" />
        </listOfProducts>
        <fbc:geneProductAssociation>
          <fbc:or>
            <fbc:and>
              <fbc:geneProductRef fbc:geneProduct="G_b2310" />
              <fbc:geneProductRef fbc:geneProduct="G_b2307" />
              <fbc:geneProductRef fbc:geneProduct="G_b2308" />
              <fbc:geneProductRef fbc:geneProduct="G_b2306" />
            </fbc:and>
            <fbc:and>
              <fbc:geneProductRef fbc:geneProduct="G_b0860" />
              <fbc:geneProductRef fbc:geneProduct="G_b0861" />
              <fbc:geneProductRef fbc:geneProduct="G_b0864" />
              <fbc:geneProductRef fbc:geneProduct="G_b0862" />
            </fbc:and>
          </fbc:or>
        </fbc:geneProductAssociation>
      </reaction>
      <reaction fast="false" id="R_ASAD" name="aspartate-semialdehyde dehydrogenase" reversible="true" fbc:lowerFluxBound="cobra_default_lb" fbc:upperFluxBound="cobra_default_ub">
        <listOfReactants>
          <speciesReference constant="true" species="M_pi_c" stoichiometry="1" />
          <speciesReference constant="true" species="M_nadp_c" stoichiometry="1" />
          <speciesReference constant="true" species="M_aspsa_c" stoichiometry="1" />
        </listOfReactants>
        <listOfProducts>
          <speciesReference constant="true" species="M_h_c" stoichiometry="1" />
          <speciesReference constant="true" species="M_nadph_c" stoichiometry="1" />
          <speciesReference constant="true" species="M_4pasp_c" stoichiometry="1" />
        </listOfProducts>
        <fbc:geneProductAssociation>
          <fbc:geneProductRef fbc:geneProduct="G_b3433" />
        </fbc:geneProductAssociation>
      </reaction>
      <reaction fast="false" id="R_ASNN" name="L-asparaginase" reversible="false" fbc:lowerFluxBound="cobra_0_bound" fbc:upperFluxBound="cobra_default_ub">
        <listOfReactants>
          <speciesReference constant="true" species="M_asn_DASH_L_c" stoichiometry="1" />
          <speciesReference constant="true" species="M_h2o_c" stoichiometry="1" />
        </listOfReactants>
        <listOfProducts>
          <speciesReference constant="true" species="M_asp_DASH_L_c" stoichiometry="1" />
          <speciesReference constant="true" species="M_nh4_c" stoichiometry="1" />
        </listOfProducts>
        <fbc:geneProductAssociation>
          <fbc:or>
            <fbc:geneProductRef fbc:geneProduct="G_b1767" />
            <fbc:geneProductRef fbc:geneProduct="G_b2957" />
            <fbc:geneProductRef fbc:geneProduct="G_b0828" />
          </fbc:or>
        </fbc:geneProductAssociation>
      </reaction>
      <reaction fast="false" id="R_ASNS1" name="asparagine synthase (glutamine-hydrolysing)" reversible="false" fbc:lowerFluxBound="cobra_0_bound" fbc:upperFluxBound="cobra_default_ub">
        <listOfReactants>
          <speciesReference constant="true" species="M_h2o_c" stoichiometry="1" />
          <speciesReference constant="true" species="M_atp_c" stoichiometry="1" />
          <speciesReference constant="true" species="M_gln_DASH_L_c" stoichiometry="1" />
          <speciesReference constant="true" species="M_asp_DASH_L_c" stoichiometry="1" />
        </listOfReactants>
        <listOfProducts>
          <speciesReference constant="true" species="M_glu_DASH_L_c" stoichiometry="1" />
          <speciesReference constant="true" species="M_ppi_c" stoichiometry="1" />
          <speciesReference constant="true" species="M_asn_DASH_L_c" stoichiometry="1" />
          <speciesReference constant="true" species="M_h_c" stoichiometry="1" />
          <speciesReference constant="true" species="M_amp_c" stoichiometry="1" />
        </listOfProducts>
        <fbc:geneProductAssociation>
          <fbc:geneProductRef fbc:geneProduct="G_b0674" />
        </fbc:geneProductAssociation>
      </reaction>
      <reaction fast="false" id="R_ASNS2" name="asparagine synthetase" reversible="false" fbc:lowerFluxBound="cobra_0_bound" fbc:upperFluxBound="cobra_default_ub">
        <listOfReactants>
          <speciesReference constant="true" species="M_atp_c" stoichiometry="1" />
          <speciesReference constant="true" species="M_asp_DASH_L_c" stoichiometry="1" />
          <speciesReference constant="true" species="M_nh4_c" stoichiometry="1" />
        </listOfReactants>
        <listOfProducts>
          <speciesReference constant="true" species="M_ppi_c" stoichiometry="1" />
          <speciesReference constant="true" species="M_asn_DASH_L_c" stoichiometry="1" />
          <speciesReference constant="true" species="M_h_c" stoichiometry="1" />
          <speciesReference constant="true" species="M_amp_c" stoichiometry="1" />
        </listOfProducts>
        <fbc:geneProductAssociation>
          <fbc:geneProductRef fbc:geneProduct="G_b3744" />
        </fbc:geneProductAssociation>
      </reaction>
      <reaction fast="false" id="R_ASNabc" name="L-asparagine transport via ABC system" reversible="false" fbc:lowerFluxBound="cobra_0_bound" fbc:upperFluxBound="cobra_default_ub">
        <listOfReactants>
          <speciesReference constant="true" species="M_h2o_c" stoichiometry="1" />
          <speciesReference constant="true" species="M_atp_c" stoichiometry="1" />
          <speciesReference constant="true" species="M_asn_DASH_L_e" stoichiometry="1" />
        </listOfReactants>
        <listOfProducts>
          <speciesReference constant="true" species="M_asn_DASH_L_c" stoichiometry="1" />
          <speciesReference constant="true" species="M_pi_c" stoichiometry="1" />
          <speciesReference constant="true" species="M_h_c" stoichiometry="1" />
          <speciesReference constant="true" species="M_adp_c" stoichiometry="1" />
        </listOfProducts>
      </reaction>
      <reaction fast="false" id="R_ASNt2r" name="L-asparagine reversible transport via proton symport" reversible="true" fbc:lowerFluxBound="cobra_default_lb" fbc:upperFluxBound="cobra_default_ub">
        <listOfReactants>
          <speciesReference constant="true" species="M_h_e" stoichiometry="1" />
          <speciesReference constant="true" species="M_asn_DASH_L_e" stoichiometry="1" />
        </listOfReactants>
        <listOfProducts>
          <speciesReference constant="true" species="M_asn_DASH_L_c" stoichiometry="1" />
          <speciesReference constant="true" species="M_h_c" stoichiometry="1" />
        </listOfProducts>
      </reaction>
      <reaction fast="false" id="R_ASP1DC" name="aspartate 1-decarboxylase" reversible="false" fbc:lowerFluxBound="cobra_0_bound" fbc:upperFluxBound="cobra_default_ub">
        <listOfReactants>
          <speciesReference constant="true" species="M_h_c" stoichiometry="1" />
          <speciesReference constant="true" species="M_asp_DASH_L_c" stoichiometry="1" />
        </listOfReactants>
        <listOfProducts>
          <speciesReference constant="true" species="M_ala_DASH_B_c" stoichiometry="1" />
          <speciesReference constant="true" species="M_co2_c" stoichiometry="1" />
        </listOfProducts>
        <fbc:geneProductAssociation>
          <fbc:geneProductRef fbc:geneProduct="G_b0131" />
        </fbc:geneProductAssociation>
      </reaction>
      <reaction fast="false" id="R_ASPCT" name="aspartate carbamoyltransferase" reversible="false" fbc:lowerFluxBound="cobra_0_bound" fbc:upperFluxBound="cobra_default_ub">
        <listOfReactants>
          <speciesReference constant="true" species="M_cbp_c" stoichiometry="1" />
          <speciesReference constant="true" species="M_asp_DASH_L_c" stoichiometry="1" />
        </listOfReactants>
        <listOfProducts>
          <speciesReference constant="true" species="M_pi_c" stoichiometry="1" />
          <speciesReference constant="true" species="M_h_c" stoichiometry="1" />
          <speciesReference constant="true" species="M_cbasp_c" stoichiometry="1" />
        </listOfProducts>
        <fbc:geneProductAssociation>
          <fbc:and>
            <fbc:geneProductRef fbc:geneProduct="G_b4244" />
            <fbc:geneProductRef fbc:geneProduct="G_b4245" />
          </fbc:and>
        </fbc:geneProductAssociation>
      </reaction>
      <reaction fast="false" id="R_ASPK" name="aspartate kinase" reversible="true" fbc:lowerFluxBound="cobra_default_lb" fbc:upperFluxBound="cobra_default_ub">
        <listOfReactants>
          <speciesReference constant="true" species="M_atp_c" stoichiometry="1" />
          <speciesReference constant="true" species="M_asp_DASH_L_c" stoichiometry="1" />
        </listOfReactants>
        <listOfProducts>
          <speciesReference constant="true" species="M_4pasp_c" stoichiometry="1" />
          <speciesReference constant="true" species="M_adp_c" stoichiometry="1" />
        </listOfProducts>
        <fbc:geneProductAssociation>
          <fbc:or>
            <fbc:geneProductRef fbc:geneProduct="G_b0002" />
            <fbc:geneProductRef fbc:geneProduct="G_b4024" />
            <fbc:geneProductRef fbc:geneProduct="G_b3940" />
          </fbc:or>
        </fbc:geneProductAssociation>
      </reaction>
      <reaction fast="false" id="R_ASPO3" name="L-aspartate oxidase" reversible="false" fbc:lowerFluxBound="cobra_0_bound" fbc:upperFluxBound="cobra_default_ub">
        <listOfReactants>
          <speciesReference constant="true" species="M_asp_DASH_L_c" stoichiometry="1" />
          <speciesReference constant="true" species="M_q8_c" stoichiometry="1" />
        </listOfReactants>
        <listOfProducts>
          <speciesReference constant="true" species="M_iasp_c" stoichiometry="1" />
          <speciesReference constant="true" species="M_q8h2_c" stoichiometry="1" />
        </listOfProducts>
        <fbc:geneProductAssociation>
          <fbc:geneProductRef fbc:geneProduct="G_b2574" />
        </fbc:geneProductAssociation>
      </reaction>
      <reaction fast="false" id="R_ASPO4" name="L-aspartate oxidase" reversible="false" fbc:lowerFluxBound="cobra_0_bound" fbc:upperFluxBound="cobra_default_ub">
        <listOfReactants>
          <speciesReference constant="true" species="M_mqn8_c" stoichiometry="1" />
          <speciesReference constant="true" species="M_asp_DASH_L_c" stoichiometry="1" />
        </listOfReactants>
        <listOfProducts>
          <speciesReference constant="true" species="M_mql8_c" stoichiometry="1" />
          <speciesReference constant="true" species="M_iasp_c" stoichiometry="1" />
        </listOfProducts>
        <fbc:geneProductAssociation>
          <fbc:geneProductRef fbc:geneProduct="G_b2574" />
        </fbc:geneProductAssociation>
      </reaction>
      <reaction fast="false" id="R_ASPO5" name="L-aspartate oxidase" reversible="false" fbc:lowerFluxBound="cobra_0_bound" fbc:upperFluxBound="cobra_default_ub">
        <listOfReactants>
          <speciesReference constant="true" species="M_fum_c" stoichiometry="1" />
          <speciesReference constant="true" species="M_asp_DASH_L_c" stoichiometry="1" />
        </listOfReactants>
        <listOfProducts>
          <speciesReference constant="true" species="M_succ_c" stoichiometry="1" />
          <speciesReference constant="true" species="M_iasp_c" stoichiometry="1" />
        </listOfProducts>
        <fbc:geneProductAssociation>
          <fbc:geneProductRef fbc:geneProduct="G_b2574" />
        </fbc:geneProductAssociation>
      </reaction>
      <reaction fast="false" id="R_ASPO6" name="L-aspartate oxidase" reversible="false" fbc:lowerFluxBound="cobra_0_bound" fbc:upperFluxBound="cobra_default_ub">
        <listOfReactants>
          <speciesReference constant="true" species="M_o2_c" stoichiometry="1" />
          <speciesReference constant="true" species="M_asp_DASH_L_c" stoichiometry="1" />
        </listOfReactants>
        <listOfProducts>
          <speciesReference constant="true" species="M_iasp_c" stoichiometry="1" />
          <speciesReference constant="true" species="M_h2o2_c" stoichiometry="1" />
        </listOfProducts>
        <fbc:geneProductAssociation>
          <fbc:geneProductRef fbc:geneProduct="G_b2574" />
        </fbc:geneProductAssociation>
      </reaction>
      <reaction fast="false" id="R_ASPT" name="L-aspartase" reversible="false" fbc:lowerFluxBound="cobra_0_bound" fbc:upperFluxBound="cobra_default_ub">
        <listOfReactants>
          <speciesReference constant="true" species="M_asp_DASH_L_c" stoichiometry="1" />
        </listOfReactants>
        <listOfProducts>
          <speciesReference constant="true" species="M_fum_c" stoichiometry="1" />
          <speciesReference constant="true" species="M_nh4_c" stoichiometry="1" />
        </listOfProducts>
        <fbc:geneProductAssociation>
          <fbc:geneProductRef fbc:geneProduct="G_b4139" />
        </fbc:geneProductAssociation>
      </reaction>
      <reaction fast="false" id="R_ASPTA" name="aspartate transaminase" reversible="true" fbc:lowerFluxBound="cobra_default_lb" fbc:upperFluxBound="cobra_default_ub">
        <listOfReactants>
          <speciesReference constant="true" species="M_akg_c" stoichiometry="1" />
          <speciesReference constant="true" species="M_asp_DASH_L_c" stoichiometry="1" />
        </listOfReactants>
        <listOfProducts>
          <speciesReference constant="true" species="M_glu_DASH_L_c" stoichiometry="1" />
          <speciesReference constant="true" species="M_oaa_c" stoichiometry="1" />
        </listOfProducts>
        <fbc:geneProductAssociation>
          <fbc:geneProductRef fbc:geneProduct="G_b0928" />
        </fbc:geneProductAssociation>
      </reaction>
      <reaction fast="false" id="R_ASPabc" name="L-aspartate transport via ABC system" reversible="false" fbc:lowerFluxBound="cobra_0_bound" fbc:upperFluxBound="cobra_default_ub">
        <listOfReactants>
          <speciesReference constant="true" species="M_asp_DASH_L_e" stoichiometry="1" />
          <speciesReference constant="true" species="M_h2o_c" stoichiometry="1" />
          <speciesReference constant="true" species="M_atp_c" stoichiometry="1" />
        </listOfReactants>
        <listOfProducts>
          <speciesReference constant="true" species="M_pi_c" stoichiometry="1" />
          <speciesReference constant="true" species="M_h_c" stoichiometry="1" />
          <speciesReference constant="true" species="M_adp_c" stoichiometry="1" />
          <speciesReference constant="true" species="M_asp_DASH_L_c" stoichiometry="1" />
        </listOfProducts>
        <fbc:geneProductAssociation>
          <fbc:and>
            <fbc:geneProductRef fbc:geneProduct="G_b0653" />
            <fbc:geneProductRef fbc:geneProduct="G_b0654" />
            <fbc:geneProductRef fbc:geneProduct="G_b0655" />
            <fbc:geneProductRef fbc:geneProduct="G_b0652" />
          </fbc:and>
        </fbc:geneProductAssociation>
      </reaction>
      <reaction fast="false" id="R_ASPt2" name="L-aspartate transport in via proton symport" reversible="false" fbc:lowerFluxBound="cobra_0_bound" fbc:upperFluxBound="cobra_default_ub">
        <listOfReactants>
          <speciesReference constant="true" species="M_asp_DASH_L_e" stoichiometry="1" />
          <speciesReference constant="true" species="M_h_e" stoichiometry="1" />
        </listOfReactants>
        <listOfProducts>
          <speciesReference constant="true" species="M_h_c" stoichiometry="1" />
          <speciesReference constant="true" species="M_asp_DASH_L_c" stoichiometry="1" />
        </listOfProducts>
        <fbc:geneProductAssociation>
          <fbc:geneProductRef fbc:geneProduct="G_b4077" />
        </fbc:geneProductAssociation>
      </reaction>
      <reaction fast="false" id="R_ASPt2_2" name="Aspartate transport via proton symport (2 H)" reversible="false" fbc:lowerFluxBound="cobra_0_bound" fbc:upperFluxBound="cobra_default_ub">
        <listOfReactants>
          <speciesReference constant="true" species="M_asp_DASH_L_e" stoichiometry="1" />
          <speciesReference constant="true" species="M_h_e" stoichiometry="2" />
        </listOfReactants>
        <listOfProducts>
          <speciesReference constant="true" species="M_h_c" stoichiometry="2" />
          <speciesReference constant="true" species="M_asp_DASH_L_c" stoichiometry="1" />
        </listOfProducts>
        <fbc:geneProductAssociation>
          <fbc:geneProductRef fbc:geneProduct="G_b3528" />
        </fbc:geneProductAssociation>
      </reaction>
      <reaction fast="false" id="R_ASPt2_3" name="L-asparate transport via proton symport (3 H)" reversible="false" fbc:lowerFluxBound="cobra_0_bound" fbc:upperFluxBound="cobra_default_ub">
        <listOfReactants>
          <speciesReference constant="true" species="M_asp_DASH_L_e" stoichiometry="1" />
          <speciesReference constant="true" species="M_h_e" stoichiometry="3" />
        </listOfReactants>
        <listOfProducts>
          <speciesReference constant="true" species="M_h_c" stoichiometry="3" />
          <speciesReference constant="true" species="M_asp_DASH_L_c" stoichiometry="1" />
        </listOfProducts>
        <fbc:geneProductAssociation>
          <fbc:or>
            <fbc:geneProductRef fbc:geneProduct="G_b4123" />
            <fbc:geneProductRef fbc:geneProduct="G_b4138" />
          </fbc:or>
        </fbc:geneProductAssociation>
      </reaction>
      <reaction fast="false" id="R_AST" name="Arginine succinyltransferase" reversible="false" fbc:lowerFluxBound="cobra_0_bound" fbc:upperFluxBound="cobra_default_ub">
        <listOfReactants>
          <speciesReference constant="true" species="M_arg_DASH_L_c" stoichiometry="1" />
          <speciesReference constant="true" species="M_succoa_c" stoichiometry="1" />
        </listOfReactants>
        <listOfProducts>
          <speciesReference constant="true" species="M_sucarg_c" stoichiometry="1" />
          <speciesReference constant="true" species="M_h_c" stoichiometry="1" />
          <speciesReference constant="true" species="M_coa_c" stoichiometry="1" />
        </listOfProducts>
        <fbc:geneProductAssociation>
          <fbc:geneProductRef fbc:geneProduct="G_b1747" />
        </fbc:geneProductAssociation>
      </reaction>
      <reaction fast="false" id="R_ATPM" name="ATP maintenance requirement" reversible="false" fbc:lowerFluxBound="R_ATPM_lower_bound" fbc:upperFluxBound="R_ATPM_upper_bound">
        <listOfReactants>
          <speciesReference constant="true" species="M_h2o_c" stoichiometry="1" />
          <speciesReference constant="true" species="M_atp_c" stoichiometry="1" />
        </listOfReactants>
        <listOfProducts>
          <speciesReference constant="true" species="M_pi_c" stoichiometry="1" />
          <speciesReference constant="true" species="M_h_c" stoichiometry="1" />
          <speciesReference constant="true" species="M_adp_c" stoichiometry="1" />
        </listOfProducts>
      </reaction>
      <reaction fast="false" id="R_ATPPRT" name="ATP phosphoribosyltransferase" reversible="false" fbc:lowerFluxBound="cobra_0_bound" fbc:upperFluxBound="cobra_default_ub">
        <listOfReactants>
          <speciesReference constant="true" species="M_prpp_c" stoichiometry="1" />
          <speciesReference constant="true" species="M_atp_c" stoichiometry="1" />
        </listOfReactants>
        <listOfProducts>
          <speciesReference constant="true" species="M_ppi_c" stoichiometry="1" />
          <speciesReference constant="true" species="M_prbatp_c" stoichiometry="1" />
        </listOfProducts>
        <fbc:geneProductAssociation>
          <fbc:geneProductRef fbc:geneProduct="G_b2019" />
        </fbc:geneProductAssociation>
      </reaction>
      <reaction fast="false" id="R_ATPS4r" name="ATP synthase (four protons for one ATP)" reversible="true" fbc:lowerFluxBound="cobra_default_lb" fbc:upperFluxBound="cobra_default_ub">
        <listOfReactants>
          <speciesReference constant="true" species="M_pi_c" stoichiometry="1" />
          <speciesReference constant="true" species="M_adp_c" stoichiometry="1" />
          <speciesReference constant="true" species="M_h_e" stoichiometry="4" />
        </listOfReactants>
        <listOfProducts>
          <speciesReference constant="true" species="M_h2o_c" stoichiometry="1" />
          <speciesReference constant="true" species="M_h_c" stoichiometry="3" />
          <speciesReference constant="true" species="M_atp_c" stoichiometry="1" />
        </listOfProducts>
        <fbc:geneProductAssociation>
          <fbc:and>
            <fbc:geneProductRef fbc:geneProduct="G_b3739" />
            <fbc:and>
              <fbc:geneProductRef fbc:geneProduct="G_b3737" />
              <fbc:geneProductRef fbc:geneProduct="G_b3736" />
              <fbc:geneProductRef fbc:geneProduct="G_b3738" />
            </fbc:and>
            <fbc:and>
              <fbc:geneProductRef fbc:geneProduct="G_b3735" />
              <fbc:geneProductRef fbc:geneProduct="G_b3734" />
              <fbc:geneProductRef fbc:geneProduct="G_b3732" />
              <fbc:geneProductRef fbc:geneProduct="G_b3733" />
              <fbc:geneProductRef fbc:geneProduct="G_b3731" />
            </fbc:and>
          </fbc:and>
        </fbc:geneProductAssociation>
      </reaction>
      <reaction fast="false" id="R_BETALDHx" name="betaine-aldehyde dehydrogenase" reversible="false" fbc:lowerFluxBound="cobra_0_bound" fbc:upperFluxBound="cobra_default_ub">
        <listOfReactants>
          <speciesReference constant="true" species="M_h2o_c" stoichiometry="1" />
          <speciesReference constant="true" species="M_nad_c" stoichiometry="1" />
          <speciesReference constant="true" species="M_betald_c" stoichiometry="1" />
        </listOfReactants>
        <listOfProducts>
          <speciesReference constant="true" species="M_glyb_c" stoichiometry="1" />
          <speciesReference constant="true" species="M_h_c" stoichiometry="2" />
          <speciesReference constant="true" species="M_nadh_c" stoichiometry="1" />
        </listOfProducts>
        <fbc:geneProductAssociation>
          <fbc:geneProductRef fbc:geneProduct="G_b0312" />
        </fbc:geneProductAssociation>
      </reaction>
      <reaction fast="false" id="R_BETALDHy" name="betaine-aldehyde dehydrogenase" reversible="false" fbc:lowerFluxBound="cobra_0_bound" fbc:upperFluxBound="cobra_default_ub">
        <listOfReactants>
          <speciesReference constant="true" species="M_h2o_c" stoichiometry="1" />
          <speciesReference constant="true" species="M_nadp_c" stoichiometry="1" />
          <speciesReference constant="true" species="M_betald_c" stoichiometry="1" />
        </listOfReactants>
        <listOfProducts>
          <speciesReference constant="true" species="M_nadph_c" stoichiometry="1" />
          <speciesReference constant="true" species="M_h_c" stoichiometry="2" />
          <speciesReference constant="true" species="M_glyb_c" stoichiometry="1" />
        </listOfProducts>
        <fbc:geneProductAssociation>
          <fbc:geneProductRef fbc:geneProduct="G_b0312" />
        </fbc:geneProductAssociation>
      </reaction>
      <reaction fast="false" id="R_BPNT" name="3',5'-bisphosphate nucleotidase" reversible="false" fbc:lowerFluxBound="cobra_0_bound" fbc:upperFluxBound="cobra_default_ub">
        <listOfReactants>
          <speciesReference constant="true" species="M_h2o_c" stoichiometry="1" />
          <speciesReference constant="true" species="M_pap_c" stoichiometry="1" />
        </listOfReactants>
        <listOfProducts>
          <speciesReference constant="true" species="M_pi_c" stoichiometry="1" />
          <speciesReference constant="true" species="M_amp_c" stoichiometry="1" />
        </listOfProducts>
      </reaction>
      <reaction fast="false" id="R_BSORx" name="Biotin sulfoxide reductase" reversible="false" fbc:lowerFluxBound="cobra_0_bound" fbc:upperFluxBound="cobra_default_ub">
        <listOfReactants>
          <speciesReference constant="true" species="M_h_c" stoichiometry="1" />
          <speciesReference constant="true" species="M_btnso_c" stoichiometry="1" />
          <speciesReference constant="true" species="M_nadh_c" stoichiometry="1" />
        </listOfReactants>
        <listOfProducts>
          <speciesReference constant="true" species="M_h2o_c" stoichiometry="1" />
          <speciesReference constant="true" species="M_btn_c" stoichiometry="1" />
          <speciesReference constant="true" species="M_nad_c" stoichiometry="1" />
        </listOfProducts>
        <fbc:geneProductAssociation>
          <fbc:geneProductRef fbc:geneProduct="G_b3551" />
        </fbc:geneProductAssociation>
      </reaction>
      <reaction fast="false" id="R_BSORy" name="Biotin sulfoxide reductase" reversible="false" fbc:lowerFluxBound="cobra_0_bound" fbc:upperFluxBound="cobra_default_ub">
        <listOfReactants>
          <speciesReference constant="true" species="M_nadph_c" stoichiometry="1" />
          <speciesReference constant="true" species="M_h_c" stoichiometry="1" />
          <speciesReference constant="true" species="M_btnso_c" stoichiometry="1" />
        </listOfReactants>
        <listOfProducts>
          <speciesReference constant="true" species="M_h2o_c" stoichiometry="1" />
          <speciesReference constant="true" species="M_btn_c" stoichiometry="1" />
          <speciesReference constant="true" species="M_nadp_c" stoichiometry="1" />
        </listOfProducts>
        <fbc:geneProductAssociation>
          <fbc:geneProductRef fbc:geneProduct="G_b3551" />
        </fbc:geneProductAssociation>
      </reaction>
      <reaction fast="false" id="R_BTS2" name="biotin synthase (ala-L producing)" reversible="true" fbc:lowerFluxBound="cobra_default_lb" fbc:upperFluxBound="cobra_default_ub">
        <listOfReactants>
          <speciesReference constant="true" species="M_dtbt_c" stoichiometry="1" />
          <speciesReference constant="true" species="M_cys_DASH_L_c" stoichiometry="1" />
        </listOfReactants>
        <listOfProducts>
          <speciesReference constant="true" species="M_btn_c" stoichiometry="1" />
          <speciesReference constant="true" species="M_ala_DASH_L_c" stoichiometry="1" />
          <speciesReference constant="true" species="M_h_c" stoichiometry="2" />
        </listOfProducts>
        <fbc:geneProductAssociation>
          <fbc:geneProductRef fbc:geneProduct="G_b0775" />
        </fbc:geneProductAssociation>
      </reaction>
      <reaction fast="false" id="R_BUTCT" name="Acetyl-CoA:butyrate-CoA transferase" reversible="false" fbc:lowerFluxBound="cobra_0_bound" fbc:upperFluxBound="cobra_default_ub">
        <listOfReactants>
          <speciesReference constant="true" species="M_accoa_c" stoichiometry="1" />
          <speciesReference constant="true" species="M_but_c" stoichiometry="1" />
        </listOfReactants>
        <listOfProducts>
          <speciesReference constant="true" species="M_ac_c" stoichiometry="1" />
          <speciesReference constant="true" species="M_btcoa_c" stoichiometry="1" />
        </listOfProducts>
        <fbc:geneProductAssociation>
          <fbc:and>
            <fbc:geneProductRef fbc:geneProduct="G_b2222" />
            <fbc:geneProductRef fbc:geneProduct="G_b2221" />
          </fbc:and>
        </fbc:geneProductAssociation>
      </reaction>
      <reaction fast="false" id="R_BUTt2r" name="Butyrate transport via proton symport, reversible" reversible="true" fbc:lowerFluxBound="cobra_default_lb" fbc:upperFluxBound="cobra_default_ub">
        <listOfReactants>
          <speciesReference constant="true" species="M_but_e" stoichiometry="1" />
          <speciesReference constant="true" species="M_h_e" stoichiometry="1" />
        </listOfReactants>
        <listOfProducts>
          <speciesReference constant="true" species="M_h_c" stoichiometry="1" />
          <speciesReference constant="true" species="M_but_c" stoichiometry="1" />
        </listOfProducts>
        <fbc:geneProductAssociation>
          <fbc:geneProductRef fbc:geneProduct="G_b2223" />
        </fbc:geneProductAssociation>
      </reaction>
      <reaction fast="false" id="R_BiomassEcoli" name="BiomassEcoli" reversible="false" fbc:lowerFluxBound="cobra_0_bound" fbc:upperFluxBound="cobra_default_ub">
        <listOfReactants>
          <speciesReference constant="true" species="M_succoa_c" stoichiometry="3e-06" />
          <speciesReference constant="true" species="M_udpg_c" stoichiometry="0.003" />
          <speciesReference constant="true" species="M_pro_DASH_L_c" stoichiometry="0.21" />
          <speciesReference constant="true" species="M_lps_EC_c" stoichiometry="0.0084" />
          <speciesReference constant="true" species="M_fad_c" stoichiometry="1e-05" />
          <speciesReference constant="true" species="M_ps_EC_c" stoichiometry="5.2e-05" />
          <speciesReference constant="true" species="M_utp_c" stoichiometry="0.136" />
          <speciesReference constant="true" species="M_dctp_c" stoichiometry="0.0254" />
          <speciesReference constant="true" species="M_atp_c" stoichiometry="45.7318" />
          <speciesReference constant="true" species="M_coa_c" stoichiometry="6e-06" />
          <speciesReference constant="true" species="M_asn_DASH_L_c" stoichiometry="0.229" />
          <speciesReference constant="true" species="M_lys_DASH_L_c" stoichiometry="0.326" />
          <speciesReference constant="true" species="M_clpn_EC_c" stoichiometry="0.000129" />
          <speciesReference constant="true" species="M_glycogen_c" stoichiometry="0.154" />
          <speciesReference constant="true" species="M_dttp_c" stoichiometry="0.0247" />
          <speciesReference constant="true" species="M_met_DASH_L_c" stoichiometry="0.146" />
          <speciesReference constant="true" species="M_phe_DASH_L_c" stoichiometry="0.176" />
          <speciesReference constant="true" species="M_gtp_c" stoichiometry="0.203" />
          <speciesReference constant="true" species="M_thr_DASH_L_c" stoichiometry="0.241" />
          <speciesReference constant="true" species="M_pe_EC_c" stoichiometry="0.001935" />
          <speciesReference constant="true" species="M_spmd_c" stoichiometry="0.007" />
          <speciesReference constant="true" species="M_dgtp_c" stoichiometry="0.0254" />
          <speciesReference constant="true" species="M_h2o_c" stoichiometry="45.5608" />
          <speciesReference constant="true" species="M_val_DASH_L_c" stoichiometry="0.402" />
          <speciesReference constant="true" species="M_nadp_c" stoichiometry="0.00013" />
          <speciesReference constant="true" species="M_glu_DASH_L_c" stoichiometry="0.25" />
          <speciesReference constant="true" species="M_5mthf_c" stoichiometry="0.05" />
          <speciesReference constant="true" species="M_gln_DASH_L_c" stoichiometry="0.25" />
          <speciesReference constant="true" species="M_leu_DASH_L_c" stoichiometry="0.428" />
          <speciesReference constant="true" species="M_ptrc_c" stoichiometry="0.035" />
          <speciesReference constant="true" species="M_accoa_c" stoichiometry="5e-05" />
          <speciesReference constant="true" species="M_nadph_c" stoichiometry="0.0004" />
          <speciesReference constant="true" species="M_asp_DASH_L_c" stoichiometry="0.229" />
          <speciesReference constant="true" species="M_pg_EC_c" stoichiometry="0.000464" />
          <speciesReference constant="true" species="M_cys_DASH_L_c" stoichiometry="0.087" />
          <speciesReference constant="true" species="M_nad_c" stoichiometry="0.00215" />
          <speciesReference constant="true" species="M_amp_c" stoichiometry="0.001" />
          <speciesReference constant="true" species="M_ser_DASH_L_c" stoichiometry="0.205" />
          <speciesReference constant="true" species="M_nadh_c" stoichiometry="5e-05" />
          <speciesReference constant="true" species="M_tyr_DASH_L_c" stoichiometry="0.131" />
          <speciesReference constant="true" species="M_peptido_EC_c" stoichiometry="0.0276" />
          <speciesReference constant="true" species="M_arg_DASH_L_c" stoichiometry="0.281" />
          <speciesReference constant="true" species="M_trp_DASH_L_c" stoichiometry="0.054" />
          <speciesReference constant="true" species="M_his_DASH_L_c" stoichiometry="0.09" />
          <speciesReference constant="true" species="M_ile_DASH_L_c" stoichiometry="0.276" />
          <speciesReference constant="true" species="M_gly_c" stoichiometry="0.582" />
          <speciesReference constant="true" species="M_ctp_c" stoichiometry="0.126" />
          <speciesReference constant="true" species="M_ala_DASH_L_c" stoichiometry="0.488" />
          <speciesReference constant="true" species="M_datp_c" stoichiometry="0.0247" />
        </listOfReactants>
        <listOfProducts>
          <speciesReference constant="true" species="M_ppi_c" stoichiometry="0.7302" />
          <speciesReference constant="true" species="M_pi_c" stoichiometry="45.5628" />
          <speciesReference constant="true" species="M_h_c" stoichiometry="45.56035" />
          <speciesReference constant="true" species="M_adp_c" stoichiometry="45.5608" />
        </listOfProducts>
      </reaction>
      <reaction fast="false" id="R_C120SN" name="Fatty acid biosynthesis (n-C12:0)" reversible="false" fbc:lowerFluxBound="cobra_0_bound" fbc:upperFluxBound="cobra_default_ub">
        <listOfReactants>
          <speciesReference constant="true" species="M_actACP_c" stoichiometry="1" />
          <speciesReference constant="true" species="M_nadph_c" stoichiometry="10" />
          <speciesReference constant="true" species="M_h_c" stoichiometry="14" />
          <speciesReference constant="true" species="M_malACP_c" stoichiometry="4" />
        </listOfReactants>
        <listOfProducts>
          <speciesReference constant="true" species="M_h2o_c" stoichiometry="5" />
          <speciesReference constant="true" species="M_co2_c" stoichiometry="4" />
          <speciesReference constant="true" species="M_ACP_c" stoichiometry="4" />
          <speciesReference constant="true" species="M_ddcaACP_c" stoichiometry="1" />
          <speciesReference constant="true" species="M_nadp_c" stoichiometry="10" />
        </listOfProducts>
        <fbc:geneProductAssociation>
          <fbc:or>
            <fbc:and>
              <fbc:geneProductRef fbc:geneProduct="G_b0180" />
              <fbc:geneProductRef fbc:geneProduct="G_b1095" />
              <fbc:geneProductRef fbc:geneProduct="G_b1093" />
              <fbc:geneProductRef fbc:geneProduct="G_b1288" />
            </fbc:and>
            <fbc:and>
              <fbc:geneProductRef fbc:geneProduct="G_b2323" />
              <fbc:geneProductRef fbc:geneProduct="G_b0180" />
              <fbc:geneProductRef fbc:geneProduct="G_b1093" />
              <fbc:geneProductRef fbc:geneProduct="G_b1288" />
            </fbc:and>
            <fbc:and>
              <fbc:geneProductRef fbc:geneProduct="G_b2323" />
              <fbc:geneProductRef fbc:geneProduct="G_b0954" />
              <fbc:geneProductRef fbc:geneProduct="G_b1093" />
              <fbc:geneProductRef fbc:geneProduct="G_b1288" />
            </fbc:and>
            <fbc:and>
              <fbc:geneProductRef fbc:geneProduct="G_b0954" />
              <fbc:geneProductRef fbc:geneProduct="G_b1095" />
              <fbc:geneProductRef fbc:geneProduct="G_b1093" />
              <fbc:geneProductRef fbc:geneProduct="G_b1288" />
            </fbc:and>
          </fbc:or>
        </fbc:geneProductAssociation>
      </reaction>
      <reaction fast="false" id="R_C140SN" name="Fatty acid biosynthesis (n-C14:0)" reversible="false" fbc:lowerFluxBound="cobra_0_bound" fbc:upperFluxBound="cobra_default_ub">
        <listOfReactants>
          <speciesReference constant="true" species="M_actACP_c" stoichiometry="1" />
          <speciesReference constant="true" species="M_nadph_c" stoichiometry="12" />
          <speciesReference constant="true" species="M_h_c" stoichiometry="17" />
          <speciesReference constant="true" species="M_malACP_c" stoichiometry="5" />
        </listOfReactants>
        <listOfProducts>
          <speciesReference constant="true" species="M_h2o_c" stoichiometry="6" />
          <speciesReference constant="true" species="M_co2_c" stoichiometry="5" />
          <speciesReference constant="true" species="M_myrsACP_c" stoichiometry="1" />
          <speciesReference constant="true" species="M_nadp_c" stoichiometry="12" />
          <speciesReference constant="true" species="M_ACP_c" stoichiometry="5" />
        </listOfProducts>
        <fbc:geneProductAssociation>
          <fbc:or>
            <fbc:and>
              <fbc:geneProductRef fbc:geneProduct="G_b0180" />
              <fbc:geneProductRef fbc:geneProduct="G_b2323" />
              <fbc:geneProductRef fbc:geneProduct="G_b1093" />
              <fbc:geneProductRef fbc:geneProduct="G_b1288" />
            </fbc:and>
            <fbc:and>
              <fbc:geneProductRef fbc:geneProduct="G_b2323" />
              <fbc:geneProductRef fbc:geneProduct="G_b0954" />
              <fbc:geneProductRef fbc:geneProduct="G_b1093" />
              <fbc:geneProductRef fbc:geneProduct="G_b1288" />
            </fbc:and>
            <fbc:and>
              <fbc:geneProductRef fbc:geneProduct="G_b0954" />
              <fbc:geneProductRef fbc:geneProduct="G_b1095" />
              <fbc:geneProductRef fbc:geneProduct="G_b1093" />
              <fbc:geneProductRef fbc:geneProduct="G_b1288" />
            </fbc:and>
            <fbc:and>
              <fbc:geneProductRef fbc:geneProduct="G_b0180" />
              <fbc:geneProductRef fbc:geneProduct="G_b1095" />
              <fbc:geneProductRef fbc:geneProduct="G_b1288" />
              <fbc:geneProductRef fbc:geneProduct="G_b1093" />
            </fbc:and>
          </fbc:or>
        </fbc:geneProductAssociation>
      </reaction>
      <reaction fast="false" id="R_C141SN" name="Fatty acid biosynthesis (n-C14:1)" reversible="false" fbc:lowerFluxBound="cobra_0_bound" fbc:upperFluxBound="cobra_default_ub">
        <listOfReactants>
          <speciesReference constant="true" species="M_actACP_c" stoichiometry="1" />
          <speciesReference constant="true" species="M_nadph_c" stoichiometry="11" />
          <speciesReference constant="true" species="M_h_c" stoichiometry="16" />
          <speciesReference constant="true" species="M_malACP_c" stoichiometry="5" />
        </listOfReactants>
        <listOfProducts>
          <speciesReference constant="true" species="M_h2o_c" stoichiometry="6" />
          <speciesReference constant="true" species="M_co2_c" stoichiometry="5" />
          <speciesReference constant="true" species="M_tdeACP_c" stoichiometry="1" />
          <speciesReference constant="true" species="M_nadp_c" stoichiometry="11" />
          <speciesReference constant="true" species="M_ACP_c" stoichiometry="5" />
        </listOfProducts>
        <fbc:geneProductAssociation>
          <fbc:and>
            <fbc:geneProductRef fbc:geneProduct="G_b2323" />
            <fbc:geneProductRef fbc:geneProduct="G_b0180" />
            <fbc:geneProductRef fbc:geneProduct="G_b0954" />
            <fbc:geneProductRef fbc:geneProduct="G_b1288" />
            <fbc:geneProductRef fbc:geneProduct="G_b1093" />
          </fbc:and>
        </fbc:geneProductAssociation>
      </reaction>
      <reaction fast="false" id="R_C160SN" name="Fatty acid biosynthesis (n-C16:0)" reversible="false" fbc:lowerFluxBound="cobra_0_bound" fbc:upperFluxBound="cobra_default_ub">
        <listOfReactants>
          <speciesReference constant="true" species="M_actACP_c" stoichiometry="1" />
          <speciesReference constant="true" species="M_nadph_c" stoichiometry="14" />
          <speciesReference constant="true" species="M_h_c" stoichiometry="20" />
          <speciesReference constant="true" species="M_malACP_c" stoichiometry="6" />
        </listOfReactants>
        <listOfProducts>
          <speciesReference constant="true" species="M_h2o_c" stoichiometry="7" />
          <speciesReference constant="true" species="M_co2_c" stoichiometry="6" />
          <speciesReference constant="true" species="M_ACP_c" stoichiometry="6" />
          <speciesReference constant="true" species="M_nadp_c" stoichiometry="14" />
          <speciesReference constant="true" species="M_palmACP_c" stoichiometry="1" />
        </listOfProducts>
        <fbc:geneProductAssociation>
          <fbc:or>
            <fbc:and>
              <fbc:geneProductRef fbc:geneProduct="G_b0180" />
              <fbc:geneProductRef fbc:geneProduct="G_b1095" />
              <fbc:geneProductRef fbc:geneProduct="G_b1288" />
              <fbc:geneProductRef fbc:geneProduct="G_b1093" />
            </fbc:and>
            <fbc:and>
              <fbc:geneProductRef fbc:geneProduct="G_b2323" />
              <fbc:geneProductRef fbc:geneProduct="G_b0180" />
              <fbc:geneProductRef fbc:geneProduct="G_b1288" />
              <fbc:geneProductRef fbc:geneProduct="G_b1093" />
            </fbc:and>
            <fbc:and>
              <fbc:geneProductRef fbc:geneProduct="G_b2323" />
              <fbc:geneProductRef fbc:geneProduct="G_b0954" />
              <fbc:geneProductRef fbc:geneProduct="G_b1288" />
              <fbc:geneProductRef fbc:geneProduct="G_b1093" />
            </fbc:and>
            <fbc:and>
              <fbc:geneProductRef fbc:geneProduct="G_b0954" />
              <fbc:geneProductRef fbc:geneProduct="G_b1095" />
              <fbc:geneProductRef fbc:geneProduct="G_b1288" />
              <fbc:geneProductRef fbc:geneProduct="G_b1093" />
            </fbc:and>
          </fbc:or>
        </fbc:geneProductAssociation>
      </reaction>
      <reaction fast="false" id="R_C161SN" name="Fatty acid biosynthesis (n-C16:1)" reversible="false" fbc:lowerFluxBound="cobra_0_bound" fbc:upperFluxBound="cobra_default_ub">
        <listOfReactants>
          <speciesReference constant="true" species="M_actACP_c" stoichiometry="1" />
          <speciesReference constant="true" species="M_nadph_c" stoichiometry="13" />
          <speciesReference constant="true" species="M_h_c" stoichiometry="19" />
          <speciesReference constant="true" species="M_malACP_c" stoichiometry="6" />
        </listOfReactants>
        <listOfProducts>
          <speciesReference constant="true" species="M_h2o_c" stoichiometry="7" />
          <speciesReference constant="true" species="M_co2_c" stoichiometry="6" />
          <speciesReference constant="true" species="M_ACP_c" stoichiometry="6" />
          <speciesReference constant="true" species="M_nadp_c" stoichiometry="13" />
          <speciesReference constant="true" species="M_hdeACP_c" stoichiometry="1" />
        </listOfProducts>
        <fbc:geneProductAssociation>
          <fbc:and>
            <fbc:geneProductRef fbc:geneProduct="G_b2323" />
            <fbc:geneProductRef fbc:geneProduct="G_b0180" />
            <fbc:geneProductRef fbc:geneProduct="G_b0954" />
            <fbc:geneProductRef fbc:geneProduct="G_b1093" />
            <fbc:geneProductRef fbc:geneProduct="G_b1288" />
          </fbc:and>
        </fbc:geneProductAssociation>
      </reaction>
      <reaction fast="false" id="R_C181SN" name="Fatty acid biosynthesis (n-C18:1)" reversible="false" fbc:lowerFluxBound="cobra_0_bound" fbc:upperFluxBound="cobra_default_ub">
        <listOfReactants>
          <speciesReference constant="true" species="M_actACP_c" stoichiometry="1" />
          <speciesReference constant="true" species="M_nadph_c" stoichiometry="15" />
          <speciesReference constant="true" species="M_h_c" stoichiometry="22" />
          <speciesReference constant="true" species="M_malACP_c" stoichiometry="7" />
        </listOfReactants>
        <listOfProducts>
          <speciesReference constant="true" species="M_octeACP_c" stoichiometry="1" />
          <speciesReference constant="true" species="M_h2o_c" stoichiometry="8" />
          <speciesReference constant="true" species="M_ACP_c" stoichiometry="7" />
          <speciesReference constant="true" species="M_nadp_c" stoichiometry="15" />
          <speciesReference constant="true" species="M_co2_c" stoichiometry="7" />
        </listOfProducts>
        <fbc:geneProductAssociation>
          <fbc:and>
            <fbc:geneProductRef fbc:geneProduct="G_b2323" />
            <fbc:geneProductRef fbc:geneProduct="G_b0180" />
            <fbc:geneProductRef fbc:geneProduct="G_b0954" />
            <fbc:geneProductRef fbc:geneProduct="G_b1095" />
            <fbc:geneProductRef fbc:geneProduct="G_b1093" />
            <fbc:geneProductRef fbc:geneProduct="G_b1288" />
          </fbc:and>
        </fbc:geneProductAssociation>
      </reaction>
      <reaction fast="false" id="R_CADVt" name="Lysine/Cadaverine antiporter" reversible="false" fbc:lowerFluxBound="cobra_0_bound" fbc:upperFluxBound="cobra_default_ub">
        <listOfReactants>
          <speciesReference constant="true" species="M_lys_DASH_L_e" stoichiometry="1" />
          <speciesReference constant="true" species="M_h_e" stoichiometry="1" />
          <speciesReference constant="true" species="M_15dap_c" stoichiometry="1" />
        </listOfReactants>
        <listOfProducts>
          <speciesReference constant="true" species="M_15dap_e" stoichiometry="1" />
          <speciesReference constant="true" species="M_lys_DASH_L_c" stoichiometry="1" />
          <speciesReference constant="true" species="M_h_c" stoichiometry="1" />
        </listOfProducts>
        <fbc:geneProductAssociation>
          <fbc:geneProductRef fbc:geneProduct="G_b4132" />
        </fbc:geneProductAssociation>
      </reaction>
      <reaction fast="false" id="R_CAT" name="catalase" reversible="false" fbc:lowerFluxBound="cobra_0_bound" fbc:upperFluxBound="cobra_default_ub">
        <listOfReactants>
          <speciesReference constant="true" species="M_h2o2_c" stoichiometry="2" />
        </listOfReactants>
        <listOfProducts>
          <speciesReference constant="true" species="M_h2o_c" stoichiometry="2" />
          <speciesReference constant="true" species="M_o2_c" stoichiometry="1" />
        </listOfProducts>
        <fbc:geneProductAssociation>
          <fbc:or>
            <fbc:geneProductRef fbc:geneProduct="G_b1732" />
            <fbc:geneProductRef fbc:geneProduct="G_b3942" />
          </fbc:or>
        </fbc:geneProductAssociation>
      </reaction>
      <reaction fast="false" id="R_CBIAT_DELETE" name="Cobinamide adenyltransferase" reversible="true" fbc:lowerFluxBound="cobra_default_lb" fbc:upperFluxBound="cobra_default_ub">
        <listOfReactants>
          <speciesReference constant="true" species="M_h2o_c" stoichiometry="1" />
          <speciesReference constant="true" species="M_cbi_c" stoichiometry="1" />
          <speciesReference constant="true" species="M_atp_c" stoichiometry="1" />
        </listOfReactants>
        <listOfProducts>
          <speciesReference constant="true" species="M_ppi_c" stoichiometry="1" />
          <speciesReference constant="true" species="M_pi_c" stoichiometry="1" />
          <speciesReference constant="true" species="M_adocbi_c" stoichiometry="1" />
        </listOfProducts>
        <fbc:geneProductAssociation>
          <fbc:geneProductRef fbc:geneProduct="G_b1270" />
        </fbc:geneProductAssociation>
      </reaction>
      <reaction fast="false" id="R_CBL1abc" name="Cob(1)alamin transport via ABC system" reversible="false" fbc:lowerFluxBound="cobra_0_bound" fbc:upperFluxBound="cobra_default_ub">
        <listOfReactants>
          <speciesReference constant="true" species="M_h2o_c" stoichiometry="1" />
          <speciesReference constant="true" species="M_cbl1_e" stoichiometry="1" />
          <speciesReference constant="true" species="M_atp_c" stoichiometry="1" />
        </listOfReactants>
        <listOfProducts>
          <speciesReference constant="true" species="M_cbl1_c" stoichiometry="1" />
          <speciesReference constant="true" species="M_h_c" stoichiometry="1" />
          <speciesReference constant="true" species="M_adp_c" stoichiometry="1" />
          <speciesReference constant="true" species="M_pi_c" stoichiometry="1" />
        </listOfProducts>
        <fbc:geneProductAssociation>
          <fbc:and>
            <fbc:geneProductRef fbc:geneProduct="G_b1709" />
            <fbc:geneProductRef fbc:geneProduct="G_b0158" />
            <fbc:geneProductRef fbc:geneProduct="G_b3966" />
            <fbc:geneProductRef fbc:geneProduct="G_b1711" />
          </fbc:and>
        </fbc:geneProductAssociation>
      </reaction>
      <reaction fast="false" id="R_CBLAT_DELETE" name="cob(I)alamin adenosyltransferase" reversible="true" fbc:lowerFluxBound="cobra_default_lb" fbc:upperFluxBound="cobra_default_ub">
        <listOfReactants>
          <speciesReference constant="true" species="M_h2o_c" stoichiometry="1" />
          <speciesReference constant="true" species="M_cbl1_c" stoichiometry="1" />
          <speciesReference constant="true" species="M_atp_c" stoichiometry="1" />
        </listOfReactants>
        <listOfProducts>
          <speciesReference constant="true" species="M_ppi_c" stoichiometry="1" />
          <speciesReference constant="true" species="M_pi_c" stoichiometry="1" />
          <speciesReference constant="true" species="M_adocbl_c" stoichiometry="1" />
        </listOfProducts>
        <fbc:geneProductAssociation>
          <fbc:geneProductRef fbc:geneProduct="G_b1270" />
        </fbc:geneProductAssociation>
      </reaction>
      <reaction fast="false" id="R_CBMK" name="Carbamate kinase" reversible="false" fbc:lowerFluxBound="cobra_0_bound" fbc:upperFluxBound="cobra_default_ub">
        <listOfReactants>
          <speciesReference constant="true" species="M_co2_c" stoichiometry="1" />
          <speciesReference constant="true" species="M_atp_c" stoichiometry="1" />
          <speciesReference constant="true" species="M_nh4_c" stoichiometry="1" />
        </listOfReactants>
        <listOfProducts>
          <speciesReference constant="true" species="M_cbp_c" stoichiometry="1" />
          <speciesReference constant="true" species="M_h_c" stoichiometry="2" />
          <speciesReference constant="true" species="M_adp_c" stoichiometry="1" />
        </listOfProducts>
        <fbc:geneProductAssociation>
          <fbc:or>
            <fbc:geneProductRef fbc:geneProduct="G_b0521" />
            <fbc:geneProductRef fbc:geneProduct="G_b0323" />
            <fbc:geneProductRef fbc:geneProduct="G_b2874" />
          </fbc:or>
        </fbc:geneProductAssociation>
      </reaction>
      <reaction fast="false" id="R_CBPS" name="carbamoyl-phosphate synthase (glutamine-hydrolysing)" reversible="false" fbc:lowerFluxBound="cobra_0_bound" fbc:upperFluxBound="cobra_default_ub">
        <listOfReactants>
          <speciesReference constant="true" species="M_h2o_c" stoichiometry="1" />
          <speciesReference constant="true" species="M_atp_c" stoichiometry="2" />
          <speciesReference constant="true" species="M_gln_DASH_L_c" stoichiometry="1" />
          <speciesReference constant="true" species="M_hco3_c" stoichiometry="1" />
        </listOfReactants>
        <listOfProducts>
          <speciesReference constant="true" species="M_glu_DASH_L_c" stoichiometry="1" />
          <speciesReference constant="true" species="M_pi_c" stoichiometry="1" />
          <speciesReference constant="true" species="M_h_c" stoichiometry="2" />
          <speciesReference constant="true" species="M_adp_c" stoichiometry="2" />
          <speciesReference constant="true" species="M_cbp_c" stoichiometry="1" />
        </listOfProducts>
        <fbc:geneProductAssociation>
          <fbc:and>
            <fbc:geneProductRef fbc:geneProduct="G_b0032" />
            <fbc:geneProductRef fbc:geneProduct="G_b0033" />
          </fbc:and>
        </fbc:geneProductAssociation>
      </reaction>
      <reaction fast="false" id="R_CDAPPA_EC" name="CDP-Diacylglycerol pyrophostatase (Ecoli)" reversible="false" fbc:lowerFluxBound="cobra_0_bound" fbc:upperFluxBound="cobra_default_ub">
        <listOfReactants>
          <speciesReference constant="true" species="M_h2o_c" stoichiometry="1" />
          <speciesReference constant="true" species="M_cdpdag_EC_c" stoichiometry="0.02" />
        </listOfReactants>
        <listOfProducts>
          <speciesReference constant="true" species="M_h_c" stoichiometry="2" />
          <speciesReference constant="true" species="M_cmp_c" stoichiometry="1" />
          <speciesReference constant="true" species="M_pa_EC_c" stoichiometry="0.02" />
        </listOfProducts>
        <fbc:geneProductAssociation>
          <fbc:geneProductRef fbc:geneProduct="G_b3918" />
        </fbc:geneProductAssociation>
      </reaction>
      <reaction fast="false" id="R_CDPMEK" name="4-(cytidine 5'-diphospho)-2-C-methyl-D-erythritol kinase" reversible="false" fbc:lowerFluxBound="cobra_0_bound" fbc:upperFluxBound="cobra_default_ub">
        <listOfReactants>
          <speciesReference constant="true" species="M_4c2me_c" stoichiometry="1" />
          <speciesReference constant="true" species="M_atp_c" stoichiometry="1" />
        </listOfReactants>
        <listOfProducts>
          <speciesReference constant="true" species="M_h_c" stoichiometry="1" />
          <speciesReference constant="true" species="M_adp_c" stoichiometry="1" />
          <speciesReference constant="true" species="M_2p4c2me_c" stoichiometry="1" />
        </listOfProducts>
        <fbc:geneProductAssociation>
          <fbc:geneProductRef fbc:geneProduct="G_b1208" />
        </fbc:geneProductAssociation>
      </reaction>
      <reaction fast="false" id="R_CHLabc" name="choline transport via ABC system" reversible="false" fbc:lowerFluxBound="cobra_0_bound" fbc:upperFluxBound="cobra_default_ub">
        <listOfReactants>
          <speciesReference constant="true" species="M_h2o_c" stoichiometry="1" />
          <speciesReference constant="true" species="M_chol_e" stoichiometry="1" />
          <speciesReference constant="true" species="M_atp_c" stoichiometry="1" />
        </listOfReactants>
        <listOfProducts>
          <speciesReference constant="true" species="M_pi_c" stoichiometry="1" />
          <speciesReference constant="true" species="M_h_c" stoichiometry="1" />
          <speciesReference constant="true" species="M_adp_c" stoichiometry="1" />
          <speciesReference constant="true" species="M_chol_c" stoichiometry="1" />
        </listOfProducts>
        <fbc:geneProductAssociation>
          <fbc:and>
            <fbc:geneProductRef fbc:geneProduct="G_b2128" />
            <fbc:geneProductRef fbc:geneProduct="G_b2130" />
            <fbc:geneProductRef fbc:geneProduct="G_b2131" />
            <fbc:geneProductRef fbc:geneProduct="G_b2129" />
          </fbc:and>
        </fbc:geneProductAssociation>
      </reaction>
      <reaction fast="false" id="R_CHLt2r" name="choline transport via proton symport, reversible" reversible="true" fbc:lowerFluxBound="cobra_default_lb" fbc:upperFluxBound="cobra_default_ub">
        <listOfReactants>
          <speciesReference constant="true" species="M_chol_e" stoichiometry="1" />
          <speciesReference constant="true" species="M_h_e" stoichiometry="1" />
        </listOfReactants>
        <listOfProducts>
          <speciesReference constant="true" species="M_h_c" stoichiometry="1" />
          <speciesReference constant="true" species="M_chol_c" stoichiometry="1" />
        </listOfProducts>
        <fbc:geneProductAssociation>
          <fbc:or>
            <fbc:geneProductRef fbc:geneProduct="G_b0314" />
            <fbc:geneProductRef fbc:geneProduct="G_b1801" />
          </fbc:or>
        </fbc:geneProductAssociation>
      </reaction>
      <reaction fast="false" id="R_CHORM" name="chorismate mutase" reversible="false" fbc:lowerFluxBound="cobra_0_bound" fbc:upperFluxBound="cobra_default_ub">
        <listOfReactants>
          <speciesReference constant="true" species="M_chor_c" stoichiometry="1" />
        </listOfReactants>
        <listOfProducts>
          <speciesReference constant="true" species="M_pphn_c" stoichiometry="1" />
        </listOfProducts>
        <fbc:geneProductAssociation>
          <fbc:or>
            <fbc:geneProductRef fbc:geneProduct="G_b2600" />
            <fbc:geneProductRef fbc:geneProduct="G_b2599" />
          </fbc:or>
        </fbc:geneProductAssociation>
      </reaction>
      <reaction fast="false" id="R_CHORS" name="chorismate synthase" reversible="false" fbc:lowerFluxBound="cobra_0_bound" fbc:upperFluxBound="cobra_default_ub">
        <listOfReactants>
          <speciesReference constant="true" species="M_3psme_c" stoichiometry="1" />
        </listOfReactants>
        <listOfProducts>
          <speciesReference constant="true" species="M_pi_c" stoichiometry="1" />
          <speciesReference constant="true" species="M_chor_c" stoichiometry="1" />
        </listOfProducts>
        <fbc:geneProductAssociation>
          <fbc:geneProductRef fbc:geneProduct="G_b2329" />
        </fbc:geneProductAssociation>
      </reaction>
      <reaction fast="false" id="R_CHRPL" name="Chorismate pyruvate lyase" reversible="false" fbc:lowerFluxBound="cobra_0_bound" fbc:upperFluxBound="cobra_default_ub">
        <listOfReactants>
          <speciesReference constant="true" species="M_chor_c" stoichiometry="1" />
        </listOfReactants>
        <listOfProducts>
          <speciesReference constant="true" species="M_pyr_c" stoichiometry="1" />
          <speciesReference constant="true" species="M_4hbz_c" stoichiometry="1" />
        </listOfProducts>
        <fbc:geneProductAssociation>
          <fbc:geneProductRef fbc:geneProduct="G_b4039" />
        </fbc:geneProductAssociation>
      </reaction>
      <reaction fast="false" id="R_CINNDO" name="Cinnamate dioxygenase" reversible="false" fbc:lowerFluxBound="cobra_0_bound" fbc:upperFluxBound="cobra_default_ub">
        <listOfReactants>
          <speciesReference constant="true" species="M_o2_c" stoichiometry="1" />
          <speciesReference constant="true" species="M_h_c" stoichiometry="1" />
          <speciesReference constant="true" species="M_nadh_c" stoichiometry="1" />
          <speciesReference constant="true" species="M_cinnm_c" stoichiometry="1" />
        </listOfReactants>
        <listOfProducts>
          <speciesReference constant="true" species="M_cenchddd_c" stoichiometry="1" />
          <speciesReference constant="true" species="M_nad_c" stoichiometry="1" />
        </listOfProducts>
        <fbc:geneProductAssociation>
          <fbc:and>
            <fbc:geneProductRef fbc:geneProduct="G_b2542" />
            <fbc:geneProductRef fbc:geneProduct="G_b2539" />
            <fbc:geneProductRef fbc:geneProduct="G_b2538" />
            <fbc:geneProductRef fbc:geneProduct="G_b2540" />
          </fbc:and>
        </fbc:geneProductAssociation>
      </reaction>
      <reaction fast="false" id="R_CITL" name="Citrate lyase" reversible="false" fbc:lowerFluxBound="cobra_0_bound" fbc:upperFluxBound="cobra_default_ub">
        <listOfReactants>
          <speciesReference constant="true" species="M_cit_c" stoichiometry="1" />
        </listOfReactants>
        <listOfProducts>
          <speciesReference constant="true" species="M_ac_c" stoichiometry="1" />
          <speciesReference constant="true" species="M_oaa_c" stoichiometry="1" />
        </listOfProducts>
        <fbc:geneProductAssociation>
          <fbc:and>
            <fbc:geneProductRef fbc:geneProduct="G_b0615" />
            <fbc:geneProductRef fbc:geneProduct="G_b0616" />
            <fbc:geneProductRef fbc:geneProduct="G_b0617" />
          </fbc:and>
        </fbc:geneProductAssociation>
      </reaction>
      <reaction fast="false" id="R_CITt7" name="Citrate transport via succinate antiport" reversible="false" fbc:lowerFluxBound="cobra_0_bound" fbc:upperFluxBound="cobra_default_ub">
        <listOfReactants>
          <speciesReference constant="true" species="M_cit_e" stoichiometry="1" />
          <speciesReference constant="true" species="M_succ_c" stoichiometry="1" />
        </listOfReactants>
        <listOfProducts>
          <speciesReference constant="true" species="M_succ_e" stoichiometry="1" />
          <speciesReference constant="true" species="M_cit_c" stoichiometry="1" />
        </listOfProducts>
        <fbc:geneProductAssociation>
          <fbc:geneProductRef fbc:geneProduct="G_b0612" />
        </fbc:geneProductAssociation>
      </reaction>
      <reaction fast="false" id="R_CLPNS_EC" name="Cardiolipin Synthase (E.coli)" reversible="true" fbc:lowerFluxBound="cobra_default_lb" fbc:upperFluxBound="cobra_default_ub">
        <listOfReactants>
          <speciesReference constant="true" species="M_pg_EC_c" stoichiometry="0.04" />
        </listOfReactants>
        <listOfProducts>
          <speciesReference constant="true" species="M_glyc_c" stoichiometry="1" />
          <speciesReference constant="true" species="M_clpn_EC_c" stoichiometry="0.02" />
        </listOfProducts>
        <fbc:geneProductAssociation>
          <fbc:geneProductRef fbc:geneProduct="G_b1249" />
        </fbc:geneProductAssociation>
      </reaction>
      <reaction fast="false" id="R_CMPN" name="CMP nucleosidase" reversible="false" fbc:lowerFluxBound="cobra_0_bound" fbc:upperFluxBound="cobra_default_ub">
        <listOfReactants>
          <speciesReference constant="true" species="M_h2o_c" stoichiometry="1" />
          <speciesReference constant="true" species="M_cmp_c" stoichiometry="1" />
        </listOfReactants>
        <listOfProducts>
          <speciesReference constant="true" species="M_r5p_c" stoichiometry="1" />
          <speciesReference constant="true" species="M_csn_c" stoichiometry="1" />
        </listOfProducts>
      </reaction>
      <reaction fast="false" id="R_CO2t" name="CO2 transporter via diffusion" reversible="true" fbc:lowerFluxBound="cobra_default_lb" fbc:upperFluxBound="cobra_default_ub">
        <listOfReactants>
          <speciesReference constant="true" species="M_co2_e" stoichiometry="1" />
        </listOfReactants>
        <listOfProducts>
          <speciesReference constant="true" species="M_co2_c" stoichiometry="1" />
        </listOfProducts>
      </reaction>
      <reaction fast="false" id="R_CPPPGO" name="coproporphyrinogen oxidase (O2 required)" reversible="false" fbc:lowerFluxBound="cobra_0_bound" fbc:upperFluxBound="cobra_default_ub">
        <listOfReactants>
          <speciesReference constant="true" species="M_h_c" stoichiometry="2" />
          <speciesReference constant="true" species="M_o2_c" stoichiometry="1" />
          <speciesReference constant="true" species="M_cpppg3_c" stoichiometry="1" />
        </listOfReactants>
        <listOfProducts>
          <speciesReference constant="true" species="M_h2o_c" stoichiometry="2" />
          <speciesReference constant="true" species="M_co2_c" stoichiometry="2" />
          <speciesReference constant="true" species="M_pppg9_c" stoichiometry="1" />
        </listOfProducts>
        <fbc:geneProductAssociation>
          <fbc:geneProductRef fbc:geneProduct="G_b2436" />
        </fbc:geneProductAssociation>
      </reaction>
      <reaction fast="false" id="R_CRNBTCT" name="gamma-butyrobetainyl-CoA: carnitine CoA transferase" reversible="true" fbc:lowerFluxBound="cobra_default_lb" fbc:upperFluxBound="cobra_default_ub">
        <listOfReactants>
          <speciesReference constant="true" species="M_crn_c" stoichiometry="1" />
          <speciesReference constant="true" species="M_bbtcoa_c" stoichiometry="1" />
        </listOfReactants>
        <listOfProducts>
          <speciesReference constant="true" species="M_gbbtn_c" stoichiometry="1" />
          <speciesReference constant="true" species="M_crncoa_c" stoichiometry="1" />
        </listOfProducts>
        <fbc:geneProductAssociation>
          <fbc:geneProductRef fbc:geneProduct="G_b0038" />
        </fbc:geneProductAssociation>
      </reaction>
      <reaction fast="false" id="R_CRNCBCT" name="crotonobetainyl-CoA: carnitine CoA transferase" reversible="true" fbc:lowerFluxBound="cobra_default_lb" fbc:upperFluxBound="cobra_default_ub">
        <listOfReactants>
          <speciesReference constant="true" species="M_crn_c" stoichiometry="1" />
          <speciesReference constant="true" species="M_ctbtcoa_c" stoichiometry="1" />
        </listOfReactants>
        <listOfProducts>
          <speciesReference constant="true" species="M_ctbt_c" stoichiometry="1" />
          <speciesReference constant="true" species="M_crncoa_c" stoichiometry="1" />
        </listOfProducts>
        <fbc:geneProductAssociation>
          <fbc:geneProductRef fbc:geneProduct="G_b0038" />
        </fbc:geneProductAssociation>
      </reaction>
      <reaction fast="false" id="R_CRNCDH" name="Carnityl-CoA dehydratse" reversible="true" fbc:lowerFluxBound="cobra_default_lb" fbc:upperFluxBound="cobra_default_ub">
        <listOfReactants>
          <speciesReference constant="true" species="M_crncoa_c" stoichiometry="1" />
        </listOfReactants>
        <listOfProducts>
          <speciesReference constant="true" species="M_h2o_c" stoichiometry="1" />
          <speciesReference constant="true" species="M_ctbtcoa_c" stoichiometry="1" />
        </listOfProducts>
        <fbc:geneProductAssociation>
          <fbc:geneProductRef fbc:geneProduct="G_b0036" />
        </fbc:geneProductAssociation>
      </reaction>
      <reaction fast="false" id="R_CRNt7" name="Carnitine/butyrobetaine antiporter" reversible="false" fbc:lowerFluxBound="cobra_0_bound" fbc:upperFluxBound="cobra_default_ub">
        <listOfReactants>
          <speciesReference constant="true" species="M_gbbtn_c" stoichiometry="1" />
          <speciesReference constant="true" species="M_crn_e" stoichiometry="1" />
        </listOfReactants>
        <listOfProducts>
          <speciesReference constant="true" species="M_crn_c" stoichiometry="1" />
          <speciesReference constant="true" species="M_gbbtn_e" stoichiometry="1" />
        </listOfProducts>
        <fbc:geneProductAssociation>
          <fbc:geneProductRef fbc:geneProduct="G_b0040" />
        </fbc:geneProductAssociation>
      </reaction>
      <reaction fast="false" id="R_CS" name="citrate synthase" reversible="false" fbc:lowerFluxBound="cobra_0_bound" fbc:upperFluxBound="cobra_default_ub">
        <listOfReactants>
          <speciesReference constant="true" species="M_h2o_c" stoichiometry="1" />
          <speciesReference constant="true" species="M_accoa_c" stoichiometry="1" />
          <speciesReference constant="true" species="M_oaa_c" stoichiometry="1" />
        </listOfReactants>
        <listOfProducts>
          <speciesReference constant="true" species="M_h_c" stoichiometry="1" />
          <speciesReference constant="true" species="M_cit_c" stoichiometry="1" />
          <speciesReference constant="true" species="M_coa_c" stoichiometry="1" />
        </listOfProducts>
        <fbc:geneProductAssociation>
          <fbc:geneProductRef fbc:geneProduct="G_b0720" />
        </fbc:geneProductAssociation>
      </reaction>
      <reaction fast="false" id="R_CSND" name="Cytosine deaminase" reversible="false" fbc:lowerFluxBound="cobra_0_bound" fbc:upperFluxBound="cobra_default_ub">
        <listOfReactants>
          <speciesReference constant="true" species="M_h2o_c" stoichiometry="1" />
          <speciesReference constant="true" species="M_csn_c" stoichiometry="1" />
          <speciesReference constant="true" species="M_h_c" stoichiometry="1" />
        </listOfReactants>
        <listOfProducts>
          <speciesReference constant="true" species="M_ura_c" stoichiometry="1" />
          <speciesReference constant="true" species="M_nh4_c" stoichiometry="1" />
        </listOfProducts>
        <fbc:geneProductAssociation>
          <fbc:geneProductRef fbc:geneProduct="G_b0337" />
        </fbc:geneProductAssociation>
      </reaction>
      <reaction fast="false" id="R_CSNt2" name="cytosine transport in via proton symport" reversible="false" fbc:lowerFluxBound="cobra_0_bound" fbc:upperFluxBound="cobra_default_ub">
        <listOfReactants>
          <speciesReference constant="true" species="M_h_e" stoichiometry="1" />
          <speciesReference constant="true" species="M_csn_e" stoichiometry="1" />
        </listOfReactants>
        <listOfProducts>
          <speciesReference constant="true" species="M_csn_c" stoichiometry="1" />
          <speciesReference constant="true" species="M_h_c" stoichiometry="1" />
        </listOfProducts>
        <fbc:geneProductAssociation>
          <fbc:geneProductRef fbc:geneProduct="G_b0336" />
        </fbc:geneProductAssociation>
      </reaction>
      <reaction fast="false" id="R_CTPS2" name="CTP synthase (glutamine)" reversible="false" fbc:lowerFluxBound="cobra_0_bound" fbc:upperFluxBound="cobra_default_ub">
        <listOfReactants>
          <speciesReference constant="true" species="M_h2o_c" stoichiometry="1" />
          <speciesReference constant="true" species="M_utp_c" stoichiometry="1" />
          <speciesReference constant="true" species="M_atp_c" stoichiometry="1" />
          <speciesReference constant="true" species="M_gln_DASH_L_c" stoichiometry="1" />
        </listOfReactants>
        <listOfProducts>
          <speciesReference constant="true" species="M_glu_DASH_L_c" stoichiometry="1" />
          <speciesReference constant="true" species="M_pi_c" stoichiometry="1" />
          <speciesReference constant="true" species="M_ctp_c" stoichiometry="1" />
          <speciesReference constant="true" species="M_h_c" stoichiometry="2" />
          <speciesReference constant="true" species="M_adp_c" stoichiometry="1" />
        </listOfProducts>
        <fbc:geneProductAssociation>
          <fbc:geneProductRef fbc:geneProduct="G_b2780" />
        </fbc:geneProductAssociation>
      </reaction>
      <reaction fast="false" id="R_CYANST" name="Cyanide sulfurtransferase" reversible="false" fbc:lowerFluxBound="cobra_0_bound" fbc:upperFluxBound="cobra_default_ub">
        <listOfReactants>
          <speciesReference constant="true" species="M_tsul_c" stoichiometry="1" />
          <speciesReference constant="true" species="M_cyan_c" stoichiometry="1" />
        </listOfReactants>
        <listOfProducts>
          <speciesReference constant="true" species="M_so3_c" stoichiometry="1" />
          <speciesReference constant="true" species="M_tcynt_c" stoichiometry="1" />
          <speciesReference constant="true" species="M_h_c" stoichiometry="1" />
        </listOfProducts>
        <fbc:geneProductAssociation>
          <fbc:geneProductRef fbc:geneProduct="G_b3425" />
        </fbc:geneProductAssociation>
      </reaction>
      <reaction fast="false" id="R_CYNTAH" name="Cyanate aminohydrolase" reversible="false" fbc:lowerFluxBound="cobra_0_bound" fbc:upperFluxBound="cobra_default_ub">
        <listOfReactants>
          <speciesReference constant="true" species="M_h_c" stoichiometry="3" />
          <speciesReference constant="true" species="M_cynt_c" stoichiometry="1" />
          <speciesReference constant="true" species="M_hco3_c" stoichiometry="1" />
        </listOfReactants>
        <listOfProducts>
          <speciesReference constant="true" species="M_co2_c" stoichiometry="2" />
          <speciesReference constant="true" species="M_nh4_c" stoichiometry="1" />
        </listOfProducts>
        <fbc:geneProductAssociation>
          <fbc:geneProductRef fbc:geneProduct="G_b0340" />
        </fbc:geneProductAssociation>
      </reaction>
      <reaction fast="false" id="R_CYNTt2" name="Cyanate transport via proton symport" reversible="false" fbc:lowerFluxBound="cobra_0_bound" fbc:upperFluxBound="cobra_default_ub">
        <listOfReactants>
          <speciesReference constant="true" species="M_cynt_e" stoichiometry="1" />
          <speciesReference constant="true" species="M_h_e" stoichiometry="1" />
        </listOfReactants>
        <listOfProducts>
          <speciesReference constant="true" species="M_h_c" stoichiometry="1" />
          <speciesReference constant="true" species="M_cynt_c" stoichiometry="1" />
        </listOfProducts>
        <fbc:geneProductAssociation>
          <fbc:geneProductRef fbc:geneProduct="G_b0341" />
        </fbc:geneProductAssociation>
      </reaction>
      <reaction fast="false" id="R_CYSDS" name="Cysteine Desulfhydrase" reversible="false" fbc:lowerFluxBound="cobra_0_bound" fbc:upperFluxBound="cobra_default_ub">
        <listOfReactants>
          <speciesReference constant="true" species="M_h2o_c" stoichiometry="1" />
          <speciesReference constant="true" species="M_cys_DASH_L_c" stoichiometry="1" />
        </listOfReactants>
        <listOfProducts>
          <speciesReference constant="true" species="M_pyr_c" stoichiometry="1" />
          <speciesReference constant="true" species="M_h2s_c" stoichiometry="1" />
          <speciesReference constant="true" species="M_nh4_c" stoichiometry="1" />
        </listOfProducts>
        <fbc:geneProductAssociation>
          <fbc:geneProductRef fbc:geneProduct="G_b3708" />
        </fbc:geneProductAssociation>
      </reaction>
      <reaction fast="false" id="R_CYSS" name="cysteine synthase" reversible="false" fbc:lowerFluxBound="cobra_0_bound" fbc:upperFluxBound="cobra_default_ub">
        <listOfReactants>
          <speciesReference constant="true" species="M_h2s_c" stoichiometry="1" />
          <speciesReference constant="true" species="M_acser_c" stoichiometry="1" />
        </listOfReactants>
        <listOfProducts>
          <speciesReference constant="true" species="M_ac_c" stoichiometry="1" />
          <speciesReference constant="true" species="M_h_c" stoichiometry="1" />
          <speciesReference constant="true" species="M_cys_DASH_L_c" stoichiometry="1" />
        </listOfProducts>
        <fbc:geneProductAssociation>
          <fbc:or>
            <fbc:geneProductRef fbc:geneProduct="G_b2414" />
            <fbc:geneProductRef fbc:geneProduct="G_b2421" />
          </fbc:or>
        </fbc:geneProductAssociation>
      </reaction>
      <reaction fast="false" id="R_CYSTL" name="cystathionine b-lyase" reversible="false" fbc:lowerFluxBound="cobra_0_bound" fbc:upperFluxBound="cobra_default_ub">
        <listOfReactants>
          <speciesReference constant="true" species="M_h2o_c" stoichiometry="1" />
          <speciesReference constant="true" species="M_cyst_DASH_L_c" stoichiometry="1" />
        </listOfReactants>
        <listOfProducts>
          <speciesReference constant="true" species="M_pyr_c" stoichiometry="1" />
          <speciesReference constant="true" species="M_hcys_DASH_L_c" stoichiometry="1" />
          <speciesReference constant="true" species="M_nh4_c" stoichiometry="1" />
        </listOfProducts>
        <fbc:geneProductAssociation>
          <fbc:or>
            <fbc:geneProductRef fbc:geneProduct="G_b3008" />
            <fbc:geneProductRef fbc:geneProduct="G_b1622" />
          </fbc:or>
        </fbc:geneProductAssociation>
      </reaction>
      <reaction fast="false" id="R_CYSabc" name="L-cysteine transport via ABC system" reversible="false" fbc:lowerFluxBound="cobra_0_bound" fbc:upperFluxBound="cobra_default_ub">
        <listOfReactants>
          <speciesReference constant="true" species="M_h2o_c" stoichiometry="1" />
          <speciesReference constant="true" species="M_cys_DASH_L_e" stoichiometry="1" />
          <speciesReference constant="true" species="M_atp_c" stoichiometry="1" />
        </listOfReactants>
        <listOfProducts>
          <speciesReference constant="true" species="M_pi_c" stoichiometry="1" />
          <speciesReference constant="true" species="M_h_c" stoichiometry="1" />
          <speciesReference constant="true" species="M_adp_c" stoichiometry="1" />
          <speciesReference constant="true" species="M_cys_DASH_L_c" stoichiometry="1" />
        </listOfProducts>
      </reaction>
      <reaction fast="false" id="R_CYTBD" name="cytochrome oxidase bd (ubiquinol-8: 2 protons)" reversible="false" fbc:lowerFluxBound="cobra_0_bound" fbc:upperFluxBound="cobra_default_ub">
        <listOfReactants>
          <speciesReference constant="true" species="M_h_c" stoichiometry="2" />
          <speciesReference constant="true" species="M_o2_c" stoichiometry="0.5" />
          <speciesReference constant="true" species="M_q8h2_c" stoichiometry="1" />
        </listOfReactants>
        <listOfProducts>
          <speciesReference constant="true" species="M_h2o_c" stoichiometry="1" />
          <speciesReference constant="true" species="M_h_e" stoichiometry="2" />
          <speciesReference constant="true" species="M_q8_c" stoichiometry="1" />
        </listOfProducts>
        <fbc:geneProductAssociation>
          <fbc:and>
            <fbc:geneProductRef fbc:geneProduct="G_b0733" />
            <fbc:geneProductRef fbc:geneProduct="G_b0734" />
          </fbc:and>
        </fbc:geneProductAssociation>
      </reaction>
      <reaction fast="false" id="R_CYTBO3" name="cytochrome oxidase bo3 (ubiquinol-8: 2.5 protons)" reversible="false" fbc:lowerFluxBound="cobra_0_bound" fbc:upperFluxBound="cobra_default_ub">
        <listOfReactants>
          <speciesReference constant="true" species="M_h_c" stoichiometry="2.5" />
          <speciesReference constant="true" species="M_o2_c" stoichiometry="0.5" />
          <speciesReference constant="true" species="M_q8h2_c" stoichiometry="1" />
        </listOfReactants>
        <listOfProducts>
          <speciesReference constant="true" species="M_h2o_c" stoichiometry="1" />
          <speciesReference constant="true" species="M_h_e" stoichiometry="2.5" />
          <speciesReference constant="true" species="M_q8_c" stoichiometry="1" />
        </listOfProducts>
        <fbc:geneProductAssociation>
          <fbc:and>
            <fbc:geneProductRef fbc:geneProduct="G_b0432" />
            <fbc:geneProductRef fbc:geneProduct="G_b0431" />
            <fbc:geneProductRef fbc:geneProduct="G_b0429" />
[truncated: 686,886 more chars]
