# Supplementary material for: Do genome-scale models need exact solvers or clearer standards?
Source: Mol Syst Biol. 2015 Oct 14;11(10):831. doi: 10.15252/msb.20156157 (PMC4631202; doi:10.15252/msb.20156157)
Supplement: Supplementary file 2 — Dataset EV1 [file msb0011-0831-sd2.zip › m_model_collection-master/sbml3/iJS747.xml]

<?xml version='1.0' encoding='UTF-8'?>
<sbml xmlns:fbc="http://www.sbml.org/sbml/level3/version1/fbc/version2" level="3" sboTerm="SBO:0000624" version="1" xmlns="http://www.sbml.org/sbml/level3/version1/core" fbc:required="false">
  <model id="iJS747" fbc:strict="true">
    <listOfUnitDefinitions>
      <unitDefinition id="mmol_per_gDW_per_hr">
        <listOfUnits>
          <unit exponent="1" kind="mole" multiplier="1" scale="-3" />
          <unit exponent="-1" kind="gram" multiplier="1" scale="0" />
          <unit exponent="-1" kind="second" multiplier="3600" scale="0" />
        </listOfUnits>
      </unitDefinition>
    </listOfUnitDefinitions>
    <fbc:listOfObjectives fbc:activeObjective="obj">
      <fbc:objective fbc:id="obj" fbc:type="maximize">
        <fbc:listOfFluxObjectives>
          <fbc:fluxObjective fbc:coefficient="1" fbc:reaction="R_agg_GS13m_2" />
        </fbc:listOfFluxObjectives>
      </fbc:objective>
    </fbc:listOfObjectives>
    <listOfParameters>
      <parameter constant="true" id="cobra_default_lb" sboTerm="SBO:0000626" units="mmol_per_gDW_per_hr" value="-1000" />
      <parameter constant="true" id="cobra_default_ub" sboTerm="SBO:0000626" units="mmol_per_gDW_per_hr" value="1000" />
      <parameter constant="true" id="cobra_0_bound" sboTerm="SBO:0000626" units="mmol_per_gDW_per_hr" value="0" />
    </listOfParameters>
    <listOfCompartments>
      <compartment constant="true" id="c" name="Cytoplasm" />
      <compartment constant="true" id="e" name="Extracellular" />
    </listOfCompartments>
    <listOfSpecies>
      <species boundaryCondition="false" compartment="c" constant="false" hasOnlySubstanceUnits="false" id="M_4hbcoa_c" name="4hbcoa[c]" />
      <species boundaryCondition="false" compartment="c" constant="false" hasOnlySubstanceUnits="false" id="M_h2o_c" name="h2o[c]" />
      <species boundaryCondition="false" compartment="c" constant="false" hasOnlySubstanceUnits="false" id="M_4hbz_c" name="4hbz[c]" />
      <species boundaryCondition="false" compartment="c" constant="false" hasOnlySubstanceUnits="false" id="M_coa_c" name="coa[c]" />
      <species boundaryCondition="false" compartment="c" constant="false" hasOnlySubstanceUnits="false" id="M_h_c" name="h[c]" />
      <species boundaryCondition="false" compartment="c" constant="false" hasOnlySubstanceUnits="false" id="M_ru5p__D_c" name="ru5p-D[c]" />
      <species boundaryCondition="false" compartment="c" constant="false" hasOnlySubstanceUnits="false" id="M_ara5p_c" name="ara5p[c]" />
      <species boundaryCondition="false" compartment="c" constant="false" hasOnlySubstanceUnits="false" id="M_ACP_c" name="ACP[c]" />
      <species boundaryCondition="false" compartment="c" constant="false" hasOnlySubstanceUnits="false" id="M_accoa_c" name="accoa[c]" />
      <species boundaryCondition="false" compartment="c" constant="false" hasOnlySubstanceUnits="false" id="M_acACP_c" name="acACP[c]" />
      <species boundaryCondition="false" compartment="c" constant="false" hasOnlySubstanceUnits="false" id="M_atp_c" name="atp[c]" />
      <species boundaryCondition="false" compartment="c" constant="false" hasOnlySubstanceUnits="false" id="M_ttdca_c" name="ttdca[c]" />
      <species boundaryCondition="false" compartment="c" constant="false" hasOnlySubstanceUnits="false" id="M_amp_c" name="amp[c]" />
      <species boundaryCondition="false" compartment="c" constant="false" hasOnlySubstanceUnits="false" id="M_myrsACP_c" name="myrsACP[c]" />
      <species boundaryCondition="false" compartment="c" constant="false" hasOnlySubstanceUnits="false" id="M_ppi_c" name="ppi[c]" />
      <species boundaryCondition="false" compartment="c" constant="false" hasOnlySubstanceUnits="false" id="M_ttdcea_c" name="ttdcea[c]" />
      <species boundaryCondition="false" compartment="c" constant="false" hasOnlySubstanceUnits="false" id="M_tdeACP_c" name="tdeACP[c]" />
      <species boundaryCondition="false" compartment="c" constant="false" hasOnlySubstanceUnits="false" id="M_hdca_c" name="hdca[c]" />
      <species boundaryCondition="false" compartment="c" constant="false" hasOnlySubstanceUnits="false" id="M_palmACP_c" name="palmACP[c]" />
      <species boundaryCondition="false" compartment="c" constant="false" hasOnlySubstanceUnits="false" id="M_hdcea_c" name="hdcea[c]" />
      <species boundaryCondition="false" compartment="c" constant="false" hasOnlySubstanceUnits="false" id="M_hdeACP_c" name="hdeACP[c]" />
      <species boundaryCondition="false" compartment="c" constant="false" hasOnlySubstanceUnits="false" id="M_ocdcea_c" name="ocdcea[c]" />
      <species boundaryCondition="false" compartment="c" constant="false" hasOnlySubstanceUnits="false" id="M_octeACP_c" name="octeACP[c]" />
      <species boundaryCondition="false" compartment="c" constant="false" hasOnlySubstanceUnits="false" id="M_adcobap_c" name="adcobap[c]" />
      <species boundaryCondition="false" compartment="c" constant="false" hasOnlySubstanceUnits="false" id="M_gtp_c" name="gtp[c]" />
      <species boundaryCondition="false" compartment="c" constant="false" hasOnlySubstanceUnits="false" id="M_adgcoba_c" name="adgcoba[c]" />
      <species boundaryCondition="false" compartment="c" constant="false" hasOnlySubstanceUnits="false" id="M_hco3_c" name="hco3[c]" />
      <species boundaryCondition="false" compartment="c" constant="false" hasOnlySubstanceUnits="false" id="M_adp_c" name="adp[c]" />
      <species boundaryCondition="false" compartment="c" constant="false" hasOnlySubstanceUnits="false" id="M_malcoa_c" name="malcoa[c]" />
      <species boundaryCondition="false" compartment="c" constant="false" hasOnlySubstanceUnits="false" id="M_pi_c" name="pi[c]" />
      <species boundaryCondition="false" compartment="c" constant="false" hasOnlySubstanceUnits="false" id="M_acglu_c" name="acglu[c]" />
      <species boundaryCondition="false" compartment="c" constant="false" hasOnlySubstanceUnits="false" id="M_acg5p_c" name="acg5p[c]" />
      <species boundaryCondition="false" compartment="c" constant="false" hasOnlySubstanceUnits="false" id="M_glu__L_c" name="glu-L[c]" />
      <species boundaryCondition="false" compartment="c" constant="false" hasOnlySubstanceUnits="false" id="M_2obut_c" name="2obut[c]" />
      <species boundaryCondition="false" compartment="c" constant="false" hasOnlySubstanceUnits="false" id="M_pyr_c" name="pyr[c]" />
      <species boundaryCondition="false" compartment="c" constant="false" hasOnlySubstanceUnits="false" id="M_2ahbut_c" name="2ahbut[c]" />
      <species boundaryCondition="false" compartment="c" constant="false" hasOnlySubstanceUnits="false" id="M_co2_c" name="co2[c]" />
      <species boundaryCondition="false" compartment="c" constant="false" hasOnlySubstanceUnits="false" id="M_ac_c" name="ac[c]" />
      <species boundaryCondition="false" compartment="c" constant="false" hasOnlySubstanceUnits="false" id="M_actp_c" name="actp[c]" />
      <species boundaryCondition="false" compartment="c" constant="false" hasOnlySubstanceUnits="false" id="M_alac__S_c" name="alac-S[c]" />
      <species boundaryCondition="false" compartment="c" constant="false" hasOnlySubstanceUnits="false" id="M_malACP_c" name="malACP[c]" />
      <species boundaryCondition="false" compartment="c" constant="false" hasOnlySubstanceUnits="false" id="M_actACP_c" name="actACP[c]" />
      <species boundaryCondition="false" compartment="c" constant="false" hasOnlySubstanceUnits="false" id="M_acmana_c" name="acmana[c]" />
      <species boundaryCondition="false" compartment="c" constant="false" hasOnlySubstanceUnits="false" id="M_pep_c" name="pep[c]" />
      <species boundaryCondition="false" compartment="c" constant="false" hasOnlySubstanceUnits="false" id="M_acnam_c" name="acnam[c]" />
      <species boundaryCondition="false" compartment="c" constant="false" hasOnlySubstanceUnits="false" id="M_cit_c" name="cit[c]" />
      <species boundaryCondition="false" compartment="c" constant="false" hasOnlySubstanceUnits="false" id="M_icit_c" name="icit[c]" />
      <species boundaryCondition="false" compartment="c" constant="false" hasOnlySubstanceUnits="false" id="M_acorn_c" name="acorn[c]" />
      <species boundaryCondition="false" compartment="c" constant="false" hasOnlySubstanceUnits="false" id="M_akg_c" name="akg[c]" />
      <species boundaryCondition="false" compartment="c" constant="false" hasOnlySubstanceUnits="false" id="M_acg5sa_c" name="acg5sa[c]" />
      <species boundaryCondition="false" compartment="c" constant="false" hasOnlySubstanceUnits="false" id="M_apoACP_c" name="apoACP[c]" />
      <species boundaryCondition="false" compartment="c" constant="false" hasOnlySubstanceUnits="false" id="M_pap_c" name="pap[c]" />
      <species boundaryCondition="false" compartment="e" constant="false" hasOnlySubstanceUnits="false" id="M_ac_e" name="ac[e]" />
      <species boundaryCondition="false" compartment="e" constant="false" hasOnlySubstanceUnits="false" id="M_h_e" name="h[e]" />
      <species boundaryCondition="false" compartment="c" constant="false" hasOnlySubstanceUnits="false" id="M_4adcho_c" name="4adcho[c]" />
      <species boundaryCondition="false" compartment="c" constant="false" hasOnlySubstanceUnits="false" id="M_4abz_c" name="4abz[c]" />
      <species boundaryCondition="false" compartment="c" constant="false" hasOnlySubstanceUnits="false" id="M_adcoba_c" name="adcoba[c]" />
      <species boundaryCondition="false" compartment="c" constant="false" hasOnlySubstanceUnits="false" id="M_1ap2ol_c" name="1ap2ol[c]" />
      <species boundaryCondition="false" compartment="c" constant="false" hasOnlySubstanceUnits="false" id="M_adcobhex_c" name="adcobhex[c]" />
      <species boundaryCondition="false" compartment="c" constant="false" hasOnlySubstanceUnits="false" id="M_adcobdam_c" name="adcobdam[c]" />
      <species boundaryCondition="false" compartment="c" constant="false" hasOnlySubstanceUnits="false" id="M_gln__L_c" name="gln-L[c]" />
      <species boundaryCondition="false" compartment="c" constant="false" hasOnlySubstanceUnits="false" id="M_1ap2olp_c" name="1ap2olp[c]" />
      <species boundaryCondition="false" compartment="c" constant="false" hasOnlySubstanceUnits="false" id="M_chor_c" name="chor[c]" />
      <species boundaryCondition="false" compartment="c" constant="false" hasOnlySubstanceUnits="false" id="M_pppi_c" name="pppi[c]" />
      <species boundaryCondition="false" compartment="c" constant="false" hasOnlySubstanceUnits="false" id="M_gdp_c" name="gdp[c]" />
      <species boundaryCondition="false" compartment="c" constant="false" hasOnlySubstanceUnits="false" id="M_itp_c" name="itp[c]" />
      <species boundaryCondition="false" compartment="c" constant="false" hasOnlySubstanceUnits="false" id="M_idp_c" name="idp[c]" />
      <species boundaryCondition="false" compartment="c" constant="false" hasOnlySubstanceUnits="false" id="M_adn_c" name="adn[c]" />
      <species boundaryCondition="false" compartment="c" constant="false" hasOnlySubstanceUnits="false" id="M_adprib_c" name="adprib[c]" />
      <species boundaryCondition="false" compartment="c" constant="false" hasOnlySubstanceUnits="false" id="M_r5p_c" name="r5p[c]" />
      <species boundaryCondition="false" compartment="c" constant="false" hasOnlySubstanceUnits="false" id="M_ade_c" name="ade[c]" />
      <species boundaryCondition="false" compartment="c" constant="false" hasOnlySubstanceUnits="false" id="M_prpp_c" name="prpp[c]" />
      <species boundaryCondition="false" compartment="c" constant="false" hasOnlySubstanceUnits="false" id="M_dcamp_c" name="dcamp[c]" />
      <species boundaryCondition="false" compartment="c" constant="false" hasOnlySubstanceUnits="false" id="M_fum_c" name="fum[c]" />
      <species boundaryCondition="false" compartment="c" constant="false" hasOnlySubstanceUnits="false" id="M_25aics_c" name="25aics[c]" />
      <species boundaryCondition="false" compartment="c" constant="false" hasOnlySubstanceUnits="false" id="M_aicar_c" name="aicar[c]" />
      <species boundaryCondition="false" compartment="c" constant="false" hasOnlySubstanceUnits="false" id="M_asp__L_c" name="asp-L[c]" />
      <species boundaryCondition="false" compartment="c" constant="false" hasOnlySubstanceUnits="false" id="M_imp_c" name="imp[c]" />
      <species boundaryCondition="false" compartment="c" constant="false" hasOnlySubstanceUnits="false" id="M_12dag3p_c" name="12dag3p[c]" />
      <species boundaryCondition="false" compartment="c" constant="false" hasOnlySubstanceUnits="false" id="M_1ag3p_c" name="1ag3p[c]" />
      <species boundaryCondition="false" compartment="c" constant="false" hasOnlySubstanceUnits="false" id="M_acoa_c" name="acoa[c]" />
      <species boundaryCondition="false" compartment="c" constant="false" hasOnlySubstanceUnits="false" id="M_nadp_c" name="nadp[c]" />
      <species boundaryCondition="false" compartment="c" constant="false" hasOnlySubstanceUnits="false" id="M_nadph_c" name="nadph[c]" />
      <species boundaryCondition="false" compartment="c" constant="false" hasOnlySubstanceUnits="false" id="M_ahcys_c" name="ahcys[c]" />
      <species boundaryCondition="false" compartment="c" constant="false" hasOnlySubstanceUnits="false" id="M_hcys__L_c" name="hcys-L[c]" />
      <species boundaryCondition="false" compartment="c" constant="false" hasOnlySubstanceUnits="false" id="M_rhcys_c" name="rhcys[c]" />
      <species boundaryCondition="false" compartment="c" constant="false" hasOnlySubstanceUnits="false" id="M_air_c" name="air[c]" />
      <species boundaryCondition="false" compartment="c" constant="false" hasOnlySubstanceUnits="false" id="M_4ahmmp_c" name="4ahmmp[c]" />
      <species boundaryCondition="false" compartment="c" constant="false" hasOnlySubstanceUnits="false" id="M_gcald_c" name="gcald[c]" />
      <species boundaryCondition="false" compartment="c" constant="false" hasOnlySubstanceUnits="false" id="M_o2_c" name="o2[c]" />
      <species boundaryCondition="false" compartment="c" constant="false" hasOnlySubstanceUnits="false" id="M_10fthf_c" name="10fthf[c]" />
      <species boundaryCondition="false" compartment="c" constant="false" hasOnlySubstanceUnits="false" id="M_fprica_c" name="fprica[c]" />
      <species boundaryCondition="false" compartment="c" constant="false" hasOnlySubstanceUnits="false" id="M_thf_c" name="thf[c]" />
      <species boundaryCondition="false" compartment="c" constant="false" hasOnlySubstanceUnits="false" id="M_5aizc_c" name="5aizc[c]" />
      <species boundaryCondition="false" compartment="c" constant="false" hasOnlySubstanceUnits="false" id="M_nad_c" name="nad[c]" />
      <species boundaryCondition="false" compartment="c" constant="false" hasOnlySubstanceUnits="false" id="M_nadh_c" name="nadh[c]" />
      <species boundaryCondition="false" compartment="c" constant="false" hasOnlySubstanceUnits="false" id="M_succoa_c" name="succoa[c]" />
      <species boundaryCondition="false" compartment="c" constant="false" hasOnlySubstanceUnits="false" id="M_ala__D_c" name="ala-D[c]" />
      <species boundaryCondition="false" compartment="c" constant="false" hasOnlySubstanceUnits="false" id="M_alaala_c" name="alaala[c]" />
      <species boundaryCondition="false" compartment="c" constant="false" hasOnlySubstanceUnits="false" id="M_ala__L_c" name="ala-L[c]" />
      <species boundaryCondition="false" compartment="c" constant="false" hasOnlySubstanceUnits="false" id="M_nh4_c" name="nh4[c]" />
      <species boundaryCondition="false" compartment="c" constant="false" hasOnlySubstanceUnits="false" id="M_trnaala_c" name="trnaala[c]" />
      <species boundaryCondition="false" compartment="c" constant="false" hasOnlySubstanceUnits="false" id="M_alatrna_c" name="alatrna[c]" />
      <species boundaryCondition="false" compartment="c" constant="false" hasOnlySubstanceUnits="false" id="M_acald_c" name="acald[c]" />
      <species boundaryCondition="false" compartment="c" constant="false" hasOnlySubstanceUnits="false" id="M_acmama_c" name="acmama[c]" />
      <species boundaryCondition="false" compartment="c" constant="false" hasOnlySubstanceUnits="false" id="M_acmam_c" name="acmam[c]" />
      <species boundaryCondition="false" compartment="c" constant="false" hasOnlySubstanceUnits="false" id="M_malt_c" name="malt[c]" />
      <species boundaryCondition="false" compartment="c" constant="false" hasOnlySubstanceUnits="false" id="M_malttr_c" name="malttr[c]" />
      <species boundaryCondition="false" compartment="c" constant="false" hasOnlySubstanceUnits="false" id="M_glc__D_c" name="glc-D[c]" />
      <species boundaryCondition="false" compartment="c" constant="false" hasOnlySubstanceUnits="false" id="M_maltttr_c" name="maltttr[c]" />
      <species boundaryCondition="false" compartment="c" constant="false" hasOnlySubstanceUnits="false" id="M_maltpt_c" name="maltpt[c]" />
      <species boundaryCondition="false" compartment="c" constant="false" hasOnlySubstanceUnits="false" id="M_malthx_c" name="malthx[c]" />
      <species boundaryCondition="false" compartment="c" constant="false" hasOnlySubstanceUnits="false" id="M_malthp_c" name="malthp[c]" />
      <species boundaryCondition="false" compartment="c" constant="false" hasOnlySubstanceUnits="false" id="M_8aonn_c" name="8aonn[c]" />
      <species boundaryCondition="false" compartment="c" constant="false" hasOnlySubstanceUnits="false" id="M_amet_c" name="amet[c]" />
      <species boundaryCondition="false" compartment="c" constant="false" hasOnlySubstanceUnits="false" id="M_amob_c" name="amob[c]" />
      <species boundaryCondition="false" compartment="c" constant="false" hasOnlySubstanceUnits="false" id="M_dann_c" name="dann[c]" />
      <species boundaryCondition="false" compartment="c" constant="false" hasOnlySubstanceUnits="false" id="M_2dmmq8_c" name="2dmmq8[c]" />
      <species boundaryCondition="false" compartment="c" constant="false" hasOnlySubstanceUnits="false" id="M_mqn8_c" name="mqn8[c]" />
      <species boundaryCondition="false" compartment="c" constant="false" hasOnlySubstanceUnits="false" id="M_anth_c" name="anth[c]" />
      <species boundaryCondition="false" compartment="c" constant="false" hasOnlySubstanceUnits="false" id="M_pran_c" name="pran[c]" />
      <species boundaryCondition="false" compartment="c" constant="false" hasOnlySubstanceUnits="false" id="M_antim_c" name="antim[c]" />
      <species boundaryCondition="false" compartment="e" constant="false" hasOnlySubstanceUnits="false" id="M_antim_e" name="antim[e]" />
      <species boundaryCondition="false" compartment="c" constant="false" hasOnlySubstanceUnits="false" id="M_pmcoa_c" name="pmcoa[c]" />
      <species boundaryCondition="false" compartment="c" constant="false" hasOnlySubstanceUnits="false" id="M_thdp_c" name="thdp[c]" />
      <species boundaryCondition="false" compartment="c" constant="false" hasOnlySubstanceUnits="false" id="M_acamoxm_c" name="acamoxm[c]" />
      <species boundaryCondition="false" compartment="c" constant="false" hasOnlySubstanceUnits="false" id="M_5apru_c" name="5apru[c]" />
      <species boundaryCondition="false" compartment="c" constant="false" hasOnlySubstanceUnits="false" id="M_5aprbu_c" name="5aprbu[c]" />
      <species boundaryCondition="false" compartment="c" constant="false" hasOnlySubstanceUnits="false" id="M_aps_c" name="aps[c]" />
      <species boundaryCondition="false" compartment="c" constant="false" hasOnlySubstanceUnits="false" id="M_trdrd_c" name="trdrd[c]" />
      <species boundaryCondition="false" compartment="c" constant="false" hasOnlySubstanceUnits="false" id="M_so3_c" name="so3[c]" />
      <species boundaryCondition="false" compartment="c" constant="false" hasOnlySubstanceUnits="false" id="M_trdox_c" name="trdox[c]" />
      <species boundaryCondition="false" compartment="c" constant="false" hasOnlySubstanceUnits="false" id="M_3fpyr_c" name="3fpyr[c]" />
      <species boundaryCondition="false" compartment="c" constant="false" hasOnlySubstanceUnits="false" id="M_arg__L_c" name="arg-L[c]" />
      <species boundaryCondition="false" compartment="c" constant="false" hasOnlySubstanceUnits="false" id="M_agm_c" name="agm[c]" />
      <species boundaryCondition="false" compartment="c" constant="false" hasOnlySubstanceUnits="false" id="M_argsuc_c" name="argsuc[c]" />
      <species boundaryCondition="false" compartment="c" constant="false" hasOnlySubstanceUnits="false" id="M_citr__L_c" name="citr-L[c]" />
      <species boundaryCondition="false" compartment="c" constant="false" hasOnlySubstanceUnits="false" id="M_trnaarg_c" name="trnaarg[c]" />
      <species boundaryCondition="false" compartment="c" constant="false" hasOnlySubstanceUnits="false" id="M_argtrna_c" name="argtrna[c]" />
      <species boundaryCondition="false" compartment="c" constant="false" hasOnlySubstanceUnits="false" id="M_arsna_c" name="arsna[c]" />
      <species boundaryCondition="false" compartment="e" constant="false" hasOnlySubstanceUnits="false" id="M_arsna_e" name="arsna[e]" />
      <species boundaryCondition="false" compartment="c" constant="false" hasOnlySubstanceUnits="false" id="M_arsni2_c" name="arsni2[c]" />
      <species boundaryCondition="false" compartment="e" constant="false" hasOnlySubstanceUnits="false" id="M_arsni2_e" name="arsni2[e]" />
      <species boundaryCondition="false" compartment="c" constant="false" hasOnlySubstanceUnits="false" id="M_aspsa_c" name="aspsa[c]" />
      <species boundaryCondition="false" compartment="c" constant="false" hasOnlySubstanceUnits="false" id="M_4pasp_c" name="4pasp[c]" />
      <species boundaryCondition="false" compartment="c" constant="false" hasOnlySubstanceUnits="false" id="M_asn__L_c" name="asn-L[c]" />
      <species boundaryCondition="false" compartment="c" constant="false" hasOnlySubstanceUnits="false" id="M_trnaasn_c" name="trnaasn[c]" />
      <species boundaryCondition="false" compartment="c" constant="false" hasOnlySubstanceUnits="false" id="M_asntrna_c" name="asntrna[c]" />
      <species boundaryCondition="false" compartment="c" constant="false" hasOnlySubstanceUnits="false" id="M_ala__B_c" name="ala-B[c]" />
      <species boundaryCondition="false" compartment="c" constant="false" hasOnlySubstanceUnits="false" id="M_cbp_c" name="cbp[c]" />
      <species boundaryCondition="false" compartment="c" constant="false" hasOnlySubstanceUnits="false" id="M_cbasp_c" name="cbasp[c]" />
      <species boundaryCondition="false" compartment="c" constant="false" hasOnlySubstanceUnits="false" id="M_iasp_c" name="iasp[c]" />
      <species boundaryCondition="false" compartment="c" constant="false" hasOnlySubstanceUnits="false" id="M_oaa_c" name="oaa[c]" />
      <species boundaryCondition="false" compartment="c" constant="false" hasOnlySubstanceUnits="false" id="M_trnaasp_c" name="trnaasp[c]" />
      <species boundaryCondition="false" compartment="c" constant="false" hasOnlySubstanceUnits="false" id="M_asptrna_c" name="asptrna[c]" />
      <species boundaryCondition="false" compartment="c" constant="false" hasOnlySubstanceUnits="false" id="M_succ_c" name="succ[c]" />
      <species boundaryCondition="false" compartment="c" constant="false" hasOnlySubstanceUnits="false" id="M_prbatp_c" name="prbatp[c]" />
      <species boundaryCondition="false" compartment="c" constant="false" hasOnlySubstanceUnits="false" id="M_btn_c" name="btn[c]" />
      <species boundaryCondition="false" compartment="c" constant="false" hasOnlySubstanceUnits="false" id="M_btamp_c" name="btamp[c]" />
      <species boundaryCondition="false" compartment="c" constant="false" hasOnlySubstanceUnits="false" id="M_2beACP_c" name="2beACP[c]" />
      <species boundaryCondition="false" compartment="c" constant="false" hasOnlySubstanceUnits="false" id="M_butACP_c" name="butACP[c]" />
      <species boundaryCondition="false" compartment="c" constant="false" hasOnlySubstanceUnits="false" id="M_dtbt_c" name="dtbt[c]" />
      <species boundaryCondition="false" compartment="c" constant="false" hasOnlySubstanceUnits="false" id="M_s_c" name="s[c]" />
      <species boundaryCondition="false" compartment="c" constant="false" hasOnlySubstanceUnits="false" id="M_h2s_c" name="h2s[c]" />
      <species boundaryCondition="false" compartment="e" constant="false" hasOnlySubstanceUnits="false" id="M_ca2_e" name="ca2[e]" />
      <species boundaryCondition="false" compartment="c" constant="false" hasOnlySubstanceUnits="false" id="M_ca2_c" name="ca2[c]" />
      <species boundaryCondition="false" compartment="c" constant="false" hasOnlySubstanceUnits="false" id="M_h2o2_c" name="h2o2[c]" />
      <species boundaryCondition="false" compartment="c" constant="false" hasOnlySubstanceUnits="false" id="M_cbi_c" name="cbi[c]" />
      <species boundaryCondition="false" compartment="c" constant="false" hasOnlySubstanceUnits="false" id="M_cbl1_c" name="cbl1[c]" />
      <species boundaryCondition="false" compartment="c" constant="false" hasOnlySubstanceUnits="false" id="M_cobamcoa_c" name="cobamcoa[c]" />
      <species boundaryCondition="false" compartment="c" constant="false" hasOnlySubstanceUnits="false" id="M_cbm_c" name="cbm[c]" />
      <species boundaryCondition="false" compartment="c" constant="false" hasOnlySubstanceUnits="false" id="M_2cddin_c" name="2cddin[c]" />
      <species boundaryCondition="false" compartment="c" constant="false" hasOnlySubstanceUnits="false" id="M_56dhin_c" name="56dhin[c]" />
      <species boundaryCondition="false" compartment="c" constant="false" hasOnlySubstanceUnits="false" id="M_cd2_c" name="cd2[c]" />
      <species boundaryCondition="false" compartment="e" constant="false" hasOnlySubstanceUnits="false" id="M_cd2_e" name="cd2[e]" />
      <species boundaryCondition="false" compartment="e" constant="false" hasOnlySubstanceUnits="false" id="M_k_e" name="k[e]" />
      <species boundaryCondition="false" compartment="c" constant="false" hasOnlySubstanceUnits="false" id="M_k_c" name="k[c]" />
      <species boundaryCondition="false" compartment="c" constant="false" hasOnlySubstanceUnits="false" id="M_cdpdag_c" name="cdpdag[c]" />
      <species boundaryCondition="false" compartment="c" constant="false" hasOnlySubstanceUnits="false" id="M_glyc3p_c" name="glyc3p[c]" />
      <species boundaryCondition="false" compartment="c" constant="false" hasOnlySubstanceUnits="false" id="M_cmp_c" name="cmp[c]" />
      <species boundaryCondition="false" compartment="c" constant="false" hasOnlySubstanceUnits="false" id="M_pglyp_c" name="pglyp[c]" />
      <species boundaryCondition="false" compartment="c" constant="false" hasOnlySubstanceUnits="false" id="M_ser__L_c" name="ser-L[c]" />
      <species boundaryCondition="false" compartment="c" constant="false" hasOnlySubstanceUnits="false" id="M_ps_c" name="ps[c]" />
      <species boundaryCondition="false" compartment="c" constant="false" hasOnlySubstanceUnits="false" id="M_4c2me_c" name="4c2me[c]" />
      <species boundaryCondition="false" compartment="c" constant="false" hasOnlySubstanceUnits="false" id="M_2p4c2me_c" name="2p4c2me[c]" />
      <species boundaryCondition="false" compartment="c" constant="false" hasOnlySubstanceUnits="false" id="M_pime_c" name="pime[c]" />
      <species boundaryCondition="false" compartment="c" constant="false" hasOnlySubstanceUnits="false" id="M_pphn_c" name="pphn[c]" />
      <species boundaryCondition="false" compartment="c" constant="false" hasOnlySubstanceUnits="false" id="M_3psme_c" name="3psme[c]" />
      <species boundaryCondition="false" compartment="e" constant="false" hasOnlySubstanceUnits="false" id="M_cit_e" name="cit[e]" />
      <species boundaryCondition="false" compartment="c" constant="false" hasOnlySubstanceUnits="false" id="M_pgly_c" name="pgly[c]" />
      <species boundaryCondition="false" compartment="c" constant="false" hasOnlySubstanceUnits="false" id="M_cdlp_c" name="cdlp[c]" />
      <species boundaryCondition="false" compartment="e" constant="false" hasOnlySubstanceUnits="false" id="M_cl_e" name="cl[e]" />
      <species boundaryCondition="false" compartment="c" constant="false" hasOnlySubstanceUnits="false" id="M_cl_c" name="cl[c]" />
      <species boundaryCondition="false" compartment="c" constant="false" hasOnlySubstanceUnits="false" id="M_co2dam_c" name="co2dam[c]" />
      <species boundaryCondition="false" compartment="c" constant="false" hasOnlySubstanceUnits="false" id="M_co1dam_c" name="co1dam[c]" />
      <species boundaryCondition="false" compartment="e" constant="false" hasOnlySubstanceUnits="false" id="M_co2_e" name="co2[e]" />
      <species boundaryCondition="false" compartment="e" constant="false" hasOnlySubstanceUnits="false" id="M_cobalt2_e" name="cobalt2[e]" />
      <species boundaryCondition="false" compartment="c" constant="false" hasOnlySubstanceUnits="false" id="M_cobalt2_c" name="cobalt2[c]" />
      <species boundaryCondition="false" compartment="c" constant="false" hasOnlySubstanceUnits="false" id="M_rdmbzi_c" name="rdmbzi[c]" />
      <species boundaryCondition="false" compartment="c" constant="false" hasOnlySubstanceUnits="false" id="M_gmp_c" name="gmp[c]" />
      <species boundaryCondition="false" compartment="c" constant="false" hasOnlySubstanceUnits="false" id="M_co_c" name="co[c]" />
      <species boundaryCondition="false" compartment="c" constant="false" hasOnlySubstanceUnits="false" id="M_fdxo__4_COLON_2_c" name="fdxo-4:2[c]" />
      <species boundaryCondition="false" compartment="c" constant="false" hasOnlySubstanceUnits="false" id="M_fdxr__4_COLON_2_c" name="fdxr-4:2[c]" />
      <species boundaryCondition="false" compartment="c" constant="false" hasOnlySubstanceUnits="false" id="M_copre2_c" name="copre2[c]" />
      <species boundaryCondition="false" compartment="c" constant="false" hasOnlySubstanceUnits="false" id="M_copre3_c" name="copre3[c]" />
      <species boundaryCondition="false" compartment="c" constant="false" hasOnlySubstanceUnits="false" id="M_copre4_c" name="copre4[c]" />
      <species boundaryCondition="false" compartment="c" constant="false" hasOnlySubstanceUnits="false" id="M_copre5_c" name="copre5[c]" />
      <species boundaryCondition="false" compartment="c" constant="false" hasOnlySubstanceUnits="false" id="M_copre6_c" name="copre6[c]" />
      <species boundaryCondition="false" compartment="c" constant="false" hasOnlySubstanceUnits="false" id="M_codhpre6_c" name="codhpre6[c]" />
      <species boundaryCondition="false" compartment="c" constant="false" hasOnlySubstanceUnits="false" id="M_copre8_c" name="copre8[c]" />
      <species boundaryCondition="false" compartment="c" constant="false" hasOnlySubstanceUnits="false" id="M_cobrnt_c" name="cobrnt[c]" />
      <species boundaryCondition="false" compartment="c" constant="false" hasOnlySubstanceUnits="false" id="M_cpppg3_c" name="cpppg3[c]" />
      <species boundaryCondition="false" compartment="c" constant="false" hasOnlySubstanceUnits="false" id="M_dad__5_c" name="dad-5[c]" />
      <species boundaryCondition="false" compartment="c" constant="false" hasOnlySubstanceUnits="false" id="M_met__L_c" name="met-L[c]" />
      <species boundaryCondition="false" compartment="c" constant="false" hasOnlySubstanceUnits="false" id="M_pppg9_c" name="pppg9[c]" />
      <species boundaryCondition="false" compartment="c" constant="false" hasOnlySubstanceUnits="false" id="M_crtn_c" name="crtn[c]" />
      <species boundaryCondition="false" compartment="c" constant="false" hasOnlySubstanceUnits="false" id="M_creat_c" name="creat[c]" />
      <species boundaryCondition="false" compartment="c" constant="false" hasOnlySubstanceUnits="false" id="M_csn_c" name="csn[c]" />
      <species boundaryCondition="false" compartment="c" constant="false" hasOnlySubstanceUnits="false" id="M_ura_c" name="ura[c]" />
      <species boundaryCondition="false" compartment="c" constant="false" hasOnlySubstanceUnits="false" id="M_utp_c" name="utp[c]" />
      <species boundaryCondition="false" compartment="c" constant="false" hasOnlySubstanceUnits="false" id="M_ctp_c" name="ctp[c]" />
      <species boundaryCondition="false" compartment="e" constant="false" hasOnlySubstanceUnits="false" id="M_cu2_e" name="cu2[e]" />
      <species boundaryCondition="false" compartment="c" constant="false" hasOnlySubstanceUnits="false" id="M_cu2_c" name="cu2[c]" />
      <species boundaryCondition="false" compartment="c" constant="false" hasOnlySubstanceUnits="false" id="M_focytcc_c" name="focytcc[c]" />
      <species boundaryCondition="false" compartment="c" constant="false" hasOnlySubstanceUnits="false" id="M_ficytcc_c" name="ficytcc[c]" />
      <species boundaryCondition="false" compartment="c" constant="false" hasOnlySubstanceUnits="false" id="M_mql7_c" name="mql7[c]" />
      <species boundaryCondition="false" compartment="c" constant="false" hasOnlySubstanceUnits="false" id="M_mqn7_c" name="mqn7[c]" />
      <species boundaryCondition="false" compartment="e" constant="false" hasOnlySubstanceUnits="false" id="M_cys__L_e" name="cys-L[e]" />
      <species boundaryCondition="false" compartment="c" constant="false" hasOnlySubstanceUnits="false" id="M_cys__L_c" name="cys-L[c]" />
      <species boundaryCondition="false" compartment="c" constant="false" hasOnlySubstanceUnits="false" id="M_acser_c" name="acser[c]" />
      <species boundaryCondition="false" compartment="c" constant="false" hasOnlySubstanceUnits="false" id="M_cysth__L_c" name="cysth-L[c]" />
      <species boundaryCondition="false" compartment="c" constant="false" hasOnlySubstanceUnits="false" id="M_trnacys_c" name="trnacys[c]" />
      <species boundaryCondition="false" compartment="c" constant="false" hasOnlySubstanceUnits="false" id="M_cystrna_c" name="cystrna[c]" />
      <species boundaryCondition="false" compartment="c" constant="false" hasOnlySubstanceUnits="false" id="M_ubq8h2_c" name="ubq8h2[c]" />
      <species boundaryCondition="false" compartment="c" constant="false" hasOnlySubstanceUnits="false" id="M_ubq8_c" name="ubq8[c]" />
      <species boundaryCondition="false" compartment="c" constant="false" hasOnlySubstanceUnits="false" id="M_cdp_c" name="cdp[c]" />
      <species boundaryCondition="false" compartment="c" constant="false" hasOnlySubstanceUnits="false" id="M_dcmp_c" name="dcmp[c]" />
      <species boundaryCondition="false" compartment="c" constant="false" hasOnlySubstanceUnits="false" id="M_dcdp_c" name="dcdp[c]" />
      <species boundaryCondition="false" compartment="e" constant="false" hasOnlySubstanceUnits="false" id="M_lac__D_e" name="lac-D[e]" />
      <species boundaryCondition="false" compartment="c" constant="false" hasOnlySubstanceUnits="false" id="M_lac__D_c" name="lac-D[c]" />
      <species boundaryCondition="false" compartment="c" constant="false" hasOnlySubstanceUnits="false" id="M_damp_c" name="damp[c]" />
      <species boundaryCondition="false" compartment="c" constant="false" hasOnlySubstanceUnits="false" id="M_dadp_c" name="dadp[c]" />
      <species boundaryCondition="false" compartment="c" constant="false" hasOnlySubstanceUnits="false" id="M_12dgr_c" name="12dgr[c]" />
      <species boundaryCondition="false" compartment="c" constant="false" hasOnlySubstanceUnits="false" id="M_e4p_c" name="e4p[c]" />
      <species boundaryCondition="false" compartment="c" constant="false" hasOnlySubstanceUnits="false" id="M_2dda7p_c" name="2dda7p[c]" />
      <species boundaryCondition="false" compartment="c" constant="false" hasOnlySubstanceUnits="false" id="M_26dap__M_c" name="26dap-M[c]" />
      <species boundaryCondition="false" compartment="c" constant="false" hasOnlySubstanceUnits="false" id="M_lys__L_c" name="lys-L[c]" />
      <species boundaryCondition="false" compartment="c" constant="false" hasOnlySubstanceUnits="false" id="M_26dap__LL_c" name="26dap-LL[c]" />
      <species boundaryCondition="false" compartment="c" constant="false" hasOnlySubstanceUnits="false" id="M_db4p_c" name="db4p[c]" />
      <species boundaryCondition="false" compartment="c" constant="false" hasOnlySubstanceUnits="false" id="M_for_c" name="for[c]" />
      <species boundaryCondition="false" compartment="c" constant="false" hasOnlySubstanceUnits="false" id="M_dump_c" name="dump[c]" />
      <species boundaryCondition="false" compartment="c" constant="false" hasOnlySubstanceUnits="false" id="M_ump_c" name="ump[c]" />
      <species boundaryCondition="false" compartment="c" constant="false" hasOnlySubstanceUnits="false" id="M_2tddACP_c" name="2tddACP[c]" />
      <species boundaryCondition="false" compartment="c" constant="false" hasOnlySubstanceUnits="false" id="M_ddcaACP_c" name="ddcaACP[c]" />
      <species boundaryCondition="false" compartment="c" constant="false" hasOnlySubstanceUnits="false" id="M_2tdeACP_c" name="2tdeACP[c]" />
      <species boundaryCondition="false" compartment="c" constant="false" hasOnlySubstanceUnits="false" id="M_decACP_c" name="decACP[c]" />
      <species boundaryCondition="false" compartment="c" constant="false" hasOnlySubstanceUnits="false" id="M_dgmp_c" name="dgmp[c]" />
      <species boundaryCondition="false" compartment="c" constant="false" hasOnlySubstanceUnits="false" id="M_dgdp_c" name="dgdp[c]" />
      <species boundaryCondition="false" compartment="c" constant="false" hasOnlySubstanceUnits="false" id="M_dgtp_c" name="dgtp[c]" />
      <species boundaryCondition="false" compartment="c" constant="false" hasOnlySubstanceUnits="false" id="M_dgsn_c" name="dgsn[c]" />
      <species boundaryCondition="false" compartment="c" constant="false" hasOnlySubstanceUnits="false" id="M_23dhmb_c" name="23dhmb[c]" />
      <species boundaryCondition="false" compartment="c" constant="false" hasOnlySubstanceUnits="false" id="M_3mob_c" name="3mob[c]" />
      <species boundaryCondition="false" compartment="c" constant="false" hasOnlySubstanceUnits="false" id="M_23dhmp_c" name="23dhmp[c]" />
      <species boundaryCondition="false" compartment="c" constant="false" hasOnlySubstanceUnits="false" id="M_3mop_c" name="3mop[c]" />
      <species boundaryCondition="false" compartment="c" constant="false" hasOnlySubstanceUnits="false" id="M_23dhdp_c" name="23dhdp[c]" />
      <species boundaryCondition="false" compartment="c" constant="false" hasOnlySubstanceUnits="false" id="M_dhf_c" name="dhf[c]" />
      <species boundaryCondition="false" compartment="c" constant="false" hasOnlySubstanceUnits="false" id="M_fol_c" name="fol[c]" />
      <species boundaryCondition="false" compartment="c" constant="false" hasOnlySubstanceUnits="false" id="M_dhpt_c" name="dhpt[c]" />
      <species boundaryCondition="false" compartment="c" constant="false" hasOnlySubstanceUnits="false" id="M_dhor__S_c" name="dhor-S[c]" />
      <species boundaryCondition="false" compartment="c" constant="false" hasOnlySubstanceUnits="false" id="M_orot_c" name="orot[c]" />
      <species boundaryCondition="false" compartment="c" constant="false" hasOnlySubstanceUnits="false" id="M_25dhpp_c" name="25dhpp[c]" />
      <species boundaryCondition="false" compartment="c" constant="false" hasOnlySubstanceUnits="false" id="M_2ahhmp_c" name="2ahhmp[c]" />
      <species boundaryCondition="false" compartment="c" constant="false" hasOnlySubstanceUnits="false" id="M_2ahhmd_c" name="2ahhmd[c]" />
      <species boundaryCondition="false" compartment="c" constant="false" hasOnlySubstanceUnits="false" id="M_3dhq_c" name="3dhq[c]" />
      <species boundaryCondition="false" compartment="c" constant="false" hasOnlySubstanceUnits="false" id="M_3dhsk_c" name="3dhsk[c]" />
      <species boundaryCondition="false" compartment="c" constant="false" hasOnlySubstanceUnits="false" id="M_dmpp_c" name="dmpp[c]" />
      <species boundaryCondition="false" compartment="c" constant="false" hasOnlySubstanceUnits="false" id="M_ipdp_c" name="ipdp[c]" />
      <species boundaryCondition="false" compartment="c" constant="false" hasOnlySubstanceUnits="false" id="M_grdp_c" name="grdp[c]" />
      <species boundaryCondition="false" compartment="c" constant="false" hasOnlySubstanceUnits="false" id="M_kdo_c" name="kdo[c]" />
      <species boundaryCondition="false" compartment="c" constant="false" hasOnlySubstanceUnits="false" id="M_ckdo_c" name="ckdo[c]" />
      <species boundaryCondition="false" compartment="c" constant="false" hasOnlySubstanceUnits="false" id="M_h2mb4p_c" name="h2mb4p[c]" />
      <species boundaryCondition="false" compartment="c" constant="false" hasOnlySubstanceUnits="false" id="M_2omhmb_c" name="2omhmb[c]" />
      <species boundaryCondition="false" compartment="c" constant="false" hasOnlySubstanceUnits="false" id="M_dolp_c" name="dolp[c]" />
      <species boundaryCondition="false" compartment="c" constant="false" hasOnlySubstanceUnits="false" id="M_gdpman_c" name="gdpman[c]" />
      <species boundaryCondition="false" compartment="c" constant="false" hasOnlySubstanceUnits="false" id="M_dolmanp_c" name="dolmanp[c]" />
      <species boundaryCondition="false" compartment="c" constant="false" hasOnlySubstanceUnits="false" id="M_dpcoa_c" name="dpcoa[c]" />
      <species boundaryCondition="false" compartment="c" constant="false" hasOnlySubstanceUnits="false" id="M_2dhp_c" name="2dhp[c]" />
      <species boundaryCondition="false" compartment="c" constant="false" hasOnlySubstanceUnits="false" id="M_pant__R_c" name="pant-R[c]" />
      <species boundaryCondition="false" compartment="c" constant="false" hasOnlySubstanceUnits="false" id="M_dtmp_c" name="dtmp[c]" />
      <species boundaryCondition="false" compartment="c" constant="false" hasOnlySubstanceUnits="false" id="M_dtdp_c" name="dtdp[c]" />
      <species boundaryCondition="false" compartment="c" constant="false" hasOnlySubstanceUnits="false" id="M_dutp_c" name="dutp[c]" />
      <species boundaryCondition="false" compartment="c" constant="false" hasOnlySubstanceUnits="false" id="M_dxyl5p_c" name="dxyl5p[c]" />
      <species boundaryCondition="false" compartment="c" constant="false" hasOnlySubstanceUnits="false" id="M_2me4p_c" name="2me4p[c]" />
      <species boundaryCondition="false" compartment="c" constant="false" hasOnlySubstanceUnits="false" id="M_g3p_c" name="g3p[c]" />
      <species boundaryCondition="false" compartment="c" constant="false" hasOnlySubstanceUnits="false" id="M_kdo2lipid4L_c" name="kdo2lipid4L[c]" />
      <species boundaryCondition="false" compartment="c" constant="false" hasOnlySubstanceUnits="false" id="M_lipa_c" name="lipa[c]" />
      <species boundaryCondition="false" compartment="c" constant="false" hasOnlySubstanceUnits="false" id="M_kdo2lipid4p_c" name="kdo2lipid4p[c]" />
      <species boundaryCondition="false" compartment="c" constant="false" hasOnlySubstanceUnits="false" id="M_lipa_cold_c" name="lipa_cold[c]" />
      <species boundaryCondition="false" compartment="c" constant="false" hasOnlySubstanceUnits="false" id="M_2pg_c" name="2pg[c]" />
      <species boundaryCondition="false" compartment="c" constant="false" hasOnlySubstanceUnits="false" id="M_polypi_c" name="polypi[c]" />
      <species boundaryCondition="false" compartment="c" constant="false" hasOnlySubstanceUnits="false" id="M_tdcoa_c" name="tdcoa[c]" />
      <species boundaryCondition="false" compartment="c" constant="false" hasOnlySubstanceUnits="false" id="M_fa1_c" name="fa1[c]" />
      <species boundaryCondition="false" compartment="c" constant="false" hasOnlySubstanceUnits="false" id="M_fa1coa_c" name="fa1coa[c]" />
      <species boundaryCondition="false" compartment="c" constant="false" hasOnlySubstanceUnits="false" id="M_fa4_c" name="fa4[c]" />
      <species boundaryCondition="false" compartment="c" constant="false" hasOnlySubstanceUnits="false" id="M_fa4coa_c" name="fa4coa[c]" />
      <species boundaryCondition="false" compartment="c" constant="false" hasOnlySubstanceUnits="false" id="M_fa3_c" name="fa3[c]" />
      <species boundaryCondition="false" compartment="c" constant="false" hasOnlySubstanceUnits="false" id="M_fa3coa_c" name="fa3coa[c]" />
      <species boundaryCondition="false" compartment="c" constant="false" hasOnlySubstanceUnits="false" id="M_fa6_c" name="fa6[c]" />
      <species boundaryCondition="false" compartment="c" constant="false" hasOnlySubstanceUnits="false" id="M_fa6coa_c" name="fa6coa[c]" />
      <species boundaryCondition="false" compartment="c" constant="false" hasOnlySubstanceUnits="false" id="M_pmtcoa_c" name="pmtcoa[c]" />
      <species boundaryCondition="false" compartment="c" constant="false" hasOnlySubstanceUnits="false" id="M_fa5_c" name="fa5[c]" />
      <species boundaryCondition="false" compartment="c" constant="false" hasOnlySubstanceUnits="false" id="M_fa5coa_c" name="fa5coa[c]" />
      <species boundaryCondition="false" compartment="c" constant="false" hasOnlySubstanceUnits="false" id="M_hdcoa_c" name="hdcoa[c]" />
      <species boundaryCondition="false" compartment="c" constant="false" hasOnlySubstanceUnits="false" id="M_fa12_c" name="fa12[c]" />
      <species boundaryCondition="false" compartment="c" constant="false" hasOnlySubstanceUnits="false" id="M_fa12coa_c" name="fa12coa[c]" />
      <species boundaryCondition="false" compartment="c" constant="false" hasOnlySubstanceUnits="false" id="M_fa11_c" name="fa11[c]" />
      <species boundaryCondition="false" compartment="c" constant="false" hasOnlySubstanceUnits="false" id="M_fa11coa_c" name="fa11coa[c]" />
      <species boundaryCondition="false" compartment="c" constant="false" hasOnlySubstanceUnits="false" id="M_fa10_c" name="fa10[c]" />
      <species boundaryCondition="false" compartment="c" constant="false" hasOnlySubstanceUnits="false" id="M_fa10coa_c" name="fa10coa[c]" />
      <species boundaryCondition="false" compartment="c" constant="false" hasOnlySubstanceUnits="false" id="M_fa9_c" name="fa9[c]" />
      <species boundaryCondition="false" compartment="c" constant="false" hasOnlySubstanceUnits="false" id="M_fa9coa_c" name="fa9coa[c]" />
      <species boundaryCondition="false" compartment="c" constant="false" hasOnlySubstanceUnits="false" id="M_ocdca_c" name="ocdca[c]" />
      <species boundaryCondition="false" compartment="c" constant="false" hasOnlySubstanceUnits="false" id="M_strcoa_c" name="strcoa[c]" />
      <species boundaryCondition="false" compartment="c" constant="false" hasOnlySubstanceUnits="false" id="M_odecoa_c" name="odecoa[c]" />
      <species boundaryCondition="false" compartment="c" constant="false" hasOnlySubstanceUnits="false" id="M_fdp_c" name="fdp[c]" />
      <species boundaryCondition="false" compartment="c" constant="false" hasOnlySubstanceUnits="false" id="M_dhap_c" name="dhap[c]" />
      <species boundaryCondition="false" compartment="c" constant="false" hasOnlySubstanceUnits="false" id="M_f6p_c" name="f6p[c]" />
      <species boundaryCondition="false" compartment="c" constant="false" hasOnlySubstanceUnits="false" id="M_fe2_c" name="fe2[c]" />
      <species boundaryCondition="false" compartment="c" constant="false" hasOnlySubstanceUnits="false" id="M_ppp9_c" name="ppp9[c]" />
      <species boundaryCondition="false" compartment="c" constant="false" hasOnlySubstanceUnits="false" id="M_pheme_c" name="pheme[c]" />
      <species boundaryCondition="false" compartment="e" constant="false" hasOnlySubstanceUnits="false" id="M_fe2_e" name="fe2[e]" />
      <species boundaryCondition="false" compartment="e" constant="false" hasOnlySubstanceUnits="false" id="M_fe3_e" name="fe3[e]" />
      <species boundaryCondition="false" compartment="c" constant="false" hasOnlySubstanceUnits="false" id="M_mettrna_c" name="mettrna[c]" />
      <species boundaryCondition="false" compartment="c" constant="false" hasOnlySubstanceUnits="false" id="M_fmettrna_c" name="fmettrna[c]" />
      <species boundaryCondition="false" compartment="c" constant="false" hasOnlySubstanceUnits="false" id="M_fmn_c" name="fmn[c]" />
      <species boundaryCondition="false" compartment="c" constant="false" hasOnlySubstanceUnits="false" id="M_fad_c" name="fad[c]" />
      <species boundaryCondition="false" compartment="e" constant="false" hasOnlySubstanceUnits="false" id="M_for_e" name="for[e]" />
      <species boundaryCondition="false" compartment="c" constant="false" hasOnlySubstanceUnits="false" id="M_frdp_c" name="frdp[c]" />
      <species boundaryCondition="false" compartment="c" constant="false" hasOnlySubstanceUnits="false" id="M_ggdp_c" name="ggdp[c]" />
      <species boundaryCondition="false" compartment="c" constant="false" hasOnlySubstanceUnits="false" id="M_5fothf_c" name="5fothf[c]" />
      <species boundaryCondition="false" compartment="c" constant="false" hasOnlySubstanceUnits="false" id="M_methf_c" name="methf[c]" />
      <species boundaryCondition="false" compartment="c" constant="false" hasOnlySubstanceUnits="false" id="M_mal__L_c" name="mal-L[c]" />
      <species boundaryCondition="false" compartment="c" constant="false" hasOnlySubstanceUnits="false" id="M_g15lac_c" name="g15lac[c]" />
      <species boundaryCondition="false" compartment="c" constant="false" hasOnlySubstanceUnits="false" id="M_gam1p_c" name="gam1p[c]" />
      <species boundaryCondition="false" compartment="c" constant="false" hasOnlySubstanceUnits="false" id="M_acgam1p_c" name="acgam1p[c]" />
      <species boundaryCondition="false" compartment="c" constant="false" hasOnlySubstanceUnits="false" id="M_dttp_c" name="dttp[c]" />
      <species boundaryCondition="false" compartment="c" constant="false" hasOnlySubstanceUnits="false" id="M_g1p_c" name="g1p[c]" />
      <species boundaryCondition="false" compartment="c" constant="false" hasOnlySubstanceUnits="false" id="M_dtdpglc_c" name="dtdpglc[c]" />
      <species boundaryCondition="false" compartment="c" constant="false" hasOnlySubstanceUnits="false" id="M_glu1sa_c" name="glu1sa[c]" />
      <species boundaryCondition="false" compartment="c" constant="false" hasOnlySubstanceUnits="false" id="M_5aop_c" name="5aop[c]" />
      <species boundaryCondition="false" compartment="c" constant="false" hasOnlySubstanceUnits="false" id="M_glu5sa_c" name="glu5sa[c]" />
      <species boundaryCondition="false" compartment="c" constant="false" hasOnlySubstanceUnits="false" id="M_1pyr5c_c" name="1pyr5c[c]" />
      <species boundaryCondition="false" compartment="c" constant="false" hasOnlySubstanceUnits="false" id="M_glu5p_c" name="glu5p[c]" />
      <species boundaryCondition="false" compartment="c" constant="false" hasOnlySubstanceUnits="false" id="M_gal1p_c" name="gal1p[c]" />
      <species boundaryCondition="false" compartment="c" constant="false" hasOnlySubstanceUnits="false" id="M_udpgal_c" name="udpgal[c]" />
      <species boundaryCondition="false" compartment="c" constant="false" hasOnlySubstanceUnits="false" id="M_udpg_c" name="udpg[c]" />
      <species boundaryCondition="false" compartment="c" constant="false" hasOnlySubstanceUnits="false" id="M_13dpg_c" name="13dpg[c]" />
      <species boundaryCondition="false" compartment="c" constant="false" hasOnlySubstanceUnits="false" id="M_3pg_c" name="3pg[c]" />
      <species boundaryCondition="false" compartment="c" constant="false" hasOnlySubstanceUnits="false" id="M_gar_c" name="gar[c]" />
      <species boundaryCondition="false" compartment="c" constant="false" hasOnlySubstanceUnits="false" id="M_fgam_c" name="fgam[c]" />
      <species boundaryCondition="false" compartment="c" constant="false" hasOnlySubstanceUnits="false" id="M_gly_c" name="gly[c]" />
      <species boundaryCondition="false" compartment="c" constant="false" hasOnlySubstanceUnits="false" id="M_lpro_c" name="lpro[c]" />
      <species boundaryCondition="false" compartment="c" constant="false" hasOnlySubstanceUnits="false" id="M_alpro_c" name="alpro[c]" />
      <species boundaryCondition="false" compartment="c" constant="false" hasOnlySubstanceUnits="false" id="M_dhlpro_c" name="dhlpro[c]" />
      <species boundaryCondition="false" compartment="c" constant="false" hasOnlySubstanceUnits="false" id="M_mlthf_c" name="mlthf[c]" />
      <species boundaryCondition="false" compartment="c" constant="false" hasOnlySubstanceUnits="false" id="M_gdpddm_c" name="gdpddm[c]" />
      <species boundaryCondition="false" compartment="c" constant="false" hasOnlySubstanceUnits="false" id="M_gdpofuc_c" name="gdpofuc[c]" />
      <species boundaryCondition="false" compartment="c" constant="false" hasOnlySubstanceUnits="false" id="M_gam6p_c" name="gam6p[c]" />
      <species boundaryCondition="false" compartment="c" constant="false" hasOnlySubstanceUnits="false" id="M_pendp_c" name="pendp[c]" />
      <species boundaryCondition="false" compartment="c" constant="false" hasOnlySubstanceUnits="false" id="M_glycogen_c" name="glycogen[c]" />
      <species boundaryCondition="false" compartment="c" constant="false" hasOnlySubstanceUnits="false" id="M_adpglc_c" name="adpglc[c]" />
      <species boundaryCondition="false" compartment="e" constant="false" hasOnlySubstanceUnits="false" id="M_gln__L_e" name="gln-L[e]" />
      <species boundaryCondition="false" compartment="c" constant="false" hasOnlySubstanceUnits="false" id="M_uaagmda_c" name="uaagmda[c]" />
      <species boundaryCondition="false" compartment="c" constant="false" hasOnlySubstanceUnits="false" id="M_uaagtmda_c" name="uaagtmda[c]" />
      <species boundaryCondition="false" compartment="c" constant="false" hasOnlySubstanceUnits="false" id="M_trnagln_c" name="trnagln[c]" />
      <species boundaryCondition="false" compartment="c" constant="false" hasOnlySubstanceUnits="false" id="M_glntrna_c" name="glntrna[c]" />
      <species boundaryCondition="false" compartment="c" constant="false" hasOnlySubstanceUnits="false" id="M_glutrna_c" name="glutrna[c]" />
      <species boundaryCondition="false" compartment="c" constant="false" hasOnlySubstanceUnits="false" id="M_pram_c" name="pram[c]" />
      <species boundaryCondition="false" compartment="c" constant="false" hasOnlySubstanceUnits="false" id="M_glu__D_c" name="glu-D[c]" />
      <species boundaryCondition="false" compartment="c" constant="false" hasOnlySubstanceUnits="false" id="M_trnaglu_c" name="trnaglu[c]" />
      <species boundaryCondition="false" compartment="e" constant="false" hasOnlySubstanceUnits="false" id="M_glyclt_e" name="glyclt[e]" />
      <species boundaryCondition="false" compartment="c" constant="false" hasOnlySubstanceUnits="false" id="M_glyclt_c" name="glyclt[c]" />
      <species boundaryCondition="false" compartment="c" constant="false" hasOnlySubstanceUnits="false" id="M_glx_c" name="glx[c]" />
      <species boundaryCondition="false" compartment="c" constant="false" hasOnlySubstanceUnits="false" id="M_mql8_c" name="mql8[c]" />
      <species boundaryCondition="false" compartment="c" constant="false" hasOnlySubstanceUnits="false" id="M_2dmmql8_c" name="2dmmql8[c]" />
      <species boundaryCondition="false" compartment="c" constant="false" hasOnlySubstanceUnits="false" id="M_hpyr_c" name="hpyr[c]" />
      <species boundaryCondition="false" compartment="c" constant="false" hasOnlySubstanceUnits="false" id="M_glyc__R_c" name="glyc-R[c]" />
      <species boundaryCondition="false" compartment="c" constant="false" hasOnlySubstanceUnits="false" id="M_glyc_c" name="glyc[c]" />
      <species boundaryCondition="false" compartment="c" constant="false" hasOnlySubstanceUnits="false" id="M_trnagly_c" name="trnagly[c]" />
      <species boundaryCondition="false" compartment="c" constant="false" hasOnlySubstanceUnits="false" id="M_glytrna_c" name="glytrna[c]" />
      <species boundaryCondition="false" compartment="c" constant="false" hasOnlySubstanceUnits="false" id="M_gmh1p_c" name="gmh1p[c]" />
      <species boundaryCondition="false" compartment="c" constant="false" hasOnlySubstanceUnits="false" id="M_adphep__D_COMMA_D_c" name="adphep-D,D[c]" />
      <species boundaryCondition="false" compartment="c" constant="false" hasOnlySubstanceUnits="false" id="M_gmh7p_c" name="gmh7p[c]" />
      <species boundaryCondition="false" compartment="c" constant="false" hasOnlySubstanceUnits="false" id="M_gmh17bp_c" name="gmh17bp[c]" />
      <species boundaryCondition="false" compartment="c" constant="false" hasOnlySubstanceUnits="false" id="M_xmp_c" name="xmp[c]" />
      <species boundaryCondition="false" compartment="c" constant="false" hasOnlySubstanceUnits="false" id="M_gdpfuc_c" name="gdpfuc[c]" />
      <species boundaryCondition="false" compartment="c" constant="false" hasOnlySubstanceUnits="false" id="M_gthrd_c" name="gthrd[c]" />
      <species boundaryCondition="false" compartment="c" constant="false" hasOnlySubstanceUnits="false" id="M_gthox_c" name="gthox[c]" />
      <species boundaryCondition="false" compartment="e" constant="false" hasOnlySubstanceUnits="false" id="M_gthrd_e" name="gthrd[e]" />
      <species boundaryCondition="false" compartment="c" constant="false" hasOnlySubstanceUnits="false" id="M_gdptp_c" name="gdptp[c]" />
      <species boundaryCondition="false" compartment="c" constant="false" hasOnlySubstanceUnits="false" id="M_gua_c" name="gua[c]" />
      <species boundaryCondition="false" compartment="e" constant="false" hasOnlySubstanceUnits="false" id="M_gua_e" name="gua[e]" />
      <species boundaryCondition="false" compartment="e" constant="false" hasOnlySubstanceUnits="false" id="M_h2o_e" name="h2o[e]" />
      <species boundaryCondition="false" compartment="c" constant="false" hasOnlySubstanceUnits="false" id="M_h2_c" name="h2[c]" />
      <species boundaryCondition="false" compartment="e" constant="false" hasOnlySubstanceUnits="false" id="M_h2_e" name="h2[e]" />
      <species boundaryCondition="false" compartment="c" constant="false" hasOnlySubstanceUnits="false" id="M_3hbACP_c" name="3hbACP[c]" />
      <species boundaryCondition="false" compartment="c" constant="false" hasOnlySubstanceUnits="false" id="M_octdp_c" name="octdp[c]" />
      <species boundaryCondition="false" compartment="c" constant="false" hasOnlySubstanceUnits="false" id="M_3ophb_c" name="3ophb[c]" />
      <species boundaryCondition="false" compartment="c" constant="false" hasOnlySubstanceUnits="false" id="M_hcit_c" name="hcit[c]" />
      <species boundaryCondition="false" compartment="c" constant="false" hasOnlySubstanceUnits="false" id="M_3hddACP_c" name="3hddACP[c]" />
      <species boundaryCondition="false" compartment="c" constant="false" hasOnlySubstanceUnits="false" id="M_3oxddACP_c" name="3oxddACP[c]" />
      <species boundaryCondition="false" compartment="c" constant="false" hasOnlySubstanceUnits="false" id="M_3hdeACP_c" name="3hdeACP[c]" />
      <species boundaryCondition="false" compartment="c" constant="false" hasOnlySubstanceUnits="false" id="M_3oxdeACP_c" name="3oxdeACP[c]" />
      <species boundaryCondition="false" compartment="c" constant="false" hasOnlySubstanceUnits="false" id="M_2theACP_c" name="2theACP[c]" />
      <species boundaryCondition="false" compartment="c" constant="false" hasOnlySubstanceUnits="false" id="M_hexACP_c" name="hexACP[c]" />
      <species boundaryCondition="false" compartment="c" constant="false" hasOnlySubstanceUnits="false" id="M_hemeO_c" name="hemeO[c]" />
      <species boundaryCondition="false" compartment="c" constant="false" hasOnlySubstanceUnits="false" id="M_hepdp_c" name="hepdp[c]" />
      <species boundaryCondition="false" compartment="c" constant="false" hasOnlySubstanceUnits="false" id="M_g6p_c" name="g6p[c]" />
      <species boundaryCondition="false" compartment="c" constant="false" hasOnlySubstanceUnits="false" id="M_hexdp_c" name="hexdp[c]" />
      <species boundaryCondition="false" compartment="c" constant="false" hasOnlySubstanceUnits="false" id="M_2hglucoa_c" name="2hglucoa[c]" />
      <species boundaryCondition="false" compartment="c" constant="false" hasOnlySubstanceUnits="false" id="M_gcoa_c" name="gcoa[c]" />
      <species boundaryCondition="false" compartment="c" constant="false" hasOnlySubstanceUnits="false" id="M_hg2_c" name="hg2[c]" />
      <species boundaryCondition="false" compartment="c" constant="false" hasOnlySubstanceUnits="false" id="M_hg0_c" name="hg0[c]" />
      <species boundaryCondition="false" compartment="c" constant="false" hasOnlySubstanceUnits="false" id="M_3hpaACP_c" name="3hpaACP[c]" />
      <species boundaryCondition="false" compartment="c" constant="false" hasOnlySubstanceUnits="false" id="M_3oxhdACP_c" name="3oxhdACP[c]" />
      <species boundaryCondition="false" compartment="c" constant="false" hasOnlySubstanceUnits="false" id="M_3hhACP_c" name="3hhACP[c]" />
      <species boundaryCondition="false" compartment="c" constant="false" hasOnlySubstanceUnits="false" id="M_3oxhACP_c" name="3oxhACP[c]" />
      <species boundaryCondition="false" compartment="c" constant="false" hasOnlySubstanceUnits="false" id="M_3hmp_c" name="3hmp[c]" />
      <species boundaryCondition="false" compartment="c" constant="false" hasOnlySubstanceUnits="false" id="M_mmalsa__R_c" name="mmalsa-R[c]" />
      <species boundaryCondition="false" compartment="c" constant="false" hasOnlySubstanceUnits="false" id="M_histd_c" name="histd[c]" />
      <species boundaryCondition="false" compartment="c" constant="false" hasOnlySubstanceUnits="false" id="M_his__L_c" name="his-L[c]" />
      <species boundaryCondition="false" compartment="c" constant="false" hasOnlySubstanceUnits="false" id="M_hisp_c" name="hisp[c]" />
      <species boundaryCondition="false" compartment="c" constant="false" hasOnlySubstanceUnits="false" id="M_trnahis_c" name="trnahis[c]" />
      <species boundaryCondition="false" compartment="c" constant="false" hasOnlySubstanceUnits="false" id="M_histrna_c" name="histrna[c]" />
      <species boundaryCondition="false" compartment="c" constant="false" hasOnlySubstanceUnits="false" id="M_ppbng_c" name="ppbng[c]" />
      <species boundaryCondition="false" compartment="c" constant="false" hasOnlySubstanceUnits="false" id="M_hmbil_c" name="hmbil[c]" />
      <species boundaryCondition="false" compartment="c" constant="false" hasOnlySubstanceUnits="false" id="M_4ampm_c" name="4ampm[c]" />
      <species boundaryCondition="false" compartment="c" constant="false" hasOnlySubstanceUnits="false" id="M_udp_c" name="udp[c]" />
      <species boundaryCondition="false" compartment="c" constant="false" hasOnlySubstanceUnits="false" id="M_3hocACP_c" name="3hocACP[c]" />
      <species boundaryCondition="false" compartment="c" constant="false" hasOnlySubstanceUnits="false" id="M_2toceACP_c" name="2toceACP[c]" />
      <species boundaryCondition="false" compartment="c" constant="false" hasOnlySubstanceUnits="false" id="M_3oxocACP_c" name="3oxocACP[c]" />
      <species boundaryCondition="false" compartment="c" constant="false" hasOnlySubstanceUnits="false" id="M_3hocdacp_c" name="3hocdacp[c]" />
      <species boundaryCondition="false" compartment="c" constant="false" hasOnlySubstanceUnits="false" id="M_2tocdACP_c" name="2tocdACP[c]" />
      <species boundaryCondition="false" compartment="c" constant="false" hasOnlySubstanceUnits="false" id="M_3oxocdacp_c" name="3oxocdacp[c]" />
      <species boundaryCondition="false" compartment="c" constant="false" hasOnlySubstanceUnits="false" id="M_1p3h5c_c" name="1p3h5c[c]" />
      <species boundaryCondition="false" compartment="c" constant="false" hasOnlySubstanceUnits="false" id="M_4hglu_c" name="4hglu[c]" />
      <species boundaryCondition="false" compartment="c" constant="false" hasOnlySubstanceUnits="false" id="M_Lhpro_c" name="Lhpro[c]" />
      <species boundaryCondition="false" compartment="c" constant="false" hasOnlySubstanceUnits="false" id="M_fadh2_c" name="fadh2[c]" />
      <species boundaryCondition="false" compartment="c" constant="false" hasOnlySubstanceUnits="false" id="M_hom__L_c" name="hom-L[c]" />
      <species boundaryCondition="false" compartment="c" constant="false" hasOnlySubstanceUnits="false" id="M_achms_c" name="achms[c]" />
      <species boundaryCondition="false" compartment="c" constant="false" hasOnlySubstanceUnits="false" id="M_phom_c" name="phom[c]" />
      <species boundaryCondition="false" compartment="c" constant="false" hasOnlySubstanceUnits="false" id="M_imacp_c" name="imacp[c]" />
      <species boundaryCondition="false" compartment="c" constant="false" hasOnlySubstanceUnits="false" id="M_3htdACP_c" name="3htdACP[c]" />
      <species boundaryCondition="false" compartment="c" constant="false" hasOnlySubstanceUnits="false" id="M_3oxtdACP_c" name="3oxtdACP[c]" />
      <species boundaryCondition="false" compartment="e" constant="false" hasOnlySubstanceUnits="false" id="M_hxan_e" name="hxan[e]" />
      <species boundaryCondition="false" compartment="c" constant="false" hasOnlySubstanceUnits="false" id="M_hxan_c" name="hxan[c]" />
      <species boundaryCondition="false" compartment="c" constant="false" hasOnlySubstanceUnits="false" id="M_ichor_c" name="ichor[c]" />
      <species boundaryCondition="false" compartment="c" constant="false" hasOnlySubstanceUnits="false" id="M_23ddhb_c" name="23ddhb[c]" />
      <species boundaryCondition="false" compartment="c" constant="false" hasOnlySubstanceUnits="false" id="M_prlp_c" name="prlp[c]" />
      <species boundaryCondition="false" compartment="c" constant="false" hasOnlySubstanceUnits="false" id="M_eig3p_c" name="eig3p[c]" />
      <species boundaryCondition="false" compartment="c" constant="false" hasOnlySubstanceUnits="false" id="M_2cpr5p_c" name="2cpr5p[c]" />
      <species boundaryCondition="false" compartment="c" constant="false" hasOnlySubstanceUnits="false" id="M_3ig3p_c" name="3ig3p[c]" />
      <species boundaryCondition="false" compartment="e" constant="false" hasOnlySubstanceUnits="false" id="M_ile__L_e" name="ile-L[e]" />
      <species boundaryCondition="false" compartment="c" constant="false" hasOnlySubstanceUnits="false" id="M_ile__L_c" name="ile-L[c]" />
      <species boundaryCondition="false" compartment="c" constant="false" hasOnlySubstanceUnits="false" id="M_trnaile_c" name="trnaile[c]" />
      <species boundaryCondition="false" compartment="c" constant="false" hasOnlySubstanceUnits="false" id="M_iletrna_c" name="iletrna[c]" />
      <species boundaryCondition="false" compartment="c" constant="false" hasOnlySubstanceUnits="false" id="M_fdox_c" name="fdox[c]" />
      <species boundaryCondition="false" compartment="c" constant="false" hasOnlySubstanceUnits="false" id="M_indpyr_c" name="indpyr[c]" />
      <species boundaryCondition="false" compartment="c" constant="false" hasOnlySubstanceUnits="false" id="M_fdred_c" name="fdred[c]" />
      <species boundaryCondition="false" compartment="c" constant="false" hasOnlySubstanceUnits="false" id="M_indaccoa_c" name="indaccoa[c]" />
      <species boundaryCondition="false" compartment="c" constant="false" hasOnlySubstanceUnits="false" id="M_phpyr_c" name="phpyr[c]" />
      <species boundaryCondition="false" compartment="c" constant="false" hasOnlySubstanceUnits="false" id="M_phaccoa_c" name="phaccoa[c]" />
      <species boundaryCondition="false" compartment="c" constant="false" hasOnlySubstanceUnits="false" id="M_34hpp_c" name="34hpp[c]" />
      <species boundaryCondition="false" compartment="c" constant="false" hasOnlySubstanceUnits="false" id="M_4hphaccoa_c" name="4hphaccoa[c]" />
      <species boundaryCondition="false" compartment="c" constant="false" hasOnlySubstanceUnits="false" id="M_3c2hmp_c" name="3c2hmp[c]" />
      <species boundaryCondition="false" compartment="c" constant="false" hasOnlySubstanceUnits="false" id="M_3c4mop_c" name="3c4mop[c]" />
      <species boundaryCondition="false" compartment="c" constant="false" hasOnlySubstanceUnits="false" id="M_2ippm_c" name="2ippm[c]" />
      <species boundaryCondition="false" compartment="c" constant="false" hasOnlySubstanceUnits="false" id="M_3c3hmp_c" name="3c3hmp[c]" />
      <species boundaryCondition="false" compartment="c" constant="false" hasOnlySubstanceUnits="false" id="M_iqnl_c" name="iqnl[c]" />
      <species boundaryCondition="false" compartment="c" constant="false" hasOnlySubstanceUnits="false" id="M_iqnln_c" name="iqnln[c]" />
      <species boundaryCondition="false" compartment="c" constant="false" hasOnlySubstanceUnits="false" id="M_ditp_c" name="ditp[c]" />
      <species boundaryCondition="false" compartment="c" constant="false" hasOnlySubstanceUnits="false" id="M_dimp_c" name="dimp[c]" />
      <species boundaryCondition="false" compartment="c" constant="false" hasOnlySubstanceUnits="false" id="M_ibcoa_c" name="ibcoa[c]" />
      <species boundaryCondition="false" compartment="c" constant="false" hasOnlySubstanceUnits="false" id="M_ivcoa_c" name="ivcoa[c]" />
      <species boundaryCondition="false" compartment="c" constant="false" hasOnlySubstanceUnits="false" id="M_2mbcoa_c" name="2mbcoa[c]" />
      <species boundaryCondition="false" compartment="c" constant="false" hasOnlySubstanceUnits="false" id="M_kdo8p_c" name="kdo8p[c]" />
      <species boundaryCondition="false" compartment="e" constant="false" hasOnlySubstanceUnits="false" id="M_lac__L_e" name="lac-L[e]" />
      <species boundaryCondition="false" compartment="c" constant="false" hasOnlySubstanceUnits="false" id="M_lac__L_c" name="lac-L[c]" />
      <species boundaryCondition="false" compartment="e" constant="false" hasOnlySubstanceUnits="false" id="M_leu__L_e" name="leu-L[e]" />
      <species boundaryCondition="false" compartment="c" constant="false" hasOnlySubstanceUnits="false" id="M_leu__L_c" name="leu-L[c]" />
      <species boundaryCondition="false" compartment="c" constant="false" hasOnlySubstanceUnits="false" id="M_4mop_c" name="4mop[c]" />
      <species boundaryCondition="false" compartment="c" constant="false" hasOnlySubstanceUnits="false" id="M_trnaleu_c" name="trnaleu[c]" />
      <species boundaryCondition="false" compartment="c" constant="false" hasOnlySubstanceUnits="false" id="M_leutrna_c" name="leutrna[c]" />
      <species boundaryCondition="false" compartment="c" constant="false" hasOnlySubstanceUnits="false" id="M_lipidX_c" name="lipidX[c]" />
      <species boundaryCondition="false" compartment="c" constant="false" hasOnlySubstanceUnits="false" id="M_u23ga_c" name="u23ga[c]" />
      <species boundaryCondition="false" compartment="c" constant="false" hasOnlySubstanceUnits="false" id="M_lipidAds_c" name="lipidAds[c]" />
      <species boundaryCondition="false" compartment="e" constant="false" hasOnlySubstanceUnits="false" id="M_lys__L_e" name="lys-L[e]" />
      <species boundaryCondition="false" compartment="c" constant="false" hasOnlySubstanceUnits="false" id="M_trnalys_c" name="trnalys[c]" />
      <species boundaryCondition="false" compartment="c" constant="false" hasOnlySubstanceUnits="false" id="M_lystrna_c" name="lystrna[c]" />
      <species boundaryCondition="false" compartment="c" constant="false" hasOnlySubstanceUnits="false" id="M_man1p_c" name="man1p[c]" />
      <species boundaryCondition="false" compartment="c" constant="false" hasOnlySubstanceUnits="false" id="M_man6p_c" name="man6p[c]" />
      <species boundaryCondition="false" compartment="c" constant="false" hasOnlySubstanceUnits="false" id="M_octACP_c" name="octACP[c]" />
      <species boundaryCondition="false" compartment="c" constant="false" hasOnlySubstanceUnits="false" id="M_5mcsn_c" name="5mcsn[c]" />
      <species boundaryCondition="false" compartment="c" constant="false" hasOnlySubstanceUnits="false" id="M_thym_c" name="thym[c]" />
      <species boundaryCondition="false" compartment="c" constant="false" hasOnlySubstanceUnits="false" id="M_2mecdp_c" name="2mecdp[c]" />
      <species boundaryCondition="false" compartment="c" constant="false" hasOnlySubstanceUnits="false" id="M_5mthf_c" name="5mthf[c]" />
      <species boundaryCondition="false" compartment="c" constant="false" hasOnlySubstanceUnits="false" id="M_metox_c" name="metox[c]" />
      <species boundaryCondition="false" compartment="c" constant="false" hasOnlySubstanceUnits="false" id="M_trnamet_c" name="trnamet[c]" />
      <species boundaryCondition="false" compartment="c" constant="false" hasOnlySubstanceUnits="false" id="M_mg2_c" name="mg2[c]" />
      <species boundaryCondition="false" compartment="e" constant="false" hasOnlySubstanceUnits="false" id="M_mg2_e" name="mg2[e]" />
      <species boundaryCondition="false" compartment="c" constant="false" hasOnlySubstanceUnits="false" id="M_mi1p__D_c" name="mi1p-D[c]" />
      <species boundaryCondition="false" compartment="c" constant="false" hasOnlySubstanceUnits="false" id="M_inost_c" name="inost[c]" />
      <species boundaryCondition="false" compartment="c" constant="false" hasOnlySubstanceUnits="false" id="M_2mcacn_c" name="2mcacn[c]" />
      <species boundaryCondition="false" compartment="c" constant="false" hasOnlySubstanceUnits="false" id="M_micit_c" name="micit[c]" />
      <species boundaryCondition="false" compartment="c" constant="false" hasOnlySubstanceUnits="false" id="M_mmcoa__S_c" name="mmcoa-S[c]" />
      <species boundaryCondition="false" compartment="c" constant="false" hasOnlySubstanceUnits="false" id="M_ppcoa_c" name="ppcoa[c]" />
      <species boundaryCondition="false" compartment="c" constant="false" hasOnlySubstanceUnits="false" id="M_mmcoa__R_c" name="mmcoa-R[c]" />
      <species boundaryCondition="false" compartment="e" constant="false" hasOnlySubstanceUnits="false" id="M_mn2_e" name="mn2[e]" />
      <species boundaryCondition="false" compartment="c" constant="false" hasOnlySubstanceUnits="false" id="M_mn2_c" name="mn2[c]" />
      <species boundaryCondition="false" compartment="c" constant="false" hasOnlySubstanceUnits="false" id="M_lipidA_c" name="lipidA[c]" />
      <species boundaryCondition="false" compartment="c" constant="false" hasOnlySubstanceUnits="false" id="M_kdolipid4_c" name="kdolipid4[c]" />
      <species boundaryCondition="false" compartment="c" constant="false" hasOnlySubstanceUnits="false" id="M_kdo2lipid4_c" name="kdo2lipid4[c]" />
      <species boundaryCondition="false" compartment="e" constant="false" hasOnlySubstanceUnits="false" id="M_mobd_e" name="mobd[e]" />
      <species boundaryCondition="false" compartment="c" constant="false" hasOnlySubstanceUnits="false" id="M_mobd_c" name="mobd[c]" />
      <species boundaryCondition="false" compartment="c" constant="false" hasOnlySubstanceUnits="false" id="M_5mta_c" name="5mta[c]" />
      <species boundaryCondition="false" compartment="c" constant="false" hasOnlySubstanceUnits="false" id="M_5mtr_c" name="5mtr[c]" />
      <species boundaryCondition="false" compartment="c" constant="false" hasOnlySubstanceUnits="false" id="M_5mdr1p_c" name="5mdr1p[c]" />
      <species boundaryCondition="false" compartment="c" constant="false" hasOnlySubstanceUnits="false" id="M_n2_c" name="n2[c]" />
      <species boundaryCondition="false" compartment="e" constant="false" hasOnlySubstanceUnits="false" id="M_n2_e" name="n2[e]" />
      <species boundaryCondition="false" compartment="c" constant="false" hasOnlySubstanceUnits="false" id="M_cmpacna_c" name="cmpacna[c]" />
      <species boundaryCondition="false" compartment="c" constant="false" hasOnlySubstanceUnits="false" id="M_dnad_c" name="dnad[c]" />
      <species boundaryCondition="false" compartment="c" constant="false" hasOnlySubstanceUnits="false" id="M_nac_c" name="nac[c]" />
      <species boundaryCondition="false" compartment="c" constant="false" hasOnlySubstanceUnits="false" id="M_nicrnt_c" name="nicrnt[c]" />
      <species boundaryCondition="false" compartment="c" constant="false" hasOnlySubstanceUnits="false" id="M_na1_c" name="na1[c]" />
      <species boundaryCondition="false" compartment="e" constant="false" hasOnlySubstanceUnits="false" id="M_na1_e" name="na1[e]" />
      <species boundaryCondition="false" compartment="c" constant="false" hasOnlySubstanceUnits="false" id="M_dudp_c" name="dudp[c]" />
      <species boundaryCondition="false" compartment="c" constant="false" hasOnlySubstanceUnits="false" id="M_dctp_c" name="dctp[c]" />
      <species boundaryCondition="false" compartment="c" constant="false" hasOnlySubstanceUnits="false" id="M_datp_c" name="datp[c]" />
      <species boundaryCondition="false" compartment="e" constant="false" hasOnlySubstanceUnits="false" id="M_nh4_e" name="nh4[e]" />
      <species boundaryCondition="false" compartment="e" constant="false" hasOnlySubstanceUnits="false" id="M_ni2_e" name="ni2[e]" />
      <species boundaryCondition="false" compartment="c" constant="false" hasOnlySubstanceUnits="false" id="M_ni2_c" name="ni2[c]" />
      <species boundaryCondition="false" compartment="c" constant="false" hasOnlySubstanceUnits="false" id="M_ncam_c" name="ncam[c]" />
      <species boundaryCondition="false" compartment="c" constant="false" hasOnlySubstanceUnits="false" id="M_dmbzid_c" name="dmbzid[c]" />
      <species boundaryCondition="false" compartment="c" constant="false" hasOnlySubstanceUnits="false" id="M_5prdmbz_c" name="5prdmbz[c]" />
      <species boundaryCondition="false" compartment="c" constant="false" hasOnlySubstanceUnits="false" id="M_ribflv_c" name="ribflv[c]" />
      <species boundaryCondition="false" compartment="c" constant="false" hasOnlySubstanceUnits="false" id="M_unknown1_c" name="unknown1[c]" />
      <species boundaryCondition="false" compartment="c" constant="false" hasOnlySubstanceUnits="false" id="M_quln_c" name="quln[c]" />
      <species boundaryCondition="false" compartment="e" constant="false" hasOnlySubstanceUnits="false" id="M_no3_e" name="no3[e]" />
      <species boundaryCondition="false" compartment="c" constant="false" hasOnlySubstanceUnits="false" id="M_no3_c" name="no3[c]" />
      <species boundaryCondition="false" compartment="c" constant="false" hasOnlySubstanceUnits="false" id="M_n2ppn_c" name="n2ppn[c]" />
      <species boundaryCondition="false" compartment="c" constant="false" hasOnlySubstanceUnits="false" id="M_acetone_c" name="acetone[c]" />
      <species boundaryCondition="false" compartment="c" constant="false" hasOnlySubstanceUnits="false" id="M_no2_c" name="no2[c]" />
      <species boundaryCondition="false" compartment="e" constant="false" hasOnlySubstanceUnits="false" id="M_no2_e" name="no2[e]" />
      <species boundaryCondition="false" compartment="c" constant="false" hasOnlySubstanceUnits="false" id="M_ind3acnl_c" name="ind3acnl[c]" />
      <species boundaryCondition="false" compartment="c" constant="false" hasOnlySubstanceUnits="false" id="M_ind3ac_c" name="ind3ac[c]" />
      <species boundaryCondition="false" compartment="c" constant="false" hasOnlySubstanceUnits="false" id="M_aprop_c" name="aprop[c]" />
      <species boundaryCondition="false" compartment="c" constant="false" hasOnlySubstanceUnits="false" id="M_acybut_c" name="acybut[c]" />
      <species boundaryCondition="false" compartment="c" constant="false" hasOnlySubstanceUnits="false" id="M_orn__L_c" name="orn-L[c]" />
      <species boundaryCondition="false" compartment="c" constant="false" hasOnlySubstanceUnits="false" id="M_ocdACP_c" name="ocdACP[c]" />
      <species boundaryCondition="false" compartment="c" constant="false" hasOnlySubstanceUnits="false" id="M_nondp_c" name="nondp[c]" />
      <species boundaryCondition="false" compartment="c" constant="false" hasOnlySubstanceUnits="false" id="M_orot5p_c" name="orot5p[c]" />
      <species boundaryCondition="false" compartment="c" constant="false" hasOnlySubstanceUnits="false" id="M_2oph_c" name="2oph[c]" />
      <species boundaryCondition="false" compartment="c" constant="false" hasOnlySubstanceUnits="false" id="M_2ohph_c" name="2ohph[c]" />
      <species boundaryCondition="false" compartment="e" constant="false" hasOnlySubstanceUnits="false" id="M_oxa_e" name="oxa[e]" />
      <species boundaryCondition="false" compartment="c" constant="false" hasOnlySubstanceUnits="false" id="M_oxa_c" name="oxa[c]" />
      <species boundaryCondition="false" compartment="c" constant="false" hasOnlySubstanceUnits="false" id="M_pro__L_c" name="pro-L[c]" />
      <species boundaryCondition="false" compartment="c" constant="false" hasOnlySubstanceUnits="false" id="M_pheac_c" name="pheac[c]" />
      <species boundaryCondition="false" compartment="c" constant="false" hasOnlySubstanceUnits="false" id="M_pnto__R_c" name="pnto-R[c]" />
      <species boundaryCondition="false" compartment="c" constant="false" hasOnlySubstanceUnits="false" id="M_udcpp_c" name="udcpp[c]" />
      <species boundaryCondition="false" compartment="c" constant="false" hasOnlySubstanceUnits="false" id="M_ugmda_c" name="ugmda[c]" />
      <species boundaryCondition="false" compartment="c" constant="false" hasOnlySubstanceUnits="false" id="M_uagmda_c" name="uagmda[c]" />
      <species boundaryCondition="false" compartment="c" constant="false" hasOnlySubstanceUnits="false" id="M_paps_c" name="paps[c]" />
      <species boundaryCondition="false" compartment="c" constant="false" hasOnlySubstanceUnits="false" id="M_btcoa_c" name="btcoa[c]" />
      <species boundaryCondition="false" compartment="c" constant="false" hasOnlySubstanceUnits="false" id="M_butpi_c" name="butpi[c]" />
      <species boundaryCondition="false" compartment="c" constant="false" hasOnlySubstanceUnits="false" id="M_phthr_c" name="phthr[c]" />
      <species boundaryCondition="false" compartment="c" constant="false" hasOnlySubstanceUnits="false" id="M_pdx5p_c" name="pdx5p[c]" />
      <species boundaryCondition="false" compartment="c" constant="false" hasOnlySubstanceUnits="false" id="M_3php_c" name="3php[c]" />
      <species boundaryCondition="false" compartment="c" constant="false" hasOnlySubstanceUnits="false" id="M_polglu_c" name="polglu[c]" />
      <species boundaryCondition="false" compartment="c" constant="false" hasOnlySubstanceUnits="false" id="M_2pglyc_c" name="2pglyc[c]" />
      <species boundaryCondition="false" compartment="c" constant="false" hasOnlySubstanceUnits="false" id="M_phe__L_c" name="phe-L[c]" />
      <species boundaryCondition="false" compartment="c" constant="false" hasOnlySubstanceUnits="false" id="M_trnaphe_c" name="trnaphe[c]" />
      <species boundaryCondition="false" compartment="c" constant="false" hasOnlySubstanceUnits="false" id="M_phetrna_c" name="phetrna[c]" />
      <species boundaryCondition="false" compartment="e" constant="false" hasOnlySubstanceUnits="false" id="M_pi_e" name="pi[e]" />
      <species boundaryCondition="false" compartment="c" constant="false" hasOnlySubstanceUnits="false" id="M_2mahmp_c" name="2mahmp[c]" />
      <species boundaryCondition="false" compartment="c" constant="false" hasOnlySubstanceUnits="false" id="M_ptth_c" name="ptth[c]" />
      <species boundaryCondition="false" compartment="c" constant="false" hasOnlySubstanceUnits="false" id="M_cysam_c" name="cysam[c]" />
      <species boundaryCondition="false" compartment="c" constant="false" hasOnlySubstanceUnits="false" id="M_4ppan_c" name="4ppan[c]" />
      <species boundaryCondition="false" compartment="c" constant="false" hasOnlySubstanceUnits="false" id="M_ppac_c" name="ppac[c]" />
      <species boundaryCondition="false" compartment="c" constant="false" hasOnlySubstanceUnits="false" id="M_ppap_c" name="ppap[c]" />
      <species boundaryCondition="false" compartment="c" constant="false" hasOnlySubstanceUnits="false" id="M_ppa_c" name="ppa[c]" />
      <species boundaryCondition="false" compartment="c" constant="false" hasOnlySubstanceUnits="false" id="M_4ppcys_c" name="4ppcys[c]" />
      <species boundaryCondition="false" compartment="c" constant="false" hasOnlySubstanceUnits="false" id="M_pan4p_c" name="pan4p[c]" />
      <species boundaryCondition="false" compartment="c" constant="false" hasOnlySubstanceUnits="false" id="M_fpram_c" name="fpram[c]" />
      <species boundaryCondition="false" compartment="c" constant="false" hasOnlySubstanceUnits="false" id="M_prbamp_c" name="prbamp[c]" />
      <species boundaryCondition="false" compartment="c" constant="false" hasOnlySubstanceUnits="false" id="M_prfp_c" name="prfp[c]" />
      <species boundaryCondition="false" compartment="e" constant="false" hasOnlySubstanceUnits="false" id="M_pro__L_e" name="pro-L[e]" />
      <species boundaryCondition="false" compartment="c" constant="false" hasOnlySubstanceUnits="false" id="M_trnapro_c" name="trnapro[c]" />
      <species boundaryCondition="false" compartment="c" constant="false" hasOnlySubstanceUnits="false" id="M_protrna_c" name="protrna[c]" />
      <species boundaryCondition="false" compartment="c" constant="false" hasOnlySubstanceUnits="false" id="M_skm5p_c" name="skm5p[c]" />
      <species boundaryCondition="false" compartment="c" constant="false" hasOnlySubstanceUnits="false" id="M_psetha_c" name="psetha[c]" />
      <species boundaryCondition="false" compartment="c" constant="false" hasOnlySubstanceUnits="false" id="M_pser__L_c" name="pser-L[c]" />
      <species boundaryCondition="false" compartment="e" constant="false" hasOnlySubstanceUnits="false" id="M_ss_e" name="ss[e]" />
      <species boundaryCondition="false" compartment="e" constant="false" hasOnlySubstanceUnits="false" id="M_h2s_e" name="h2s[e]" />
      <species boundaryCondition="false" compartment="c" constant="false" hasOnlySubstanceUnits="false" id="M_psd5p_c" name="psd5p[c]" />
      <species boundaryCondition="false" compartment="e" constant="false" hasOnlySubstanceUnits="false" id="M_s_e" name="s[e]" />
      <species boundaryCondition="false" compartment="c" constant="false" hasOnlySubstanceUnits="false" id="M_ahdt_c" name="ahdt[c]" />
      <species boundaryCondition="false" compartment="c" constant="false" hasOnlySubstanceUnits="false" id="M_6pthp_c" name="6pthp[c]" />
      <species boundaryCondition="false" compartment="e" constant="false" hasOnlySubstanceUnits="false" id="M_pyr_e" name="pyr[e]" />
      <species boundaryCondition="false" compartment="c" constant="false" hasOnlySubstanceUnits="false" id="M_malm_c" name="malm[c]" />
      <species boundaryCondition="false" compartment="c" constant="false" hasOnlySubstanceUnits="false" id="M_male_c" name="male[c]" />
      <species boundaryCondition="false" compartment="c" constant="false" hasOnlySubstanceUnits="false" id="M_4r5au_c" name="4r5au[c]" />
      <species boundaryCondition="false" compartment="c" constant="false" hasOnlySubstanceUnits="false" id="M_dmlz_c" name="dmlz[c]" />
      <species boundaryCondition="false" compartment="c" constant="false" hasOnlySubstanceUnits="false" id="M_rib__D_c" name="rib-D[c]" />
      <species boundaryCondition="false" compartment="c" constant="false" hasOnlySubstanceUnits="false" id="M_xu5p__D_c" name="xu5p-D[c]" />
      <species boundaryCondition="false" compartment="c" constant="false" hasOnlySubstanceUnits="false" id="M_s7p_c" name="s7p[c]" />
      <species boundaryCondition="false" compartment="c" constant="false" hasOnlySubstanceUnits="false" id="M_Lsacchrp_c" name="Lsacchrp[c]" />
      <species boundaryCondition="false" compartment="c" constant="false" hasOnlySubstanceUnits="false" id="M_so4_c" name="so4[c]" />
      <species boundaryCondition="false" compartment="c" constant="false" hasOnlySubstanceUnits="false" id="M_sbt6p_c" name="sbt6p[c]" />
      <species boundaryCondition="false" compartment="c" constant="false" hasOnlySubstanceUnits="false" id="M_srb1p_c" name="srb1p[c]" />
      <species boundaryCondition="false" compartment="c" constant="false" hasOnlySubstanceUnits="false" id="M_sl26da_c" name="sl26da[c]" />
      <species boundaryCondition="false" compartment="c" constant="false" hasOnlySubstanceUnits="false" id="M_sl2a6o_c" name="sl2a6o[c]" />
      <species boundaryCondition="false" compartment="c" constant="false" hasOnlySubstanceUnits="false" id="M_dtt_rd_c" name="dtt_rd[c]" />
      <species boundaryCondition="false" compartment="c" constant="false" hasOnlySubstanceUnits="false" id="M_scys__L_c" name="scys-L[c]" />
      <species boundaryCondition="false" compartment="c" constant="false" hasOnlySubstanceUnits="false" id="M_H2Se_c" name="H2Se[c]" />
      <species boundaryCondition="false" compartment="c" constant="false" hasOnlySubstanceUnits="false" id="M_dtt_ox_c" name="dtt_ox[c]" />
      <species boundaryCondition="false" compartment="c" constant="false" hasOnlySubstanceUnits="false" id="M_sepi_c" name="sepi[c]" />
      <species boundaryCondition="false" compartment="c" constant="false" hasOnlySubstanceUnits="false" id="M_trnaser_c" name="trnaser[c]" />
      <species boundaryCondition="false" compartment="c" constant="false" hasOnlySubstanceUnits="false" id="M_sertrna_c" name="sertrna[c]" />
      <species boundaryCondition="false" compartment="c" constant="false" hasOnlySubstanceUnits="false" id="M_selnp_c" name="selnp[c]" />
      <species boundaryCondition="false" compartment="c" constant="false" hasOnlySubstanceUnits="false" id="M_selcystrna_c" name="selcystrna[c]" />
      <species boundaryCondition="false" compartment="c" constant="false" hasOnlySubstanceUnits="false" id="M_shcl_c" name="shcl[c]" />
      <species boundaryCondition="false" compartment="c" constant="false" hasOnlySubstanceUnits="false" id="M_srch_c" name="srch[c]" />
      <species boundaryCondition="false" compartment="c" constant="false" hasOnlySubstanceUnits="false" id="M_sheme_c" name="sheme[c]" />
      <species boundaryCondition="false" compartment="c" constant="false" hasOnlySubstanceUnits="false" id="M_skm_c" name="skm[c]" />
      <species boundaryCondition="false" compartment="e" constant="false" hasOnlySubstanceUnits="false" id="M_so4_e" name="so4[e]" />
      <species boundaryCondition="false" compartment="c" constant="false" hasOnlySubstanceUnits="false" id="M_o2___c" name="o2-[c]" />
      <species boundaryCondition="false" compartment="c" constant="false" hasOnlySubstanceUnits="false" id="M_ametam_c" name="ametam[c]" />
      <species boundaryCondition="false" compartment="c" constant="false" hasOnlySubstanceUnits="false" id="M_ptrc_c" name="ptrc[c]" />
      <species boundaryCondition="false" compartment="c" constant="false" hasOnlySubstanceUnits="false" id="M_spmd_c" name="spmd[c]" />
      <species boundaryCondition="false" compartment="c" constant="false" hasOnlySubstanceUnits="false" id="M_sql_c" name="sql[c]" />
      <species boundaryCondition="false" compartment="c" constant="false" hasOnlySubstanceUnits="false" id="M_dplpt_c" name="dplpt[c]" />
      <species boundaryCondition="false" compartment="c" constant="false" hasOnlySubstanceUnits="false" id="M_22hop_c" name="22hop[c]" />
      <species boundaryCondition="false" compartment="e" constant="false" hasOnlySubstanceUnits="false" id="M_fum_e" name="fum[e]" />
      <species boundaryCondition="false" compartment="e" constant="false" hasOnlySubstanceUnits="false" id="M_succ_e" name="succ[e]" />
      <species boundaryCondition="false" compartment="c" constant="false" hasOnlySubstanceUnits="false" id="M_lipid4_c" name="lipid4[c]" />
      <species boundaryCondition="false" compartment="c" constant="false" hasOnlySubstanceUnits="false" id="M_dtdp6dm_c" name="dtdp6dm[c]" />
      <species boundaryCondition="false" compartment="c" constant="false" hasOnlySubstanceUnits="false" id="M_dtdpddm_c" name="dtdpddm[c]" />
      <species boundaryCondition="false" compartment="c" constant="false" hasOnlySubstanceUnits="false" id="M_dtdpddg_c" name="dtdpddg[c]" />
      <species boundaryCondition="false" compartment="c" constant="false" hasOnlySubstanceUnits="false" id="M_amopbut__L_c" name="amopbut-L[c]" />
      <species boundaryCondition="false" compartment="c" constant="false" hasOnlySubstanceUnits="false" id="M_thr__L_c" name="thr-L[c]" />
      <species boundaryCondition="false" compartment="c" constant="false" hasOnlySubstanceUnits="false" id="M_thr__LA_c" name="thr-LA[c]" />
      <species boundaryCondition="false" compartment="c" constant="false" hasOnlySubstanceUnits="false" id="M_thrp_c" name="thrp[c]" />
      <species boundaryCondition="false" compartment="c" constant="false" hasOnlySubstanceUnits="false" id="M_trnathr_c" name="trnathr[c]" />
      <species boundaryCondition="false" compartment="c" constant="false" hasOnlySubstanceUnits="false" id="M_thrtrna_c" name="thrtrna[c]" />
      <species boundaryCondition="false" compartment="c" constant="false" hasOnlySubstanceUnits="false" id="M_thymd_c" name="thymd[c]" />
      <species boundaryCondition="false" compartment="c" constant="false" hasOnlySubstanceUnits="false" id="M_thmmp_c" name="thmmp[c]" />
      <species boundaryCondition="false" compartment="c" constant="false" hasOnlySubstanceUnits="false" id="M_thmpp_c" name="thmpp[c]" />
      <species boundaryCondition="false" compartment="c" constant="false" hasOnlySubstanceUnits="false" id="M_4mpetz_c" name="4mpetz[c]" />
      <species boundaryCondition="false" compartment="c" constant="false" hasOnlySubstanceUnits="false" id="M_tre6p_c" name="tre6p[c]" />
      <species boundaryCondition="false" compartment="c" constant="false" hasOnlySubstanceUnits="false" id="M_tre_c" name="tre[c]" />
      <species boundaryCondition="false" compartment="c" constant="false" hasOnlySubstanceUnits="false" id="M_trp__L_c" name="trp-L[c]" />
      <species boundaryCondition="false" compartment="c" constant="false" hasOnlySubstanceUnits="false" id="M_trnatrp_c" name="trnatrp[c]" />
      <species boundaryCondition="false" compartment="c" constant="false" hasOnlySubstanceUnits="false" id="M_trptrna_c" name="trptrna[c]" />
      <species boundaryCondition="false" compartment="e" constant="false" hasOnlySubstanceUnits="false" id="M_tsul_e" name="tsul[e]" />
      <species boundaryCondition="false" compartment="c" constant="false" hasOnlySubstanceUnits="false" id="M_tsul_c" name="tsul[c]" />
      <species boundaryCondition="false" compartment="c" constant="false" hasOnlySubstanceUnits="false" id="M_cyan_c" name="cyan[c]" />
      <species boundaryCondition="false" compartment="c" constant="false" hasOnlySubstanceUnits="false" id="M_tcynt_c" name="tcynt[c]" />
      <species boundaryCondition="false" compartment="c" constant="false" hasOnlySubstanceUnits="false" id="M_tyr__L_c" name="tyr-L[c]" />
      <species boundaryCondition="false" compartment="c" constant="false" hasOnlySubstanceUnits="false" id="M_trnatyr_c" name="trnatyr[c]" />
      <species boundaryCondition="false" compartment="c" constant="false" hasOnlySubstanceUnits="false" id="M_tyrtrna_c" name="tyrtrna[c]" />
      <species boundaryCondition="false" compartment="c" constant="false" hasOnlySubstanceUnits="false" id="M_uamag_c" name="uamag[c]" />
      <species boundaryCondition="false" compartment="c" constant="false" hasOnlySubstanceUnits="false" id="M_ugmd_c" name="ugmd[c]" />
      <species boundaryCondition="false" compartment="c" constant="false" hasOnlySubstanceUnits="false" id="M_uacgam_c" name="uacgam[c]" />
      <species boundaryCondition="false" compartment="c" constant="false" hasOnlySubstanceUnits="false" id="M_u3aga_c" name="u3aga[c]" />
      <species boundaryCondition="false" compartment="c" constant="false" hasOnlySubstanceUnits="false" id="M_uacmam_c" name="uacmam[c]" />
      <species boundaryCondition="false" compartment="c" constant="false" hasOnlySubstanceUnits="false" id="M_uacmamu_c" name="uacmamu[c]" />
      <species boundaryCondition="false" compartment="c" constant="false" hasOnlySubstanceUnits="false" id="M_uaccg_c" name="uaccg[c]" />
      <species boundaryCondition="false" compartment="c" constant="false" hasOnlySubstanceUnits="false" id="M_uama_c" name="uama[c]" />
      <species boundaryCondition="false" compartment="c" constant="false" hasOnlySubstanceUnits="false" id="M_uamr_c" name="uamr[c]" />
      <species boundaryCondition="false" compartment="c" constant="false" hasOnlySubstanceUnits="false" id="M_udcpdp_c" name="udcpdp[c]" />
      <species boundaryCondition="false" compartment="c" constant="false" hasOnlySubstanceUnits="false" id="M_decdp_c" name="decdp[c]" />
      <species boundaryCondition="false" compartment="c" constant="false" hasOnlySubstanceUnits="false" id="M_udpglcur_c" name="udpglcur[c]" />
      <species boundaryCondition="false" compartment="c" constant="false" hasOnlySubstanceUnits="false" id="M_u3hga_c" name="u3hga[c]" />
      <species boundaryCondition="false" compartment="c" constant="false" hasOnlySubstanceUnits="false" id="M_uppg3_c" name="uppg3[c]" />
      <species boundaryCondition="false" compartment="e" constant="false" hasOnlySubstanceUnits="false" id="M_ura_e" name="ura[e]" />
      <species boundaryCondition="false" compartment="c" constant="false" hasOnlySubstanceUnits="false" id="M_2ombz_c" name="2ombz[c]" />
      <species boundaryCondition="false" compartment="c" constant="false" hasOnlySubstanceUnits="false" id="M_2ommb_c" name="2ommb[c]" />
      <species boundaryCondition="false" compartment="e" constant="false" hasOnlySubstanceUnits="false" id="M_val__L_e" name="val-L[e]" />
      <species boundaryCondition="false" compartment="c" constant="false" hasOnlySubstanceUnits="false" id="M_val__L_c" name="val-L[c]" />
      <species boundaryCondition="false" compartment="c" constant="false" hasOnlySubstanceUnits="false" id="M_trnaval_c" name="trnaval[c]" />
      <species boundaryCondition="false" compartment="c" constant="false" hasOnlySubstanceUnits="false" id="M_valtrna_c" name="valtrna[c]" />
      <species boundaryCondition="false" compartment="e" constant="false" hasOnlySubstanceUnits="false" id="M_wo4_e" name="wo4[e]" />
      <species boundaryCondition="false" compartment="c" constant="false" hasOnlySubstanceUnits="false" id="M_wo4_c" name="wo4[c]" />
      <species boundaryCondition="false" compartment="c" constant="false" hasOnlySubstanceUnits="false" id="M_xtp_c" name="xtp[c]" />
      <species boundaryCondition="false" compartment="e" constant="false" hasOnlySubstanceUnits="false" id="M_zn2_e" name="zn2[e]" />
      <species boundaryCondition="false" compartment="c" constant="false" hasOnlySubstanceUnits="false" id="M_zn2_c" name="zn2[c]" />
      <species boundaryCondition="false" compartment="e" constant="false" hasOnlySubstanceUnits="false" id="M_gly_e" name="gly[e]" />
      <species boundaryCondition="false" compartment="e" constant="false" hasOnlySubstanceUnits="false" id="M_mal__L_e" name="mal-L[e]" />
    </listOfSpecies>
    <fbc:listOfGeneProducts>
      <fbc:geneProduct fbc:id="G_GSU0006" fbc:label="GSU0006" fbc:name="GSU0006" />
      <fbc:geneProduct fbc:id="G_GSU0012" fbc:label="GSU0012" fbc:name="GSU0012" />
      <fbc:geneProduct fbc:id="G_GSU0021" fbc:label="GSU0021" fbc:name="GSU0021" />
      <fbc:geneProduct fbc:id="G_GSU0029" fbc:label="GSU0029" fbc:name="GSU0029" />
      <fbc:geneProduct fbc:id="G_GSU0030" fbc:label="GSU0030" fbc:name="GSU0030" />
      <fbc:geneProduct fbc:id="G_GSU0036" fbc:label="GSU0036" fbc:name="GSU0036" />
      <fbc:geneProduct fbc:id="G_GSU0037" fbc:label="GSU0037" fbc:name="GSU0037" />
      <fbc:geneProduct fbc:id="G_GSU0065" fbc:label="GSU0065" fbc:name="GSU0065" />
      <fbc:geneProduct fbc:id="G_GSU0067" fbc:label="GSU0067" fbc:name="GSU0067" />
      <fbc:geneProduct fbc:id="G_GSU0082" fbc:label="GSU0082" fbc:name="GSU0082" />
      <fbc:geneProduct fbc:id="G_GSU0084" fbc:label="GSU0084" fbc:name="GSU0084" />
      <fbc:geneProduct fbc:id="G_GSU0085" fbc:label="GSU0085" fbc:name="GSU0085" />
      <fbc:geneProduct fbc:id="G_GSU0087" fbc:label="GSU0087" fbc:name="GSU0087" />
      <fbc:geneProduct fbc:id="G_GSU0088" fbc:label="GSU0088" fbc:name="GSU0088" />
      <fbc:geneProduct fbc:id="G_GSU0089" fbc:label="GSU0089" fbc:name="GSU0089" />
      <fbc:geneProduct fbc:id="G_GSU0090" fbc:label="GSU0090" fbc:name="GSU0090" />
      <fbc:geneProduct fbc:id="G_GSU0091" fbc:label="GSU0091" fbc:name="GSU0091" />
      <fbc:geneProduct fbc:id="G_GSU0092" fbc:label="GSU0092" fbc:name="GSU0092" />
      <fbc:geneProduct fbc:id="G_GSU0097" fbc:label="GSU0097" fbc:name="GSU0097" />
      <fbc:geneProduct fbc:id="G_GSU0108" fbc:label="GSU0108" fbc:name="GSU0108" />
      <fbc:geneProduct fbc:id="G_GSU0109" fbc:label="GSU0109" fbc:name="GSU0109" />
      <fbc:geneProduct fbc:id="G_GSU0110" fbc:label="GSU0110" fbc:name="GSU0110" />
      <fbc:geneProduct fbc:id="G_GSU0111" fbc:label="GSU0111" fbc:name="GSU0111" />
      <fbc:geneProduct fbc:id="G_GSU0112" fbc:label="GSU0112" fbc:name="GSU0112" />
      <fbc:geneProduct fbc:id="G_GSU0113" fbc:label="GSU0113" fbc:name="GSU0113" />
      <fbc:geneProduct fbc:id="G_GSU0114" fbc:label="GSU0114" fbc:name="GSU0114" />
      <fbc:geneProduct fbc:id="G_GSU0115" fbc:label="GSU0115" fbc:name="GSU0115" />
      <fbc:geneProduct fbc:id="G_GSU0117" fbc:label="GSU0117" fbc:name="GSU0117" />
      <fbc:geneProduct fbc:id="G_GSU0120" fbc:label="GSU0120" fbc:name="GSU0120" />
      <fbc:geneProduct fbc:id="G_GSU0121" fbc:label="GSU0121" fbc:name="GSU0121" />
      <fbc:geneProduct fbc:id="G_GSU0122" fbc:label="GSU0122" fbc:name="GSU0122" />
      <fbc:geneProduct fbc:id="G_GSU0123" fbc:label="GSU0123" fbc:name="GSU0123" />
      <fbc:geneProduct fbc:id="G_GSU0130" fbc:label="GSU0130" fbc:name="GSU0130" />
      <fbc:geneProduct fbc:id="G_GSU0135" fbc:label="GSU0135" fbc:name="GSU0135" />
      <fbc:geneProduct fbc:id="G_GSU0142" fbc:label="GSU0142" fbc:name="GSU0142" />
      <fbc:geneProduct fbc:id="G_GSU0148" fbc:label="GSU0148" fbc:name="GSU0148" />
      <fbc:geneProduct fbc:id="G_GSU0150" fbc:label="GSU0150" fbc:name="GSU0150" />
      <fbc:geneProduct fbc:id="G_GSU0151" fbc:label="GSU0151" fbc:name="GSU0151" />
      <fbc:geneProduct fbc:id="G_GSU0152" fbc:label="GSU0152" fbc:name="GSU0152" />
      <fbc:geneProduct fbc:id="G_GSU0153" fbc:label="GSU0153" fbc:name="GSU0153" />
      <fbc:geneProduct fbc:id="G_GSU0156" fbc:label="GSU0156" fbc:name="GSU0156" />
      <fbc:geneProduct fbc:id="G_GSU0158" fbc:label="GSU0158" fbc:name="GSU0158" />
      <fbc:geneProduct fbc:id="G_GSU0159" fbc:label="GSU0159" fbc:name="GSU0159" />
      <fbc:geneProduct fbc:id="G_GSU0160" fbc:label="GSU0160" fbc:name="GSU0160" />
      <fbc:geneProduct fbc:id="G_GSU0162" fbc:label="GSU0162" fbc:name="GSU0162" />
      <fbc:geneProduct fbc:id="G_GSU0174" fbc:label="GSU0174" fbc:name="GSU0174" />
      <fbc:geneProduct fbc:id="G_GSU0193" fbc:label="GSU0193" fbc:name="GSU0193" />
      <fbc:geneProduct fbc:id="G_GSU0200" fbc:label="GSU0200" fbc:name="GSU0200" />
      <fbc:geneProduct fbc:id="G_GSU0201" fbc:label="GSU0201" fbc:name="GSU0201" />
      <fbc:geneProduct fbc:id="G_GSU0215" fbc:label="GSU0215" fbc:name="GSU0215" />
      <fbc:geneProduct fbc:id="G_GSU0219" fbc:label="GSU0219" fbc:name="GSU0219" />
      <fbc:geneProduct fbc:id="G_GSU0220" fbc:label="GSU0220" fbc:name="GSU0220" />
      <fbc:geneProduct fbc:id="G_GSU0221" fbc:label="GSU0221" fbc:name="GSU0221" />
      <fbc:geneProduct fbc:id="G_GSU0222" fbc:label="GSU0222" fbc:name="GSU0222" />
      <fbc:geneProduct fbc:id="G_GSU0223" fbc:label="GSU0223" fbc:name="GSU0223" />
      <fbc:geneProduct fbc:id="G_GSU0226" fbc:label="GSU0226" fbc:name="GSU0226" />
      <fbc:geneProduct fbc:id="G_GSU0229" fbc:label="GSU0229" fbc:name="GSU0229" />
      <fbc:geneProduct fbc:id="G_GSU0234" fbc:label="GSU0234" fbc:name="GSU0234" />
      <fbc:geneProduct fbc:id="G_GSU0240" fbc:label="GSU0240" fbc:name="GSU0240" />
      <fbc:geneProduct fbc:id="G_GSU0261" fbc:label="GSU0261" fbc:name="GSU0261" />
      <fbc:geneProduct fbc:id="G_GSU0270" fbc:label="GSU0270" fbc:name="GSU0270" />
      <fbc:geneProduct fbc:id="G_GSU0271" fbc:label="GSU0271" fbc:name="GSU0271" />
      <fbc:geneProduct fbc:id="G_GSU0290" fbc:label="GSU0290" fbc:name="GSU0290" />
      <fbc:geneProduct fbc:id="G_GSU0333" fbc:label="GSU0333" fbc:name="GSU0333" />
      <fbc:geneProduct fbc:id="G_GSU0334" fbc:label="GSU0334" fbc:name="GSU0334" />
      <fbc:geneProduct fbc:id="G_GSU0337" fbc:label="GSU0337" fbc:name="GSU0337" />
      <fbc:geneProduct fbc:id="G_GSU0338" fbc:label="GSU0338" fbc:name="GSU0338" />
      <fbc:geneProduct fbc:id="G_GSU0339" fbc:label="GSU0339" fbc:name="GSU0339" />
      <fbc:geneProduct fbc:id="G_GSU0340" fbc:label="GSU0340" fbc:name="GSU0340" />
      <fbc:geneProduct fbc:id="G_GSU0341" fbc:label="GSU0341" fbc:name="GSU0341" />
      <fbc:geneProduct fbc:id="G_GSU0342" fbc:label="GSU0342" fbc:name="GSU0342" />
      <fbc:geneProduct fbc:id="G_GSU0343" fbc:label="GSU0343" fbc:name="GSU0343" />
      <fbc:geneProduct fbc:id="G_GSU0344" fbc:label="GSU0344" fbc:name="GSU0344" />
      <fbc:geneProduct fbc:id="G_GSU0345" fbc:label="GSU0345" fbc:name="GSU0345" />
      <fbc:geneProduct fbc:id="G_GSU0346" fbc:label="GSU0346" fbc:name="GSU0346" />
      <fbc:geneProduct fbc:id="G_GSU0347" fbc:label="GSU0347" fbc:name="GSU0347" />
      <fbc:geneProduct fbc:id="G_GSU0348" fbc:label="GSU0348" fbc:name="GSU0348" />
      <fbc:geneProduct fbc:id="G_GSU0349" fbc:label="GSU0349" fbc:name="GSU0349" />
      <fbc:geneProduct fbc:id="G_GSU0350" fbc:label="GSU0350" fbc:name="GSU0350" />
      <fbc:geneProduct fbc:id="G_GSU0351" fbc:label="GSU0351" fbc:name="GSU0351" />
      <fbc:geneProduct fbc:id="G_GSU0352" fbc:label="GSU0352" fbc:name="GSU0352" />
      <fbc:geneProduct fbc:id="G_GSU0371" fbc:label="GSU0371" fbc:name="GSU0371" />
      <fbc:geneProduct fbc:id="G_GSU0375" fbc:label="GSU0375" fbc:name="GSU0375" />
      <fbc:geneProduct fbc:id="G_GSU0376" fbc:label="GSU0376" fbc:name="GSU0376" />
      <fbc:geneProduct fbc:id="G_GSU0377" fbc:label="GSU0377" fbc:name="GSU0377" />
      <fbc:geneProduct fbc:id="G_GSU0378" fbc:label="GSU0378" fbc:name="GSU0378" />
      <fbc:geneProduct fbc:id="G_GSU0387" fbc:label="GSU0387" fbc:name="GSU0387" />
      <fbc:geneProduct fbc:id="G_GSU0389" fbc:label="GSU0389" fbc:name="GSU0389" />
      <fbc:geneProduct fbc:id="G_GSU0437" fbc:label="GSU0437" fbc:name="GSU0437" />
      <fbc:geneProduct fbc:id="G_GSU0439" fbc:label="GSU0439" fbc:name="GSU0439" />
      <fbc:geneProduct fbc:id="G_GSU0440" fbc:label="GSU0440" fbc:name="GSU0440" />
      <fbc:geneProduct fbc:id="G_GSU0448" fbc:label="GSU0448" fbc:name="GSU0448" />
      <fbc:geneProduct fbc:id="G_GSU0453" fbc:label="GSU0453" fbc:name="GSU0453" />
      <fbc:geneProduct fbc:id="G_GSU0458" fbc:label="GSU0458" fbc:name="GSU0458" />
      <fbc:geneProduct fbc:id="G_GSU0459" fbc:label="GSU0459" fbc:name="GSU0459" />
      <fbc:geneProduct fbc:id="G_GSU0460" fbc:label="GSU0460" fbc:name="GSU0460" />
      <fbc:geneProduct fbc:id="G_GSU0461" fbc:label="GSU0461" fbc:name="GSU0461" />
      <fbc:geneProduct fbc:id="G_GSU0466" fbc:label="GSU0466" fbc:name="GSU0466" />
      <fbc:geneProduct fbc:id="G_GSU0479" fbc:label="GSU0479" fbc:name="GSU0479" />
      <fbc:geneProduct fbc:id="G_GSU0482" fbc:label="GSU0482" fbc:name="GSU0482" />
      <fbc:geneProduct fbc:id="G_GSU0486" fbc:label="GSU0486" fbc:name="GSU0486" />
      <fbc:geneProduct fbc:id="G_GSU0487" fbc:label="GSU0487" fbc:name="GSU0487" />
      <fbc:geneProduct fbc:id="G_GSU0488" fbc:label="GSU0488" fbc:name="GSU0488" />
      <fbc:geneProduct fbc:id="G_GSU0490" fbc:label="GSU0490" fbc:name="GSU0490" />
      <fbc:geneProduct fbc:id="G_GSU0493" fbc:label="GSU0493" fbc:name="GSU0493" />
      <fbc:geneProduct fbc:id="G_GSU0505" fbc:label="GSU0505" fbc:name="GSU0505" />
      <fbc:geneProduct fbc:id="G_GSU0509" fbc:label="GSU0509" fbc:name="GSU0509" />
      <fbc:geneProduct fbc:id="G_GSU0510" fbc:label="GSU0510" fbc:name="GSU0510" />
      <fbc:geneProduct fbc:id="G_GSU0513" fbc:label="GSU0513" fbc:name="GSU0513" />
      <fbc:geneProduct fbc:id="G_GSU0518" fbc:label="GSU0518" fbc:name="GSU0518" />
      <fbc:geneProduct fbc:id="G_GSU0523" fbc:label="GSU0523" fbc:name="GSU0523" />
      <fbc:geneProduct fbc:id="G_GSU0527" fbc:label="GSU0527" fbc:name="GSU0527" />
      <fbc:geneProduct fbc:id="G_GSU0531" fbc:label="GSU0531" fbc:name="GSU0531" />
      <fbc:geneProduct fbc:id="G_GSU0535" fbc:label="GSU0535" fbc:name="GSU0535" />
      <fbc:geneProduct fbc:id="G_GSU0569" fbc:label="GSU0569" fbc:name="GSU0569" />
      <fbc:geneProduct fbc:id="G_GSU0571" fbc:label="GSU0571" fbc:name="GSU0571" />
      <fbc:geneProduct fbc:id="G_GSU0578" fbc:label="GSU0578" fbc:name="GSU0578" />
      <fbc:geneProduct fbc:id="G_GSU0579" fbc:label="GSU0579" fbc:name="GSU0579" />
      <fbc:geneProduct fbc:id="G_GSU0580" fbc:label="GSU0580" fbc:name="GSU0580" />
      <fbc:geneProduct fbc:id="G_GSU0585" fbc:label="GSU0585" fbc:name="GSU0585" />
      <fbc:geneProduct fbc:id="G_GSU0587" fbc:label="GSU0587" fbc:name="GSU0587" />
      <fbc:geneProduct fbc:id="G_GSU0604" fbc:label="GSU0604" fbc:name="GSU0604" />
      <fbc:geneProduct fbc:id="G_GSU0605" fbc:label="GSU0605" fbc:name="GSU0605" />
      <fbc:geneProduct fbc:id="G_GSU0606" fbc:label="GSU0606" fbc:name="GSU0606" />
      <fbc:geneProduct fbc:id="G_GSU0607" fbc:label="GSU0607" fbc:name="GSU0607" />
      <fbc:geneProduct fbc:id="G_GSU0609" fbc:label="GSU0609" fbc:name="GSU0609" />
      <fbc:geneProduct fbc:id="G_GSU0610" fbc:label="GSU0610" fbc:name="GSU0610" />
      <fbc:geneProduct fbc:id="G_GSU0611" fbc:label="GSU0611" fbc:name="GSU0611" />
      <fbc:geneProduct fbc:id="G_GSU0623" fbc:label="GSU0623" fbc:name="GSU0623" />
      <fbc:geneProduct fbc:id="G_GSU0626" fbc:label="GSU0626" fbc:name="GSU0626" />
      <fbc:geneProduct fbc:id="G_GSU0627" fbc:label="GSU0627" fbc:name="GSU0627" />
      <fbc:geneProduct fbc:id="G_GSU0651" fbc:label="GSU0651" fbc:name="GSU0651" />
      <fbc:geneProduct fbc:id="G_GSU0652" fbc:label="GSU0652" fbc:name="GSU0652" />
      <fbc:geneProduct fbc:id="G_GSU0656" fbc:label="GSU0656" fbc:name="GSU0656" />
      <fbc:geneProduct fbc:id="G_GSU0660" fbc:label="GSU0660" fbc:name="GSU0660" />
      <fbc:geneProduct fbc:id="G_GSU0661" fbc:label="GSU0661" fbc:name="GSU0661" />
      <fbc:geneProduct fbc:id="G_GSU0671" fbc:label="GSU0671" fbc:name="GSU0671" />
      <fbc:geneProduct fbc:id="G_GSU0686" fbc:label="GSU0686" fbc:name="GSU0686" />
      <fbc:geneProduct fbc:id="G_GSU0688" fbc:label="GSU0688" fbc:name="GSU0688" />
      <fbc:geneProduct fbc:id="G_GSU0692" fbc:label="GSU0692" fbc:name="GSU0692" />
      <fbc:geneProduct fbc:id="G_GSU0696" fbc:label="GSU0696" fbc:name="GSU0696" />
      <fbc:geneProduct fbc:id="G_GSU0731" fbc:label="GSU0731" fbc:name="GSU0731" />
      <fbc:geneProduct fbc:id="G_GSU0734" fbc:label="GSU0734" fbc:name="GSU0734" />
      <fbc:geneProduct fbc:id="G_GSU0739" fbc:label="GSU0739" fbc:name="GSU0739" />
      <fbc:geneProduct fbc:id="G_GSU0740" fbc:label="GSU0740" fbc:name="GSU0740" />
      <fbc:geneProduct fbc:id="G_GSU0741" fbc:label="GSU0741" fbc:name="GSU0741" />
      <fbc:geneProduct fbc:id="G_GSU0742" fbc:label="GSU0742" fbc:name="GSU0742" />
      <fbc:geneProduct fbc:id="G_GSU0743" fbc:label="GSU0743" fbc:name="GSU0743" />
      <fbc:geneProduct fbc:id="G_GSU0745" fbc:label="GSU0745" fbc:name="GSU0745" />
      <fbc:geneProduct fbc:id="G_GSU0768" fbc:label="GSU0768" fbc:name="GSU0768" />
      <fbc:geneProduct fbc:id="G_GSU0777" fbc:label="GSU0777" fbc:name="GSU0777" />
      <fbc:geneProduct fbc:id="G_GSU0778" fbc:label="GSU0778" fbc:name="GSU0778" />
      <fbc:geneProduct fbc:id="G_GSU0779" fbc:label="GSU0779" fbc:name="GSU0779" />
      <fbc:geneProduct fbc:id="G_GSU0780" fbc:label="GSU0780" fbc:name="GSU0780" />
      <fbc:geneProduct fbc:id="G_GSU0782" fbc:label="GSU0782" fbc:name="GSU0782" />
      <fbc:geneProduct fbc:id="G_GSU0783" fbc:label="GSU0783" fbc:name="GSU0783" />
      <fbc:geneProduct fbc:id="G_GSU0784" fbc:label="GSU0784" fbc:name="GSU0784" />
      <fbc:geneProduct fbc:id="G_GSU0785" fbc:label="GSU0785" fbc:name="GSU0785" />
      <fbc:geneProduct fbc:id="G_GSU0794" fbc:label="GSU0794" fbc:name="GSU0794" />
      <fbc:geneProduct fbc:id="G_GSU0798" fbc:label="GSU0798" fbc:name="GSU0798" />
      <fbc:geneProduct fbc:id="G_GSU0799" fbc:label="GSU0799" fbc:name="GSU0799" />
      <fbc:geneProduct fbc:id="G_GSU0800" fbc:label="GSU0800" fbc:name="GSU0800" />
      <fbc:geneProduct fbc:id="G_GSU0803" fbc:label="GSU0803" fbc:name="GSU0803" />
      <fbc:geneProduct fbc:id="G_GSU0809" fbc:label="GSU0809" fbc:name="GSU0809" />
      <fbc:geneProduct fbc:id="G_GSU0818" fbc:label="GSU0818" fbc:name="GSU0818" />
      <fbc:geneProduct fbc:id="G_GSU0828" fbc:label="GSU0828" fbc:name="GSU0828" />
      <fbc:geneProduct fbc:id="G_GSU0829" fbc:label="GSU0829" fbc:name="GSU0829" />
      <fbc:geneProduct fbc:id="G_GSU0830" fbc:label="GSU0830" fbc:name="GSU0830" />
      <fbc:geneProduct fbc:id="G_GSU0843" fbc:label="GSU0843" fbc:name="GSU0843" />
      <fbc:geneProduct fbc:id="G_GSU0846" fbc:label="GSU0846" fbc:name="GSU0846" />
      <fbc:geneProduct fbc:id="G_GSU0853" fbc:label="GSU0853" fbc:name="GSU0853" />
      <fbc:geneProduct fbc:id="G_GSU0859" fbc:label="GSU0859" fbc:name="GSU0859" />
      <fbc:geneProduct fbc:id="G_GSU0860" fbc:label="GSU0860" fbc:name="GSU0860" />
      <fbc:geneProduct fbc:id="G_GSU0862" fbc:label="GSU0862" fbc:name="GSU0862" />
      <fbc:geneProduct fbc:id="G_GSU0867" fbc:label="GSU0867" fbc:name="GSU0867" />
      <fbc:geneProduct fbc:id="G_GSU0880" fbc:label="GSU0880" fbc:name="GSU0880" />
      <fbc:geneProduct fbc:id="G_GSU0885" fbc:label="GSU0885" fbc:name="GSU0885" />
      <fbc:geneProduct fbc:id="G_GSU0918" fbc:label="GSU0918" fbc:name="GSU0918" />
      <fbc:geneProduct fbc:id="G_GSU0932" fbc:label="GSU0932" fbc:name="GSU0932" />
      <fbc:geneProduct fbc:id="G_GSU0933" fbc:label="GSU0933" fbc:name="GSU0933" />
      <fbc:geneProduct fbc:id="G_GSU0936" fbc:label="GSU0936" fbc:name="GSU0936" />
      <fbc:geneProduct fbc:id="G_GSU0937" fbc:label="GSU0937" fbc:name="GSU0937" />
      <fbc:geneProduct fbc:id="G_GSU0940" fbc:label="GSU0940" fbc:name="GSU0940" />
      <fbc:geneProduct fbc:id="G_GSU0942" fbc:label="GSU0942" fbc:name="GSU0942" />
      <fbc:geneProduct fbc:id="G_GSU0944" fbc:label="GSU0944" fbc:name="GSU0944" />
      <fbc:geneProduct fbc:id="G_GSU0945" fbc:label="GSU0945" fbc:name="GSU0945" />
      <fbc:geneProduct fbc:id="G_GSU0994" fbc:label="GSU0994" fbc:name="GSU0994" />
      <fbc:geneProduct fbc:id="G_GSU0999" fbc:label="GSU0999" fbc:name="GSU0999" />
      <fbc:geneProduct fbc:id="G_GSU1002" fbc:label="GSU1002" fbc:name="GSU1002" />
      <fbc:geneProduct fbc:id="G_GSU1008" fbc:label="GSU1008" fbc:name="GSU1008" />
      <fbc:geneProduct fbc:id="G_GSU1016" fbc:label="GSU1016" fbc:name="GSU1016" />
      <fbc:geneProduct fbc:id="G_GSU1017" fbc:label="GSU1017" fbc:name="GSU1017" />
      <fbc:geneProduct fbc:id="G_GSU1019" fbc:label="GSU1019" fbc:name="GSU1019" />
      <fbc:geneProduct fbc:id="G_GSU1023" fbc:label="GSU1023" fbc:name="GSU1023" />
      <fbc:geneProduct fbc:id="G_GSU1058" fbc:label="GSU1058" fbc:name="GSU1058" />
      <fbc:geneProduct fbc:id="G_GSU1059" fbc:label="GSU1059" fbc:name="GSU1059" />
      <fbc:geneProduct fbc:id="G_GSU1061" fbc:label="GSU1061" fbc:name="GSU1061" />
      <fbc:geneProduct fbc:id="G_GSU1068" fbc:label="GSU1068" fbc:name="GSU1068" />
      <fbc:geneProduct fbc:id="G_GSU1070" fbc:label="GSU1070" fbc:name="GSU1070" />
      <fbc:geneProduct fbc:id="G_GSU1088" fbc:label="GSU1088" fbc:name="GSU1088" />
      <fbc:geneProduct fbc:id="G_GSU1096" fbc:label="GSU1096" fbc:name="GSU1096" />
      <fbc:geneProduct fbc:id="G_GSU1097" fbc:label="GSU1097" fbc:name="GSU1097" />
      <fbc:geneProduct fbc:id="G_GSU1098" fbc:label="GSU1098" fbc:name="GSU1098" />
      <fbc:geneProduct fbc:id="G_GSU1099" fbc:label="GSU1099" fbc:name="GSU1099" />
      <fbc:geneProduct fbc:id="G_GSU1103" fbc:label="GSU1103" fbc:name="GSU1103" />
      <fbc:geneProduct fbc:id="G_GSU1106" fbc:label="GSU1106" fbc:name="GSU1106" />
      <fbc:geneProduct fbc:id="G_GSU1108" fbc:label="GSU1108" fbc:name="GSU1108" />
      <fbc:geneProduct fbc:id="G_GSU1110" fbc:label="GSU1110" fbc:name="GSU1110" />
      <fbc:geneProduct fbc:id="G_GSU1112" fbc:label="GSU1112" fbc:name="GSU1112" />
      <fbc:geneProduct fbc:id="G_GSU1124" fbc:label="GSU1124" fbc:name="GSU1124" />
      <fbc:geneProduct fbc:id="G_GSU1136" fbc:label="GSU1136" fbc:name="GSU1136" />
      <fbc:geneProduct fbc:id="G_GSU1139" fbc:label="GSU1139" fbc:name="GSU1139" />
      <fbc:geneProduct fbc:id="G_GSU1156" fbc:label="GSU1156" fbc:name="GSU1156" />
      <fbc:geneProduct fbc:id="G_GSU1158" fbc:label="GSU1158" fbc:name="GSU1158" />
      <fbc:geneProduct fbc:id="G_GSU1174" fbc:label="GSU1174" fbc:name="GSU1174" />
      <fbc:geneProduct fbc:id="G_GSU1176" fbc:label="GSU1176" fbc:name="GSU1176" />
      <fbc:geneProduct fbc:id="G_GSU1177" fbc:label="GSU1177" fbc:name="GSU1177" />
      <fbc:geneProduct fbc:id="G_GSU1178" fbc:label="GSU1178" fbc:name="GSU1178" />
      <fbc:geneProduct fbc:id="G_GSU1182" fbc:label="GSU1182" fbc:name="GSU1182" />
      <fbc:geneProduct fbc:id="G_GSU1183" fbc:label="GSU1183" fbc:name="GSU1183" />
      <fbc:geneProduct fbc:id="G_GSU1194" fbc:label="GSU1194" fbc:name="GSU1194" />
      <fbc:geneProduct fbc:id="G_GSU1198" fbc:label="GSU1198" fbc:name="GSU1198" />
      <fbc:geneProduct fbc:id="G_GSU1202" fbc:label="GSU1202" fbc:name="GSU1202" />
      <fbc:geneProduct fbc:id="G_GSU1203" fbc:label="GSU1203" fbc:name="GSU1203" />
      <fbc:geneProduct fbc:id="G_GSU1204" fbc:label="GSU1204" fbc:name="GSU1204" />
      <fbc:geneProduct fbc:id="G_GSU1215" fbc:label="GSU1215" fbc:name="GSU1215" />
      <fbc:geneProduct fbc:id="G_GSU1216" fbc:label="GSU1216" fbc:name="GSU1216" />
      <fbc:geneProduct fbc:id="G_GSU1219" fbc:label="GSU1219" fbc:name="GSU1219" />
      <fbc:geneProduct fbc:id="G_GSU1221" fbc:label="GSU1221" fbc:name="GSU1221" />
      <fbc:geneProduct fbc:id="G_GSU1236" fbc:label="GSU1236" fbc:name="GSU1236" />
      <fbc:geneProduct fbc:id="G_GSU1237" fbc:label="GSU1237" fbc:name="GSU1237" />
      <fbc:geneProduct fbc:id="G_GSU1238" fbc:label="GSU1238" fbc:name="GSU1238" />
      <fbc:geneProduct fbc:id="G_GSU1239" fbc:label="GSU1239" fbc:name="GSU1239" />
      <fbc:geneProduct fbc:id="G_GSU1242" fbc:label="GSU1242" fbc:name="GSU1242" />
      <fbc:geneProduct fbc:id="G_GSU1243" fbc:label="GSU1243" fbc:name="GSU1243" />
      <fbc:geneProduct fbc:id="G_GSU1245" fbc:label="GSU1245" fbc:name="GSU1245" />
      <fbc:geneProduct fbc:id="G_GSU1246" fbc:label="GSU1246" fbc:name="GSU1246" />
      <fbc:geneProduct fbc:id="G_GSU1270" fbc:label="GSU1270" fbc:name="GSU1270" />
      <fbc:geneProduct fbc:id="G_GSU1271" fbc:label="GSU1271" fbc:name="GSU1271" />
      <fbc:geneProduct fbc:id="G_GSU1272" fbc:label="GSU1272" fbc:name="GSU1272" />
      <fbc:geneProduct fbc:id="G_GSU1273" fbc:label="GSU1273" fbc:name="GSU1273" />
      <fbc:geneProduct fbc:id="G_GSU1276" fbc:label="GSU1276" fbc:name="GSU1276" />
      <fbc:geneProduct fbc:id="G_GSU1279" fbc:label="GSU1279" fbc:name="GSU1279" />
      <fbc:geneProduct fbc:id="G_GSU1280" fbc:label="GSU1280" fbc:name="GSU1280" />
      <fbc:geneProduct fbc:id="G_GSU1281" fbc:label="GSU1281" fbc:name="GSU1281" />
      <fbc:geneProduct fbc:id="G_GSU1305" fbc:label="GSU1305" fbc:name="GSU1305" />
      <fbc:geneProduct fbc:id="G_GSU1311" fbc:label="GSU1311" fbc:name="GSU1311" />
      <fbc:geneProduct fbc:id="G_GSU1315" fbc:label="GSU1315" fbc:name="GSU1315" />
      <fbc:geneProduct fbc:id="G_GSU1317" fbc:label="GSU1317" fbc:name="GSU1317" />
      <fbc:geneProduct fbc:id="G_GSU1329" fbc:label="GSU1329" fbc:name="GSU1329" />
      <fbc:geneProduct fbc:id="G_GSU1330" fbc:label="GSU1330" fbc:name="GSU1330" />
      <fbc:geneProduct fbc:id="G_GSU1331" fbc:label="GSU1331" fbc:name="GSU1331" />
      <fbc:geneProduct fbc:id="G_GSU1332" fbc:label="GSU1332" fbc:name="GSU1332" />
      <fbc:geneProduct fbc:id="G_GSU1346" fbc:label="GSU1346" fbc:name="GSU1346" />
      <fbc:geneProduct fbc:id="G_GSU1347" fbc:label="GSU1347" fbc:name="GSU1347" />
      <fbc:geneProduct fbc:id="G_GSU1348" fbc:label="GSU1348" fbc:name="GSU1348" />
      <fbc:geneProduct fbc:id="G_GSU1349" fbc:label="GSU1349" fbc:name="GSU1349" />
      <fbc:geneProduct fbc:id="G_GSU1372" fbc:label="GSU1372" fbc:name="GSU1372" />
      <fbc:geneProduct fbc:id="G_GSU1380" fbc:label="GSU1380" fbc:name="GSU1380" />
      <fbc:geneProduct fbc:id="G_GSU1399" fbc:label="GSU1399" fbc:name="GSU1399" />
      <fbc:geneProduct fbc:id="G_GSU1402" fbc:label="GSU1402" fbc:name="GSU1402" />
      <fbc:geneProduct fbc:id="G_GSU1411" fbc:label="GSU1411" fbc:name="GSU1411" />
      <fbc:geneProduct fbc:id="G_GSU1433" fbc:label="GSU1433" fbc:name="GSU1433" />
      <fbc:geneProduct fbc:id="G_GSU1434" fbc:label="GSU1434" fbc:name="GSU1434" />
      <fbc:geneProduct fbc:id="G_GSU1435" fbc:label="GSU1435" fbc:name="GSU1435" />
      <fbc:geneProduct fbc:id="G_GSU1442" fbc:label="GSU1442" fbc:name="GSU1442" />
      <fbc:geneProduct fbc:id="G_GSU1451" fbc:label="GSU1451" fbc:name="GSU1451" />
      <fbc:geneProduct fbc:id="G_GSU1459" fbc:label="GSU1459" fbc:name="GSU1459" />
      <fbc:geneProduct fbc:id="G_GSU1460" fbc:label="GSU1460" fbc:name="GSU1460" />
      <fbc:geneProduct fbc:id="G_GSU1461" fbc:label="GSU1461" fbc:name="GSU1461" />
      <fbc:geneProduct fbc:id="G_GSU1463" fbc:label="GSU1463" fbc:name="GSU1463" />
      <fbc:geneProduct fbc:id="G_GSU1465" fbc:label="GSU1465" fbc:name="GSU1465" />
      <fbc:geneProduct fbc:id="G_GSU1466" fbc:label="GSU1466" fbc:name="GSU1466" />
      <fbc:geneProduct fbc:id="G_GSU1467" fbc:label="GSU1467" fbc:name="GSU1467" />
      <fbc:geneProduct fbc:id="G_GSU1468" fbc:label="GSU1468" fbc:name="GSU1468" />
      <fbc:geneProduct fbc:id="G_GSU1469" fbc:label="GSU1469" fbc:name="GSU1469" />
      <fbc:geneProduct fbc:id="G_GSU1470" fbc:label="GSU1470" fbc:name="GSU1470" />
      <fbc:geneProduct fbc:id="G_GSU1487" fbc:label="GSU1487" fbc:name="GSU1487" />
      <fbc:geneProduct fbc:id="G_GSU1490" fbc:label="GSU1490" fbc:name="GSU1490" />
      <fbc:geneProduct fbc:id="G_GSU1502" fbc:label="GSU1502" fbc:name="GSU1502" />
      <fbc:geneProduct fbc:id="G_GSU1515" fbc:label="GSU1515" fbc:name="GSU1515" />
      <fbc:geneProduct fbc:id="G_GSU1519" fbc:label="GSU1519" fbc:name="GSU1519" />
      <fbc:geneProduct fbc:id="G_GSU1520" fbc:label="GSU1520" fbc:name="GSU1520" />
      <fbc:geneProduct fbc:id="G_GSU1526" fbc:label="GSU1526" fbc:name="GSU1526" />
      <fbc:geneProduct fbc:id="G_GSU1530" fbc:label="GSU1530" fbc:name="GSU1530" />
      <fbc:geneProduct fbc:id="G_GSU1531" fbc:label="GSU1531" fbc:name="GSU1531" />
      <fbc:geneProduct fbc:id="G_GSU1545" fbc:label="GSU1545" fbc:name="GSU1545" />
      <fbc:geneProduct fbc:id="G_GSU1564" fbc:label="GSU1564" fbc:name="GSU1564" />
      <fbc:geneProduct fbc:id="G_GSU1577" fbc:label="GSU1577" fbc:name="GSU1577" />
      <fbc:geneProduct fbc:id="G_GSU1578" fbc:label="GSU1578" fbc:name="GSU1578" />
      <fbc:geneProduct fbc:id="G_GSU1582" fbc:label="GSU1582" fbc:name="GSU1582" />
      <fbc:geneProduct fbc:id="G_GSU1583" fbc:label="GSU1583" fbc:name="GSU1583" />
      <fbc:geneProduct fbc:id="G_GSU1584" fbc:label="GSU1584" fbc:name="GSU1584" />
      <fbc:geneProduct fbc:id="G_GSU1591" fbc:label="GSU1591" fbc:name="GSU1591" />
      <fbc:geneProduct fbc:id="G_GSU1595" fbc:label="GSU1595" fbc:name="GSU1595" />
      <fbc:geneProduct fbc:id="G_GSU1601" fbc:label="GSU1601" fbc:name="GSU1601" />
      <fbc:geneProduct fbc:id="G_GSU1602" fbc:label="GSU1602" fbc:name="GSU1602" />
      <fbc:geneProduct fbc:id="G_GSU1603" fbc:label="GSU1603" fbc:name="GSU1603" />
      <fbc:geneProduct fbc:id="G_GSU1605" fbc:label="GSU1605" fbc:name="GSU1605" />
      <fbc:geneProduct fbc:id="G_GSU1606" fbc:label="GSU1606" fbc:name="GSU1606" />
      <fbc:geneProduct fbc:id="G_GSU1607" fbc:label="GSU1607" fbc:name="GSU1607" />
      <fbc:geneProduct fbc:id="G_GSU1612" fbc:label="GSU1612" fbc:name="GSU1612" />
      <fbc:geneProduct fbc:id="G_GSU1622" fbc:label="GSU1622" fbc:name="GSU1622" />
      <fbc:geneProduct fbc:id="G_GSU1623" fbc:label="GSU1623" fbc:name="GSU1623" />
      <fbc:geneProduct fbc:id="G_GSU1624" fbc:label="GSU1624" fbc:name="GSU1624" />
      <fbc:geneProduct fbc:id="G_GSU1628" fbc:label="GSU1628" fbc:name="GSU1628" />
      <fbc:geneProduct fbc:id="G_GSU1629" fbc:label="GSU1629" fbc:name="GSU1629" />
      <fbc:geneProduct fbc:id="G_GSU1632" fbc:label="GSU1632" fbc:name="GSU1632" />
      <fbc:geneProduct fbc:id="G_GSU1634" fbc:label="GSU1634" fbc:name="GSU1634" />
      <fbc:geneProduct fbc:id="G_GSU1635" fbc:label="GSU1635" fbc:name="GSU1635" />
      <fbc:geneProduct fbc:id="G_GSU1636" fbc:label="GSU1636" fbc:name="GSU1636" />
      <fbc:geneProduct fbc:id="G_GSU1637" fbc:label="GSU1637" fbc:name="GSU1637" />
      <fbc:geneProduct fbc:id="G_GSU1640" fbc:label="GSU1640" fbc:name="GSU1640" />
      <fbc:geneProduct fbc:id="G_GSU1641" fbc:label="GSU1641" fbc:name="GSU1641" />
      <fbc:geneProduct fbc:id="G_GSU1651" fbc:label="GSU1651" fbc:name="GSU1651" />
      <fbc:geneProduct fbc:id="G_GSU1659" fbc:label="GSU1659" fbc:name="GSU1659" />
      <fbc:geneProduct fbc:id="G_GSU1660" fbc:label="GSU1660" fbc:name="GSU1660" />
      <fbc:geneProduct fbc:id="G_GSU1672" fbc:label="GSU1672" fbc:name="GSU1672" />
      <fbc:geneProduct fbc:id="G_GSU1677" fbc:label="GSU1677" fbc:name="GSU1677" />
      <fbc:geneProduct fbc:id="G_GSU1678" fbc:label="GSU1678" fbc:name="GSU1678" />
      <fbc:geneProduct fbc:id="G_GSU1681" fbc:label="GSU1681" fbc:name="GSU1681" />
      <fbc:geneProduct fbc:id="G_GSU1686" fbc:label="GSU1686" fbc:name="GSU1686" />
      <fbc:geneProduct fbc:id="G_GSU1688" fbc:label="GSU1688" fbc:name="GSU1688" />
      <fbc:geneProduct fbc:id="G_GSU1689" fbc:label="GSU1689" fbc:name="GSU1689" />
      <fbc:geneProduct fbc:id="G_GSU1690" fbc:label="GSU1690" fbc:name="GSU1690" />
      <fbc:geneProduct fbc:id="G_GSU1691" fbc:label="GSU1691" fbc:name="GSU1691" />
      <fbc:geneProduct fbc:id="G_GSU1693" fbc:label="GSU1693" fbc:name="GSU1693" />
      <fbc:geneProduct fbc:id="G_GSU1695" fbc:label="GSU1695" fbc:name="GSU1695" />
      <fbc:geneProduct fbc:id="G_GSU1700" fbc:label="GSU1700" fbc:name="GSU1700" />
      <fbc:geneProduct fbc:id="G_GSU1702" fbc:label="GSU1702" fbc:name="GSU1702" />
      <fbc:geneProduct fbc:id="G_GSU1703" fbc:label="GSU1703" fbc:name="GSU1703" />
      <fbc:geneProduct fbc:id="G_GSU1705" fbc:label="GSU1705" fbc:name="GSU1705" />
      <fbc:geneProduct fbc:id="G_GSU1706" fbc:label="GSU1706" fbc:name="GSU1706" />
      <fbc:geneProduct fbc:id="G_GSU1707" fbc:label="GSU1707" fbc:name="GSU1707" />
      <fbc:geneProduct fbc:id="G_GSU1716" fbc:label="GSU1716" fbc:name="GSU1716" />
      <fbc:geneProduct fbc:id="G_GSU1717" fbc:label="GSU1717" fbc:name="GSU1717" />
      <fbc:geneProduct fbc:id="G_GSU1718" fbc:label="GSU1718" fbc:name="GSU1718" />
      <fbc:geneProduct fbc:id="G_GSU1720" fbc:label="GSU1720" fbc:name="GSU1720" />
      <fbc:geneProduct fbc:id="G_GSU1722" fbc:label="GSU1722" fbc:name="GSU1722" />
      <fbc:geneProduct fbc:id="G_GSU1729" fbc:label="GSU1729" fbc:name="GSU1729" />
      <fbc:geneProduct fbc:id="G_GSU1730" fbc:label="GSU1730" fbc:name="GSU1730" />
      <fbc:geneProduct fbc:id="G_GSU1731" fbc:label="GSU1731" fbc:name="GSU1731" />
      <fbc:geneProduct fbc:id="G_GSU1732" fbc:label="GSU1732" fbc:name="GSU1732" />
      <fbc:geneProduct fbc:id="G_GSU1733" fbc:label="GSU1733" fbc:name="GSU1733" />
      <fbc:geneProduct fbc:id="G_GSU1734" fbc:label="GSU1734" fbc:name="GSU1734" />
      <fbc:geneProduct fbc:id="G_GSU1735" fbc:label="GSU1735" fbc:name="GSU1735" />
      <fbc:geneProduct fbc:id="G_GSU1737" fbc:label="GSU1737" fbc:name="GSU1737" />
      <fbc:geneProduct fbc:id="G_GSU1738" fbc:label="GSU1738" fbc:name="GSU1738" />
      <fbc:geneProduct fbc:id="G_GSU1739" fbc:label="GSU1739" fbc:name="GSU1739" />
      <fbc:geneProduct fbc:id="G_GSU1741" fbc:label="GSU1741" fbc:name="GSU1741" />
      <fbc:geneProduct fbc:id="G_GSU1742" fbc:label="GSU1742" fbc:name="GSU1742" />
      <fbc:geneProduct fbc:id="G_GSU1753" fbc:label="GSU1753" fbc:name="GSU1753" />
      <fbc:geneProduct fbc:id="G_GSU1755" fbc:label="GSU1755" fbc:name="GSU1755" />
      <fbc:geneProduct fbc:id="G_GSU1756" fbc:label="GSU1756" fbc:name="GSU1756" />
      <fbc:geneProduct fbc:id="G_GSU1758" fbc:label="GSU1758" fbc:name="GSU1758" />
      <fbc:geneProduct fbc:id="G_GSU1759" fbc:label="GSU1759" fbc:name="GSU1759" />
      <fbc:geneProduct fbc:id="G_GSU1764" fbc:label="GSU1764" fbc:name="GSU1764" />
      <fbc:geneProduct fbc:id="G_GSU1765" fbc:label="GSU1765" fbc:name="GSU1765" />
      <fbc:geneProduct fbc:id="G_GSU1794" fbc:label="GSU1794" fbc:name="GSU1794" />
      <fbc:geneProduct fbc:id="G_GSU1798" fbc:label="GSU1798" fbc:name="GSU1798" />
      <fbc:geneProduct fbc:id="G_GSU1799" fbc:label="GSU1799" fbc:name="GSU1799" />
      <fbc:geneProduct fbc:id="G_GSU1803" fbc:label="GSU1803" fbc:name="GSU1803" />
      <fbc:geneProduct fbc:id="G_GSU1804" fbc:label="GSU1804" fbc:name="GSU1804" />
      <fbc:geneProduct fbc:id="G_GSU1805" fbc:label="GSU1805" fbc:name="GSU1805" />
      <fbc:geneProduct fbc:id="G_GSU1808" fbc:label="GSU1808" fbc:name="GSU1808" />
      <fbc:geneProduct fbc:id="G_GSU1812" fbc:label="GSU1812" fbc:name="GSU1812" />
      <fbc:geneProduct fbc:id="G_GSU1815" fbc:label="GSU1815" fbc:name="GSU1815" />
      <fbc:geneProduct fbc:id="G_GSU1816" fbc:label="GSU1816" fbc:name="GSU1816" />
      <fbc:geneProduct fbc:id="G_GSU1818" fbc:label="GSU1818" fbc:name="GSU1818" />
      <fbc:geneProduct fbc:id="G_GSU1821" fbc:label="GSU1821" fbc:name="GSU1821" />
      <fbc:geneProduct fbc:id="G_GSU1825" fbc:label="GSU1825" fbc:name="GSU1825" />
      <fbc:geneProduct fbc:id="G_GSU1827" fbc:label="GSU1827" fbc:name="GSU1827" />
      <fbc:geneProduct fbc:id="G_GSU1828" fbc:label="GSU1828" fbc:name="GSU1828" />
      <fbc:geneProduct fbc:id="G_GSU1833" fbc:label="GSU1833" fbc:name="GSU1833" />
      <fbc:geneProduct fbc:id="G_GSU1835" fbc:label="GSU1835" fbc:name="GSU1835" />
      <fbc:geneProduct fbc:id="G_GSU1854" fbc:label="GSU1854" fbc:name="GSU1854" />
      <fbc:geneProduct fbc:id="G_GSU1859" fbc:label="GSU1859" fbc:name="GSU1859" />
      <fbc:geneProduct fbc:id="G_GSU1860" fbc:label="GSU1860" fbc:name="GSU1860" />
      <fbc:geneProduct fbc:id="G_GSU1861" fbc:label="GSU1861" fbc:name="GSU1861" />
      <fbc:geneProduct fbc:id="G_GSU1862" fbc:label="GSU1862" fbc:name="GSU1862" />
      <fbc:geneProduct fbc:id="G_GSU1868" fbc:label="GSU1868" fbc:name="GSU1868" />
      <fbc:geneProduct fbc:id="G_GSU1871" fbc:label="GSU1871" fbc:name="GSU1871" />
      <fbc:geneProduct fbc:id="G_GSU1875" fbc:label="GSU1875" fbc:name="GSU1875" />
      <fbc:geneProduct fbc:id="G_GSU1877" fbc:label="GSU1877" fbc:name="GSU1877" />
      <fbc:geneProduct fbc:id="G_GSU1880" fbc:label="GSU1880" fbc:name="GSU1880" />
      <fbc:geneProduct fbc:id="G_GSU1892" fbc:label="GSU1892" fbc:name="GSU1892" />
      <fbc:geneProduct fbc:id="G_GSU1893" fbc:label="GSU1893" fbc:name="GSU1893" />
      <fbc:geneProduct fbc:id="G_GSU1894" fbc:label="GSU1894" fbc:name="GSU1894" />
      <fbc:geneProduct fbc:id="G_GSU1895" fbc:label="GSU1895" fbc:name="GSU1895" />
      <fbc:geneProduct fbc:id="G_GSU1896" fbc:label="GSU1896" fbc:name="GSU1896" />
      <fbc:geneProduct fbc:id="G_GSU1897" fbc:label="GSU1897" fbc:name="GSU1897" />
      <fbc:geneProduct fbc:id="G_GSU1902" fbc:label="GSU1902" fbc:name="GSU1902" />
      <fbc:geneProduct fbc:id="G_GSU1903" fbc:label="GSU1903" fbc:name="GSU1903" />
      <fbc:geneProduct fbc:id="G_GSU1906" fbc:label="GSU1906" fbc:name="GSU1906" />
      <fbc:geneProduct fbc:id="G_GSU1907" fbc:label="GSU1907" fbc:name="GSU1907" />
      <fbc:geneProduct fbc:id="G_GSU1908" fbc:label="GSU1908" fbc:name="GSU1908" />
      <fbc:geneProduct fbc:id="G_GSU1909" fbc:label="GSU1909" fbc:name="GSU1909" />
      <fbc:geneProduct fbc:id="G_GSU1910" fbc:label="GSU1910" fbc:name="GSU1910" />
      <fbc:geneProduct fbc:id="G_GSU1911" fbc:label="GSU1911" fbc:name="GSU1911" />
      <fbc:geneProduct fbc:id="G_GSU1912" fbc:label="GSU1912" fbc:name="GSU1912" />
      <fbc:geneProduct fbc:id="G_GSU1915" fbc:label="GSU1915" fbc:name="GSU1915" />
      <fbc:geneProduct fbc:id="G_GSU1916" fbc:label="GSU1916" fbc:name="GSU1916" />
      <fbc:geneProduct fbc:id="G_GSU1917" fbc:label="GSU1917" fbc:name="GSU1917" />
      <fbc:geneProduct fbc:id="G_GSU1919" fbc:label="GSU1919" fbc:name="GSU1919" />
      <fbc:geneProduct fbc:id="G_GSU1935" fbc:label="GSU1935" fbc:name="GSU1935" />
      <fbc:geneProduct fbc:id="G_GSU1936" fbc:label="GSU1936" fbc:name="GSU1936" />
      <fbc:geneProduct fbc:id="G_GSU1942" fbc:label="GSU1942" fbc:name="GSU1942" />
      <fbc:geneProduct fbc:id="G_GSU1950" fbc:label="GSU1950" fbc:name="GSU1950" />
      <fbc:geneProduct fbc:id="G_GSU1953" fbc:label="GSU1953" fbc:name="GSU1953" />
      <fbc:geneProduct fbc:id="G_GSU1955" fbc:label="GSU1955" fbc:name="GSU1955" />
      <fbc:geneProduct fbc:id="G_GSU1970" fbc:label="GSU1970" fbc:name="GSU1970" />
      <fbc:geneProduct fbc:id="G_GSU1972" fbc:label="GSU1972" fbc:name="GSU1972" />
      <fbc:geneProduct fbc:id="G_GSU2004" fbc:label="GSU2004" fbc:name="GSU2004" />
      <fbc:geneProduct fbc:id="G_GSU2005" fbc:label="GSU2005" fbc:name="GSU2005" />
      <fbc:geneProduct fbc:id="G_GSU2006" fbc:label="GSU2006" fbc:name="GSU2006" />
      <fbc:geneProduct fbc:id="G_GSU2007" fbc:label="GSU2007" fbc:name="GSU2007" />
      <fbc:geneProduct fbc:id="G_GSU2008" fbc:label="GSU2008" fbc:name="GSU2008" />
      <fbc:geneProduct fbc:id="G_GSU2009" fbc:label="GSU2009" fbc:name="GSU2009" />
      <fbc:geneProduct fbc:id="G_GSU2013" fbc:label="GSU2013" fbc:name="GSU2013" />
      <fbc:geneProduct fbc:id="G_GSU2018" fbc:label="GSU2018" fbc:name="GSU2018" />
      <fbc:geneProduct fbc:id="G_GSU2019" fbc:label="GSU2019" fbc:name="GSU2019" />
      <fbc:geneProduct fbc:id="G_GSU2020" fbc:label="GSU2020" fbc:name="GSU2020" />
      <fbc:geneProduct fbc:id="G_GSU2022" fbc:label="GSU2022" fbc:name="GSU2022" />
      <fbc:geneProduct fbc:id="G_GSU2025" fbc:label="GSU2025" fbc:name="GSU2025" />
      <fbc:geneProduct fbc:id="G_GSU2026" fbc:label="GSU2026" fbc:name="GSU2026" />
      <fbc:geneProduct fbc:id="G_GSU2027" fbc:label="GSU2027" fbc:name="GSU2027" />
      <fbc:geneProduct fbc:id="G_GSU2045" fbc:label="GSU2045" fbc:name="GSU2045" />
      <fbc:geneProduct fbc:id="G_GSU2049" fbc:label="GSU2049" fbc:name="GSU2049" />
      <fbc:geneProduct fbc:id="G_GSU2051" fbc:label="GSU2051" fbc:name="GSU2051" />
      <fbc:geneProduct fbc:id="G_GSU2052" fbc:label="GSU2052" fbc:name="GSU2052" />
      <fbc:geneProduct fbc:id="G_GSU2053" fbc:label="GSU2053" fbc:name="GSU2053" />
      <fbc:geneProduct fbc:id="G_GSU2061" fbc:label="GSU2061" fbc:name="GSU2061" />
      <fbc:geneProduct fbc:id="G_GSU2065" fbc:label="GSU2065" fbc:name="GSU2065" />
      <fbc:geneProduct fbc:id="G_GSU2066" fbc:label="GSU2066" fbc:name="GSU2066" />
      <fbc:geneProduct fbc:id="G_GSU2068" fbc:label="GSU2068" fbc:name="GSU2068" />
      <fbc:geneProduct fbc:id="G_GSU2069" fbc:label="GSU2069" fbc:name="GSU2069" />
      <fbc:geneProduct fbc:id="G_GSU2072" fbc:label="GSU2072" fbc:name="GSU2072" />
      <fbc:geneProduct fbc:id="G_GSU2083" fbc:label="GSU2083" fbc:name="GSU2083" />
      <fbc:geneProduct fbc:id="G_GSU2084" fbc:label="GSU2084" fbc:name="GSU2084" />
      <fbc:geneProduct fbc:id="G_GSU2085" fbc:label="GSU2085" fbc:name="GSU2085" />
      <fbc:geneProduct fbc:id="G_GSU2087" fbc:label="GSU2087" fbc:name="GSU2087" />
      <fbc:geneProduct fbc:id="G_GSU2091" fbc:label="GSU2091" fbc:name="GSU2091" />
      <fbc:geneProduct fbc:id="G_GSU2095" fbc:label="GSU2095" fbc:name="GSU2095" />
      <fbc:geneProduct fbc:id="G_GSU2097" fbc:label="GSU2097" fbc:name="GSU2097" />
      <fbc:geneProduct fbc:id="G_GSU2098" fbc:label="GSU2098" fbc:name="GSU2098" />
      <fbc:geneProduct fbc:id="G_GSU2100" fbc:label="GSU2100" fbc:name="GSU2100" />
      <fbc:geneProduct fbc:id="G_GSU2101" fbc:label="GSU2101" fbc:name="GSU2101" />
      <fbc:geneProduct fbc:id="G_GSU2102" fbc:label="GSU2102" fbc:name="GSU2102" />
      <fbc:geneProduct fbc:id="G_GSU2135" fbc:label="GSU2135" fbc:name="GSU2135" />
      <fbc:geneProduct fbc:id="G_GSU2136" fbc:label="GSU2136" fbc:name="GSU2136" />
      <fbc:geneProduct fbc:id="G_GSU2137" fbc:label="GSU2137" fbc:name="GSU2137" />
      <fbc:geneProduct fbc:id="G_GSU2147" fbc:label="GSU2147" fbc:name="GSU2147" />
      <fbc:geneProduct fbc:id="G_GSU2192" fbc:label="GSU2192" fbc:name="GSU2192" />
      <fbc:geneProduct fbc:id="G_GSU2194" fbc:label="GSU2194" fbc:name="GSU2194" />
      <fbc:geneProduct fbc:id="G_GSU2195" fbc:label="GSU2195" fbc:name="GSU2195" />
      <fbc:geneProduct fbc:id="G_GSU2209" fbc:label="GSU2209" fbc:name="GSU2209" />
      <fbc:geneProduct fbc:id="G_GSU2227" fbc:label="GSU2227" fbc:name="GSU2227" />
      <fbc:geneProduct fbc:id="G_GSU2229" fbc:label="GSU2229" fbc:name="GSU2229" />
      <fbc:geneProduct fbc:id="G_GSU2232" fbc:label="GSU2232" fbc:name="GSU2232" />
      <fbc:geneProduct fbc:id="G_GSU2236" fbc:label="GSU2236" fbc:name="GSU2236" />
      <fbc:geneProduct fbc:id="G_GSU2238" fbc:label="GSU2238" fbc:name="GSU2238" />
      <fbc:geneProduct fbc:id="G_GSU2240" fbc:label="GSU2240" fbc:name="GSU2240" />
      <fbc:geneProduct fbc:id="G_GSU2241" fbc:label="GSU2241" fbc:name="GSU2241" />
      <fbc:geneProduct fbc:id="G_GSU2243" fbc:label="GSU2243" fbc:name="GSU2243" />
      <fbc:geneProduct fbc:id="G_GSU2245" fbc:label="GSU2245" fbc:name="GSU2245" />
      <fbc:geneProduct fbc:id="G_GSU2258" fbc:label="GSU2258" fbc:name="GSU2258" />
      <fbc:geneProduct fbc:id="G_GSU2259" fbc:label="GSU2259" fbc:name="GSU2259" />
      <fbc:geneProduct fbc:id="G_GSU2261" fbc:label="GSU2261" fbc:name="GSU2261" />
      <fbc:geneProduct fbc:id="G_GSU2264" fbc:label="GSU2264" fbc:name="GSU2264" />
      <fbc:geneProduct fbc:id="G_GSU2265" fbc:label="GSU2265" fbc:name="GSU2265" />
      <fbc:geneProduct fbc:id="G_GSU2266" fbc:label="GSU2266" fbc:name="GSU2266" />
      <fbc:geneProduct fbc:id="G_GSU2271" fbc:label="GSU2271" fbc:name="GSU2271" />
      <fbc:geneProduct fbc:id="G_GSU2281" fbc:label="GSU2281" fbc:name="GSU2281" />
      <fbc:geneProduct fbc:id="G_GSU2282" fbc:label="GSU2282" fbc:name="GSU2282" />
      <fbc:geneProduct fbc:id="G_GSU2283" fbc:label="GSU2283" fbc:name="GSU2283" />
      <fbc:geneProduct fbc:id="G_GSU2286" fbc:label="GSU2286" fbc:name="GSU2286" />
      <fbc:geneProduct fbc:id="G_GSU2289" fbc:label="GSU2289" fbc:name="GSU2289" />
      <fbc:geneProduct fbc:id="G_GSU2290" fbc:label="GSU2290" fbc:name="GSU2290" />
      <fbc:geneProduct fbc:id="G_GSU2291" fbc:label="GSU2291" fbc:name="GSU2291" />
      <fbc:geneProduct fbc:id="G_GSU2292" fbc:label="GSU2292" fbc:name="GSU2292" />
      <fbc:geneProduct fbc:id="G_GSU2302" fbc:label="GSU2302" fbc:name="GSU2302" />
      <fbc:geneProduct fbc:id="G_GSU2303" fbc:label="GSU2303" fbc:name="GSU2303" />
      <fbc:geneProduct fbc:id="G_GSU2306" fbc:label="GSU2306" fbc:name="GSU2306" />
      <fbc:geneProduct fbc:id="G_GSU2307" fbc:label="GSU2307" fbc:name="GSU2307" />
      <fbc:geneProduct fbc:id="G_GSU2308" fbc:label="GSU2308" fbc:name="GSU2308" />
      <fbc:geneProduct fbc:id="G_GSU2312" fbc:label="GSU2312" fbc:name="GSU2312" />
      <fbc:geneProduct fbc:id="G_GSU2325" fbc:label="GSU2325" fbc:name="GSU2325" />
      <fbc:geneProduct fbc:id="G_GSU2336" fbc:label="GSU2336" fbc:name="GSU2336" />
      <fbc:geneProduct fbc:id="G_GSU2337" fbc:label="GSU2337" fbc:name="GSU2337" />
      <fbc:geneProduct fbc:id="G_GSU2338" fbc:label="GSU2338" fbc:name="GSU2338" />
      <fbc:geneProduct fbc:id="G_GSU2343" fbc:label="GSU2343" fbc:name="GSU2343" />
      <fbc:geneProduct fbc:id="G_GSU2350" fbc:label="GSU2350" fbc:name="GSU2350" />
      <fbc:geneProduct fbc:id="G_GSU2351" fbc:label="GSU2351" fbc:name="GSU2351" />
      <fbc:geneProduct fbc:id="G_GSU2352" fbc:label="GSU2352" fbc:name="GSU2352" />
      <fbc:geneProduct fbc:id="G_GSU2363" fbc:label="GSU2363" fbc:name="GSU2363" />
      <fbc:geneProduct fbc:id="G_GSU2364" fbc:label="GSU2364" fbc:name="GSU2364" />
      <fbc:geneProduct fbc:id="G_GSU2365" fbc:label="GSU2365" fbc:name="GSU2365" />
      <fbc:geneProduct fbc:id="G_GSU2366" fbc:label="GSU2366" fbc:name="GSU2366" />
      <fbc:geneProduct fbc:id="G_GSU2368" fbc:label="GSU2368" fbc:name="GSU2368" />
      <fbc:geneProduct fbc:id="G_GSU2370" fbc:label="GSU2370" fbc:name="GSU2370" />
      <fbc:geneProduct fbc:id="G_GSU2371" fbc:label="GSU2371" fbc:name="GSU2371" />
      <fbc:geneProduct fbc:id="G_GSU2378" fbc:label="GSU2378" fbc:name="GSU2378" />
      <fbc:geneProduct fbc:id="G_GSU2379" fbc:label="GSU2379" fbc:name="GSU2379" />
      <fbc:geneProduct fbc:id="G_GSU2380" fbc:label="GSU2380" fbc:name="GSU2380" />
      <fbc:geneProduct fbc:id="G_GSU2381" fbc:label="GSU2381" fbc:name="GSU2381" />
      <fbc:geneProduct fbc:id="G_GSU2382" fbc:label="GSU2382" fbc:name="GSU2382" />
      <fbc:geneProduct fbc:id="G_GSU2383" fbc:label="GSU2383" fbc:name="GSU2383" />
      <fbc:geneProduct fbc:id="G_GSU2386" fbc:label="GSU2386" fbc:name="GSU2386" />
      <fbc:geneProduct fbc:id="G_GSU2418" fbc:label="GSU2418" fbc:name="GSU2418" />
      <fbc:geneProduct fbc:id="G_GSU2419" fbc:label="GSU2419" fbc:name="GSU2419" />
      <fbc:geneProduct fbc:id="G_GSU2420" fbc:label="GSU2420" fbc:name="GSU2420" />
      <fbc:geneProduct fbc:id="G_GSU2422" fbc:label="GSU2422" fbc:name="GSU2422" />
      <fbc:geneProduct fbc:id="G_GSU2425" fbc:label="GSU2425" fbc:name="GSU2425" />
      <fbc:geneProduct fbc:id="G_GSU2428" fbc:label="GSU2428" fbc:name="GSU2428" />
      <fbc:geneProduct fbc:id="G_GSU2435" fbc:label="GSU2435" fbc:name="GSU2435" />
      <fbc:geneProduct fbc:id="G_GSU2436" fbc:label="GSU2436" fbc:name="GSU2436" />
      <fbc:geneProduct fbc:id="G_GSU2437" fbc:label="GSU2437" fbc:name="GSU2437" />
      <fbc:geneProduct fbc:id="G_GSU2443" fbc:label="GSU2443" fbc:name="GSU2443" />
      <fbc:geneProduct fbc:id="G_GSU2445" fbc:label="GSU2445" fbc:name="GSU2445" />
      <fbc:geneProduct fbc:id="G_GSU2446" fbc:label="GSU2446" fbc:name="GSU2446" />
      <fbc:geneProduct fbc:id="G_GSU2448" fbc:label="GSU2448" fbc:name="GSU2448" />
      <fbc:geneProduct fbc:id="G_GSU2449" fbc:label="GSU2449" fbc:name="GSU2449" />
      <fbc:geneProduct fbc:id="G_GSU2452" fbc:label="GSU2452" fbc:name="GSU2452" />
      <fbc:geneProduct fbc:id="G_GSU2456" fbc:label="GSU2456" fbc:name="GSU2456" />
      <fbc:geneProduct fbc:id="G_GSU2462" fbc:label="GSU2462" fbc:name="GSU2462" />
      <fbc:geneProduct fbc:id="G_GSU2480" fbc:label="GSU2480" fbc:name="GSU2480" />
      <fbc:geneProduct fbc:id="G_GSU2481" fbc:label="GSU2481" fbc:name="GSU2481" />
      <fbc:geneProduct fbc:id="G_GSU2482" fbc:label="GSU2482" fbc:name="GSU2482" />
      <fbc:geneProduct fbc:id="G_GSU2485" fbc:label="GSU2485" fbc:name="GSU2485" />
      <fbc:geneProduct fbc:id="G_GSU2487" fbc:label="GSU2487" fbc:name="GSU2487" />
      <fbc:geneProduct fbc:id="G_GSU2490" fbc:label="GSU2490" fbc:name="GSU2490" />
      <fbc:geneProduct fbc:id="G_GSU2502" fbc:label="GSU2502" fbc:name="GSU2502" />
      <fbc:geneProduct fbc:id="G_GSU2519" fbc:label="GSU2519" fbc:name="GSU2519" />
      <fbc:geneProduct fbc:id="G_GSU2527" fbc:label="GSU2527" fbc:name="GSU2527" />
      <fbc:geneProduct fbc:id="G_GSU2537" fbc:label="GSU2537" fbc:name="GSU2537" />
      <fbc:geneProduct fbc:id="G_GSU2538" fbc:label="GSU2538" fbc:name="GSU2538" />
      <fbc:geneProduct fbc:id="G_GSU2539" fbc:label="GSU2539" fbc:name="GSU2539" />
      <fbc:geneProduct fbc:id="G_GSU2541" fbc:label="GSU2541" fbc:name="GSU2541" />
      <fbc:geneProduct fbc:id="G_GSU2553" fbc:label="GSU2553" fbc:name="GSU2553" />
      <fbc:geneProduct fbc:id="G_GSU2559" fbc:label="GSU2559" fbc:name="GSU2559" />
      <fbc:geneProduct fbc:id="G_GSU2572" fbc:label="GSU2572" fbc:name="GSU2572" />
      <fbc:geneProduct fbc:id="G_GSU2588" fbc:label="GSU2588" fbc:name="GSU2588" />
      <fbc:geneProduct fbc:id="G_GSU2604" fbc:label="GSU2604" fbc:name="GSU2604" />
      <fbc:geneProduct fbc:id="G_GSU2605" fbc:label="GSU2605" fbc:name="GSU2605" />
      <fbc:geneProduct fbc:id="G_GSU2606" fbc:label="GSU2606" fbc:name="GSU2606" />
      <fbc:geneProduct fbc:id="G_GSU2607" fbc:label="GSU2607" fbc:name="GSU2607" />
      <fbc:geneProduct fbc:id="G_GSU2608" fbc:label="GSU2608" fbc:name="GSU2608" />
      <fbc:geneProduct fbc:id="G_GSU2623" fbc:label="GSU2623" fbc:name="GSU2623" />
      <fbc:geneProduct fbc:id="G_GSU2624" fbc:label="GSU2624" fbc:name="GSU2624" />
      <fbc:geneProduct fbc:id="G_GSU2627" fbc:label="GSU2627" fbc:name="GSU2627" />
      <fbc:geneProduct fbc:id="G_GSU2628" fbc:label="GSU2628" fbc:name="GSU2628" />
      <fbc:geneProduct fbc:id="G_GSU2629" fbc:label="GSU2629" fbc:name="GSU2629" />
      <fbc:geneProduct fbc:id="G_GSU2649" fbc:label="GSU2649" fbc:name="GSU2649" />
      <fbc:geneProduct fbc:id="G_GSU2650" fbc:label="GSU2650" fbc:name="GSU2650" />
      <fbc:geneProduct fbc:id="G_GSU2651" fbc:label="GSU2651" fbc:name="GSU2651" />
      <fbc:geneProduct fbc:id="G_GSU2654" fbc:label="GSU2654" fbc:name="GSU2654" />
      <fbc:geneProduct fbc:id="G_GSU2655" fbc:label="GSU2655" fbc:name="GSU2655" />
      <fbc:geneProduct fbc:id="G_GSU2656" fbc:label="GSU2656" fbc:name="GSU2656" />
      <fbc:geneProduct fbc:id="G_GSU2683" fbc:label="GSU2683" fbc:name="GSU2683" />
      <fbc:geneProduct fbc:id="G_GSU2700" fbc:label="GSU2700" fbc:name="GSU2700" />
      <fbc:geneProduct fbc:id="G_GSU2701" fbc:label="GSU2701" fbc:name="GSU2701" />
      <fbc:geneProduct fbc:id="G_GSU2702" fbc:label="GSU2702" fbc:name="GSU2702" />
      <fbc:geneProduct fbc:id="G_GSU2706" fbc:label="GSU2706" fbc:name="GSU2706" />
      <fbc:geneProduct fbc:id="G_GSU2707" fbc:label="GSU2707" fbc:name="GSU2707" />
      <fbc:geneProduct fbc:id="G_GSU2718" fbc:label="GSU2718" fbc:name="GSU2718" />
      <fbc:geneProduct fbc:id="G_GSU2719" fbc:label="GSU2719" fbc:name="GSU2719" />
      <fbc:geneProduct fbc:id="G_GSU2720" fbc:label="GSU2720" fbc:name="GSU2720" />
      <fbc:geneProduct fbc:id="G_GSU2721" fbc:label="GSU2721" fbc:name="GSU2721" />
      <fbc:geneProduct fbc:id="G_GSU2722" fbc:label="GSU2722" fbc:name="GSU2722" />
      <fbc:geneProduct fbc:id="G_GSU2751" fbc:label="GSU2751" fbc:name="GSU2751" />
      <fbc:geneProduct fbc:id="G_GSU2759" fbc:label="GSU2759" fbc:name="GSU2759" />
      <fbc:geneProduct fbc:id="G_GSU2761" fbc:label="GSU2761" fbc:name="GSU2761" />
      <fbc:geneProduct fbc:id="G_GSU2762" fbc:label="GSU2762" fbc:name="GSU2762" />
      <fbc:geneProduct fbc:id="G_GSU2777" fbc:label="GSU2777" fbc:name="GSU2777" />
      <fbc:geneProduct fbc:id="G_GSU2804" fbc:label="GSU2804" fbc:name="GSU2804" />
      <fbc:geneProduct fbc:id="G_GSU2805" fbc:label="GSU2805" fbc:name="GSU2805" />
      <fbc:geneProduct fbc:id="G_GSU2806" fbc:label="GSU2806" fbc:name="GSU2806" />
      <fbc:geneProduct fbc:id="G_GSU2813" fbc:label="GSU2813" fbc:name="GSU2813" />
      <fbc:geneProduct fbc:id="G_GSU2819" fbc:label="GSU2819" fbc:name="GSU2819" />
      <fbc:geneProduct fbc:id="G_GSU2820" fbc:label="GSU2820" fbc:name="GSU2820" />
      <fbc:geneProduct fbc:id="G_GSU2821" fbc:label="GSU2821" fbc:name="GSU2821" />
      <fbc:geneProduct fbc:id="G_GSU2836" fbc:label="GSU2836" fbc:name="GSU2836" />
      <fbc:geneProduct fbc:id="G_GSU2874" fbc:label="GSU2874" fbc:name="GSU2874" />
      <fbc:geneProduct fbc:id="G_GSU2878" fbc:label="GSU2878" fbc:name="GSU2878" />
      <fbc:geneProduct fbc:id="G_GSU2879" fbc:label="GSU2879" fbc:name="GSU2879" />
      <fbc:geneProduct fbc:id="G_GSU2918" fbc:label="GSU2918" fbc:name="GSU2918" />
      <fbc:geneProduct fbc:id="G_GSU2919" fbc:label="GSU2919" fbc:name="GSU2919" />
      <fbc:geneProduct fbc:id="G_GSU2921" fbc:label="GSU2921" fbc:name="GSU2921" />
      <fbc:geneProduct fbc:id="G_GSU2923" fbc:label="GSU2923" fbc:name="GSU2923" />
      <fbc:geneProduct fbc:id="G_GSU2944" fbc:label="GSU2944" fbc:name="GSU2944" />
      <fbc:geneProduct fbc:id="G_GSU2950" fbc:label="GSU2950" fbc:name="GSU2950" />
      <fbc:geneProduct fbc:id="G_GSU2951" fbc:label="GSU2951" fbc:name="GSU2951" />
      <fbc:geneProduct fbc:id="G_GSU2954" fbc:label="GSU2954" fbc:name="GSU2954" />
      <fbc:geneProduct fbc:id="G_GSU2960" fbc:label="GSU2960" fbc:name="GSU2960" />
      <fbc:geneProduct fbc:id="G_GSU2961" fbc:label="GSU2961" fbc:name="GSU2961" />
      <fbc:geneProduct fbc:id="G_GSU2962" fbc:label="GSU2962" fbc:name="GSU2962" />
      <fbc:geneProduct fbc:id="G_GSU2963" fbc:label="GSU2963" fbc:name="GSU2963" />
      <fbc:geneProduct fbc:id="G_GSU2964" fbc:label="GSU2964" fbc:name="GSU2964" />
      <fbc:geneProduct fbc:id="G_GSU2974" fbc:label="GSU2974" fbc:name="GSU2974" />
      <fbc:geneProduct fbc:id="G_GSU2975" fbc:label="GSU2975" fbc:name="GSU2975" />
      <fbc:geneProduct fbc:id="G_GSU2977" fbc:label="GSU2977" fbc:name="GSU2977" />
      <fbc:geneProduct fbc:id="G_GSU2979" fbc:label="GSU2979" fbc:name="GSU2979" />
      <fbc:geneProduct fbc:id="G_GSU2984" fbc:label="GSU2984" fbc:name="GSU2984" />
      <fbc:geneProduct fbc:id="G_GSU2985" fbc:label="GSU2985" fbc:name="GSU2985" />
      <fbc:geneProduct fbc:id="G_GSU2986" fbc:label="GSU2986" fbc:name="GSU2986" />
      <fbc:geneProduct fbc:id="G_GSU2989" fbc:label="GSU2989" fbc:name="GSU2989" />
      <fbc:geneProduct fbc:id="G_GSU2990" fbc:label="GSU2990" fbc:name="GSU2990" />
      <fbc:geneProduct fbc:id="G_GSU2992" fbc:label="GSU2992" fbc:name="GSU2992" />
      <fbc:geneProduct fbc:id="G_GSU2993" fbc:label="GSU2993" fbc:name="GSU2993" />
      <fbc:geneProduct fbc:id="G_GSU2994" fbc:label="GSU2994" fbc:name="GSU2994" />
      <fbc:geneProduct fbc:id="G_GSU2995" fbc:label="GSU2995" fbc:name="GSU2995" />
      <fbc:geneProduct fbc:id="G_GSU2996" fbc:label="GSU2996" fbc:name="GSU2996" />
      <fbc:geneProduct fbc:id="G_GSU2997" fbc:label="GSU2997" fbc:name="GSU2997" />
      <fbc:geneProduct fbc:id="G_GSU2999" fbc:label="GSU2999" fbc:name="GSU2999" />
      <fbc:geneProduct fbc:id="G_GSU3000" fbc:label="GSU3000" fbc:name="GSU3000" />
      <fbc:geneProduct fbc:id="G_GSU3001" fbc:label="GSU3001" fbc:name="GSU3001" />
      <fbc:geneProduct fbc:id="G_GSU3002" fbc:label="GSU3002" fbc:name="GSU3002" />
      <fbc:geneProduct fbc:id="G_GSU3004" fbc:label="GSU3004" fbc:name="GSU3004" />
      <fbc:geneProduct fbc:id="G_GSU3005" fbc:label="GSU3005" fbc:name="GSU3005" />
      <fbc:geneProduct fbc:id="G_GSU3006" fbc:label="GSU3006" fbc:name="GSU3006" />
      <fbc:geneProduct fbc:id="G_GSU3007" fbc:label="GSU3007" fbc:name="GSU3007" />
      <fbc:geneProduct fbc:id="G_GSU3008" fbc:label="GSU3008" fbc:name="GSU3008" />
      <fbc:geneProduct fbc:id="G_GSU3009" fbc:label="GSU3009" fbc:name="GSU3009" />
      <fbc:geneProduct fbc:id="G_GSU3010" fbc:label="GSU3010" fbc:name="GSU3010" />
      <fbc:geneProduct fbc:id="G_GSU3029" fbc:label="GSU3029" fbc:name="GSU3029" />
      <fbc:geneProduct fbc:id="G_GSU3059" fbc:label="GSU3059" fbc:name="GSU3059" />
      <fbc:geneProduct fbc:id="G_GSU3061" fbc:label="GSU3061" fbc:name="GSU3061" />
      <fbc:geneProduct fbc:id="G_GSU3066" fbc:label="GSU3066" fbc:name="GSU3066" />
      <fbc:geneProduct fbc:id="G_GSU3067" fbc:label="GSU3067" fbc:name="GSU3067" />
      <fbc:geneProduct fbc:id="G_GSU3068" fbc:label="GSU3068" fbc:name="GSU3068" />
      <fbc:geneProduct fbc:id="G_GSU3069" fbc:label="GSU3069" fbc:name="GSU3069" />
      <fbc:geneProduct fbc:id="G_GSU3071" fbc:label="GSU3071" fbc:name="GSU3071" />
      <fbc:geneProduct fbc:id="G_GSU3072" fbc:label="GSU3072" fbc:name="GSU3072" />
      <fbc:geneProduct fbc:id="G_GSU3073" fbc:label="GSU3073" fbc:name="GSU3073" />
      <fbc:geneProduct fbc:id="G_GSU3074" fbc:label="GSU3074" fbc:name="GSU3074" />
      <fbc:geneProduct fbc:id="G_GSU3094" fbc:label="GSU3094" fbc:name="GSU3094" />
      <fbc:geneProduct fbc:id="G_GSU3095" fbc:label="GSU3095" fbc:name="GSU3095" />
      <fbc:geneProduct fbc:id="G_GSU3096" fbc:label="GSU3096" fbc:name="GSU3096" />
      <fbc:geneProduct fbc:id="G_GSU3097" fbc:label="GSU3097" fbc:name="GSU3097" />
      <fbc:geneProduct fbc:id="G_GSU3098" fbc:label="GSU3098" fbc:name="GSU3098" />
      <fbc:geneProduct fbc:id="G_GSU3099" fbc:label="GSU3099" fbc:name="GSU3099" />
      <fbc:geneProduct fbc:id="G_GSU3100" fbc:label="GSU3100" fbc:name="GSU3100" />
      <fbc:geneProduct fbc:id="G_GSU3101" fbc:label="GSU3101" fbc:name="GSU3101" />
      <fbc:geneProduct fbc:id="G_GSU3102" fbc:label="GSU3102" fbc:name="GSU3102" />
      <fbc:geneProduct fbc:id="G_GSU3106" fbc:label="GSU3106" fbc:name="GSU3106" />
      <fbc:geneProduct fbc:id="G_GSU3116" fbc:label="GSU3116" fbc:name="GSU3116" />
      <fbc:geneProduct fbc:id="G_GSU3136" fbc:label="GSU3136" fbc:name="GSU3136" />
      <fbc:geneProduct fbc:id="G_GSU3142" fbc:label="GSU3142" fbc:name="GSU3142" />
      <fbc:geneProduct fbc:id="G_GSU3154" fbc:label="GSU3154" fbc:name="GSU3154" />
      <fbc:geneProduct fbc:id="G_GSU3155" fbc:label="GSU3155" fbc:name="GSU3155" />
      <fbc:geneProduct fbc:id="G_GSU3158" fbc:label="GSU3158" fbc:name="GSU3158" />
      <fbc:geneProduct fbc:id="G_GSU3160" fbc:label="GSU3160" fbc:name="GSU3160" />
      <fbc:geneProduct fbc:id="G_GSU3161" fbc:label="GSU3161" fbc:name="GSU3161" />
      <fbc:geneProduct fbc:id="G_GSU3162" fbc:label="GSU3162" fbc:name="GSU3162" />
      <fbc:geneProduct fbc:id="G_GSU3194" fbc:label="GSU3194" fbc:name="GSU3194" />
      <fbc:geneProduct fbc:id="G_GSU3207" fbc:label="GSU3207" fbc:name="GSU3207" />
      <fbc:geneProduct fbc:id="G_GSU3210" fbc:label="GSU3210" fbc:name="GSU3210" />
      <fbc:geneProduct fbc:id="G_GSU3211" fbc:label="GSU3211" fbc:name="GSU3211" />
      <fbc:geneProduct fbc:id="G_GSU3212" fbc:label="GSU3212" fbc:name="GSU3212" />
      <fbc:geneProduct fbc:id="G_GSU3254" fbc:label="GSU3254" fbc:name="GSU3254" />
      <fbc:geneProduct fbc:id="G_GSU3256" fbc:label="GSU3256" fbc:name="GSU3256" />
      <fbc:geneProduct fbc:id="G_GSU3257" fbc:label="GSU3257" fbc:name="GSU3257" />
      <fbc:geneProduct fbc:id="G_GSU3260" fbc:label="GSU3260" fbc:name="GSU3260" />
      <fbc:geneProduct fbc:id="G_GSU3268" fbc:label="GSU3268" fbc:name="GSU3268" />
      <fbc:geneProduct fbc:id="G_GSU3282" fbc:label="GSU3282" fbc:name="GSU3282" />
      <fbc:geneProduct fbc:id="G_GSU3284" fbc:label="GSU3284" fbc:name="GSU3284" />
      <fbc:geneProduct fbc:id="G_GSU3285" fbc:label="GSU3285" fbc:name="GSU3285" />
      <fbc:geneProduct fbc:id="G_GSU3286" fbc:label="GSU3286" fbc:name="GSU3286" />
      <fbc:geneProduct fbc:id="G_GSU3291" fbc:label="GSU3291" fbc:name="GSU3291" />
      <fbc:geneProduct fbc:id="G_GSU3296" fbc:label="GSU3296" fbc:name="GSU3296" />
      <fbc:geneProduct fbc:id="G_GSU3297" fbc:label="GSU3297" fbc:name="GSU3297" />
      <fbc:geneProduct fbc:id="G_GSU3299" fbc:label="GSU3299" fbc:name="GSU3299" />
      <fbc:geneProduct fbc:id="G_GSU3301" fbc:label="GSU3301" fbc:name="GSU3301" />
      <fbc:geneProduct fbc:id="G_GSU3302" fbc:label="GSU3302" fbc:name="GSU3302" />
      <fbc:geneProduct fbc:id="G_GSU3303" fbc:label="GSU3303" fbc:name="GSU3303" />
      <fbc:geneProduct fbc:id="G_GSU3307" fbc:label="GSU3307" fbc:name="GSU3307" />
      <fbc:geneProduct fbc:id="G_GSU3308" fbc:label="GSU3308" fbc:name="GSU3308" />
      <fbc:geneProduct fbc:id="G_GSU3312" fbc:label="GSU3312" fbc:name="GSU3312" />
      <fbc:geneProduct fbc:id="G_GSU3321" fbc:label="GSU3321" fbc:name="GSU3321" />
      <fbc:geneProduct fbc:id="G_GSU3322" fbc:label="GSU3322" fbc:name="GSU3322" />
      <fbc:geneProduct fbc:id="G_GSU3323" fbc:label="GSU3323" fbc:name="GSU3323" />
      <fbc:geneProduct fbc:id="G_GSU3331" fbc:label="GSU3331" fbc:name="GSU3331" />
      <fbc:geneProduct fbc:id="G_GSU3333" fbc:label="GSU3333" fbc:name="GSU3333" />
      <fbc:geneProduct fbc:id="G_GSU3346" fbc:label="GSU3346" fbc:name="GSU3346" />
      <fbc:geneProduct fbc:id="G_GSU3354" fbc:label="GSU3354" fbc:name="GSU3354" />
      <fbc:geneProduct fbc:id="G_GSU3365" fbc:label="GSU3365" fbc:name="GSU3365" />
      <fbc:geneProduct fbc:id="G_GSU3366" fbc:label="GSU3366" fbc:name="GSU3366" />
      <fbc:geneProduct fbc:id="G_GSU3367" fbc:label="GSU3367" fbc:name="GSU3367" />
      <fbc:geneProduct fbc:id="G_GSU3368" fbc:label="GSU3368" fbc:name="GSU3368" />
      <fbc:geneProduct fbc:id="G_GSU3369" fbc:label="GSU3369" fbc:name="GSU3369" />
      <fbc:geneProduct fbc:id="G_GSU3372" fbc:label="GSU3372" fbc:name="GSU3372" />
      <fbc:geneProduct fbc:id="G_GSU3374" fbc:label="GSU3374" fbc:name="GSU3374" />
      <fbc:geneProduct fbc:id="G_GSU3380" fbc:label="GSU3380" fbc:name="GSU3380" />
      <fbc:geneProduct fbc:id="G_GSU3381" fbc:label="GSU3381" fbc:name="GSU3381" />
      <fbc:geneProduct fbc:id="G_GSU3383" fbc:label="GSU3383" fbc:name="GSU3383" />
      <fbc:geneProduct fbc:id="G_GSU3384" fbc:label="GSU3384" fbc:name="GSU3384" />
      <fbc:geneProduct fbc:id="G_GSU3385" fbc:label="GSU3385" fbc:name="GSU3385" />
      <fbc:geneProduct fbc:id="G_GSU3391" fbc:label="GSU3391" fbc:name="GSU3391" />
      <fbc:geneProduct fbc:id="G_GSU3392" fbc:label="GSU3392" fbc:name="GSU3392" />
      <fbc:geneProduct fbc:id="G_GSU3393" fbc:label="GSU3393" fbc:name="GSU3393" />
      <fbc:geneProduct fbc:id="G_GSU3394" fbc:label="GSU3394" fbc:name="GSU3394" />
      <fbc:geneProduct fbc:id="G_GSU3395" fbc:label="GSU3395" fbc:name="GSU3395" />
      <fbc:geneProduct fbc:id="G_GSU3398" fbc:label="GSU3398" fbc:name="GSU3398" />
      <fbc:geneProduct fbc:id="G_GSU3399" fbc:label="GSU3399" fbc:name="GSU3399" />
      <fbc:geneProduct fbc:id="G_GSU3400" fbc:label="GSU3400" fbc:name="GSU3400" />
      <fbc:geneProduct fbc:id="G_GSU3401" fbc:label="GSU3401" fbc:name="GSU3401" />
      <fbc:geneProduct fbc:id="G_GSU3404" fbc:label="GSU3404" fbc:name="GSU3404" />
      <fbc:geneProduct fbc:id="G_GSU3405" fbc:label="GSU3405" fbc:name="GSU3405" />
      <fbc:geneProduct fbc:id="G_GSU3406" fbc:label="GSU3406" fbc:name="GSU3406" />
      <fbc:geneProduct fbc:id="G_GSU3408" fbc:label="GSU3408" fbc:name="GSU3408" />
      <fbc:geneProduct fbc:id="G_GSU3420" fbc:label="GSU3420" fbc:name="GSU3420" />
      <fbc:geneProduct fbc:id="G_GSU3423" fbc:label="GSU3423" fbc:name="GSU3423" />
      <fbc:geneProduct fbc:id="G_GSU3424" fbc:label="GSU3424" fbc:name="GSU3424" />
      <fbc:geneProduct fbc:id="G_GSU3429" fbc:label="GSU3429" fbc:name="GSU3429" />
      <fbc:geneProduct fbc:id="G_GSU3430" fbc:label="GSU3430" fbc:name="GSU3430" />
      <fbc:geneProduct fbc:id="G_GSU3431" fbc:label="GSU3431" fbc:name="GSU3431" />
      <fbc:geneProduct fbc:id="G_GSU3432" fbc:label="GSU3432" fbc:name="GSU3432" />
      <fbc:geneProduct fbc:id="G_GSU3433" fbc:label="GSU3433" fbc:name="GSU3433" />
      <fbc:geneProduct fbc:id="G_GSU3434" fbc:label="GSU3434" fbc:name="GSU3434" />
      <fbc:geneProduct fbc:id="G_GSU3436" fbc:label="GSU3436" fbc:name="GSU3436" />
      <fbc:geneProduct fbc:id="G_GSU3438" fbc:label="GSU3438" fbc:name="GSU3438" />
      <fbc:geneProduct fbc:id="G_GSU3439" fbc:label="GSU3439" fbc:name="GSU3439" />
      <fbc:geneProduct fbc:id="G_GSU3441" fbc:label="GSU3441" fbc:name="GSU3441" />
      <fbc:geneProduct fbc:id="G_GSU3443" fbc:label="GSU3443" fbc:name="GSU3443" />
      <fbc:geneProduct fbc:id="G_GSU3444" fbc:label="GSU3444" fbc:name="GSU3444" />
      <fbc:geneProduct fbc:id="G_GSU3445" fbc:label="GSU3445" fbc:name="GSU3445" />
      <fbc:geneProduct fbc:id="G_GSU3448" fbc:label="GSU3448" fbc:name="GSU3448" />
      <fbc:geneProduct fbc:id="G_GSU3450" fbc:label="GSU3450" fbc:name="GSU3450" />
      <fbc:geneProduct fbc:id="G_GSU3453" fbc:label="GSU3453" fbc:name="GSU3453" />
      <fbc:geneProduct fbc:id="G_GSU3461" fbc:label="GSU3461" fbc:name="GSU3461" />
    </fbc:listOfGeneProducts>
    <listOfReactions>
      <reaction fast="false" id="R_4HBTE" name="4-hydroxybenzoyl-CoA thioesterase" reversible="true" fbc:lowerFluxBound="cobra_default_lb" fbc:upperFluxBound="cobra_default_ub">
        <listOfReactants>
          <speciesReference constant="true" species="M_h2o_c" stoichiometry="1" />
          <speciesReference constant="true" species="M_4hbcoa_c" stoichiometry="1" />
        </listOfReactants>
        <listOfProducts>
          <speciesReference constant="true" species="M_h_c" stoichiometry="1" />
          <speciesReference constant="true" species="M_4hbz_c" stoichiometry="1" />
          <speciesReference constant="true" species="M_coa_c" stoichiometry="1" />
        </listOfProducts>
        <fbc:geneProductAssociation>
          <fbc:geneProductRef fbc:geneProduct="G_GSU3461" />
        </fbc:geneProductAssociation>
      </reaction>
      <reaction fast="false" id="R_A5PISO" name="arabinose-5-phosphate isomerase" reversible="true" fbc:lowerFluxBound="cobra_default_lb" fbc:upperFluxBound="cobra_default_ub">
        <listOfReactants>
          <speciesReference constant="true" species="M_ru5p__D_c" stoichiometry="1" />
        </listOfReactants>
        <listOfProducts>
          <speciesReference constant="true" species="M_ara5p_c" stoichiometry="1" />
        </listOfProducts>
        <fbc:geneProductAssociation>
          <fbc:geneProductRef fbc:geneProduct="G_GSU1893" />
        </fbc:geneProductAssociation>
      </reaction>
      <reaction fast="false" id="R_AACPAT" name="Acetyl-CoA:[acyl-carrier-protein] S-acetyltransferase" reversible="false" fbc:lowerFluxBound="cobra_0_bound" fbc:upperFluxBound="cobra_default_ub">
        <listOfReactants>
          <speciesReference constant="true" species="M_accoa_c" stoichiometry="1" />
          <speciesReference constant="true" species="M_ACP_c" stoichiometry="1" />
        </listOfReactants>
        <listOfProducts>
          <speciesReference constant="true" species="M_coa_c" stoichiometry="1" />
          <speciesReference constant="true" species="M_acACP_c" stoichiometry="1" />
        </listOfProducts>
        <fbc:geneProductAssociation>
          <fbc:or>
            <fbc:geneProductRef fbc:geneProduct="G_GSU0290" />
            <fbc:geneProductRef fbc:geneProduct="G_GSU1601" />
          </fbc:or>
        </fbc:geneProductAssociation>
      </reaction>
      <reaction fast="false" id="R_AACPS1" name="acyl-[acyl-carrier-protein] synthetase (n-C14:0)" reversible="false" fbc:lowerFluxBound="cobra_0_bound" fbc:upperFluxBound="cobra_default_ub">
        <listOfReactants>
          <speciesReference constant="true" species="M_ACP_c" stoichiometry="1" />
          <speciesReference constant="true" species="M_ttdca_c" stoichiometry="1" />
          <speciesReference constant="true" species="M_atp_c" stoichiometry="1" />
        </listOfReactants>
        <listOfProducts>
          <speciesReference constant="true" species="M_ppi_c" stoichiometry="1" />
          <speciesReference constant="true" species="M_myrsACP_c" stoichiometry="1" />
          <speciesReference constant="true" species="M_amp_c" stoichiometry="1" />
        </listOfProducts>
        <fbc:geneProductAssociation>
          <fbc:geneProductRef fbc:geneProduct="G_GSU3029" />
        </fbc:geneProductAssociation>
      </reaction>
      <reaction fast="false" id="R_AACPS2" name="acyl-[acyl-carrier-protein] synthetase  (n-C14:1)" reversible="false" fbc:lowerFluxBound="cobra_0_bound" fbc:upperFluxBound="cobra_default_ub">
        <listOfReactants>
          <speciesReference constant="true" species="M_ACP_c" stoichiometry="1" />
          <speciesReference constant="true" species="M_atp_c" stoichiometry="1" />
          <speciesReference constant="true" species="M_ttdcea_c" stoichiometry="1" />
        </listOfReactants>
        <listOfProducts>
          <speciesReference constant="true" species="M_ppi_c" stoichiometry="1" />
          <speciesReference constant="true" species="M_tdeACP_c" stoichiometry="1" />
          <speciesReference constant="true" species="M_amp_c" stoichiometry="1" />
        </listOfProducts>
        <fbc:geneProductAssociation>
          <fbc:geneProductRef fbc:geneProduct="G_GSU3029" />
        </fbc:geneProductAssociation>
      </reaction>
      <reaction fast="false" id="R_AACPS3" name="acyl-[acyl-carrier-protein] synthetase  (n-C16:0)" reversible="false" fbc:lowerFluxBound="cobra_0_bound" fbc:upperFluxBound="cobra_default_ub">
        <listOfReactants>
          <speciesReference constant="true" species="M_ACP_c" stoichiometry="1" />
          <speciesReference constant="true" species="M_hdca_c" stoichiometry="1" />
          <speciesReference constant="true" species="M_atp_c" stoichiometry="1" />
        </listOfReactants>
        <listOfProducts>
          <speciesReference constant="true" species="M_ppi_c" stoichiometry="1" />
          <speciesReference constant="true" species="M_palmACP_c" stoichiometry="1" />
          <speciesReference constant="true" species="M_amp_c" stoichiometry="1" />
        </listOfProducts>
        <fbc:geneProductAssociation>
          <fbc:geneProductRef fbc:geneProduct="G_GSU3029" />
        </fbc:geneProductAssociation>
      </reaction>
      <reaction fast="false" id="R_AACPS4" name="acyl-[acyl-carrier-protein] synthetase  (n-C16:1)" reversible="false" fbc:lowerFluxBound="cobra_0_bound" fbc:upperFluxBound="cobra_default_ub">
        <listOfReactants>
          <speciesReference constant="true" species="M_ACP_c" stoichiometry="1" />
          <speciesReference constant="true" species="M_atp_c" stoichiometry="1" />
          <speciesReference constant="true" species="M_hdcea_c" stoichiometry="1" />
        </listOfReactants>
        <listOfProducts>
          <speciesReference constant="true" species="M_ppi_c" stoichiometry="1" />
          <speciesReference constant="true" species="M_hdeACP_c" stoichiometry="1" />
          <speciesReference constant="true" species="M_amp_c" stoichiometry="1" />
        </listOfProducts>
        <fbc:geneProductAssociation>
          <fbc:geneProductRef fbc:geneProduct="G_GSU3029" />
        </fbc:geneProductAssociation>
      </reaction>
      <reaction fast="false" id="R_AACPS5" name="acyl-[acyl-carrier-protein] synthetase  (n-C18:1)" reversible="false" fbc:lowerFluxBound="cobra_0_bound" fbc:upperFluxBound="cobra_default_ub">
        <listOfReactants>
          <speciesReference constant="true" species="M_ACP_c" stoichiometry="1" />
          <speciesReference constant="true" species="M_ocdcea_c" stoichiometry="1" />
          <speciesReference constant="true" species="M_atp_c" stoichiometry="1" />
        </listOfReactants>
        <listOfProducts>
          <speciesReference constant="true" species="M_ppi_c" stoichiometry="1" />
          <speciesReference constant="true" species="M_octeACP_c" stoichiometry="1" />
          <speciesReference constant="true" species="M_amp_c" stoichiometry="1" />
        </listOfProducts>
        <fbc:geneProductAssociation>
          <fbc:geneProductRef fbc:geneProduct="G_GSU3029" />
        </fbc:geneProductAssociation>
      </reaction>
      <reaction fast="false" id="R_ACBIPGT" name="Adenosyl cobainamide GTP transferase" reversible="false" fbc:lowerFluxBound="cobra_0_bound" fbc:upperFluxBound="cobra_default_ub">
        <listOfReactants>
          <speciesReference constant="true" species="M_h_c" stoichiometry="1" />
          <speciesReference constant="true" species="M_adcobap_c" stoichiometry="1" />
          <speciesReference constant="true" species="M_gtp_c" stoichiometry="1" />
        </listOfReactants>
        <listOfProducts>
          <speciesReference constant="true" species="M_ppi_c" stoichiometry="1" />
          <speciesReference constant="true" species="M_adgcoba_c" stoichiometry="1" />
        </listOfProducts>
        <fbc:geneProductAssociation>
          <fbc:geneProductRef fbc:geneProduct="G_GSU3010" />
        </fbc:geneProductAssociation>
      </reaction>
      <reaction fast="false" id="R_ACCOAC" name="acetyl-CoA carboxylase" reversible="false" fbc:lowerFluxBound="cobra_0_bound" fbc:upperFluxBound="cobra_default_ub">
        <listOfReactants>
          <speciesReference constant="true" species="M_accoa_c" stoichiometry="1" />
          <speciesReference constant="true" species="M_atp_c" stoichiometry="1" />
          <speciesReference constant="true" species="M_hco3_c" stoichiometry="1" />
        </listOfReactants>
        <listOfProducts>
          <speciesReference constant="true" species="M_malcoa_c" stoichiometry="1" />
          <speciesReference constant="true" species="M_h_c" stoichiometry="1" />
          <speciesReference constant="true" species="M_adp_c" stoichiometry="1" />
          <speciesReference constant="true" species="M_pi_c" stoichiometry="1" />
        </listOfProducts>
        <fbc:geneProductAssociation>
          <fbc:or>
            <fbc:geneProductRef fbc:geneProduct="G_GSU2020" />
            <fbc:geneProductRef fbc:geneProduct="G_GSU2019" />
            <fbc:and>
              <fbc:geneProductRef fbc:geneProduct="G_GSU1402" />
              <fbc:geneProductRef fbc:geneProduct="G_GSU2370" />
            </fbc:and>
          </fbc:or>
        </fbc:geneProductAssociation>
      </reaction>
      <reaction fast="false" id="R_ACGK" name="acetylglutamate kinase" reversible="false" fbc:lowerFluxBound="cobra_0_bound" fbc:upperFluxBound="cobra_default_ub">
        <listOfReactants>
          <speciesReference constant="true" species="M_atp_c" stoichiometry="1" />
          <speciesReference constant="true" species="M_acglu_c" stoichiometry="1" />
        </listOfReactants>
        <listOfProducts>
          <speciesReference constant="true" species="M_adp_c" stoichiometry="1" />
          <speciesReference constant="true" species="M_acg5p_c" stoichiometry="1" />
        </listOfProducts>
        <fbc:geneProductAssociation>
          <fbc:geneProductRef fbc:geneProduct="G_GSU0150" />
        </fbc:geneProductAssociation>
      </reaction>
      <reaction fast="false" id="R_ACGS" name="N-acetylglutamate synthase" reversible="false" fbc:lowerFluxBound="cobra_0_bound" fbc:upperFluxBound="cobra_default_ub">
        <listOfReactants>
          <speciesReference constant="true" species="M_glu__L_c" stoichiometry="1" />
          <speciesReference constant="true" species="M_accoa_c" stoichiometry="1" />
        </listOfReactants>
        <listOfProducts>
          <speciesReference constant="true" species="M_h_c" stoichiometry="1" />
          <speciesReference constant="true" species="M_acglu_c" stoichiometry="1" />
          <speciesReference constant="true" species="M_coa_c" stoichiometry="1" />
        </listOfProducts>
        <fbc:geneProductAssociation>
          <fbc:or>
            <fbc:geneProductRef fbc:geneProduct="G_GSU2061" />
            <fbc:geneProductRef fbc:geneProduct="G_GSU2049" />
          </fbc:or>
        </fbc:geneProductAssociation>
      </reaction>
      <reaction fast="false" id="R_ACHBS" name="2-aceto-2-hydroxybutanoate synthase" reversible="false" fbc:lowerFluxBound="cobra_0_bound" fbc:upperFluxBound="cobra_default_ub">
        <listOfReactants>
          <speciesReference constant="true" species="M_pyr_c" stoichiometry="1" />
          <speciesReference constant="true" species="M_h_c" stoichiometry="1" />
          <speciesReference constant="true" species="M_2obut_c" stoichiometry="1" />
        </listOfReactants>
        <listOfProducts>
          <speciesReference constant="true" species="M_co2_c" stoichiometry="1" />
          <speciesReference constant="true" species="M_2ahbut_c" stoichiometry="1" />
        </listOfProducts>
        <fbc:geneProductAssociation>
          <fbc:and>
            <fbc:geneProductRef fbc:geneProduct="G_GSU1910" />
            <fbc:geneProductRef fbc:geneProduct="G_GSU1911" />
          </fbc:and>
        </fbc:geneProductAssociation>
      </reaction>
      <reaction fast="false" id="R_ACKr" name="acetate kinase" reversible="true" fbc:lowerFluxBound="cobra_default_lb" fbc:upperFluxBound="cobra_default_ub">
        <listOfReactants>
          <speciesReference constant="true" species="M_ac_c" stoichiometry="1" />
          <speciesReference constant="true" species="M_atp_c" stoichiometry="1" />
        </listOfReactants>
        <listOfProducts>
          <speciesReference constant="true" species="M_actp_c" stoichiometry="1" />
          <speciesReference constant="true" species="M_adp_c" stoichiometry="1" />
        </listOfProducts>
        <fbc:geneProductAssociation>
          <fbc:or>
            <fbc:geneProductRef fbc:geneProduct="G_GSU2707" />
            <fbc:geneProductRef fbc:geneProduct="G_GSU3448" />
          </fbc:or>
        </fbc:geneProductAssociation>
      </reaction>
      <reaction fast="false" id="R_ACLS" name="acetolactate synthase (Also catalyzes ACHBS)" reversible="false" fbc:lowerFluxBound="cobra_0_bound" fbc:upperFluxBound="cobra_default_ub">
        <listOfReactants>
          <speciesReference constant="true" species="M_pyr_c" stoichiometry="2" />
          <speciesReference constant="true" species="M_h_c" stoichiometry="1" />
        </listOfReactants>
        <listOfProducts>
          <speciesReference constant="true" species="M_co2_c" stoichiometry="1" />
          <speciesReference constant="true" species="M_alac__S_c" stoichiometry="1" />
        </listOfProducts>
        <fbc:geneProductAssociation>
          <fbc:and>
            <fbc:geneProductRef fbc:geneProduct="G_GSU1910" />
            <fbc:geneProductRef fbc:geneProduct="G_GSU1911" />
          </fbc:and>
        </fbc:geneProductAssociation>
      </reaction>
      <reaction fast="false" id="R_ACMAT1" name="Acyl-[acyl-carrier-protein]:malonyl-[acyl-carrier-protein] C-acyltransferase (decarboxylating)" reversible="false" fbc:lowerFluxBound="cobra_0_bound" fbc:upperFluxBound="cobra_default_ub">
        <listOfReactants>
          <speciesReference constant="true" species="M_h_c" stoichiometry="1" />
          <speciesReference constant="true" species="M_malACP_c" stoichiometry="1" />
          <speciesReference constant="true" species="M_acACP_c" stoichiometry="1" />
        </listOfReactants>
        <listOfProducts>
          <speciesReference constant="true" species="M_actACP_c" stoichiometry="1" />
          <speciesReference constant="true" species="M_co2_c" stoichiometry="1" />
          <speciesReference constant="true" species="M_ACP_c" stoichiometry="1" />
        </listOfProducts>
        <fbc:geneProductAssociation>
          <fbc:or>
            <fbc:geneProductRef fbc:geneProduct="G_GSU0460" />
            <fbc:geneProductRef fbc:geneProduct="G_GSU0290" />
            <fbc:geneProductRef fbc:geneProduct="G_GSU0459" />
            <fbc:geneProductRef fbc:geneProduct="G_GSU1601" />
            <fbc:geneProductRef fbc:geneProduct="G_GSU1605" />
          </fbc:or>
        </fbc:geneProductAssociation>
      </reaction>
      <reaction fast="false" id="R_ACNPLYS" name="N-Acetylneuraminate pyruvate-lyase" reversible="false" fbc:lowerFluxBound="cobra_0_bound" fbc:upperFluxBound="cobra_default_ub">
        <listOfReactants>
          <speciesReference constant="true" species="M_h2o_c" stoichiometry="1" />
          <speciesReference constant="true" species="M_acmana_c" stoichiometry="1" />
          <speciesReference constant="true" species="M_pep_c" stoichiometry="1" />
        </listOfReactants>
        <listOfProducts>
          <speciesReference constant="true" species="M_pi_c" stoichiometry="1" />
          <speciesReference constant="true" species="M_acnam_c" stoichiometry="1" />
        </listOfProducts>
        <fbc:geneProductAssociation>
          <fbc:geneProductRef fbc:geneProduct="G_GSU1970" />
        </fbc:geneProductAssociation>
      </reaction>
      <reaction fast="false" id="R_ACONT" name="aconitase" reversible="true" fbc:lowerFluxBound="cobra_default_lb" fbc:upperFluxBound="cobra_default_ub">
        <listOfReactants>
          <speciesReference constant="true" species="M_cit_c" stoichiometry="1" />
        </listOfReactants>
        <listOfProducts>
          <speciesReference constant="true" species="M_icit_c" stoichiometry="1" />
        </listOfProducts>
        <fbc:geneProductAssociation>
          <fbc:or>
            <fbc:geneProductRef fbc:geneProduct="G_GSU0846" />
            <fbc:geneProductRef fbc:geneProduct="G_GSU1660" />
            <fbc:geneProductRef fbc:geneProduct="G_GSU2445" />
          </fbc:or>
        </fbc:geneProductAssociation>
      </reaction>
      <reaction fast="false" id="R_ACOTA" name="acetylornithine transaminase" reversible="true" fbc:lowerFluxBound="cobra_default_lb" fbc:upperFluxBound="cobra_default_ub">
        <listOfReactants>
          <speciesReference constant="true" species="M_acorn_c" stoichiometry="1" />
          <speciesReference constant="true" species="M_akg_c" stoichiometry="1" />
        </listOfReactants>
        <listOfProducts>
          <speciesReference constant="true" species="M_glu__L_c" stoichiometry="1" />
          <speciesReference constant="true" species="M_acg5sa_c" stoichiometry="1" />
        </listOfProducts>
        <fbc:geneProductAssociation>
          <fbc:geneProductRef fbc:geneProduct="G_GSU0151" />
        </fbc:geneProductAssociation>
      </reaction>
      <reaction fast="false" id="R_ACPS1" name="acyl-carrier protein synthase" reversible="false" fbc:lowerFluxBound="cobra_0_bound" fbc:upperFluxBound="cobra_default_ub">
        <listOfReactants>
          <speciesReference constant="true" species="M_coa_c" stoichiometry="1" />
          <speciesReference constant="true" species="M_apoACP_c" stoichiometry="1" />
        </listOfReactants>
        <listOfProducts>
          <speciesReference constant="true" species="M_ACP_c" stoichiometry="1" />
          <speciesReference constant="true" species="M_h_c" stoichiometry="1" />
          <speciesReference constant="true" species="M_pap_c" stoichiometry="1" />
        </listOfProducts>
        <fbc:geneProductAssociation>
          <fbc:geneProductRef fbc:geneProduct="G_GSU1803" />
        </fbc:geneProductAssociation>
      </reaction>
      <reaction fast="false" id="R_ACt6" name="acetate transport in/out via proton symport" reversible="true" fbc:lowerFluxBound="cobra_default_lb" fbc:upperFluxBound="cobra_default_ub">
        <listOfReactants>
          <speciesReference constant="true" species="M_h_e" stoichiometry="1" />
          <speciesReference constant="true" species="M_ac_e" stoichiometry="1" />
        </listOfReactants>
        <listOfProducts>
          <speciesReference constant="true" species="M_ac_c" stoichiometry="1" />
          <speciesReference constant="true" species="M_h_c" stoichiometry="1" />
        </listOfProducts>
        <fbc:geneProductAssociation>
          <fbc:or>
            <fbc:geneProductRef fbc:geneProduct="G_GSU1068" />
            <fbc:geneProductRef fbc:geneProduct="G_GSU2352" />
            <fbc:geneProductRef fbc:geneProduct="G_GSU1070" />
          </fbc:or>
        </fbc:geneProductAssociation>
      </reaction>
      <reaction fast="false" id="R_ADCL" name="4-aminobenzoate synthase" reversible="false" fbc:lowerFluxBound="cobra_0_bound" fbc:upperFluxBound="cobra_default_ub">
        <listOfReactants>
          <speciesReference constant="true" species="M_4adcho_c" stoichiometry="1" />
        </listOfReactants>
        <listOfProducts>
          <speciesReference constant="true" species="M_pyr_c" stoichiometry="1" />
          <speciesReference constant="true" species="M_h_c" stoichiometry="1" />
          <speciesReference constant="true" species="M_4abz_c" stoichiometry="1" />
        </listOfProducts>
        <fbc:geneProductAssociation>
          <fbc:geneProductRef fbc:geneProduct="G_GSU0523" />
        </fbc:geneProductAssociation>
      </reaction>
      <reaction fast="false" id="R_ADCOBAK" name="Adenosyl cobinamide kinase" reversible="false" fbc:lowerFluxBound="cobra_0_bound" fbc:upperFluxBound="cobra_default_ub">
        <listOfReactants>
          <speciesReference constant="true" species="M_atp_c" stoichiometry="1" />
          <speciesReference constant="true" species="M_adcoba_c" stoichiometry="1" />
        </listOfReactants>
        <listOfProducts>
          <speciesReference constant="true" species="M_h_c" stoichiometry="1" />
          <speciesReference constant="true" species="M_adp_c" stoichiometry="1" />
          <speciesReference constant="true" species="M_adcobap_c" stoichiometry="1" />
        </listOfProducts>
        <fbc:geneProductAssociation>
          <fbc:geneProductRef fbc:geneProduct="G_GSU3010" />
        </fbc:geneProductAssociation>
      </reaction>
      <reaction fast="false" id="R_ADCOBAS" name="adenosylcobinamide-phosphate synthase" reversible="false" fbc:lowerFluxBound="cobra_0_bound" fbc:upperFluxBound="cobra_default_ub">
        <listOfReactants>
          <speciesReference constant="true" species="M_adcobhex_c" stoichiometry="1" />
          <speciesReference constant="true" species="M_1ap2ol_c" stoichiometry="1" />
        </listOfReactants>
        <listOfProducts>
          <speciesReference constant="true" species="M_h2o_c" stoichiometry="1" />
          <speciesReference constant="true" species="M_adcoba_c" stoichiometry="1" />
        </listOfProducts>
        <fbc:geneProductAssociation>
          <fbc:geneProductRef fbc:geneProduct="G_GSU2990" />
        </fbc:geneProductAssociation>
      </reaction>
      <reaction fast="false" id="R_ADCOBHEXS" name="adenosylcobyric acid synthase" reversible="false" fbc:lowerFluxBound="cobra_0_bound" fbc:upperFluxBound="cobra_default_ub">
        <listOfReactants>
          <speciesReference constant="true" species="M_h2o_c" stoichiometry="4" />
          <speciesReference constant="true" species="M_atp_c" stoichiometry="4" />
          <speciesReference constant="true" species="M_gln__L_c" stoichiometry="4" />
          <speciesReference constant="true" species="M_adcobdam_c" stoichiometry="1" />
        </listOfReactants>
        <listOfProducts>
          <speciesReference constant="true" species="M_glu__L_c" stoichiometry="4" />
          <speciesReference constant="true" species="M_pi_c" stoichiometry="4" />
          <speciesReference constant="true" species="M_adcobhex_c" stoichiometry="1" />
          <speciesReference constant="true" species="M_h_c" stoichiometry="4" />
          <speciesReference constant="true" species="M_adp_c" stoichiometry="4" />
        </listOfProducts>
        <fbc:geneProductAssociation>
          <fbc:geneProductRef fbc:geneProduct="G_GSU2992" />
        </fbc:geneProductAssociation>
      </reaction>
      <reaction fast="false" id="R_ADCPS2" name="adenosylcobinamide-phosphate synthase" reversible="false" fbc:lowerFluxBound="cobra_0_bound" fbc:upperFluxBound="cobra_default_ub">
        <listOfReactants>
          <speciesReference constant="true" species="M_adcobhex_c" stoichiometry="1" />
          <speciesReference constant="true" species="M_atp_c" stoichiometry="1" />
          <speciesReference constant="true" species="M_1ap2olp_c" stoichiometry="1" />
        </listOfReactants>
        <listOfProducts>
          <speciesReference constant="true" species="M_h_c" stoichiometry="1" />
          <speciesReference constant="true" species="M_adcobap_c" stoichiometry="1" />
          <speciesReference constant="true" species="M_adp_c" stoichiometry="1" />
          <speciesReference constant="true" species="M_pi_c" stoichiometry="1" />
        </listOfProducts>
        <fbc:geneProductAssociation>
          <fbc:geneProductRef fbc:geneProduct="G_GSU2990" />
        </fbc:geneProductAssociation>
      </reaction>
      <reaction fast="false" id="R_ADCS" name="4-amino-4-deoxychorismate synthase" reversible="false" fbc:lowerFluxBound="cobra_0_bound" fbc:upperFluxBound="cobra_default_ub">
        <listOfReactants>
          <speciesReference constant="true" species="M_chor_c" stoichiometry="1" />
          <speciesReference constant="true" species="M_gln__L_c" stoichiometry="1" />
        </listOfReactants>
        <listOfProducts>
          <speciesReference constant="true" species="M_glu__L_c" stoichiometry="1" />
          <speciesReference constant="true" species="M_4adcho_c" stoichiometry="1" />
        </listOfProducts>
        <fbc:geneProductAssociation>
          <fbc:geneProductRef fbc:geneProduct="G_GSU0523" />
        </fbc:geneProductAssociation>
      </reaction>
      <reaction fast="false" id="R_ADK1" name="adenylate kinase" reversible="true" fbc:lowerFluxBound="cobra_default_lb" fbc:upperFluxBound="cobra_default_ub">
        <listOfReactants>
          <speciesReference constant="true" species="M_atp_c" stoichiometry="1" />
          <speciesReference constant="true" species="M_amp_c" stoichiometry="1" />
        </listOfReactants>
        <listOfProducts>
          <speciesReference constant="true" species="M_adp_c" stoichiometry="2" />
        </listOfProducts>
        <fbc:geneProductAssociation>
          <fbc:geneProductRef fbc:geneProduct="G_GSU2836" />
        </fbc:geneProductAssociation>
      </reaction>
      <reaction fast="false" id="R_ADK2" name="adenylate kinase (Inorganic triphosphate)" reversible="true" fbc:lowerFluxBound="cobra_default_lb" fbc:upperFluxBound="cobra_default_ub">
        <listOfReactants>
          <speciesReference constant="true" species="M_pppi_c" stoichiometry="1" />
          <speciesReference constant="true" species="M_amp_c" stoichiometry="1" />
        </listOfReactants>
        <listOfProducts>
          <speciesReference constant="true" species="M_ppi_c" stoichiometry="1" />
          <speciesReference constant="true" species="M_adp_c" stoichiometry="1" />
        </listOfProducts>
        <fbc:geneProductAssociation>
          <fbc:geneProductRef fbc:geneProduct="G_GSU2836" />
        </fbc:geneProductAssociation>
      </reaction>
      <reaction fast="false" id="R_ADK3" name="guanylate kinase (aMP:gTP)" reversible="true" fbc:lowerFluxBound="cobra_default_lb" fbc:upperFluxBound="cobra_default_ub">
        <listOfReactants>
          <speciesReference constant="true" species="M_gtp_c" stoichiometry="1" />
          <speciesReference constant="true" species="M_amp_c" stoichiometry="1" />
        </listOfReactants>
        <listOfProducts>
          <speciesReference constant="true" species="M_adp_c" stoichiometry="1" />
          <speciesReference constant="true" species="M_gdp_c" stoichiometry="1" />
        </listOfProducts>
        <fbc:geneProductAssociation>
          <fbc:geneProductRef fbc:geneProduct="G_GSU2836" />
        </fbc:geneProductAssociation>
      </reaction>
      <reaction fast="false" id="R_ADK4" name="adentylate kinase (ITP)" reversible="true" fbc:lowerFluxBound="cobra_default_lb" fbc:upperFluxBound="cobra_default_ub">
        <listOfReactants>
          <speciesReference constant="true" species="M_itp_c" stoichiometry="1" />
          <speciesReference constant="true" species="M_amp_c" stoichiometry="1" />
        </listOfReactants>
        <listOfProducts>
          <speciesReference constant="true" species="M_adp_c" stoichiometry="1" />
          <speciesReference constant="true" species="M_idp_c" stoichiometry="1" />
        </listOfProducts>
        <fbc:geneProductAssociation>
          <fbc:geneProductRef fbc:geneProduct="G_GSU2836" />
        </fbc:geneProductAssociation>
      </reaction>
      <reaction fast="false" id="R_ADNK1" name="adenosine kinase" reversible="false" fbc:lowerFluxBound="cobra_0_bound" fbc:upperFluxBound="cobra_default_ub">
        <listOfReactants>
          <speciesReference constant="true" species="M_atp_c" stoichiometry="1" />
          <speciesReference constant="true" species="M_adn_c" stoichiometry="1" />
        </listOfReactants>
        <listOfProducts>
          <speciesReference constant="true" species="M_h_c" stoichiometry="1" />
          <speciesReference constant="true" species="M_adp_c" stoichiometry="1" />
          <speciesReference constant="true" species="M_amp_c" stoichiometry="1" />
        </listOfProducts>
        <fbc:geneProductAssociation>
          <fbc:geneProductRef fbc:geneProduct="G_GSU2836" />
        </fbc:geneProductAssociation>
      </reaction>
      <reaction fast="false" id="R_ADPRDP" name="ADPribose diphosphatase" reversible="false" fbc:lowerFluxBound="cobra_0_bound" fbc:upperFluxBound="cobra_default_ub">
        <listOfReactants>
          <speciesReference constant="true" species="M_h2o_c" stoichiometry="1" />
          <speciesReference constant="true" species="M_adprib_c" stoichiometry="1" />
        </listOfReactants>
        <listOfProducts>
          <speciesReference constant="true" species="M_r5p_c" stoichiometry="1" />
          <speciesReference constant="true" species="M_h_c" stoichiometry="2" />
          <speciesReference constant="true" species="M_amp_c" stoichiometry="1" />
        </listOfProducts>
        <fbc:geneProductAssociation>
          <fbc:geneProductRef fbc:geneProduct="G_GSU3354" />
        </fbc:geneProductAssociation>
      </reaction>
      <reaction fast="false" id="R_ADPT" name="adenine phosphoribosyltransferase" reversible="false" fbc:lowerFluxBound="cobra_0_bound" fbc:upperFluxBound="cobra_default_ub">
        <listOfReactants>
          <speciesReference constant="true" species="M_prpp_c" stoichiometry="1" />
          <speciesReference constant="true" species="M_ade_c" stoichiometry="1" />
        </listOfReactants>
        <listOfProducts>
          <speciesReference constant="true" species="M_ppi_c" stoichiometry="1" />
          <speciesReference constant="true" species="M_amp_c" stoichiometry="1" />
        </listOfProducts>
        <fbc:geneProductAssociation>
          <fbc:geneProductRef fbc:geneProduct="G_GSU1526" />
        </fbc:geneProductAssociation>
      </reaction>
      <reaction fast="false" id="R_ADSL1" name="adenylosuccinate lyase" reversible="false" fbc:lowerFluxBound="cobra_0_bound" fbc:upperFluxBound="cobra_default_ub">
        <listOfReactants>
          <speciesReference constant="true" species="M_dcamp_c" stoichiometry="1" />
        </listOfReactants>
        <listOfProducts>
          <speciesReference constant="true" species="M_fum_c" stoichiometry="1" />
          <speciesReference constant="true" species="M_amp_c" stoichiometry="1" />
        </listOfProducts>
        <fbc:geneProductAssociation>
          <fbc:geneProductRef fbc:geneProduct="G_GSU1632" />
        </fbc:geneProductAssociation>
      </reaction>
      <reaction fast="false" id="R_ADSL2" name="adenylosuccinate lyase" reversible="false" fbc:lowerFluxBound="cobra_0_bound" fbc:upperFluxBound="cobra_default_ub">
        <listOfReactants>
          <speciesReference constant="true" species="M_25aics_c" stoichiometry="1" />
        </listOfReactants>
        <listOfProducts>
          <speciesReference constant="true" species="M_fum_c" stoichiometry="1" />
          <speciesReference constant="true" species="M_aicar_c" stoichiometry="1" />
        </listOfProducts>
        <fbc:geneProductAssociation>
          <fbc:geneProductRef fbc:geneProduct="G_GSU1632" />
        </fbc:geneProductAssociation>
      </reaction>
      <reaction fast="false" id="R_ADSS" name="adenylosuccinate synthetase" reversible="false" fbc:lowerFluxBound="cobra_0_bound" fbc:upperFluxBound="cobra_default_ub">
        <listOfReactants>
          <speciesReference constant="true" species="M_asp__L_c" stoichiometry="1" />
          <speciesReference constant="true" species="M_gtp_c" stoichiometry="1" />
          <speciesReference constant="true" species="M_imp_c" stoichiometry="1" />
        </listOfReactants>
        <listOfProducts>
          <speciesReference constant="true" species="M_dcamp_c" stoichiometry="1" />
          <speciesReference constant="true" species="M_pi_c" stoichiometry="1" />
          <speciesReference constant="true" species="M_h_c" stoichiometry="2" />
          <speciesReference constant="true" species="M_gdp_c" stoichiometry="1" />
        </listOfProducts>
        <fbc:geneProductAssociation>
          <fbc:geneProductRef fbc:geneProduct="G_GSU3308" />
        </fbc:geneProductAssociation>
      </reaction>
      <reaction fast="false" id="R_AGPAT" name="1-acylglycerol-3-phosphate O-acyltransferase" reversible="false" fbc:lowerFluxBound="cobra_0_bound" fbc:upperFluxBound="cobra_default_ub">
        <listOfReactants>
          <speciesReference constant="true" species="M_coa_c" stoichiometry="1" />
          <speciesReference constant="true" species="M_12dag3p_c" stoichiometry="1" />
        </listOfReactants>
        <listOfProducts>
          <speciesReference constant="true" species="M_acoa_c" stoichiometry="1" />
          <speciesReference constant="true" species="M_1ag3p_c" stoichiometry="1" />
        </listOfProducts>
        <fbc:geneProductAssociation>
          <fbc:or>
            <fbc:geneProductRef fbc:geneProduct="G_GSU3116" />
            <fbc:geneProductRef fbc:geneProduct="G_GSU2072" />
          </fbc:or>
        </fbc:geneProductAssociation>
      </reaction>
      <reaction fast="false" id="R_AGPR" name="N-acetyl-g-glutamyl-phosphate reductase" reversible="true" fbc:lowerFluxBound="cobra_default_lb" fbc:upperFluxBound="cobra_default_ub">
        <listOfReactants>
          <speciesReference constant="true" species="M_pi_c" stoichiometry="1" />
          <speciesReference constant="true" species="M_acg5sa_c" stoichiometry="1" />
          <speciesReference constant="true" species="M_nadp_c" stoichiometry="1" />
        </listOfReactants>
        <listOfProducts>
          <speciesReference constant="true" species="M_nadph_c" stoichiometry="1" />
          <speciesReference constant="true" species="M_h_c" stoichiometry="1" />
          <speciesReference constant="true" species="M_acg5p_c" stoichiometry="1" />
        </listOfProducts>
        <fbc:geneProductAssociation>
          <fbc:geneProductRef fbc:geneProduct="G_GSU2874" />
        </fbc:geneProductAssociation>
      </reaction>
      <reaction fast="false" id="R_AHC" name="adenosylhomocysteinase" reversible="true" fbc:lowerFluxBound="cobra_default_lb" fbc:upperFluxBound="cobra_default_ub">
        <listOfReactants>
          <speciesReference constant="true" species="M_h2o_c" stoichiometry="1" />
          <speciesReference constant="true" species="M_ahcys_c" stoichiometry="1" />
        </listOfReactants>
        <listOfProducts>
          <speciesReference constant="true" species="M_hcys__L_c" stoichiometry="1" />
          <speciesReference constant="true" species="M_adn_c" stoichiometry="1" />
        </listOfProducts>
        <fbc:geneProductAssociation>
          <fbc:geneProductRef fbc:geneProduct="G_GSU1875" />
        </fbc:geneProductAssociation>
      </reaction>
      <reaction fast="false" id="R_AHCYSNS" name="adenosylhomocysteine nucleosidase" reversible="false" fbc:lowerFluxBound="cobra_0_bound" fbc:upperFluxBound="cobra_default_ub">
        <listOfReactants>
          <speciesReference constant="true" species="M_h2o_c" stoichiometry="1" />
          <speciesReference constant="true" species="M_ahcys_c" stoichiometry="1" />
        </listOfReactants>
        <listOfProducts>
          <speciesReference constant="true" species="M_ade_c" stoichiometry="1" />
          <speciesReference constant="true" species="M_rhcys_c" stoichiometry="1" />
        </listOfProducts>
        <fbc:geneProductAssociation>
          <fbc:or>
            <fbc:geneProductRef fbc:geneProduct="G_GSU0453" />
            <fbc:geneProductRef fbc:geneProduct="G_GSU1897" />
          </fbc:or>
        </fbc:geneProductAssociation>
      </reaction>
      <reaction fast="false" id="R_AHMMPS" name="4-amino-5-hydroxymethyl-2-methylpyrimidine synthetase" reversible="false" fbc:lowerFluxBound="cobra_0_bound" fbc:upperFluxBound="cobra_default_ub">
        <listOfReactants>
          <speciesReference constant="true" species="M_h2o_c" stoichiometry="1" />
          <speciesReference constant="true" species="M_air_c" stoichiometry="1" />
        </listOfReactants>
        <listOfProducts>
          <speciesReference constant="true" species="M_gcald_c" stoichiometry="1" />
          <speciesReference constant="true" species="M_pi_c" stoichiometry="1" />
          <speciesReference constant="true" species="M_o2_c" stoichiometry="0.5" />
          <speciesReference constant="true" species="M_4ahmmp_c" stoichiometry="1" />
        </listOfProducts>
        <fbc:geneProductAssociation>
          <fbc:or>
            <fbc:geneProductRef fbc:geneProduct="G_GSU0604" />
            <fbc:geneProductRef fbc:geneProduct="G_GSU3005" />
          </fbc:or>
        </fbc:geneProductAssociation>
      </reaction>
      <reaction fast="false" id="R_AICART" name="phosphoribosylaminoimidazolecarboxamide formyltransferase" reversible="true" fbc:lowerFluxBound="cobra_default_lb" fbc:upperFluxBound="cobra_default_ub">
        <listOfReactants>
          <speciesReference constant="true" species="M_aicar_c" stoichiometry="1" />
          <speciesReference constant="true" species="M_10fthf_c" stoichiometry="1" />
        </listOfReactants>
        <listOfProducts>
          <speciesReference constant="true" species="M_fprica_c" stoichiometry="1" />
          <speciesReference constant="true" species="M_thf_c" stoichiometry="1" />
        </listOfProducts>
        <fbc:geneProductAssociation>
          <fbc:geneProductRef fbc:geneProduct="G_GSU0609" />
        </fbc:geneProductAssociation>
      </reaction>
      <reaction fast="false" id="R_AIRC" name="phosphoribosylaminoimidazole carboxylase" reversible="false" fbc:lowerFluxBound="cobra_0_bound" fbc:upperFluxBound="cobra_default_ub">
        <listOfReactants>
          <speciesReference constant="true" species="M_co2_c" stoichiometry="1" />
          <speciesReference constant="true" species="M_air_c" stoichiometry="1" />
        </listOfReactants>
        <listOfProducts>
          <speciesReference constant="true" species="M_5aizc_c" stoichiometry="1" />
          <speciesReference constant="true" species="M_h_c" stoichiometry="1" />
        </listOfProducts>
        <fbc:geneProductAssociation>
          <fbc:or>
            <fbc:geneProductRef fbc:geneProduct="G_GSU0611" />
            <fbc:geneProductRef fbc:geneProduct="G_GSU2306" />
          </fbc:or>
        </fbc:geneProductAssociation>
      </reaction>
      <reaction fast="false" id="R_AKGD" name="2-oxoglutarate dehydrogenase" reversible="false" fbc:lowerFluxBound="cobra_0_bound" fbc:upperFluxBound="cobra_default_ub">
        <listOfReactants>
          <speciesReference constant="true" species="M_akg_c" stoichiometry="1" />
          <speciesReference constant="true" species="M_nad_c" stoichiometry="1" />
          <speciesReference constant="true" species="M_coa_c" stoichiometry="1" />
        </listOfReactants>
        <listOfProducts>
          <speciesReference constant="true" species="M_co2_c" stoichiometry="1" />
          <speciesReference constant="true" species="M_nadh_c" stoichiometry="1" />
          <speciesReference constant="true" species="M_succoa_c" stoichiometry="1" />
        </listOfProducts>
        <fbc:geneProductAssociation>
          <fbc:or>
            <fbc:geneProductRef fbc:geneProduct="G_GSU2588" />
            <fbc:geneProductRef fbc:geneProduct="G_GSU2448" />
            <fbc:geneProductRef fbc:geneProduct="G_GSU2449" />
            <fbc:geneProductRef fbc:geneProduct="G_GSU2446" />
          </fbc:or>
        </fbc:geneProductAssociation>
      </reaction>
      <reaction fast="false" id="R_ALAALA" name="D-alanine-D-alanine ligase (reversible)" reversible="true" fbc:lowerFluxBound="cobra_default_lb" fbc:upperFluxBound="cobra_default_ub">
        <listOfReactants>
          <speciesReference constant="true" species="M_atp_c" stoichiometry="1" />
          <speciesReference constant="true" species="M_ala__D_c" stoichiometry="2" />
        </listOfReactants>
        <listOfProducts>
          <speciesReference constant="true" species="M_alaala_c" stoichiometry="1" />
          <speciesReference constant="true" species="M_pi_c" stoichiometry="1" />
          <speciesReference constant="true" species="M_h_c" stoichiometry="1" />
          <speciesReference constant="true" species="M_adp_c" stoichiometry="1" />
        </listOfProducts>
        <fbc:geneProductAssociation>
          <fbc:geneProductRef fbc:geneProduct="G_GSU3066" />
        </fbc:geneProductAssociation>
      </reaction>
      <reaction fast="false" id="R_ALAD_L" name="L-alanine dehydrogenase" reversible="false" fbc:lowerFluxBound="cobra_0_bound" fbc:upperFluxBound="cobra_default_ub">
        <listOfReactants>
          <speciesReference constant="true" species="M_h2o_c" stoichiometry="1" />
          <speciesReference constant="true" species="M_nad_c" stoichiometry="1" />
          <speciesReference constant="true" species="M_ala__L_c" stoichiometry="1" />
        </listOfReactants>
        <listOfProducts>
          <speciesReference constant="true" species="M_pyr_c" stoichiometry="1" />
          <speciesReference constant="true" species="M_h_c" stoichiometry="1" />
          <speciesReference constant="true" species="M_nadh_c" stoichiometry="1" />
          <speciesReference constant="true" species="M_nh4_c" stoichiometry="1" />
        </listOfProducts>
        <fbc:geneProductAssociation>
          <fbc:geneProductRef fbc:geneProduct="G_GSU2292" />
        </fbc:geneProductAssociation>
      </reaction>
      <reaction fast="false" id="R_ALAR" name="alanine racemase" reversible="true" fbc:lowerFluxBound="cobra_default_lb" fbc:upperFluxBound="cobra_default_ub">
        <listOfReactants>
          <speciesReference constant="true" species="M_ala__L_c" stoichiometry="1" />
        </listOfReactants>
        <listOfProducts>
          <speciesReference constant="true" species="M_ala__D_c" stoichiometry="1" />
        </listOfProducts>
        <fbc:geneProductAssociation>
          <fbc:geneProductRef fbc:geneProduct="G_GSU0606" />
        </fbc:geneProductAssociation>
      </reaction>
      <reaction fast="false" id="R_ALATA_L" name="L-alanine transaminase" reversible="true" fbc:lowerFluxBound="cobra_default_lb" fbc:upperFluxBound="cobra_default_ub">
        <listOfReactants>
          <speciesReference constant="true" species="M_akg_c" stoichiometry="1" />
          <speciesReference constant="true" species="M_ala__L_c" stoichiometry="1" />
        </listOfReactants>
        <listOfProducts>
          <speciesReference constant="true" species="M_pyr_c" stoichiometry="1" />
          <speciesReference constant="true" species="M_glu__L_c" stoichiometry="1" />
        </listOfProducts>
        <fbc:geneProductAssociation>
          <fbc:geneProductRef fbc:geneProduct="G_GSU0117" />
        </fbc:geneProductAssociation>
      </reaction>
      <reaction fast="false" id="R_ALATRS" name="Alanyl-tRNA synthetase" reversible="false" fbc:lowerFluxBound="cobra_0_bound" fbc:upperFluxBound="cobra_default_ub">
        <listOfReactants>
          <speciesReference constant="true" species="M_trnaala_c" stoichiometry="1" />
          <speciesReference constant="true" species="M_atp_c" stoichiometry="1" />
          <speciesReference constant="true" species="M_ala__L_c" stoichiometry="1" />
        </listOfReactants>
        <listOfProducts>
          <speciesReference constant="true" species="M_ppi_c" stoichiometry="1" />
          <speciesReference constant="true" species="M_alatrna_c" stoichiometry="1" />
          <speciesReference constant="true" species="M_amp_c" stoichiometry="1" />
        </listOfProducts>
        <fbc:geneProductAssociation>
          <fbc:geneProductRef fbc:geneProduct="G_GSU0148" />
        </fbc:geneProductAssociation>
      </reaction>
      <reaction fast="false" id="R_ALDD2x" name="aldehyde dehydrogenase (acetaldehyde, NAD)" reversible="false" fbc:lowerFluxBound="cobra_0_bound" fbc:upperFluxBound="cobra_default_ub">
        <listOfReactants>
          <speciesReference constant="true" species="M_h2o_c" stoichiometry="1" />
          <speciesReference constant="true" species="M_nad_c" stoichiometry="1" />
          <speciesReference constant="true" species="M_acald_c" stoichiometry="1" />
        </listOfReactants>
        <listOfProducts>
          <speciesReference constant="true" species="M_ac_c" stoichiometry="1" />
          <speciesReference constant="true" species="M_h_c" stoichiometry="2" />
          <speciesReference constant="true" species="M_nadh_c" stoichiometry="1" />
        </listOfProducts>
        <fbc:geneProductAssociation>
          <fbc:geneProductRef fbc:geneProduct="G_GSU0818" />
        </fbc:geneProductAssociation>
      </reaction>
      <reaction fast="false" id="R_AMAA" name="N-acetylmuramoyl-L-alanine amidase" reversible="false" fbc:lowerFluxBound="cobra_0_bound" fbc:upperFluxBound="cobra_default_ub">
        <listOfReactants>
          <speciesReference constant="true" species="M_acmama_c" stoichiometry="1" />
          <speciesReference constant="true" species="M_h2o_c" stoichiometry="1" />
        </listOfReactants>
        <listOfProducts>
          <speciesReference constant="true" species="M_acmam_c" stoichiometry="1" />
          <speciesReference constant="true" species="M_ala__L_c" stoichiometry="1" />
        </listOfProducts>
        <fbc:geneProductAssociation>
          <fbc:geneProductRef fbc:geneProduct="G_GSU1821" />
        </fbc:geneProductAssociation>
      </reaction>
      <reaction fast="false" id="R_AMALT1" name="Amylomaltase (maltotriose)" reversible="false" fbc:lowerFluxBound="cobra_0_bound" fbc:upperFluxBound="cobra_default_ub">
        <listOfReactants>
          <speciesReference constant="true" species="M_malt_c" stoichiometry="1" />
          <speciesReference constant="true" species="M_malttr_c" stoichiometry="1" />
        </listOfReactants>
        <listOfProducts>
          <speciesReference constant="true" species="M_glc__D_c" stoichiometry="1" />
          <speciesReference constant="true" species="M_maltttr_c" stoichiometry="1" />
        </listOfProducts>
        <fbc:geneProductAssociation>
          <fbc:geneProductRef fbc:geneProduct="G_GSU1182" />
        </fbc:geneProductAssociation>
      </reaction>
      <reaction fast="false" id="R_AMALT2" name="Amylomaltase (maltotetraose)" reversible="false" fbc:lowerFluxBound="cobra_0_bound" fbc:upperFluxBound="cobra_default_ub">
        <listOfReactants>
          <speciesReference constant="true" species="M_malt_c" stoichiometry="1" />
          <speciesReference constant="true" species="M_maltttr_c" stoichiometry="1" />
        </listOfReactants>
        <listOfProducts>
          <speciesReference constant="true" species="M_maltpt_c" stoichiometry="1" />
          <speciesReference constant="true" species="M_glc__D_c" stoichiometry="1" />
        </listOfProducts>
        <fbc:geneProductAssociation>
          <fbc:geneProductRef fbc:geneProduct="G_GSU1182" />
        </fbc:geneProductAssociation>
      </reaction>
      <reaction fast="false" id="R_AMALT3" name="Amylomaltase (maltopentaose)" reversible="false" fbc:lowerFluxBound="cobra_0_bound" fbc:upperFluxBound="cobra_default_ub">
        <listOfReactants>
          <speciesReference constant="true" species="M_maltpt_c" stoichiometry="1" />
          <speciesReference constant="true" species="M_malt_c" stoichiometry="1" />
        </listOfReactants>
        <listOfProducts>
          <speciesReference constant="true" species="M_glc__D_c" stoichiometry="1" />
          <speciesReference constant="true" species="M_malthx_c" stoichiometry="1" />
        </listOfProducts>
        <fbc:geneProductAssociation>
          <fbc:geneProductRef fbc:geneProduct="G_GSU1182" />
        </fbc:geneProductAssociation>
      </reaction>
      <reaction fast="false" id="R_AMALT4" name="Amylomaltase (maltohexaose)" reversible="false" fbc:lowerFluxBound="cobra_0_bound" fbc:upperFluxBound="cobra_default_ub">
        <listOfReactants>
          <speciesReference constant="true" species="M_malt_c" stoichiometry="1" />
          <speciesReference constant="true" species="M_malthx_c" stoichiometry="1" />
        </listOfReactants>
        <listOfProducts>
          <speciesReference constant="true" species="M_glc__D_c" stoichiometry="1" />
          <speciesReference constant="true" species="M_malthp_c" stoichiometry="1" />
        </listOfProducts>
        <fbc:geneProductAssociation>
          <fbc:geneProductRef fbc:geneProduct="G_GSU1182" />
        </fbc:geneProductAssociation>
      </reaction>
      <reaction fast="false" id="R_AMAOT" name="adenosylmethionine-8-amino-7-oxononanoate transaminase" reversible="true" fbc:lowerFluxBound="cobra_default_lb" fbc:upperFluxBound="cobra_default_ub">
        <listOfReactants>
          <speciesReference constant="true" species="M_amet_c" stoichiometry="1" />
          <speciesReference constant="true" species="M_8aonn_c" stoichiometry="1" />
        </listOfReactants>
        <listOfProducts>
          <speciesReference constant="true" species="M_amob_c" stoichiometry="1" />
          <speciesReference constant="true" species="M_dann_c" stoichiometry="1" />
        </listOfProducts>
        <fbc:geneProductAssociation>
          <fbc:geneProductRef fbc:geneProduct="G_GSU1582" />
        </fbc:geneProductAssociation>
      </reaction>
      <reaction fast="false" id="R_AMMQT8_2" name="S-adenosylmethione:2-demethylmenaquinone methyltransferase" reversible="false" fbc:lowerFluxBound="cobra_0_bound" fbc:upperFluxBound="cobra_default_ub">
        <listOfReactants>
          <speciesReference constant="true" species="M_amet_c" stoichiometry="1" />
          <speciesReference constant="true" species="M_2dmmq8_c" stoichiometry="1" />
        </listOfReactants>
        <listOfProducts>
          <speciesReference constant="true" species="M_mqn8_c" stoichiometry="1" />
          <speciesReference constant="true" species="M_h_c" stoichiometry="1" />
          <speciesReference constant="true" species="M_ahcys_c" stoichiometry="1" />
        </listOfProducts>
        <fbc:geneProductAssociation>
          <fbc:geneProductRef fbc:geneProduct="G_GSU0867" />
        </fbc:geneProductAssociation>
      </reaction>
      <reaction fast="false" id="R_ANPRT" name="anthranilate phosphoribosyltransferase" reversible="false" fbc:lowerFluxBound="cobra_0_bound" fbc:upperFluxBound="cobra_default_ub">
        <listOfReactants>
          <speciesReference constant="true" species="M_prpp_c" stoichiometry="1" />
          <speciesReference constant="true" species="M_anth_c" stoichiometry="1" />
        </listOfReactants>
        <listOfProducts>
          <speciesReference constant="true" species="M_ppi_c" stoichiometry="1" />
          <speciesReference constant="true" species="M_pran_c" stoichiometry="1" />
        </listOfProducts>
        <fbc:geneProductAssociation>
          <fbc:geneProductRef fbc:geneProduct="G_GSU2381" />
        </fbc:geneProductAssociation>
      </reaction>
      <reaction fast="false" id="R_ANS1" name="anthranilate synthase" reversible="false" fbc:lowerFluxBound="cobra_0_bound" fbc:upperFluxBound="cobra_default_ub">
        <listOfReactants>
          <speciesReference constant="true" species="M_chor_c" stoichiometry="1" />
          <speciesReference constant="true" species="M_gln__L_c" stoichiometry="1" />
        </listOfReactants>
        <listOfProducts>
          <speciesReference constant="true" species="M_glu__L_c" stoichiometry="1" />
          <speciesReference constant="true" species="M_pyr_c" stoichiometry="1" />
          <speciesReference constant="true" species="M_h_c" stoichiometry="1" />
          <speciesReference constant="true" species="M_anth_c" stoichiometry="1" />
        </listOfProducts>
        <fbc:geneProductAssociation>
          <fbc:or>
            <fbc:geneProductRef fbc:geneProduct="G_GSU2382" />
            <fbc:geneProductRef fbc:geneProduct="G_GSU2383" />
          </fbc:or>
        </fbc:geneProductAssociation>
      </reaction>
      <reaction fast="false" id="R_ANTIMt1" name="antimonite  transporter via uniport" reversible="false" fbc:lowerFluxBound="cobra_0_bound" fbc:upperFluxBound="cobra_default_ub">
        <listOfReactants>
          <speciesReference constant="true" species="M_antim_c" stoichiometry="1" />
        </listOfReactants>
        <listOfProducts>
          <speciesReference constant="true" species="M_antim_e" stoichiometry="1" />
        </listOfProducts>
        <fbc:geneProductAssociation>
          <fbc:or>
            <fbc:geneProductRef fbc:geneProduct="G_GSU2954" />
            <fbc:geneProductRef fbc:geneProduct="G_GSU1411" />
          </fbc:or>
        </fbc:geneProductAssociation>
      </reaction>
      <reaction fast="false" id="R_AOXS" name="8-amino-7-oxononanoate synthase" reversible="true" fbc:lowerFluxBound="cobra_default_lb" fbc:upperFluxBound="cobra_default_ub">
        <listOfReactants>
          <speciesReference constant="true" species="M_h_c" stoichiometry="1" />
          <speciesReference constant="true" species="M_ala__L_c" stoichiometry="1" />
          <speciesReference constant="true" species="M_pmcoa_c" stoichiometry="1" />
        </listOfReactants>
        <listOfProducts>
          <speciesReference constant="true" species="M_co2_c" stoichiometry="1" />
          <speciesReference constant="true" species="M_coa_c" stoichiometry="1" />
          <speciesReference constant="true" species="M_8aonn_c" stoichiometry="1" />
        </listOfProducts>
        <fbc:geneProductAssociation>
          <fbc:geneProductRef fbc:geneProduct="G_GSU2629" />
        </fbc:geneProductAssociation>
      </reaction>
      <reaction fast="false" id="R_APAT" name="apolipoprotein N-acyl transferase" reversible="true" fbc:lowerFluxBound="cobra_default_lb" fbc:upperFluxBound="cobra_default_ub">
        <listOfReactants>
          <speciesReference constant="true" species="M_h2o_c" stoichiometry="1" />
          <speciesReference constant="true" species="M_accoa_c" stoichiometry="1" />
          <speciesReference constant="true" species="M_thdp_c" stoichiometry="1" />
        </listOfReactants>
        <listOfProducts>
          <speciesReference constant="true" species="M_acamoxm_c" stoichiometry="1" />
          <speciesReference constant="true" species="M_coa_c" stoichiometry="1" />
        </listOfProducts>
        <fbc:geneProductAssociation>
          <fbc:geneProductRef fbc:geneProduct="G_GSU2281" />
        </fbc:geneProductAssociation>
      </reaction>
      <reaction fast="false" id="R_APRAUR" name="5-amino-6-(5-phosphoribosylamino)uracil reductase" reversible="false" fbc:lowerFluxBound="cobra_0_bound" fbc:upperFluxBound="cobra_default_ub">
        <listOfReactants>
          <speciesReference constant="true" species="M_nadph_c" stoichiometry="1" />
          <speciesReference constant="true" species="M_h_c" stoichiometry="1" />
          <speciesReference constant="true" species="M_5apru_c" stoichiometry="1" />
        </listOfReactants>
        <listOfProducts>
          <speciesReference constant="true" species="M_nadp_c" stoichiometry="1" />
          <speciesReference constant="true" species="M_5aprbu_c" stoichiometry="1" />
        </listOfProducts>
        <fbc:geneProductAssociation>
          <fbc:geneProductRef fbc:geneProduct="G_GSU1688" />
        </fbc:geneProductAssociation>
      </reaction>
      <reaction fast="false" id="R_APSPT" name="adenosine 5'-phosphosulfate reductase;" reversible="true" fbc:lowerFluxBound="cobra_default_lb" fbc:upperFluxBound="cobra_default_ub">
        <listOfReactants>
          <speciesReference constant="true" species="M_trdrd_c" stoichiometry="1" />
          <speciesReference constant="true" species="M_aps_c" stoichiometry="1" />
        </listOfReactants>
        <listOfProducts>
          <speciesReference constant="true" species="M_so3_c" stoichiometry="1" />
          <speciesReference constant="true" species="M_h_c" stoichiometry="2" />
          <speciesReference constant="true" species="M_trdox_c" stoichiometry="1" />
          <speciesReference constant="true" species="M_amp_c" stoichiometry="1" />
        </listOfProducts>
        <fbc:geneProductAssociation>
          <fbc:geneProductRef fbc:geneProduct="G_GSU1716" />
        </fbc:geneProductAssociation>
      </reaction>
      <reaction fast="false" id="R_APYRH" name="3-Fumarylpyruvate acylhydrolase" reversible="false" fbc:lowerFluxBound="cobra_0_bound" fbc:upperFluxBound="cobra_default_ub">
        <listOfReactants>
          <speciesReference constant="true" species="M_h2o_c" stoichiometry="1" />
          <speciesReference constant="true" species="M_3fpyr_c" stoichiometry="1" />
        </listOfReactants>
        <listOfProducts>
          <speciesReference constant="true" species="M_pyr_c" stoichiometry="1" />
          <speciesReference constant="true" species="M_fum_c" stoichiometry="1" />
          <speciesReference constant="true" species="M_h_c" stoichiometry="1" />
        </listOfProducts>
        <fbc:geneProductAssociation>
          <fbc:geneProductRef fbc:geneProduct="G_GSU0585" />
        </fbc:geneProductAssociation>
      </reaction>
      <reaction fast="false" id="R_ARGDC" name="arginine decarboxylase" reversible="false" fbc:lowerFluxBound="cobra_0_bound" fbc:upperFluxBound="cobra_default_ub">
        <listOfReactants>
          <speciesReference constant="true" species="M_h_c" stoichiometry="1" />
          <speciesReference constant="true" species="M_arg__L_c" stoichiometry="1" />
        </listOfReactants>
        <listOfProducts>
          <speciesReference constant="true" species="M_agm_c" stoichiometry="1" />
          <speciesReference constant="true" species="M_co2_c" stoichiometry="1" />
        </listOfProducts>
        <fbc:geneProductAssociation>
          <fbc:geneProductRef fbc:geneProduct="G_GSU2537" />
        </fbc:geneProductAssociation>
      </reaction>
      <reaction fast="false" id="R_ARGSL" name="argininosuccinate lyase" reversible="true" fbc:lowerFluxBound="cobra_default_lb" fbc:upperFluxBound="cobra_default_ub">
        <listOfReactants>
          <speciesReference constant="true" species="M_argsuc_c" stoichiometry="1" />
        </listOfReactants>
        <listOfProducts>
          <speciesReference constant="true" species="M_fum_c" stoichiometry="1" />
          <speciesReference constant="true" species="M_arg__L_c" stoichiometry="1" />
        </listOfProducts>
        <fbc:geneProductAssociation>
          <fbc:geneProductRef fbc:geneProduct="G_GSU0156" />
        </fbc:geneProductAssociation>
      </reaction>
      <reaction fast="false" id="R_ARGSS" name="argininosuccinate synthase" reversible="false" fbc:lowerFluxBound="cobra_0_bound" fbc:upperFluxBound="cobra_default_ub">
        <listOfReactants>
          <speciesReference constant="true" species="M_citr__L_c" stoichiometry="1" />
          <speciesReference constant="true" species="M_asp__L_c" stoichiometry="1" />
          <speciesReference constant="true" species="M_atp_c" stoichiometry="1" />
        </listOfReactants>
        <listOfProducts>
          <speciesReference constant="true" species="M_ppi_c" stoichiometry="1" />
          <speciesReference constant="true" species="M_argsuc_c" stoichiometry="1" />
          <speciesReference constant="true" species="M_h_c" stoichiometry="1" />
          <speciesReference constant="true" species="M_amp_c" stoichiometry="1" />
        </listOfProducts>
        <fbc:geneProductAssociation>
          <fbc:geneProductRef fbc:geneProduct="G_GSU0153" />
        </fbc:geneProductAssociation>
      </reaction>
      <reaction fast="false" id="R_ARGTRS" name="Arginyl-tRNA synthetase" reversible="false" fbc:lowerFluxBound="cobra_0_bound" fbc:upperFluxBound="cobra_default_ub">
        <listOfReactants>
          <speciesReference constant="true" species="M_atp_c" stoichiometry="1" />
          <speciesReference constant="true" species="M_trnaarg_c" stoichiometry="1" />
          <speciesReference constant="true" species="M_arg__L_c" stoichiometry="1" />
        </listOfReactants>
        <listOfProducts>
          <speciesReference constant="true" species="M_ppi_c" stoichiometry="1" />
          <speciesReference constant="true" species="M_argtrna_c" stoichiometry="1" />
          <speciesReference constant="true" species="M_amp_c" stoichiometry="1" />
        </listOfProducts>
        <fbc:geneProductAssociation>
          <fbc:geneProductRef fbc:geneProduct="G_GSU1812" />
        </fbc:geneProductAssociation>
      </reaction>
      <reaction fast="false" id="R_ARSNAt1" name="Arsenate transporter" reversible="false" fbc:lowerFluxBound="cobra_0_bound" fbc:upperFluxBound="cobra_default_ub">
        <listOfReactants>
          <speciesReference constant="true" species="M_arsna_c" stoichiometry="1" />
        </listOfReactants>
        <listOfProducts>
          <speciesReference constant="true" species="M_arsna_e" stoichiometry="1" />
        </listOfProducts>
        <fbc:geneProductAssociation>
          <fbc:or>
            <fbc:geneProductRef fbc:geneProduct="G_GSU2954" />
            <fbc:geneProductRef fbc:geneProduct="G_GSU1411" />
          </fbc:or>
        </fbc:geneProductAssociation>
      </reaction>
      <reaction fast="false" id="R_ARSt1" name="arsenite transporter via uniport" reversible="false" fbc:lowerFluxBound="cobra_0_bound" fbc:upperFluxBound="cobra_default_ub">
        <listOfReactants>
          <speciesReference constant="true" species="M_arsni2_c" stoichiometry="1" />
        </listOfReactants>
        <listOfProducts>
          <speciesReference constant="true" species="M_arsni2_e" stoichiometry="1" />
        </listOfProducts>
        <fbc:geneProductAssociation>
          <fbc:or>
            <fbc:geneProductRef fbc:geneProduct="G_GSU2954" />
            <fbc:geneProductRef fbc:geneProduct="G_GSU1411" />
          </fbc:or>
        </fbc:geneProductAssociation>
      </reaction>
      <reaction fast="false" id="R_ASAD" name="aspartate-semialdehyde dehydrogenase" reversible="true" fbc:lowerFluxBound="cobra_default_lb" fbc:upperFluxBound="cobra_default_ub">
        <listOfReactants>
          <speciesReference constant="true" species="M_pi_c" stoichiometry="1" />
          <speciesReference constant="true" species="M_nadp_c" stoichiometry="1" />
          <speciesReference constant="true" species="M_aspsa_c" stoichiometry="1" />
        </listOfReactants>
        <listOfProducts>
          <speciesReference constant="true" species="M_h_c" stoichiometry="1" />
          <speciesReference constant="true" species="M_nadph_c" stoichiometry="1" />
          <speciesReference constant="true" species="M_4pasp_c" stoichiometry="1" />
        </listOfProducts>
        <fbc:geneProductAssociation>
          <fbc:geneProductRef fbc:geneProduct="G_GSU2878" />
        </fbc:geneProductAssociation>
      </reaction>
      <reaction fast="false" id="R_ASNS1" name="asparagine synthase (glutamine-hydrolysing)" reversible="false" fbc:lowerFluxBound="cobra_0_bound" fbc:upperFluxBound="cobra_default_ub">
        <listOfReactants>
          <speciesReference constant="true" species="M_h2o_c" stoichiometry="1" />
          <speciesReference constant="true" species="M_asp__L_c" stoichiometry="1" />
          <speciesReference constant="true" species="M_atp_c" stoichiometry="1" />
          <speciesReference constant="true" species="M_gln__L_c" stoichiometry="1" />
        </listOfReactants>
        <listOfProducts>
          <speciesReference constant="true" species="M_ppi_c" stoichiometry="1" />
          <speciesReference constant="true" species="M_asn__L_c" stoichiometry="1" />
          <speciesReference constant="true" species="M_h_c" stoichiometry="1" />
          <speciesReference constant="true" species="M_glu__L_c" stoichiometry="1" />
          <speciesReference constant="true" species="M_amp_c" stoichiometry="1" />
        </listOfProducts>
        <fbc:geneProductAssociation>
          <fbc:geneProductRef fbc:geneProduct="G_GSU1953" />
        </fbc:geneProductAssociation>
      </reaction>
      <reaction fast="false" id="R_ASNTRS" name="Asparaginyl-tRNA synthetase" reversible="false" fbc:lowerFluxBound="cobra_0_bound" fbc:upperFluxBound="cobra_default_ub">
        <listOfReactants>
          <speciesReference constant="true" species="M_trnaasn_c" stoichiometry="1" />
          <speciesReference constant="true" species="M_asn__L_c" stoichiometry="1" />
          <speciesReference constant="true" species="M_atp_c" stoichiometry="1" />
        </listOfReactants>
        <listOfProducts>
          <speciesReference constant="true" species="M_ppi_c" stoichiometry="1" />
          <speciesReference constant="true" species="M_asntrna_c" stoichiometry="1" />
          <speciesReference constant="true" species="M_amp_c" stoichiometry="1" />
        </listOfProducts>
        <fbc:geneProductAssociation>
          <fbc:geneProductRef fbc:geneProduct="G_GSU1156" />
        </fbc:geneProductAssociation>
      </reaction>
      <reaction fast="false" id="R_ASP1DC" name="aspartate 1-decarboxylase" reversible="false" fbc:lowerFluxBound="cobra_0_bound" fbc:upperFluxBound="cobra_default_ub">
        <listOfReactants>
          <speciesReference constant="true" species="M_asp__L_c" stoichiometry="1" />
          <speciesReference constant="true" species="M_h_c" stoichiometry="1" />
        </listOfReactants>
        <listOfProducts>
          <speciesReference constant="true" species="M_co2_c" stoichiometry="1" />
          <speciesReference constant="true" species="M_ala__B_c" stoichiometry="1" />
        </listOfProducts>
        <fbc:geneProductAssociation>
          <fbc:geneProductRef fbc:geneProduct="G_GSU1707" />
        </fbc:geneProductAssociation>
      </reaction>
      <reaction fast="false" id="R_ASPCT" name="aspartate carbamoyltransferase" reversible="false" fbc:lowerFluxBound="cobra_0_bound" fbc:upperFluxBound="cobra_default_ub">
        <listOfReactants>
          <speciesReference constant="true" species="M_cbp_c" stoichiometry="1" />
          <speciesReference constant="true" species="M_asp__L_c" stoichiometry="1" />
        </listOfReactants>
        <listOfProducts>
          <speciesReference constant="true" species="M_pi_c" stoichiometry="1" />
          <speciesReference constant="true" species="M_h_c" stoichiometry="1" />
          <speciesReference constant="true" species="M_cbasp_c" stoichiometry="1" />
        </listOfProducts>
        <fbc:geneProductAssociation>
          <fbc:geneProductRef fbc:geneProduct="G_GSU1271" />
        </fbc:geneProductAssociation>
      </reaction>
      <reaction fast="false" id="R_ASPK" name="aspartate kinase" reversible="true" fbc:lowerFluxBound="cobra_default_lb" fbc:upperFluxBound="cobra_default_ub">
        <listOfReactants>
          <speciesReference constant="true" species="M_asp__L_c" stoichiometry="1" />
          <speciesReference constant="true" species="M_atp_c" stoichiometry="1" />
        </listOfReactants>
        <listOfProducts>
          <speciesReference constant="true" species="M_4pasp_c" stoichiometry="1" />
          <speciesReference constant="true" species="M_adp_c" stoichiometry="1" />
        </listOfProducts>
        <fbc:geneProductAssociation>
          <fbc:geneProductRef fbc:geneProduct="G_GSU1799" />
        </fbc:geneProductAssociation>
      </reaction>
      <reaction fast="false" id="R_ASPO1" name="L-aspartate oxidase" reversible="false" fbc:lowerFluxBound="cobra_0_bound" fbc:upperFluxBound="cobra_default_ub">
        <listOfReactants>
          <speciesReference constant="true" species="M_asp__L_c" stoichiometry="1" />
          <speciesReference constant="true" species="M_nad_c" stoichiometry="1" />
        </listOfReactants>
        <listOfProducts>
          <speciesReference constant="true" species="M_h_c" stoichiometry="2" />
          <speciesReference constant="true" species="M_nadh_c" stoichiometry="1" />
          <speciesReference constant="true" species="M_iasp_c" stoichiometry="1" />
        </listOfProducts>
        <fbc:geneProductAssociation>
          <fbc:geneProductRef fbc:geneProduct="G_GSU1827" />
        </fbc:geneProductAssociation>
      </reaction>
      <reaction fast="false" id="R_ASPT" name="L-aspartase" reversible="false" fbc:lowerFluxBound="cobra_0_bound" fbc:upperFluxBound="cobra_default_ub">
        <listOfReactants>
          <speciesReference constant="true" species="M_asp__L_c" stoichiometry="1" />
        </listOfReactants>
        <listOfProducts>
          <speciesReference constant="true" species="M_fum_c" stoichiometry="1" />
          <speciesReference constant="true" species="M_nh4_c" stoichiometry="1" />
        </listOfProducts>
        <fbc:geneProductAssociation>
          <fbc:geneProductRef fbc:geneProduct="G_GSU0479" />
        </fbc:geneProductAssociation>
      </reaction>
      <reaction fast="false" id="R_ASPTA1" name="aspartate transaminase" reversible="true" fbc:lowerFluxBound="cobra_default_lb" fbc:upperFluxBound="cobra_default_ub">
        <listOfReactants>
          <speciesReference constant="true" species="M_akg_c" stoichiometry="1" />
          <speciesReference constant="true" species="M_asp__L_c" stoichiometry="1" />
        </listOfReactants>
        <listOfProducts>
          <speciesReference constant="true" species="M_glu__L_c" stoichiometry="1" />
          <speciesReference constant="true" species="M_oaa_c" stoichiometry="1" />
        </listOfProducts>
        <fbc:geneProductAssociation>
          <fbc:or>
            <fbc:geneProductRef fbc:geneProduct="G_GSU0084" />
            <fbc:geneProductRef fbc:geneProduct="G_GSU1061" />
            <fbc:geneProductRef fbc:geneProduct="G_GSU1242" />
            <fbc:geneProductRef fbc:geneProduct="G_GSU0162" />
          </fbc:or>
        </fbc:geneProductAssociation>
      </reaction>
      <reaction fast="false" id="R_ASPTRS" name="Aspartyl-tRNA synthetase" reversible="false" fbc:lowerFluxBound="cobra_0_bound" fbc:upperFluxBound="cobra_default_ub">
        <listOfReactants>
          <speciesReference constant="true" species="M_asp__L_c" stoichiometry="1" />
          <speciesReference constant="true" species="M_atp_c" stoichiometry="1" />
          <speciesReference constant="true" species="M_trnaasp_c" stoichiometry="1" />
        </listOfReactants>
        <listOfProducts>
          <speciesReference constant="true" species="M_ppi_c" stoichiometry="1" />
          <speciesReference constant="true" species="M_asptrna_c" stoichiometry="1" />
          <speciesReference constant="true" species="M_amp_c" stoichiometry="1" />
        </listOfProducts>
        <fbc:geneProductAssociation>
          <fbc:geneProductRef fbc:geneProduct="G_GSU1463" />
        </fbc:geneProductAssociation>
      </reaction>
      <reaction fast="false" id="R_ATO" name="acetate CoA-transferase" reversible="false" fbc:lowerFluxBound="cobra_0_bound" fbc:upperFluxBound="cobra_default_ub">
        <listOfReactants>
          <speciesReference constant="true" species="M_ac_c" stoichiometry="1" />
          <speciesReference constant="true" species="M_succoa_c" stoichiometry="1" />
        </listOfReactants>
        <listOfProducts>
          <speciesReference constant="true" species="M_accoa_c" stoichiometry="1" />
          <speciesReference constant="true" species="M_succ_c" stoichiometry="1" />
        </listOfProducts>
        <fbc:geneProductAssociation>
          <fbc:or>
            <fbc:geneProductRef fbc:geneProduct="G_GSU0174" />
            <fbc:geneProductRef fbc:geneProduct="G_GSU0490" />
          </fbc:or>
        </fbc:geneProductAssociation>
      </reaction>
      <reaction fast="false" id="R_ATPM" name="ATP maintenance requirment" reversible="false" fbc:lowerFluxBound="cobra_0_bound" fbc:upperFluxBound="cobra_default_ub">
        <listOfReactants>
          <speciesReference constant="true" species="M_h2o_c" stoichiometry="1" />
          <speciesReference constant="true" species="M_atp_c" stoichiometry="1" />
        </listOfReactants>
        <listOfProducts>
          <speciesReference constant="true" species="M_pi_c" stoichiometry="1" />
          <speciesReference constant="true" species="M_h_c" stoichiometry="1" />
          <speciesReference constant="true" species="M_adp_c" stoichiometry="1" />
        </listOfProducts>
      </reaction>
      <reaction fast="false" id="R_ATPPRT" name="ATP phosphoribosyltransferase" reversible="false" fbc:lowerFluxBound="cobra_0_bound" fbc:upperFluxBound="cobra_default_ub">
        <listOfReactants>
          <speciesReference constant="true" species="M_prpp_c" stoichiometry="1" />
          <speciesReference constant="true" species="M_atp_c" stoichiometry="1" />
        </listOfReactants>
        <listOfProducts>
          <speciesReference constant="true" species="M_ppi_c" stoichiometry="1" />
          <speciesReference constant="true" species="M_prbatp_c" stoichiometry="1" />
        </listOfProducts>
        <fbc:geneProductAssociation>
          <fbc:or>
            <fbc:geneProductRef fbc:geneProduct="G_GSU1530" />
            <fbc:geneProductRef fbc:geneProduct="G_GSU3101" />
          </fbc:or>
        </fbc:geneProductAssociation>
      </reaction>
      <reaction fast="false" id="R_ATPS4" name="ATP synthase (four protons for one ATP)" reversible="false" fbc:lowerFluxBound="cobra_0_bound" fbc:upperFluxBound="cobra_default_ub">
        <listOfReactants>
          <speciesReference constant="true" species="M_pi_c" stoichiometry="1" />
          <speciesReference constant="true" species="M_adp_c" stoichiometry="1" />
          <speciesReference constant="true" species="M_h_e" stoichiometry="4" />
        </listOfReactants>
        <listOfProducts>
          <speciesReference constant="true" species="M_h2o_c" stoichiometry="1" />
          <speciesReference constant="true" species="M_h_c" stoichiometry="3" />
          <speciesReference constant="true" species="M_atp_c" stoichiometry="1" />
        </listOfProducts>
        <fbc:geneProductAssociation>
          <fbc:and>
            <fbc:geneProductRef fbc:geneProduct="G_GSU0108" />
            <fbc:geneProductRef fbc:geneProduct="G_GSU0109" />
            <fbc:geneProductRef fbc:geneProduct="G_GSU0111" />
            <fbc:geneProductRef fbc:geneProduct="G_GSU0333" />
            <fbc:geneProductRef fbc:geneProduct="G_GSU0113" />
            <fbc:geneProductRef fbc:geneProduct="G_GSU0110" />
            <fbc:geneProductRef fbc:geneProduct="G_GSU0114" />
            <fbc:geneProductRef fbc:geneProduct="G_GSU0334" />
            <fbc:geneProductRef fbc:geneProduct="G_GSU0112" />
          </fbc:and>
        </fbc:geneProductAssociation>
      </reaction>
      <reaction fast="false" id="R_BACCL" name="biotin-[acetyl-CoA-carboxylase] ligase" reversible="false" fbc:lowerFluxBound="cobra_0_bound" fbc:upperFluxBound="cobra_default_ub">
        <listOfReactants>
          <speciesReference constant="true" species="M_btn_c" stoichiometry="1" />
          <speciesReference constant="true" species="M_h_c" stoichiometry="1" />
          <speciesReference constant="true" species="M_atp_c" stoichiometry="1" />
        </listOfReactants>
        <listOfProducts>
          <speciesReference constant="true" species="M_ppi_c" stoichiometry="1" />
          <speciesReference constant="true" species="M_btamp_c" stoichiometry="1" />
        </listOfProducts>
        <fbc:geneProductAssociation>
          <fbc:geneProductRef fbc:geneProduct="G_GSU1935" />
        </fbc:geneProductAssociation>
      </reaction>
      <reaction fast="false" id="R_BTMAT1" name="Butyryl-[acyl-carrier protein]:malonyl-CoA C-acyltransferase" reversible="false" fbc:lowerFluxBound="cobra_0_bound" fbc:upperFluxBound="cobra_default_ub">
        <listOfReactants>
          <speciesReference constant="true" species="M_h_c" stoichiometry="1" />
          <speciesReference constant="true" species="M_nadh_c" stoichiometry="1" />
          <speciesReference constant="true" species="M_2beACP_c" stoichiometry="1" />
        </listOfReactants>
        <listOfProducts>
          <speciesReference constant="true" species="M_butACP_c" stoichiometry="1" />
          <speciesReference constant="true" species="M_nad_c" stoichiometry="1" />
        </listOfProducts>
        <fbc:geneProductAssociation>
          <fbc:geneProductRef fbc:geneProduct="G_GSU1008" />
        </fbc:geneProductAssociation>
      </reaction>
      <reaction fast="false" id="R_BTS" name="Biotin synthase" reversible="false" fbc:lowerFluxBound="cobra_0_bound" fbc:upperFluxBound="cobra_default_ub">
        <listOfReactants>
          <speciesReference constant="true" species="M_dtbt_c" stoichiometry="1" />
          <speciesReference constant="true" species="M_s_c" stoichiometry="2" />
        </listOfReactants>
        <listOfProducts>
          <speciesReference constant="true" species="M_btn_c" stoichiometry="1" />
          <speciesReference constant="true" species="M_h_c" stoichiometry="1" />
          <speciesReference constant="true" species="M_h2s_c" stoichiometry="1" />
        </listOfProducts>
        <fbc:geneProductAssociation>
          <fbc:geneProductRef fbc:geneProduct="G_GSU1584" />
        </fbc:geneProductAssociation>
      </reaction>
      <reaction fast="false" id="R_CA2abc" name="calcium transport via ABC system" reversible="false" fbc:lowerFluxBound="cobra_0_bound" fbc:upperFluxBound="cobra_default_ub">
        <listOfReactants>
          <speciesReference constant="true" species="M_h2o_c" stoichiometry="1" />
          <speciesReference constant="true" species="M_ca2_e" stoichiometry="1" />
          <speciesReference constant="true" species="M_atp_c" stoichiometry="1" />
        </listOfReactants>
        <listOfProducts>
          <speciesReference constant="true" species="M_pi_c" stoichiometry="1" />
          <speciesReference constant="true" species="M_h_c" stoichiometry="1" />
          <speciesReference constant="true" species="M_adp_c" stoichiometry="1" />
          <speciesReference constant="true" species="M_ca2_c" stoichiometry="1" />
        </listOfProducts>
        <fbc:geneProductAssociation>
          <fbc:geneProductRef fbc:geneProduct="G_GSU2351" />
        </fbc:geneProductAssociation>
      </reaction>
      <reaction fast="false" id="R_CA2abc1" name="calcium efflux  via ABC system" reversible="false" fbc:lowerFluxBound="cobra_0_bound" fbc:upperFluxBound="cobra_default_ub">
        <listOfReactants>
          <speciesReference constant="true" species="M_h2o_c" stoichiometry="1" />
          <speciesReference constant="true" species="M_atp_c" stoichiometry="1" />
          <speciesReference constant="true" species="M_ca2_c" stoichiometry="1" />
        </listOfReactants>
        <listOfProducts>
          <speciesReference constant="true" species="M_ca2_e" stoichiometry="1" />
          <speciesReference constant="true" species="M_h_c" stoichiometry="1" />
          <speciesReference constant="true" species="M_adp_c" stoichiometry="1" />
          <speciesReference constant="true" species="M_pi_c" stoichiometry="1" />
        </listOfProducts>
        <fbc:geneProductAssociation>
          <fbc:geneProductRef fbc:geneProduct="G_GSU1678" />
        </fbc:geneProductAssociation>
      </reaction>
      <reaction fast="false" id="R_CAT" name="catalase" reversible="false" fbc:lowerFluxBound="cobra_0_bound" fbc:upperFluxBound="cobra_default_ub">
        <listOfReactants>
          <speciesReference constant="true" species="M_h2o2_c" stoichiometry="2" />
        </listOfReactants>
        <listOfProducts>
          <speciesReference constant="true" species="M_h2o_c" stoichiometry="2" />
          <speciesReference constant="true" species="M_o2_c" stoichiometry="1" />
        </listOfProducts>
        <fbc:geneProductAssociation>
          <fbc:geneProductRef fbc:geneProduct="G_GSU2100" />
        </fbc:geneProductAssociation>
      </reaction>
      <reaction fast="false" id="R_CBIAT" name="Cobinamide adenyltransferase" reversible="true" fbc:lowerFluxBound="cobra_default_lb" fbc:upperFluxBound="cobra_default_ub">
        <listOfReactants>
          <speciesReference constant="true" species="M_h2o_c" stoichiometry="1" />
          <speciesReference constant="true" species="M_cbi_c" stoichiometry="1" />
          <speciesReference constant="true" species="M_atp_c" stoichiometry="1" />
        </listOfReactants>
        <listOfProducts>
          <speciesReference constant="true" species="M_ppi_c" stoichiometry="1" />
          <speciesReference constant="true" species="M_pi_c" stoichiometry="1" />
          <speciesReference constant="true" species="M_adcoba_c" stoichiometry="1" />
        </listOfProducts>
        <fbc:geneProductAssociation>
          <fbc:geneProductRef fbc:geneProduct="G_GSU1577" />
        </fbc:geneProductAssociation>
      </reaction>
      <reaction fast="false" id="R_CBLAT" name="cob(I)alamin adenosyltransferase" reversible="true" fbc:lowerFluxBound="cobra_default_lb" fbc:upperFluxBound="cobra_default_ub">
        <listOfReactants>
          <speciesReference constant="true" species="M_h2o_c" stoichiometry="1" />
          <speciesReference constant="true" species="M_cbl1_c" stoichiometry="1" />
          <speciesReference constant="true" species="M_atp_c" stoichiometry="1" />
        </listOfReactants>
        <listOfProducts>
          <speciesReference constant="true" species="M_ppi_c" stoichiometry="1" />
          <speciesReference constant="true" species="M_pi_c" stoichiometry="1" />
          <speciesReference constant="true" species="M_cobamcoa_c" stoichiometry="1" />
        </listOfProducts>
        <fbc:geneProductAssociation>
          <fbc:geneProductRef fbc:geneProduct="G_GSU1577" />
        </fbc:geneProductAssociation>
      </reaction>
      <reaction fast="false" id="R_CBMK" name="carbamate kinase" reversible="false" fbc:lowerFluxBound="cobra_0_bound" fbc:upperFluxBound="cobra_default_ub">
        <listOfReactants>
          <speciesReference constant="true" species="M_atp_c" stoichiometry="1" />
          <speciesReference constant="true" species="M_cbm_c" stoichiometry="1" />
        </listOfReactants>
        <listOfProducts>
          <speciesReference constant="true" species="M_cbp_c" stoichiometry="1" />
          <speciesReference constant="true" species="M_adp_c" stoichiometry="1" />
        </listOfProducts>
        <fbc:geneProductAssociation>
          <fbc:geneProductRef fbc:geneProduct="G_GSU2487" />
        </fbc:geneProductAssociation>
      </reaction>
      <reaction fast="false" id="R_CBPS" name="carbamoyl-phosphate synthase (glutamine-hydrolysing)" reversible="false" fbc:lowerFluxBound="cobra_0_bound" fbc:upperFluxBound="cobra_default_ub">
        <listOfReactants>
          <speciesReference constant="true" species="M_h2o_c" stoichiometry="1" />
          <speciesReference constant="true" species="M_atp_c" stoichiometry="2" />
          <speciesReference constant="true" species="M_gln__L_c" stoichiometry="1" />
          <speciesReference constant="true" species="M_hco3_c" stoichiometry="1" />
        </listOfReactants>
        <listOfProducts>
          <speciesReference constant="true" species="M_glu__L_c" stoichiometry="1" />
          <speciesReference constant="true" species="M_pi_c" stoichiometry="1" />
          <speciesReference constant="true" species="M_h_c" stoichiometry="2" />
          <speciesReference constant="true" species="M_adp_c" stoichiometry="2" />
          <speciesReference constant="true" species="M_cbp_c" stoichiometry="1" />
        </listOfProducts>
        <fbc:geneProductAssociation>
          <fbc:and>
            <fbc:geneProductRef fbc:geneProduct="G_GSU1273" />
            <fbc:geneProductRef fbc:geneProduct="G_GSU1276" />
          </fbc:and>
        </fbc:geneProductAssociation>
      </reaction>
      <reaction fast="false" id="R_CBSDC" name="Carboxynorspermidine decarboxylase" reversible="false" fbc:lowerFluxBound="cobra_0_bound" fbc:upperFluxBound="cobra_default_ub">
        <listOfReactants>
          <speciesReference constant="true" species="M_2cddin_c" stoichiometry="1" />
          <speciesReference constant="true" species="M_nad_c" stoichiometry="1" />
        </listOfReactants>
        <listOfProducts>
          <speciesReference constant="true" species="M_56dhin_c" stoichiometry="1" />
          <speciesReference constant="true" species="M_co2_c" stoichiometry="1" />
          <speciesReference constant="true" species="M_nadh_c" stoichiometry="1" />
        </listOfProducts>
        <fbc:geneProductAssociation>
          <fbc:geneProductRef fbc:geneProduct="G_GSU2538" />
        </fbc:geneProductAssociation>
      </reaction>
      <reaction fast="false" id="R_CD2abc1" name="cadmium transport out via ABC system" reversible="false" fbc:lowerFluxBound="cobra_0_bound" fbc:upperFluxBound="cobra_default_ub">
        <listOfReactants>
          <speciesReference constant="true" species="M_h2o_c" stoichiometry="1" />
          <speciesReference constant="true" species="M_atp_c" stoichiometry="1" />
          <speciesReference constant="true" species="M_cd2_c" stoichiometry="1" />
        </listOfReactants>
        <listOfProducts>
          <speciesReference constant="true" species="M_pi_c" stoichiometry="1" />
          <speciesReference constant="true" species="M_cd2_e" stoichiometry="1" />
          <speciesReference constant="true" species="M_h_c" stoichiometry="1" />
          <speciesReference constant="true" species="M_adp_c" stoichiometry="1" />
        </listOfProducts>
        <fbc:geneProductAssociation>
          <fbc:or>
            <fbc:geneProductRef fbc:geneProduct="G_GSU2325" />
            <fbc:geneProductRef fbc:geneProduct="G_GSU2147" />
          </fbc:or>
        </fbc:geneProductAssociation>
      </reaction>
      <reaction fast="false" id="R_CD2abc2" name="cadmium transport in via ABC system" reversible="false" fbc:lowerFluxBound="cobra_0_bound" fbc:upperFluxBound="cobra_default_ub">
        <listOfReactants>
          <speciesReference constant="true" species="M_h2o_c" stoichiometry="1" />
          <speciesReference constant="true" species="M_cd2_e" stoichiometry="1" />
          <speciesReference constant="true" species="M_atp_c" stoichiometry="1" />
        </listOfReactants>
        <listOfProducts>
          <speciesReference constant="true" species="M_cd2_c" stoichiometry="1" />
          <speciesReference constant="true" species="M_h_c" stoichiometry="1" />
          <speciesReference constant="true" species="M_adp_c" stoichiometry="1" />
          <speciesReference constant="true" species="M_pi_c" stoichiometry="1" />
        </listOfProducts>
        <fbc:geneProductAssociation>
          <fbc:or>
            <fbc:geneProductRef fbc:geneProduct="G_GSU2325" />
            <fbc:geneProductRef fbc:geneProduct="G_GSU2147" />
          </fbc:or>
        </fbc:geneProductAssociation>
      </reaction>
      <reaction fast="false" id="R_CD2t4" name="cadminum transport out via antiport" reversible="false" fbc:lowerFluxBound="cobra_0_bound" fbc:upperFluxBound="cobra_default_ub">
        <listOfReactants>
          <speciesReference constant="true" species="M_k_e" stoichiometry="1" />
          <speciesReference constant="true" species="M_cd2_c" stoichiometry="1" />
          <speciesReference constant="true" species="M_h_e" stoichiometry="1" />
        </listOfReactants>
        <listOfProducts>
          <speciesReference constant="true" species="M_cd2_e" stoichiometry="1" />
          <speciesReference constant="true" species="M_h_c" stoichiometry="1" />
          <speciesReference constant="true" species="M_k_c" stoichiometry="1" />
        </listOfProducts>
        <fbc:geneProductAssociation>
          <fbc:or>
            <fbc:and>
              <fbc:geneProductRef fbc:geneProduct="G_GSU0830" />
              <fbc:geneProductRef fbc:geneProduct="G_GSU0828" />
              <fbc:geneProductRef fbc:geneProduct="G_GSU0829" />
            </fbc:and>
            <fbc:and>
              <fbc:geneProductRef fbc:geneProduct="G_GSU1332" />
              <fbc:geneProductRef fbc:geneProduct="G_GSU1331" />
              <fbc:geneProductRef fbc:geneProduct="G_GSU1330" />
            </fbc:and>
            <fbc:geneProductRef fbc:geneProduct="G_GSU0487" />
            <fbc:and>
              <fbc:geneProductRef fbc:geneProduct="G_GSU3399" />
              <fbc:geneProductRef fbc:geneProduct="G_GSU3400" />
              <fbc:geneProductRef fbc:geneProduct="G_GSU3398" />
            </fbc:and>
            <fbc:and>
              <fbc:geneProductRef fbc:geneProduct="G_GSU2136" />
              <fbc:geneProductRef fbc:geneProduct="G_GSU2137" />
              <fbc:geneProductRef fbc:geneProduct="G_GSU2135" />
            </fbc:and>
          </fbc:or>
        </fbc:geneProductAssociation>
      </reaction>
      <reaction fast="false" id="R_CDGPT" name="CDPdiacylglycerol:sn-glycerol-3-phosphate 3-phosphatidyltransferase" reversible="false" fbc:lowerFluxBound="cobra_0_bound" fbc:upperFluxBound="cobra_default_ub">
        <listOfReactants>
          <speciesReference constant="true" species="M_glyc3p_c" stoichiometry="1" />
          <speciesReference constant="true" species="M_cdpdag_c" stoichiometry="1" />
        </listOfReactants>
        <listOfProducts>
          <speciesReference constant="true" species="M_h_c" stoichiometry="1" />
          <speciesReference constant="true" species="M_cmp_c" stoichiometry="1" />
          <speciesReference constant="true" species="M_pglyp_c" stoichiometry="1" />
        </listOfProducts>
        <fbc:geneProductAssociation>
          <fbc:geneProductRef fbc:geneProduct="G_GSU1825" />
        </fbc:geneProductAssociation>
      </reaction>
      <reaction fast="false" id="R_CDPDSP" name="CDPdiacylglycerol-serine O-phosphatidyltransferase" reversible="false" fbc:lowerFluxBound="cobra_0_bound" fbc:upperFluxBound="cobra_default_ub">
        <listOfReactants>
          <speciesReference constant="true" species="M_ser__L_c" stoichiometry="1" />
          <speciesReference constant="true" species="M_cdpdag_c" stoichiometry="1" />
        </listOfReactants>
        <listOfProducts>
          <speciesReference constant="true" species="M_h_c" stoichiometry="1" />
          <speciesReference constant="true" species="M_cmp_c" stoichiometry="1" />
          <speciesReference constant="true" species="M_ps_c" stoichiometry="1" />
        </listOfProducts>
        <fbc:geneProductAssociation>
          <fbc:geneProductRef fbc:geneProduct="G_GSU1907" />
        </fbc:geneProductAssociation>
      </reaction>
      <reaction fast="false" id="R_CDPMEK" name="4-(cytidine 5'-diphospho)-2-C-methyl-D-erythritol kinase" reversible="false" fbc:lowerFluxBound="cobra_0_bound" fbc:upperFluxBound="cobra_default_ub">
        <listOfReactants>
          <speciesReference constant="true" species="M_4c2me_c" stoichiometry="1" />
          <speciesReference constant="true" species="M_atp_c" stoichiometry="1" />
        </listOfReactants>
        <listOfProducts>
          <speciesReference constant="true" species="M_h_c" stoichiometry="1" />
          <speciesReference constant="true" species="M_adp_c" stoichiometry="1" />
          <speciesReference constant="true" species="M_2p4c2me_c" stoichiometry="1" />
        </listOfProducts>
        <fbc:geneProductAssociation>
          <fbc:geneProductRef fbc:geneProduct="G_GSU0660" />
        </fbc:geneProductAssociation>
      </reaction>
      <reaction fast="false" id="R_CHCOAL" name="6-carboxyhexanoate-CoA ligase" reversible="false" fbc:lowerFluxBound="cobra_0_bound" fbc:upperFluxBound="cobra_default_ub">
        <listOfReactants>
          <speciesReference constant="true" species="M_atp_c" stoichiometry="1" />
          <speciesReference constant="true" species="M_pime_c" stoichiometry="1" />
          <speciesReference constant="true" species="M_coa_c" stoichiometry="1" />
        </listOfReactants>
        <listOfProducts>
          <speciesReference constant="true" species="M_ppi_c" stoichiometry="1" />
          <speciesReference constant="true" species="M_pmcoa_c" stoichiometry="1" />
          <speciesReference constant="true" species="M_amp_c" stoichiometry="1" />
        </listOfProducts>
        <fbc:geneProductAssociation>
          <fbc:or>
            <fbc:geneProductRef fbc:geneProduct="G_GSU2628" />
            <fbc:geneProductRef fbc:geneProduct="G_GSU2627" />
          </fbc:or>
        </fbc:geneProductAssociation>
      </reaction>
      <reaction fast="false" id="R_CHORM" name="chorismate mutase" reversible="false" fbc:lowerFluxBound="cobra_0_bound" fbc:upperFluxBound="cobra_default_ub">
        <listOfReactants>
          <speciesReference constant="true" species="M_chor_c" stoichiometry="1" />
        </listOfReactants>
        <listOfProducts>
          <speciesReference constant="true" species="M_pphn_c" stoichiometry="1" />
        </listOfProducts>
        <fbc:geneProductAssociation>
          <fbc:or>
            <fbc:geneProductRef fbc:geneProduct="G_GSU2608" />
            <fbc:geneProductRef fbc:geneProduct="G_GSU1828" />
          </fbc:or>
        </fbc:geneProductAssociation>
      </reaction>
      <reaction fast="false" id="R_CHORS" name="chorismate synthase" reversible="false" fbc:lowerFluxBound="cobra_0_bound" fbc:upperFluxBound="cobra_default_ub">
        <listOfReactants>
          <speciesReference constant="true" species="M_3psme_c" stoichiometry="1" />
        </listOfReactants>
        <listOfProducts>
          <speciesReference constant="true" species="M_pi_c" stoichiometry="1" />
          <speciesReference constant="true" species="M_chor_c" stoichiometry="1" />
        </listOfProducts>
        <fbc:geneProductAssociation>
          <fbc:geneProductRef fbc:geneProduct="G_GSU2027" />
        </fbc:geneProductAssociation>
      </reaction>
      <reaction fast="false" id="R_CITt6" name="citrate transport in/out via proton symport" reversible="true" fbc:lowerFluxBound="cobra_default_lb" fbc:upperFluxBound="cobra_default_ub">
        <listOfReactants>
          <speciesReference constant="true" species="M_cit_e" stoichiometry="1" />
          <speciesReference constant="true" species="M_h_e" stoichiometry="1" />
        </listOfReactants>
        <listOfProducts>
          <speciesReference constant="true" species="M_h_c" stoichiometry="1" />
          <speciesReference constant="true" species="M_cit_c" stoichiometry="1" />
        </listOfProducts>
      </reaction>
      <reaction fast="false" id="R_CLPNS" name="cardiolipin synthetase" reversible="false" fbc:lowerFluxBound="cobra_0_bound" fbc:upperFluxBound="cobra_default_ub">
        <listOfReactants>
          <speciesReference constant="true" species="M_pgly_c" stoichiometry="1" />
          <speciesReference constant="true" species="M_cdpdag_c" stoichiometry="1" />
        </listOfReactants>
        <listOfProducts>
          <speciesReference constant="true" species="M_h_c" stoichiometry="1" />
          <speciesReference constant="true" species="M_cmp_c" stoichiometry="1" />
          <speciesReference constant="true" species="M_cdlp_c" stoichiometry="1" />
        </listOfProducts>
        <fbc:geneProductAssociation>
          <fbc:or>
            <fbc:geneProductRef fbc:geneProduct="G_GSU3384" />
            <fbc:geneProductRef fbc:geneProduct="G_GSU3372" />
            <fbc:geneProductRef fbc:geneProduct="G_GSU0482" />
          </fbc:or>
        </fbc:geneProductAssociation>
      </reaction>
      <reaction fast="false" id="R_Clt" name="chlorideion transport out via diffusion" reversible="true" fbc:lowerFluxBound="cobra_default_lb" fbc:upperFluxBound="cobra_default_ub">
        <listOfReactants>
          <speciesReference constant="true" species="M_cl_e" stoichiometry="1" />
        </listOfReactants>
        <listOfProducts>
          <speciesReference constant="true" species="M_cl_c" stoichiometry="1" />
        </listOfProducts>
        <fbc:geneProductAssociation>
          <fbc:geneProductRef fbc:geneProduct="G_GSU2363" />
        </fbc:geneProductAssociation>
      </reaction>
      <reaction fast="false" id="R_CO2DAMR" name="cob(II)yrinic acid a,c-diamide reductase" reversible="false" fbc:lowerFluxBound="cobra_0_bound" fbc:upperFluxBound="cobra_default_ub">
        <listOfReactants>
          <speciesReference constant="true" species="M_co2dam_c" stoichiometry="2" />
          <speciesReference constant="true" species="M_nadh_c" stoichiometry="1" />
        </listOfReactants>
        <listOfProducts>
          <speciesReference constant="true" species="M_h_c" stoichiometry="1" />
          <speciesReference constant="true" species="M_nad_c" stoichiometry="1" />
          <speciesReference constant="true" species="M_co1dam_c" stoichiometry="2" />
        </listOfProducts>
      </reaction>
      <reaction fast="false" id="R_CO2t" name="CO2 transport out via diffusion" reversible="true" fbc:lowerFluxBound="cobra_default_lb" fbc:upperFluxBound="cobra_default_ub">
        <listOfReactants>
          <speciesReference constant="true" species="M_co2_e" stoichiometry="1" />
        </listOfReactants>
        <listOfProducts>
          <speciesReference constant="true" species="M_co2_c" stoichiometry="1" />
        </listOfProducts>
      </reaction>
      <reaction fast="false" id="R_Coabc" name="Cobalt transport via ABC system" reversible="false" fbc:lowerFluxBound="cobra_0_bound" fbc:upperFluxBound="cobra_default_ub">
        <listOfReactants>
          <speciesReference constant="true" species="M_h2o_c" stoichiometry="1" />
          <speciesReference constant="true" species="M_cobalt2_e" stoichiometry="1" />
          <speciesReference constant="true" species="M_atp_c" stoichiometry="1" />
        </listOfReactants>
        <listOfProducts>
          <speciesReference constant="true" species="M_cobalt2_c" stoichiometry="1" />
          <speciesReference constant="true" species="M_pi_c" stoichiometry="1" />
          <speciesReference constant="true" species="M_h_c" stoichiometry="1" />
          <speciesReference constant="true" species="M_adp_c" stoichiometry="1" />
        </listOfProducts>
        <fbc:geneProductAssociation>
          <fbc:or>
            <fbc:and>
              <fbc:geneProductRef fbc:geneProduct="G_GSU1280" />
              <fbc:geneProductRef fbc:geneProduct="G_GSU1279" />
              <fbc:geneProductRef fbc:geneProduct="G_GSU1281" />
            </fbc:and>
            <fbc:and>
              <fbc:geneProductRef fbc:geneProduct="G_GSU3001" />
              <fbc:geneProductRef fbc:geneProduct="G_GSU3004" />
              <fbc:geneProductRef fbc:geneProduct="G_GSU3002" />
            </fbc:and>
          </fbc:or>
        </fbc:geneProductAssociation>
      </reaction>
      <reaction fast="false" id="R_COBALTt4" name="cobalt transport out via proton antiporter" reversible="false" fbc:lowerFluxBound="cobra_0_bound" fbc:upperFluxBound="cobra_default_ub">
        <listOfReactants>
          <speciesReference constant="true" species="M_k_e" stoichiometry="1" />
          <speciesReference constant="true" species="M_cobalt2_c" stoichiometry="1" />
          <speciesReference constant="true" species="M_h_e" stoichiometry="1" />
        </listOfReactants>
        <listOfProducts>
          <speciesReference constant="true" species="M_cobalt2_e" stoichiometry="1" />
          <speciesReference constant="true" species="M_h_c" stoichiometry="1" />
          <speciesReference constant="true" species="M_k_c" stoichiometry="1" />
        </listOfProducts>
        <fbc:geneProductAssociation>
          <fbc:or>
            <fbc:and>
              <fbc:geneProductRef fbc:geneProduct="G_GSU0830" />
              <fbc:geneProductRef fbc:geneProduct="G_GSU0828" />
              <fbc:geneProductRef fbc:geneProduct="G_GSU0829" />
            </fbc:and>
            <fbc:and>
              <fbc:geneProductRef fbc:geneProduct="G_GSU1332" />
              <fbc:geneProductRef fbc:geneProduct="G_GSU1331" />
              <fbc:geneProductRef fbc:geneProduct="G_GSU1330" />
            </fbc:and>
            <fbc:geneProductRef fbc:geneProduct="G_GSU0487" />
            <fbc:and>
              <fbc:geneProductRef fbc:geneProduct="G_GSU3399" />
              <fbc:geneProductRef fbc:geneProduct="G_GSU3400" />
              <fbc:geneProductRef fbc:geneProduct="G_GSU3398" />
            </fbc:and>
            <fbc:and>
              <fbc:geneProductRef fbc:geneProduct="G_GSU2136" />
              <fbc:geneProductRef fbc:geneProduct="G_GSU2137" />
              <fbc:geneProductRef fbc:geneProduct="G_GSU2135" />
            </fbc:and>
          </fbc:or>
        </fbc:geneProductAssociation>
      </reaction>
      <reaction fast="false" id="R_COBALTt5" name="cobalt transport in/out via permease (no H+)" reversible="true" fbc:lowerFluxBound="cobra_default_lb" fbc:upperFluxBound="cobra_default_ub">
        <listOfReactants>
          <speciesReference constant="true" species="M_cobalt2_c" stoichiometry="1" />
        </listOfReactants>
        <listOfProducts>
          <speciesReference constant="true" species="M_cobalt2_e" stoichiometry="1" />
        </listOfProducts>
        <fbc:geneProductAssociation>
          <fbc:or>
            <fbc:geneProductRef fbc:geneProduct="G_GSU3322" />
            <fbc:geneProductRef fbc:geneProduct="G_GSU0853" />
            <fbc:geneProductRef fbc:geneProduct="G_GSU1399" />
            <fbc:geneProductRef fbc:geneProduct="G_GSU2282" />
          </fbc:or>
        </fbc:geneProductAssociation>
      </reaction>
      <reaction fast="false" id="R_COBPS" name="cobalamin-5'-phosphate synthase" reversible="false" fbc:lowerFluxBound="cobra_0_bound" fbc:upperFluxBound="cobra_default_ub">
        <listOfReactants>
          <speciesReference constant="true" species="M_rdmbzi_c" stoichiometry="1" />
          <speciesReference constant="true" species="M_adgcoba_c" stoichiometry="1" />
        </listOfReactants>
        <listOfProducts>
          <speciesReference constant="true" species="M_gmp_c" stoichiometry="1" />
          <speciesReference constant="true" species="M_h_c" stoichiometry="1" />
          <speciesReference constant="true" species="M_cobamcoa_c" stoichiometry="1" />
        </listOfProducts>
        <fbc:geneProductAssociation>
          <fbc:geneProductRef fbc:geneProduct="G_GSU3008" />
        </fbc:geneProductAssociation>
      </reaction>
      <reaction fast="false" id="R_CODH" name="carbon-monoxide dehydrogenase" reversible="false" fbc:lowerFluxBound="cobra_0_bound" fbc:upperFluxBound="cobra_default_ub">
        <listOfReactants>
          <speciesReference constant="true" species="M_h2o_c" stoichiometry="1" />
          <speciesReference constant="true" species="M_co_c" stoichiometry="1" />
          <speciesReference constant="true" species="M_fdxo__4_COLON_2_c" stoichiometry="1" />
        </listOfReactants>
        <listOfProducts>
          <speciesReference constant="true" species="M_fdxr__4_COLON_2_c" stoichiometry="1" />
          <speciesReference constant="true" species="M_co2_c" stoichiometry="1" />
          <speciesReference constant="true" species="M_h_c" stoichiometry="2" />
        </listOfProducts>
        <fbc:geneProductAssociation>
          <fbc:and>
            <fbc:geneProductRef fbc:geneProduct="G_GSU2097" />
            <fbc:geneProductRef fbc:geneProduct="G_GSU2098" />
          </fbc:and>
        </fbc:geneProductAssociation>
      </reaction>
      <reaction fast="false" id="R_CPC2MT" name="precorrin-2 C20-methyltransferase" reversible="false" fbc:lowerFluxBound="cobra_0_bound" fbc:upperFluxBound="cobra_default_ub">
        <listOfReactants>
          <speciesReference constant="true" species="M_copre2_c" stoichiometry="1" />
          <speciesReference constant="true" species="M_amet_c" stoichiometry="1" />
        </listOfReactants>
        <listOfProducts>
          <speciesReference constant="true" species="M_h_c" stoichiometry="1" />
          <speciesReference constant="true" species="M_copre3_c" stoichiometry="1" />
          <speciesReference constant="true" species="M_ahcys_c" stoichiometry="1" />
        </listOfProducts>
        <fbc:geneProductAssociation>
          <fbc:geneProductRef fbc:geneProduct="G_GSU2995" />
        </fbc:geneProductAssociation>
      </reaction>
      <reaction fast="false" id="R_CPC3MT" name="precorrin-3B C17-methyltransferase" reversible="false" fbc:lowerFluxBound="cobra_0_bound" fbc:upperFluxBound="cobra_default_ub">
        <listOfReactants>
          <speciesReference constant="true" species="M_h_c" stoichiometry="1" />
          <speciesReference constant="true" species="M_copre3_c" stoichiometry="1" />
          <speciesReference constant="true" species="M_amet_c" stoichiometry="1" />
        </listOfReactants>
        <listOfProducts>
          <speciesReference constant="true" species="M_ahcys_c" stoichiometry="1" />
          <speciesReference constant="true" species="M_copre4_c" stoichiometry="1" />
        </listOfProducts>
        <fbc:geneProductAssociation>
          <fbc:or>
            <fbc:geneProductRef fbc:geneProduct="G_GSU2992" />
            <fbc:geneProductRef fbc:geneProduct="G_GSU2993" />
          </fbc:or>
        </fbc:geneProductAssociation>
      </reaction>
      <reaction fast="false" id="R_CPC4MT" name="precorrin-4 C11-methyltransferase" reversible="false" fbc:lowerFluxBound="cobra_0_bound" fbc:upperFluxBound="cobra_default_ub">
        <listOfReactants>
          <speciesReference constant="true" species="M_amet_c" stoichiometry="1" />
          <speciesReference constant="true" species="M_copre4_c" stoichiometry="1" />
        </listOfReactants>
        <listOfProducts>
          <speciesReference constant="true" species="M_h_c" stoichiometry="1" />
          <speciesReference constant="true" species="M_ahcys_c" stoichiometry="1" />
          <speciesReference constant="true" species="M_copre5_c" stoichiometry="1" />
        </listOfProducts>
        <fbc:geneProductAssociation>
          <fbc:geneProductRef fbc:geneProduct="G_GSU2994" />
        </fbc:geneProductAssociation>
      </reaction>
      <reaction fast="false" id="R_CPC5MT" name="precorrin-5 C1-methyltransferase" reversible="false" fbc:lowerFluxBound="cobra_0_bound" fbc:upperFluxBound="cobra_default_ub">
        <listOfReactants>
          <speciesReference constant="true" species="M_h2o_c" stoichiometry="1" />
          <speciesReference constant="true" species="M_nadh_c" stoichiometry="0.5" />
          <speciesReference constant="true" species="M_copre5_c" stoichiometry="1" />
          <speciesReference constant="true" species="M_amet_c" stoichiometry="1" />
        </listOfReactants>
        <listOfProducts>
          <speciesReference constant="true" species="M_copre6_c" stoichiometry="1" />
          <speciesReference constant="true" species="M_h_c" stoichiometry="1.5" />
          <speciesReference constant="true" species="M_nad_c" stoichiometry="0.5" />
          <speciesReference constant="true" species="M_ahcys_c" stoichiometry="1" />
          <speciesReference constant="true" species="M_acald_c" stoichiometry="1" />
        </listOfProducts>
        <fbc:geneProductAssociation>
          <fbc:geneProductRef fbc:geneProduct="G_GSU2997" />
        </fbc:geneProductAssociation>
      </reaction>
      <reaction fast="false" id="R_CPC6MT" name="precorrin-6Y C5,15-methyltransferase (decarboxylating)" reversible="false" fbc:lowerFluxBound="cobra_0_bound" fbc:upperFluxBound="cobra_default_ub">
        <listOfReactants>
          <speciesReference constant="true" species="M_codhpre6_c" stoichiometry="1" />
          <speciesReference constant="true" species="M_amet_c" stoichiometry="2" />
        </listOfReactants>
        <listOfProducts>
          <speciesReference constant="true" species="M_copre8_c" stoichiometry="1" />
          <speciesReference constant="true" species="M_co2_c" stoichiometry="1" />
          <speciesReference constant="true" species="M_h_c" stoichiometry="1" />
          <speciesReference constant="true" species="M_ahcys_c" stoichiometry="2" />
        </listOfProducts>
        <fbc:geneProductAssociation>
          <fbc:geneProductRef fbc:geneProduct="G_GSU2996" />
        </fbc:geneProductAssociation>
      </reaction>
      <reaction fast="false" id="R_CPC6R" name="precorrin-6A reductase" reversible="false" fbc:lowerFluxBound="cobra_0_bound" fbc:upperFluxBound="cobra_default_ub">
        <listOfReactants>
          <speciesReference constant="true" species="M_copre6_c" stoichiometry="1" />
          <speciesReference constant="true" species="M_nadph_c" stoichiometry="1" />
          <speciesReference constant="true" species="M_h_c" stoichiometry="1" />
        </listOfReactants>
        <listOfProducts>
          <speciesReference constant="true" species="M_codhpre6_c" stoichiometry="1" />
          <speciesReference constant="true" species="M_nadp_c" stoichiometry="1" />
        </listOfProducts>
      </reaction>
      <reaction fast="false" id="R_CPC8MM" name="precorrin-8X methylmutase" reversible="true" fbc:lowerFluxBound="cobra_default_lb" fbc:upperFluxBound="cobra_default_ub">
        <listOfReactants>
          <speciesReference constant="true" species="M_copre8_c" stoichiometry="1" />
        </listOfReactants>
        <listOfProducts>
          <speciesReference constant="true" species="M_cobrnt_c" stoichiometry="1" />
        </listOfProducts>
        <fbc:geneProductAssociation>
          <fbc:geneProductRef fbc:geneProduct="G_GSU2999" />
        </fbc:geneProductAssociation>
      </reaction>
      <reaction fast="false" id="R_CPPPGOAN" name="Oxygen Independent coproporphyrinogen-III oxidase" reversible="false" fbc:lowerFluxBound="cobra_0_bound" fbc:upperFluxBound="cobra_default_ub">
        <listOfReactants>
          <speciesReference constant="true" species="M_nadph_c" stoichiometry="2" />
          <speciesReference constant="true" species="M_amet_c" stoichiometry="2" />
          <speciesReference constant="true" species="M_cpppg3_c" stoichiometry="1" />
          <speciesReference constant="true" species="M_fdxo__4_COLON_2_c" stoichiometry="2" />
        </listOfReactants>
        <listOfProducts>
          <speciesReference constant="true" species="M_co2_c" stoichiometry="2" />
          <speciesReference constant="true" species="M_pppg9_c" stoichiometry="1" />
          <speciesReference constant="true" species="M_met__L_c" stoichiometry="2" />
          <speciesReference constant="true" species="M_nadp_c" stoichiometry="2" />
          <speciesReference constant="true" species="M_fdxr__4_COLON_2_c" stoichiometry="2" />
          <speciesReference constant="true" species="M_dad__5_c" stoichiometry="2" />
          <speciesReference constant="true" species="M_h_c" stoichiometry="2" />
        </listOfProducts>
        <fbc:geneProductAssociation>
          <fbc:or>
            <fbc:geneProductRef fbc:geneProduct="G_GSU0030" />
            <fbc:geneProductRef fbc:geneProduct="G_GSU2227" />
            <fbc:geneProductRef fbc:geneProduct="G_GSU3059" />
          </fbc:or>
        </fbc:geneProductAssociation>
      </reaction>
      <reaction fast="false" id="R_CRET" name="creatininase" reversible="false" fbc:lowerFluxBound="cobra_0_bound" fbc:upperFluxBound="cobra_default_ub">
        <listOfReactants>
          <speciesReference constant="true" species="M_h2o_c" stoichiometry="1" />
          <speciesReference constant="true" species="M_crtn_c" stoichiometry="1" />
        </listOfReactants>
        <listOfProducts>
          <speciesReference constant="true" species="M_creat_c" stoichiometry="1" />
        </listOfProducts>
        <fbc:geneProductAssociation>
          <fbc:geneProductRef fbc:geneProduct="G_GSU1722" />
        </fbc:geneProductAssociation>
      </reaction>
      <reaction fast="false" id="R_CS" name="citrate synthase" reversible="false" fbc:lowerFluxBound="cobra_0_bound" fbc:upperFluxBound="cobra_default_ub">
        <listOfReactants>
          <speciesReference constant="true" species="M_h2o_c" stoichiometry="1" />
          <speciesReference constant="true" species="M_accoa_c" stoichiometry="1" />
          <speciesReference constant="true" species="M_oaa_c" stoichiometry="1" />
        </listOfReactants>
        <listOfProducts>
          <speciesReference constant="true" species="M_h_c" stoichiometry="1" />
          <speciesReference constant="true" species="M_cit_c" stoichiometry="1" />
          <speciesReference constant="true" species="M_coa_c" stoichiometry="1" />
        </listOfProducts>
        <fbc:geneProductAssociation>
          <fbc:geneProductRef fbc:geneProduct="G_GSU1106" />
        </fbc:geneProductAssociation>
      </reaction>
      <reaction fast="false" id="R_CSND" name="Cytosine deaminase" reversible="false" fbc:lowerFluxBound="cobra_0_bound" fbc:upperFluxBound="cobra_default_ub">
        <listOfReactants>
          <speciesReference constant="true" species="M_h2o_c" stoichiometry="1" />
          <speciesReference constant="true" species="M_csn_c" stoichiometry="1" />
          <speciesReference constant="true" species="M_h_c" stoichiometry="1" />
        </listOfReactants>
        <listOfProducts>
          <speciesReference constant="true" species="M_ura_c" stoichiometry="1" />
          <speciesReference constant="true" species="M_nh4_c" stoichiometry="1" />
        </listOfProducts>
        <fbc:geneProductAssociation>
          <fbc:geneProductRef fbc:geneProduct="G_GSU0065" />
        </fbc:geneProductAssociation>
      </reaction>
      <reaction fast="false" id="R_CTPS1" name="CTP synthase (NH3)" reversible="false" fbc:lowerFluxBound="cobra_0_bound" fbc:upperFluxBound="cobra_default_ub">
        <listOfReactants>
          <speciesReference constant="true" species="M_utp_c" stoichiometry="1" />
          <speciesReference constant="true" species="M_atp_c" stoichiometry="1" />
          <speciesReference constant="true" species="M_nh4_c" stoichiometry="1" />
        </listOfReactants>
        <listOfProducts>
          <speciesReference constant="true" species="M_pi_c" stoichiometry="1" />
          <speciesReference constant="true" species="M_ctp_c" stoichiometry="1" />
          <speciesReference constant="true" species="M_h_c" stoichiometry="2" />
          <speciesReference constant="true" species="M_adp_c" stoichiometry="1" />
        </listOfProducts>
        <fbc:geneProductAssociation>
          <fbc:geneProductRef fbc:geneProduct="G_GSU1895" />
        </fbc:geneProductAssociation>
      </reaction>
      <reaction fast="false" id="R_CTPS2" name="CTP synthase (glutamine)" reversible="false" fbc:lowerFluxBound="cobra_0_bound" fbc:upperFluxBound="cobra_default_ub">
        <listOfReactants>
          <speciesReference constant="true" species="M_h2o_c" stoichiometry="1" />
          <speciesReference constant="true" species="M_utp_c" stoichiometry="1" />
          <speciesReference constant="true" species="M_atp_c" stoichiometry="1" />
          <speciesReference constant="true" species="M_gln__L_c" stoichiometry="1" />
        </listOfReactants>
        <listOfProducts>
          <speciesReference constant="true" species="M_glu__L_c" stoichiometry="1" />
          <speciesReference constant="true" species="M_pi_c" stoichiometry="1" />
          <speciesReference constant="true" species="M_ctp_c" stoichiometry="1" />
          <speciesReference constant="true" species="M_h_c" stoichiometry="2" />
          <speciesReference constant="true" species="M_adp_c" stoichiometry="1" />
        </listOfProducts>
        <fbc:geneProductAssociation>
          <fbc:geneProductRef fbc:geneProduct="G_GSU1895" />
        </fbc:geneProductAssociation>
      </reaction>
      <reaction fast="false" id="R_Cuabc" name="Copper transport via ABC system" reversible="false" fbc:lowerFluxBound="cobra_0_bound" fbc:upperFluxBound="cobra_default_ub">
        <listOfReactants>
          <speciesReference constant="true" species="M_h2o_c" stoichiometry="1" />
          <speciesReference constant="true" species="M_atp_c" stoichiometry="1" />
          <speciesReference constant="true" species="M_cu2_e" stoichiometry="1" />
        </listOfReactants>
        <listOfProducts>
          <speciesReference constant="true" species="M_h_c" stoichiometry="1" />
          <speciesReference constant="true" species="M_cu2_c" stoichiometry="1" />
          <speciesReference constant="true" species="M_adp_c" stoichiometry="1" />
          <speciesReference constant="true" species="M_pi_c" stoichiometry="1" />
        </listOfProducts>
        <fbc:geneProductAssociation>
          <fbc:geneProductRef fbc:geneProduct="G_GSU2452" />
        </fbc:geneProductAssociation>
      </reaction>
      <reaction fast="false" id="R_CYCPO" name="cytochrome-c peroxidase" reversible="false" fbc:lowerFluxBound="cobra_0_bound" fbc:upperFluxBound="cobra_default_ub">
        <listOfReactants>
          <speciesReference constant="true" species="M_focytcc_c" stoichiometry="2" />
          <speciesReference constant="true" species="M_h_c" stoichiometry="2" />
          <speciesReference constant="true" species="M_h2o2_c" stoichiometry="1" />
        </listOfReactants>
        <listOfProducts>
          <speciesReference constant="true" species="M_h2o_c" stoichiometry="2" />
          <speciesReference constant="true" species="M_ficytcc_c" stoichiometry="2" />
        </listOfProducts>
        <fbc:geneProductAssociation>
          <fbc:or>
            <fbc:geneProductRef fbc:geneProduct="G_GSU0466" />
            <fbc:geneProductRef fbc:geneProduct="G_GSU2813" />
          </fbc:or>
        </fbc:geneProductAssociation>
      </reaction>
      <reaction fast="false" id="R_CYOR1m" name="cytochrome-c reductase (menaquinol 7: 1 protons)" reversible="false" fbc:lowerFluxBound="cobra_0_bound" fbc:upperFluxBound="cobra_default_ub">
        <listOfReactants>
          <speciesReference constant="true" species="M_ficytcc_c" stoichiometry="2" />
          <speciesReference constant="true" species="M_mql7_c" stoichiometry="1" />
        </listOfReactants>
        <listOfProducts>
          <speciesReference constant="true" species="M_focytcc_c" stoichiometry="2" />
          <speciesReference constant="true" species="M_mqn7_c" stoichiometry="1" />
          <speciesReference constant="true" species="M_h_c" stoichiometry="1" />
          <speciesReference constant="true" species="M_h_e" stoichiometry="1" />
        </listOfProducts>
      </reaction>
      <reaction fast="false" id="R_CYRDAAT" name="cob(I)yrinic acid a,c-diamide adenosyltransferase" reversible="false" fbc:lowerFluxBound="cobra_0_bound" fbc:upperFluxBound="cobra_default_ub">
        <listOfReactants>
          <speciesReference constant="true" species="M_h_c" stoichiometry="1" />
          <speciesReference constant="true" species="M_atp_c" stoichiometry="1" />
          <speciesReference constant="true" species="M_co1dam_c" stoichiometry="1" />
        </listOfReactants>
        <listOfProducts>
          <speciesReference constant="true" species="M_adcobdam_c" stoichiometry="1" />
          <speciesReference constant="true" species="M_pppi_c" stoichiometry="1" />
        </listOfProducts>
        <fbc:geneProductAssociation>
          <fbc:geneProductRef fbc:geneProduct="G_GSU1577" />
        </fbc:geneProductAssociation>
      </reaction>
      <reaction fast="false" id="R_CYRDAS" name="Cob(II)yrinate a,c-diamide synthase (glutamine-hydrolysing)" reversible="false" fbc:lowerFluxBound="cobra_0_bound" fbc:upperFluxBound="cobra_default_ub">
        <listOfReactants>
          <speciesReference constant="true" species="M_h2o_c" stoichiometry="2" />
          <speciesReference constant="true" species="M_cobrnt_c" stoichiometry="2" />
          <speciesReference constant="true" species="M_atp_c" stoichiometry="4" />
          <speciesReference constant="true" species="M_gln__L_c" stoichiometry="4" />
        </listOfReactants>
        <listOfProducts>
          <speciesReference constant="true" species="M_ppi_c" stoichiometry="2" />
          <speciesReference constant="true" species="M_glu__L_c" stoichiometry="4" />
          <speciesReference constant="true" species="M_co2dam_c" stoichiometry="2" />
          <speciesReference constant="true" species="M_h_c" stoichiometry="2" />
          <speciesReference constant="true" species="M_adp_c" stoichiometry="4" />
        </listOfProducts>
        <fbc:geneProductAssociation>
          <fbc:geneProductRef fbc:geneProduct="G_GSU3006" />
        </fbc:geneProductAssociation>
      </reaction>
      <reaction fast="false" id="R_CYSabc" name="L-cysteine transport via ABC system" reversible="false" fbc:lowerFluxBound="cobra_0_bound" fbc:upperFluxBound="cobra_default_ub">
        <listOfReactants>
          <speciesReference constant="true" species="M_h2o_c" stoichiometry="1" />
          <speciesReference constant="true" species="M_atp_c" stoichiometry="1" />
          <speciesReference constant="true" species="M_cys__L_e" stoichiometry="1" />
        </listOfReactants>
        <listOfProducts>
          <speciesReference constant="true" species="M_h_c" stoichiometry="1" />
          <speciesReference constant="true" species="M_cys__L_c" stoichiometry="1" />
          <speciesReference constant="true" species="M_adp_c" stoichiometry="1" />
          <speciesReference constant="true" species="M_pi_c" stoichiometry="1" />
        </listOfProducts>
        <fbc:geneProductAssociation>
          <fbc:or>
            <fbc:geneProductRef fbc:geneProduct="G_GSU0799" />
            <fbc:geneProductRef fbc:geneProduct="G_GSU0798" />
            <fbc:geneProductRef fbc:geneProduct="G_GSU0800" />
          </fbc:or>
        </fbc:geneProductAssociation>
      </reaction>
      <reaction fast="false" id="R_CYSabc2" name="L-cysteine export via ABC system" reversible="false" fbc:lowerFluxBound="cobra_0_bound" fbc:upperFluxBound="cobra_default_ub">
        <listOfReactants>
          <speciesReference constant="true" species="M_h2o_c" stoichiometry="1" />
          <speciesReference constant="true" species="M_cys__L_c" stoichiometry="1" />
          <speciesReference constant="true" species="M_atp_c" stoichiometry="1" />
        </listOfReactants>
        <listOfProducts>
          <speciesReference constant="true" species="M_pi_c" stoichiometry="1" />
          <speciesReference constant="true" species="M_h_c" stoichiometry="1" />
          <speciesReference constant="true" species="M_adp_c" stoichiometry="1" />
          <speciesReference constant="true" species="M_cys__L_e" stoichiometry="1" />
        </listOfProducts>
        <fbc:geneProductAssociation>
          <fbc:and>
            <fbc:geneProductRef fbc:geneProduct="G_GSU1216" />
            <fbc:geneProductRef fbc:geneProduct="G_GSU1215" />
          </fbc:and>
        </fbc:geneProductAssociation>
      </reaction>
      <reaction fast="false" id="R_CYSS" name="cysteine synthase" reversible="false" fbc:lowerFluxBound="cobra_0_bound" fbc:upperFluxBound="cobra_default_ub">
        <listOfReactants>
          <speciesReference constant="true" species="M_h2s_c" stoichiometry="1" />
          <speciesReference constant="true" species="M_acser_c" stoichiometry="1" />
        </listOfReactants>
        <listOfProducts>
          <speciesReference constant="true" species="M_ac_c" stoichiometry="1" />
          <speciesReference constant="true" species="M_cys__L_c" stoichiometry="1" />
        </listOfProducts>
        <fbc:geneProductAssociation>
          <fbc:or>
            <fbc:geneProductRef fbc:geneProduct="G_GSU3158" />
            <fbc:geneProductRef fbc:geneProduct="G_GSU0535" />
          </fbc:or>
        </fbc:geneProductAssociation>
      </reaction>
      <reaction fast="false" id="R_CYSTL" name="cystathionine b-lyase" reversible="false" fbc:lowerFluxBound="cobra_0_bound" fbc:upperFluxBound="cobra_default_ub">
        <listOfReactants>
          <speciesReference constant="true" species="M_h2o_c" stoichiometry="1" />
          <speciesReference constant="true" species="M_cysth__L_c" stoichiometry="1" />
        </listOfReactants>
        <listOfProducts>
          <speciesReference constant="true" species="M_pyr_c" stoichiometry="1" />
          <speciesReference constant="true" species="M_hcys__L_c" stoichiometry="1" />
          <speciesReference constant="true" species="M_nh4_c" stoichiometry="1" />
        </listOfProducts>
        <fbc:geneProductAssociation>
          <fbc:or>
            <fbc:geneProductRef fbc:geneProduct="G_GSU0944" />
            <fbc:geneProductRef fbc:geneProduct="G_GSU0945" />
          </fbc:or>
        </fbc:geneProductAssociation>
      </reaction>
      <reaction fast="false" id="R_CYSTRS" name="Cysteinyl-tRNA synthetase" reversible="false" fbc:lowerFluxBound="cobra_0_bound" fbc:upperFluxBound="cobra_default_ub">
        <listOfReactants>
          <speciesReference constant="true" species="M_trnacys_c" stoichiometry="1" />
          <speciesReference constant="true" species="M_cys__L_c" stoichiometry="1" />
          <speciesReference constant="true" species="M_atp_c" stoichiometry="1" />
        </listOfReactants>
        <listOfProducts>
          <speciesReference constant="true" species="M_ppi_c" stoichiometry="1" />
          <speciesReference constant="true" species="M_cystrna_c" stoichiometry="1" />
          <speciesReference constant="true" species="M_amp_c" stoichiometry="1" />
        </listOfProducts>
        <fbc:geneProductAssociation>
          <fbc:geneProductRef fbc:geneProduct="G_GSU3365" />
        </fbc:geneProductAssociation>
      </reaction>
      <reaction fast="false" id="R_CYTB_B2" name="menaquinol oxidase (7:1 protons)" reversible="false" fbc:lowerFluxBound="cobra_0_bound" fbc:upperFluxBound="cobra_default_ub">
        <listOfReactants>
          <speciesReference constant="true" species="M_o2_c" stoichiometry="0.5" />
          <speciesReference constant="true" species="M_h_c" stoichiometry="2" />
          <speciesReference constant="true" species="M_mql7_c" stoichiometry="1" />
        </listOfReactants>
        <listOfProducts>
          <speciesReference constant="true" species="M_h2o_c" stoichiometry="1" />
          <speciesReference constant="true" species="M_mqn7_c" stoichiometry="1" />
          <speciesReference constant="true" species="M_h_e" stoichiometry="2" />
        </listOfProducts>
        <fbc:geneProductAssociation>
          <fbc:and>
            <fbc:geneProductRef fbc:geneProduct="G_GSU0222" />
            <fbc:geneProductRef fbc:geneProduct="G_GSU0221" />
            <fbc:geneProductRef fbc:geneProduct="G_GSU0219" />
            <fbc:geneProductRef fbc:geneProduct="G_GSU0220" />
          </fbc:and>
        </fbc:geneProductAssociation>
      </reaction>
      <reaction fast="false" id="R_CYTBD" name="cytochrome oxidase bd (ubiquinol-8: 2 protons)" reversible="false" fbc:lowerFluxBound="cobra_0_bound" fbc:upperFluxBound="cobra_default_ub">
        <listOfReactants>
          <speciesReference constant="true" species="M_o2_c" stoichiometry="0.5" />
          <speciesReference constant="true" species="M_h_c" stoichiometry="2" />
          <speciesReference constant="true" species="M_ubq8h2_c" stoichiometry="1" />
        </listOfReactants>
        <listOfProducts>
          <speciesReference constant="true" species="M_h2o_c" stoichiometry="1" />
          <speciesReference constant="true" species="M_ubq8_c" stoichiometry="1" />
          <speciesReference constant="true" species="M_h_e" stoichiometry="2" />
        </listOfProducts>
        <fbc:geneProductAssociation>
          <fbc:and>
            <fbc:geneProductRef fbc:geneProduct="G_GSU1641" />
            <fbc:geneProductRef fbc:geneProduct="G_GSU1215" />
            <fbc:geneProductRef fbc:geneProduct="G_GSU1640" />
            <fbc:geneProductRef fbc:geneProduct="G_GSU1216" />
          </fbc:and>
        </fbc:geneProductAssociation>
      </reaction>
      <reaction fast="false" id="R_CYTK1" name="cytidylate kinase (CMP)" reversible="true" fbc:lowerFluxBound="cobra_default_lb" fbc:upperFluxBound="cobra_default_ub">
        <listOfReactants>
          <speciesReference constant="true" species="M_atp_c" stoichiometry="1" />
          <speciesReference constant="true" species="M_cmp_c" stoichiometry="1" />
        </listOfReactants>
        <listOfProducts>
          <speciesReference constant="true" species="M_cdp_c" stoichiometry="1" />
          <speciesReference constant="true" species="M_adp_c" stoichiometry="1" />
        </listOfProducts>
        <fbc:geneProductAssociation>
          <fbc:geneProductRef fbc:geneProduct="G_GSU2605" />
        </fbc:geneProductAssociation>
      </reaction>
      <reaction fast="false" id="R_CYTK2" name="cytidylate kinase (dCMP)" reversible="true" fbc:lowerFluxBound="cobra_default_lb" fbc:upperFluxBound="cobra_default_ub">
        <listOfReactants>
          <speciesReference constant="true" species="M_atp_c" stoichiometry="1" />
          <speciesReference constant="true" species="M_dcmp_c" stoichiometry="1" />
        </listOfReactants>
        <listOfProducts>
          <speciesReference constant="true" species="M_dcdp_c" stoichiometry="1" />
          <speciesReference constant="true" species="M_adp_c" stoichiometry="1" />
        </listOfProducts>
        <fbc:geneProductAssociation>
          <fbc:geneProductRef fbc:geneProduct="G_GSU2605" />
        </fbc:geneProductAssociation>
      </reaction>
      <reaction fast="false" id="R_D__LACt2" name="D-lactate transport via proton symport" reversible="true" fbc:lowerFluxBound="cobra_default_lb" fbc:upperFluxBound="cobra_default_ub">
        <listOfReactants>
          <speciesReference constant="true" species="M_lac__D_e" stoichiometry="1" />
          <speciesReference constant="true" species="M_h_e" stoichiometry="1" />
        </listOfReactants>
        <listOfProducts>
          <speciesReference constant="true" species="M_h_c" stoichiometry="1" />
          <speciesReference constant="true" species="M_lac__D_c" stoichiometry="1" />
        </listOfProducts>
        <fbc:geneProductAssociation>
          <fbc:or>
            <fbc:geneProductRef fbc:geneProduct="G_GSU1622" />
            <fbc:geneProductRef fbc:geneProduct="G_GSU0226" />
          </fbc:or>
        </fbc:geneProductAssociation>
      </reaction>
      <reaction fast="false" id="R_DADK" name="deoxyadenylate kinase" reversible="true" fbc:lowerFluxBound="cobra_default_lb" fbc:upperFluxBound="cobra_default_ub">
        <listOfReactants>
          <speciesReference constant="true" species="M_damp_c" stoichiometry="1" />
          <speciesReference constant="true" species="M_atp_c" stoichiometry="1" />
        </listOfReactants>
        <listOfProducts>
          <speciesReference constant="true" species="M_adp_c" stoichiometry="1" />
          <speciesReference constant="true" species="M_dadp_c" stoichiometry="1" />
        </listOfProducts>
        <fbc:geneProductAssociation>
          <fbc:geneProductRef fbc:geneProduct="G_GSU2836" />
        </fbc:geneProductAssociation>
      </reaction>
      <reaction fast="false" id="R_DAGK" name="diacylglycerol kinase" reversible="false" fbc:lowerFluxBound="cobra_0_bound" fbc:upperFluxBound="cobra_default_ub">
        <listOfReactants>
          <speciesReference constant="true" species="M_12dgr_c" stoichiometry="1" />
          <speciesReference constant="true" species="M_atp_c" stoichiometry="1" />
        </listOfReactants>
        <listOfProducts>
          <speciesReference constant="true" species="M_h_c" stoichiometry="1" />
          <speciesReference constant="true" species="M_adp_c" stoichiometry="1" />
          <speciesReference constant="true" species="M_12dag3p_c" stoichiometry="1" />
        </listOfProducts>
        <fbc:geneProductAssociation>
          <fbc:geneProductRef fbc:geneProduct="G_GSU2283" />
        </fbc:geneProductAssociation>
      </reaction>
      <reaction fast="false" id="R_DAHPS" name="3-deoxy-D-arabino-heptulosonate 7-phosphate synthetase" reversible="false" fbc:lowerFluxBound="cobra_0_bound" fbc:upperFluxBound="cobra_default_ub">
        <listOfReactants>
          <speciesReference constant="true" species="M_e4p_c" stoichiometry="1" />
          <speciesReference constant="true" species="M_h2o_c" stoichiometry="1" />
          <speciesReference constant="true" species="M_pep_c" stoichiometry="1" />
        </listOfReactants>
        <listOfProducts>
          <speciesReference constant="true" species="M_pi_c" stoichiometry="1" />
          <speciesReference constant="true" species="M_2dda7p_c" stoichiometry="1" />
        </listOfProducts>
        <fbc:geneProductAssociation>
          <fbc:or>
            <fbc:geneProductRef fbc:geneProduct="G_GSU3333" />
            <fbc:geneProductRef fbc:geneProduct="G_GSU3142" />
            <fbc:geneProductRef fbc:geneProduct="G_GSU2291" />
          </fbc:or>
        </fbc:geneProductAssociation>
      </reaction>
      <reaction fast="false" id="R_DAPDC" name="diaminopimelate decarboxylase" reversible="false" fbc:lowerFluxBound="cobra_0_bound" fbc:upperFluxBound="cobra_default_ub">
        <listOfReactants>
          <speciesReference constant="true" species="M_26dap__M_c" stoichiometry="1" />
          <speciesReference constant="true" species="M_h_c" stoichiometry="1" />
        </listOfReactants>
        <listOfProducts>
          <speciesReference constant="true" species="M_co2_c" stoichiometry="1" />
          <speciesReference constant="true" species="M_lys__L_c" stoichiometry="1" />
        </listOfProducts>
        <fbc:geneProductAssociation>
          <fbc:geneProductRef fbc:geneProduct="G_GSU0158" />
        </fbc:geneProductAssociation>
      </reaction>
      <reaction fast="false" id="R_DAPE" name="diaminopimelate epimerase" reversible="true" fbc:lowerFluxBound="cobra_default_lb" fbc:upperFluxBound="cobra_default_ub">
        <listOfReactants>
          <speciesReference constant="true" species="M_26dap__LL_c" stoichiometry="1" />
        </listOfReactants>
        <listOfProducts>
          <speciesReference constant="true" species="M_26dap__M_c" stoichiometry="1" />
        </listOfProducts>
        <fbc:geneProductAssociation>
          <fbc:geneProductRef fbc:geneProduct="G_GSU0531" />
        </fbc:geneProductAssociation>
      </reaction>
      <reaction fast="false" id="R_DB4PS" name="3,4-Dihydroxy-2-butanone-4-phosphate synthase" reversible="false" fbc:lowerFluxBound="cobra_0_bound" fbc:upperFluxBound="cobra_default_ub">
        <listOfReactants>
          <speciesReference constant="true" species="M_ru5p__D_c" stoichiometry="1" />
        </listOfReactants>
        <listOfProducts>
          <speciesReference constant="true" species="M_db4p_c" stoichiometry="1" />
          <speciesReference constant="true" species="M_h_c" stoichiometry="1" />
          <speciesReference constant="true" species="M_for_c" stoichiometry="1" />
        </listOfProducts>
        <fbc:geneProductAssociation>
          <fbc:geneProductRef fbc:geneProduct="G_GSU1690" />
        </fbc:geneProductAssociation>
      </reaction>
      <reaction fast="false" id="R_DBTS" name="dethiobiotin synthase" reversible="false" fbc:lowerFluxBound="cobra_0_bound" fbc:upperFluxBound="cobra_default_ub">
        <listOfReactants>
          <speciesReference constant="true" species="M_co2_c" stoichiometry="1" />
          <speciesReference constant="true" species="M_dann_c" stoichiometry="1" />
          <speciesReference constant="true" species="M_atp_c" stoichiometry="1" />
        </listOfReactants>
        <listOfProducts>
          <speciesReference constant="true" species="M_dtbt_c" stoichiometry="1" />
          <speciesReference constant="true" species="M_pi_c" stoichiometry="1" />
          <speciesReference constant="true" species="M_h_c" stoichiometry="3" />
          <speciesReference constant="true" species="M_adp_c" stoichiometry="1" />
        </listOfProducts>
        <fbc:geneProductAssociation>
          <fbc:or>
            <fbc:geneProductRef fbc:geneProduct="G_GSU0885" />
            <fbc:geneProductRef fbc:geneProduct="G_GSU1681" />
            <fbc:geneProductRef fbc:geneProduct="G_GSU1583" />
          </fbc:or>
        </fbc:geneProductAssociation>
      </reaction>
      <reaction fast="false" id="R_DCMPDA2ir" name="dCMP deaminase" reversible="false" fbc:lowerFluxBound="cobra_0_bound" fbc:upperFluxBound="cobra_default_ub">
        <listOfReactants>
          <speciesReference constant="true" species="M_h2o_c" stoichiometry="1" />
          <speciesReference constant="true" species="M_h_c" stoichiometry="1" />
          <speciesReference constant="true" species="M_dcmp_c" stoichiometry="1" />
        </listOfReactants>
        <listOfProducts>
          <speciesReference constant="true" species="M_dump_c" stoichiometry="1" />
          <speciesReference constant="true" species="M_nh4_c" stoichiometry="1" />
        </listOfProducts>
        <fbc:geneProductAssociation>
          <fbc:geneProductRef fbc:geneProduct="G_GSU1686" />
        </fbc:geneProductAssociation>
      </reaction>
      <reaction fast="false" id="R_DCMPDA3ir" name="dCMP deaminase (CMP)" reversible="false" fbc:lowerFluxBound="cobra_0_bound" fbc:upperFluxBound="cobra_default_ub">
        <listOfReactants>
          <speciesReference constant="true" species="M_h2o_c" stoichiometry="1" />
          <speciesReference constant="true" species="M_h_c" stoichiometry="1" />
          <speciesReference constant="true" species="M_cmp_c" stoichiometry="1" />
        </listOfReactants>
        <listOfProducts>
          <speciesReference constant="true" species="M_ump_c" stoichiometry="1" />
          <speciesReference constant="true" species="M_nh4_c" stoichiometry="1" />
        </listOfProducts>
        <fbc:geneProductAssociation>
          <fbc:geneProductRef fbc:geneProduct="G_GSU1686" />
        </fbc:geneProductAssociation>
      </reaction>
      <reaction fast="false" id="R_DDMAT5" name="Dodecanoyl-[acyl-carrier protein]: malonyl-CoA  C-acyltransferase" reversible="false" fbc:lowerFluxBound="cobra_0_bound" fbc:upperFluxBound="cobra_default_ub">
        <listOfReactants>
          <speciesReference constant="true" species="M_h_c" stoichiometry="1" />
          <speciesReference constant="true" species="M_2tddACP_c" stoichiometry="1" />
          <speciesReference constant="true" species="M_nadh_c" stoichiometry="1" />
        </listOfReactants>
        <listOfProducts>
          <speciesReference constant="true" species="M_nad_c" stoichiometry="1" />
          <speciesReference constant="true" species="M_ddcaACP_c" stoichiometry="1" />
        </listOfProducts>
        <fbc:geneProductAssociation>
          <fbc:geneProductRef fbc:geneProduct="G_GSU1008" />
        </fbc:geneProductAssociation>
      </reaction>
      <reaction fast="false" id="R_DEMAT4" name="Decanoyl-[acyl-carrier protein]:malonyl-CoA  C-acyltransferase" reversible="false" fbc:lowerFluxBound="cobra_0_bound" fbc:upperFluxBound="cobra_default_ub">
        <listOfReactants>
          <speciesReference constant="true" species="M_h_c" stoichiometry="1" />
          <speciesReference constant="true" species="M_2tdeACP_c" stoichiometry="1" />
          <speciesReference constant="true" species="M_nadh_c" stoichiometry="1" />
        </listOfReactants>
        <listOfProducts>
          <speciesReference constant="true" species="M_decACP_c" stoichiometry="1" />
          <speciesReference constant="true" species="M_nad_c" stoichiometry="1" />
        </listOfProducts>
        <fbc:geneProductAssociation>
          <fbc:geneProductRef fbc:geneProduct="G_GSU1008" />
        </fbc:geneProductAssociation>
      </reaction>
      <reaction fast="false" id="R_DGK1" name="deoxyguanylate kinase (dGMP:ATP)" reversible="true" fbc:lowerFluxBound="cobra_default_lb" fbc:upperFluxBound="cobra_default_ub">
        <listOfReactants>
          <speciesReference constant="true" species="M_dgmp_c" stoichiometry="1" />
          <speciesReference constant="true" species="M_atp_c" stoichiometry="1" />
        </listOfReactants>
        <listOfProducts>
          <speciesReference constant="true" species="M_adp_c" stoichiometry="1" />
          <speciesReference constant="true" species="M_dgdp_c" stoichiometry="1" />
        </listOfProducts>
        <fbc:geneProductAssociation>
          <fbc:geneProductRef fbc:geneProduct="G_GSU2238" />
        </fbc:geneProductAssociation>
      </reaction>
      <reaction fast="false" id="R_DGTPH" name="dGTPase" reversible="false" fbc:lowerFluxBound="cobra_0_bound" fbc:upperFluxBound="cobra_default_ub">
        <listOfReactants>
          <speciesReference constant="true" species="M_h2o_c" stoichiometry="1" />
          <speciesReference constant="true" species="M_dgtp_c" stoichiometry="1" />
        </listOfReactants>
        <listOfProducts>
          <speciesReference constant="true" species="M_dgsn_c" stoichiometry="1" />
          <speciesReference constant="true" species="M_pppi_c" stoichiometry="1" />
        </listOfProducts>
        <fbc:geneProductAssociation>
          <fbc:geneProductRef fbc:geneProduct="G_GSU1246" />
        </fbc:geneProductAssociation>
      </reaction>
      <reaction fast="false" id="R_DHAD1" name="dihydroxy-acid dehydratase (2,3-dihydroxy-3-methylbutanoate)" reversible="false" fbc:lowerFluxBound="cobra_0_bound" fbc:upperFluxBound="cobra_default_ub">
        <listOfReactants>
          <speciesReference constant="true" species="M_23dhmb_c" stoichiometry="1" />
        </listOfReactants>
        <listOfProducts>
          <speciesReference constant="true" species="M_h2o_c" stoichiometry="1" />
          <speciesReference constant="true" species="M_3mob_c" stoichiometry="1" />
        </listOfProducts>
        <fbc:geneProductAssociation>
          <fbc:geneProductRef fbc:geneProduct="G_GSU1912" />
        </fbc:geneProductAssociation>
      </reaction>
      <reaction fast="false" id="R_DHAD2" name="Dihydroxy-acid dehydratase (2,3-dihydroxy-3-methylpentanoate)" reversible="false" fbc:lowerFluxBound="cobra_0_bound" fbc:upperFluxBound="cobra_default_ub">
        <listOfReactants>
          <speciesReference constant="true" species="M_23dhmp_c" stoichiometry="1" />
        </listOfReactants>
        <listOfProducts>
          <speciesReference constant="true" species="M_h2o_c" stoichiometry="1" />
          <speciesReference constant="true" species="M_3mop_c" stoichiometry="1" />
        </listOfProducts>
        <fbc:geneProductAssociation>
          <fbc:geneProductRef fbc:geneProduct="G_GSU1912" />
        </fbc:geneProductAssociation>
      </reaction>
      <reaction fast="false" id="R_DHDPRy" name="dihydrodipicolinate reductase (NADPH)" reversible="false" fbc:lowerFluxBound="cobra_0_bound" fbc:upperFluxBound="cobra_default_ub">
        <listOfReactants>
          <speciesReference constant="true" species="M_23dhdp_c" stoichiometry="1" />
          <speciesReference constant="true" species="M_nadph_c" stoichiometry="1" />
          <speciesReference constant="true" species="M_h_c" stoichiometry="1" />
        </listOfReactants>
        <listOfProducts>
          <speciesReference constant="true" species="M_nadp_c" stoichiometry="1" />
          <speciesReference constant="true" species="M_thdp_c" stoichiometry="1" />
        </listOfProducts>
        <fbc:geneProductAssociation>
          <fbc:geneProductRef fbc:geneProduct="G_GSU0160" />
        </fbc:geneProductAssociation>
      </reaction>
      <reaction fast="false" id="R_DHDPS" name="dihydrodipicolinate synthase" reversible="false" fbc:lowerFluxBound="cobra_0_bound" fbc:upperFluxBound="cobra_default_ub">
        <listOfReactants>
          <speciesReference constant="true" species="M_pyr_c" stoichiometry="1" />
          <speciesReference constant="true" species="M_aspsa_c" stoichiometry="1" />
        </listOfReactants>
        <listOfProducts>
          <speciesReference constant="true" species="M_h2o_c" stoichiometry="2" />
          <speciesReference constant="true" species="M_23dhdp_c" stoichiometry="1" />
          <speciesReference constant="true" species="M_h_c" stoichiometry="1" />
        </listOfProducts>
        <fbc:geneProductAssociation>
          <fbc:geneProductRef fbc:geneProduct="G_GSU0159" />
        </fbc:geneProductAssociation>
      </reaction>
      <reaction fast="false" id="R_DHFOR2" name="dihydrofolate reductase" reversible="true" fbc:lowerFluxBound="cobra_default_lb" fbc:upperFluxBound="cobra_default_ub">
        <listOfReactants>
          <speciesReference constant="true" species="M_nadp_c" stoichiometry="1" />
          <speciesReference constant="true" species="M_dhf_c" stoichiometry="1" />
        </listOfReactants>
        <listOfProducts>
          <speciesReference constant="true" species="M_nadph_c" stoichiometry="1" />
          <speciesReference constant="true" species="M_fol_c" stoichiometry="1" />
        </listOfProducts>
        <fbc:geneProductAssociation>
          <fbc:geneProductRef fbc:geneProduct="G_GSU0571" />
        </fbc:geneProductAssociation>
      </reaction>
      <reaction fast="false" id="R_DHFOR3" name="dihydrofolate reductase" reversible="true" fbc:lowerFluxBound="cobra_default_lb" fbc:upperFluxBound="cobra_default_ub">
        <listOfReactants>
          <speciesReference constant="true" species="M_nadph_c" stoichiometry="2" />
          <speciesReference constant="true" species="M_h_c" stoichiometry="1" />
          <speciesReference constant="true" species="M_fol_c" stoichiometry="1" />
        </listOfReactants>
        <listOfProducts>
          <speciesReference constant="true" species="M_nadp_c" stoichiometry="2" />
          <speciesReference constant="true" species="M_thf_c" stoichiometry="1" />
        </listOfProducts>
        <fbc:geneProductAssociation>
          <fbc:geneProductRef fbc:geneProduct="G_GSU0571" />
        </fbc:geneProductAssociation>
      </reaction>
      <reaction fast="false" id="R_DHFR" name="dihydrofolate reductase" reversible="true" fbc:lowerFluxBound="cobra_default_lb" fbc:upperFluxBound="cobra_default_ub">
        <listOfReactants>
          <speciesReference constant="true" species="M_nadph_c" stoichiometry="1" />
          <speciesReference constant="true" species="M_h_c" stoichiometry="1" />
          <speciesReference constant="true" species="M_dhf_c" stoichiometry="1" />
        </listOfReactants>
        <listOfProducts>
          <speciesReference constant="true" species="M_nadp_c" stoichiometry="1" />
          <speciesReference constant="true" species="M_thf_c" stoichiometry="1" />
        </listOfProducts>
        <fbc:geneProductAssociation>
          <fbc:geneProductRef fbc:geneProduct="G_GSU0571" />
        </fbc:geneProductAssociation>
      </reaction>
      <reaction fast="false" id="R_DHFS" name="dihydrofolate synthase" reversible="false" fbc:lowerFluxBound="cobra_0_bound" fbc:upperFluxBound="cobra_default_ub">
        <listOfReactants>
          <speciesReference constant="true" species="M_glu__L_c" stoichiometry="1" />
          <speciesReference constant="true" species="M_atp_c" stoichiometry="1" />
          <speciesReference constant="true" species="M_dhpt_c" stoichiometry="1" />
        </listOfReactants>
        <listOfProducts>
          <speciesReference constant="true" species="M_pi_c" stoichiometry="1" />
          <speciesReference constant="true" species="M_h_c" stoichiometry="1" />
          <speciesReference constant="true" species="M_adp_c" stoichiometry="1" />
          <speciesReference constant="true" species="M_dhf_c" stoichiometry="1" />
        </listOfProducts>
        <fbc:geneProductAssociation>
          <fbc:geneProductRef fbc:geneProduct="G_GSU2368" />
        </fbc:geneProductAssociation>
      </reaction>
      <reaction fast="false" id="R_DHORD4" name="dihydroorotate dehydrogenase" reversible="true" fbc:lowerFluxBound="cobra_default_lb" fbc:upperFluxBound="cobra_default_ub">
        <listOfReactants>
          <speciesReference constant="true" species="M_mqn7_c" stoichiometry="1" />
          <speciesReference constant="true" species="M_dhor__S_c" stoichiometry="1" />
        </listOfReactants>
        <listOfProducts>
          <speciesReference constant="true" species="M_orot_c" stoichiometry="1" />
          <speciesReference constant="true" species="M_mql7_c" stoichiometry="1" />
        </listOfProducts>
        <fbc:geneProductAssociation>
          <fbc:and>
            <fbc:geneProductRef fbc:geneProduct="G_GSU1756" />
            <fbc:geneProductRef fbc:geneProduct="G_GSU1755" />
          </fbc:and>
        </fbc:geneProductAssociation>
      </reaction>
      <reaction fast="false" id="R_DHORTS" name="dihydroorotase" reversible="true" fbc:lowerFluxBound="cobra_default_lb" fbc:upperFluxBound="cobra_default_ub">
        <listOfReactants>
          <speciesReference constant="true" species="M_h2o_c" stoichiometry="1" />
          <speciesReference constant="true" species="M_dhor__S_c" stoichiometry="1" />
        </listOfReactants>
        <listOfProducts>
          <speciesReference constant="true" species="M_h_c" stoichiometry="1" />
          <speciesReference constant="true" species="M_cbasp_c" stoichiometry="1" />
        </listOfProducts>
        <fbc:geneProductAssociation>
          <fbc:geneProductRef fbc:geneProduct="G_GSU1272" />
        </fbc:geneProductAssociation>
      </reaction>
      <reaction fast="false" id="R_DHPPDA2" name="diaminohydroxyphosphoribosylaminopyrimidine deaminase" reversible="false" fbc:lowerFluxBound="cobra_0_bound" fbc:upperFluxBound="cobra_default_ub">
        <listOfReactants>
          <speciesReference constant="true" species="M_h2o_c" stoichiometry="1" />
          <speciesReference constant="true" species="M_h_c" stoichiometry="1" />
          <speciesReference constant="true" species="M_25dhpp_c" stoichiometry="1" />
        </listOfReactants>
        <listOfProducts>
          <speciesReference constant="true" species="M_5apru_c" stoichiometry="1" />
          <speciesReference constant="true" species="M_nh4_c" stoichiometry="1" />
        </listOfProducts>
        <fbc:geneProductAssociation>
          <fbc:geneProductRef fbc:geneProduct="G_GSU1688" />
        </fbc:geneProductAssociation>
      </reaction>
      <reaction fast="false" id="R_DHPS1" name="dihydropteroate synthase" reversible="false" fbc:lowerFluxBound="cobra_0_bound" fbc:upperFluxBound="cobra_default_ub">
        <listOfReactants>
          <speciesReference constant="true" species="M_4abz_c" stoichiometry="1" />
          <speciesReference constant="true" species="M_2ahhmp_c" stoichiometry="1" />
        </listOfReactants>
        <listOfProducts>
          <speciesReference constant="true" species="M_h2o_c" stoichiometry="1" />
          <speciesReference constant="true" species="M_dhpt_c" stoichiometry="1" />
        </listOfProducts>
        <fbc:geneProductAssociation>
          <fbc:geneProductRef fbc:geneProduct="G_GSU1808" />
        </fbc:geneProductAssociation>
      </reaction>
      <reaction fast="false" id="R_DHPS3" name="dihydropteroate synthase" reversible="false" fbc:lowerFluxBound="cobra_0_bound" fbc:upperFluxBound="cobra_default_ub">
        <listOfReactants>
          <speciesReference constant="true" species="M_2ahhmd_c" stoichiometry="1" />
          <speciesReference constant="true" species="M_4abz_c" stoichiometry="1" />
        </listOfReactants>
        <listOfProducts>
          <speciesReference constant="true" species="M_ppi_c" stoichiometry="1" />
          <speciesReference constant="true" species="M_dhpt_c" stoichiometry="1" />
        </listOfProducts>
        <fbc:geneProductAssociation>
          <fbc:geneProductRef fbc:geneProduct="G_GSU1808" />
        </fbc:geneProductAssociation>
      </reaction>
      <reaction fast="false" id="R_DHQD1" name="3-dehydroquinate dehydratase" reversible="true" fbc:lowerFluxBound="cobra_default_lb" fbc:upperFluxBound="cobra_default_ub">
        <listOfReactants>
          <speciesReference constant="true" species="M_3dhq_c" stoichiometry="1" />
        </listOfReactants>
        <listOfProducts>
          <speciesReference constant="true" species="M_h2o_c" stoichiometry="1" />
          <speciesReference constant="true" species="M_3dhsk_c" stoichiometry="1" />
        </listOfProducts>
        <fbc:geneProductAssociation>
          <fbc:geneProductRef fbc:geneProduct="G_GSU2022" />
        </fbc:geneProductAssociation>
      </reaction>
      <reaction fast="false" id="R_DHQS" name="3-dehydroquinate synthase" reversible="false" fbc:lowerFluxBound="cobra_0_bound" fbc:upperFluxBound="cobra_default_ub">
        <listOfReactants>
          <speciesReference constant="true" species="M_2dda7p_c" stoichiometry="1" />
        </listOfReactants>
        <listOfProducts>
          <speciesReference constant="true" species="M_pi_c" stoichiometry="1" />
          <speciesReference constant="true" species="M_3dhq_c" stoichiometry="1" />
        </listOfProducts>
        <fbc:geneProductAssociation>
          <fbc:geneProductRef fbc:geneProduct="G_GSU2025" />
        </fbc:geneProductAssociation>
      </reaction>
      <reaction fast="false" id="R_DMATT" name="dimethylallyltranstransferase" reversible="false" fbc:lowerFluxBound="cobra_0_bound" fbc:upperFluxBound="cobra_default_ub">
        <listOfReactants>
          <speciesReference constant="true" species="M_ipdp_c" stoichiometry="1" />
          <speciesReference constant="true" species="M_dmpp_c" stoichiometry="1" />
        </listOfReactants>
        <listOfProducts>
          <speciesReference constant="true" species="M_ppi_c" stoichiometry="1" />
          <speciesReference constant="true" species="M_grdp_c" stoichiometry="1" />
        </listOfProducts>
        <fbc:geneProductAssociation>
          <fbc:geneProductRef fbc:geneProduct="G_GSU1765" />
        </fbc:geneProductAssociation>
      </reaction>
      <reaction fast="false" id="R_DMOCT" name="3-deoxy-manno-octulosonate cytidylyltransferase" reversible="false" fbc:lowerFluxBound="cobra_0_bound" fbc:upperFluxBound="cobra_default_ub">
        <listOfReactants>
          <speciesReference constant="true" species="M_kdo_c" stoichiometry="1" />
          <speciesReference constant="true" species="M_ctp_c" stoichiometry="1" />
        </listOfReactants>
        <listOfProducts>
          <speciesReference constant="true" species="M_ppi_c" stoichiometry="1" />
          <speciesReference constant="true" species="M_ckdo_c" stoichiometry="1" />
        </listOfProducts>
        <fbc:geneProductAssociation>
          <fbc:geneProductRef fbc:geneProduct="G_GSU1896" />
        </fbc:geneProductAssociation>
      </reaction>
      <reaction fast="false" id="R_DMPPS" name="1-hydroxy-2-methyl-2-(E)-butenyl 4-diphosphate reductase (dmpp)" reversible="false" fbc:lowerFluxBound="cobra_0_bound" fbc:upperFluxBound="cobra_default_ub">
        <listOfReactants>
          <speciesReference constant="true" species="M_h_c" stoichiometry="1" />
          <speciesReference constant="true" species="M_nadh_c" stoichiometry="1" />
          <speciesReference constant="true" species="M_h2mb4p_c" stoichiometry="1" />
        </listOfReactants>
        <listOfProducts>
          <speciesReference constant="true" species="M_h2o_c" stoichiometry="1" />
          <speciesReference constant="true" species="M_nad_c" stoichiometry="1" />
          <speciesReference constant="true" species="M_dmpp_c" stoichiometry="1" />
        </listOfProducts>
        <fbc:geneProductAssociation>
          <fbc:geneProductRef fbc:geneProduct="G_GSU2604" />
        </fbc:geneProductAssociation>
      </reaction>
      <reaction fast="false" id="R_DMUQ8M" name="3-demethylubiquinone-8 3-O-methyltransferase (ubiquinone 8)" reversible="false" fbc:lowerFluxBound="cobra_0_bound" fbc:upperFluxBound="cobra_default_ub">
        <listOfReactants>
          <speciesReference constant="true" species="M_2omhmb_c" stoichiometry="1" />
          <speciesReference constant="true" species="M_amet_c" stoichiometry="1" />
        </listOfReactants>
        <listOfProducts>
          <speciesReference constant="true" species="M_ubq8_c" stoichiometry="1" />
          <speciesReference constant="true" species="M_ahcys_c" stoichiometry="1" />
        </listOfProducts>
        <fbc:geneProductAssociation>
          <fbc:geneProductRef fbc:geneProduct="G_GSU2437" />
        </fbc:geneProductAssociation>
      </reaction>
      <reaction fast="false" id="R_DOLPMT" name="Dolichyl-phosphate D-mannosyltransferase" reversible="false" fbc:lowerFluxBound="cobra_0_bound" fbc:upperFluxBound="cobra_default_ub">
        <listOfReactants>
          <speciesReference constant="true" species="M_gdpman_c" stoichiometry="1" />
          <speciesReference constant="true" species="M_dolp_c" stoichiometry="1" />
        </listOfReactants>
        <listOfProducts>
          <speciesReference constant="true" species="M_dolmanp_c" stoichiometry="1" />
          <speciesReference constant="true" species="M_gdp_c" stoichiometry="1" />
        </listOfProducts>
        <fbc:geneProductAssociation>
          <fbc:or>
            <fbc:geneProductRef fbc:geneProduct="G_GSU0623" />
            <fbc:geneProductRef fbc:geneProduct="G_GSU2553" />
          </fbc:or>
        </fbc:geneProductAssociation>
      </reaction>
      <reaction fast="false" id="R_DPCOAK" name="dephospho-CoA kinase" reversible="false" fbc:lowerFluxBound="cobra_0_bound" fbc:upperFluxBound="cobra_default_ub">
        <listOfReactants>
          <speciesReference constant="true" species="M_dpcoa_c" stoichiometry="1" />
          <speciesReference constant="true" species="M_atp_c" stoichiometry="1" />
        </listOfReactants>
        <listOfProducts>
          <speciesReference constant="true" species="M_h_c" stoichiometry="1" />
          <speciesReference constant="true" species="M_adp_c" stoichiometry="1" />
          <speciesReference constant="true" species="M_coa_c" stoichiometry="1" />
        </listOfProducts>
        <fbc:geneProductAssociation>
          <fbc:geneProductRef fbc:geneProduct="G_GSU0513" />
        </fbc:geneProductAssociation>
      </reaction>
      <reaction fast="false" id="R_DPR" name="2-dehydropantoate 2-reductase" reversible="false" fbc:lowerFluxBound="cobra_0_bound" fbc:upperFluxBound="cobra_default_ub">
        <listOfReactants>
          <speciesReference constant="true" species="M_2dhp_c" stoichiometry="1" />
          <speciesReference constant="true" species="M_nadph_c" stoichiometry="1" />
          <speciesReference constant="true" species="M_h_c" stoichiometry="1" />
        </listOfReactants>
        <listOfProducts>
          <speciesReference constant="true" species="M_pant__R_c" stoichiometry="1" />
          <speciesReference constant="true" species="M_nadp_c" stoichiometry="1" />
        </listOfProducts>
        <fbc:geneProductAssociation>
          <fbc:geneProductRef fbc:geneProduct="G_GSU2683" />
        </fbc:geneProductAssociation>
      </reaction>
      <reaction fast="false" id="R_DTMPK" name="dTMP kinase" reversible="true" fbc:lowerFluxBound="cobra_default_lb" fbc:upperFluxBound="cobra_default_ub">
        <listOfReactants>
          <speciesReference constant="true" species="M_atp_c" stoichiometry="1" />
          <speciesReference constant="true" species="M_dtmp_c" stoichiometry="1" />
        </listOfReactants>
        <listOfProducts>
          <speciesReference constant="true" species="M_dtdp_c" stoichiometry="1" />
          <speciesReference constant="true" species="M_adp_c" stoichiometry="1" />
        </listOfProducts>
        <fbc:geneProductAssociation>
          <fbc:or>
            <fbc:geneProductRef fbc:geneProduct="G_GSU3301" />
            <fbc:geneProductRef fbc:geneProduct="G_GSU2229" />
          </fbc:or>
        </fbc:geneProductAssociation>
      </reaction>
      <reaction fast="false" id="R_DUTPDP" name="dUTP diphosphatase" reversible="false" fbc:lowerFluxBound="cobra_0_bound" fbc:upperFluxBound="cobra_default_ub">
        <listOfReactants>
          <speciesReference constant="true" species="M_h2o_c" stoichiometry="1" />
          <speciesReference constant="true" species="M_dutp_c" stoichiometry="1" />
        </listOfReactants>
        <listOfProducts>
          <speciesReference constant="true" species="M_ppi_c" stoichiometry="1" />
          <speciesReference constant="true" species="M_dump_c" stoichiometry="1" />
          <speciesReference constant="true" species="M_h_c" stoichiometry="1" />
        </listOfProducts>
        <fbc:geneProductAssociation>
          <fbc:geneProductRef fbc:geneProduct="G_GSU1595" />
        </fbc:geneProductAssociation>
      </reaction>
      <reaction fast="false" id="R_DXPRI" name="1-deoxy-D-xylulose-5-phosphate reductoisomerase" reversible="true" fbc:lowerFluxBound="cobra_default_lb" fbc:upperFluxBound="cobra_default_ub">
        <listOfReactants>
          <speciesReference constant="true" species="M_dxyl5p_c" stoichiometry="1" />
          <speciesReference constant="true" species="M_nadph_c" stoichiometry="1" />
          <speciesReference constant="true" species="M_h_c" stoichiometry="1" />
        </listOfReactants>
        <listOfProducts>
          <speciesReference constant="true" species="M_nadp_c" stoichiometry="1" />
          <speciesReference constant="true" species="M_2me4p_c" stoichiometry="1" />
        </listOfProducts>
        <fbc:geneProductAssociation>
          <fbc:geneProductRef fbc:geneProduct="G_GSU1915" />
        </fbc:geneProductAssociation>
      </reaction>
      <reaction fast="false" id="R_DXPS" name="1-deoxy-D-xylulose 5-phosphate synthase" reversible="false" fbc:lowerFluxBound="cobra_0_bound" fbc:upperFluxBound="cobra_default_ub">
        <listOfReactants>
          <speciesReference constant="true" species="M_pyr_c" stoichiometry="1" />
          <speciesReference constant="true" species="M_h_c" stoichiometry="1" />
          <speciesReference constant="true" species="M_g3p_c" stoichiometry="1" />
        </listOfReactants>
        <listOfProducts>
          <speciesReference constant="true" species="M_dxyl5p_c" stoichiometry="1" />
          <speciesReference constant="true" species="M_co2_c" stoichiometry="1" />
        </listOfProducts>
        <fbc:geneProductAssociation>
          <fbc:or>
            <fbc:geneProductRef fbc:geneProduct="G_GSU1764" />
            <fbc:geneProductRef fbc:geneProduct="G_GSU0686" />
          </fbc:or>
        </fbc:geneProductAssociation>
      </reaction>
      <reaction fast="false" id="R_EDTXS2" name="Endotoxin Synthesis (myristoyl transferase)" reversible="false" fbc:lowerFluxBound="cobra_0_bound" fbc:upperFluxBound="cobra_default_ub">
        <listOfReactants>
          <speciesReference constant="true" species="M_kdo2lipid4L_c" stoichiometry="1" />
          <speciesReference constant="true" species="M_myrsACP_c" stoichiometry="1" />
        </listOfReactants>
        <listOfProducts>
          <speciesReference constant="true" species="M_ACP_c" stoichiometry="1" />
          <speciesReference constant="true" species="M_lipa_c" stoichiometry="1" />
        </listOfProducts>
        <fbc:geneProductAssociation>
          <fbc:geneProductRef fbc:geneProduct="G_GSU3420" />
        </fbc:geneProductAssociation>
      </reaction>
      <reaction fast="false" id="R_EDTXS4" name="Endotoxin Synthesis (myristoyl transferase)" reversible="false" fbc:lowerFluxBound="cobra_0_bound" fbc:upperFluxBound="cobra_default_ub">
        <listOfReactants>
          <speciesReference constant="true" species="M_myrsACP_c" stoichiometry="1" />
          <speciesReference constant="true" species="M_kdo2lipid4p_c" stoichiometry="1" />
        </listOfReactants>
        <listOfProducts>
          <speciesReference constant="true" species="M_ACP_c" stoichiometry="1" />
          <speciesReference constant="true" species="M_lipa_cold_c" stoichiometry="1" />
        </listOfProducts>
        <fbc:geneProductAssociation>
          <fbc:geneProductRef fbc:geneProduct="G_GSU3420" />
        </fbc:geneProductAssociation>
      </reaction>
      <reaction fast="false" id="R_ENO" name="enolase" reversible="true" fbc:lowerFluxBound="cobra_default_lb" fbc:upperFluxBound="cobra_default_ub">
        <listOfReactants>
          <speciesReference constant="true" species="M_2pg_c" stoichiometry="1" />
        </listOfReactants>
        <listOfProducts>
          <speciesReference constant="true" species="M_h2o_c" stoichiometry="1" />
          <speciesReference constant="true" species="M_pep_c" stoichiometry="1" />
        </listOfProducts>
        <fbc:geneProductAssociation>
          <fbc:geneProductRef fbc:geneProduct="G_GSU2286" />
        </fbc:geneProductAssociation>
      </reaction>
      <reaction fast="false" id="R_EPPP" name="exopolyphosphatase" reversible="false" fbc:lowerFluxBound="cobra_0_bound" fbc:upperFluxBound="cobra_default_ub">
        <listOfReactants>
          <speciesReference constant="true" species="M_h2o_c" stoichiometry="1" />
          <speciesReference constant="true" species="M_polypi_c" stoichiometry="1" />
        </listOfReactants>
        <listOfProducts>
          <speciesReference constant="true" species="M_pi_c" stoichiometry="1" />
          <speciesReference constant="true" species="M_h_c" stoichiometry="1" />
        </listOfProducts>
        <fbc:geneProductAssociation>
          <fbc:or>
            <fbc:geneProductRef fbc:geneProduct="G_GSU1741" />
            <fbc:geneProductRef fbc:geneProduct="G_GSU2559" />
          </fbc:or>
        </fbc:geneProductAssociation>
      </reaction>
      <reaction fast="false" id="R_FACOAL140" name="fatty-acid--CoA ligase (tetradecanoate)" reversible="true" fbc:lowerFluxBound="cobra_default_lb" fbc:upperFluxBound="cobra_default_ub">
        <listOfReactants>
          <speciesReference constant="true" species="M_ttdca_c" stoichiometry="1" />
          <speciesReference constant="true" species="M_atp_c" stoichiometry="1" />
          <speciesReference constant="true" species="M_coa_c" stoichiometry="1" />
        </listOfReactants>
        <listOfProducts>
          <speciesReference constant="true" species="M_ppi_c" stoichiometry="1" />
          <speciesReference constant="true" species="M_tdcoa_c" stoichiometry="1" />
          <speciesReference constant="true" species="M_amp_c" stoichiometry="1" />
        </listOfProducts>
        <fbc:geneProductAssociation>
          <fbc:or>
            <fbc:geneProductRef fbc:geneProduct="G_GSU1677" />
            <fbc:geneProductRef fbc:geneProduct="G_GSU1103" />
            <fbc:geneProductRef fbc:geneProduct="G_GSU0229" />
          </fbc:or>
        </fbc:geneProductAssociation>
      </reaction>
      <reaction fast="false" id="R_FACOAL140_LPAREN_ISO_RPAREN_" name="fatty-acid--CoA ligase (Iso-C14:0)" reversible="true" fbc:lowerFluxBound="cobra_default_lb" fbc:upperFluxBound="cobra_default_ub">
        <listOfReactants>
          <speciesReference constant="true" species="M_fa1_c" stoichiometry="1" />
          <speciesReference constant="true" species="M_atp_c" stoichiometry="1" />
          <speciesReference constant="true" species="M_coa_c" stoichiometry="1" />
        </listOfReactants>
        <listOfProducts>
          <speciesReference constant="true" species="M_ppi_c" stoichiometry="1" />
          <speciesReference constant="true" species="M_fa1coa_c" stoichiometry="1" />
          <speciesReference constant="true" species="M_amp_c" stoichiometry="1" />
        </listOfProducts>
        <fbc:geneProductAssociation>
          <fbc:or>
            <fbc:geneProductRef fbc:geneProduct="G_GSU1677" />
            <fbc:geneProductRef fbc:geneProduct="G_GSU1103" />
            <fbc:geneProductRef fbc:geneProduct="G_GSU0229" />
          </fbc:or>
        </fbc:geneProductAssociation>
      </reaction>
      <reaction fast="false" id="R_FACOAL150_LPAREN_anteiso_RPAREN_" name="fatty-acid--CoA ligase (anteiso-C15:0)" reversible="true" fbc:lowerFluxBound="cobra_default_lb" fbc:upperFluxBound="cobra_default_ub">
        <listOfReactants>
          <speciesReference constant="true" species="M_atp_c" stoichiometry="1" />
          <speciesReference constant="true" species="M_fa4_c" stoichiometry="1" />
          <speciesReference constant="true" species="M_coa_c" stoichiometry="1" />
        </listOfReactants>
        <listOfProducts>
          <speciesReference constant="true" species="M_ppi_c" stoichiometry="1" />
          <speciesReference constant="true" species="M_fa4coa_c" stoichiometry="1" />
          <speciesReference constant="true" species="M_amp_c" stoichiometry="1" />
        </listOfProducts>
        <fbc:geneProductAssociation>
          <fbc:or>
            <fbc:geneProductRef fbc:geneProduct="G_GSU1677" />
            <fbc:geneProductRef fbc:geneProduct="G_GSU1103" />
            <fbc:geneProductRef fbc:geneProduct="G_GSU0229" />
          </fbc:or>
        </fbc:geneProductAssociation>
      </reaction>
      <reaction fast="false" id="R_FACOAL150_LPAREN_ISO_RPAREN_" name="fatty-acid--CoA ligase (Iso-C15:0)" reversible="true" fbc:lowerFluxBound="cobra_default_lb" fbc:upperFluxBound="cobra_default_ub">
        <listOfReactants>
          <speciesReference constant="true" species="M_atp_c" stoichiometry="1" />
          <speciesReference constant="true" species="M_coa_c" stoichiometry="1" />
          <speciesReference constant="true" species="M_fa3_c" stoichiometry="1" />
        </listOfReactants>
        <listOfProducts>
          <speciesReference constant="true" species="M_ppi_c" stoichiometry="1" />
          <speciesReference constant="true" species="M_fa3coa_c" stoichiometry="1" />
          <speciesReference constant="true" species="M_amp_c" stoichiometry="1" />
        </listOfProducts>
        <fbc:geneProductAssociation>
          <fbc:or>
            <fbc:geneProductRef fbc:geneProduct="G_GSU1677" />
            <fbc:geneProductRef fbc:geneProduct="G_GSU1103" />
            <fbc:geneProductRef fbc:geneProduct="G_GSU0229" />
          </fbc:or>
        </fbc:geneProductAssociation>
      </reaction>
      <reaction fast="false" id="R_FACOAL160_LPAREN_ISO_RPAREN_" name="fatty-acid--CoA ligase (Iso-C16:0)" reversible="true" fbc:lowerFluxBound="cobra_default_lb" fbc:upperFluxBound="cobra_default_ub">
        <listOfReactants>
          <speciesReference constant="true" species="M_fa6_c" stoichiometry="1" />
          <speciesReference constant="true" species="M_atp_c" stoichiometry="1" />
          <speciesReference constant="true" species="M_coa_c" stoichiometry="1" />
        </listOfReactants>
        <listOfProducts>
          <speciesReference constant="true" species="M_ppi_c" stoichiometry="1" />
          <speciesReference constant="true" species="M_fa6coa_c" stoichiometry="1" />
          <speciesReference constant="true" species="M_amp_c" stoichiometry="1" />
        </listOfProducts>
        <fbc:geneProductAssociation>
          <fbc:or>
            <fbc:geneProductRef fbc:geneProduct="G_GSU1677" />
            <fbc:geneProductRef fbc:geneProduct="G_GSU1103" />
            <fbc:geneProductRef fbc:geneProduct="G_GSU0229" />
          </fbc:or>
        </fbc:geneProductAssociation>
      </reaction>
      <reaction fast="false" id="R_FACOAL160i" name="fatty-acid--CoA ligase (hexadecanoate)" reversible="false" fbc:lowerFluxBound="cobra_0_bound" fbc:upperFluxBound="cobra_default_ub">
        <listOfReactants>
          <speciesReference constant="true" species="M_hdca_c" stoichiometry="1" />
          <speciesReference constant="true" species="M_atp_c" stoichiometry="1" />
          <speciesReference constant="true" species="M_coa_c" stoichiometry="1" />
        </listOfReactants>
        <listOfProducts>
          <speciesReference constant="true" species="M_ppi_c" stoichiometry="1" />
          <speciesReference constant="true" species="M_pmtcoa_c" stoichiometry="1" />
          <speciesReference constant="true" species="M_amp_c" stoichiometry="1" />
        </listOfProducts>
        <fbc:geneProductAssociation>
          <fbc:or>
            <fbc:geneProductRef fbc:geneProduct="G_GSU1677" />
            <fbc:geneProductRef fbc:geneProduct="G_GSU1103" />
            <fbc:geneProductRef fbc:geneProduct="G_GSU0229" />
          </fbc:or>
        </fbc:geneProductAssociation>
      </reaction>
      <reaction fast="false" id="R_FACOAL161_LPAREN_ISO_RPAREN_" name="fatty-acid--CoA ligase (Iso-C16:1)" reversible="true" fbc:lowerFluxBound="cobra_default_lb" fbc:upperFluxBound="cobra_default_ub">
        <listOfReactants>
          <speciesReference constant="true" species="M_atp_c" stoichiometry="1" />
          <speciesReference constant="true" species="M_fa5_c" stoichiometry="1" />
          <speciesReference constant="true" species="M_coa_c" stoichiometry="1" />
        </listOfReactants>
        <listOfProducts>
          <speciesReference constant="true" species="M_ppi_c" stoichiometry="1" />
          <speciesReference constant="true" species="M_fa5coa_c" stoichiometry="1" />
          <speciesReference constant="true" species="M_amp_c" stoichiometry="1" />
        </listOfProducts>
        <fbc:geneProductAssociation>
          <fbc:or>
            <fbc:geneProductRef fbc:geneProduct="G_GSU1677" />
            <fbc:geneProductRef fbc:geneProduct="G_GSU1103" />
            <fbc:geneProductRef fbc:geneProduct="G_GSU0229" />
          </fbc:or>
        </fbc:geneProductAssociation>
      </reaction>
      <reaction fast="false" id="R_FACOAL161i" name="fatty-acid--CoA ligase (hexadecenoate)" reversible="false" fbc:lowerFluxBound="cobra_0_bound" fbc:upperFluxBound="cobra_default_ub">
        <listOfReactants>
          <speciesReference constant="true" species="M_atp_c" stoichiometry="1" />
          <speciesReference constant="true" species="M_coa_c" stoichiometry="1" />
          <speciesReference constant="true" species="M_hdcea_c" stoichiometry="1" />
        </listOfReactants>
        <listOfProducts>
          <speciesReference constant="true" species="M_ppi_c" stoichiometry="1" />
          <speciesReference constant="true" species="M_hdcoa_c" stoichiometry="1" />
          <speciesReference constant="true" species="M_amp_c" stoichiometry="1" />
        </listOfProducts>
        <fbc:geneProductAssociation>
          <fbc:or>
            <fbc:geneProductRef fbc:geneProduct="G_GSU1677" />
            <fbc:geneProductRef fbc:geneProduct="G_GSU1103" />
            <fbc:geneProductRef fbc:geneProduct="G_GSU0229" />
          </fbc:or>
        </fbc:geneProductAssociation>
      </reaction>
      <reaction fast="false" id="R_FACOAL170_LPAREN_anteiso_RPAREN_" name="fatty-acid--CoA ligase (anteiso-C17:0)" reversible="true" fbc:lowerFluxBound="cobra_default_lb" fbc:upperFluxBound="cobra_default_ub">
        <listOfReactants>
          <speciesReference constant="true" species="M_fa12_c" stoichiometry="1" />
          <speciesReference constant="true" species="M_atp_c" stoichiometry="1" />
          <speciesReference constant="true" species="M_coa_c" stoichiometry="1" />
        </listOfReactants>
        <listOfProducts>
          <speciesReference constant="true" species="M_ppi_c" stoichiometry="1" />
          <speciesReference constant="true" species="M_fa12coa_c" stoichiometry="1" />
          <speciesReference constant="true" species="M_amp_c" stoichiometry="1" />
        </listOfProducts>
        <fbc:geneProductAssociation>
          <fbc:or>
            <fbc:geneProductRef fbc:geneProduct="G_GSU1677" />
            <fbc:geneProductRef fbc:geneProduct="G_GSU1103" />
            <fbc:geneProductRef fbc:geneProduct="G_GSU0229" />
          </fbc:or>
        </fbc:geneProductAssociation>
      </reaction>
      <reaction fast="false" id="R_FACOAL170_LPAREN_ISO_RPAREN_" name="fatty-acid--CoA ligase (Iso-C17:0)" reversible="true" fbc:lowerFluxBound="cobra_default_lb" fbc:upperFluxBound="cobra_default_ub">
        <listOfReactants>
          <speciesReference constant="true" species="M_atp_c" stoichiometry="1" />
          <speciesReference constant="true" species="M_coa_c" stoichiometry="1" />
          <speciesReference constant="true" species="M_fa11_c" stoichiometry="1" />
        </listOfReactants>
        <listOfProducts>
          <speciesReference constant="true" species="M_ppi_c" stoichiometry="1" />
          <speciesReference constant="true" species="M_fa11coa_c" stoichiometry="1" />
          <speciesReference constant="true" species="M_amp_c" stoichiometry="1" />
        </listOfProducts>
        <fbc:geneProductAssociation>
          <fbc:or>
            <fbc:geneProductRef fbc:geneProduct="G_GSU1677" />
            <fbc:geneProductRef fbc:geneProduct="G_GSU1103" />
            <fbc:geneProductRef fbc:geneProduct="G_GSU0229" />
          </fbc:or>
        </fbc:geneProductAssociation>
      </reaction>
      <reaction fast="false" id="R_FACOAL171_LPAREN_anteiso_RPAREN_" name="fatty-acid--CoA ligase (anteiso-C17:1)" reversible="true" fbc:lowerFluxBound="cobra_default_lb" fbc:upperFluxBound="cobra_default_ub">
        <listOfReactants>
          <speciesReference constant="true" species="M_atp_c" stoichiometry="1" />
          <speciesReference constant="true" species="M_coa_c" stoichiometry="1" />
          <speciesReference constant="true" species="M_fa10_c" stoichiometry="1" />
        </listOfReactants>
        <listOfProducts>
          <speciesReference constant="true" species="M_ppi_c" stoichiometry="1" />
          <speciesReference constant="true" species="M_fa10coa_c" stoichiometry="1" />
          <speciesReference constant="true" species="M_amp_c" stoichiometry="1" />
        </listOfProducts>
        <fbc:geneProductAssociation>
          <fbc:or>
            <fbc:geneProductRef fbc:geneProduct="G_GSU1677" />
            <fbc:geneProductRef fbc:geneProduct="G_GSU1103" />
            <fbc:geneProductRef fbc:geneProduct="G_GSU0229" />
          </fbc:or>
        </fbc:geneProductAssociation>
      </reaction>
      <reaction fast="false" id="R_FACOAL171_LPAREN_ISO_RPAREN_" name="fatty-acid--CoA ligase (Iso-C17:1)" reversible="true" fbc:lowerFluxBound="cobra_default_lb" fbc:upperFluxBound="cobra_default_ub">
        <listOfReactants>
          <speciesReference constant="true" species="M_fa9_c" stoichiometry="1" />
          <speciesReference constant="true" species="M_atp_c" stoichiometry="1" />
          <speciesReference constant="true" species="M_coa_c" stoichiometry="1" />
        </listOfReactants>
        <listOfProducts>
          <speciesReference constant="true" species="M_ppi_c" stoichiometry="1" />
          <speciesReference constant="true" species="M_fa9coa_c" stoichiometry="1" />
          <speciesReference constant="true" species="M_amp_c" stoichiometry="1" />
        </listOfProducts>
        <fbc:geneProductAssociation>
          <fbc:or>
            <fbc:geneProductRef fbc:geneProduct="G_GSU1677" />
            <fbc:geneProductRef fbc:geneProduct="G_GSU1103" />
            <fbc:geneProductRef fbc:geneProduct="G_GSU0229" />
          </fbc:or>
        </fbc:geneProductAssociation>
      </reaction>
      <reaction fast="false" id="R_FACOAL180i" name="fatty-acid--CoA ligase (octadecanoate)" reversible="false" fbc:lowerFluxBound="cobra_0_bound" fbc:upperFluxBound="cobra_default_ub">
        <listOfReactants>
          <speciesReference constant="true" species="M_ocdca_c" stoichiometry="1" />
          <speciesReference constant="true" species="M_atp_c" stoichiometry="1" />
          <speciesReference constant="true" species="M_coa_c" stoichiometry="1" />
        </listOfReactants>
        <listOfProducts>
          <speciesReference constant="true" species="M_ppi_c" stoichiometry="1" />
          <speciesReference constant="true" species="M_strcoa_c" stoichiometry="1" />
          <speciesReference constant="true" species="M_amp_c" stoichiometry="1" />
        </listOfProducts>
        <fbc:geneProductAssociation>
          <fbc:or>
            <fbc:geneProductRef fbc:geneProduct="G_GSU1677" />
            <fbc:geneProductRef fbc:geneProduct="G_GSU1103" />
            <fbc:geneProductRef fbc:geneProduct="G_GSU0229" />
          </fbc:or>
        </fbc:geneProductAssociation>
      </reaction>
      <reaction fast="false" id="R_FACOAL181i" name="fatty-acid--CoA ligase (octadecenoate)" reversible="false" fbc:lowerFluxBound="cobra_0_bound" fbc:upperFluxBound="cobra_default_ub">
        <listOfReactants>
          <speciesReference constant="true" species="M_ocdcea_c" stoichiometry="1" />
          <speciesReference constant="true" species="M_atp_c" stoichiometry="1" />
          <speciesReference constant="true" species="M_coa_c" stoichiometry="1" />
        </listOfReactants>
        <listOfProducts>
          <speciesReference constant="true" species="M_ppi_c" stoichiometry="1" />
          <speciesReference constant="true" species="M_odecoa_c" stoichiometry="1" />
          <speciesReference constant="true" species="M_amp_c" stoichiometry="1" />
        </listOfProducts>
        <fbc:geneProductAssociation>
          <fbc:or>
            <fbc:geneProductRef fbc:geneProduct="G_GSU1677" />
            <fbc:geneProductRef fbc:geneProduct="G_GSU1103" />
            <fbc:geneProductRef fbc:geneProduct="G_GSU0229" />
          </fbc:or>
        </fbc:geneProductAssociation>
      </reaction>
      <reaction fast="false" id="R_FBA" name="fructose-bisphosphate aldolase" reversible="true" fbc:lowerFluxBound="cobra_default_lb" fbc:upperFluxBound="cobra_default_ub">
        <listOfReactants>
          <speciesReference constant="true" species="M_fdp_c" stoichiometry="1" />
        </listOfReactants>
        <listOfProducts>
          <speciesReference constant="true" species="M_dhap_c" stoichiometry="1" />
          <speciesReference constant="true" species="M_g3p_c" stoichiometry="1" />
        </listOfProducts>
        <fbc:geneProductAssociation>
          <fbc:geneProductRef fbc:geneProduct="G_GSU1245" />
        </fbc:geneProductAssociation>
      </reaction>
      <reaction fast="false" id="R_FBP" name="fructose-bisphosphatase" reversible="false" fbc:lowerFluxBound="cobra_0_bound" fbc:upperFluxBound="cobra_default_ub">
        <listOfReactants>
          <speciesReference constant="true" species="M_h2o_c" stoichiometry="1" />
          <speciesReference constant="true" species="M_fdp_c" stoichiometry="1" />
        </listOfReactants>
        <listOfProducts>
          <speciesReference constant="true" species="M_pi_c" stoichiometry="1" />
          <speciesReference constant="true" species="M_f6p_c" stoichiometry="1" />
        </listOfProducts>
        <fbc:geneProductAssociation>
          <fbc:geneProductRef fbc:geneProduct="G_GSU1651" />
        </fbc:geneProductAssociation>
      </reaction>
      <reaction fast="false" id="R_FCLT" name="Heme B synthesis reaction" reversible="false" fbc:lowerFluxBound="cobra_0_bound" fbc:upperFluxBound="cobra_default_ub">
        <listOfReactants>
          <speciesReference constant="true" species="M_fe2_c" stoichiometry="1" />
          <speciesReference constant="true" species="M_ppp9_c" stoichiometry="1" />
        </listOfReactants>
        <listOfProducts>
          <speciesReference constant="true" species="M_pheme_c" stoichiometry="1" />
          <speciesReference constant="true" species="M_h_c" stoichiometry="1" />
        </listOfProducts>
        <fbc:geneProductAssociation>
          <fbc:geneProductRef fbc:geneProduct="G_GSU3312" />
        </fbc:geneProductAssociation>
      </reaction>
      <reaction fast="false" id="R_FDH5" name="Formate Dehydrogenase (menaquinone-7: 2 protons)" reversible="false" fbc:lowerFluxBound="cobra_0_bound" fbc:upperFluxBound="cobra_default_ub">
        <listOfReactants>
          <speciesReference constant="true" species="M_mqn7_c" stoichiometry="1" />
          <speciesReference constant="true" species="M_h_c" stoichiometry="3" />
          <speciesReference constant="true" species="M_for_c" stoichiometry="1" />
        </listOfReactants>
        <listOfProducts>
          <speciesReference constant="true" species="M_co2_c" stoichiometry="1" />
          <speciesReference constant="true" species="M_mql7_c" stoichiometry="1" />
          <speciesReference constant="true" species="M_h_e" stoichiometry="2" />
        </listOfProducts>
        <fbc:geneProductAssociation>
          <fbc:and>
            <fbc:geneProductRef fbc:geneProduct="G_GSU0779" />
            <fbc:geneProductRef fbc:geneProduct="G_GSU0778" />
            <fbc:geneProductRef fbc:geneProduct="G_GSU0777" />
            <fbc:geneProductRef fbc:geneProduct="G_GSU0880" />
            <fbc:geneProductRef fbc:geneProduct="G_GSU0780" />
          </fbc:and>
        </fbc:geneProductAssociation>
      </reaction>
      <reaction fast="false" id="R_FE2abc" name="iron (II) transport via ABC system" reversible="false" fbc:lowerFluxBound="cobra_0_bound" fbc:upperFluxBound="cobra_default_ub">
        <listOfReactants>
          <speciesReference constant="true" species="M_h2o_c" stoichiometry="1" />
          <speciesReference constant="true" species="M_atp_c" stoichiometry="1" />
          <speciesReference constant="true" species="M_fe2_e" stoichiometry="1" />
        </listOfReactants>
        <listOfProducts>
          <speciesReference constant="true" species="M_pi_c" stoichiometry="1" />
          <speciesReference constant="true" species="M_fe2_c" stoichiometry="1" />
          <speciesReference constant="true" species="M_h_c" stoichiometry="1" />
          <speciesReference constant="true" species="M_adp_c" stoichiometry="1" />
        </listOfProducts>
        <fbc:geneProductAssociation>
          <fbc:or>
            <fbc:geneProductRef fbc:geneProduct="G_GSU1380" />
            <fbc:geneProductRef fbc:geneProduct="G_GSU3268" />
          </fbc:or>
        </fbc:geneProductAssociation>
      </reaction>
      <reaction fast="false" id="R_FERCYT" name="Fe (III) Reductase: G sulfurreducens" reversible="false" fbc:lowerFluxBound="cobra_0_bound" fbc:upperFluxBound="cobra_default_ub">
        <listOfReactants>
          <speciesReference constant="true" species="M_focytcc_c" stoichiometry="1" />
          <speciesReference constant="true" species="M_fe3_e" stoichiometry="1" />
        </listOfReactants>
        <listOfProducts>
          <speciesReference constant="true" species="M_ficytcc_c" stoichiometry="1" />
          <speciesReference constant="true" species="M_fe2_e" stoichiometry="1" />
        </listOfProducts>
      </reaction>
      <reaction fast="false" id="R_FMETTRS" name="Methionyl-tRNA formyltransferase" reversible="false" fbc:lowerFluxBound="cobra_0_bound" fbc:upperFluxBound="cobra_default_ub">
        <listOfReactants>
          <speciesReference constant="true" species="M_mettrna_c" stoichiometry="1" />
          <speciesReference constant="true" species="M_10fthf_c" stoichiometry="1" />
        </listOfReactants>
        <listOfProducts>
          <speciesReference constant="true" species="M_fmettrna_c" stoichiometry="1" />
          <speciesReference constant="true" species="M_thf_c" stoichiometry="1" />
        </listOfProducts>
        <fbc:geneProductAssociation>
          <fbc:geneProductRef fbc:geneProduct="G_GSU0130" />
        </fbc:geneProductAssociation>
      </reaction>
      <reaction fast="false" id="R_FMNAT" name="FMN adenylyltransferase" reversible="false" fbc:lowerFluxBound="cobra_0_bound" fbc:upperFluxBound="cobra_default_ub">
        <listOfReactants>
          <speciesReference constant="true" species="M_h_c" stoichiometry="1" />
          <speciesReference constant="true" species="M_atp_c" stoichiometry="1" />
          <speciesReference constant="true" species="M_fmn_c" stoichiometry="1" />
        </listOfReactants>
        <listOfProducts>
          <speciesReference constant="true" species="M_ppi_c" stoichiometry="1" />
          <speciesReference constant="true" species="M_fad_c" stoichiometry="1" />
        </listOfProducts>
        <fbc:geneProductAssociation>
          <fbc:geneProductRef fbc:geneProduct="G_GSU1487" />
        </fbc:geneProductAssociation>
      </reaction>
      <reaction fast="false" id="R_FNOR" name="ferredoxin-NADP reductase" reversible="true" fbc:lowerFluxBound="cobra_default_lb" fbc:upperFluxBound="cobra_default_ub">
        <listOfReactants>
          <speciesReference constant="true" species="M_fdxr__4_COLON_2_c" stoichiometry="1" />
          <speciesReference constant="true" species="M_h_c" stoichiometry="1" />
          <speciesReference constant="true" species="M_nadp_c" stoichiometry="1" />
        </listOfReactants>
        <listOfProducts>
          <speciesReference constant="true" species="M_nadph_c" stoichiometry="1" />
          <speciesReference constant="true" species="M_fdxo__4_COLON_2_c" stoichiometry="1" />
        </listOfProducts>
        <fbc:geneProductAssociation>
          <fbc:and>
            <fbc:geneProductRef fbc:geneProduct="G_GSU0510" />
            <fbc:geneProductRef fbc:geneProduct="G_GSU0509" />
          </fbc:and>
        </fbc:geneProductAssociation>
      </reaction>
      <reaction fast="false" id="R_FORt2" name="formate transport in via proton symport" reversible="true" fbc:lowerFluxBound="cobra_default_lb" fbc:upperFluxBound="cobra_default_ub">
        <listOfReactants>
          <speciesReference constant="true" species="M_for_e" stoichiometry="1" />
          <speciesReference constant="true" species="M_h_e" stoichiometry="1" />
        </listOfReactants>
        <listOfProducts>
          <speciesReference constant="true" species="M_h_c" stoichiometry="1" />
          <speciesReference constant="true" species="M_for_c" stoichiometry="1" />
        </listOfProducts>
        <fbc:geneProductAssociation>
          <fbc:geneProductRef fbc:geneProduct="G_GSU0234" />
        </fbc:geneProductAssociation>
      </reaction>
      <reaction fast="false" id="R_FRD5" name="succinate dehydrogenase (menaquinone 7)" reversible="true" fbc:lowerFluxBound="cobra_default_lb" fbc:upperFluxBound="cobra_default_ub">
        <listOfReactants>
          <speciesReference constant="true" species="M_mqn7_c" stoichiometry="1" />
          <speciesReference constant="true" species="M_succ_c" stoichiometry="1" />
        </listOfReactants>
        <listOfProducts>
          <speciesReference constant="true" species="M_fum_c" stoichiometry="1" />
          <speciesReference constant="true" species="M_mql7_c" stoichiometry="1" />
        </listOfProducts>
        <fbc:geneProductAssociation>
          <fbc:and>
            <fbc:geneProductRef fbc:geneProduct="G_GSU1178" />
            <fbc:geneProductRef fbc:geneProduct="G_GSU1177" />
            <fbc:geneProductRef fbc:geneProduct="G_GSU1176" />
          </fbc:and>
        </fbc:geneProductAssociation>
      </reaction>
      <reaction fast="false" id="R_FRTT" name="farnesyltranstransferase" reversible="false" fbc:lowerFluxBound="cobra_0_bound" fbc:upperFluxBound="cobra_default_ub">
        <listOfReactants>
          <speciesReference constant="true" species="M_frdp_c" stoichiometry="1" />
          <speciesReference constant="true" species="M_ipdp_c" stoichiometry="1" />
        </listOfReactants>
        <listOfProducts>
          <speciesReference constant="true" species="M_ppi_c" stoichiometry="1" />
          <speciesReference constant="true" species="M_ggdp_c" stoichiometry="1" />
        </listOfProducts>
        <fbc:geneProductAssociation>
          <fbc:geneProductRef fbc:geneProduct="G_GSU1317" />
        </fbc:geneProductAssociation>
      </reaction>
      <reaction fast="false" id="R_FTHFCL" name="5-formyltetrahydrofolate cyclo-ligase" reversible="false" fbc:lowerFluxBound="cobra_0_bound" fbc:upperFluxBound="cobra_default_ub">
        <listOfReactants>
          <speciesReference constant="true" species="M_atp_c" stoichiometry="1" />
          <speciesReference constant="true" species="M_5fothf_c" stoichiometry="1" />
        </listOfReactants>
        <listOfProducts>
          <speciesReference constant="true" species="M_pi_c" stoichiometry="1" />
          <speciesReference constant="true" species="M_methf_c" stoichiometry="1" />
          <speciesReference constant="true" species="M_adp_c" stoichiometry="1" />
        </listOfProducts>
        <fbc:geneProductAssociation>
          <fbc:geneProductRef fbc:geneProduct="G_GSU1136" />
        </fbc:geneProductAssociation>
      </reaction>
      <reaction fast="false" id="R_FUM" name="fumarase" reversible="true" fbc:lowerFluxBound="cobra_default_lb" fbc:upperFluxBound="cobra_default_ub">
        <listOfReactants>
          <speciesReference constant="true" species="M_h2o_c" stoichiometry="1" />
          <speciesReference constant="true" species="M_fum_c" stoichiometry="1" />
        </listOfReactants>
        <listOfProducts>
          <speciesReference constant="true" species="M_mal__L_c" stoichiometry="1" />
        </listOfProducts>
        <fbc:geneProductAssociation>
          <fbc:geneProductRef fbc:geneProduct="G_GSU0994" />
        </fbc:geneProductAssociation>
      </reaction>
      <reaction fast="false" id="R_G1Dx" name="glucose 1-dehydrogenase (NAD)" reversible="false" fbc:lowerFluxBound="cobra_0_bound" fbc:upperFluxBound="cobra_default_ub">
        <listOfReactants>
          <speciesReference constant="true" species="M_glc__D_c" stoichiometry="1" />
          <speciesReference constant="true" species="M_nad_c" stoichiometry="1" />
        </listOfReactants>
        <listOfProducts>
          <speciesReference constant="true" species="M_h_c" stoichiometry="1" />
          <speciesReference constant="true" species="M_nadh_c" stoichiometry="1" />
          <speciesReference constant="true" species="M_g15lac_c" stoichiometry="1" />
        </listOfProducts>
        <fbc:geneProductAssociation>
          <fbc:geneProductRef fbc:geneProduct="G_GSU0696" />
        </fbc:geneProductAssociation>
      </reaction>
      <reaction fast="false" id="R_G1Dy" name="glucose 1-dehydrogenase (NADP)" reversible="false" fbc:lowerFluxBound="cobra_0_bound" fbc:upperFluxBound="cobra_default_ub">
        <listOfReactants>
          <speciesReference constant="true" species="M_glc__D_c" stoichiometry="1" />
          <speciesReference constant="true" species="M_nadp_c" stoichiometry="1" />
        </listOfReactants>
        <listOfProducts>
          <speciesReference constant="true" species="M_nadph_c" stoichiometry="1" />
          <speciesReference constant="true" species="M_h_c" stoichiometry="1" />
          <speciesReference constant="true" species="M_g15lac_c" stoichiometry="1" />
        </listOfProducts>
        <fbc:geneProductAssociation>
          <fbc:geneProductRef fbc:geneProduct="G_GSU0696" />
        </fbc:geneProductAssociation>
      </reaction>
      <reaction fast="false" id="R_G1PACT" name="glucosamine-1-phosphate N-acetyltransferase" reversible="false" fbc:lowerFluxBound="cobra_0_bound" fbc:upperFluxBound="cobra_default_ub">
        <listOfReactants>
          <speciesReference constant="true" species="M_accoa_c" stoichiometry="1" />
          <speciesReference constant="true" species="M_gam1p_c" stoichiometry="1" />
        </listOfReactants>
        <listOfProducts>
          <speciesReference constant="true" species="M_h_c" stoichiometry="1" />
          <speciesReference constant="true" species="M_coa_c" stoichiometry="1" />
          <speciesReference constant="true" species="M_acgam1p_c" stoichiometry="1" />
        </listOfProducts>
        <fbc:geneProductAssociation>
          <fbc:geneProductRef fbc:geneProduct="G_GSU0271" />
        </fbc:geneProductAssociation>
      </reaction>
      <reaction fast="false" id="R_G1PTMT" name="glucose-1-phosphate thymidylyltransferase" reversible="false" fbc:lowerFluxBound="cobra_0_bound" fbc:upperFluxBound="cobra_default_ub">
        <listOfReactants>
          <speciesReference constant="true" species="M_dttp_c" stoichiometry="1" />
          <speciesReference constant="true" species="M_h_c" stoichiometry="1" />
          <speciesReference constant="true" species="M_g1p_c" stoichiometry="1" />
        </listOfReactants>
        <listOfProducts>
          <speciesReference constant="true" species="M_ppi_c" stoichiometry="1" />
          <speciesReference constant="true" species="M_dtdpglc_c" stoichiometry="1" />
        </listOfProducts>
        <fbc:geneProductAssociation>
          <fbc:geneProductRef fbc:geneProduct="G_GSU2083" />
        </fbc:geneProductAssociation>
      </reaction>
      <reaction fast="false" id="R_G1SAT" name="glutamate-1-semialdehyde aminotransferase" reversible="true" fbc:lowerFluxBound="cobra_default_lb" fbc:upperFluxBound="cobra_default_ub">
        <listOfReactants>
          <speciesReference constant="true" species="M_glu1sa_c" stoichiometry="1" />
        </listOfReactants>
        <listOfProducts>
          <speciesReference constant="true" species="M_5aop_c" stoichiometry="1" />
        </listOfProducts>
        <fbc:geneProductAssociation>
          <fbc:geneProductRef fbc:geneProduct="G_GSU0337" />
        </fbc:geneProductAssociation>
      </reaction>
      <reaction fast="false" id="R_G3PD1" name="glycerol-3-phosphate dehydrogenase (NAD)" reversible="true" fbc:lowerFluxBound="cobra_default_lb" fbc:upperFluxBound="cobra_default_ub">
        <listOfReactants>
          <speciesReference constant="true" species="M_glyc3p_c" stoichiometry="1" />
          <speciesReference constant="true" species="M_nad_c" stoichiometry="1" />
        </listOfReactants>
        <listOfProducts>
          <speciesReference constant="true" species="M_h_c" stoichiometry="1" />
          <speciesReference constant="true" species="M_dhap_c" stoichiometry="1" />
          <speciesReference constant="true" species="M_nadh_c" stoichiometry="1" />
        </listOfProducts>
        <fbc:geneProductAssociation>
          <fbc:geneProductRef fbc:geneProduct="G_GSU0006" />
        </fbc:geneProductAssociation>
      </reaction>
      <reaction fast="false" id="R_G3PD2" name="glycerol-3-phosphate dehydrogenase (NADP)" reversible="true" fbc:lowerFluxBound="cobra_default_lb" fbc:upperFluxBound="cobra_default_ub">
        <listOfReactants>
          <speciesReference constant="true" species="M_glyc3p_c" stoichiometry="1" />
          <speciesReference constant="true" species="M_nadp_c" stoichiometry="1" />
        </listOfReactants>
        <listOfProducts>
          <speciesReference constant="true" species="M_nadph_c" stoichiometry="1" />
          <speciesReference constant="true" species="M_h_c" stoichiometry="1" />
          <speciesReference constant="true" species="M_dhap_c" stoichiometry="1" />
        </listOfProducts>
        <fbc:geneProductAssociation>
          <fbc:geneProductRef fbc:geneProduct="G_GSU0006" />
        </fbc:geneProductAssociation>
      </reaction>
      <reaction fast="false" id="R_G3PD4" name="glycerol-3-phosphate dehydrogenase (menaquinone 7)" reversible="false" fbc:lowerFluxBound="cobra_0_bound" fbc:upperFluxBound="cobra_default_ub">
        <listOfReactants>
          <speciesReference constant="true" species="M_glyc3p_c" stoichiometry="1" />
          <speciesReference constant="true" species="M_mqn7_c" stoichiometry="1" />
        </listOfReactants>
        <listOfProducts>
          <speciesReference constant="true" species="M_mql7_c" stoichiometry="1" />
          <speciesReference constant="true" species="M_dhap_c" stoichiometry="1" />
        </listOfProducts>
        <fbc:geneProductAssociation>
          <fbc:geneProductRef fbc:geneProduct="G_GSU2761" />
        </fbc:geneProductAssociation>
      </reaction>
      <reaction fast="false" id="R_G5SADs" name="L-glutamate 5-semialdehyde dehydratase (spontaneous)" reversible="true" fbc:lowerFluxBound="cobra_default_lb" fbc:upperFluxBound="cobra_default_ub">
        <listOfReactants>
          <speciesReference constant="true" species="M_glu5sa_c" stoichiometry="1" />
        </listOfReactants>
        <listOfProducts>
          <speciesReference constant="true" species="M_h2o_c" stoichiometry="1" />
          <speciesReference constant="true" species="M_1pyr5c_c" stoichiometry="1" />
          <speciesReference constant="true" species="M_h_c" stoichiometry="1" />
        </listOfProducts>
      </reaction>
      <reaction fast="false" id="R_G5SD" name="glutamate-5-semialdehyde dehydrogenase" reversible="false" fbc:lowerFluxBound="cobra_0_bound" fbc:upperFluxBound="cobra_default_ub">
        <listOfReactants>
          <speciesReference constant="true" species="M_glu5p_c" stoichiometry="1" />
          <speciesReference constant="true" species="M_h_c" stoichiometry="1" />
          <speciesReference constant="true" species="M_nadph_c" stoichiometry="1" />
        </listOfReactants>
        <listOfProducts>
          <speciesReference constant="true" species="M_pi_c" stoichiometry="1" />
          <speciesReference constant="true" species="M_glu5sa_c" stoichiometry="1" />
          <speciesReference constant="true" species="M_nadp_c" stoichiometry="1" />
        </listOfProducts>
        <fbc:geneProductAssociation>
          <fbc:geneProductRef fbc:geneProduct="G_GSU3211" />
        </fbc:geneProductAssociation>
      </reaction>
      <reaction fast="false" id="R_GALT" name="galactose-1-phosphate uridylyltransferase" reversible="true" fbc:lowerFluxBound="cobra_default_lb" fbc:upperFluxBound="cobra_default_ub">
        <listOfReactants>
          <speciesReference constant="true" species="M_gal1p_c" stoichiometry="1" />
          <speciesReference constant="true" species="M_utp_c" stoichiometry="1" />
          <speciesReference constant="true" species="M_h_c" stoichiometry="1" />
        </listOfReactants>
        <listOfProducts>
          <speciesReference constant="true" species="M_ppi_c" stoichiometry="1" />
          <speciesReference constant="true" species="M_udpgal_c" stoichiometry="1" />
        </listOfProducts>
        <fbc:geneProductAssociation>
          <fbc:geneProductRef fbc:geneProduct="G_GSU3256" />
        </fbc:geneProductAssociation>
      </reaction>
      <reaction fast="false" id="R_GALU" name="UTP-glucose-1-phosphate uridylyltransferase" reversible="true" fbc:lowerFluxBound="cobra_default_lb" fbc:upperFluxBound="cobra_default_ub">
        <listOfReactants>
          <speciesReference constant="true" species="M_utp_c" stoichiometry="1" />
          <speciesReference constant="true" species="M_h_c" stoichiometry="1" />
          <speciesReference constant="true" species="M_g1p_c" stoichiometry="1" />
        </listOfReactants>
        <listOfProducts>
          <speciesReference constant="true" species="M_ppi_c" stoichiometry="1" />
          <speciesReference constant="true" species="M_udpg_c" stoichiometry="1" />
        </listOfProducts>
        <fbc:geneProductAssociation>
          <fbc:geneProductRef fbc:geneProduct="G_GSU0859" />
        </fbc:geneProductAssociation>
      </reaction>
      <reaction fast="false" id="R_GAPD" name="glyceraldehyde-3-phosphate dehydrogenase (NAD)" reversible="true" fbc:lowerFluxBound="cobra_default_lb" fbc:upperFluxBound="cobra_default_ub">
        <listOfReactants>
          <speciesReference constant="true" species="M_pi_c" stoichiometry="1" />
          <speciesReference constant="true" species="M_nad_c" stoichiometry="1" />
          <speciesReference constant="true" species="M_g3p_c" stoichiometry="1" />
        </listOfReactants>
        <listOfProducts>
          <speciesReference constant="true" species="M_13dpg_c" stoichiometry="1" />
          <speciesReference constant="true" species="M_h_c" stoichiometry="1" />
          <speciesReference constant="true" species="M_nadh_c" stoichiometry="1" />
        </listOfProducts>
        <fbc:geneProductAssociation>
          <fbc:geneProductRef fbc:geneProduct="G_GSU1629" />
        </fbc:geneProductAssociation>
      </reaction>
      <reaction fast="false" id="R_GAPDy1" name="glyceraldehyde-3-phosphate dehydrogenase (NADP)" reversible="false" fbc:lowerFluxBound="cobra_0_bound" fbc:upperFluxBound="cobra_default_ub">
        <listOfReactants>
          <speciesReference constant="true" species="M_h2o_c" stoichiometry="1" />
          <speciesReference constant="true" species="M_nadp_c" stoichiometry="1" />
          <speciesReference constant="true" species="M_g3p_c" stoichiometry="1" />
        </listOfReactants>
        <listOfProducts>
          <speciesReference constant="true" species="M_nadph_c" stoichiometry="1" />
          <speciesReference constant="true" species="M_h_c" stoichiometry="2" />
          <speciesReference constant="true" species="M_3pg_c" stoichiometry="1" />
        </listOfProducts>
        <fbc:geneProductAssociation>
          <fbc:geneProductRef fbc:geneProduct="G_GSU1108" />
        </fbc:geneProductAssociation>
      </reaction>
      <reaction fast="false" id="R_GARFT" name="phosphoribosylglycinamide formyltransferase" reversible="true" fbc:lowerFluxBound="cobra_default_lb" fbc:upperFluxBound="cobra_default_ub">
        <listOfReactants>
          <speciesReference constant="true" species="M_gar_c" stoichiometry="1" />
          <speciesReference constant="true" species="M_10fthf_c" stoichiometry="1" />
        </listOfReactants>
        <listOfProducts>
          <speciesReference constant="true" species="M_h_c" stoichiometry="1" />
          <speciesReference constant="true" species="M_fgam_c" stoichiometry="1" />
          <speciesReference constant="true" species="M_thf_c" stoichiometry="1" />
        </listOfProducts>
        <fbc:geneProductAssociation>
          <fbc:geneProductRef fbc:geneProduct="G_GSU1759" />
        </fbc:geneProductAssociation>
      </reaction>
      <reaction fast="false" id="R_GCCa" name="part of glycine-cleavage complex" reversible="false" fbc:lowerFluxBound="cobra_0_bound" fbc:upperFluxBound="cobra_default_ub">
        <listOfReactants>
          <speciesReference constant="true" species="M_h_c" stoichiometry="1" />
          <speciesReference constant="true" species="M_lpro_c" stoichiometry="1" />
          <speciesReference constant="true" species="M_gly_c" stoichiometry="1" />
        </listOfReactants>
        <listOfProducts>
          <speciesReference constant="true" species="M_co2_c" stoichiometry="1" />
          <speciesReference constant="true" species="M_alpro_c" stoichiometry="1" />
        </listOfProducts>
        <fbc:geneProductAssociation>
          <fbc:or>
            <fbc:geneProductRef fbc:geneProduct="G_GSU2018" />
            <fbc:and>
              <fbc:geneProductRef fbc:geneProduct="G_GSU0378" />
              <fbc:geneProductRef fbc:geneProduct="G_GSU0377" />
            </fbc:and>
            <fbc:geneProductRef fbc:geneProduct="G_GSU0376" />
          </fbc:or>
        </fbc:geneProductAssociation>
      </reaction>
      <reaction fast="false" id="R_GCCb" name="part of glycine cleavage complex" reversible="false" fbc:lowerFluxBound="cobra_0_bound" fbc:upperFluxBound="cobra_default_ub">
        <listOfReactants>
          <speciesReference constant="true" species="M_thf_c" stoichiometry="1" />
          <speciesReference constant="true" species="M_alpro_c" stoichiometry="1" />
        </listOfReactants>
        <listOfProducts>
          <speciesReference constant="true" species="M_mlthf_c" stoichiometry="1" />
          <speciesReference constant="true" species="M_dhlpro_c" stoichiometry="1" />
          <speciesReference constant="true" species="M_nh4_c" stoichiometry="1" />
        </listOfProducts>
        <fbc:geneProductAssociation>
          <fbc:geneProductRef fbc:geneProduct="G_GSU0375" />
        </fbc:geneProductAssociation>
      </reaction>
      <reaction fast="false" id="R_GCCc" name="part of glycine-cleavage complex" reversible="false" fbc:lowerFluxBound="cobra_0_bound" fbc:upperFluxBound="cobra_default_ub">
        <listOfReactants>
          <speciesReference constant="true" species="M_nad_c" stoichiometry="1" />
          <speciesReference constant="true" species="M_dhlpro_c" stoichiometry="1" />
        </listOfReactants>
        <listOfProducts>
          <speciesReference constant="true" species="M_h_c" stoichiometry="1" />
          <speciesReference constant="true" species="M_nadh_c" stoichiometry="1" />
          <speciesReference constant="true" species="M_lpro_c" stoichiometry="1" />
        </listOfProducts>
        <fbc:geneProductAssociation>
          <fbc:or>
            <fbc:geneProductRef fbc:geneProduct="G_GSU2588" />
            <fbc:geneProductRef fbc:geneProduct="G_GSU2446" />
          </fbc:or>
        </fbc:geneProductAssociation>
      </reaction>
      <reaction fast="false" id="R_GDMANE" name="GDP-4-dehydro-6-deoxy-D-mannose epimerase" reversible="true" fbc:lowerFluxBound="cobra_default_lb" fbc:upperFluxBound="cobra_default_ub">
        <listOfReactants>
          <speciesReference constant="true" species="M_gdpddm_c" stoichiometry="1" />
        </listOfReactants>
        <listOfProducts>
          <speciesReference constant="true" species="M_gdpofuc_c" stoichiometry="1" />
        </listOfProducts>
        <fbc:geneProductAssociation>
          <fbc:geneProductRef fbc:geneProduct="G_GSU0627" />
        </fbc:geneProductAssociation>
      </reaction>
      <reaction fast="false" id="R_GDPMD" name="GDPmannose 4,6-dehydratase" reversible="false" fbc:lowerFluxBound="cobra_0_bound" fbc:upperFluxBound="cobra_default_ub">
        <listOfReactants>
          <speciesReference constant="true" species="M_gdpman_c" stoichiometry="1" />
        </listOfReactants>
        <listOfProducts>
          <speciesReference constant="true" species="M_h2o_c" stoichiometry="1" />
          <speciesReference constant="true" species="M_gdpddm_c" stoichiometry="1" />
        </listOfProducts>
        <fbc:geneProductAssociation>
          <fbc:geneProductRef fbc:geneProduct="G_GSU0626" />
        </fbc:geneProductAssociation>
      </reaction>
      <reaction fast="false" id="R_GF6PTA" name="glutamine-fructose-6-phosphate transaminase" reversible="false" fbc:lowerFluxBound="cobra_0_bound" fbc:upperFluxBound="cobra_default_ub">
        <listOfReactants>
          <speciesReference constant="true" species="M_f6p_c" stoichiometry="1" />
          <speciesReference constant="true" species="M_gln__L_c" stoichiometry="1" />
        </listOfReactants>
        <listOfProducts>
          <speciesReference constant="true" species="M_glu__L_c" stoichiometry="1" />
          <speciesReference constant="true" species="M_gam6p_c" stoichiometry="1" />
        </listOfProducts>
        <fbc:geneProductAssociation>
          <fbc:geneProductRef fbc:geneProduct="G_GSU0270" />
        </fbc:geneProductAssociation>
      </reaction>
      <reaction fast="false" id="R_GGTT" name="geranylgeranyltranstransferase" reversible="false" fbc:lowerFluxBound="cobra_0_bound" fbc:upperFluxBound="cobra_default_ub">
        <listOfReactants>
          <speciesReference constant="true" species="M_ggdp_c" stoichiometry="1" />
          <speciesReference constant="true" species="M_ipdp_c" stoichiometry="1" />
        </listOfReactants>
        <listOfProducts>
          <speciesReference constant="true" species="M_ppi_c" stoichiometry="1" />
          <speciesReference constant="true" species="M_pendp_c" stoichiometry="1" />
        </listOfProducts>
        <fbc:geneProductAssociation>
          <fbc:geneProductRef fbc:geneProduct="G_GSU1317" />
        </fbc:geneProductAssociation>
      </reaction>
      <reaction fast="false" id="R_GHMT" name="glycine hydroxymethyltransferase" reversible="true" fbc:lowerFluxBound="cobra_default_lb" fbc:upperFluxBound="cobra_default_ub">
        <listOfReactants>
          <speciesReference constant="true" species="M_ser__L_c" stoichiometry="1" />
          <speciesReference constant="true" species="M_thf_c" stoichiometry="1" />
        </listOfReactants>
        <listOfProducts>
          <speciesReference constant="true" species="M_h2o_c" stoichiometry="1" />
          <speciesReference constant="true" species="M_mlthf_c" stoichiometry="1" />
          <speciesReference constant="true" species="M_gly_c" stoichiometry="1" />
        </listOfProducts>
        <fbc:geneProductAssociation>
          <fbc:geneProductRef fbc:geneProduct="G_GSU1607" />
        </fbc:geneProductAssociation>
      </reaction>
      <reaction fast="false" id="R_GK1" name="guanylate kinase (GMP:ATP)" reversible="true" fbc:lowerFluxBound="cobra_default_lb" fbc:upperFluxBound="cobra_default_ub">
        <listOfReactants>
          <speciesReference constant="true" species="M_gmp_c" stoichiometry="1" />
          <speciesReference constant="true" species="M_atp_c" stoichiometry="1" />
        </listOfReactants>
        <listOfProducts>
          <speciesReference constant="true" species="M_adp_c" stoichiometry="1" />
          <speciesReference constant="true" species="M_gdp_c" stoichiometry="1" />
        </listOfProducts>
        <fbc:geneProductAssociation>
          <fbc:geneProductRef fbc:geneProduct="G_GSU2238" />
        </fbc:geneProductAssociation>
      </reaction>
      <reaction fast="false" id="R_GLCP" name="glycogen phosphorylase" reversible="false" fbc:lowerFluxBound="cobra_0_bound" fbc:upperFluxBound="cobra_default_ub">
        <listOfReactants>
          <speciesReference constant="true" species="M_glycogen_c" stoichiometry="1" />
          <speciesReference constant="true" species="M_pi_c" stoichiometry="1" />
        </listOfReactants>
        <listOfProducts>
          <speciesReference constant="true" species="M_g1p_c" stoichiometry="1" />
        </listOfProducts>
        <fbc:geneProductAssociation>
          <fbc:or>
            <fbc:geneProductRef fbc:geneProduct="G_GSU2066" />
            <fbc:geneProductRef fbc:geneProduct="G_GSU0371" />
          </fbc:or>
        </fbc:geneProductAssociation>
      </reaction>
      <reaction fast="false" id="R_GLCS1" name="glycogen synthase (ADPGlc)" reversible="false" fbc:lowerFluxBound="cobra_0_bound" fbc:upperFluxBound="cobra_default_ub">
        <listOfReactants>
          <speciesReference constant="true" species="M_adpglc_c" stoichiometry="1" />
        </listOfReactants>
        <listOfProducts>
          <speciesReference constant="true" species="M_glycogen_c" stoichiometry="1" />
          <speciesReference constant="true" species="M_h_c" stoichiometry="1" />
          <speciesReference constant="true" species="M_adp_c" stoichiometry="1" />
        </listOfProducts>
        <fbc:geneProductAssociation>
          <fbc:or>
            <fbc:geneProductRef fbc:geneProduct="G_GSU3257" />
            <fbc:geneProductRef fbc:geneProduct="G_GSU1023" />
          </fbc:or>
        </fbc:geneProductAssociation>
      </reaction>
      <reaction fast="false" id="R_GLGC" name="glucose-1-phosphate adenylyltransferase" reversible="false" fbc:lowerFluxBound="cobra_0_bound" fbc:upperFluxBound="cobra_default_ub">
        <listOfReactants>
          <speciesReference constant="true" species="M_h_c" stoichiometry="1" />
          <speciesReference constant="true" species="M_atp_c" stoichiometry="1" />
          <speciesReference constant="true" species="M_g1p_c" stoichiometry="1" />
        </listOfReactants>
        <listOfProducts>
          <speciesReference constant="true" species="M_ppi_c" stoichiometry="1" />
          <speciesReference constant="true" species="M_adpglc_c" stoichiometry="1" />
        </listOfProducts>
      </reaction>
      <reaction fast="false" id="R_GLNabc" name="L-glutamine transport via ABC system" reversible="false" fbc:lowerFluxBound="cobra_0_bound" fbc:upperFluxBound="cobra_default_ub">
        <listOfReactants>
          <speciesReference constant="true" species="M_h2o_c" stoichiometry="1" />
          <speciesReference constant="true" species="M_gln__L_e" stoichiometry="1" />
          <speciesReference constant="true" species="M_atp_c" stoichiometry="1" />
        </listOfReactants>
        <listOfProducts>
          <speciesReference constant="true" species="M_pi_c" stoichiometry="1" />
          <speciesReference constant="true" species="M_h_c" stoichiometry="1" />
          <speciesReference constant="true" species="M_adp_c" stoichiometry="1" />
          <speciesReference constant="true" species="M_gln__L_c" stoichiometry="1" />
        </listOfProducts>
        <fbc:geneProductAssociation>
          <fbc:or>
            <fbc:geneProductRef fbc:geneProduct="G_GSU3404" />
            <fbc:geneProductRef fbc:geneProduct="G_GSU3405" />
            <fbc:geneProductRef fbc:geneProduct="G_GSU2649" />
            <fbc:geneProductRef fbc:geneProduct="G_GSU3406" />
            <fbc:geneProductRef fbc:geneProduct="G_GSU2650" />
            <fbc:geneProductRef fbc:geneProduct="G_GSU2651" />
          </fbc:or>
        </fbc:geneProductAssociation>
      </reaction>
      <reaction fast="false" id="R_GLNS" name="glutamine synthetase" reversible="false" fbc:lowerFluxBound="cobra_0_bound" fbc:upperFluxBound="cobra_default_ub">
        <listOfReactants>
          <speciesReference constant="true" species="M_glu__L_c" stoichiometry="1" />
          <speciesReference constant="true" species="M_atp_c" stoichiometry="1" />
          <speciesReference constant="true" species="M_nh4_c" stoichiometry="1" />
        </listOfReactants>
        <listOfProducts>
          <speciesReference constant="true" species="M_pi_c" stoichiometry="1" />
          <speciesReference constant="true" species="M_h_c" stoichiometry="1" />
          <speciesReference constant="true" species="M_adp_c" stoichiometry="1" />
          <speciesReference constant="true" species="M_gln__L_c" stoichiometry="1" />
        </listOfProducts>
        <fbc:geneProductAssociation>
          <fbc:geneProductRef fbc:geneProduct="G_GSU1835" />
        </fbc:geneProductAssociation>
      </reaction>
      <reaction fast="false" id="R_GLNSP3i" name="glutamine synthetase (uaagmda)" reversible="false" fbc:lowerFluxBound="cobra_0_bound" fbc:upperFluxBound="cobra_default_ub">
        <listOfReactants>
          <speciesReference constant="true" species="M_uaagmda_c" stoichiometry="1" />
          <speciesReference constant="true" species="M_atp_c" stoichiometry="1" />
          <speciesReference constant="true" species="M_nh4_c" stoichiometry="1" />
        </listOfReactants>
        <listOfProducts>
          <speciesReference constant="true" species="M_uaagtmda_c" stoichiometry="1" />
          <speciesReference constant="true" species="M_h_c" stoichiometry="1" />
          <speciesReference constant="true" species="M_adp_c" stoichiometry="1" />
          <speciesReference constant="true" species="M_pi_c" stoichiometry="1" />
        </listOfProducts>
        <fbc:geneProductAssociation>
          <fbc:geneProductRef fbc:geneProduct="G_GSU1835" />
        </fbc:geneProductAssociation>
      </reaction>
      <reaction fast="false" id="R_GLNTRS" name="Glutaminyl-tRNA synthetase" reversible="false" fbc:lowerFluxBound="cobra_0_bound" fbc:upperFluxBound="cobra_default_ub">
        <listOfReactants>
          <speciesReference constant="true" species="M_trnagln_c" stoichiometry="1" />
          <speciesReference constant="true" species="M_atp_c" stoichiometry="1" />
          <speciesReference constant="true" species="M_gln__L_c" stoichiometry="1" />
        </listOfReactants>
        <listOfProducts>
          <speciesReference constant="true" species="M_ppi_c" stoichiometry="1" />
          <speciesReference constant="true" species="M_glntrna_c" stoichiometry="1" />
          <speciesReference constant="true" species="M_amp_c" stoichiometry="1" />
        </listOfProducts>
        <fbc:geneProductAssociation>
          <fbc:geneProductRef fbc:geneProduct="G_GSU3366" />
        </fbc:geneProductAssociation>
      </reaction>
      <reaction fast="false" id="R_GLU5K" name="glutamate 5-kinase" reversible="false" fbc:lowerFluxBound="cobra_0_bound" fbc:upperFluxBound="cobra_default_ub">
        <listOfReactants>
          <speciesReference constant="true" species="M_glu__L_c" stoichiometry="1" />
          <speciesReference constant="true" species="M_atp_c" stoichiometry="1" />
        </listOfReactants>
        <listOfProducts>
          <speciesReference constant="true" species="M_glu5p_c" stoichiometry="1" />
          <speciesReference constant="true" species="M_adp_c" stoichiometry="1" />
        </listOfProducts>
        <fbc:geneProductAssociation>
          <fbc:geneProductRef fbc:geneProduct="G_GSU3212" />
        </fbc:geneProductAssociation>
      </reaction>
      <reaction fast="false" id="R_GLUADT" name="glutaminyl-tRNA synthase (glutamine-hydrolysing)" reversible="false" fbc:lowerFluxBound="cobra_0_bound" fbc:upperFluxBound="cobra_default_ub">
        <listOfReactants>
          <speciesReference constant="true" species="M_h2o_c" stoichiometry="1" />
          <speciesReference constant="true" species="M_glutrna_c" stoichiometry="1" />
          <speciesReference constant="true" species="M_atp_c" stoichiometry="1" />
          <speciesReference constant="true" species="M_gln__L_c" stoichiometry="1" />
        </listOfReactants>
        <listOfProducts>
          <speciesReference constant="true" species="M_glu__L_c" stoichiometry="1" />
          <speciesReference constant="true" species="M_pi_c" stoichiometry="1" />
          <speciesReference constant="true" species="M_h_c" stoichiometry="1" />
          <speciesReference constant="true" species="M_adp_c" stoichiometry="1" />
          <speciesReference constant="true" species="M_glntrna_c" stoichiometry="1" />
        </listOfProducts>
        <fbc:geneProductAssociation>
          <fbc:and>
            <fbc:geneProductRef fbc:geneProduct="G_GSU3380" />
            <fbc:geneProductRef fbc:geneProduct="G_GSU3381" />
            <fbc:geneProductRef fbc:geneProduct="G_GSU3383" />
          </fbc:and>
        </fbc:geneProductAssociation>
      </reaction>
      <reaction fast="false" id="R_GLUDx" name="glutamate dehydrogenase (NAD)" reversible="true" fbc:lowerFluxBound="cobra_default_lb" fbc:upperFluxBound="cobra_default_ub">
        <listOfReactants>
          <speciesReference constant="true" species="M_h2o_c" stoichiometry="1" />
          <speciesReference constant="true" species="M_glu__L_c" stoichiometry="1" />
          <speciesReference constant="true" species="M_nad_c" stoichiometry="1" />
        </listOfReactants>
        <listOfProducts>
          <speciesReference constant="true" species="M_akg_c" stoichiometry="1" />
          <speciesReference constant="true" species="M_h_c" stoichiometry="1" />
          <speciesReference constant="true" species="M_nadh_c" stoichiometry="1" />
          <speciesReference constant="true" species="M_nh4_c" stoichiometry="1" />
        </listOfProducts>
        <fbc:geneProductAssociation>
          <fbc:geneProductRef fbc:geneProduct="G_GSU1564" />
        </fbc:geneProductAssociation>
      </reaction>
      <reaction fast="false" id="R_GLUDy" name="glutamate dehydrogenase (NADP)" reversible="true" fbc:lowerFluxBound="cobra_default_lb" fbc:upperFluxBound="cobra_default_ub">
        <listOfReactants>
          <speciesReference constant="true" species="M_h2o_c" stoichiometry="1" />
          <speciesReference constant="true" species="M_glu__L_c" stoichiometry="1" />
          <speciesReference constant="true" species="M_nadp_c" stoichiometry="1" />
        </listOfReactants>
        <listOfProducts>
          <speciesReference constant="true" species="M_akg_c" stoichiometry="1" />
          <speciesReference constant="true" species="M_h_c" stoichiometry="1" />
          <speciesReference constant="true" species="M_nadph_c" stoichiometry="1" />
          <speciesReference constant="true" species="M_nh4_c" stoichiometry="1" />
        </listOfProducts>
        <fbc:geneProductAssociation>
          <fbc:geneProductRef fbc:geneProduct="G_GSU1305" />
        </fbc:geneProductAssociation>
      </reaction>
      <reaction fast="false" id="R_GLUN" name="glutaminase" reversible="false" fbc:lowerFluxBound="cobra_0_bound" fbc:upperFluxBound="cobra_default_ub">
        <listOfReactants>
          <speciesReference constant="true" species="M_h2o_c" stoichiometry="1" />
          <speciesReference constant="true" species="M_gln__L_c" stoichiometry="1" />
        </listOfReactants>
        <listOfProducts>
          <speciesReference constant="true" species="M_glu__L_c" stoichiometry="1" />
          <speciesReference constant="true" species="M_nh4_c" stoichiometry="1" />
        </listOfProducts>
        <fbc:geneProductAssociation>
          <fbc:geneProductRef fbc:geneProduct="G_GSU0936" />
        </fbc:geneProductAssociation>
      </reaction>
      <reaction fast="false" id="R_GLUPRT" name="glutamine phosphoribosyldiphosphate amidotransferase" reversible="false" fbc:lowerFluxBound="cobra_0_bound" fbc:upperFluxBound="cobra_default_ub">
        <listOfReactants>
          <speciesReference constant="true" species="M_h2o_c" stoichiometry="1" />
          <speciesReference constant="true" species="M_prpp_c" stoichiometry="1" />
          <speciesReference constant="true" species="M_gln__L_c" stoichiometry="1" />
        </listOfReactants>
        <listOfProducts>
          <speciesReference constant="true" species="M_glu__L_c" stoichiometry="1" />
          <speciesReference constant="true" species="M_ppi_c" stoichiometry="1" />
          <speciesReference constant="true" species="M_pram_c" stoichiometry="1" />
        </listOfProducts>
        <fbc:geneProductAssociation>
          <fbc:geneProductRef fbc:geneProduct="G_GSU1636" />
        </fbc:geneProductAssociation>
      </reaction>
      <reaction fast="false" id="R_GLUR" name="glutamate racemase" reversible="true" fbc:lowerFluxBound="cobra_default_lb" fbc:upperFluxBound="cobra_default_ub">
        <listOfReactants>
          <speciesReference constant="true" species="M_glu__D_c" stoichiometry="1" />
        </listOfReactants>
        <listOfProducts>
          <speciesReference constant="true" species="M_glu__L_c" stoichiometry="1" />
        </listOfProducts>
        <fbc:geneProductAssociation>
          <fbc:geneProductRef fbc:geneProduct="G_GSU2923" />
        </fbc:geneProductAssociation>
      </reaction>
      <reaction fast="false" id="R_GLUSx" name="glutamate synthase (NADH2)" reversible="false" fbc:lowerFluxBound="cobra_0_bound" fbc:upperFluxBound="cobra_default_ub">
        <listOfReactants>
          <speciesReference constant="true" species="M_akg_c" stoichiometry="1" />
          <speciesReference constant="true" species="M_h_c" stoichiometry="1" />
          <speciesReference constant="true" species="M_nadh_c" stoichiometry="1" />
          <speciesReference constant="true" species="M_gln__L_c" stoichiometry="1" />
        </listOfReactants>
        <listOfProducts>
          <speciesReference constant="true" species="M_glu__L_c" stoichiometry="2" />
          <speciesReference constant="true" species="M_nad_c" stoichiometry="1" />
        </listOfProducts>
        <fbc:geneProductAssociation>
          <fbc:and>
            <fbc:geneProductRef fbc:geneProduct="G_GSU1237" />
            <fbc:geneProductRef fbc:geneProduct="G_GSU1236" />
            <fbc:geneProductRef fbc:geneProduct="G_GSU1238" />
            <fbc:geneProductRef fbc:geneProduct="G_GSU1239" />
          </fbc:and>
        </fbc:geneProductAssociation>
      </reaction>
      <reaction fast="false" id="R_GLUSz" name="glutamate synthase (Ferredoxin)" reversible="true" fbc:lowerFluxBound="cobra_default_lb" fbc:upperFluxBound="cobra_default_ub">
        <listOfReactants>
          <speciesReference constant="true" species="M_fdxr__4_COLON_2_c" stoichiometry="1" />
          <speciesReference constant="true" species="M_akg_c" stoichiometry="1" />
          <speciesReference constant="true" species="M_h_c" stoichiometry="2" />
          <speciesReference constant="true" species="M_gln__L_c" stoichiometry="1" />
        </listOfReactants>
        <listOfProducts>
          <speciesReference constant="true" species="M_glu__L_c" stoichiometry="2" />
          <speciesReference constant="true" species="M_fdxo__4_COLON_2_c" stoichiometry="1" />
        </listOfProducts>
        <fbc:geneProductAssociation>
          <fbc:geneProductRef fbc:geneProduct="G_GSU3450" />
        </fbc:geneProductAssociation>
      </reaction>
      <reaction fast="false" id="R_GLUTRR" name="glutamyl-tRNA reductase" reversible="false" fbc:lowerFluxBound="cobra_0_bound" fbc:upperFluxBound="cobra_default_ub">
        <listOfReactants>
          <speciesReference constant="true" species="M_nadph_c" stoichiometry="1" />
          <speciesReference constant="true" species="M_h_c" stoichiometry="1" />
          <speciesReference constant="true" species="M_glutrna_c" stoichiometry="1" />
        </listOfReactants>
        <listOfProducts>
          <speciesReference constant="true" species="M_trnaglu_c" stoichiometry="1" />
          <speciesReference constant="true" species="M_nadp_c" stoichiometry="1" />
          <speciesReference constant="true" species="M_glu1sa_c" stoichiometry="1" />
        </listOfProducts>
        <fbc:geneProductAssociation>
          <fbc:geneProductRef fbc:geneProduct="G_GSU3284" />
        </fbc:geneProductAssociation>
      </reaction>
      <reaction fast="false" id="R_GLUTRS" name="Glutamyl-tRNA synthetase" reversible="false" fbc:lowerFluxBound="cobra_0_bound" fbc:upperFluxBound="cobra_default_ub">
        <listOfReactants>
          <speciesReference constant="true" species="M_glu__L_c" stoichiometry="1" />
          <speciesReference constant="true" species="M_trnaglu_c" stoichiometry="1" />
          <speciesReference constant="true" species="M_atp_c" stoichiometry="1" />
        </listOfReactants>
        <listOfProducts>
          <speciesReference constant="true" species="M_ppi_c" stoichiometry="1" />
          <speciesReference constant="true" species="M_glutrna_c" stoichiometry="1" />
          <speciesReference constant="true" species="M_amp_c" stoichiometry="1" />
        </listOfProducts>
        <fbc:geneProductAssociation>
          <fbc:or>
            <fbc:geneProductRef fbc:geneProduct="G_GSU1329" />
            <fbc:geneProductRef fbc:geneProduct="G_GSU1219" />
          </fbc:or>
        </fbc:geneProductAssociation>
      </reaction>
      <reaction fast="false" id="R_GLYCLTt2r" name="glycolate transport via proton symport, reversible" reversible="true" fbc:lowerFluxBound="cobra_default_lb" fbc:upperFluxBound="cobra_default_ub">
        <listOfReactants>
          <speciesReference constant="true" species="M_h_e" stoichiometry="1" />
          <speciesReference constant="true" species="M_glyclt_e" stoichiometry="1" />
        </listOfReactants>
        <listOfProducts>
          <speciesReference constant="true" species="M_glyclt_c" stoichiometry="1" />
          <speciesReference constant="true" species="M_h_c" stoichiometry="1" />
        </listOfProducts>
        <fbc:geneProductAssociation>
          <fbc:or>
            <fbc:geneProductRef fbc:geneProduct="G_GSU1622" />
            <fbc:geneProductRef fbc:geneProduct="G_GSU0226" />
          </fbc:or>
        </fbc:geneProductAssociation>
      </reaction>
      <reaction fast="false" id="R_GLYCTO10" name="glycolate oxidase" reversible="false" fbc:lowerFluxBound="cobra_0_bound" fbc:upperFluxBound="cobra_default_ub">
        <listOfReactants>
          <speciesReference constant="true" species="M_glyclt_c" stoichiometry="1" />
          <speciesReference constant="true" species="M_o2_c" stoichiometry="1" />
        </listOfReactants>
        <listOfProducts>
          <speciesReference constant="true" species="M_glx_c" stoichiometry="1" />
          <speciesReference constant="true" species="M_h2o2_c" stoichiometry="1" />
        </listOfProducts>
        <fbc:geneProductAssociation>
          <fbc:or>
            <fbc:and>
              <fbc:geneProductRef fbc:geneProduct="G_GSU1624" />
              <fbc:geneProductRef fbc:geneProduct="G_GSU1623" />
            </fbc:and>
            <fbc:and>
              <fbc:geneProductRef fbc:geneProduct="G_GSU3297" />
              <fbc:geneProductRef fbc:geneProduct="G_GSU3296" />
            </fbc:and>
          </fbc:or>
        </fbc:geneProductAssociation>
      </reaction>
      <reaction fast="false" id="R_GLYCTO2" name="Glycolate oxidase" reversible="false" fbc:lowerFluxBound="cobra_0_bound" fbc:upperFluxBound="cobra_default_ub">
        <listOfReactants>
          <speciesReference constant="true" species="M_ubq8_c" stoichiometry="1" />
          <speciesReference constant="true" species="M_glyclt_c" stoichiometry="1" />
        </listOfReactants>
        <listOfProducts>
          <speciesReference constant="true" species="M_ubq8h2_c" stoichiometry="1" />
          <speciesReference constant="true" species="M_glx_c" stoichiometry="1" />
        </listOfProducts>
        <fbc:geneProductAssociation>
          <fbc:or>
            <fbc:and>
              <fbc:geneProductRef fbc:geneProduct="G_GSU1624" />
              <fbc:geneProductRef fbc:geneProduct="G_GSU1623" />
            </fbc:and>
            <fbc:and>
              <fbc:geneProductRef fbc:geneProduct="G_GSU3297" />
              <fbc:geneProductRef fbc:geneProduct="G_GSU3296" />
            </fbc:and>
          </fbc:or>
        </fbc:geneProductAssociation>
      </reaction>
      <reaction fast="false" id="R_GLYCTO3" name="Glycolate oxidase" reversible="false" fbc:lowerFluxBound="cobra_0_bound" fbc:upperFluxBound="cobra_default_ub">
        <listOfReactants>
          <speciesReference constant="true" species="M_glyclt_c" stoichiometry="1" />
          <speciesReference constant="true" species="M_mqn8_c" stoichiometry="1" />
        </listOfReactants>
        <listOfProducts>
          <speciesReference constant="true" species="M_mql8_c" stoichiometry="1" />
          <speciesReference constant="true" species="M_glx_c" stoichiometry="1" />
        </listOfProducts>
        <fbc:geneProductAssociation>
          <fbc:or>
            <fbc:and>
              <fbc:geneProductRef fbc:geneProduct="G_GSU1624" />
              <fbc:geneProductRef fbc:geneProduct="G_GSU1623" />
            </fbc:and>
            <fbc:and>
              <fbc:geneProductRef fbc:geneProduct="G_GSU3297" />
              <fbc:geneProductRef fbc:geneProduct="G_GSU3296" />
            </fbc:and>
          </fbc:or>
        </fbc:geneProductAssociation>
      </reaction>
      <reaction fast="false" id="R_GLYCTO4" name="Glycolate oxidase" reversible="false" fbc:lowerFluxBound="cobra_0_bound" fbc:upperFluxBound="cobra_default_ub">
        <listOfReactants>
          <speciesReference constant="true" species="M_glyclt_c" stoichiometry="1" />
          <speciesReference constant="true" species="M_2dmmq8_c" stoichiometry="1" />
        </listOfReactants>
        <listOfProducts>
          <speciesReference constant="true" species="M_2dmmql8_c" stoichiometry="1" />
          <speciesReference constant="true" species="M_glx_c" stoichiometry="1" />
        </listOfProducts>
        <fbc:geneProductAssociation>
          <fbc:or>
            <fbc:and>
              <fbc:geneProductRef fbc:geneProduct="G_GSU1624" />
              <fbc:geneProductRef fbc:geneProduct="G_GSU1623" />
            </fbc:and>
            <fbc:and>
              <fbc:geneProductRef fbc:geneProduct="G_GSU3297" />
              <fbc:geneProductRef fbc:geneProduct="G_GSU3296" />
            </fbc:and>
          </fbc:or>
        </fbc:geneProductAssociation>
      </reaction>
      <reaction fast="false" id="R_GLYD" name="glycerate dehydrogenase" reversible="true" fbc:lowerFluxBound="cobra_default_lb" fbc:upperFluxBound="cobra_default_ub">
        <listOfReactants>
          <speciesReference constant="true" species="M_h_c" stoichiometry="1" />
          <speciesReference constant="true" species="M_nadh_c" stoichiometry="1" />
          <speciesReference constant="true" species="M_hpyr_c" stoichiometry="1" />
        </listOfReactants>
        <listOfProducts>
          <speciesReference constant="true" species="M_nad_c" stoichiometry="1" />
          <speciesReference constant="true" species="M_glyc__R_c" stoichiometry="1" />
        </listOfProducts>
        <fbc:geneProductAssociation>
          <fbc:geneProductRef fbc:geneProduct="G_GSU1672" />
        </fbc:geneProductAssociation>
      </reaction>
      <reaction fast="false" id="R_GLYK" name="glycerol kinase" reversible="false" fbc:lowerFluxBound="cobra_0_bound" fbc:upperFluxBound="cobra_default_ub">
        <listOfReactants>
          <speciesReference constant="true" species="M_glyc_c" stoichiometry="1" />
          <speciesReference constant="true" species="M_atp_c" stoichiometry="1" />
        </listOfReactants>
        <listOfProducts>
          <speciesReference constant="true" species="M_glyc3p_c" stoichiometry="1" />
          <speciesReference constant="true" species="M_h_c" stoichiometry="1" />
          <speciesReference constant="true" species="M_adp_c" stoichiometry="1" />
        </listOfProducts>
        <fbc:geneProductAssociation>
          <fbc:geneProductRef fbc:geneProduct="G_GSU2762" />
        </fbc:geneProductAssociation>
      </reaction>
      <reaction fast="false" id="R_GLYTRS" name="Glycyl-tRNA synthetase" reversible="false" fbc:lowerFluxBound="cobra_0_bound" fbc:upperFluxBound="cobra_default_ub">
        <listOfReactants>
          <speciesReference constant="true" species="M_trnagly_c" stoichiometry="1" />
          <speciesReference constant="true" species="M_atp_c" stoichiometry="1" />
          <speciesReference constant="true" species="M_gly_c" stoichiometry="1" />
        </listOfReactants>
        <listOfProducts>
          <speciesReference constant="true" species="M_ppi_c" stoichiometry="1" />
          <speciesReference constant="true" species="M_glytrna_c" stoichiometry="1" />
          <speciesReference constant="true" species="M_amp_c" stoichiometry="1" />
        </listOfProducts>
        <fbc:geneProductAssociation>
          <fbc:and>
            <fbc:geneProductRef fbc:geneProduct="G_GSU0579" />
            <fbc:geneProductRef fbc:geneProduct="G_GSU0578" />
          </fbc:and>
        </fbc:geneProductAssociation>
      </reaction>
      <reaction fast="false" id="R_GMHEPAT" name="D-glycero-D-manno-hepose 1-phosphate adenyltransferase" reversible="false" fbc:lowerFluxBound="cobra_0_bound" fbc:upperFluxBound="cobra_default_ub">
        <listOfReactants>
          <speciesReference constant="true" species="M_gmh1p_c" stoichiometry="1" />
          <speciesReference constant="true" species="M_h_c" stoichiometry="1" />
          <speciesReference constant="true" species="M_atp_c" stoichiometry="1" />
        </listOfReactants>
        <listOfProducts>
          <speciesReference constant="true" species="M_ppi_c" stoichiometry="1" />
          <speciesReference constant="true" species="M_adphep__D_COMMA_D_c" stoichiometry="1" />
        </listOfProducts>
        <fbc:geneProductAssociation>
          <fbc:geneProductRef fbc:geneProduct="G_GSU2085" />
        </fbc:geneProductAssociation>
      </reaction>
      <reaction fast="false" id="R_GMHEPK" name="D-glycero-D-manno-heptose 7-phosphate kinase" reversible="false" fbc:lowerFluxBound="cobra_0_bound" fbc:upperFluxBound="cobra_default_ub">
        <listOfReactants>
          <speciesReference constant="true" species="M_gmh7p_c" stoichiometry="1" />
          <speciesReference constant="true" species="M_atp_c" stoichiometry="1" />
        </listOfReactants>
        <listOfProducts>
          <speciesReference constant="true" species="M_gmh17bp_c" stoichiometry="1" />
          <speciesReference constant="true" species="M_h_c" stoichiometry="1" />
          <speciesReference constant="true" species="M_adp_c" stoichiometry="1" />
        </listOfProducts>
        <fbc:geneProductAssociation>
[truncated: 369,070 more chars]
