# Supplementary material for: Do genome-scale models need exact solvers or clearer standards?
Source: Mol Syst Biol. 2015 Oct 14;11(10):831. doi: 10.15252/msb.20156157 (PMC4631202; doi:10.15252/msb.20156157)
Supplement: Supplementary file 2 — Dataset EV1 [file msb0011-0831-sd2.zip › m_model_collection-master/sbml3/iKF1028.xml]

<?xml version='1.0' encoding='UTF-8'?>
<sbml xmlns:fbc="http://www.sbml.org/sbml/level3/version1/fbc/version2" level="3" sboTerm="SBO:0000624" version="1" xmlns="http://www.sbml.org/sbml/level3/version1/core" fbc:required="false">
  <model id="iKF1028" fbc:strict="true">
    <listOfUnitDefinitions>
      <unitDefinition id="mmol_per_gDW_per_hr">
        <listOfUnits>
          <unit exponent="1" kind="mole" multiplier="1" scale="-3" />
          <unit exponent="-1" kind="gram" multiplier="1" scale="0" />
          <unit exponent="-1" kind="second" multiplier="3600" scale="0" />
        </listOfUnits>
      </unitDefinition>
    </listOfUnitDefinitions>
    <fbc:listOfObjectives fbc:activeObjective="obj">
      <fbc:objective fbc:id="obj" fbc:type="maximize">
        <fbc:listOfFluxObjectives>
          <fbc:fluxObjective fbc:coefficient="1" fbc:reaction="R_EX_C9323" />
        </fbc:listOfFluxObjectives>
      </fbc:objective>
    </fbc:listOfObjectives>
    <listOfParameters>
      <parameter constant="true" id="cobra_default_lb" sboTerm="SBO:0000626" units="mmol_per_gDW_per_hr" value="-999999" />
      <parameter constant="true" id="cobra_default_ub" sboTerm="SBO:0000626" units="mmol_per_gDW_per_hr" value="999999" />
      <parameter constant="true" id="cobra_0_bound" sboTerm="SBO:0000626" units="mmol_per_gDW_per_hr" value="0" />
      <parameter constant="true" id="R_IR00061_upper_bound" sboTerm="SBO:0000625" units="mmol_per_gDW_per_hr" value="13" />
      <parameter constant="true" id="R_IR00061_lower_bound" sboTerm="SBO:0000625" units="mmol_per_gDW_per_hr" value="13" />
      <parameter constant="true" id="R_EX_EC0300_lower_bound" sboTerm="SBO:0000625" units="mmol_per_gDW_per_hr" value="-1" />
      <parameter constant="true" id="R_EX_EC0027_lower_bound" sboTerm="SBO:0000625" units="mmol_per_gDW_per_hr" value="-10" />
      <parameter constant="true" id="R_EX_EC0007_lower_bound" sboTerm="SBO:0000625" units="mmol_per_gDW_per_hr" value="-18.5" />
    </listOfParameters>
    <listOfCompartments>
      <compartment constant="true" id="Cytosol" name="" />
      <compartment constant="true" id="Extra_organism" name="" />
    </listOfCompartments>
    <listOfSpecies>
      <species boundaryCondition="false" compartment="Extra_organism" constant="false" hasOnlySubstanceUnits="false" id="M_EC0127" name="(S)-Malate[e]" fbc:charge="-2" />
      <species boundaryCondition="false" compartment="Extra_organism" constant="false" hasOnlySubstanceUnits="false" id="M_EC0033" name="Glycine[e]" fbc:charge="0" />
      <species boundaryCondition="false" compartment="Extra_organism" constant="false" hasOnlySubstanceUnits="false" id="M_EC0021" name="Iron[e]" fbc:charge="2" />
      <species boundaryCondition="false" compartment="Extra_organism" constant="false" hasOnlySubstanceUnits="false" id="M_EC0063" name="L-Tryptophan[e]" fbc:charge="0" />
      <species boundaryCondition="false" compartment="Extra_organism" constant="false" hasOnlySubstanceUnits="false" id="M_EC0007" name="Oxygen[e]" fbc:charge="0" />
      <species boundaryCondition="false" compartment="Extra_organism" constant="false" hasOnlySubstanceUnits="false" id="M_EC0119" name="myo-Inositol[e]" fbc:charge="0" />
      <species boundaryCondition="false" compartment="Extra_organism" constant="false" hasOnlySubstanceUnits="false" id="M_EC0737" name="4-Hydroxy-L-proline[e]" fbc:charge="0" />
      <species boundaryCondition="false" compartment="Extra_organism" constant="false" hasOnlySubstanceUnits="false" id="M_EC0785" name="(R)-3-Hydroxybutanoate[e]" fbc:charge="-1" />
      <species boundaryCondition="false" compartment="Extra_organism" constant="false" hasOnlySubstanceUnits="false" id="M_EC0599" name="D-Glucarate[e]" fbc:charge="-2" />
      <species boundaryCondition="false" compartment="Extra_organism" constant="false" hasOnlySubstanceUnits="false" id="M_EC0074" name="Sucrose[e]" fbc:charge="0" />
      <species boundaryCondition="false" compartment="Extra_organism" constant="false" hasOnlySubstanceUnits="false" id="M_EC0027" name="D-Glucose[e]" fbc:charge="0" />
      <species boundaryCondition="false" compartment="Extra_organism" constant="false" hasOnlySubstanceUnits="false" id="M_EC0061" name="Calcium[e]" fbc:charge="0" />
      <species boundaryCondition="false" compartment="Extra_organism" constant="false" hasOnlySubstanceUnits="false" id="M_EC0994" name="Cadmium[e]" fbc:charge="0" />
      <species boundaryCondition="false" compartment="Extra_organism" constant="false" hasOnlySubstanceUnits="false" id="M_EC0201" name="Nitrate[e]" fbc:charge="-1" />
      <species boundaryCondition="false" compartment="Extra_organism" constant="false" hasOnlySubstanceUnits="false" id="M_EC0379" name="Shikimate[e]" fbc:charge="-1" />
      <species boundaryCondition="false" compartment="Extra_organism" constant="false" hasOnlySubstanceUnits="false" id="M_EC0151" name="L-Valine[e]" fbc:charge="0" />
      <species boundaryCondition="false" compartment="Extra_organism" constant="false" hasOnlySubstanceUnits="false" id="M_EC0035" name="L-Alanine[e]" fbc:charge="0" />
      <species boundaryCondition="false" compartment="Extra_organism" constant="false" hasOnlySubstanceUnits="false" id="M_EC0011" name="CO2[e]" fbc:charge="0" />
      <species boundaryCondition="false" compartment="Extra_organism" constant="false" hasOnlySubstanceUnits="false" id="M_EC0048" name="Sulfate[e]" fbc:charge="-2" />
      <species boundaryCondition="false" compartment="Extra_organism" constant="false" hasOnlySubstanceUnits="false" id="M_EC0077" name="D-Glucose 6-phosphate[e]" fbc:charge="-2" />
      <species boundaryCondition="false" compartment="Extra_organism" constant="false" hasOnlySubstanceUnits="false" id="M_EC0106" name="D-Galactose[e]" fbc:charge="0" />
      <species boundaryCondition="false" compartment="Extra_organism" constant="false" hasOnlySubstanceUnits="false" id="M_EC0214" name="D-Gluconic acid[e]" fbc:charge="-1" />
      <species boundaryCondition="false" compartment="Extra_organism" constant="false" hasOnlySubstanceUnits="false" id="M_EC0275" name="4-Aminobutanoate[e]" fbc:charge="0" />
      <species boundaryCondition="false" compartment="Extra_organism" constant="false" hasOnlySubstanceUnits="false" id="M_EC0029" name="Acetate[e]" fbc:charge="-1" />
      <species boundaryCondition="false" compartment="Extra_organism" constant="false" hasOnlySubstanceUnits="false" id="M_EC0065" name="H+[e]" fbc:charge="1" />
      <species boundaryCondition="false" compartment="Extra_organism" constant="false" hasOnlySubstanceUnits="false" id="M_EC0197" name="Potassium[e]" fbc:charge="1" />
      <species boundaryCondition="false" compartment="Extra_organism" constant="false" hasOnlySubstanceUnits="false" id="M_EC0221" name="Glycolaldehyde[e]" fbc:charge="0" />
      <species boundaryCondition="false" compartment="Extra_organism" constant="false" hasOnlySubstanceUnits="false" id="M_EC0050" name="L-Arginine[e]" fbc:charge="1" />
      <species boundaryCondition="false" compartment="Extra_organism" constant="false" hasOnlySubstanceUnits="false" id="M_EC0039" name="L-Lysine[e]" fbc:charge="1" />
      <species boundaryCondition="false" compartment="Extra_organism" constant="false" hasOnlySubstanceUnits="false" id="M_EC0064" name="L-Phenylalanine[e]" fbc:charge="0" />
      <species boundaryCondition="false" compartment="Extra_organism" constant="false" hasOnlySubstanceUnits="false" id="M_EC3638" name="Fe-enterobactin[e]" fbc:charge="0" />
      <species boundaryCondition="false" compartment="Extra_organism" constant="false" hasOnlySubstanceUnits="false" id="M_EC0041" name="L-Aspartate[e]" fbc:charge="-1" />
      <species boundaryCondition="false" compartment="Extra_organism" constant="false" hasOnlySubstanceUnits="false" id="M_EC0058" name="L-Methionine[e]" fbc:charge="0" />
      <species boundaryCondition="false" compartment="Extra_organism" constant="false" hasOnlySubstanceUnits="false" id="M_EC0258" name="Spermidine[e]" fbc:charge="3" />
      <species boundaryCondition="false" compartment="Extra_organism" constant="false" hasOnlySubstanceUnits="false" id="M_EC0052" name="L-Glutamine[e]" fbc:charge="0" />
      <species boundaryCondition="false" compartment="Extra_organism" constant="false" hasOnlySubstanceUnits="false" id="M_EC0137" name="Propanoate[e]" fbc:charge="-1" />
      <species boundaryCondition="false" compartment="Extra_organism" constant="false" hasOnlySubstanceUnits="false" id="M_EC0056" name="Copper[e]" fbc:charge="0" />
      <species boundaryCondition="false" compartment="Extra_organism" constant="false" hasOnlySubstanceUnits="false" id="M_EC0073" name="Nitrite[e]" fbc:charge="-1" />
      <species boundaryCondition="false" compartment="Extra_organism" constant="false" hasOnlySubstanceUnits="false" id="M_EC0260" name="L-Carnitine[e]" fbc:charge="0" />
      <species boundaryCondition="false" compartment="Extra_organism" constant="false" hasOnlySubstanceUnits="false" id="M_EC0062" name="L-Ornithine[e]" fbc:charge="1" />
      <species boundaryCondition="false" compartment="Extra_organism" constant="false" hasOnlySubstanceUnits="false" id="M_EC0067" name="L-Tyrosine[e]" fbc:charge="0" />
      <species boundaryCondition="false" compartment="Extra_organism" constant="false" hasOnlySubstanceUnits="false" id="M_EC0519" name="Cl-[e]" fbc:charge="0" />
      <species boundaryCondition="false" compartment="Extra_organism" constant="false" hasOnlySubstanceUnits="false" id="M_EC3636" name="Ferrichrome[e]" fbc:charge="0" />
      <species boundaryCondition="false" compartment="Extra_organism" constant="false" hasOnlySubstanceUnits="false" id="M_EC0241" name="Quinate[e]" fbc:charge="0" />
      <species boundaryCondition="false" compartment="Extra_organism" constant="false" hasOnlySubstanceUnits="false" id="M_EC0129" name="L-Asparagine[e]" fbc:charge="0" />
      <species boundaryCondition="false" compartment="Extra_organism" constant="false" hasOnlySubstanceUnits="false" id="M_EC0645" name="D-Galactonate[e]" fbc:charge="-1" />
      <species boundaryCondition="false" compartment="Extra_organism" constant="false" hasOnlySubstanceUnits="false" id="M_EC9789" name="cis-2-Dodecenoic acid[e]" fbc:charge="-1" />
      <species boundaryCondition="false" compartment="Extra_organism" constant="false" hasOnlySubstanceUnits="false" id="M_EC0001" name="H2O[e]" fbc:charge="0" />
      <species boundaryCondition="false" compartment="Extra_organism" constant="false" hasOnlySubstanceUnits="false" id="M_EC0116" name="Putrescine[e]" fbc:charge="2" />
      <species boundaryCondition="false" compartment="Extra_organism" constant="false" hasOnlySubstanceUnits="false" id="M_EC9532" name="peptide[e]" fbc:charge="-1" />
      <species boundaryCondition="false" compartment="Extra_organism" constant="false" hasOnlySubstanceUnits="false" id="M_EC0144" name="Cobalt[e]" fbc:charge="0" />
      <species boundaryCondition="false" compartment="Extra_organism" constant="false" hasOnlySubstanceUnits="false" id="M_EC0300" name="Thiamin[e]" fbc:charge="1" />
      <species boundaryCondition="false" compartment="Extra_organism" constant="false" hasOnlySubstanceUnits="false" id="M_EC0082" name="L-Cysteine[e]" fbc:charge="0" />
      <species boundaryCondition="false" compartment="Extra_organism" constant="false" hasOnlySubstanceUnits="false" id="M_EC0120" name="N-Acetyl-D-glucosamine[e]" fbc:charge="0" />
      <species boundaryCondition="false" compartment="Extra_organism" constant="false" hasOnlySubstanceUnits="false" id="M_EC0134" name="Citrate[e]" fbc:charge="-3" />
      <species boundaryCondition="false" compartment="Extra_organism" constant="false" hasOnlySubstanceUnits="false" id="M_EC0957" name="NH4+[e]" fbc:charge="1" />
      <species boundaryCondition="false" compartment="Extra_organism" constant="false" hasOnlySubstanceUnits="false" id="M_EC0156" name="L-Threonine[e]" fbc:charge="0" />
      <species boundaryCondition="false" compartment="Extra_organism" constant="false" hasOnlySubstanceUnits="false" id="M_EC0303" name="Malonate[e]" fbc:charge="-2" />
      <species boundaryCondition="false" compartment="Extra_organism" constant="false" hasOnlySubstanceUnits="false" id="M_EC9783" name="N-Octanoyl-L-homoserine lactone[e]" fbc:charge="0" />
      <species boundaryCondition="false" compartment="Extra_organism" constant="false" hasOnlySubstanceUnits="false" id="M_EC0236" name="Nickel[e]" fbc:charge="0" />
      <species boundaryCondition="false" compartment="Extra_organism" constant="false" hasOnlySubstanceUnits="false" id="M_EC0202" name="Taurine[e]" fbc:charge="0" />
      <species boundaryCondition="false" compartment="Extra_organism" constant="false" hasOnlySubstanceUnits="false" id="M_EC0024" name="2-Oxoglutarate[e]" fbc:charge="-2" />
      <species boundaryCondition="false" compartment="Extra_organism" constant="false" hasOnlySubstanceUnits="false" id="M_EC0177" name="Thymidine[e]" fbc:charge="0" />
      <species boundaryCondition="false" compartment="Extra_organism" constant="false" hasOnlySubstanceUnits="false" id="M_EC0104" name="Fumarate[e]" fbc:charge="-2" />
      <species boundaryCondition="false" compartment="Extra_organism" constant="false" hasOnlySubstanceUnits="false" id="M_EC0053" name="L-Serine[e]" fbc:charge="0" />
      <species boundaryCondition="false" compartment="Extra_organism" constant="false" hasOnlySubstanceUnits="false" id="M_EC0954" name="Sodium[e]" fbc:charge="1" />
      <species boundaryCondition="false" compartment="Extra_organism" constant="false" hasOnlySubstanceUnits="false" id="M_EC0143" name="5'-Methylthioadenosine[e]" fbc:charge="0" />
      <species boundaryCondition="false" compartment="Extra_organism" constant="false" hasOnlySubstanceUnits="false" id="M_EC9516" name="2-heptyl-4-quinolone[e]" fbc:charge="0" />
      <species boundaryCondition="false" compartment="Extra_organism" constant="false" hasOnlySubstanceUnits="false" id="M_EC9790" name="Succinamic Acid[e]" fbc:charge="-1" />
      <species boundaryCondition="false" compartment="Extra_organism" constant="false" hasOnlySubstanceUnits="false" id="M_EC0154" name="L-Lactate[e]" fbc:charge="-1" />
      <species boundaryCondition="false" compartment="Extra_organism" constant="false" hasOnlySubstanceUnits="false" id="M_EC9782" name="N-Hexanoyl-L-homoserine lactone[e]" fbc:charge="0" />
      <species boundaryCondition="false" compartment="Extra_organism" constant="false" hasOnlySubstanceUnits="false" id="M_EC0023" name="L-Glutamate[e]" fbc:charge="-1" />
      <species boundaryCondition="false" compartment="Extra_organism" constant="false" hasOnlySubstanceUnits="false" id="M_EC0105" name="L-Leucine[e]" fbc:charge="0" />
      <species boundaryCondition="false" compartment="Extra_organism" constant="false" hasOnlySubstanceUnits="false" id="M_EC0126" name="L-Proline[e]" fbc:charge="0" />
      <species boundaryCondition="false" compartment="Extra_organism" constant="false" hasOnlySubstanceUnits="false" id="M_EC0782" name="alpha,alpha-Trehalose[e]" fbc:charge="0" />
      <species boundaryCondition="false" compartment="Extra_organism" constant="false" hasOnlySubstanceUnits="false" id="M_EC0036" name="Succinate[e]" fbc:charge="-2" />
      <species boundaryCondition="false" compartment="Extra_organism" constant="false" hasOnlySubstanceUnits="false" id="M_EC9750" name="BCJ_acolipa[e]" fbc:charge="0" />
      <species boundaryCondition="false" compartment="Extra_organism" constant="false" hasOnlySubstanceUnits="false" id="M_EC0326" name="cis-Aconitate[e]" fbc:charge="0" />
      <species boundaryCondition="false" compartment="Extra_organism" constant="false" hasOnlySubstanceUnits="false" id="M_EC0248" name="Magnesium[e]" fbc:charge="0" />
      <species boundaryCondition="false" compartment="Extra_organism" constant="false" hasOnlySubstanceUnits="false" id="M_EC0213" name="(R)-Lactate[e]" fbc:charge="-1" />
      <species boundaryCondition="false" compartment="Extra_organism" constant="false" hasOnlySubstanceUnits="false" id="M_EC0009" name="Orthophosphate[e]" fbc:charge="-2" />
      <species boundaryCondition="false" compartment="Extra_organism" constant="false" hasOnlySubstanceUnits="false" id="M_EC0047" name="Formate[e]" fbc:charge="-1" />
      <species boundaryCondition="false" compartment="Extra_organism" constant="false" hasOnlySubstanceUnits="false" id="M_EC0098" name="Glycerol[e]" fbc:charge="0" />
      <species boundaryCondition="false" compartment="Extra_organism" constant="false" hasOnlySubstanceUnits="false" id="M_EC0317" name="L-Isoleucine[e]" fbc:charge="0" />
      <species boundaryCondition="false" compartment="Extra_organism" constant="false" hasOnlySubstanceUnits="false" id="M_EC1278" name="5-Oxoproline[e]" fbc:charge="0" />
      <species boundaryCondition="false" compartment="Extra_organism" constant="false" hasOnlySubstanceUnits="false" id="M_EC0169" name="2-Dehydro-3-deoxy-D-gluconate[e]" fbc:charge="-1" />
      <species boundaryCondition="false" compartment="Extra_organism" constant="false" hasOnlySubstanceUnits="false" id="M_EC0117" name="L-Histidine[e]" fbc:charge="0" />
      <species boundaryCondition="false" compartment="Extra_organism" constant="false" hasOnlySubstanceUnits="false" id="M_EC0242" name="Uridine[e]" fbc:charge="0" />
      <species boundaryCondition="false" compartment="Cytosol" constant="false" hasOnlySubstanceUnits="false" id="M_C0127" name="(S)-Malate" fbc:charge="-2" />
      <species boundaryCondition="false" compartment="Cytosol" constant="false" hasOnlySubstanceUnits="false" id="M_C0032" name="Oxaloacetate" fbc:charge="-2" />
      <species boundaryCondition="false" compartment="Cytosol" constant="false" hasOnlySubstanceUnits="false" id="M_C9313" name="phosphatidylserine (Ecoli) **" fbc:charge="-50" />
      <species boundaryCondition="false" compartment="Cytosol" constant="false" hasOnlySubstanceUnits="false" id="M_C0071" name="Urea" fbc:charge="0" />
      <species boundaryCondition="false" compartment="Cytosol" constant="false" hasOnlySubstanceUnits="false" id="M_C3509" name="UDP-3-O-(3-hydroxytetradecanoyl)-D-glucosamine" fbc:charge="-1" />
      <species boundaryCondition="false" compartment="Cytosol" constant="false" hasOnlySubstanceUnits="false" id="M_C9542" name="di-Rhamnolipid" fbc:charge="0" />
      <species boundaryCondition="false" compartment="Cytosol" constant="false" hasOnlySubstanceUnits="false" id="M_C2927" name="UDP-N-acetylmuramoyl-L-alanyl-D-glutamyl-6-carboxy-L-lysyl-D-alanyl-D-alanine" fbc:charge="-4" />
      <species boundaryCondition="false" compartment="Cytosol" constant="false" hasOnlySubstanceUnits="false" id="M_C9712" name="pgp161" fbc:charge="-3" />
      <species boundaryCondition="false" compartment="Cytosol" constant="false" hasOnlySubstanceUnits="false" id="M_C0737" name="4-Hydroxy-L-proline" fbc:charge="0" />
      <species boundaryCondition="false" compartment="Cytosol" constant="false" hasOnlySubstanceUnits="false" id="M_C0798" name="Orotidine 5'-phosphate" fbc:charge="-3" />
      <species boundaryCondition="false" compartment="Cytosol" constant="false" hasOnlySubstanceUnits="false" id="M_C9722" name="3-oxo-cis-vacc-11-enoyl-[acyl-carrier protein]" fbc:charge="-1" />
      <species boundaryCondition="false" compartment="Cytosol" constant="false" hasOnlySubstanceUnits="false" id="M_C0805" name="D-Arabinose 5-phosphate" fbc:charge="-2" />
      <species boundaryCondition="false" compartment="Cytosol" constant="false" hasOnlySubstanceUnits="false" id="M_C0084" name="Propanoyl-CoA" fbc:charge="-4" />
      <species boundaryCondition="false" compartment="Cytosol" constant="false" hasOnlySubstanceUnits="false" id="M_C0512" name="dTDP-4-dehydro-6-deoxy-L-mannose" fbc:charge="-2" />
      <species boundaryCondition="false" compartment="Cytosol" constant="false" hasOnlySubstanceUnits="false" id="M_C0463" name="3-Sulfino-L-alanine" fbc:charge="0" />
      <species boundaryCondition="false" compartment="Cytosol" constant="false" hasOnlySubstanceUnits="false" id="M_C0194" name="Dimethylallyl diphosphate" fbc:charge="-3" />
      <species boundaryCondition="false" compartment="Cytosol" constant="false" hasOnlySubstanceUnits="false" id="M_C9695" name="ps160" fbc:charge="-1" />
      <species boundaryCondition="false" compartment="Cytosol" constant="false" hasOnlySubstanceUnits="false" id="M_C2942" name="Lipid IV(A)" fbc:charge="-4" />
      <species boundaryCondition="false" compartment="Cytosol" constant="false" hasOnlySubstanceUnits="false" id="M_C3503" name="(R)-2-Oxo-3-methylpentanoate" fbc:charge="-1" />
      <species boundaryCondition="false" compartment="Cytosol" constant="false" hasOnlySubstanceUnits="false" id="M_C2516" name="CMP-3-deoxy-D-manno-octulosonate" fbc:charge="-2" />
      <species boundaryCondition="false" compartment="Cytosol" constant="false" hasOnlySubstanceUnits="false" id="M_C2523" name="N-Acetyl-L-glutamate 5-phosphate" fbc:charge="-3" />
      <species boundaryCondition="false" compartment="Cytosol" constant="false" hasOnlySubstanceUnits="false" id="M_C3808" name="Hydrogenobyrinate a,c diamide" fbc:charge="-4" />
      <species boundaryCondition="false" compartment="Cytosol" constant="false" hasOnlySubstanceUnits="false" id="M_C0846" name="S-Succinyldihydrolipoamide" fbc:charge="-1" />
      <species boundaryCondition="false" compartment="Cytosol" constant="false" hasOnlySubstanceUnits="false" id="M_C0031" name="GDP" fbc:charge="-3" />
      <species boundaryCondition="false" compartment="Cytosol" constant="false" hasOnlySubstanceUnits="false" id="M_C9736" name="1hpdecg3p" fbc:charge="-2" />
      <species boundaryCondition="false" compartment="Cytosol" constant="false" hasOnlySubstanceUnits="false" id="M_C8608" name="4-(Cytidine 5'-diphospho)-2-C-methyl-D-erythritol" fbc:charge="-2" />
      <species boundaryCondition="false" compartment="Cytosol" constant="false" hasOnlySubstanceUnits="false" id="M_C0728" name="O-Phospho-L-serine" fbc:charge="-2" />
      <species boundaryCondition="false" compartment="Cytosol" constant="false" hasOnlySubstanceUnits="false" id="M_C3811" name="Adenosyl cobyrinate a,c diamide" fbc:charge="0" />
      <species boundaryCondition="false" compartment="Cytosol" constant="false" hasOnlySubstanceUnits="false" id="M_C2154" name="(Z)-5-Oxohex-2-enedioate" fbc:charge="0" />
      <species boundaryCondition="false" compartment="Cytosol" constant="false" hasOnlySubstanceUnits="false" id="M_C0029" name="Acetate" fbc:charge="-1" />
      <species boundaryCondition="false" compartment="Cytosol" constant="false" hasOnlySubstanceUnits="false" id="M_C0325" name="Dihydrofolate" fbc:charge="-1" />
      <species boundaryCondition="false" compartment="Cytosol" constant="false" hasOnlySubstanceUnits="false" id="M_C2133" name="N2-Succinyl-L-ornithine" fbc:charge="-1" />
      <species boundaryCondition="false" compartment="Cytosol" constant="false" hasOnlySubstanceUnits="false" id="M_C0889" name="Guanosine 3',5'-bis(diphosphate)" fbc:charge="-6" />
      <species boundaryCondition="false" compartment="Cytosol" constant="false" hasOnlySubstanceUnits="false" id="M_C0350" name="Nicotinamide D-ribonucleotide" fbc:charge="-1" />
      <species boundaryCondition="false" compartment="Cytosol" constant="false" hasOnlySubstanceUnits="false" id="M_C9768" name="pe180181" fbc:charge="0" />
      <species boundaryCondition="false" compartment="Cytosol" constant="false" hasOnlySubstanceUnits="false" id="M_C3510" name="3-Deoxy-D-manno-octulosonyl-lipid IV(A)" fbc:charge="-5" />
      <species boundaryCondition="false" compartment="Cytosol" constant="false" hasOnlySubstanceUnits="false" id="M_C0058" name="L-Methionine" fbc:charge="0" />
      <species boundaryCondition="false" compartment="Cytosol" constant="false" hasOnlySubstanceUnits="false" id="M_C0015" name="FAD" fbc:charge="-2" />
      <species boundaryCondition="false" compartment="Cytosol" constant="false" hasOnlySubstanceUnits="false" id="M_C0211" name="Prephenate" fbc:charge="-2" />
      <species boundaryCondition="false" compartment="Cytosol" constant="false" hasOnlySubstanceUnits="false" id="M_C2932" name="2-Amino-4-hydroxy-6-(erythro-1,2,3-trihydroxypropyl)dihydropteridine triphosphate" fbc:charge="-3" />
      <species boundaryCondition="false" compartment="Cytosol" constant="false" hasOnlySubstanceUnits="false" id="M_C9377" name="3-Oxododecanoyl-[acyl-carrier protein]" fbc:charge="-1" />
      <species boundaryCondition="false" compartment="Cytosol" constant="false" hasOnlySubstanceUnits="false" id="M_C2073" name="N2-Succinyl-L-arginine" fbc:charge="-1" />
      <species boundaryCondition="false" compartment="Cytosol" constant="false" hasOnlySubstanceUnits="false" id="M_C9282" name="L-Glutamyl-tRNA(Glu)" fbc:charge="0" />
      <species boundaryCondition="false" compartment="Cytosol" constant="false" hasOnlySubstanceUnits="false" id="M_C0861" name="3-Deoxy-D-manno-octulosonate" fbc:charge="-1" />
      <species boundaryCondition="false" compartment="Cytosol" constant="false" hasOnlySubstanceUnits="false" id="M_C0337" name="N2-Acetyl-L-ornithine" fbc:charge="0" />
      <species boundaryCondition="false" compartment="Cytosol" constant="false" hasOnlySubstanceUnits="false" id="M_C0101" name="5-Phospho-alpha-D-ribose 1-diphosphate" fbc:charge="-5" />
      <species boundaryCondition="false" compartment="Cytosol" constant="false" hasOnlySubstanceUnits="false" id="M_C0340" name="5-Methyltetrahydrofolate" fbc:charge="-1" />
      <species boundaryCondition="false" compartment="Cytosol" constant="false" hasOnlySubstanceUnits="false" id="M_C0076" name="Succinyl-CoA" fbc:charge="-5" />
      <species boundaryCondition="false" compartment="Cytosol" constant="false" hasOnlySubstanceUnits="false" id="M_C9381" name="Butyryl-[acyl-carrier protein]" fbc:charge="-1" />
      <species boundaryCondition="false" compartment="Cytosol" constant="false" hasOnlySubstanceUnits="false" id="M_C0062" name="L-Ornithine" fbc:charge="1" />
      <species boundaryCondition="false" compartment="Cytosol" constant="false" hasOnlySubstanceUnits="false" id="M_C0571" name="Urocanate" fbc:charge="-1" />
      <species boundaryCondition="false" compartment="Cytosol" constant="false" hasOnlySubstanceUnits="false" id="M_C9703" name="3-oxo-cis-palm-9-eoyl-[acyl-carrier protein]" fbc:charge="-1" />
      <species boundaryCondition="false" compartment="Cytosol" constant="false" hasOnlySubstanceUnits="false" id="M_C0139" name="Phenylpyruvate" fbc:charge="-1" />
      <species boundaryCondition="false" compartment="Cytosol" constant="false" hasOnlySubstanceUnits="false" id="M_C0389" name="Folic acid" fbc:charge="0" />
      <species boundaryCondition="false" compartment="Cytosol" constant="false" hasOnlySubstanceUnits="false" id="M_C0825" name="S-Adenosylmethioninamine" fbc:charge="2" />
      <species boundaryCondition="false" compartment="Cytosol" constant="false" hasOnlySubstanceUnits="false" id="M_C0129" name="L-Asparagine" fbc:charge="0" />
      <species boundaryCondition="false" compartment="Cytosol" constant="false" hasOnlySubstanceUnits="false" id="M_C9748" name="BCJ_Core_LipidA" fbc:charge="0" />
      <species boundaryCondition="false" compartment="Cytosol" constant="false" hasOnlySubstanceUnits="false" id="M_C0917" name="5-O-(1-Carboxyvinyl)-3-phosphoshikimate" fbc:charge="-4" />
      <species boundaryCondition="false" compartment="Cytosol" constant="false" hasOnlySubstanceUnits="false" id="M_C0548" name="Spermine" fbc:charge="0" />
      <species boundaryCondition="false" compartment="Cytosol" constant="false" hasOnlySubstanceUnits="false" id="M_C0859" name="Nicotinate D-ribonucleotide" fbc:charge="-2" />
      <species boundaryCondition="false" compartment="Cytosol" constant="false" hasOnlySubstanceUnits="false" id="M_C5073" name="D-Glycero-D-manno-heptose 1-phosphate" fbc:charge="-2" />
      <species boundaryCondition="false" compartment="Cytosol" constant="false" hasOnlySubstanceUnits="false" id="M_C9763" name="CDP-pa180181" fbc:charge="-2" />
      <species boundaryCondition="false" compartment="Cytosol" constant="false" hasOnlySubstanceUnits="false" id="M_C3466" name="D-4-Hydroxy-2-oxoglutarate" fbc:charge="0" />
      <species boundaryCondition="false" compartment="Cytosol" constant="false" hasOnlySubstanceUnits="false" id="M_C2890" name="1-(5'-Phosphoribosyl)-5-amino-4-(N-succinocarboxamide)-imidazole" fbc:charge="-4" />
      <species boundaryCondition="false" compartment="Cytosol" constant="false" hasOnlySubstanceUnits="false" id="M_C2460" name="(2,3-Dihydroxybenzoyl)adenylate" fbc:charge="-2" />
      <species boundaryCondition="false" compartment="Cytosol" constant="false" hasOnlySubstanceUnits="false" id="M_C9783" name="N-Octanoyl-L-homoserine lactone" fbc:charge="0" />
      <species boundaryCondition="false" compartment="Cytosol" constant="false" hasOnlySubstanceUnits="false" id="M_C1954" name="5-Phosphoribosylamine" fbc:charge="-1" />
      <species boundaryCondition="false" compartment="Cytosol" constant="false" hasOnlySubstanceUnits="false" id="M_C0236" name="Nickel" fbc:charge="0" />
      <species boundaryCondition="false" compartment="Cytosol" constant="false" hasOnlySubstanceUnits="false" id="M_C0218" name="Hypoxanthine" fbc:charge="0" />
      <species boundaryCondition="false" compartment="Cytosol" constant="false" hasOnlySubstanceUnits="false" id="M_C0014" name="UDP" fbc:charge="-3" />
      <species boundaryCondition="false" compartment="Cytosol" constant="false" hasOnlySubstanceUnits="false" id="M_C9760" name="clpn170cyc" fbc:charge="0" />
      <species boundaryCondition="false" compartment="Cytosol" constant="false" hasOnlySubstanceUnits="false" id="M_C3447" name="Biotinyl-5'-AMP" fbc:charge="-1" />
      <species boundaryCondition="false" compartment="Cytosol" constant="false" hasOnlySubstanceUnits="false" id="M_C0049" name="FMN" fbc:charge="-2" />
      <species boundaryCondition="false" compartment="Cytosol" constant="false" hasOnlySubstanceUnits="false" id="M_C0772" name="6-Carboxyhexanoyl-CoA" fbc:charge="-5" />
      <species boundaryCondition="false" compartment="Cytosol" constant="false" hasOnlySubstanceUnits="false" id="M_C2117" name="D-Galactono-1,4-lactone" fbc:charge="0" />
      <species boundaryCondition="false" compartment="Cytosol" constant="false" hasOnlySubstanceUnits="false" id="M_C0234" name="HCO3-" fbc:charge="-1" />
      <species boundaryCondition="false" compartment="Cytosol" constant="false" hasOnlySubstanceUnits="false" id="M_C9692" name="pg160" fbc:charge="-1" />
      <species boundaryCondition="false" compartment="Cytosol" constant="false" hasOnlySubstanceUnits="false" id="M_C9480" name="beta-hydroxydecanoyl-beta-hydroxydecanoyl-S-CoA" fbc:charge="0" />
      <species boundaryCondition="false" compartment="Cytosol" constant="false" hasOnlySubstanceUnits="false" id="M_C9782" name="N-Hexanoyl-L-homoserine lactone" fbc:charge="0" />
      <species boundaryCondition="false" compartment="Cytosol" constant="false" hasOnlySubstanceUnits="false" id="M_C0023" name="L-Glutamate" fbc:charge="-1" />
      <species boundaryCondition="false" compartment="Cytosol" constant="false" hasOnlySubstanceUnits="false" id="M_C9263" name="Acetoacetyl-ACP" fbc:charge="-1" />
      <species boundaryCondition="false" compartment="Cytosol" constant="false" hasOnlySubstanceUnits="false" id="M_C3667" name="Precorrin 6X" fbc:charge="0" />
      <species boundaryCondition="false" compartment="Cytosol" constant="false" hasOnlySubstanceUnits="false" id="M_C2339" name="N6-(1,2-Dicarboxyethyl)-AMP" fbc:charge="-4" />
      <species boundaryCondition="false" compartment="Cytosol" constant="false" hasOnlySubstanceUnits="false" id="M_C2114" name="Aminoimidazole ribotide" fbc:charge="-2" />
      <species boundaryCondition="false" compartment="Cytosol" constant="false" hasOnlySubstanceUnits="false" id="M_C0509" name="(S)-2-Methyl-3-oxopropanoyl-CoA" fbc:charge="-5" />
      <species boundaryCondition="false" compartment="Cytosol" constant="false" hasOnlySubstanceUnits="false" id="M_C3116" name="Oxalosuccinate" fbc:charge="0" />
      <species boundaryCondition="false" compartment="Cytosol" constant="false" hasOnlySubstanceUnits="false" id="M_C0008" name="ADP" fbc:charge="-3" />
      <species boundaryCondition="false" compartment="Cytosol" constant="false" hasOnlySubstanceUnits="false" id="M_C0716" name="2-Phosphoglycolate" fbc:charge="-3" />
      <species boundaryCondition="false" compartment="Cytosol" constant="false" hasOnlySubstanceUnits="false" id="M_C0098" name="Glycerol" fbc:charge="0" />
      <species boundaryCondition="false" compartment="Cytosol" constant="false" hasOnlySubstanceUnits="false" id="M_C9440" name="trans-3-cis-5-dodecenoyl-[acyl-carrier protein]" fbc:charge="-1" />
      <species boundaryCondition="false" compartment="Cytosol" constant="false" hasOnlySubstanceUnits="false" id="M_C1278" name="5-Oxoproline" fbc:charge="0" />
      <species boundaryCondition="false" compartment="Cytosol" constant="false" hasOnlySubstanceUnits="false" id="M_C3429" name="Undecaprenyl-diphospho-N-acetylmuramoyl-(N-acetylglucosamine)-L-alanyl-D-glutamyl-meso-2,6-diaminopimeloyl-D-alanyl-D-alanine" fbc:charge="-4" />
      <species boundaryCondition="false" compartment="Cytosol" constant="false" hasOnlySubstanceUnits="false" id="M_C0043" name="UDP-D-galactose" fbc:charge="-2" />
      <species boundaryCondition="false" compartment="Cytosol" constant="false" hasOnlySubstanceUnits="false" id="M_C3792" name="(6R)-6-(L-erythro-1,2-Dihydroxypropyl)-5,6,7,8-tetrahydro-4a-hydroxypterin" fbc:charge="0" />
      <species boundaryCondition="false" compartment="Cytosol" constant="false" hasOnlySubstanceUnits="false" id="M_C0743" name="Hydroxymethylbilane" fbc:charge="-8" />
      <species boundaryCondition="false" compartment="Cytosol" constant="false" hasOnlySubstanceUnits="false" id="M_C3502" name="(R)-2,3-Dihydroxy-3-methylpentanoate" fbc:charge="-1" />
      <species boundaryCondition="false" compartment="Cytosol" constant="false" hasOnlySubstanceUnits="false" id="M_C0021" name="Iron" fbc:charge="2" />
      <species boundaryCondition="false" compartment="Cytosol" constant="false" hasOnlySubstanceUnits="false" id="M_C0523" name="dCDP" fbc:charge="-3" />
      <species boundaryCondition="false" compartment="Cytosol" constant="false" hasOnlySubstanceUnits="false" id="M_C3732" name="Precorrin 4" fbc:charge="-8" />
      <species boundaryCondition="false" compartment="Cytosol" constant="false" hasOnlySubstanceUnits="false" id="M_C0288" name="dAMP" fbc:charge="-2" />
      <species boundaryCondition="false" compartment="Cytosol" constant="false" hasOnlySubstanceUnits="false" id="M_C0193" name="10-Formyltetrahydrofolate" fbc:charge="-1" />
      <species boundaryCondition="false" compartment="Cytosol" constant="false" hasOnlySubstanceUnits="false" id="M_C0460" name="Phenylacetaldehyde" fbc:charge="0" />
      <species boundaryCondition="false" compartment="Cytosol" constant="false" hasOnlySubstanceUnits="false" id="M_C0119" name="myo-Inositol" fbc:charge="0" />
      <species boundaryCondition="false" compartment="Cytosol" constant="false" hasOnlySubstanceUnits="false" id="M_C9683" name="5-Carboxyamino-1-(5-phospho-D-ribosyl)imidazole" fbc:charge="0" />
      <species boundaryCondition="false" compartment="Cytosol" constant="false" hasOnlySubstanceUnits="false" id="M_C9378" name="(R)-3-Hydroxydodecanoyl-[acyl-carrier protein]" fbc:charge="-1" />
      <species boundaryCondition="false" compartment="Cytosol" constant="false" hasOnlySubstanceUnits="false" id="M_C0351" name="dCTP" fbc:charge="-4" />
      <species boundaryCondition="false" compartment="Cytosol" constant="false" hasOnlySubstanceUnits="false" id="M_C2066" name="L-Glutamyl 5-phosphate" fbc:charge="-2" />
      <species boundaryCondition="false" compartment="Cytosol" constant="false" hasOnlySubstanceUnits="false" id="M_C8691" name="Cobalt-dihydro-precorrin 6" fbc:charge="0" />
      <species boundaryCondition="false" compartment="Cytosol" constant="false" hasOnlySubstanceUnits="false" id="M_C2227" name="4-Hydroxy-2-oxopentanoate" fbc:charge="-1" />
      <species boundaryCondition="false" compartment="Cytosol" constant="false" hasOnlySubstanceUnits="false" id="M_C0999" name="Cys-Gly" fbc:charge="0" />
      <species boundaryCondition="false" compartment="Cytosol" constant="false" hasOnlySubstanceUnits="false" id="M_C0690" name="3-Dehydroquinate" fbc:charge="-1" />
      <species boundaryCondition="false" compartment="Cytosol" constant="false" hasOnlySubstanceUnits="false" id="M_C0061" name="Calcium" fbc:charge="0" />
      <species boundaryCondition="false" compartment="Cytosol" constant="false" hasOnlySubstanceUnits="false" id="M_C0752" name="7,8-Diaminononanoate" fbc:charge="1" />
      <species boundaryCondition="false" compartment="Cytosol" constant="false" hasOnlySubstanceUnits="false" id="M_C2169" name="5-Formyltetrahydrofolate" fbc:charge="0" />
      <species boundaryCondition="false" compartment="Cytosol" constant="false" hasOnlySubstanceUnits="false" id="M_C2941" name="N-(5'-Phospho-D-1'-ribulosylformimino)-5-amino-1-(5''-phospho-D-ribosyl)-4-imidazolecarboxamide" fbc:charge="-4" />
      <species boundaryCondition="false" compartment="Cytosol" constant="false" hasOnlySubstanceUnits="false" id="M_C0379" name="Shikimate" fbc:charge="-1" />
      <species boundaryCondition="false" compartment="Cytosol" constant="false" hasOnlySubstanceUnits="false" id="M_C0415" name="Pyridoxamine" fbc:charge="1" />
      <species boundaryCondition="false" compartment="Cytosol" constant="false" hasOnlySubstanceUnits="false" id="M_C9312" name="Phosphatidylglycerophosphate (Ecoli) **" fbc:charge="-150" />
      <species boundaryCondition="false" compartment="Cytosol" constant="false" hasOnlySubstanceUnits="false" id="M_C0113" name="dATP" fbc:charge="-4" />
      <species boundaryCondition="false" compartment="Cytosol" constant="false" hasOnlySubstanceUnits="false" id="M_C3404" name="Iminoaspartate" fbc:charge="-1" />
      <species boundaryCondition="false" compartment="Cytosol" constant="false" hasOnlySubstanceUnits="false" id="M_C2394" name="(S)-1-Pyrroline-5-carboxylate" fbc:charge="-1" />
      <species boundaryCondition="false" compartment="Cytosol" constant="false" hasOnlySubstanceUnits="false" id="M_C2597" name="L-1-Pyrroline-3-hydroxy-5-carboxylate" fbc:charge="0" />
      <species boundaryCondition="false" compartment="Cytosol" constant="false" hasOnlySubstanceUnits="false" id="M_C2849" name="1-(5'-Phosphoribosyl)-5-formamido-4-imidazolecarboxamide" fbc:charge="-2" />
      <species boundaryCondition="false" compartment="Cytosol" constant="false" hasOnlySubstanceUnits="false" id="M_C0480" name="D-Mannose 1-phosphate" fbc:charge="-2" />
      <species boundaryCondition="false" compartment="Cytosol" constant="false" hasOnlySubstanceUnits="false" id="M_C0341" name="L-Aspartate 4-semialdehyde" fbc:charge="0" />
      <species boundaryCondition="false" compartment="Cytosol" constant="false" hasOnlySubstanceUnits="false" id="M_C3810" name="Cob(I)yrinate a,c diamide" fbc:charge="0" />
      <species boundaryCondition="false" compartment="Cytosol" constant="false" hasOnlySubstanceUnits="false" id="M_C0107" name="Ferricytochrome c" fbc:charge="3" />
      <species boundaryCondition="false" compartment="Cytosol" constant="false" hasOnlySubstanceUnits="false" id="M_C0087" name="D-Glucose 1-phosphate" fbc:charge="-2" />
      <species boundaryCondition="false" compartment="Cytosol" constant="false" hasOnlySubstanceUnits="false" id="M_C0077" name="D-Glucose 6-phosphate" fbc:charge="-2" />
      <species boundaryCondition="false" compartment="Cytosol" constant="false" hasOnlySubstanceUnits="false" id="M_C2795" name="2-Hydroxy-5-carboxymethylmuconate semialdehyde" fbc:charge="-3" />
      <species boundaryCondition="false" compartment="Cytosol" constant="false" hasOnlySubstanceUnits="false" id="M_C8622" name="2-C-Methyl-D-erythritol 2,4-cyclodiphosphate" fbc:charge="-2" />
      <species boundaryCondition="false" compartment="Cytosol" constant="false" hasOnlySubstanceUnits="false" id="M_C9380" name="But-2-enoyl-[acyl-carrier protein]" fbc:charge="-1" />
      <species boundaryCondition="false" compartment="Cytosol" constant="false" hasOnlySubstanceUnits="false" id="M_C0221" name="Glycolaldehyde" fbc:charge="0" />
      <species boundaryCondition="false" compartment="Cytosol" constant="false" hasOnlySubstanceUnits="false" id="M_C0039" name="L-Lysine" fbc:charge="1" />
      <species boundaryCondition="false" compartment="Cytosol" constant="false" hasOnlySubstanceUnits="false" id="M_C3793" name="(6R)-6-(L-erythro-1,2-Dihydroxypropyl)-7,8-dihydro-6H-pterin" fbc:charge="0" />
      <species boundaryCondition="false" compartment="Cytosol" constant="false" hasOnlySubstanceUnits="false" id="M_C0064" name="L-Phenylalanine" fbc:charge="0" />
      <species boundaryCondition="false" compartment="Cytosol" constant="false" hasOnlySubstanceUnits="false" id="M_C3260" name="2-Hydroxyhepta-2,4-dienedioate" fbc:charge="0" />
      <species boundaryCondition="false" compartment="Cytosol" constant="false" hasOnlySubstanceUnits="false" id="M_C0417" name="Triphosphate" fbc:charge="0" />
      <species boundaryCondition="false" compartment="Cytosol" constant="false" hasOnlySubstanceUnits="false" id="M_C0012" name="Diphosphate" fbc:charge="-3" />
      <species boundaryCondition="false" compartment="Cytosol" constant="false" hasOnlySubstanceUnits="false" id="M_C2753" name="di-trans,poly-cis-Undecaprenyl diphosphate" fbc:charge="0" />
      <species boundaryCondition="false" compartment="Cytosol" constant="false" hasOnlySubstanceUnits="false" id="M_C0045" name="Adenosine 3',5'-bisphosphate" fbc:charge="-4" />
      <species boundaryCondition="false" compartment="Cytosol" constant="false" hasOnlySubstanceUnits="false" id="M_C0260" name="L-Carnitine" fbc:charge="0" />
      <species boundaryCondition="false" compartment="Cytosol" constant="false" hasOnlySubstanceUnits="false" id="M_C0507" name="meso-2,6-Diaminoheptanedioate" fbc:charge="0" />
      <species boundaryCondition="false" compartment="Cytosol" constant="false" hasOnlySubstanceUnits="false" id="M_C9747" name="UDP-D-Quinovosamine" fbc:charge="0" />
      <species boundaryCondition="false" compartment="Cytosol" constant="false" hasOnlySubstanceUnits="false" id="M_C0309" name="Mannitol" fbc:charge="0" />
      <species boundaryCondition="false" compartment="Cytosol" constant="false" hasOnlySubstanceUnits="false" id="M_C0762" name="UDP-N-acetylmuramate" fbc:charge="-3" />
      <species boundaryCondition="false" compartment="Cytosol" constant="false" hasOnlySubstanceUnits="false" id="M_C2923" name="UDP-N-acetylmuramoyl-L-alanyl-D-gamma-glutamyl-meso-2,6-diaminopimelate" fbc:charge="-4" />
      <species boundaryCondition="false" compartment="Cytosol" constant="false" hasOnlySubstanceUnits="false" id="M_C1522" name="L-Cystathionine" fbc:charge="0" />
      <species boundaryCondition="false" compartment="Cytosol" constant="false" hasOnlySubstanceUnits="false" id="M_C3467" name="L-erythro-4-Hydroxyglutamate" fbc:charge="0" />
      <species boundaryCondition="false" compartment="Cytosol" constant="false" hasOnlySubstanceUnits="false" id="M_C0001" name="H2O" fbc:charge="0" />
      <species boundaryCondition="false" compartment="Cytosol" constant="false" hasOnlySubstanceUnits="false" id="M_C0136" name="Glycolate" fbc:charge="-1" />
      <species boundaryCondition="false" compartment="Cytosol" constant="false" hasOnlySubstanceUnits="false" id="M_C0506" name="5-Dehydro-4-deoxy-D-glucarate" fbc:charge="-2" />
      <species boundaryCondition="false" compartment="Cytosol" constant="false" hasOnlySubstanceUnits="false" id="M_C0116" name="Putrescine" fbc:charge="2" />
      <species boundaryCondition="false" compartment="Cytosol" constant="false" hasOnlySubstanceUnits="false" id="M_C9396" name="3-Oxotetradecanoyl-[acyl-carrier protein]" fbc:charge="-1" />
      <species boundaryCondition="false" compartment="Cytosol" constant="false" hasOnlySubstanceUnits="false" id="M_C0144" name="Cobalt" fbc:charge="0" />
      <species boundaryCondition="false" compartment="Cytosol" constant="false" hasOnlySubstanceUnits="false" id="M_C3115" name="beta-D-Fructose 1,6-bisphosphate" fbc:charge="0" />
      <species boundaryCondition="false" compartment="Cytosol" constant="false" hasOnlySubstanceUnits="false" id="M_C2153" name="(R)-S-Lactoylglutathione" fbc:charge="-1" />
      <species boundaryCondition="false" compartment="Cytosol" constant="false" hasOnlySubstanceUnits="false" id="M_C1580" name="Formylkynurenine" fbc:charge="0" />
      <species boundaryCondition="false" compartment="Cytosol" constant="false" hasOnlySubstanceUnits="false" id="M_C3383" name="2-Octaprenyl-3-methyl-5-hydroxy-6-methoxy-1,4-benzoquinone" fbc:charge="0" />
      <species boundaryCondition="false" compartment="Cytosol" constant="false" hasOnlySubstanceUnits="false" id="M_C0100" name="D-Glyceraldehyde 3-phosphate" fbc:charge="-2" />
      <species boundaryCondition="false" compartment="Cytosol" constant="false" hasOnlySubstanceUnits="false" id="M_C0300" name="Thiamin" fbc:charge="1" />
      <species boundaryCondition="false" compartment="Cytosol" constant="false" hasOnlySubstanceUnits="false" id="M_C0965" name="Carbonic acid" fbc:charge="0" />
      <species boundaryCondition="false" compartment="Cytosol" constant="false" hasOnlySubstanceUnits="false" id="M_C0824" name="S-Acetyldihydrolipoamide" fbc:charge="0" />
      <species boundaryCondition="false" compartment="Cytosol" constant="false" hasOnlySubstanceUnits="false" id="M_C9702" name="(R)-3-hydroxy-cis-palm-9-eoyl-[acyl-carrier protein]" fbc:charge="-1" />
      <species boundaryCondition="false" compartment="Cytosol" constant="false" hasOnlySubstanceUnits="false" id="M_C0286" name="(S)-3-Hydroxy-3-methylglutaryl-CoA" fbc:charge="-5" />
      <species boundaryCondition="false" compartment="Cytosol" constant="false" hasOnlySubstanceUnits="false" id="M_C0254" name="Isocitrate" fbc:charge="-3" />
      <species boundaryCondition="false" compartment="Cytosol" constant="false" hasOnlySubstanceUnits="false" id="M_C0177" name="Thymidine" fbc:charge="0" />
      <species boundaryCondition="false" compartment="Cytosol" constant="false" hasOnlySubstanceUnits="false" id="M_C9387" name="trans-Oct-2-enoyl-[acp]" fbc:charge="-1" />
      <species boundaryCondition="false" compartment="Cytosol" constant="false" hasOnlySubstanceUnits="false" id="M_C3379" name="2-Octaprenyl-6-hydroxyphenol" fbc:charge="0" />
      <species boundaryCondition="false" compartment="Cytosol" constant="false" hasOnlySubstanceUnits="false" id="M_C1987" name="N-Ribosylnicotinamide" fbc:charge="1" />
      <species boundaryCondition="false" compartment="Cytosol" constant="false" hasOnlySubstanceUnits="false" id="M_C9762" name="pa180181" fbc:charge="-2" />
      <species boundaryCondition="false" compartment="Cytosol" constant="false" hasOnlySubstanceUnits="false" id="M_C0205" name="Lipoamide" fbc:charge="0" />
      <species boundaryCondition="false" compartment="Cytosol" constant="false" hasOnlySubstanceUnits="false" id="M_C0042" name="Glutathione" fbc:charge="-1" />
      <species boundaryCondition="false" compartment="Cytosol" constant="false" hasOnlySubstanceUnits="false" id="M_C0022" name="Acetyl-CoA" fbc:charge="-4" />
      <species boundaryCondition="false" compartment="Cytosol" constant="false" hasOnlySubstanceUnits="false" id="M_C9770" name="clpn180181" fbc:charge="0" />
      <species boundaryCondition="false" compartment="Cytosol" constant="false" hasOnlySubstanceUnits="false" id="M_C2602" name="3,5/4-Trihydroxycyclohexa-1,2-dione" fbc:charge="0" />
      <species boundaryCondition="false" compartment="Cytosol" constant="false" hasOnlySubstanceUnits="false" id="M_C4345" name="Phenylacetic acid" fbc:charge="-1" />
      <species boundaryCondition="false" compartment="Cytosol" constant="false" hasOnlySubstanceUnits="false" id="M_C2296" name="Pyridine-2,3-dicarboxylate" fbc:charge="-2" />
      <species boundaryCondition="false" compartment="Cytosol" constant="false" hasOnlySubstanceUnits="false" id="M_C1228" name="Deoxyribose" fbc:charge="0" />
      <species boundaryCondition="false" compartment="Cytosol" constant="false" hasOnlySubstanceUnits="false" id="M_C3448" name="Formamidopyrimidine nucleoside triphosphate" fbc:charge="0" />
      <species boundaryCondition="false" compartment="Cytosol" constant="false" hasOnlySubstanceUnits="false" id="M_C2591" name="(R)-2,3-Dihydroxy-3-methylbutanoate" fbc:charge="-1" />
      <species boundaryCondition="false" compartment="Cytosol" constant="false" hasOnlySubstanceUnits="false" id="M_C0213" name="(R)-Lactate" fbc:charge="-1" />
      <species boundaryCondition="false" compartment="Cytosol" constant="false" hasOnlySubstanceUnits="false" id="M_C1968" name="Dimethylbenzimidazole" fbc:charge="0" />
      <species boundaryCondition="false" compartment="Cytosol" constant="false" hasOnlySubstanceUnits="false" id="M_C0094" name="CDP" fbc:charge="-3" />
      <species boundaryCondition="false" compartment="Cytosol" constant="false" hasOnlySubstanceUnits="false" id="M_C0051" name="CTP" fbc:charge="-4" />
      <species boundaryCondition="false" compartment="Cytosol" constant="false" hasOnlySubstanceUnits="false" id="M_C0874" name="UDP-N-acetylmuramoyl-L-alanine" fbc:charge="-3" />
      <species boundaryCondition="false" compartment="Cytosol" constant="false" hasOnlySubstanceUnits="false" id="M_C0171" name="Acetone" fbc:charge="0" />
      <species boundaryCondition="false" compartment="Cytosol" constant="false" hasOnlySubstanceUnits="false" id="M_C1700" name="3-Ureidopropionate" fbc:charge="-1" />
      <species boundaryCondition="false" compartment="Cytosol" constant="false" hasOnlySubstanceUnits="false" id="M_C2528" name="all-trans-Octaprenyl diphosphate" fbc:charge="-3" />
      <species boundaryCondition="false" compartment="Cytosol" constant="false" hasOnlySubstanceUnits="false" id="M_C2034" name="3-Hydroxy-L-kynurenine" fbc:charge="0" />
      <species boundaryCondition="false" compartment="Cytosol" constant="false" hasOnlySubstanceUnits="false" id="M_C2174" name="D-4'-Phosphopantothenate" fbc:charge="-3" />
      <species boundaryCondition="false" compartment="Cytosol" constant="false" hasOnlySubstanceUnits="false" id="M_C0916" name="5-Amino-6-(5'-phosphoribosylamino)uracil" fbc:charge="-2" />
      <species boundaryCondition="false" compartment="Cytosol" constant="false" hasOnlySubstanceUnits="false" id="M_C0445" name="D-Glyceraldehyde" fbc:charge="0" />
      <species boundaryCondition="false" compartment="Cytosol" constant="false" hasOnlySubstanceUnits="false" id="M_C9315" name="Ubiquinol-8" fbc:charge="0" />
      <species boundaryCondition="false" compartment="Cytosol" constant="false" hasOnlySubstanceUnits="false" id="M_C9388" name="trans-Hex-2-enoyl-[acp]" fbc:charge="-1" />
      <species boundaryCondition="false" compartment="Cytosol" constant="false" hasOnlySubstanceUnits="false" id="M_C0844" name="L-Glutamate 5-semialdehyde" fbc:charge="0" />
      <species boundaryCondition="false" compartment="Cytosol" constant="false" hasOnlySubstanceUnits="false" id="M_C0027" name="D-Glucose" fbc:charge="0" />
      <species boundaryCondition="false" compartment="Cytosol" constant="false" hasOnlySubstanceUnits="false" id="M_C0161" name="Cobamide coenzyme" fbc:charge="7" />
      <species boundaryCondition="false" compartment="Cytosol" constant="false" hasOnlySubstanceUnits="false" id="M_C9375" name="3-oxodecanoyl-ACP" fbc:charge="-1" />
      <species boundaryCondition="false" compartment="Cytosol" constant="false" hasOnlySubstanceUnits="false" id="M_C0020" name="Pyruvate" fbc:charge="-1" />
      <species boundaryCondition="false" compartment="Cytosol" constant="false" hasOnlySubstanceUnits="false" id="M_C3731" name="Precorrin 3B" fbc:charge="-6" />
      <species boundaryCondition="false" compartment="Cytosol" constant="false" hasOnlySubstanceUnits="false" id="M_C0109" name="Oxidized glutathione" fbc:charge="-2" />
      <species boundaryCondition="false" compartment="Cytosol" constant="false" hasOnlySubstanceUnits="false" id="M_C0633" name="L-Histidinol" fbc:charge="1" />
      <species boundaryCondition="false" compartment="Cytosol" constant="false" hasOnlySubstanceUnits="false" id="M_C0151" name="L-Valine" fbc:charge="0" />
      <species boundaryCondition="false" compartment="Cytosol" constant="false" hasOnlySubstanceUnits="false" id="M_C9771" name="clpn190cyc" fbc:charge="0" />
      <species boundaryCondition="false" compartment="Cytosol" constant="false" hasOnlySubstanceUnits="false" id="M_C9788" name="(S)-3-Hydroxydecanoyl-CoA" fbc:charge="-4" />
      <species boundaryCondition="false" compartment="Cytosol" constant="false" hasOnlySubstanceUnits="false" id="M_C9714" name="clpn160" fbc:charge="-2" />
      <species boundaryCondition="false" compartment="Cytosol" constant="false" hasOnlySubstanceUnits="false" id="M_C2093" name="2,3-Dihydrodipicolinate" fbc:charge="-2" />
      <species boundaryCondition="false" compartment="Cytosol" constant="false" hasOnlySubstanceUnits="false" id="M_C0287" name="N-Acetyl-D-glucosamine 6-phosphate" fbc:charge="-2" />
      <species boundaryCondition="false" compartment="Cytosol" constant="false" hasOnlySubstanceUnits="false" id="M_C9442" name="3-oxo-cis-myristol-7-eoyl-[acyl-carrier protein]" fbc:charge="-1" />
      <species boundaryCondition="false" compartment="Cytosol" constant="false" hasOnlySubstanceUnits="false" id="M_C0078" name="glyc3p" fbc:charge="-2" />
      <species boundaryCondition="false" compartment="Cytosol" constant="false" hasOnlySubstanceUnits="false" id="M_C0275" name="4-Aminobutanoate" fbc:charge="0" />
      <species boundaryCondition="false" compartment="Cytosol" constant="false" hasOnlySubstanceUnits="false" id="M_C0515" name="UDP-N-acetylmuramoyl-L-alanyl-D-glutamate" fbc:charge="-4" />
      <species boundaryCondition="false" compartment="Cytosol" constant="false" hasOnlySubstanceUnits="false" id="M_C2744" name="4-Amino-2-methyl-5-phosphomethylpyrimidine" fbc:charge="-2" />
      <species boundaryCondition="false" compartment="Cytosol" constant="false" hasOnlySubstanceUnits="false" id="M_C0197" name="Potassium" fbc:charge="1" />
      <species boundaryCondition="false" compartment="Cytosol" constant="false" hasOnlySubstanceUnits="false" id="M_C9697" name="ps161" fbc:charge="-1" />
      <species boundaryCondition="false" compartment="Cytosol" constant="false" hasOnlySubstanceUnits="false" id="M_C9394" name="Hexanoyl-[acyl-carrier protein]" fbc:charge="-1" />
      <species boundaryCondition="false" compartment="Cytosol" constant="false" hasOnlySubstanceUnits="false" id="M_C2545" name="5-Carboxymethyl-2-hydroxymuconate" fbc:charge="-3" />
      <species boundaryCondition="false" compartment="Cytosol" constant="false" hasOnlySubstanceUnits="false" id="M_C3638" name="Fe-enterobactin" fbc:charge="0" />
      <species boundaryCondition="false" compartment="Cytosol" constant="false" hasOnlySubstanceUnits="false" id="M_C3496" name="3-Hydroxyisovaleryl-CoA" fbc:charge="-4" />
      <species boundaryCondition="false" compartment="Cytosol" constant="false" hasOnlySubstanceUnits="false" id="M_C0138" name="Acetoacetate" fbc:charge="-1" />
      <species boundaryCondition="false" compartment="Cytosol" constant="false" hasOnlySubstanceUnits="false" id="M_C0751" name="4-Maleylacetoacetate" fbc:charge="-2" />
      <species boundaryCondition="false" compartment="Cytosol" constant="false" hasOnlySubstanceUnits="false" id="M_C9766" name="pg190cyc" fbc:charge="0" />
      <species boundaryCondition="false" compartment="Cytosol" constant="false" hasOnlySubstanceUnits="false" id="M_C0606" name="L-Arogenate" fbc:charge="0" />
      <species boundaryCondition="false" compartment="Cytosol" constant="false" hasOnlySubstanceUnits="false" id="M_C9274" name="3,4-dihydroxy-2-butanone 4-phosphate" fbc:charge="-2" />
      <species boundaryCondition="false" compartment="Cytosol" constant="false" hasOnlySubstanceUnits="false" id="M_C3499" name="(S)-3-Hydroxyisobutyrate" fbc:charge="0" />
      <species boundaryCondition="false" compartment="Cytosol" constant="false" hasOnlySubstanceUnits="false" id="M_C0137" name="Propanoate" fbc:charge="-1" />
      <species boundaryCondition="false" compartment="Cytosol" constant="false" hasOnlySubstanceUnits="false" id="M_C3378" name="2-Octaprenylphenol" fbc:charge="0" />
      <species boundaryCondition="false" compartment="Cytosol" constant="false" hasOnlySubstanceUnits="false" id="M_C0060" name="UTP" fbc:charge="-4" />
      <species boundaryCondition="false" compartment="Cytosol" constant="false" hasOnlySubstanceUnits="false" id="M_C9780" name="Ornithine lipid (3-OH-14:0 2-OH-18:1)" fbc:charge="0" />
      <species boundaryCondition="false" compartment="Cytosol" constant="false" hasOnlySubstanceUnits="false" id="M_C3356" name="Cobyrinate" fbc:charge="0" />
      <species boundaryCondition="false" compartment="Cytosol" constant="false" hasOnlySubstanceUnits="false" id="M_C0519" name="Cl-" fbc:charge="0" />
      <species boundaryCondition="false" compartment="Cytosol" constant="false" hasOnlySubstanceUnits="false" id="M_C9430" name="3-Oxohexadecanoyl-[acyl-carrier protein]" fbc:charge="-1" />
      <species boundaryCondition="false" compartment="Cytosol" constant="false" hasOnlySubstanceUnits="false" id="M_C0346" name="trans,trans-Farnesyl diphosphate" fbc:charge="-3" />
      <species boundaryCondition="false" compartment="Cytosol" constant="false" hasOnlySubstanceUnits="false" id="M_C0017" name="S-Adenosyl-L-methionine" fbc:charge="1" />
      <species boundaryCondition="false" compartment="Cytosol" constant="false" hasOnlySubstanceUnits="false" id="M_C2565" name="all-trans-Pentaprenyl diphosphate" fbc:charge="0" />
      <species boundaryCondition="false" compartment="Cytosol" constant="false" hasOnlySubstanceUnits="false" id="M_C0677" name="Ferrocytochrome" fbc:charge="0" />
      <species boundaryCondition="false" compartment="Cytosol" constant="false" hasOnlySubstanceUnits="false" id="M_C2576" name="(2S)-2-Isopropyl-3-oxosuccinate" fbc:charge="-2" />
      <species boundaryCondition="false" compartment="Cytosol" constant="false" hasOnlySubstanceUnits="false" id="M_C0082" name="L-Cysteine" fbc:charge="0" />
      <species boundaryCondition="false" compartment="Cytosol" constant="false" hasOnlySubstanceUnits="false" id="M_C0650" name="Isochorismate" fbc:charge="-2" />
      <species boundaryCondition="false" compartment="Cytosol" constant="false" hasOnlySubstanceUnits="false" id="M_C2202" name="Undecaprenyl diphosphate" fbc:charge="-3" />
      <species boundaryCondition="false" compartment="Cytosol" constant="false" hasOnlySubstanceUnits="false" id="M_C9253" name="2-keto-4-methylthiobutyrate" fbc:charge="-1" />
      <species boundaryCondition="false" compartment="Cytosol" constant="false" hasOnlySubstanceUnits="false" id="M_C0333" name="5-Aminolevulinate" fbc:charge="0" />
      <species boundaryCondition="false" compartment="Cytosol" constant="false" hasOnlySubstanceUnits="false" id="M_C1601" name="Precorrin 2" fbc:charge="0" />
      <species boundaryCondition="false" compartment="Cytosol" constant="false" hasOnlySubstanceUnits="false" id="M_C9311" name="Phospatidylglycerol (Ecoli) **" fbc:charge="-50" />
      <species boundaryCondition="false" compartment="Cytosol" constant="false" hasOnlySubstanceUnits="false" id="M_C9738" name="ps170" fbc:charge="-1" />
      <species boundaryCondition="false" compartment="Cytosol" constant="false" hasOnlySubstanceUnits="false" id="M_C9431" name="R-3-hydroxy-hexadecanoyl-ACP" fbc:charge="-1" />
      <species boundaryCondition="false" compartment="Cytosol" constant="false" hasOnlySubstanceUnits="false" id="M_C0895" name="D-Glucono-1,5-lactone 6-phosphate" fbc:charge="-2" />
      <species boundaryCondition="false" compartment="Cytosol" constant="false" hasOnlySubstanceUnits="false" id="M_C0112" name="IMP" fbc:charge="-2" />
      <species boundaryCondition="false" compartment="Cytosol" constant="false" hasOnlySubstanceUnits="false" id="M_C0069" name="Acetaldehyde" fbc:charge="0" />
      <species boundaryCondition="false" compartment="Cytosol" constant="false" hasOnlySubstanceUnits="false" id="M_C3211" name="Deoxyinosine" fbc:charge="0" />
      <species boundaryCondition="false" compartment="Cytosol" constant="false" hasOnlySubstanceUnits="false" id="M_C0191" name="Succinate semialdehyde" fbc:charge="-1" />
      <species boundaryCondition="false" compartment="Cytosol" constant="false" hasOnlySubstanceUnits="false" id="M_C9443" name="(R)-3-hydroxy-cis-myristol-7-eoyl-[acyl-carrier protein]" fbc:charge="-1" />
      <species boundaryCondition="false" compartment="Cytosol" constant="false" hasOnlySubstanceUnits="false" id="M_C9309" name="Phosphatidylethanolamine (Ecoli) **" fbc:charge="0" />
      <species boundaryCondition="false" compartment="Cytosol" constant="false" hasOnlySubstanceUnits="false" id="M_C0646" name="Deoxycytidine" fbc:charge="0" />
      <species boundaryCondition="false" compartment="Cytosol" constant="false" hasOnlySubstanceUnits="false" id="M_C9267" name="CDPdiacylglycerol (E coli) **" fbc:charge="-100" />
      <species boundaryCondition="false" compartment="Cytosol" constant="false" hasOnlySubstanceUnits="false" id="M_C9746" name="Undecaprenyl phosphate alpha-L-Ara4FN" fbc:charge="0" />
      <species boundaryCondition="false" compartment="Cytosol" constant="false" hasOnlySubstanceUnits="false" id="M_C1690" name="2-Isopropylmaleate" fbc:charge="-2" />
      <species boundaryCondition="false" compartment="Cytosol" constant="false" hasOnlySubstanceUnits="false" id="M_C0446" name="Dihydrolipoamide" fbc:charge="0" />
      <species boundaryCondition="false" compartment="Cytosol" constant="false" hasOnlySubstanceUnits="false" id="M_C0079" name="Sulfite" fbc:charge="-2" />
      <species boundaryCondition="false" compartment="Cytosol" constant="false" hasOnlySubstanceUnits="false" id="M_C0617" name="dTDPglucose" fbc:charge="-2" />
      <species boundaryCondition="false" compartment="Cytosol" constant="false" hasOnlySubstanceUnits="false" id="M_C9694" name="pe160" fbc:charge="0" />
      <species boundaryCondition="false" compartment="Cytosol" constant="false" hasOnlySubstanceUnits="false" id="M_C2711" name="Guanosine 3'-diphosphate 5'-triphosphate" fbc:charge="-7" />
      <species boundaryCondition="false" compartment="Cytosol" constant="false" hasOnlySubstanceUnits="false" id="M_C0212" name="Riboflavin" fbc:charge="0" />
      <species boundaryCondition="false" compartment="Cytosol" constant="false" hasOnlySubstanceUnits="false" id="M_C9753" name="pgp160161" fbc:charge="-3" />
      <species boundaryCondition="false" compartment="Cytosol" constant="false" hasOnlySubstanceUnits="false" id="M_C3501" name="(S)-2-Aceto-2-hydroxybutanoate" fbc:charge="-1" />
      <species boundaryCondition="false" compartment="Cytosol" constant="false" hasOnlySubstanceUnits="false" id="M_C0352" name="dTTP" fbc:charge="-4" />
      <species boundaryCondition="false" compartment="Cytosol" constant="false" hasOnlySubstanceUnits="false" id="M_C0126" name="L-Proline" fbc:charge="0" />
      <species boundaryCondition="false" compartment="Cytosol" constant="false" hasOnlySubstanceUnits="false" id="M_C9261" name="Acetyl-ACP" fbc:charge="-1" />
      <species boundaryCondition="false" compartment="Cytosol" constant="false" hasOnlySubstanceUnits="false" id="M_C3813" name="Adenosyl cobinamide" fbc:charge="1" />
      <species boundaryCondition="false" compartment="Cytosol" constant="false" hasOnlySubstanceUnits="false" id="M_C0498" name="LL-2,6-Diaminoheptanedioate" fbc:charge="0" />
      <species boundaryCondition="false" compartment="Cytosol" constant="false" hasOnlySubstanceUnits="false" id="M_C0483" name="4-Hydroxyphenylacetate" fbc:charge="0" />
      <species boundaryCondition="false" compartment="Cytosol" constant="false" hasOnlySubstanceUnits="false" id="M_C9024" name="4,6-Dideoxy-4-oxo-dTDP-D-glucose" fbc:charge="-2" />
      <species boundaryCondition="false" compartment="Cytosol" constant="false" hasOnlySubstanceUnits="false" id="M_C2695" name="N-Succinyl-2-L-amino-6-oxoheptanedioate" fbc:charge="-3" />
      <species boundaryCondition="false" compartment="Cytosol" constant="false" hasOnlySubstanceUnits="false" id="M_C1087" name="Carbamate" fbc:charge="0" />
      <species boundaryCondition="false" compartment="Cytosol" constant="false" hasOnlySubstanceUnits="false" id="M_C2476" name="5-Carboxy-2-oxohept-3-enedioate" fbc:charge="0" />
      <species boundaryCondition="false" compartment="Cytosol" constant="false" hasOnlySubstanceUnits="false" id="M_C9297" name="Malonyl-[acyl-carrier protein]" fbc:charge="-2" />
      <species boundaryCondition="false" compartment="Cytosol" constant="false" hasOnlySubstanceUnits="false" id="M_C0170" name="dADP" fbc:charge="-3" />
      <species boundaryCondition="false" compartment="Cytosol" constant="false" hasOnlySubstanceUnits="false" id="M_C5071" name="D-Glycero-D-manno-heptose 7-phosphate" fbc:charge="-2" />
      <species boundaryCondition="false" compartment="Cytosol" constant="false" hasOnlySubstanceUnits="false" id="M_C0033" name="Glycine" fbc:charge="0" />
      <species boundaryCondition="false" compartment="Cytosol" constant="false" hasOnlySubstanceUnits="false" id="M_C0660" name="2-Acetolactate" fbc:charge="0" />
      <species boundaryCondition="false" compartment="Cytosol" constant="false" hasOnlySubstanceUnits="false" id="M_C0007" name="Oxygen" fbc:charge="0" />
      <species boundaryCondition="false" compartment="Cytosol" constant="false" hasOnlySubstanceUnits="false" id="M_C0227" name="D-Mannose 6-phosphate" fbc:charge="-2" />
      <species boundaryCondition="false" compartment="Cytosol" constant="false" hasOnlySubstanceUnits="false" id="M_C0026" name="UDPglucose" fbc:charge="-2" />
      <species boundaryCondition="false" compartment="Cytosol" constant="false" hasOnlySubstanceUnits="false" id="M_C0099" name="D-Ribose 5-phosphate" fbc:charge="-2" />
      <species boundaryCondition="false" compartment="Cytosol" constant="false" hasOnlySubstanceUnits="false" id="M_C0072" name="Sulfur" fbc:charge="0" />
      <species boundaryCondition="false" compartment="Cytosol" constant="false" hasOnlySubstanceUnits="false" id="M_C0500" name="gamma-L-Glutamyl-L-cysteine" fbc:charge="-1" />
      <species boundaryCondition="false" compartment="Cytosol" constant="false" hasOnlySubstanceUnits="false" id="M_C9769" name="pe190cyc" fbc:charge="0" />
      <species boundaryCondition="false" compartment="Cytosol" constant="false" hasOnlySubstanceUnits="false" id="M_C3500" name="(S)-Methylmalonate semialdehyde" fbc:charge="0" />
      <species boundaryCondition="false" compartment="Cytosol" constant="false" hasOnlySubstanceUnits="false" id="M_C9715" name="clpn161" fbc:charge="-2" />
      <species boundaryCondition="false" compartment="Cytosol" constant="false" hasOnlySubstanceUnits="false" id="M_C1933" name="2-Oxohept-3-enedioate" fbc:charge="0" />
      <species boundaryCondition="false" compartment="Cytosol" constant="false" hasOnlySubstanceUnits="false" id="M_C0790" name="D-Fructose 1-phosphate" fbc:charge="-2" />
      <species boundaryCondition="false" compartment="Cytosol" constant="false" hasOnlySubstanceUnits="false" id="M_C9441" name="cis-dodec-5-enoyl-[acyl-carrier protein] (n-C12:1)" fbc:charge="-1" />
      <species boundaryCondition="false" compartment="Cytosol" constant="false" hasOnlySubstanceUnits="false" id="M_C9772" name="LOL(3-OH-14:0)" fbc:charge="0" />
      <species boundaryCondition="false" compartment="Cytosol" constant="false" hasOnlySubstanceUnits="false" id="M_C9285" name="Hexadecenoyl-ACP (n-C16:1ACP)" fbc:charge="-1" />
      <species boundaryCondition="false" compartment="Cytosol" constant="false" hasOnlySubstanceUnits="false" id="M_C0108" name="Ferrocytochrome c" fbc:charge="2" />
      <species boundaryCondition="false" compartment="Cytosol" constant="false" hasOnlySubstanceUnits="false" id="M_C3809" name="Cob(II)yrinate a,c diamide" fbc:charge="-3" />
      <species boundaryCondition="false" compartment="Cytosol" constant="false" hasOnlySubstanceUnits="false" id="M_C9395" name="3-Oxooctanoyl-[acyl-carrier protein]" fbc:charge="-1" />
      <species boundaryCondition="false" compartment="Cytosol" constant="false" hasOnlySubstanceUnits="false" id="M_C2817" name="1-(5'-Phosphoribosyl)-5-amino-4-imidazolecarboxamide" fbc:charge="-2" />
      <species boundaryCondition="false" compartment="Cytosol" constant="false" hasOnlySubstanceUnits="false" id="M_C0477" name="2-Phospho-D-glycerate" fbc:charge="-3" />
      <species boundaryCondition="false" compartment="Cytosol" constant="false" hasOnlySubstanceUnits="false" id="M_C1856" name="3-Methylbutanoyl-CoA" fbc:charge="-4" />
      <species boundaryCondition="false" compartment="Cytosol" constant="false" hasOnlySubstanceUnits="false" id="M_C3486" name="Propinol adenylate" fbc:charge="0" />
      <species boundaryCondition="false" compartment="Cytosol" constant="false" hasOnlySubstanceUnits="false" id="M_C2623" name="4-Methyl-5-(2-phosphoethyl)-thiazole" fbc:charge="-2" />
      <species boundaryCondition="false" compartment="Cytosol" constant="false" hasOnlySubstanceUnits="false" id="M_C0225" name="Tetrahydrobiopterin" fbc:charge="0" />
      <species boundaryCondition="false" compartment="Cytosol" constant="false" hasOnlySubstanceUnits="false" id="M_C0142" name="Carbamoyl phosphate" fbc:charge="-2" />
      <species boundaryCondition="false" compartment="Cytosol" constant="false" hasOnlySubstanceUnits="false" id="M_C0207" name="Pyridoxal" fbc:charge="0" />
      <species boundaryCondition="false" compartment="Cytosol" constant="false" hasOnlySubstanceUnits="false" id="M_C0263" name="2-Oxoadipate" fbc:charge="0" />
      <species boundaryCondition="false" compartment="Cytosol" constant="false" hasOnlySubstanceUnits="false" id="M_C0048" name="Sulfate" fbc:charge="-2" />
      <species boundaryCondition="false" compartment="Cytosol" constant="false" hasOnlySubstanceUnits="false" id="M_C9696" name="pe161" fbc:charge="0" />
      <species boundaryCondition="false" compartment="Cytosol" constant="false" hasOnlySubstanceUnits="false" id="M_C0610" name="Pantetheine" fbc:charge="0" />
      <species boundaryCondition="false" compartment="Cytosol" constant="false" hasOnlySubstanceUnits="false" id="M_C0514" name="2,4,6/3,5-Pentahydroxycyclohexanone" fbc:charge="0" />
      <species boundaryCondition="false" compartment="Cytosol" constant="false" hasOnlySubstanceUnits="false" id="M_C3641" name="(R)-3-Hydroxy-3-methyl-2-oxobutanoate" fbc:charge="0" />
      <species boundaryCondition="false" compartment="Cytosol" constant="false" hasOnlySubstanceUnits="false" id="M_C2348" name="2-Aminomuconate semialdehyde" fbc:charge="0" />
      <species boundaryCondition="false" compartment="Cytosol" constant="false" hasOnlySubstanceUnits="false" id="M_C0513" name="alpha,alpha'-Trehalose 6-phosphate" fbc:charge="-2" />
      <species boundaryCondition="false" compartment="Cytosol" constant="false" hasOnlySubstanceUnits="false" id="M_C0050" name="L-Arginine" fbc:charge="1" />
      <species boundaryCondition="false" compartment="Cytosol" constant="false" hasOnlySubstanceUnits="false" id="M_C0476" name="2-Methylpropanoyl-CoA" fbc:charge="-4" />
      <species boundaryCondition="false" compartment="Cytosol" constant="false" hasOnlySubstanceUnits="false" id="M_C8607" name="2-C-Methyl-D-erythritol 4-phosphate" fbc:charge="-2" />
      <species boundaryCondition="false" compartment="Cytosol" constant="false" hasOnlySubstanceUnits="false" id="M_C0854" name="3-(4-Hydroxyphenyl)pyruvate" fbc:charge="-1" />
      <species boundaryCondition="false" compartment="Cytosol" constant="false" hasOnlySubstanceUnits="false" id="M_C9314" name="Ubiquinone-8" fbc:charge="0" />
      <species boundaryCondition="false" compartment="Cytosol" constant="false" hasOnlySubstanceUnits="false" id="M_C3377" name="3-Octaprenyl-4-hydroxybenzoate" fbc:charge="-1" />
      <species boundaryCondition="false" compartment="Cytosol" constant="false" hasOnlySubstanceUnits="false" id="M_C1626" name="2-Isopropylmalate" fbc:charge="-2" />
      <species boundaryCondition="false" compartment="Cytosol" constant="false" hasOnlySubstanceUnits="false" id="M_C3730" name="Hydrogenobyrinate" fbc:charge="-6" />
      <species boundaryCondition="false" compartment="Cytosol" constant="false" hasOnlySubstanceUnits="false" id="M_C1946" name="4-Guanidinobutanamide" fbc:charge="0" />
      <species boundaryCondition="false" compartment="Cytosol" constant="false" hasOnlySubstanceUnits="false" id="M_C0797" name="O-Phospho-L-homoserine" fbc:charge="-2" />
      <species boundaryCondition="false" compartment="Cytosol" constant="false" hasOnlySubstanceUnits="false" id="M_C2276" name="4-Imidazolone-5-propanoate" fbc:charge="-1" />
      <species boundaryCondition="false" compartment="Cytosol" constant="false" hasOnlySubstanceUnits="false" id="M_C0449" name="Phenylacetyl-CoA" fbc:charge="-4" />
      <species boundaryCondition="false" compartment="Cytosol" constant="false" hasOnlySubstanceUnits="false" id="M_C0293" name="dUMP" fbc:charge="-2" />
      <species boundaryCondition="false" compartment="Cytosol" constant="false" hasOnlySubstanceUnits="false" id="M_C0967" name="NH4OH" fbc:charge="0" />
      <species boundaryCondition="false" compartment="Cytosol" constant="false" hasOnlySubstanceUnits="false" id="M_C9739" name="pe170" fbc:charge="0" />
      <species boundaryCondition="false" compartment="Cytosol" constant="false" hasOnlySubstanceUnits="false" id="M_C0645" name="D-Galactonate" fbc:charge="-1" />
      <species boundaryCondition="false" compartment="Cytosol" constant="false" hasOnlySubstanceUnits="false" id="M_C9324" name="Biomass" fbc:charge="0" />
      <species boundaryCondition="false" compartment="Cytosol" constant="false" hasOnlySubstanceUnits="false" id="M_C0353" name="dUTP" fbc:charge="-4" />
      <species boundaryCondition="false" compartment="Cytosol" constant="false" hasOnlySubstanceUnits="false" id="M_C9789" name="cis-2-Dodecenoic acid" fbc:charge="-1" />
      <species boundaryCondition="false" compartment="Cytosol" constant="false" hasOnlySubstanceUnits="false" id="M_C2891" name="2,3-Bis(3-hydroxytetradecanoyl)-beta-D-glucosaminyl 1-phosphate" fbc:charge="-2" />
      <species boundaryCondition="false" compartment="Cytosol" constant="false" hasOnlySubstanceUnits="false" id="M_C9386" name="(R)-3-Hydroxyhexanoyl-[acp]" fbc:charge="-1" />
      <species boundaryCondition="false" compartment="Cytosol" constant="false" hasOnlySubstanceUnits="false" id="M_C2881" name="2-Amino-7,8-dihydro-4-hydroxy-6-(diphosphooxymethyl)pteridine" fbc:charge="-3" />
      <species boundaryCondition="false" compartment="Cytosol" constant="false" hasOnlySubstanceUnits="false" id="M_C0788" name="8-Amino-7-oxononanoate" fbc:charge="0" />
      <species boundaryCondition="false" compartment="Cytosol" constant="false" hasOnlySubstanceUnits="false" id="M_C3737" name="Precorrin 5" fbc:charge="-8" />
      <species boundaryCondition="false" compartment="Cytosol" constant="false" hasOnlySubstanceUnits="false" id="M_C0028" name="Heme" fbc:charge="-2" />
      <species boundaryCondition="false" compartment="Cytosol" constant="false" hasOnlySubstanceUnits="false" id="M_C0040" name="Glyoxylate" fbc:charge="-1" />
      <species boundaryCondition="false" compartment="Cytosol" constant="false" hasOnlySubstanceUnits="false" id="M_C0303" name="Malonate" fbc:charge="-2" />
      <species boundaryCondition="false" compartment="Cytosol" constant="false" hasOnlySubstanceUnits="false" id="M_C0192" name="4-Methyl-2-oxopentanoate" fbc:charge="-1" />
      <species boundaryCondition="false" compartment="Cytosol" constant="false" hasOnlySubstanceUnits="false" id="M_C9721" name="(R)-3-hydroxy-cis-vacc-11-enoyl-[acyl-carrier protein]" fbc:charge="-1" />
      <species boundaryCondition="false" compartment="Cytosol" constant="false" hasOnlySubstanceUnits="false" id="M_C9444" name="trans-3-cis-7-myristoleoyl-[acyl-carrier protein]" fbc:charge="-1" />
      <species boundaryCondition="false" compartment="Cytosol" constant="false" hasOnlySubstanceUnits="false" id="M_C0215" name="D-Glycerate" fbc:charge="-1" />
      <species boundaryCondition="false" compartment="Cytosol" constant="false" hasOnlySubstanceUnits="false" id="M_C9687" name="trans-Tetradec-2-enoyl-[acp]" fbc:charge="0" />
      <species boundaryCondition="false" compartment="Cytosol" constant="false" hasOnlySubstanceUnits="false" id="M_C0960" name="dUDP" fbc:charge="-3" />
      <species boundaryCondition="false" compartment="Cytosol" constant="false" hasOnlySubstanceUnits="false" id="M_C0278" name="6-Phospho-D-gluconate" fbc:charge="-3" />
      <species boundaryCondition="false" compartment="Cytosol" constant="false" hasOnlySubstanceUnits="false" id="M_C3101" name="beta-D-Fructose 6-phosphate" fbc:charge="-2" />
      <species boundaryCondition="false" compartment="Cytosol" constant="false" hasOnlySubstanceUnits="false" id="M_C0150" name="Glycogen" fbc:charge="0" />
      <species boundaryCondition="false" compartment="Cytosol" constant="false" hasOnlySubstanceUnits="false" id="M_C2184" name="Indoleglycerol phosphate" fbc:charge="-2" />
      <species boundaryCondition="false" compartment="Cytosol" constant="false" hasOnlySubstanceUnits="false" id="M_C0130" name="Nicotinamide" fbc:charge="0" />
      <species boundaryCondition="false" compartment="Cytosol" constant="false" hasOnlySubstanceUnits="false" id="M_C9761" name="1ocdg3p" fbc:charge="-2" />
      <species boundaryCondition="false" compartment="Cytosol" constant="false" hasOnlySubstanceUnits="false" id="M_C0053" name="L-Serine" fbc:charge="0" />
      <species boundaryCondition="false" compartment="Cytosol" constant="false" hasOnlySubstanceUnits="false" id="M_C9516" name="2-heptyl-4-quinolone" fbc:charge="0" />
      <species boundaryCondition="false" compartment="Cytosol" constant="false" hasOnlySubstanceUnits="false" id="M_C0941" name="2,5-Diamino-6-hydroxy-4-(5'-phosphoribosylamino)-pyrimidine" fbc:charge="-2" />
      <species boundaryCondition="false" compartment="Cytosol" constant="false" hasOnlySubstanceUnits="false" id="M_C1294" name="Dethiobiotin" fbc:charge="-1" />
      <species boundaryCondition="false" compartment="Cytosol" constant="false" hasOnlySubstanceUnits="false" id="M_C0461" name="(-)-Ureidoglycolate" fbc:charge="-1" />
      <species boundaryCondition="false" compartment="Cytosol" constant="false" hasOnlySubstanceUnits="false" id="M_C0257" name="Pyridoxine" fbc:charge="0" />
      <species boundaryCondition="false" compartment="Cytosol" constant="false" hasOnlySubstanceUnits="false" id="M_C3451" name="Dihydroneopterin phosphate" fbc:charge="-1" />
      <species boundaryCondition="false" compartment="Cytosol" constant="false" hasOnlySubstanceUnits="false" id="M_C2517" name="D-1-Aminopropan-2-ol O-phosphate" fbc:charge="0" />
      <species boundaryCondition="false" compartment="Cytosol" constant="false" hasOnlySubstanceUnits="false" id="M_C9438" name="3-oxo-cis-dodec-5-enoyl-[acyl-carrier protein]" fbc:charge="-1" />
      <species boundaryCondition="false" compartment="Cytosol" constant="false" hasOnlySubstanceUnits="false" id="M_C0782" name="alpha,alpha-Trehalose" fbc:charge="0" />
      <species boundaryCondition="false" compartment="Cytosol" constant="false" hasOnlySubstanceUnits="false" id="M_C0085" name="Tetrahydrofolate" fbc:charge="-1" />
      <species boundaryCondition="false" compartment="Cytosol" constant="false" hasOnlySubstanceUnits="false" id="M_C0332" name="5,6-Dihydrouracil" fbc:charge="0" />
      <species boundaryCondition="false" compartment="Cytosol" constant="false" hasOnlySubstanceUnits="false" id="M_C2200" name="S-Ribosyl-L-homocysteine" fbc:charge="0" />
      <species boundaryCondition="false" compartment="Cytosol" constant="false" hasOnlySubstanceUnits="false" id="M_C0009" name="Orthophosphate" fbc:charge="-2" />
      <species boundaryCondition="false" compartment="Cytosol" constant="false" hasOnlySubstanceUnits="false" id="M_C9389" name="trans-Dec-2-enoyl-[acyl-carrier protein]" fbc:charge="-1" />
      <species boundaryCondition="false" compartment="Cytosol" constant="false" hasOnlySubstanceUnits="false" id="M_C2980" name="S-(3-Methylbutanoyl)-dihydrolipoamide" fbc:charge="0" />
      <species boundaryCondition="false" compartment="Cytosol" constant="false" hasOnlySubstanceUnits="false" id="M_C3812" name="Adenosyl cobyrinate hexaamide" fbc:charge="0" />
      <species boundaryCondition="false" compartment="Cytosol" constant="false" hasOnlySubstanceUnits="false" id="M_C0539" name="D-Serine" fbc:charge="0" />
      <species boundaryCondition="false" compartment="Cytosol" constant="false" hasOnlySubstanceUnits="false" id="M_C0781" name="Thiamin monophosphate" fbc:charge="-1" />
      <species boundaryCondition="false" compartment="Cytosol" constant="false" hasOnlySubstanceUnits="false" id="M_C3428" name="Undecaprenyl-diphospho-N-acetylmuramoyl-L-alanyl-D-glutamyl-meso-2,6-diaminopimeloyl-D-alanyl-D-alanine" fbc:charge="-4" />
      <species boundaryCondition="false" compartment="Cytosol" constant="false" hasOnlySubstanceUnits="false" id="M_C9310" name="peptido_EC" fbc:charge="-2" />
      <species boundaryCondition="false" compartment="Cytosol" constant="false" hasOnlySubstanceUnits="false" id="M_C2847" name="4-(1-D-Ribitylamino)-5-amino-2,6-dihydroxypyrimidine" fbc:charge="0" />
      <species boundaryCondition="false" compartment="Cytosol" constant="false" hasOnlySubstanceUnits="false" id="M_C0276" name="(S)-Dihydroorotate" fbc:charge="-1" />
      <species boundaryCondition="false" compartment="Cytosol" constant="false" hasOnlySubstanceUnits="false" id="M_C0090" name="Uracil" fbc:charge="0" />
      <species boundaryCondition="false" compartment="Cytosol" constant="false" hasOnlySubstanceUnits="false" id="M_C9323" name="Power" fbc:charge="0" />
      <species boundaryCondition="false" compartment="Cytosol" constant="false" hasOnlySubstanceUnits="false" id="M_C0102" name="Biotin" fbc:charge="-1" />
      <species boundaryCondition="false" compartment="Cytosol" constant="false" hasOnlySubstanceUnits="false" id="M_C2465" name="2,3-Dihydroxy-3-methylbutanoate" fbc:charge="0" />
      <species boundaryCondition="false" compartment="Cytosol" constant="false" hasOnlySubstanceUnits="false" id="M_C1950" name="4-Phospho-L-aspartate" fbc:charge="-2" />
      <species boundaryCondition="false" compartment="Cytosol" constant="false" hasOnlySubstanceUnits="false" id="M_C9717" name="ps181" fbc:charge="-1" />
      <species boundaryCondition="false" compartment="Cytosol" constant="false" hasOnlySubstanceUnits="false" id="M_C2713" name="N-Acetyl-alpha-D-glucosamine 1-phosphate" fbc:charge="0" />
      <species boundaryCondition="false" compartment="Cytosol" constant="false" hasOnlySubstanceUnits="false" id="M_C2625" name="6,7-Dimethyl-8-(1-D-ribityl)lumazine" fbc:charge="0" />
      <species boundaryCondition="false" compartment="Cytosol" constant="false" hasOnlySubstanceUnits="false" id="M_C2037" name="3-Methylglutaconyl-CoA" fbc:charge="-5" />
      <species boundaryCondition="false" compartment="Cytosol" constant="false" hasOnlySubstanceUnits="false" id="M_C0937" name="2-Amino-4-hydroxy-6-hydroxymethyl-7,8-dihydropteridine" fbc:charge="0" />
      <species boundaryCondition="false" compartment="Cytosol" constant="false" hasOnlySubstanceUnits="false" id="M_C0016" name="Pyridoxal phosphate" fbc:charge="-2" />
      <species boundaryCondition="false" compartment="Cytosol" constant="false" hasOnlySubstanceUnits="false" id="M_C9435" name="Octadecanoyl-ACP (n C18:0 ACP)" fbc:charge="-1" />
      <species boundaryCondition="false" compartment="Cytosol" constant="false" hasOnlySubstanceUnits="false" id="M_C0055" name="Thiamin diphosphate" fbc:charge="-2" />
      <species boundaryCondition="false" compartment="Cytosol" constant="false" hasOnlySubstanceUnits="false" id="M_C3620" name="2,4-Dihydroxyhept-2-enedioate" fbc:charge="0" />
      <species boundaryCondition="false" compartment="Cytosol" constant="false" hasOnlySubstanceUnits="false" id="M_C0233" name="dGTP" fbc:charge="-4" />
      <species boundaryCondition="false" compartment="Cytosol" constant="false" hasOnlySubstanceUnits="false" id="M_C0424" name="Methylglyoxal" fbc:charge="0" />
      <species boundaryCondition="false" compartment="Cytosol" constant="false" hasOnlySubstanceUnits="false" id="M_C9752" name="CDP-pa160161" fbc:charge="-2" />
      <species boundaryCondition="false" compartment="Cytosol" constant="false" hasOnlySubstanceUnits="false" id="M_C0163" name="3-Phospho-D-glycerate" fbc:charge="-3" />
      <species boundaryCondition="false" compartment="Cytosol" constant="false" hasOnlySubstanceUnits="false" id="M_C0089" name="UMP" fbc:charge="-2" />
      <species boundaryCondition="false" compartment="Cytosol" constant="false" hasOnlySubstanceUnits="false" id="M_C0175" name="Adenosine" fbc:charge="0" />
      <species boundaryCondition="false" compartment="Cytosol" constant="false" hasOnlySubstanceUnits="false" id="M_C9726" name="clpn181" fbc:charge="-2" />
      <species boundaryCondition="false" compartment="Cytosol" constant="false" hasOnlySubstanceUnits="false" id="M_C0035" name="L-Alanine" fbc:charge="0" />
      <species boundaryCondition="false" compartment="Cytosol" constant="false" hasOnlySubstanceUnits="false" id="M_C0849" name="beta-D-Glucose 6-phosphate" fbc:charge="0" />
      <species boundaryCondition="false" compartment="Cytosol" constant="false" hasOnlySubstanceUnits="false" id="M_C0011" name="CO2" fbc:charge="0" />
      <species boundaryCondition="false" compartment="Cytosol" constant="false" hasOnlySubstanceUnits="false" id="M_C0208" name="Chorismate" fbc:charge="-2" />
      <species boundaryCondition="false" compartment="Cytosol" constant="false" hasOnlySubstanceUnits="false" id="M_C9733" name="Propanoyl-ACP" fbc:charge="-1" />
      <species boundaryCondition="false" compartment="Cytosol" constant="false" hasOnlySubstanceUnits="false" id="M_C9385" name="Octanoyl-[acyl-carrier protein]" fbc:charge="-1" />
      <species boundaryCondition="false" compartment="Cytosol" constant="false" hasOnlySubstanceUnits="false" id="M_C0093" name="Dihydroxyacetone phosphate" fbc:charge="-2" />
      <species boundaryCondition="false" compartment="Cytosol" constant="false" hasOnlySubstanceUnits="false" id="M_C0292" name="dTMP" fbc:charge="-2" />
      <species boundaryCondition="false" compartment="Cytosol" constant="false" hasOnlySubstanceUnits="false" id="M_C9307" name="palmACP" fbc:charge="-1" />
      <species boundaryCondition="false" compartment="Cytosol" constant="false" hasOnlySubstanceUnits="false" id="M_C9540" name="semiquinone-8" fbc:charge="0" />
      <species boundaryCondition="false" compartment="Cytosol" constant="false" hasOnlySubstanceUnits="false" id="M_C2000" name="Shikimate 3-phosphate" fbc:charge="-3" />
      <species boundaryCondition="false" compartment="Cytosol" constant="false" hasOnlySubstanceUnits="false" id="M_C0291" name="dTDP" fbc:charge="-3" />
      <species boundaryCondition="false" compartment="Cytosol" constant="false" hasOnlySubstanceUnits="false" id="M_C2429" name="2,3,4,5-Tetrahydrodipicolinate" fbc:charge="-2" />
      <species boundaryCondition="false" compartment="Cytosol" constant="false" hasOnlySubstanceUnits="false" id="M_C0374" name="Formamide" fbc:charge="0" />
      <species boundaryCondition="false" compartment="Cytosol" constant="false" hasOnlySubstanceUnits="false" id="M_C9317" name="Tetradecenoyl-ACP (n-C14:1ACP)" fbc:charge="-1" />
      <species boundaryCondition="false" compartment="Cytosol" constant="false" hasOnlySubstanceUnits="false" id="M_C0199" name="Guanine" fbc:charge="0" />
      <species boundaryCondition="false" compartment="Cytosol" constant="false" hasOnlySubstanceUnits="false" id="M_C9758" name="pe170cyc" fbc:charge="0" />
      <species boundaryCondition="false" compartment="Cytosol" constant="false" hasOnlySubstanceUnits="false" id="M_C1939" name="3-Methylcrotonyl-CoA" fbc:charge="-4" />
      <species boundaryCondition="false" compartment="Cytosol" constant="false" hasOnlySubstanceUnits="false" id="M_C9773" name="LOL(3-OH-16:0)" fbc:charge="0" />
      <species boundaryCondition="false" compartment="Cytosol" constant="false" hasOnlySubstanceUnits="false" id="M_C9779" name="2-hydroxy-Octadec-ACP(n-C18:1)" fbc:charge="0" />
      <species boundaryCondition="false" compartment="Cytosol" constant="false" hasOnlySubstanceUnits="false" id="M_C0409" name="Glutaryl-CoA" fbc:charge="-5" />
      <species boundaryCondition="false" compartment="Cytosol" constant="false" hasOnlySubstanceUnits="false" id="M_C0073" name="Nitrite" fbc:charge="-1" />
      <species boundaryCondition="false" compartment="Cytosol" constant="false" hasOnlySubstanceUnits="false" id="M_C0067" name="L-Tyrosine" fbc:charge="0" />
      <species boundaryCondition="false" compartment="Cytosol" constant="false" hasOnlySubstanceUnits="false" id="M_C3636" name="Ferrichrome" fbc:charge="0" />
      <species boundaryCondition="false" compartment="Cytosol" constant="false" hasOnlySubstanceUnits="false" id="M_C0241" name="Quinate" fbc:charge="0" />
      <species boundaryCondition="false" compartment="Cytosol" constant="false" hasOnlySubstanceUnits="false" id="M_C0795" name="L-Histidinol phosphate" fbc:charge="-1" />
      <species boundaryCondition="false" compartment="Cytosol" constant="false" hasOnlySubstanceUnits="false" id="M_C3728" name="ADP-D-glycero-D-manno-heptose" fbc:charge="-2" />
      <species boundaryCondition="false" compartment="Cytosol" constant="false" hasOnlySubstanceUnits="false" id="M_C0198" name="dCMP" fbc:charge="-2" />
      <species boundaryCondition="false" compartment="Cytosol" constant="false" hasOnlySubstanceUnits="false" id="M_C9744" name="UDP-L-Ara4N" fbc:charge="0" />
      <species boundaryCondition="false" compartment="Cytosol" constant="false" hasOnlySubstanceUnits="false" id="M_C9745" name="UDP-L-Ara4-Formyl-N" fbc:charge="0" />
      <species boundaryCondition="false" compartment="Cytosol" constant="false" hasOnlySubstanceUnits="false" id="M_C9481" name="3-hydroxydecanoyl-3-hydroxydecanoate" fbc:charge="0" />
      <species boundaryCondition="false" compartment="Cytosol" constant="false" hasOnlySubstanceUnits="false" id="M_C9532" name="peptide" fbc:charge="-1" />
      <species boundaryCondition="false" compartment="Cytosol" constant="false" hasOnlySubstanceUnits="false" id="M_C0939" name="1-(2-Carboxyphenylamino)-1'-deoxy-D-ribulose 5'-phosphate" fbc:charge="-3" />
      <species boundaryCondition="false" compartment="Cytosol" constant="false" hasOnlySubstanceUnits="false" id="M_C0674" name="Dihydropteroate" fbc:charge="-1" />
      <species boundaryCondition="false" compartment="Cytosol" constant="false" hasOnlySubstanceUnits="false" id="M_C0280" name="Undecaprenyl phosphate" fbc:charge="-2" />
      <species boundaryCondition="false" compartment="Cytosol" constant="false" hasOnlySubstanceUnits="false" id="M_C0957" name="NH4+" fbc:charge="1" />
      <species boundaryCondition="false" compartment="Cytosol" constant="false" hasOnlySubstanceUnits="false" id="M_C0273" name="Acetoacetyl-CoA" fbc:charge="-4" />
      <species boundaryCondition="false" compartment="Cytosol" constant="false" hasOnlySubstanceUnits="false" id="M_C8533" name="4-amino-4-deoxychorismate" fbc:charge="-1" />
      <species boundaryCondition="false" compartment="Cytosol" constant="false" hasOnlySubstanceUnits="false" id="M_C0202" name="Taurine" fbc:charge="0" />
      <species boundaryCondition="false" compartment="Cytosol" constant="false" hasOnlySubstanceUnits="false" id="M_C0184" name="3-Oxopropanoate" fbc:charge="-1" />
      <species boundaryCondition="false" compartment="Cytosol" constant="false" hasOnlySubstanceUnits="false" id="M_C9767" name="ps180181" fbc:charge="-1" />
      <species boundaryCondition="false" compartment="Cytosol" constant="false" hasOnlySubstanceUnits="false" id="M_C8610" name="1-Deoxy-D-xylulose 5-phosphate" fbc:charge="-2" />
      <species boundaryCondition="false" compartment="Cytosol" constant="false" hasOnlySubstanceUnits="false" id="M_C0024" name="2-Oxoglutarate" fbc:charge="-2" />
      <species boundaryCondition="false" compartment="Cytosol" constant="false" hasOnlySubstanceUnits="false" id="M_C1819" name="Propanoyl phosphate" fbc:charge="-2" />
      <species boundaryCondition="false" compartment="Cytosol" constant="false" hasOnlySubstanceUnits="false" id="M_C9699" name="pa161" fbc:charge="-2" />
      <species boundaryCondition="false" compartment="Cytosol" constant="false" hasOnlySubstanceUnits="false" id="M_C0140" name="UDPglucuronate" fbc:charge="-3" />
      <species boundaryCondition="false" compartment="Cytosol" constant="false" hasOnlySubstanceUnits="false" id="M_C0104" name="Fumarate" fbc:charge="-2" />
      <species boundaryCondition="false" compartment="Cytosol" constant="false" hasOnlySubstanceUnits="false" id="M_C3460" name="L-4-Hydroxyglutamate semialdehyde" fbc:charge="0" />
      <species boundaryCondition="false" compartment="Cytosol" constant="false" hasOnlySubstanceUnits="false" id="M_C0954" name="Sodium" fbc:charge="1" />
      <species boundaryCondition="false" compartment="Cytosol" constant="false" hasOnlySubstanceUnits="false" id="M_C1671" name="Sucrose 6-phosphate" fbc:charge="-2" />
      <species boundaryCondition="false" compartment="Cytosol" constant="false" hasOnlySubstanceUnits="false" id="M_C9786" name="Decanoyl-CoA (n-C10:0CoA)" fbc:charge="-4" />
      <species boundaryCondition="false" compartment="Cytosol" constant="false" hasOnlySubstanceUnits="false" id="M_C0154" name="L-Lactate" fbc:charge="-1" />
      <species boundaryCondition="false" compartment="Cytosol" constant="false" hasOnlySubstanceUnits="false" id="M_C0830" name="2-Hydroxy-3-oxopropanoate" fbc:charge="-1" />
      <species boundaryCondition="false" compartment="Cytosol" constant="false" hasOnlySubstanceUnits="false" id="M_C0355" name="Indole" fbc:charge="0" />
      <species boundaryCondition="false" compartment="Cytosol" constant="false" hasOnlySubstanceUnits="false" id="M_C2801" name="UDP-2,3-bis(3-hydroxytetradecanoyl)glucosamine" fbc:charge="-2" />
      <species boundaryCondition="false" compartment="Cytosol" constant="false" hasOnlySubstanceUnits="false" id="M_C0326" name="cis-Aconitate" fbc:charge="0" />
      <species boundaryCondition="false" compartment="Cytosol" constant="false" hasOnlySubstanceUnits="false" id="M_C0047" name="Formate" fbc:charge="-1" />
      <species boundaryCondition="false" compartment="Cytosol" constant="false" hasOnlySubstanceUnits="false" id="M_C9688" name="1hdecg3p" fbc:charge="-2" />
      <species boundaryCondition="false" compartment="Cytosol" constant="false" hasOnlySubstanceUnits="false" id="M_C9701" name="trans-3-cis-9-palmitoleoyl-[acyl-carrier protein]" fbc:charge="-1" />
      <species boundaryCondition="false" compartment="Cytosol" constant="false" hasOnlySubstanceUnits="false" id="M_C0037" name="UDP-N-acetyl-D-glucosamine" fbc:charge="-2" />
      <species boundaryCondition="false" compartment="Cytosol" constant="false" hasOnlySubstanceUnits="false" id="M_C3531" name="O-Phospho-4-hydroxy-L-threonine" fbc:charge="-2" />
      <species boundaryCondition="false" compartment="Cytosol" constant="false" hasOnlySubstanceUnits="false" id="M_C0005" name="NADPH" fbc:charge="-4" />
      <species boundaryCondition="false" compartment="Cytosol" constant="false" hasOnlySubstanceUnits="false" id="M_C0195" name="1,3-Bisphospho-D-glycerate" fbc:charge="-4" />
      <species boundaryCondition="false" compartment="Cytosol" constant="false" hasOnlySubstanceUnits="false" id="M_C0621" name="3-Oxoadipate" fbc:charge="-2" />
      <species boundaryCondition="false" compartment="Cytosol" constant="false" hasOnlySubstanceUnits="false" id="M_C9755" name="pg170cyc" fbc:charge="0" />
      <species boundaryCondition="false" compartment="Cytosol" constant="false" hasOnlySubstanceUnits="false" id="M_C3455" name="N2-Succinyl-L-glutamate" fbc:charge="-3" />
      <species boundaryCondition="false" compartment="Cytosol" constant="false" hasOnlySubstanceUnits="false" id="M_C9787" name="3-Oxododecanoyl-CoA" fbc:charge="-4" />
      <species boundaryCondition="false" compartment="Cytosol" constant="false" hasOnlySubstanceUnits="false" id="M_C9781" name="Ornithine lipid (3-OH-16:0 2-OH-18:1)" fbc:charge="0" />
      <species boundaryCondition="false" compartment="Cytosol" constant="false" hasOnlySubstanceUnits="false" id="M_C0680" name="Porphobilinogen" fbc:charge="-1" />
      <species boundaryCondition="false" compartment="Cytosol" constant="false" hasOnlySubstanceUnits="false" id="M_C9689" name="pa160" fbc:charge="-2" />
      <species boundaryCondition="false" compartment="Cytosol" constant="false" hasOnlySubstanceUnits="false" id="M_C9778" name="Ninadecenoyl-ACP (n-C19:1ACP)" fbc:charge="-1" />
      <species boundaryCondition="false" compartment="Cytosol" constant="false" hasOnlySubstanceUnits="false" id="M_C0162" name="2,3-Dihydroxybenzoate" fbc:charge="-1" />
      <species boundaryCondition="false" compartment="Cytosol" constant="false" hasOnlySubstanceUnits="false" id="M_C0780" name="Protoporphyrinogen IX" fbc:charge="-2" />
      <species boundaryCondition="false" compartment="Cytosol" constant="false" hasOnlySubstanceUnits="false" id="M_C0433" name="Deoxyadenosine" fbc:charge="0" />
      <species boundaryCondition="false" compartment="Cytosol" constant="false" hasOnlySubstanceUnits="false" id="M_C9720" name="trans-3-cis-11-vacceoyl-[acyl-carrier protein]" fbc:charge="-1" />
      <species boundaryCondition="false" compartment="Cytosol" constant="false" hasOnlySubstanceUnits="false" id="M_C0647" name="Dephospho-CoA" fbc:charge="-2" />
      <species boundaryCondition="false" compartment="Cytosol" constant="false" hasOnlySubstanceUnits="false" id="M_C0240" name="Orotate" fbc:charge="-1" />
      <species boundaryCondition="false" compartment="Cytosol" constant="false" hasOnlySubstanceUnits="false" id="M_C0440" name="CDPethanolamine" fbc:charge="-1" />
      <species boundaryCondition="false" compartment="Cytosol" constant="false" hasOnlySubstanceUnits="false" id="M_C0890" name="all-trans-Hexaprenyl diphosphate" fbc:charge="0" />
      <species boundaryCondition="false" compartment="Cytosol" constant="false" hasOnlySubstanceUnits="false" id="M_C9257" name="(R)-3-Hydroxytetradecanoyl-[acyl-carrier protein]" fbc:charge="-1" />
      <species boundaryCondition="false" compartment="Cytosol" constant="false" hasOnlySubstanceUnits="false" id="M_C3582" name="S-Glutaryldihydrolipoamide" fbc:charge="0" />
      <species boundaryCondition="false" compartment="Cytosol" constant="false" hasOnlySubstanceUnits="false" id="M_C0230" name="Sedoheptulose 7-phosphate" fbc:charge="-2" />
      <species boundaryCondition="false" compartment="Cytosol" constant="false" hasOnlySubstanceUnits="false" id="M_C0115" name="D-Alanine" fbc:charge="0" />
      <species boundaryCondition="false" compartment="Cytosol" constant="false" hasOnlySubstanceUnits="false" id="M_C9306" name="phosphatidate  (E.coli) **" fbc:charge="-100" />
      <species boundaryCondition="false" compartment="Cytosol" constant="false" hasOnlySubstanceUnits="false" id="M_C1282" name="Aminoacetone" fbc:charge="0" />
      <species boundaryCondition="false" compartment="Cytosol" constant="false" hasOnlySubstanceUnits="false" id="M_C0103" name="D-Ribose" fbc:charge="0" />
      <species boundaryCondition="false" compartment="Cytosol" constant="false" hasOnlySubstanceUnits="false" id="M_C9716" name="pe181" fbc:charge="0" />
      <species boundaryCondition="false" compartment="Cytosol" constant="false" hasOnlySubstanceUnits="false" id="M_C0201" name="Nitrate" fbc:charge="-1" />
      <species boundaryCondition="false" compartment="Cytosol" constant="false" hasOnlySubstanceUnits="false" id="M_C3815" name="Adenosine-GDP-cobinamide" fbc:charge="4" />
      <species boundaryCondition="false" compartment="Cytosol" constant="false" hasOnlySubstanceUnits="false" id="M_C1953" name="5-Methylthio-D-ribose" fbc:charge="0" />
      <species boundaryCondition="false" compartment="Cytosol" constant="false" hasOnlySubstanceUnits="false" id="M_C1751" name="Phosphoribosyl-AMP" fbc:charge="0" />
      <species boundaryCondition="false" compartment="Cytosol" constant="false" hasOnlySubstanceUnits="false" id="M_C0902" name="N-Acetyl-L-glutamate 5-semialdehyde" fbc:charge="-1" />
      <species boundaryCondition="false" compartment="Cytosol" constant="false" hasOnlySubstanceUnits="false" id="M_C9698" name="CDP-1,2-dihexadec-9-enoylglycerol" fbc:charge="-2" />
      <species boundaryCondition="false" compartment="Cytosol" constant="false" hasOnlySubstanceUnits="false" id="M_C3456" name="N2-Succinyl-L-glutamate 5-semialdehyde" fbc:charge="-2" />
      <species boundaryCondition="false" compartment="Cytosol" constant="false" hasOnlySubstanceUnits="false" id="M_C0091" name="Anthranilate" fbc:charge="-1" />
      <species boundaryCondition="false" compartment="Cytosol" constant="false" hasOnlySubstanceUnits="false" id="M_C9384" name="3-Oxohexanoyl-[acyl-carrier protein]" fbc:charge="-1" />
      <species boundaryCondition="false" compartment="Cytosol" constant="false" hasOnlySubstanceUnits="false" id="M_C8689" name="Cobalt-precorrin 5" fbc:charge="0" />
      <species boundaryCondition="false" compartment="Cytosol" constant="false" hasOnlySubstanceUnits="false" id="M_C9275" name="Dodecanoyl-ACP (n-C12:0ACP)" fbc:charge="-1" />
      <species boundaryCondition="false" compartment="Cytosol" constant="false" hasOnlySubstanceUnits="false" id="M_C0214" name="D-Gluconic acid" fbc:charge="-1" />
      <species boundaryCondition="false" compartment="Cytosol" constant="false" hasOnlySubstanceUnits="false" id="M_C3355" name="Precorrin 3A" fbc:charge="-7" />
      <species boundaryCondition="false" compartment="Cytosol" constant="false" hasOnlySubstanceUnits="false" id="M_C0422" name="Homogentisate" fbc:charge="-1" />
      <species boundaryCondition="false" compartment="Cytosol" constant="false" hasOnlySubstanceUnits="false" id="M_C2789" name="UDP-N-acetyl-3-(1-carboxyvinyl)-D-glucosamine" fbc:charge="-3" />
      <species boundaryCondition="false" compartment="Cytosol" constant="false" hasOnlySubstanceUnits="false" id="M_C9759" name="clpn160161" fbc:charge="0" />
      <species boundaryCondition="false" compartment="Cytosol" constant="false" hasOnlySubstanceUnits="false" id="M_C2983" name="2-(alpha-Hydroxyethyl)thiamine diphosphate" fbc:charge="-2" />
      <species boundaryCondition="false" compartment="Cytosol" constant="false" hasOnlySubstanceUnits="false" id="M_C0041" name="L-Aspartate" fbc:charge="-1" />
      <species boundaryCondition="false" compartment="Cytosol" constant="false" hasOnlySubstanceUnits="false" id="M_C2850" name="UDP-3-O-(3-hydroxytetradecanoyl)-N-acetylglucosamine" fbc:charge="-2" />
      <species boundaryCondition="false" compartment="Cytosol" constant="false" hasOnlySubstanceUnits="false" id="M_C9742" name="KDO-KO-lipid4" fbc:charge="-6" />
      <species boundaryCondition="false" compartment="Cytosol" constant="false" hasOnlySubstanceUnits="false" id="M_C0052" name="L-Glutamine" fbc:charge="0" />
      <species boundaryCondition="false" compartment="Cytosol" constant="false" hasOnlySubstanceUnits="false" id="M_C0750" name="4-Guanidinobutanoate" fbc:charge="0" />
      <species boundaryCondition="false" compartment="Cytosol" constant="false" hasOnlySubstanceUnits="false" id="M_C0302" name="Cytosine" fbc:charge="0" />
      <species boundaryCondition="false" compartment="Cytosol" constant="false" hasOnlySubstanceUnits="false" id="M_C2701" name="3-Deoxy-D-manno-octulosonate 8-phosphate" fbc:charge="-3" />
      <species boundaryCondition="false" compartment="Cytosol" constant="false" hasOnlySubstanceUnits="false" id="M_C8534" name="trans,trans,cis-Geranylgeranyl diphosphate" fbc:charge="0" />
      <species boundaryCondition="false" compartment="Cytosol" constant="false" hasOnlySubstanceUnits="false" id="M_C0503" name="2-Deoxy-D-ribose 1-phosphate" fbc:charge="-2" />
      <species boundaryCondition="false" compartment="Cytosol" constant="false" hasOnlySubstanceUnits="false" id="M_C3358" name="alpha-Ribazole" fbc:charge="0" />
      <species boundaryCondition="false" compartment="Cytosol" constant="false" hasOnlySubstanceUnits="false" id="M_C8690" name="Cobalt-precorrin 6" fbc:charge="0" />
      <species boundaryCondition="false" compartment="Cytosol" constant="false" hasOnlySubstanceUnits="false" id="M_C0770" name="4-Fumarylacetoacetate" fbc:charge="-2" />
      <species boundaryCondition="false" compartment="Cytosol" constant="false" hasOnlySubstanceUnits="false" id="M_C0593" name="(R)-Acetoin" fbc:charge="0" />
      <species boundaryCondition="false" compartment="Cytosol" constant="false" hasOnlySubstanceUnits="false" id="M_C3380" name="2-Octaprenyl-6-methoxyphenol" fbc:charge="0" />
      <species boundaryCondition="false" compartment="Cytosol" constant="false" hasOnlySubstanceUnits="false" id="M_C0068" name="Malonyl-CoA" fbc:charge="-5" />
      <species boundaryCondition="false" compartment="Cytosol" constant="false" hasOnlySubstanceUnits="false" id="M_C0188" name="Acetyl phosphate" fbc:charge="-2" />
      <species boundaryCondition="false" compartment="Cytosol" constant="false" hasOnlySubstanceUnits="false" id="M_C0315" name="D-Aspartate" fbc:charge="0" />
      <species boundaryCondition="false" compartment="Cytosol" constant="false" hasOnlySubstanceUnits="false" id="M_C9541" name="mono-Rhamnolipid" fbc:charge="0" />
      <species boundaryCondition="false" compartment="Cytosol" constant="false" hasOnlySubstanceUnits="false" id="M_C0338" name="N-Carbamoyl-L-aspartate" fbc:charge="-2" />
      <species boundaryCondition="false" compartment="Cytosol" constant="false" hasOnlySubstanceUnits="false" id="M_C2309" name="(S)-4-Amino-5-oxopentanoate" fbc:charge="0" />
      <species boundaryCondition="false" compartment="Cytosol" constant="false" hasOnlySubstanceUnits="false" id="M_C3729" name="ADP-L-glycero-D-manno-heptose" fbc:charge="-2" />
      <species boundaryCondition="false" compartment="Cytosol" constant="false" hasOnlySubstanceUnits="false" id="M_C0222" name="alpha-D-Glucose" fbc:charge="0" />
      <species boundaryCondition="false" compartment="Cytosol" constant="false" hasOnlySubstanceUnits="false" id="M_C0025" name="H2O2" fbc:charge="0" />
      <species boundaryCondition="false" compartment="Cytosol" constant="false" hasOnlySubstanceUnits="false" id="M_C0083" name="beta-Alanine" fbc:charge="0" />
      <species boundaryCondition="false" compartment="Cytosol" constant="false" hasOnlySubstanceUnits="false" id="M_C3530" name="2-Oxo-3-hydroxy-4-phosphobutanoate" fbc:charge="-3" />
      <species boundaryCondition="false" compartment="Cytosol" constant="false" hasOnlySubstanceUnits="false" id="M_C3492" name="Acetyl adenylate" fbc:charge="0" />
      <species boundaryCondition="false" compartment="Cytosol" constant="false" hasOnlySubstanceUnits="false" id="M_C1726" name="L-Formylkynurenine" fbc:charge="-1" />
      <species boundaryCondition="false" compartment="Cytosol" constant="false" hasOnlySubstanceUnits="false" id="M_C2065" name="L-3-Amino-isobutanoate" fbc:charge="0" />
      <species boundaryCondition="false" compartment="Cytosol" constant="false" hasOnlySubstanceUnits="false" id="M_C2672" name="S-Adenosyl-4-methylthio-2-oxobutanoate" fbc:charge="0" />
      <species boundaryCondition="false" compartment="Cytosol" constant="false" hasOnlySubstanceUnits="false" id="M_C1114" name="Ornithine" fbc:charge="1" />
      <species boundaryCondition="false" compartment="Cytosol" constant="false" hasOnlySubstanceUnits="false" id="M_C9439" name="(R)-3-hydroxy-cis-dodec-5-enoyl-[acyl-carrier protein]" fbc:charge="-1" />
      <species boundaryCondition="false" compartment="Cytosol" constant="false" hasOnlySubstanceUnits="false" id="M_C2564" name="all-trans-Heptaprenyl diphosphate" fbc:charge="-1" />
      <species boundaryCondition="false" compartment="Cytosol" constant="false" hasOnlySubstanceUnits="false" id="M_C8688" name="Cobalt-precorrin 4" fbc:charge="0" />
      <species boundaryCondition="false" compartment="Cytosol" constant="false" hasOnlySubstanceUnits="false" id="M_C0239" name="Inosine" fbc:charge="0" />
      <species boundaryCondition="false" compartment="Cytosol" constant="false" hasOnlySubstanceUnits="false" id="M_C0122" name="5,10-Methylenetetrahydrofolate" fbc:charge="-1" />
      <species boundaryCondition="false" compartment="Cytosol" constant="false" hasOnlySubstanceUnits="false" id="M_C2635" name="(R)-4'-Phosphopantothenoyl-L-cysteine" fbc:charge="-3" />
      <species boundaryCondition="false" compartment="Cytosol" constant="false" hasOnlySubstanceUnits="false" id="M_C0143" name="5'-Methylthioadenosine" fbc:charge="0" />
      <species boundaryCondition="false" compartment="Cytosol" constant="false" hasOnlySubstanceUnits="false" id="M_C0281" name="2-Methyl-3-oxopropanoate" fbc:charge="-1" />
      <species boundaryCondition="false" compartment="Cytosol" constant="false" hasOnlySubstanceUnits="false" id="M_C0269" name="L-Kynurenine" fbc:charge="-1" />
      <species boundaryCondition="false" compartment="Cytosol" constant="false" hasOnlySubstanceUnits="false" id="M_C0878" name="2-Dehydro-3-deoxy-D-galactonate" fbc:charge="-1" />
      <species boundaryCondition="false" compartment="Cytosol" constant="false" hasOnlySubstanceUnits="false" id="M_C3090" name="Phenethylamine" fbc:charge="1" />
      <species boundaryCondition="false" compartment="Cytosol" constant="false" hasOnlySubstanceUnits="false" id="M_C9790" name="Succinamic Acid" fbc:charge="-1" />
      <species boundaryCondition="false" compartment="Cytosol" constant="false" hasOnlySubstanceUnits="false" id="M_C0363" name="Cytidine" fbc:charge="0" />
      <species boundaryCondition="false" compartment="Cytosol" constant="false" hasOnlySubstanceUnits="false" id="M_C0046" name="CMP" fbc:charge="-2" />
      <species boundaryCondition="false" compartment="Cytosol" constant="false" hasOnlySubstanceUnits="false" id="M_C3049" name="(S)-Hydroxydecanoyl-CoA" fbc:charge="-4" />
      <species boundaryCondition="false" compartment="Cytosol" constant="false" hasOnlySubstanceUnits="false" id="M_C0006" name="NADP+" fbc:charge="-3" />
      <species boundaryCondition="false" compartment="Cytosol" constant="false" hasOnlySubstanceUnits="false" id="M_C0630" name="Deamino-NAD+" fbc:charge="-2" />
      <species boundaryCondition="false" compartment="Cytosol" constant="false" hasOnlySubstanceUnits="false" id="M_C0997" name="Cyanate" fbc:charge="-1" />
      <species boundaryCondition="false" compartment="Cytosol" constant="false" hasOnlySubstanceUnits="false" id="M_C0036" name="Succinate" fbc:charge="-2" />
      <species boundaryCondition="false" compartment="Cytosol" constant="false" hasOnlySubstanceUnits="false" id="M_C0183" name="beta-D-Glucose" fbc:charge="0" />
      <species boundaryCondition="false" compartment="Cytosol" constant="false" hasOnlySubstanceUnits="false" id="M_C0748" name="2-Methylbutanoyl-CoA" fbc:charge="-4" />
      <species boundaryCondition="false" compartment="Cytosol" constant="false" hasOnlySubstanceUnits="false" id="M_C0472" name="N-Acetyl-L-glutamate" fbc:charge="-2" />
      <species boundaryCondition="false" compartment="Cytosol" constant="false" hasOnlySubstanceUnits="false" id="M_C0439" name="4-Aminobenzoate" fbc:charge="-1" />
      <species boundaryCondition="false" compartment="Cytosol" constant="false" hasOnlySubstanceUnits="false" id="M_C0317" name="L-Isoleucine" fbc:charge="0" />
      <species boundaryCondition="false" compartment="Cytosol" constant="false" hasOnlySubstanceUnits="false" id="M_C0132" name="L-Homocysteine" fbc:charge="0" />
      <species boundaryCondition="false" compartment="Cytosol" constant="false" hasOnlySubstanceUnits="false" id="M_C0169" name="2-Dehydro-3-deoxy-D-gluconate" fbc:charge="-1" />
      <species boundaryCondition="false" compartment="Cytosol" constant="false" hasOnlySubstanceUnits="false" id="M_C0711" name="O-Acetyl-L-serine" fbc:charge="0" />
      <species boundaryCondition="false" compartment="Cytosol" constant="false" hasOnlySubstanceUnits="false" id="M_C9700" name="1-hexadec-9-enoyl-sn-glycerol 3-phosphate" fbc:charge="-2" />
      <species boundaryCondition="false" compartment="Cytosol" constant="false" hasOnlySubstanceUnits="false" id="M_C0478" name="3-Hydroxyanthranilate" fbc:charge="0" />
      <species boundaryCondition="false" compartment="Cytosol" constant="false" hasOnlySubstanceUnits="false" id="M_C0384" name="Allantoate" fbc:charge="-1" />
      <species boundaryCondition="false" compartment="Cytosol" constant="false" hasOnlySubstanceUnits="false" id="M_C3512" name="KDO-KO-lipid (A)" fbc:charge="-6" />
      <species boundaryCondition="false" compartment="Cytosol" constant="false" hasOnlySubstanceUnits="false" id="M_C1474" name="2-Aminoacrylate" fbc:charge="0" />
      <species boundaryCondition="false" compartment="Cytosol" constant="false" hasOnlySubstanceUnits="false" id="M_C0018" name="AMP" fbc:charge="-2" />
      <species boundaryCondition="false" compartment="Cytosol" constant="false" hasOnlySubstanceUnits="false" id="M_C0522" name="O2.-" fbc:charge="-1" />
      <species boundaryCondition="false" compartment="Cytosol" constant="false" hasOnlySubstanceUnits="false" id="M_C0125" name="Adenine" fbc:charge="0" />
      <species boundaryCondition="false" compartment="Cytosol" constant="false" hasOnlySubstanceUnits="false" id="M_C9719" name="cdpdodec11eg" fbc:charge="-2" />
      <species boundaryCondition="false" compartment="Cytosol" constant="false" hasOnlySubstanceUnits="false" id="M_C0785" name="(R)-3-Hydroxybutanoate" fbc:charge="-1" />
      <species boundaryCondition="false" compartment="Cytosol" constant="false" hasOnlySubstanceUnits="false" id="M_C0044" name="3'-Phosphoadenylyl sulfate" fbc:charge="-4" />
      <species boundaryCondition="false" compartment="Cytosol" constant="false" hasOnlySubstanceUnits="false" id="M_C0599" name="D-Glucarate" fbc:charge="-2" />
      <species boundaryCondition="false" compartment="Cytosol" constant="false" hasOnlySubstanceUnits="false" id="M_C9765" name="pg180181" fbc:charge="-1" />
      <species boundaryCondition="false" compartment="Cytosol" constant="false" hasOnlySubstanceUnits="false" id="M_C0190" name="D-Xylulose 5-phosphate" fbc:charge="-2" />
      <species boundaryCondition="false" compartment="Cytosol" constant="false" hasOnlySubstanceUnits="false" id="M_C3814" name="Adenosyl cobinamide phosphate" fbc:charge="4" />
      <species boundaryCondition="false" compartment="Cytosol" constant="false" hasOnlySubstanceUnits="false" id="M_C1750" name="Phosphoribosyl-ATP" fbc:charge="-6" />
      <species boundaryCondition="false" compartment="Cytosol" constant="false" hasOnlySubstanceUnits="false" id="M_C0822" name="Pantetheine 4'-phosphate" fbc:charge="-2" />
      <species boundaryCondition="false" compartment="Cytosol" constant="false" hasOnlySubstanceUnits="false" id="M_C0231" name="Hydrogen sulfide" fbc:charge="0" />
      <species boundaryCondition="false" compartment="Cytosol" constant="false" hasOnlySubstanceUnits="false" id="M_C1610" name="cis,cis-Muconate" fbc:charge="0" />
      <species boundaryCondition="false" compartment="Cytosol" constant="false" hasOnlySubstanceUnits="false" id="M_C0779" name="O-Acetyl-L-homoserine" fbc:charge="0" />
      <species boundaryCondition="false" compartment="Cytosol" constant="false" hasOnlySubstanceUnits="false" id="M_C2682" name="2-Dehydro-3-deoxy-6-phospho-D-gluconate" fbc:charge="-3" />
      <species boundaryCondition="false" compartment="Cytosol" constant="false" hasOnlySubstanceUnits="false" id="M_C2663" name="3-Isopropylmalate" fbc:charge="-2" />
      <species boundaryCondition="false" compartment="Cytosol" constant="false" hasOnlySubstanceUnits="false" id="M_C9754" name="pg160161" fbc:charge="-1" />
      <species boundaryCondition="false" compartment="Cytosol" constant="false" hasOnlySubstanceUnits="false" id="M_C9319" name="Reduced thioredoxin" fbc:charge="0" />
      <species boundaryCondition="false" compartment="Cytosol" constant="false" hasOnlySubstanceUnits="false" id="M_C0504" name="2-Deoxy-D-ribose 5-phosphate" fbc:charge="-2" />
      <species boundaryCondition="false" compartment="Cytosol" constant="false" hasOnlySubstanceUnits="false" id="M_C0343" name="5,10-Methenyltetrahydrofolate" fbc:charge="-1" />
      <species boundaryCondition="false" compartment="Cytosol" constant="false" hasOnlySubstanceUnits="false" id="M_C2823" name="2-Dehydro-3-deoxy-D-arabino-heptonate 7-phosphate" fbc:charge="-3" />
      <species boundaryCondition="false" compartment="Cytosol" constant="false" hasOnlySubstanceUnits="false" id="M_C8935" name="1-Hydroxy-2-methyl-2-butenyl 4-diphosphate" fbc:charge="-3" />
      <species boundaryCondition="false" compartment="Cytosol" constant="false" hasOnlySubstanceUnits="false" id="M_C0106" name="D-Galactose" fbc:charge="0" />
      <species boundaryCondition="false" compartment="Cytosol" constant="false" hasOnlySubstanceUnits="false" id="M_C0964" name="FADH2" fbc:charge="-2" />
      <species boundaryCondition="false" compartment="Cytosol" constant="false" hasOnlySubstanceUnits="false" id="M_C0157" name="Ethanolamine" fbc:charge="1" />
      <species boundaryCondition="false" compartment="Cytosol" constant="false" hasOnlySubstanceUnits="false" id="M_C9379" name="Decanoyl-[acyl-carrier protein]" fbc:charge="-1" />
      <species boundaryCondition="false" compartment="Cytosol" constant="false" hasOnlySubstanceUnits="false" id="M_C9262" name="ACP" fbc:charge="-1" />
      <species boundaryCondition="false" compartment="Cytosol" constant="false" hasOnlySubstanceUnits="false" id="M_C0065" name="H+" fbc:charge="1" />
      <species boundaryCondition="false" compartment="Cytosol" constant="false" hasOnlySubstanceUnits="false" id="M_C3310" name="3-Hydroxypropionyl-CoA" fbc:charge="0" />
      <species boundaryCondition="false" compartment="Cytosol" constant="false" hasOnlySubstanceUnits="false" id="M_C3576" name="2,5-Diamino-6-(5'-triphosphoryl-3',4'-trihydroxy-2'-oxopentyl)-amino-4-oxopyrimidine" fbc:charge="0" />
      <species boundaryCondition="false" compartment="Cytosol" constant="false" hasOnlySubstanceUnits="false" id="M_C0081" name="GDPmannose" fbc:charge="-2" />
      <species boundaryCondition="false" compartment="Cytosol" constant="false" hasOnlySubstanceUnits="false" id="M_C2185" name="L-2-Amino-3-oxobutanoate" fbc:charge="0" />
      <species boundaryCondition="false" compartment="Cytosol" constant="false" hasOnlySubstanceUnits="false" id="M_C2506" name="2,5-Dihydro-5-oxofuran-2-acetate" fbc:charge="-1" />
      <species boundaryCondition="false" compartment="Cytosol" constant="false" hasOnlySubstanceUnits="false" id="M_C0284" name="D-Fructose 1,6-bisphosphate" fbc:charge="-4" />
      <species boundaryCondition="false" compartment="Cytosol" constant="false" hasOnlySubstanceUnits="false" id="M_C8687" name="Cobalt-precorrin 3" fbc:charge="0" />
      <species boundaryCondition="false" compartment="Cytosol" constant="false" hasOnlySubstanceUnits="false" id="M_C0165" name="D-Ribulose 5-phosphate" fbc:charge="-2" />
      <species boundaryCondition="false" compartment="Cytosol" constant="false" hasOnlySubstanceUnits="false" id="M_C0289" name="dGDP" fbc:charge="-3" />
      <species boundaryCondition="false" compartment="Cytosol" constant="false" hasOnlySubstanceUnits="false" id="M_C9777" name="R-3-hydroxy-ninadecanoyl-ACP" fbc:charge="-1" />
      <species boundaryCondition="false" compartment="Cytosol" constant="false" hasOnlySubstanceUnits="false" id="M_C0002" name="ATP" fbc:charge="-4" />
      <species boundaryCondition="false" compartment="Cytosol" constant="false" hasOnlySubstanceUnits="false" id="M_C1652" name="Kievitone hydrate" fbc:charge="0" />
      <species boundaryCondition="false" compartment="Cytosol" constant="false" hasOnlySubstanceUnits="false" id="M_C3733" name="Precorrin 8X" fbc:charge="0" />
      <species boundaryCondition="false" compartment="Cytosol" constant="false" hasOnlySubstanceUnits="false" id="M_C0186" name="Adenylylsulfate" fbc:charge="-2" />
      <species boundaryCondition="false" compartment="Cytosol" constant="false" hasOnlySubstanceUnits="false" id="M_C0924" name="4-Amino-5-hydroxymethyl-2-methylpyrimidine" fbc:charge="0" />
      <species boundaryCondition="false" compartment="Cytosol" constant="false" hasOnlySubstanceUnits="false" id="M_C2053" name="Coproporphyrinogen III" fbc:charge="-4" />
      <species boundaryCondition="false" compartment="Cytosol" constant="false" hasOnlySubstanceUnits="false" id="M_C9756" name="ps160161" fbc:charge="-1" />
      <species boundaryCondition="false" compartment="Cytosol" constant="false" hasOnlySubstanceUnits="false" id="M_C2933" name="5-(5-Phospho-D-ribosylaminoformimino)-1-(5-phosphoribosyl)-imidazole-4-carboxamide" fbc:charge="-4" />
      <species boundaryCondition="false" compartment="Cytosol" constant="false" hasOnlySubstanceUnits="false" id="M_C2979" name="S-(2-Methylbutanoyl)-dihydrolipoamide" fbc:charge="0" />
      <species boundaryCondition="false" compartment="Cytosol" constant="false" hasOnlySubstanceUnits="false" id="M_C0884" name="GDP-4-dehydro-6-deoxy-D-mannose" fbc:charge="-2" />
      <species boundaryCondition="false" compartment="Cytosol" constant="false" hasOnlySubstanceUnits="false" id="M_C1412" name="2-Nitropropane" fbc:charge="0" />
      <species boundaryCondition="false" compartment="Cytosol" constant="false" hasOnlySubstanceUnits="false" id="M_C0147" name="Agmatine" fbc:charge="2" />
      <species boundaryCondition="false" compartment="Cytosol" constant="false" hasOnlySubstanceUnits="false" id="M_C0339" name="N-Formimino-L-glutamate" fbc:charge="-1" />
      <species boundaryCondition="false" compartment="Cytosol" constant="false" hasOnlySubstanceUnits="false" id="M_C1919" name="(R,R)-Butane-2,3-diol" fbc:charge="0" />
      <species boundaryCondition="false" compartment="Cytosol" constant="false" hasOnlySubstanceUnits="false" id="M_C0228" name="D-Erythrose 4-phosphate" fbc:charge="-2" />
      <species boundaryCondition="false" compartment="Cytosol" constant="false" hasOnlySubstanceUnits="false" id="M_C0268" name="L-Citrulline" fbc:charge="0" />
      <species boundaryCondition="false" compartment="Cytosol" constant="false" hasOnlySubstanceUnits="false" id="M_C0829" name="(S)-3-Hydroxybutanoyl-CoA" fbc:charge="-4" />
      <species boundaryCondition="false" compartment="Cytosol" constant="false" hasOnlySubstanceUnits="false" id="M_C0319" name="Methanethiol" fbc:charge="0" />
      <species boundaryCondition="false" compartment="Cytosol" constant="false" hasOnlySubstanceUnits="false" id="M_C0915" name="3-(Imidazol-4-yl)-2-oxopropyl phosphate" fbc:charge="-2" />
      <species boundaryCondition="false" compartment="Cytosol" constant="false" hasOnlySubstanceUnits="false" id="M_C9735" name="pa170" fbc:charge="-2" />
      <species boundaryCondition="false" compartment="Cytosol" constant="false" hasOnlySubstanceUnits="false" id="M_C9690" name="CDP-1,2-dihexadecanoylglycerol" fbc:charge="-2" />
      <species boundaryCondition="false" compartment="Cytosol" constant="false" hasOnlySubstanceUnits="false" id="M_C2857" name="1-(5-Phospho-D-ribosyl)-5-amino-4-imidazolecarboxylate" fbc:charge="-3" />
      <species boundaryCondition="false" compartment="Cytosol" constant="false" hasOnlySubstanceUnits="false" id="M_C0223" name="Dihydrobiopterin" fbc:charge="0" />
      <species boundaryCondition="false" compartment="Cytosol" constant="false" hasOnlySubstanceUnits="false" id="M_C0404" name="(R)-Pantoate" fbc:charge="-1" />
      <species boundaryCondition="false" compartment="Cytosol" constant="false" hasOnlySubstanceUnits="false" id="M_C9390" name="trans-Dodec-2-enoyl-[acyl-carrier protein]" fbc:charge="-1" />
      <species boundaryCondition="false" compartment="Cytosol" constant="false" hasOnlySubstanceUnits="false" id="M_C0721" name="D-Alanyl-D-alanine" fbc:charge="0" />
      <species boundaryCondition="false" compartment="Cytosol" constant="false" hasOnlySubstanceUnits="false" id="M_C1255" name="Reduced FMN" fbc:charge="0" />
      <species boundaryCondition="false" compartment="Cytosol" constant="false" hasOnlySubstanceUnits="false" id="M_C9383" name="(R)-3-Hydroxybutanoyl-[acyl-carrier protein]" fbc:charge="-1" />
      <species boundaryCondition="false" compartment="Cytosol" constant="false" hasOnlySubstanceUnits="false" id="M_C0282" name="D-Glucosamine 6-phosphate" fbc:charge="-1" />
      <species boundaryCondition="false" compartment="Cytosol" constant="false" hasOnlySubstanceUnits="false" id="M_C0121" name="3-Methyl-2-oxobutanoate" fbc:charge="-1" />
      <species boundaryCondition="false" compartment="Cytosol" constant="false" hasOnlySubstanceUnits="false" id="M_C0702" name="2-Dehydropantoate" fbc:charge="-1" />
      <species boundaryCondition="false" compartment="Cytosol" constant="false" hasOnlySubstanceUnits="false" id="M_C3449" name="2,5-Diaminopyrimidine nucleoside triphosphate" fbc:charge="0" />
      <species boundaryCondition="false" compartment="Cytosol" constant="false" hasOnlySubstanceUnits="false" id="M_C9713" name="pg161" fbc:charge="-1" />
      <species boundaryCondition="false" compartment="Cytosol" constant="false" hasOnlySubstanceUnits="false" id="M_C2691" name="5-Amino-6-(5'-phosphoribitylamino)uracil" fbc:charge="-2" />
      <species boundaryCondition="false" compartment="Cytosol" constant="false" hasOnlySubstanceUnits="false" id="M_C0487" name="Pyridoxamine phosphate" fbc:charge="-1" />
      <species boundaryCondition="false" compartment="Cytosol" constant="false" hasOnlySubstanceUnits="false" id="M_C2945" name="Lipid A disaccharide" fbc:charge="-2" />
      <species boundaryCondition="false" compartment="Cytosol" constant="false" hasOnlySubstanceUnits="false" id="M_C0636" name="Pantothenate" fbc:charge="-1" />
      <species boundaryCondition="false" compartment="Cytosol" constant="false" hasOnlySubstanceUnits="false" id="M_C9750" name="BCJ_acolipa" fbc:charge="0" />
      <species boundaryCondition="false" compartment="Cytosol" constant="false" hasOnlySubstanceUnits="false" id="M_C1406" name="(S)-Mevalonate" fbc:charge="0" />
      <species boundaryCondition="false" compartment="Cytosol" constant="false" hasOnlySubstanceUnits="false" id="M_C9724" name="pgp181" fbc:charge="-3" />
      <species boundaryCondition="false" compartment="Cytosol" constant="false" hasOnlySubstanceUnits="false" id="M_C3511" name="KDO2-lipid IV(A)" fbc:charge="-6" />
      <species boundaryCondition="false" compartment="Cytosol" constant="false" hasOnlySubstanceUnits="false" id="M_C2809" name="D-erythro-1-(Imidazol-4-yl)glycerol 3-phosphate" fbc:charge="-2" />
      <species boundaryCondition="false" compartment="Cytosol" constant="false" hasOnlySubstanceUnits="false" id="M_C3504" name="(S)-2-Acetolactate" fbc:charge="-1" />
      <species boundaryCondition="false" compartment="Cytosol" constant="false" hasOnlySubstanceUnits="false" id="M_C0117" name="L-Histidine" fbc:charge="0" />
      <species boundaryCondition="false" compartment="Cytosol" constant="false" hasOnlySubstanceUnits="false" id="M_C8609" name="2-Phospho-4-(cytidine 5'-diphospho)-2-C-methyl-D-erythritol" fbc:charge="-4" />
      <species boundaryCondition="false" compartment="Cytosol" constant="false" hasOnlySubstanceUnits="false" id="M_C3381" name="2-Octaprenyl-6-methoxy-1,4-benzoquinone" fbc:charge="0" />
      <species boundaryCondition="false" compartment="Cytosol" constant="false" hasOnlySubstanceUnits="false" id="M_C0063" name="L-Tryptophan" fbc:charge="0" />
      <species boundaryCondition="false" compartment="Cytosol" constant="false" hasOnlySubstanceUnits="false" id="M_C2207" name="(R)-3-Hydroxybutanoyl-CoA" fbc:charge="-4" />
      <species boundaryCondition="false" compartment="Cytosol" constant="false" hasOnlySubstanceUnits="false" id="M_C0080" name="D-Fructose" fbc:charge="0" />
      <species boundaryCondition="false" compartment="Cytosol" constant="false" hasOnlySubstanceUnits="false" id="M_C0457" name="2-Hydroxy-2,4-pentadienoate" fbc:charge="-1" />
      <species boundaryCondition="false" compartment="Cytosol" constant="false" hasOnlySubstanceUnits="false" id="M_C9737" name="CDP-1,2-diheptadecanoylglycerol" fbc:charge="-2" />
      <species boundaryCondition="false" compartment="Cytosol" constant="false" hasOnlySubstanceUnits="false" id="M_C0179" name="D-Glutamate" fbc:charge="-1" />
      <species boundaryCondition="false" compartment="Cytosol" constant="false" hasOnlySubstanceUnits="false" id="M_C0383" name="ADPglucose" fbc:charge="-2" />
      <species boundaryCondition="false" compartment="Cytosol" constant="false" hasOnlySubstanceUnits="false" id="M_C1475" name="2-Aminomuconate" fbc:charge="0" />
      <species boundaryCondition="false" compartment="Cytosol" constant="false" hasOnlySubstanceUnits="false" id="M_C1105" name="Kievitone" fbc:charge="0" />
      <species boundaryCondition="false" compartment="Cytosol" constant="false" hasOnlySubstanceUnits="false" id="M_C2612" name="N-(5-Phospho-D-ribosyl)anthranilate" fbc:charge="-3" />
      <species boundaryCondition="false" compartment="Cytosol" constant="false" hasOnlySubstanceUnits="false" id="M_C9291" name="1,2-Diacylglycerol  (E.coli) **" fbc:charge="0" />
      <species boundaryCondition="false" compartment="Cytosol" constant="false" hasOnlySubstanceUnits="false" id="M_C9305" name="Octadecenoyl-ACP (n-C18:1ACP)" fbc:charge="-1" />
      <species boundaryCondition="false" compartment="Cytosol" constant="false" hasOnlySubstanceUnits="false" id="M_C0676" name="Ferricytochrome" fbc:charge="0" />
      <species boundaryCondition="false" compartment="Cytosol" constant="false" hasOnlySubstanceUnits="false" id="M_C0277" name="Geranyl diphosphate" fbc:charge="-3" />
      <species boundaryCondition="false" compartment="Cytosol" constant="false" hasOnlySubstanceUnits="false" id="M_C0092" name="2-Oxobutanoate" fbc:charge="-1" />
      <species boundaryCondition="false" compartment="Cytosol" constant="false" hasOnlySubstanceUnits="false" id="M_C8693" name="Cobalt-precorrin 8" fbc:charge="0" />
      <species boundaryCondition="false" compartment="Cytosol" constant="false" hasOnlySubstanceUnits="false" id="M_C9711" name="cis-dec-3-enoyl-[acyl-carrier protein] (n-C10:1)" fbc:charge="-1" />
      <species boundaryCondition="false" compartment="Cytosol" constant="false" hasOnlySubstanceUnits="false" id="M_C2646" name="5'-Phosphoribosyl-N-formylglycinamide" fbc:charge="-2" />
      <species boundaryCondition="false" compartment="Cytosol" constant="false" hasOnlySubstanceUnits="false" id="M_C0010" name="CoA" fbc:charge="-4" />
      <species boundaryCondition="false" compartment="Cytosol" constant="false" hasOnlySubstanceUnits="false" id="M_C2083" name="dTDP-6-deoxy-L-mannose" fbc:charge="-2" />
      <species boundaryCondition="false" compartment="Cytosol" constant="false" hasOnlySubstanceUnits="false" id="M_C3060" name="trans-Dec-2-enoyl-CoA" fbc:charge="-4" />
      <species boundaryCondition="false" compartment="Cytosol" constant="false" hasOnlySubstanceUnits="false" id="M_C2097" name="2-Methylacetoacetyl-CoA" fbc:charge="-4" />
      <species boundaryCondition="false" compartment="Cytosol" constant="false" hasOnlySubstanceUnits="false" id="M_C0929" name="2-Dehydro-3-deoxy-D-galactonate 6-phosphate" fbc:charge="-3" />
      <species boundaryCondition="false" compartment="Cytosol" constant="false" hasOnlySubstanceUnits="false" id="M_C2178" name="Deoxy-ribose 1-phosphate" fbc:charge="0" />
      <species boundaryCondition="false" compartment="Cytosol" constant="false" hasOnlySubstanceUnits="false" id="M_C2671" name="S-(2-Methylpropanoyl)-dihydrolipoamide" fbc:charge="0" />
      <species boundaryCondition="false" compartment="Cytosol" constant="false" hasOnlySubstanceUnits="false" id="M_C0133" name="4-Hydroxybenzoate" fbc:charge="-1" />
      <species boundaryCondition="false" compartment="Cytosol" constant="false" hasOnlySubstanceUnits="false" id="M_C0290" name="dGMP" fbc:charge="-2" />
      <species boundaryCondition="false" compartment="Cytosol" constant="false" hasOnlySubstanceUnits="false" id="M_C0123" name="GMP" fbc:charge="-2" />
      <species boundaryCondition="false" compartment="Cytosol" constant="false" hasOnlySubstanceUnits="false" id="M_C0304" name="Xanthine" fbc:charge="0" />
      <species boundaryCondition="false" compartment="Cytosol" constant="false" hasOnlySubstanceUnits="false" id="M_C9718" name="pa181" fbc:charge="-2" />
      <species boundaryCondition="false" compartment="Cytosol" constant="false" hasOnlySubstanceUnits="false" id="M_C0210" name="Nicotinate" fbc:charge="-1" />
      <species boundaryCondition="false" compartment="Cytosol" constant="false" hasOnlySubstanceUnits="false" id="M_C0258" name="Spermidine" fbc:charge="3" />
      <species boundaryCondition="false" compartment="Cytosol" constant="false" hasOnlySubstanceUnits="false" id="M_C8637" name="D-Glycero-D-manno-heptose 1,7-bisphosphate" fbc:charge="-4" />
      <species boundaryCondition="false" compartment="Cytosol" constant="false" hasOnlySubstanceUnits="false" id="M_C0056" name="Copper" fbc:charge="0" />
      <species boundaryCondition="false" compartment="Cytosol" constant="false" hasOnlySubstanceUnits="false" id="M_C0066" name="ITP" fbc:charge="-4" />
      <species boundaryCondition="false" compartment="Cytosol" constant="false" hasOnlySubstanceUnits="false" id="M_C2709" name="5-Methyltetrahydropteroyltri-L-glutamate" fbc:charge="-2" />
      <species boundaryCondition="false" compartment="Cytosol" constant="false" hasOnlySubstanceUnits="false" id="M_C0019" name="S-Adenosyl-L-homocysteine" fbc:charge="0" />
      <species boundaryCondition="false" compartment="Cytosol" constant="false" hasOnlySubstanceUnits="false" id="M_C0306" name="Guanosine" fbc:charge="0" />
      <species boundaryCondition="false" compartment="Cytosol" constant="false" hasOnlySubstanceUnits="false" id="M_C0763" name="Uroporphyrinogen III" fbc:charge="-8" />
      <species boundaryCondition="false" compartment="Cytosol" constant="false" hasOnlySubstanceUnits="false" id="M_C9391" name="(R)-3-Hydroxydecanoyl-[acyl-carrier protein]" fbc:charge="-1" />
      <species boundaryCondition="false" compartment="Cytosol" constant="false" hasOnlySubstanceUnits="false" id="M_C9320" name="tRNA (Glu)" fbc:charge="0" />
      <species boundaryCondition="false" compartment="Cytosol" constant="false" hasOnlySubstanceUnits="false" id="M_C0070" name="D-Fructose 6-phosphate" fbc:charge="-2" />
      <species boundaryCondition="false" compartment="Cytosol" constant="false" hasOnlySubstanceUnits="false" id="M_C1205" name="Xanthosine" fbc:charge="0" />
      <species boundaryCondition="false" compartment="Cytosol" constant="false" hasOnlySubstanceUnits="false" id="M_C2920" name="2-Amino-4-hydroxy-6-(D-erythro-1,2,3-trihydroxypropyl)-7,8-dihydropteridine" fbc:charge="1" />
      <species boundaryCondition="false" compartment="Cytosol" constant="false" hasOnlySubstanceUnits="false" id="M_C9723" name="1-octadec-11-enoyl-sn-glycerol 3-phosphate" fbc:charge="-2" />
      <species boundaryCondition="false" compartment="Cytosol" constant="false" hasOnlySubstanceUnits="false" id="M_C0088" name="IDP" fbc:charge="-3" />
      <species boundaryCondition="false" compartment="Cytosol" constant="false" hasOnlySubstanceUnits="false" id="M_C2225" name="2-Oxo-2,3-dihydrofuran-5-acetate" fbc:charge="-1" />
      <species boundaryCondition="false" compartment="Cytosol" constant="false" hasOnlySubstanceUnits="false" id="M_C0141" name="Hydroxypyruvate" fbc:charge="-1" />
      <species boundaryCondition="false" compartment="Cytosol" constant="false" hasOnlySubstanceUnits="false" id="M_C1696" name="3-Dehydroshikimate" fbc:charge="-1" />
      <species boundaryCondition="false" compartment="Cytosol" constant="false" hasOnlySubstanceUnits="false" id="M_C2038" name="3-Phosphonooxypyruvate" fbc:charge="-3" />
      <species boundaryCondition="false" compartment="Cytosol" constant="false" hasOnlySubstanceUnits="false" id="M_C9725" name="pg181" fbc:charge="-1" />
      <species boundaryCondition="false" compartment="Cytosol" constant="false" hasOnlySubstanceUnits="false" id="M_C9734" name="Heptadec-ACP (n-C17:0 ACP)" fbc:charge="-1" />
      <species boundaryCondition="false" compartment="Cytosol" constant="false" hasOnlySubstanceUnits="false" id="M_C0134" name="Citrate" fbc:charge="-3" />
      <species boundaryCondition="false" compartment="Cytosol" constant="false" hasOnlySubstanceUnits="false" id="M_C0156" name="L-Threonine" fbc:charge="0" />
      <species boundaryCondition="false" compartment="Cytosol" constant="false" hasOnlySubstanceUnits="false" id="M_C0075" name="Catechol" fbc:charge="0" />
      <species boundaryCondition="false" compartment="Cytosol" constant="false" hasOnlySubstanceUnits="false" id="M_C0655" name="Propenoyl-CoA" fbc:charge="0" />
      <species boundaryCondition="false" compartment="Cytosol" constant="false" hasOnlySubstanceUnits="false" id="M_C2793" name="2-(Formamido)-N1-(5'-phosphoribosyl)acetamidine" fbc:charge="-1" />
      <species boundaryCondition="false" compartment="Cytosol" constant="false" hasOnlySubstanceUnits="false" id="M_C0059" name="Phosphoenolpyruvate" fbc:charge="-3" />
      <species boundaryCondition="false" compartment="Cytosol" constant="false" hasOnlySubstanceUnits="false" id="M_C9776" name="3-Oxoninadecanoyl-ACP" fbc:charge="-1" />
      <species boundaryCondition="false" compartment="Cytosol" constant="false" hasOnlySubstanceUnits="false" id="M_C2358" name="5'-Phosphoribosylglycinamide" fbc:charge="-1" />
      <species boundaryCondition="false" compartment="Cytosol" constant="false" hasOnlySubstanceUnits="false" id="M_C9691" name="pgp160" fbc:charge="-3" />
      <species boundaryCondition="false" compartment="Cytosol" constant="false" hasOnlySubstanceUnits="false" id="M_C0271" name="Deoxyguanosine" fbc:charge="0" />
      <species boundaryCondition="false" compartment="Cytosol" constant="false" hasOnlySubstanceUnits="false" id="M_C3118" name="3-Carboxy-1-hydroxypropyl-ThPP" fbc:charge="-3" />
      <species boundaryCondition="false" compartment="Cytosol" constant="false" hasOnlySubstanceUnits="false" id="M_C1455" name="Protoporphyrin" fbc:charge="-2" />
      <species boundaryCondition="false" compartment="Cytosol" constant="false" hasOnlySubstanceUnits="false" id="M_C9318" name="Oxidized thioredoxin" fbc:charge="0" />
      <species boundaryCondition="false" compartment="Cytosol" constant="false" hasOnlySubstanceUnits="false" id="M_C2662" name="2-Amino-3-carboxymuconate semialdehyde" fbc:charge="0" />
      <species boundaryCondition="false" compartment="Cytosol" constant="false" hasOnlySubstanceUnits="false" id="M_C2867" name="N1-(5-Phospho-alpha-D-ribosyl)-5,6-dimethylbenzimidazole" fbc:charge="-2" />
      <species boundaryCondition="false" compartment="Cytosol" constant="false" hasOnlySubstanceUnits="false" id="M_C0491" name="Xanthosine 5'-phosphate" fbc:charge="-2" />
      <species boundaryCondition="false" compartment="Cytosol" constant="false" hasOnlySubstanceUnits="false" id="M_C2126" name="N-(L-Arginino)succinate" fbc:charge="-1" />
      <species boundaryCondition="false" compartment="Cytosol" constant="false" hasOnlySubstanceUnits="false" id="M_C9302" name="Myristoyl-ACP (n-C14:0ACP)" fbc:charge="-1" />
      <species boundaryCondition="false" compartment="Cytosol" constant="false" hasOnlySubstanceUnits="false" id="M_C9382" name="(R)-3-Hydroxyoctanoyl-[acyl-carrier protein]" fbc:charge="-1" />
      <species boundaryCondition="false" compartment="Cytosol" constant="false" hasOnlySubstanceUnits="false" id="M_C9749" name="undecaprenyl phosphate-4-amino-4-deoxy-L-arabinose" fbc:charge="0" />
      <species boundaryCondition="false" compartment="Cytosol" constant="false" hasOnlySubstanceUnits="false" id="M_C2858" name="2-Methyl-4-amino-5-hydroxymethylpyrimidine diphosphate" fbc:charge="-3" />
      <species boundaryCondition="false" compartment="Cytosol" constant="false" hasOnlySubstanceUnits="false" id="M_C9743" name="UDP-L-Ara4O" fbc:charge="0" />
      <species boundaryCondition="false" compartment="Cytosol" constant="false" hasOnlySubstanceUnits="false" id="M_C0219" name="L-Homoserine" fbc:charge="0" />
      <species boundaryCondition="false" compartment="Cytosol" constant="false" hasOnlySubstanceUnits="false" id="M_C0013" name="NH3" fbc:charge="0" />
      <species boundaryCondition="false" compartment="Cytosol" constant="false" hasOnlySubstanceUnits="false" id="M_C2526" name="Tetrahydropteroyltri-L-glutamate" fbc:charge="-2" />
      <species boundaryCondition="false" compartment="Cytosol" constant="false" hasOnlySubstanceUnits="false" id="M_C2493" name="N-((R)-Pantothenoyl)-L-cysteine" fbc:charge="0" />
      <species boundaryCondition="false" compartment="Cytosol" constant="false" hasOnlySubstanceUnits="false" id="M_C0105" name="L-Leucine" fbc:charge="0" />
      <species boundaryCondition="false" compartment="Cytosol" constant="false" hasOnlySubstanceUnits="false" id="M_C0473" name="Pyridoxine phosphate" fbc:charge="-2" />
      <species boundaryCondition="false" compartment="Cytosol" constant="false" hasOnlySubstanceUnits="false" id="M_C3382" name="2-Octaprenyl-3-methyl-6-methoxy-1,4-benzoquinone" fbc:charge="0" />
      <species boundaryCondition="false" compartment="Cytosol" constant="false" hasOnlySubstanceUnits="false" id="M_C0840" name="3,4-Dihydroxyphenylacetate" fbc:charge="-1" />
      <species boundaryCondition="false" compartment="Cytosol" constant="false" hasOnlySubstanceUnits="false" id="M_C0003" name="NAD+" fbc:charge="-1" />
      <species boundaryCondition="false" compartment="Cytosol" constant="false" hasOnlySubstanceUnits="false" id="M_C0248" name="Magnesium" fbc:charge="0" />
      <species boundaryCondition="false" compartment="Cytosol" constant="false" hasOnlySubstanceUnits="false" id="M_C0146" name="Thymine" fbc:charge="0" />
      <species boundaryCondition="false" compartment="Cytosol" constant="false" hasOnlySubstanceUnits="false" id="M_C0111" name="Isopentenyl diphosphate" fbc:charge="-3" />
      <species boundaryCondition="false" compartment="Cytosol" constant="false" hasOnlySubstanceUnits="false" id="M_C3357" name="Cobinamide" fbc:charge="5" />
      <species boundaryCondition="false" compartment="Cytosol" constant="false" hasOnlySubstanceUnits="false" id="M_C0408" name="Deoxyuridine" fbc:charge="0" />
      <species boundaryCondition="false" compartment="Cytosol" constant="false" hasOnlySubstanceUnits="false" id="M_C9764" name="pgp180181" fbc:charge="-3" />
      <species boundaryCondition="false" compartment="Cytosol" constant="false" hasOnlySubstanceUnits="false" id="M_C0038" name="GTP" fbc:charge="-4" />
      <species boundaryCondition="false" compartment="Cytosol" constant="false" hasOnlySubstanceUnits="false" id="M_C9757" name="pe160161" fbc:charge="0" />
      <species boundaryCondition="false" compartment="Cytosol" constant="false" hasOnlySubstanceUnits="false" id="M_C0004" name="NADH" fbc:charge="-2" />
      <species boundaryCondition="false" compartment="Cytosol" constant="false" hasOnlySubstanceUnits="false" id="M_C2669" name="N-Succinyl-LL-2,6-diaminoheptanedioate" fbc:charge="-2" />
      <species boundaryCondition="false" compartment="Cytosol" constant="false" hasOnlySubstanceUnits="false" id="M_C0164" name="D-Glucono-1,5-lactone" fbc:charge="0" />
      <species boundaryCondition="false" compartment="Cytosol" constant="false" hasOnlySubstanceUnits="false" id="M_C3581" name="D-Glucosamine 1-phosphate" fbc:charge="-1" />
      <species boundaryCondition="false" compartment="Cytosol" constant="false" hasOnlySubstanceUnits="false" id="M_C3666" name="Precorrin 6Y" fbc:charge="0" />
      <species boundaryCondition="false" compartment="Cytosol" constant="false" hasOnlySubstanceUnits="false" id="M_C9751" name="pa160161" fbc:charge="-2" />
      <species boundaryCondition="false" compartment="Cytosol" constant="false" hasOnlySubstanceUnits="false" id="M_C0242" name="Uridine" fbc:charge="0" />
    </listOfSpecies>
    <listOfReactions>
      <reaction fast="false" id="R_RR04052" name="N-(5'-Phospho-D-ribosylformimino)-5-amino-1-(5''-phospho-D-ribosyl)-4-imidazolecarboxamide ketol-isomerase" reversible="true" fbc:lowerFluxBound="cobra_default_lb" fbc:upperFluxBound="cobra_default_ub">
        <listOfReactants>
          <speciesReference constant="true" species="M_C2933" stoichiometry="1" />
        </listOfReactants>
        <listOfProducts>
          <speciesReference constant="true" species="M_C2941" stoichiometry="1" />
        </listOfProducts>
      </reaction>
      <reaction fast="false" id="R_RR01049" name="Quinate:NAD+ 5-oxidoreductase" reversible="true" fbc:lowerFluxBound="cobra_default_lb" fbc:upperFluxBound="cobra_default_ub">
        <listOfReactants>
          <speciesReference constant="true" species="M_C0241" stoichiometry="1" />
          <speciesReference constant="true" species="M_C0003" stoichiometry="1" />
        </listOfReactants>
        <listOfProducts>
          <speciesReference constant="true" species="M_C0004" stoichiometry="1" />
          <speciesReference constant="true" species="M_C0690" stoichiometry="1" />
          <speciesReference constant="true" species="M_C0065" stoichiometry="1" />
        </listOfProducts>
      </reaction>
      <reaction fast="false" id="R_RR03591" name="ATP:nucleoside-diphosphate phosphatransferase" reversible="true" fbc:lowerFluxBound="cobra_default_lb" fbc:upperFluxBound="cobra_default_ub">
        <listOfReactants>
          <speciesReference constant="true" species="M_C0170" stoichiometry="1" />
          <speciesReference constant="true" species="M_C0002" stoichiometry="1" />
        </listOfReactants>
        <listOfProducts>
          <speciesReference constant="true" species="M_C0113" stoichiometry="1" />
          <speciesReference constant="true" species="M_C0008" stoichiometry="1" />
        </listOfProducts>
      </reaction>
      <reaction fast="false" id="R_RR03601" name="D-Alanine:2-oxoglutarate aminotransferase" reversible="true" fbc:lowerFluxBound="cobra_default_lb" fbc:upperFluxBound="cobra_default_ub">
        <listOfReactants>
          <speciesReference constant="true" species="M_C0024" stoichiometry="1" />
          <speciesReference constant="true" species="M_C0115" stoichiometry="1" />
        </listOfReactants>
        <listOfProducts>
          <speciesReference constant="true" species="M_C0179" stoichiometry="1" />
          <speciesReference constant="true" species="M_C0020" stoichiometry="1" />
        </listOfProducts>
      </reaction>
      <reaction fast="false" id="R_RR08758" name="D-gluconate transport via proton symport, reversible" reversible="true" fbc:lowerFluxBound="cobra_default_lb" fbc:upperFluxBound="cobra_default_ub">
        <listOfReactants>
          <speciesReference constant="true" species="M_EC0065" stoichiometry="1" />
          <speciesReference constant="true" species="M_EC0214" stoichiometry="1" />
        </listOfReactants>
        <listOfProducts>
          <speciesReference constant="true" species="M_C0214" stoichiometry="1" />
          <speciesReference constant="true" species="M_C0065" stoichiometry="1" />
        </listOfProducts>
      </reaction>
      <reaction fast="false" id="R_RR10599" name="acetyl-CoA C-acyltransferase (decanoyl-CoA)" reversible="true" fbc:lowerFluxBound="cobra_default_lb" fbc:upperFluxBound="cobra_default_ub">
        <listOfReactants>
          <speciesReference constant="true" species="M_C0022" stoichiometry="1" />
          <speciesReference constant="true" species="M_C9786" stoichiometry="1" />
        </listOfReactants>
        <listOfProducts>
          <speciesReference constant="true" species="M_C9787" stoichiometry="1" />
          <speciesReference constant="true" species="M_C0010" stoichiometry="1" />
        </listOfProducts>
      </reaction>
      <reaction fast="false" id="R_RR10518" name="cardiolipin synthase (n-C16:1)" reversible="true" fbc:lowerFluxBound="cobra_default_lb" fbc:upperFluxBound="cobra_default_ub">
        <listOfReactants>
          <speciesReference constant="true" species="M_C9713" stoichiometry="2" />
        </listOfReactants>
        <listOfProducts>
          <speciesReference constant="true" species="M_C9715" stoichiometry="1" />
          <speciesReference constant="true" species="M_C0098" stoichiometry="1" />
        </listOfProducts>
      </reaction>
      <reaction fast="false" id="R_RR00445" name="Acetaldehyde + Pyruvate &amp;gt;=&amp;lt; 4-Hydroxy-2-oxopentanoate" reversible="true" fbc:lowerFluxBound="cobra_default_lb" fbc:upperFluxBound="cobra_default_ub">
        <listOfReactants>
          <speciesReference constant="true" species="M_C0069" stoichiometry="1" />
          <speciesReference constant="true" species="M_C0020" stoichiometry="1" />
        </listOfReactants>
        <listOfProducts>
          <speciesReference constant="true" species="M_C2227" stoichiometry="1" />
        </listOfProducts>
      </reaction>
      <reaction fast="false" id="R_RR03512" name="AMP:pyrophosphate phosphoribosyltransferase" reversible="true" fbc:lowerFluxBound="cobra_default_lb" fbc:upperFluxBound="cobra_default_ub">
        <listOfReactants>
          <speciesReference constant="true" species="M_C0012" stoichiometry="1" />
          <speciesReference constant="true" species="M_C0018" stoichiometry="1" />
        </listOfReactants>
        <listOfProducts>
          <speciesReference constant="true" species="M_C0101" stoichiometry="1" />
          <speciesReference constant="true" species="M_C0125" stoichiometry="1" />
        </listOfProducts>
      </reaction>
      <reaction fast="false" id="R_RR01488" name="Succinyl-CoA:dihydrolipoamide S-succinyltransferase" reversible="true" fbc:lowerFluxBound="cobra_default_lb" fbc:upperFluxBound="cobra_default_ub">
        <listOfReactants>
          <speciesReference constant="true" species="M_C0446" stoichiometry="1" />
          <speciesReference constant="true" species="M_C0076" stoichiometry="1" />
        </listOfReactants>
        <listOfProducts>
          <speciesReference constant="true" species="M_C0846" stoichiometry="1" />
          <speciesReference constant="true" species="M_C0010" stoichiometry="1" />
        </listOfProducts>
      </reaction>
      <reaction fast="false" id="R_RR00018" name="2-Nitropropane:oxygen 2-oxidoreductase" reversible="true" fbc:lowerFluxBound="cobra_default_lb" fbc:upperFluxBound="cobra_default_ub">
        <listOfReactants>
          <speciesReference constant="true" species="M_C1412" stoichiometry="2" />
          <speciesReference constant="true" species="M_C0007" stoichiometry="1" />
        </listOfReactants>
        <listOfProducts>
          <speciesReference constant="true" species="M_C0171" stoichiometry="2" />
          <speciesReference constant="true" species="M_C0073" stoichiometry="2" />
          <speciesReference constant="true" species="M_C0065" stoichiometry="2" />
        </listOfProducts>
      </reaction>
      <reaction fast="false" id="R_RR01261" name="5,6-Dihydrouracil amidohydrolase" reversible="true" fbc:lowerFluxBound="cobra_default_lb" fbc:upperFluxBound="cobra_default_ub">
        <listOfReactants>
          <speciesReference constant="true" species="M_C0332" stoichiometry="1" />
          <speciesReference constant="true" species="M_C0001" stoichiometry="1" />
        </listOfReactants>
        <listOfProducts>
          <speciesReference constant="true" species="M_C1700" stoichiometry="1" />
          <speciesReference constant="true" species="M_C0065" stoichiometry="1" />
        </listOfProducts>
      </reaction>
      <reaction fast="false" id="R_RR08678" name="NH3t" reversible="true" fbc:lowerFluxBound="cobra_default_lb" fbc:upperFluxBound="cobra_default_ub">
        <listOfReactants>
          <speciesReference constant="true" species="M_EC0957" stoichiometry="1" />
        </listOfReactants>
        <listOfProducts>
          <speciesReference constant="true" species="M_C0957" stoichiometry="1" />
        </listOfProducts>
      </reaction>
      <reaction fast="false" id="R_RR00767" name="L-Valine:2-oxoglutarate aminotransferase" reversible="true" fbc:lowerFluxBound="cobra_default_lb" fbc:upperFluxBound="cobra_default_ub">
        <listOfReactants>
          <speciesReference constant="true" species="M_C0024" stoichiometry="1" />
          <speciesReference constant="true" species="M_C0151" stoichiometry="1" />
        </listOfReactants>
        <listOfProducts>
          <speciesReference constant="true" species="M_C0121" stoichiometry="1" />
          <speciesReference constant="true" species="M_C0023" stoichiometry="1" />
        </listOfProducts>
      </reaction>
      <reaction fast="false" id="R_RR08730" name="FORt" reversible="true" fbc:lowerFluxBound="cobra_default_lb" fbc:upperFluxBound="cobra_default_ub">
        <listOfReactants>
          <speciesReference constant="true" species="M_EC0047" stoichiometry="1" />
        </listOfReactants>
        <listOfProducts>
          <speciesReference constant="true" species="M_C0047" stoichiometry="1" />
        </listOfProducts>
      </reaction>
      <reaction fast="false" id="R_RR01018" name="Sedoheptulose-7-phosphate:D-glyceraldehyde-3-phosphateglyceronetransferase" reversible="true" fbc:lowerFluxBound="cobra_default_lb" fbc:upperFluxBound="cobra_default_ub">
        <listOfReactants>
          <speciesReference constant="true" species="M_C0100" stoichiometry="1" />
          <speciesReference constant="true" species="M_C0230" stoichiometry="1" />
        </listOfReactants>
        <listOfProducts>
          <speciesReference constant="true" species="M_C0228" stoichiometry="1" />
          <speciesReference constant="true" species="M_C0070" stoichiometry="1" />
        </listOfProducts>
      </reaction>
      <reaction fast="false" id="R_RR01595" name="5-Dehydro-4-deoxy-D-glucarate tartronate-semialdehyde-lyase" reversible="true" fbc:lowerFluxBound="cobra_default_lb" fbc:upperFluxBound="cobra_default_ub">
        <listOfReactants>
          <speciesReference constant="true" species="M_C0506" stoichiometry="1" />
        </listOfReactants>
        <listOfProducts>
          <speciesReference constant="true" species="M_C0830" stoichiometry="1" />
          <speciesReference constant="true" species="M_C0020" stoichiometry="1" />
        </listOfProducts>
      </reaction>
      <reaction fast="false" id="R_RR08885" name="D-alanine-D-alanine ligase" reversible="true" fbc:lowerFluxBound="cobra_default_lb" fbc:upperFluxBound="cobra_default_ub">
        <listOfReactants>
          <speciesReference constant="true" species="M_C0002" stoichiometry="1" />
          <speciesReference constant="true" species="M_C0115" stoichiometry="2" />
        </listOfReactants>
        <listOfProducts>
          <speciesReference constant="true" species="M_C0008" stoichiometry="1" />
          <speciesReference constant="true" species="M_C0721" stoichiometry="1" />
          <speciesReference constant="true" species="M_C0009" stoichiometry="1" />
          <speciesReference constant="true" species="M_C0065" stoichiometry="1" />
        </listOfProducts>
      </reaction>
      <reaction fast="false" id="R_RR01902" name="L-Glutamate-5-semialdehyde:NADP+ 5-oxidoreductase (phosphorylationg)" reversible="true" fbc:lowerFluxBound="cobra_default_lb" fbc:upperFluxBound="cobra_default_ub">
        <listOfReactants>
          <speciesReference constant="true" species="M_C0006" stoichiometry="1" />
          <speciesReference constant="true" species="M_C0844" stoichiometry="1" />
          <speciesReference constant="true" species="M_C0009" stoichiometry="1" />
        </listOfReactants>
        <listOfProducts>
          <speciesReference constant="true" species="M_C0005" stoichiometry="1" />
          <speciesReference constant="true" species="M_C2066" stoichiometry="1" />
          <speciesReference constant="true" species="M_C0065" stoichiometry="1" />
        </listOfProducts>
      </reaction>
      <reaction fast="false" id="R_RR10073" name="nickel transport in/out via permease (no H+)" reversible="true" fbc:lowerFluxBound="cobra_default_lb" fbc:upperFluxBound="cobra_default_ub">
        <listOfReactants>
          <speciesReference constant="true" species="M_C0236" stoichiometry="1" />
        </listOfReactants>
        <listOfProducts>
          <speciesReference constant="true" species="M_EC0236" stoichiometry="1" />
        </listOfProducts>
      </reaction>
      <reaction fast="false" id="R_RR04316" name="MCOATA" reversible="true" fbc:lowerFluxBound="cobra_default_lb" fbc:upperFluxBound="cobra_default_ub">
        <listOfReactants>
          <speciesReference constant="true" species="M_C0068" stoichiometry="1" />
          <speciesReference constant="true" species="M_C9262" stoichiometry="1" />
        </listOfReactants>
        <listOfProducts>
          <speciesReference constant="true" species="M_C9297" stoichiometry="1" />
          <speciesReference constant="true" species="M_C0010" stoichiometry="1" />
        </listOfProducts>
      </reaction>
      <reaction fast="false" id="R_RR03544" name="Acetaldehyde:NAD+ oxidoreductase (CoA-acetylating)" reversible="true" fbc:lowerFluxBound="cobra_default_lb" fbc:upperFluxBound="cobra_default_ub">
        <listOfReactants>
          <speciesReference constant="true" species="M_C0069" stoichiometry="1" />
          <speciesReference constant="true" species="M_C0010" stoichiometry="1" />
          <speciesReference constant="true" species="M_C0003" stoichiometry="1" />
        </listOfReactants>
        <listOfProducts>
          <speciesReference constant="true" species="M_C0004" stoichiometry="1" />
          <speciesReference constant="true" species="M_C0022" stoichiometry="1" />
          <speciesReference constant="true" species="M_C0065" stoichiometry="1" />
        </listOfProducts>
      </reaction>
      <reaction fast="false" id="R_RR00424" name="ITP:oxaloacetate carboxy-lyase (transphosphorylating)" reversible="true" fbc:lowerFluxBound="cobra_default_lb" fbc:upperFluxBound="cobra_default_ub">
        <listOfReactants>
          <speciesReference constant="true" species="M_C0032" stoichiometry="1" />
          <speciesReference constant="true" species="M_C0066" stoichiometry="1" />
        </listOfReactants>
        <listOfProducts>
          <speciesReference constant="true" species="M_C0059" stoichiometry="1" />
          <speciesReference constant="true" species="M_C0088" stoichiometry="1" />
          <speciesReference constant="true" species="M_C0011" stoichiometry="1" />
        </listOfProducts>
      </reaction>
      <reaction fast="false" id="R_RR09910" name="probable AGCS sodium/alanine/glycine symporter" reversible="true" fbc:lowerFluxBound="cobra_default_lb" fbc:upperFluxBound="cobra_default_ub">
        <listOfReactants>
          <speciesReference constant="true" species="M_EC0035" stoichiometry="1" />
          <speciesReference constant="true" species="M_EC0954" stoichiometry="1" />
        </listOfReactants>
        <listOfProducts>
          <speciesReference constant="true" species="M_C0954" stoichiometry="1" />
          <speciesReference constant="true" species="M_C0035" stoichiometry="1" />
        </listOfProducts>
      </reaction>
      <reaction fast="false" id="R_RR00744" name="myo-Inositol:NAD+ 2-oxidoreductase" reversible="true" fbc:lowerFluxBound="cobra_default_lb" fbc:upperFluxBound="cobra_default_ub">
        <listOfReactants>
          <speciesReference constant="true" species="M_C0119" stoichiometry="1" />
          <speciesReference constant="true" species="M_C0003" stoichiometry="1" />
        </listOfReactants>
        <listOfProducts>
          <speciesReference constant="true" species="M_C0004" stoichiometry="1" />
          <speciesReference constant="true" species="M_C0514" stoichiometry="1" />
        </listOfProducts>
      </reaction>
      <reaction fast="false" id="R_RR00109" name="ATP:nucleoside-diphosphate phosphatransferase" reversible="true" fbc:lowerFluxBound="cobra_default_lb" fbc:upperFluxBound="cobra_default_ub">
        <listOfReactants>
          <speciesReference constant="true" species="M_C0014" stoichiometry="1" />
          <speciesReference constant="true" species="M_C0002" stoichiometry="1" />
        </listOfReactants>
        <listOfProducts>
          <speciesReference constant="true" species="M_C0060" stoichiometry="1" />
          <speciesReference constant="true" species="M_C0008" stoichiometry="1" />
        </listOfProducts>
      </reaction>
      <reaction fast="false" id="R_RR08739" name="glycerol transport via channel" reversible="true" fbc:lowerFluxBound="cobra_default_lb" fbc:upperFluxBound="cobra_default_ub">
        <listOfReactants>
          <speciesReference constant="true" species="M_C0098" stoichiometry="1" />
        </listOfReactants>
        <listOfProducts>
          <speciesReference constant="true" species="M_EC0098" stoichiometry="1" />
        </listOfProducts>
      </reaction>
      <reaction fast="false" id="R_RR01610" name="2,4,6/3,5-Pentahydroxycyclohexanone hydro-lyase" reversible="true" fbc:lowerFluxBound="cobra_default_lb" fbc:upperFluxBound="cobra_default_ub">
        <listOfReactants>
          <speciesReference constant="true" species="M_C0514" stoichiometry="1" />
        </listOfReactants>
        <listOfProducts>
          <speciesReference constant="true" species="M_C2602" stoichiometry="1" />
          <speciesReference constant="true" species="M_C0001" stoichiometry="1" />
        </listOfProducts>
      </reaction>
      <reaction fast="false" id="R_RR01408" name="(R)-Pantoate:NADP+ 2-oxidoreductase" reversible="true" fbc:lowerFluxBound="cobra_default_lb" fbc:upperFluxBound="cobra_default_ub">
        <listOfReactants>
          <speciesReference constant="true" species="M_C0006" stoichiometry="1" />
          <speciesReference constant="true" species="M_C0404" stoichiometry="1" />
        </listOfReactants>
        <listOfProducts>
          <speciesReference constant="true" species="M_C0702" stoichiometry="1" />
          <speciesReference constant="true" species="M_C0065" stoichiometry="1" />
          <speciesReference constant="true" species="M_C0005" stoichiometry="1" />
        </listOfProducts>
      </reaction>
      <reaction fast="false" id="R_RR00779" name="GMP:pyrophosphate phosphoribosyltransferase" reversible="true" fbc:lowerFluxBound="cobra_default_lb" fbc:upperFluxBound="cobra_default_ub">
        <listOfReactants>
          <speciesReference constant="true" species="M_C0123" stoichiometry="1" />
          <speciesReference constant="true" species="M_C0012" stoichiometry="1" />
        </listOfReactants>
        <listOfProducts>
          <speciesReference constant="true" species="M_C0199" stoichiometry="1" />
          <speciesReference constant="true" species="M_C0101" stoichiometry="1" />
        </listOfProducts>
      </reaction>
      <reaction fast="false" id="R_RR00529" name="Hydrogen-sulfide:NADP+ oxidoreductase" reversible="true" fbc:lowerFluxBound="cobra_default_lb" fbc:upperFluxBound="cobra_default_ub">
        <listOfReactants>
          <speciesReference constant="true" species="M_C0006" stoichiometry="3" />
          <speciesReference constant="true" species="M_C0001" stoichiometry="3" />
          <speciesReference constant="true" species="M_C0231" stoichiometry="1" />
        </listOfReactants>
        <listOfProducts>
          <speciesReference constant="true" species="M_C0005" stoichiometry="3" />
          <speciesReference constant="true" species="M_C0079" stoichiometry="1" />
          <speciesReference constant="true" species="M_C0065" stoichiometry="5" />
        </listOfProducts>
      </reaction>
      <reaction fast="false" id="R_RR03588" name="IMP:pyrophosphate phosphoribosyltransferase" reversible="true" fbc:lowerFluxBound="cobra_default_lb" fbc:upperFluxBound="cobra_default_ub">
        <listOfReactants>
          <speciesReference constant="true" species="M_C0112" stoichiometry="1" />
          <speciesReference constant="true" species="M_C0012" stoichiometry="1" />
        </listOfReactants>
        <listOfProducts>
          <speciesReference constant="true" species="M_C0218" stoichiometry="1" />
          <speciesReference constant="true" species="M_C0101" stoichiometry="1" />
        </listOfProducts>
      </reaction>
      <reaction fast="false" id="R_RR03822" name="L-Aspartate-4-semialdehyde:NADP+ oxidoreductase (phosphorylating)" reversible="true" fbc:lowerFluxBound="cobra_default_lb" fbc:upperFluxBound="cobra_default_ub">
        <listOfReactants>
          <speciesReference constant="true" species="M_C0006" stoichiometry="1" />
          <speciesReference constant="true" species="M_C0341" stoichiometry="1" />
          <speciesReference constant="true" species="M_C0009" stoichiometry="1" />
        </listOfReactants>
        <listOfProducts>
          <speciesReference constant="true" species="M_C0005" stoichiometry="1" />
          <speciesReference constant="true" species="M_C1950" stoichiometry="1" />
          <speciesReference constant="true" species="M_C0065" stoichiometry="1" />
        </listOfProducts>
      </reaction>
      <reaction fast="false" id="R_RR03683" name="beta-D-Glucose:NAD+ 1-oxoreductase" reversible="true" fbc:lowerFluxBound="cobra_default_lb" fbc:upperFluxBound="cobra_default_ub">
        <listOfReactants>
          <speciesReference constant="true" species="M_C0183" stoichiometry="1" />
          <speciesReference constant="true" species="M_C0003" stoichiometry="1" />
        </listOfReactants>
        <listOfProducts>
          <speciesReference constant="true" species="M_C0004" stoichiometry="1" />
          <speciesReference constant="true" species="M_C0164" stoichiometry="1" />
          <speciesReference constant="true" species="M_C0065" stoichiometry="1" />
        </listOfProducts>
      </reaction>
      <reaction fast="false" id="R_RR03584" name="IMP 1,2-hydrolase (decyclizing)" reversible="true" fbc:lowerFluxBound="cobra_default_lb" fbc:upperFluxBound="cobra_default_ub">
        <listOfReactants>
          <speciesReference constant="true" species="M_C0112" stoichiometry="1" />
          <speciesReference constant="true" species="M_C0001" stoichiometry="1" />
        </listOfReactants>
        <listOfProducts>
          <speciesReference constant="true" species="M_C2849" stoichiometry="1" />
        </listOfProducts>
      </reaction>
      <reaction fast="false" id="R_RR10616" name="Succinamic acid amidohydrolase" reversible="true" fbc:lowerFluxBound="cobra_default_lb" fbc:upperFluxBound="cobra_default_ub">
        <listOfReactants>
          <speciesReference constant="true" species="M_C9790" stoichiometry="1" />
          <speciesReference constant="true" species="M_C0001" stoichiometry="1" />
        </listOfReactants>
        <listOfProducts>
          <speciesReference constant="true" species="M_C0013" stoichiometry="1" />
          <speciesReference constant="true" species="M_C0036" stoichiometry="1" />
        </listOfProducts>
      </reaction>
      <reaction fast="false" id="R_RR03894" name="ATP:pantetheine-4'-phosphate adenylyltransferase" reversible="true" fbc:lowerFluxBound="cobra_default_lb" fbc:upperFluxBound="cobra_default_ub">
        <listOfReactants>
          <speciesReference constant="true" species="M_C0822" stoichiometry="1" />
          <speciesReference constant="true" species="M_C0002" stoichiometry="1" />
          <speciesReference constant="true" species="M_C0065" stoichiometry="1" />
        </listOfReactants>
        <listOfProducts>
          <speciesReference constant="true" species="M_C0647" stoichiometry="1" />
          <speciesReference constant="true" species="M_C0012" stoichiometry="1" />
        </listOfProducts>
      </reaction>
      <reaction fast="false" id="R_RR03001" name="2-dehydro-3-deoxy-D-gluconate-6-phosphateD-glyceraldehyde-3-phosphate-lyase" reversible="true" fbc:lowerFluxBound="cobra_default_lb" fbc:upperFluxBound="cobra_default_ub">
        <listOfReactants>
          <speciesReference constant="true" species="M_C2682" stoichiometry="1" />
        </listOfReactants>
        <listOfProducts>
          <speciesReference constant="true" species="M_C0100" stoichiometry="1" />
          <speciesReference constant="true" species="M_C0020" stoichiometry="1" />
        </listOfProducts>
      </reaction>
      <reaction fast="false" id="R_RR00511" name="D-Glucose-6-phosphate:NADP+ 1-oxoreductase" reversible="true" fbc:lowerFluxBound="cobra_default_lb" fbc:upperFluxBound="cobra_default_ub">
        <listOfReactants>
          <speciesReference constant="true" species="M_C0006" stoichiometry="1" />
          <speciesReference constant="true" species="M_C0077" stoichiometry="1" />
        </listOfReactants>
        <listOfProducts>
          <speciesReference constant="true" species="M_C0005" stoichiometry="1" />
          <speciesReference constant="true" species="M_C0895" stoichiometry="1" />
          <speciesReference constant="true" species="M_C0065" stoichiometry="1" />
        </listOfProducts>
      </reaction>
      <reaction fast="false" id="R_RR00987" name="L-Homoserine:NAD+ oxidoreductase" reversible="true" fbc:lowerFluxBound="cobra_default_lb" fbc:upperFluxBound="cobra_default_ub">
        <listOfReactants>
          <speciesReference constant="true" species="M_C0219" stoichiometry="1" />
          <speciesReference constant="true" species="M_C0003" stoichiometry="1" />
        </listOfReactants>
        <listOfProducts>
          <speciesReference constant="true" species="M_C0004" stoichiometry="1" />
          <speciesReference constant="true" species="M_C0341" stoichiometry="1" />
          <speciesReference constant="true" species="M_C0065" stoichiometry="1" />
        </listOfProducts>
      </reaction>
      <reaction fast="false" id="R_RR00695" name="N-(5-Phospho-D-ribosyl)anthranilate:pyrophosphatephosphoribosyl-transferase" reversible="true" fbc:lowerFluxBound="cobra_default_lb" fbc:upperFluxBound="cobra_default_ub">
        <listOfReactants>
          <speciesReference constant="true" species="M_C2612" stoichiometry="1" />
          <speciesReference constant="true" species="M_C0012" stoichiometry="1" />
        </listOfReactants>
        <listOfProducts>
          <speciesReference constant="true" species="M_C0101" stoichiometry="1" />
          <speciesReference constant="true" species="M_C0091" stoichiometry="1" />
        </listOfProducts>
      </reaction>
      <reaction fast="false" id="R_RR08624" name="D-glucarate transport via proton symport, reversible" reversible="true" fbc:lowerFluxBound="cobra_default_lb" fbc:upperFluxBound="cobra_default_ub">
        <listOfReactants>
          <speciesReference constant="true" species="M_EC0065" stoichiometry="1" />
          <speciesReference constant="true" species="M_EC0599" stoichiometry="1" />
        </listOfReactants>
        <listOfProducts>
          <speciesReference constant="true" species="M_C0065" stoichiometry="1" />
          <speciesReference constant="true" species="M_C0599" stoichiometry="1" />
        </listOfProducts>
      </reaction>
      <reaction fast="false" id="R_RR03741" name="alpha-D-Glucose 1-epimerase" reversible="true" fbc:lowerFluxBound="cobra_default_lb" fbc:upperFluxBound="cobra_default_ub">
        <listOfReactants>
          <speciesReference constant="true" species="M_C0222" stoichiometry="1" />
        </listOfReactants>
        <listOfProducts>
          <speciesReference constant="true" species="M_C0183" stoichiometry="1" />
        </listOfProducts>
      </reaction>
      <reaction fast="false" id="R_RR00397" name="L-Phenylalanine:2-oxoglutarate aminotransferase" reversible="true" fbc:lowerFluxBound="cobra_default_lb" fbc:upperFluxBound="cobra_default_ub">
        <listOfReactants>
          <speciesReference constant="true" species="M_C0024" stoichiometry="1" />
          <speciesReference constant="true" species="M_C0064" stoichiometry="1" />
        </listOfReactants>
        <listOfProducts>
          <speciesReference constant="true" species="M_C0139" stoichiometry="1" />
          <speciesReference constant="true" species="M_C0023" stoichiometry="1" />
        </listOfProducts>
      </reaction>
      <reaction fast="false" id="R_RR01150" name="ATP:nucleoside-diphosphate phosphatransferase" reversible="true" fbc:lowerFluxBound="cobra_default_lb" fbc:upperFluxBound="cobra_default_ub">
        <listOfReactants>
          <speciesReference constant="true" species="M_C0291" stoichiometry="1" />
          <speciesReference constant="true" species="M_C0002" stoichiometry="1" />
        </listOfReactants>
        <listOfProducts>
          <speciesReference constant="true" species="M_C0352" stoichiometry="1" />
          <speciesReference constant="true" species="M_C0008" stoichiometry="1" />
        </listOfProducts>
      </reaction>
      <reaction fast="false" id="R_RR00948" name="Chorismate hydroxymutase" reversible="true" fbc:lowerFluxBound="cobra_default_lb" fbc:upperFluxBound="cobra_default_ub">
        <listOfReactants>
          <speciesReference constant="true" species="M_C0208" stoichiometry="1" />
        </listOfReactants>
        <listOfProducts>
          <speciesReference constant="true" species="M_C0650" stoichiometry="1" />
        </listOfProducts>
      </reaction>
      <reaction fast="false" id="R_RR10469" name="pyruvate:2-oxobutanoate acetaldehydetransferase (decarboxylating)" reversible="true" fbc:lowerFluxBound="cobra_default_lb" fbc:upperFluxBound="cobra_default_ub">
        <listOfReactants>
          <speciesReference constant="true" species="M_C0092" stoichiometry="1" />
          <speciesReference constant="true" species="M_C0020" stoichiometry="1" />
        </listOfReactants>
        <listOfProducts>
          <speciesReference constant="true" species="M_C3501" stoichiometry="1" />
          <speciesReference constant="true" species="M_C0011" stoichiometry="1" />
        </listOfProducts>
      </reaction>
      <reaction fast="false" id="R_RR01909" name="beta-D-Glucose 6-phosphate ketol-isomerase" reversible="true" fbc:lowerFluxBound="cobra_default_lb" fbc:upperFluxBound="cobra_default_ub">
        <listOfReactants>
          <speciesReference constant="true" species="M_C0849" stoichiometry="1" />
        </listOfReactants>
        <listOfProducts>
          <speciesReference constant="true" species="M_C0070" stoichiometry="1" />
        </listOfProducts>
      </reaction>
      <reaction fast="false" id="R_RR08942" name="Phosphatidylglycerol synthase (Ecoli)" reversible="true" fbc:lowerFluxBound="cobra_default_lb" fbc:upperFluxBound="cobra_default_ub">
        <listOfReactants>
          <speciesReference constant="true" species="M_C9267" stoichiometry="1" />
          <speciesReference constant="true" species="M_C0078" stoichiometry="50" />
        </listOfReactants>
        <listOfProducts>
          <speciesReference constant="true" species="M_C9312" stoichiometry="1" />
          <speciesReference constant="true" species="M_C0046" stoichiometry="50" />
          <speciesReference constant="true" species="M_C0065" stoichiometry="50" />
        </listOfProducts>
      </reaction>
      <reaction fast="false" id="R_RR03542" name="(S)-2-Acetolactate pyruvate-lyase (carboxylating)" reversible="true" fbc:lowerFluxBound="cobra_default_lb" fbc:upperFluxBound="cobra_default_ub">
        <listOfReactants>
          <speciesReference constant="true" species="M_C3504" stoichiometry="1" />
          <speciesReference constant="true" species="M_C0011" stoichiometry="1" />
        </listOfReactants>
        <listOfProducts>
          <speciesReference constant="true" species="M_C0020" stoichiometry="2" />
          <speciesReference constant="true" species="M_C0065" stoichiometry="1" />
        </listOfProducts>
      </reaction>
      <reaction fast="false" id="R_RR00689" name="Sedoheptulose-7-phosphate:D-glyceraldehyde-3-phosphateglycolaldehyde transferase" reversible="true" fbc:lowerFluxBound="cobra_default_lb" fbc:upperFluxBound="cobra_default_ub">
        <listOfReactants>
          <speciesReference constant="true" species="M_C0100" stoichiometry="1" />
          <speciesReference constant="true" species="M_C0070" stoichiometry="1" />
        </listOfReactants>
        <listOfProducts>
          <speciesReference constant="true" species="M_C0190" stoichiometry="1" />
          <speciesReference constant="true" species="M_C0228" stoichiometry="1" />
        </listOfProducts>
      </reaction>
      <reaction fast="false" id="R_RR01145" name="2'-Deoxyadenosine 5'-monophosphate phosphohydrolase" reversible="true" fbc:lowerFluxBound="cobra_default_lb" fbc:upperFluxBound="cobra_default_ub">
        <listOfReactants>
          <speciesReference constant="true" species="M_C0001" stoichiometry="1" />
          <speciesReference constant="true" species="M_C0288" stoichiometry="1" />
        </listOfReactants>
        <listOfProducts>
          <speciesReference constant="true" species="M_C0009" stoichiometry="1" />
          <speciesReference constant="true" species="M_C0433" stoichiometry="1" />
        </listOfProducts>
      </reaction>
      <reaction fast="false" id="R_RR03016" name="Undecaprenyl-diphosphate phosphohydrolase" reversible="true" fbc:lowerFluxBound="cobra_default_lb" fbc:upperFluxBound="cobra_default_ub">
        <listOfReactants>
          <speciesReference constant="true" species="M_C0001" stoichiometry="1" />
          <speciesReference constant="true" species="M_C2202" stoichiometry="1" />
        </listOfReactants>
        <listOfProducts>
          <speciesReference constant="true" species="M_C0009" stoichiometry="1" />
          <speciesReference constant="true" species="M_C0280" stoichiometry="1" />
          <speciesReference constant="true" species="M_C0065" stoichiometry="1" />
        </listOfProducts>
      </reaction>
      <reaction fast="false" id="R_RR10532" name="cardiolipin synthase (n-C18:1)" reversible="true" fbc:lowerFluxBound="cobra_default_lb" fbc:upperFluxBound="cobra_default_ub">
        <listOfReactants>
          <speciesReference constant="true" species="M_C9725" stoichiometry="2" />
        </listOfReactants>
        <listOfProducts>
          <speciesReference constant="true" species="M_C9726" stoichiometry="1" />
          <speciesReference constant="true" species="M_C0098" stoichiometry="1" />
        </listOfProducts>
      </reaction>
      <reaction fast="false" id="R_RR00432" name="L-Tyrosine:2-oxoglutarate aminotransferase" reversible="true" fbc:lowerFluxBound="cobra_default_lb" fbc:upperFluxBound="cobra_default_ub">
        <listOfReactants>
          <speciesReference constant="true" species="M_C0024" stoichiometry="1" />
          <speciesReference constant="true" species="M_C0067" stoichiometry="1" />
        </listOfReactants>
        <listOfProducts>
          <speciesReference constant="true" species="M_C0023" stoichiometry="1" />
          <speciesReference constant="true" species="M_C0854" stoichiometry="1" />
        </listOfProducts>
      </reaction>
      <reaction fast="false" id="R_RR02406" name="10-Formyltetrahydrofolate:5'-phosphoribosylglycinamideformyltransferase" reversible="true" fbc:lowerFluxBound="cobra_default_lb" fbc:upperFluxBound="cobra_default_ub">
        <listOfReactants>
          <speciesReference constant="true" species="M_C0193" stoichiometry="1" />
          <speciesReference constant="true" species="M_C2358" stoichiometry="1" />
        </listOfReactants>
        <listOfProducts>
          <speciesReference constant="true" species="M_C0085" stoichiometry="1" />
          <speciesReference constant="true" species="M_C2646" stoichiometry="1" />
          <speciesReference constant="true" species="M_C0065" stoichiometry="1" />
        </listOfProducts>
      </reaction>
      <reaction fast="false" id="R_RR01300" name="Indole hydro-lyase (adding indoleglycerol-phosphate)" reversible="true" fbc:lowerFluxBound="cobra_default_lb" fbc:upperFluxBound="cobra_default_ub">
        <listOfReactants>
          <speciesReference constant="true" species="M_C0355" stoichiometry="1" />
          <speciesReference constant="true" species="M_C0100" stoichiometry="1" />
        </listOfReactants>
        <listOfProducts>
          <speciesReference constant="true" species="M_C2184" stoichiometry="1" />
        </listOfProducts>
      </reaction>
      <reaction fast="false" id="R_RR03487" name="4,6-Dideoxy-4-oxo-dTDP-D-glucose &amp;gt;=&amp;lt;dTDP-4-dehydro-6-deoxy-L-mannose" reversible="true" fbc:lowerFluxBound="cobra_default_lb" fbc:upperFluxBound="cobra_default_ub">
        <listOfReactants>
          <speciesReference constant="true" species="M_C9024" stoichiometry="1" />
        </listOfReactants>
        <listOfProducts>
          <speciesReference constant="true" species="M_C0512" stoichiometry="1" />
        </listOfProducts>
      </reaction>
      <reaction fast="false" id="R_RR08720" name="GALCTNt2r" reversible="true" fbc:lowerFluxBound="cobra_default_lb" fbc:upperFluxBound="cobra_default_ub">
        <listOfReactants>
          <speciesReference constant="true" species="M_EC0645" stoichiometry="1" />
          <speciesReference constant="true" species="M_EC0065" stoichiometry="1" />
        </listOfReactants>
        <listOfProducts>
          <speciesReference constant="true" species="M_C0645" stoichiometry="1" />
          <speciesReference constant="true" species="M_C0065" stoichiometry="1" />
        </listOfProducts>
      </reaction>
      <reaction fast="false" id="R_RR00823" name="Glycolaldehyde:NAD+ oxidoreductase" reversible="true" fbc:lowerFluxBound="cobra_default_lb" fbc:upperFluxBound="cobra_default_ub">
        <listOfReactants>
          <speciesReference constant="true" species="M_C0221" stoichiometry="1" />
          <speciesReference constant="true" species="M_C0001" stoichiometry="1" />
          <speciesReference constant="true" species="M_C0003" stoichiometry="1" />
        </listOfReactants>
        <listOfProducts>
          <speciesReference constant="true" species="M_C0004" stoichiometry="1" />
          <speciesReference constant="true" species="M_C0136" stoichiometry="1" />
          <speciesReference constant="true" species="M_C0065" stoichiometry="2" />
        </listOfProducts>
      </reaction>
      <reaction fast="false" id="R_RR00311" name="ATP:nucleoside-diphosphate phosphatransferase" reversible="true" fbc:lowerFluxBound="cobra_default_lb" fbc:upperFluxBound="cobra_default_ub">
        <listOfReactants>
          <speciesReference constant="true" species="M_C0094" stoichiometry="1" />
          <speciesReference constant="true" species="M_C0002" stoichiometry="1" />
        </listOfReactants>
        <listOfProducts>
          <speciesReference constant="true" species="M_C0051" stoichiometry="1" />
          <speciesReference constant="true" species="M_C0008" stoichiometry="1" />
        </listOfProducts>
      </reaction>
      <reaction fast="false" id="R_RR00067" name="L-Glutamate:NAD+ oxidoreductase (transaminating)" reversible="true" fbc:lowerFluxBound="cobra_default_lb" fbc:upperFluxBound="cobra_default_ub">
        <listOfReactants>
          <speciesReference constant="true" species="M_C0023" stoichiometry="2" />
          <speciesReference constant="true" species="M_C0003" stoichiometry="1" />
        </listOfReactants>
        <listOfProducts>
          <speciesReference constant="true" species="M_C0004" stoichiometry="1" />
          <speciesReference constant="true" species="M_C0052" stoichiometry="1" />
          <speciesReference constant="true" species="M_C0024" stoichiometry="1" />
        </listOfProducts>
      </reaction>
      <reaction fast="false" id="R_RR00519" name="sn-Glycerol-3-phosphate:NADP+ 2-oxidoreductase" reversible="true" fbc:lowerFluxBound="cobra_default_lb" fbc:upperFluxBound="cobra_default_ub">
        <listOfReactants>
          <speciesReference constant="true" species="M_C0006" stoichiometry="1" />
          <speciesReference constant="true" species="M_C0078" stoichiometry="1" />
        </listOfReactants>
        <listOfProducts>
          <speciesReference constant="true" species="M_C0005" stoichiometry="1" />
          <speciesReference constant="true" species="M_C0093" stoichiometry="1" />
          <speciesReference constant="true" species="M_C0065" stoichiometry="1" />
        </listOfProducts>
      </reaction>
      <reaction fast="false" id="R_RR00795" name="L-Proline:NADP+ 5-oxidoreductase" reversible="true" fbc:lowerFluxBound="cobra_default_lb" fbc:upperFluxBound="cobra_default_ub">
        <listOfReactants>
          <speciesReference constant="true" species="M_C0006" stoichiometry="1" />
          <speciesReference constant="true" species="M_C0126" stoichiometry="1" />
        </listOfReactants>
        <listOfProducts>
          <speciesReference constant="true" species="M_C0005" stoichiometry="1" />
          <speciesReference constant="true" species="M_C2394" stoichiometry="1" />
          <speciesReference constant="true" species="M_C0065" stoichiometry="2" />
        </listOfProducts>
      </reaction>
      <reaction fast="false" id="R_RR03684" name="beta-D-Glucose:NADP+ 1-oxoreductase" reversible="true" fbc:lowerFluxBound="cobra_default_lb" fbc:upperFluxBound="cobra_default_ub">
        <listOfReactants>
          <speciesReference constant="true" species="M_C0006" stoichiometry="1" />
          <speciesReference constant="true" species="M_C0183" stoichiometry="1" />
        </listOfReactants>
        <listOfProducts>
          <speciesReference constant="true" species="M_C0005" stoichiometry="1" />
          <speciesReference constant="true" species="M_C0164" stoichiometry="1" />
          <speciesReference constant="true" species="M_C0065" stoichiometry="1" />
        </listOfProducts>
      </reaction>
      <reaction fast="false" id="R_RR01573" name="L-Serine hydro-lyase (adding indoleglycerol-phosphate)" reversible="true" fbc:lowerFluxBound="cobra_default_lb" fbc:upperFluxBound="cobra_default_ub">
        <listOfReactants>
          <speciesReference constant="true" species="M_C0053" stoichiometry="1" />
          <speciesReference constant="true" species="M_C2184" stoichiometry="1" />
        </listOfReactants>
        <listOfProducts>
          <speciesReference constant="true" species="M_C0063" stoichiometry="1" />
          <speciesReference constant="true" species="M_C0001" stoichiometry="1" />
          <speciesReference constant="true" species="M_C0100" stoichiometry="1" />
        </listOfProducts>
      </reaction>
      <reaction fast="false" id="R_RR00771" name="5,10-Methylenetetrahydrofolate:NADP+ oxidoreductase" reversible="true" fbc:lowerFluxBound="cobra_default_lb" fbc:upperFluxBound="cobra_default_ub">
        <listOfReactants>
          <speciesReference constant="true" species="M_C0122" stoichiometry="1" />
          <speciesReference constant="true" species="M_C0006" stoichiometry="1" />
        </listOfReactants>
        <listOfProducts>
          <speciesReference constant="true" species="M_C0343" stoichiometry="1" />
          <speciesReference constant="true" species="M_C0005" stoichiometry="1" />
          <speciesReference constant="true" species="M_C0065" stoichiometry="1" />
        </listOfProducts>
      </reaction>
      <reaction fast="false" id="R_RR04012" name="N-Succinyl-L-2,6-diaminoheptanedioate:2-ocoglytarateamino-transferase" reversible="true" fbc:lowerFluxBound="cobra_default_lb" fbc:upperFluxBound="cobra_default_ub">
        <listOfReactants>
          <speciesReference constant="true" species="M_C0024" stoichiometry="1" />
          <speciesReference constant="true" species="M_C2669" stoichiometry="1" />
        </listOfReactants>
        <listOfProducts>
          <speciesReference constant="true" species="M_C0023" stoichiometry="1" />
          <speciesReference constant="true" species="M_C2695" stoichiometry="1" />
        </listOfProducts>
      </reaction>
      <reaction fast="false" id="R_RR01295" name="ATP:nucleoside-diphosphate phosphatransferase" reversible="true" fbc:lowerFluxBound="cobra_default_lb" fbc:upperFluxBound="cobra_default_ub">
        <listOfReactants>
          <speciesReference constant="true" species="M_C0002" stoichiometry="1" />
          <speciesReference constant="true" species="M_C0960" stoichiometry="1" />
        </listOfReactants>
        <listOfProducts>
          <speciesReference constant="true" species="M_C0353" stoichiometry="1" />
          <speciesReference constant="true" species="M_C0008" stoichiometry="1" />
        </listOfProducts>
      </reaction>
      <reaction fast="false" id="R_RR03649" name="Carbamoyl-phosphate:L-ornithine carbamoyltransferase" reversible="true" fbc:lowerFluxBound="cobra_default_lb" fbc:upperFluxBound="cobra_default_ub">
        <listOfReactants>
          <speciesReference constant="true" species="M_C0062" stoichiometry="1" />
          <speciesReference constant="true" species="M_C0142" stoichiometry="1" />
        </listOfReactants>
        <listOfProducts>
          <speciesReference constant="true" species="M_C0268" stoichiometry="1" />
          <speciesReference constant="true" species="M_C0009" stoichiometry="1" />
          <speciesReference constant="true" species="M_C0065" stoichiometry="1" />
        </listOfProducts>
      </reaction>
      <reaction fast="false" id="R_RR08847" name="L-tyrosine reversible transport via proton symport" reversible="true" fbc:lowerFluxBound="cobra_default_lb" fbc:upperFluxBound="cobra_default_ub">
        <listOfReactants>
          <speciesReference constant="true" species="M_EC0067" stoichiometry="1" />
          <speciesReference constant="true" species="M_EC0065" stoichiometry="1" />
        </listOfReactants>
        <listOfProducts>
          <speciesReference constant="true" species="M_C0067" stoichiometry="1" />
          <speciesReference constant="true" species="M_C0065" stoichiometry="1" />
        </listOfProducts>
      </reaction>
      <reaction fast="false" id="R_RR02462" name="5-Carboxymethyl-2-hydroxymuconic-semialdehyde:NAD+ oxidoreductase" reversible="true" fbc:lowerFluxBound="cobra_default_lb" fbc:upperFluxBound="cobra_default_ub">
        <listOfReactants>
          <speciesReference constant="true" species="M_C2795" stoichiometry="1" />
          <speciesReference constant="true" species="M_C0001" stoichiometry="1" />
          <speciesReference constant="true" species="M_C0003" stoichiometry="1" />
        </listOfReactants>
        <listOfProducts>
          <speciesReference constant="true" species="M_C0004" stoichiometry="1" />
          <speciesReference constant="true" species="M_C2545" stoichiometry="1" />
          <speciesReference constant="true" species="M_C0065" stoichiometry="1" />
        </listOfProducts>
      </reaction>
      <reaction fast="false" id="R_RR00674" name="ATP:D-ribose-5-phosphate pyrophosphotransferase" reversible="true" fbc:lowerFluxBound="cobra_default_lb" fbc:upperFluxBound="cobra_default_ub">
        <listOfReactants>
          <speciesReference constant="true" species="M_C0002" stoichiometry="1" />
          <speciesReference constant="true" species="M_C0099" stoichiometry="1" />
        </listOfReactants>
        <listOfProducts>
          <speciesReference constant="true" species="M_C0018" stoichiometry="1" />
          <speciesReference constant="true" species="M_C0101" stoichiometry="1" />
          <speciesReference constant="true" species="M_C0065" stoichiometry="1" />
        </listOfProducts>
      </reaction>
      <reaction fast="false" id="R_RR00082" name="NADPH:oxidized-glutathione oxidoreductase" reversible="true" fbc:lowerFluxBound="cobra_default_lb" fbc:upperFluxBound="cobra_default_ub">
        <listOfReactants>
          <speciesReference constant="true" species="M_C0042" stoichiometry="2" />
          <speciesReference constant="true" species="M_C0006" stoichiometry="1" />
        </listOfReactants>
        <listOfProducts>
          <speciesReference constant="true" species="M_C0005" stoichiometry="1" />
          <speciesReference constant="true" species="M_C0109" stoichiometry="1" />
          <speciesReference constant="true" species="M_C0065" stoichiometry="1" />
        </listOfProducts>
      </reaction>
      <reaction fast="false" id="R_RR01999" name="Phosphoenolpyruvate:3-phosphoshikimate5-O-(1-carboxyvinyl)-transferase" reversible="true" fbc:lowerFluxBound="cobra_default_lb" fbc:upperFluxBound="cobra_default_ub">
        <listOfReactants>
          <speciesReference constant="true" species="M_C0059" stoichiometry="1" />
          <speciesReference constant="true" species="M_C2000" stoichiometry="1" />
        </listOfReactants>
        <listOfProducts>
          <speciesReference constant="true" species="M_C0009" stoichiometry="1" />
          <speciesReference constant="true" species="M_C0917" stoichiometry="1" />
        </listOfProducts>
      </reaction>
      <reaction fast="false" id="R_RR00147" name="UDPglucose 4-epimerase" reversible="true" fbc:lowerFluxBound="cobra_default_lb" fbc:upperFluxBound="cobra_default_ub">
        <listOfReactants>
          <speciesReference constant="true" species="M_C0026" stoichiometry="1" />
        </listOfReactants>
        <listOfProducts>
          <speciesReference constant="true" species="M_C0043" stoichiometry="1" />
        </listOfProducts>
      </reaction>
      <reaction fast="false" id="R_RR10601" name="3-hydroxyacyl-CoA dehydrogenase (3-oxodecanoyl-CoA)" reversible="true" fbc:lowerFluxBound="cobra_default_lb" fbc:upperFluxBound="cobra_default_ub">
        <listOfReactants>
          <speciesReference constant="true" species="M_C0004" stoichiometry="1" />
          <speciesReference constant="true" species="M_C9787" stoichiometry="1" />
          <speciesReference constant="true" species="M_C0065" stoichiometry="1" />
        </listOfReactants>
        <listOfProducts>
          <speciesReference constant="true" species="M_C9788" stoichiometry="1" />
          <speciesReference constant="true" species="M_C0003" stoichiometry="1" />
        </listOfProducts>
      </reaction>
      <reaction fast="false" id="R_RR01123" name="D-Glucosamine 1-phosphate 1,6-phosphomutase" reversible="true" fbc:lowerFluxBound="cobra_default_lb" fbc:upperFluxBound="cobra_default_ub">
        <listOfReactants>
          <speciesReference constant="true" species="M_C3581" stoichiometry="1" />
        </listOfReactants>
        <listOfProducts>
          <speciesReference constant="true" species="M_C0282" stoichiometry="1" />
        </listOfProducts>
      </reaction>
      <reaction fast="false" id="R_RR08706" name="glycine reversible transport via proton symport" reversible="true" fbc:lowerFluxBound="cobra_default_lb" fbc:upperFluxBound="cobra_default_ub">
        <listOfReactants>
          <speciesReference constant="true" species="M_EC0065" stoichiometry="1" />
          <speciesReference constant="true" species="M_EC0033" stoichiometry="1" />
        </listOfReactants>
        <listOfProducts>
          <speciesReference constant="true" species="M_C0033" stoichiometry="1" />
          <speciesReference constant="true" species="M_C0065" stoichiometry="1" />
        </listOfProducts>
      </reaction>
      <reaction fast="false" id="R_RR03539" name="D-serine ammonia-lyase" reversible="true" fbc:lowerFluxBound="cobra_default_lb" fbc:upperFluxBound="cobra_default_ub">
        <listOfReactants>
          <speciesReference constant="true" species="M_C0539" stoichiometry="1" />
        </listOfReactants>
        <listOfProducts>
          <speciesReference constant="true" species="M_C0013" stoichiometry="1" />
          <speciesReference constant="true" species="M_C0020" stoichiometry="1" />
          <speciesReference constant="true" species="M_C0065" stoichiometry="1" />
        </listOfProducts>
      </reaction>
      <reaction fast="false" id="R_RR00710" name="L-Leucine:2-oxoglutarate aminotransferase" reversible="true" fbc:lowerFluxBound="cobra_default_lb" fbc:upperFluxBound="cobra_default_ub">
        <listOfReactants>
          <speciesReference constant="true" species="M_C0105" stoichiometry="1" />
          <speciesReference constant="true" species="M_C0024" stoichiometry="1" />
        </listOfReactants>
        <listOfProducts>
          <speciesReference constant="true" species="M_C0192" stoichiometry="1" />
          <speciesReference constant="true" species="M_C0023" stoichiometry="1" />
        </listOfProducts>
      </reaction>
      <reaction fast="false" id="R_RR03675" name="ATP:3-phospho-D-glycerate 1-phosphotransferase" reversible="true" fbc:lowerFluxBound="cobra_default_lb" fbc:upperFluxBound="cobra_default_ub">
        <listOfReactants>
          <speciesReference constant="true" species="M_C0163" stoichiometry="1" />
          <speciesReference constant="true" species="M_C0002" stoichiometry="1" />
        </listOfReactants>
        <listOfProducts>
          <speciesReference constant="true" species="M_C0008" stoichiometry="1" />
          <speciesReference constant="true" species="M_C0195" stoichiometry="1" />
        </listOfProducts>
      </reaction>
      <reaction fast="false" id="R_RR01142" name="(S)-3-Hydroxy-3-methylglutaryl-CoA hydro-lyase" reversible="true" fbc:lowerFluxBound="cobra_default_lb" fbc:upperFluxBound="cobra_default_ub">
        <listOfReactants>
          <speciesReference constant="true" species="M_C0286" stoichiometry="1" />
        </listOfReactants>
        <listOfProducts>
          <speciesReference constant="true" species="M_C2037" stoichiometry="1" />
          <speciesReference constant="true" species="M_C0001" stoichiometry="1" />
        </listOfProducts>
      </reaction>
      <reaction fast="false" id="R_RR04174" name="D-Aspartate:2-oxoglutarate aminotransferase" reversible="true" fbc:lowerFluxBound="cobra_default_lb" fbc:upperFluxBound="cobra_default_ub">
        <listOfReactants>
          <speciesReference constant="true" species="M_C3466" stoichiometry="1" />
          <speciesReference constant="true" species="M_C0315" stoichiometry="1" />
        </listOfReactants>
        <listOfProducts>
          <speciesReference constant="true" species="M_C3467" stoichiometry="1" />
          <speciesReference constant="true" species="M_C0032" stoichiometry="1" />
          <speciesReference constant="true" species="M_C0065" stoichiometry="2" />
        </listOfProducts>
      </reaction>
      <reaction fast="false" id="R_RR00268" name="ATP:CMP phosphotransferase" reversible="true" fbc:lowerFluxBound="cobra_default_lb" fbc:upperFluxBound="cobra_default_ub">
        <listOfReactants>
          <speciesReference constant="true" species="M_C0002" stoichiometry="1" />
          <speciesReference constant="true" species="M_C0046" stoichiometry="1" />
        </listOfReactants>
        <listOfProducts>
          <speciesReference constant="true" species="M_C0094" stoichiometry="1" />
          <speciesReference constant="true" species="M_C0008" stoichiometry="1" />
        </listOfProducts>
      </reaction>
      <reaction fast="false" id="R_RR00465" name="D-Mannose-6-phosphate ketol-isomerase" reversible="true" fbc:lowerFluxBound="cobra_default_lb" fbc:upperFluxBound="cobra_default_ub">
        <listOfReactants>
          <speciesReference constant="true" species="M_C0227" stoichiometry="1" />
        </listOfReactants>
        <listOfProducts>
          <speciesReference constant="true" species="M_C0070" stoichiometry="1" />
        </listOfProducts>
      </reaction>
      <reaction fast="false" id="R_RR02468" name="3-Isopropylmalate:NAD+ oxidoreductase" reversible="true" fbc:lowerFluxBound="cobra_default_lb" fbc:upperFluxBound="cobra_default_ub">
        <listOfReactants>
          <speciesReference constant="true" species="M_C2663" stoichiometry="1" />
          <speciesReference constant="true" species="M_C0003" stoichiometry="1" />
        </listOfReactants>
        <listOfProducts>
          <speciesReference constant="true" species="M_C2576" stoichiometry="1" />
          <speciesReference constant="true" species="M_C0004" stoichiometry="1" />
          <speciesReference constant="true" species="M_C0065" stoichiometry="1" />
        </listOfProducts>
      </reaction>
      <reaction fast="false" id="R_RR02510" name="1-(5-Phosphoribosyl)-5-amino-4-carboxyimidazole:L-aspartate ligase(ADP-forming)" reversible="true" fbc:lowerFluxBound="cobra_default_lb" fbc:upperFluxBound="cobra_default_ub">
        <listOfReactants>
          <speciesReference constant="true" species="M_C0041" stoichiometry="1" />
          <speciesReference constant="true" species="M_C2857" stoichiometry="1" />
          <speciesReference constant="true" species="M_C0002" stoichiometry="1" />
        </listOfReactants>
        <listOfProducts>
          <speciesReference constant="true" species="M_C2890" stoichiometry="1" />
          <speciesReference constant="true" species="M_C0008" stoichiometry="1" />
          <speciesReference constant="true" species="M_C0009" stoichiometry="1" />
          <speciesReference constant="true" species="M_C0065" stoichiometry="1" />
        </listOfProducts>
      </reaction>
      <reaction fast="false" id="R_RR02333" name="L-Alanine:3-oxopropanoate aminotransferase" reversible="true" fbc:lowerFluxBound="cobra_default_lb" fbc:upperFluxBound="cobra_default_ub">
        <listOfReactants>
          <speciesReference constant="true" species="M_C3500" stoichiometry="1" />
          <speciesReference constant="true" species="M_C0035" stoichiometry="1" />
        </listOfReactants>
        <listOfProducts>
          <speciesReference constant="true" species="M_C2065" stoichiometry="1" />
          <speciesReference constant="true" species="M_C0020" stoichiometry="1" />
          <speciesReference constant="true" species="M_C0065" stoichiometry="1" />
        </listOfProducts>
      </reaction>
      <reaction fast="false" id="R_RR00191" name="L-Aspartate:2-oxoglutarate aminotransferase" reversible="true" fbc:lowerFluxBound="cobra_default_lb" fbc:upperFluxBound="cobra_default_ub">
        <listOfReactants>
          <speciesReference constant="true" species="M_C0041" stoichiometry="1" />
          <speciesReference constant="true" species="M_C0024" stoichiometry="1" />
        </listOfReactants>
        <listOfProducts>
          <speciesReference constant="true" species="M_C0032" stoichiometry="1" />
          <speciesReference constant="true" species="M_C0023" stoichiometry="1" />
        </listOfProducts>
      </reaction>
      <reaction fast="false" id="R_RR10642" name="Ca2+:H+ antiporter" reversible="true" fbc:lowerFluxBound="cobra_default_lb" fbc:upperFluxBound="cobra_default_ub">
        <listOfReactants>
          <speciesReference constant="true" species="M_C0061" stoichiometry="1" />
          <speciesReference constant="true" species="M_EC0065" stoichiometry="1" />
        </listOfReactants>
        <listOfProducts>
          <speciesReference constant="true" species="M_EC0061" stoichiometry="1" />
          <speciesReference constant="true" species="M_C0065" stoichiometry="1" />
        </listOfProducts>
      </reaction>
      <reaction fast="false" id="R_RR10630" name="Pyroglutamic acid transport via diffusion" reversible="true" fbc:lowerFluxBound="cobra_default_lb" fbc:upperFluxBound="cobra_default_ub">
        <listOfReactants>
          <speciesReference constant="true" species="M_EC1278" stoichiometry="1" />
        </listOfReactants>
        <listOfProducts>
          <speciesReference constant="true" species="M_C1278" stoichiometry="1" />
        </listOfProducts>
      </reaction>
      <reaction fast="false" id="R_RR01586" name="alpha-D-Glucose 6-phosphate ketol-isomerase" reversible="true" fbc:lowerFluxBound="cobra_default_lb" fbc:upperFluxBound="cobra_default_ub">
        <listOfReactants>
          <speciesReference constant="true" species="M_C0077" stoichiometry="1" />
        </listOfReactants>
        <listOfProducts>
          <speciesReference constant="true" species="M_C0849" stoichiometry="1" />
        </listOfProducts>
      </reaction>
      <reaction fast="false" id="R_RR10503" name="trans-2-decenoyl-ACP isomerase" reversible="true" fbc:lowerFluxBound="cobra_default_lb" fbc:upperFluxBound="cobra_default_ub">
        <listOfReactants>
          <speciesReference constant="true" species="M_C9389" stoichiometry="1" />
        </listOfReactants>
        <listOfProducts>
          <speciesReference constant="true" species="M_C9711" stoichiometry="1" />
        </listOfProducts>
      </reaction>
      <reaction fast="false" id="R_RR10650" name="citrate/malate transporter" reversible="true" fbc:lowerFluxBound="cobra_default_lb" fbc:upperFluxBound="cobra_default_ub">
        <listOfReactants>
          <speciesReference constant="true" species="M_EC0127" stoichiometry="1" />
          <speciesReference constant="true" species="M_EC0134" stoichiometry="1" />
        </listOfReactants>
        <listOfProducts>
          <speciesReference constant="true" species="M_C0127" stoichiometry="1" />
          <speciesReference constant="true" species="M_C0134" stoichiometry="1" />
        </listOfProducts>
      </reaction>
      <reaction fast="false" id="R_RR00187" name="Citrate oxaloacetate-lyase ((pro-3S)-CH2COO- -&amp;lt; acetyl-CoA)" reversible="true" fbc:lowerFluxBound="cobra_default_lb" fbc:upperFluxBound="cobra_default_ub">
        <listOfReactants>
          <speciesReference constant="true" species="M_C0010" stoichiometry="1" />
          <speciesReference constant="true" species="M_C0134" stoichiometry="1" />
          <speciesReference constant="true" species="M_C0065" stoichiometry="1" />
        </listOfReactants>
        <listOfProducts>
          <speciesReference constant="true" species="M_C0032" stoichiometry="1" />
          <speciesReference constant="true" species="M_C0022" stoichiometry="1" />
          <speciesReference constant="true" species="M_C0001" stoichiometry="1" />
        </listOfProducts>
      </reaction>
      <reaction fast="false" id="R_RR02222" name="2-Isopropylmalate hydro-lyase" reversible="true" fbc:lowerFluxBound="cobra_default_lb" fbc:upperFluxBound="cobra_default_ub">
        <listOfReactants>
          <speciesReference constant="true" species="M_C1626" stoichiometry="1" />
        </listOfReactants>
        <listOfProducts>
          <speciesReference constant="true" species="M_C0001" stoichiometry="1" />
          <speciesReference constant="true" species="M_C1690" stoichiometry="1" />
        </listOfProducts>
      </reaction>
      <reaction fast="false" id="R_RR00772" name="glycine synthase" reversible="true" fbc:lowerFluxBound="cobra_default_lb" fbc:upperFluxBound="cobra_default_ub">
        <listOfReactants>
          <speciesReference constant="true" species="M_C0085" stoichiometry="1" />
          <speciesReference constant="true" species="M_C0033" stoichiometry="1" />
          <speciesReference constant="true" species="M_C0003" stoichiometry="1" />
        </listOfReactants>
        <listOfProducts>
          <speciesReference constant="true" species="M_C0004" stoichiometry="1" />
          <speciesReference constant="true" species="M_C0957" stoichiometry="1" />
          <speciesReference constant="true" species="M_C0011" stoichiometry="1" />
          <speciesReference constant="true" species="M_C0122" stoichiometry="1" />
        </listOfProducts>
      </reaction>
      <reaction fast="false" id="R_RR02474" name="(R)-2,3-Dihydroxy-3-methylbutanoate:NADP+ oxidoreductase(isomerizing)" reversible="true" fbc:lowerFluxBound="cobra_default_lb" fbc:upperFluxBound="cobra_default_ub">
        <listOfReactants>
          <speciesReference constant="true" species="M_C2591" stoichiometry="1" />
          <speciesReference constant="true" species="M_C0006" stoichiometry="1" />
        </listOfReactants>
        <listOfProducts>
          <speciesReference constant="true" species="M_C0005" stoichiometry="1" />
          <speciesReference constant="true" species="M_C3641" stoichiometry="1" />
        </listOfProducts>
      </reaction>
      <reaction fast="false" id="R_RR00446" name="L-Threonine acetaldehyde-lyase" reversible="true" fbc:lowerFluxBound="cobra_default_lb" fbc:upperFluxBound="cobra_default_ub">
        <listOfReactants>
          <speciesReference constant="true" species="M_C0156" stoichiometry="1" />
        </listOfReactants>
        <listOfProducts>
          <speciesReference constant="true" species="M_C0033" stoichiometry="1" />
          <speciesReference constant="true" species="M_C0069" stoichiometry="1" />
        </listOfProducts>
      </reaction>
      <reaction fast="false" id="R_RR00669" name="Glycerol:NADP+ oxidoreductase" reversible="true" fbc:lowerFluxBound="cobra_default_lb" fbc:upperFluxBound="cobra_default_ub">
        <listOfReactants>
          <speciesReference constant="true" species="M_C0006" stoichiometry="1" />
          <speciesReference constant="true" species="M_C0098" stoichiometry="1" />
        </listOfReactants>
        <listOfProducts>
          <speciesReference constant="true" species="M_C0445" stoichiometry="1" />
          <speciesReference constant="true" species="M_C0005" stoichiometry="1" />
          <speciesReference constant="true" species="M_C0065" stoichiometry="1" />
        </listOfProducts>
      </reaction>
      <reaction fast="false" id="R_RR10613" name="(R)-3-Hydroxybutanoate transport via H+ symport" reversible="true" fbc:lowerFluxBound="cobra_default_lb" fbc:upperFluxBound="cobra_default_ub">
        <listOfReactants>
          <speciesReference constant="true" species="M_EC0065" stoichiometry="1" />
          <speciesReference constant="true" species="M_EC0785" stoichiometry="1" />
        </listOfReactants>
        <listOfProducts>
          <speciesReference constant="true" species="M_C0785" stoichiometry="1" />
          <speciesReference constant="true" species="M_C0065" stoichiometry="1" />
        </listOfProducts>
      </reaction>
      <reaction fast="false" id="R_RR10072" name="magnesium transport in/out via permease (no H+)" reversible="true" fbc:lowerFluxBound="cobra_default_lb" fbc:upperFluxBound="cobra_default_ub">
        <listOfReactants>
          <speciesReference constant="true" species="M_C0248" stoichiometry="1" />
        </listOfReactants>
        <listOfProducts>
          <speciesReference constant="true" species="M_EC0248" stoichiometry="1" />
        </listOfProducts>
      </reaction>
      <reaction fast="false" id="R_RR02629" name="O-Phospho-4-hydroxy-L-threonine:2-oxoglutarate aminotransferase" reversible="true" fbc:lowerFluxBound="cobra_default_lb" fbc:upperFluxBound="cobra_default_ub">
        <listOfReactants>
          <speciesReference constant="true" species="M_C3531" stoichiometry="1" />
          <speciesReference constant="true" species="M_C0024" stoichiometry="1" />
        </listOfReactants>
        <listOfProducts>
          <speciesReference constant="true" species="M_C3530" stoichiometry="1" />
          <speciesReference constant="true" species="M_C0023" stoichiometry="1" />
        </listOfProducts>
      </reaction>
      <reaction fast="false" id="R_RR01903" name="L-Glutamate 5-semialdehyde &amp;gt;=&amp;lt; (S)-1-Pyrroline-5-carboxylate + H2O" reversible="true" fbc:lowerFluxBound="cobra_default_lb" fbc:upperFluxBound="cobra_default_ub">
        <listOfReactants>
          <speciesReference constant="true" species="M_C0844" stoichiometry="1" />
        </listOfReactants>
        <listOfProducts>
          <speciesReference constant="true" species="M_C0001" stoichiometry="1" />
          <speciesReference constant="true" species="M_C2394" stoichiometry="1" />
          <speciesReference constant="true" species="M_C0065" stoichiometry="1" />
        </listOfProducts>
      </reaction>
      <reaction fast="false" id="R_RR01237" name="Dihydrofolate:NADP+ oxidoreductase" reversible="true" fbc:lowerFluxBound="cobra_default_lb" fbc:upperFluxBound="cobra_default_ub">
        <listOfReactants>
          <speciesReference constant="true" species="M_C0006" stoichiometry="1" />
          <speciesReference constant="true" species="M_C0325" stoichiometry="1" />
        </listOfReactants>
        <listOfProducts>
          <speciesReference constant="true" species="M_C0005" stoichiometry="1" />
          <speciesReference constant="true" species="M_C0389" stoichiometry="1" />
        </listOfProducts>
      </reaction>
      <reaction fast="false" id="R_RR00989" name="Homoserine O-acetyltransferase" reversible="true" fbc:lowerFluxBound="cobra_default_lb" fbc:upperFluxBound="cobra_default_ub">
        <listOfReactants>
          <speciesReference constant="true" species="M_C0219" stoichiometry="1" />
          <speciesReference constant="true" species="M_C0022" stoichiometry="1" />
        </listOfReactants>
        <listOfProducts>
          <speciesReference constant="true" species="M_C0779" stoichiometry="1" />
          <speciesReference constant="true" species="M_C0010" stoichiometry="1" />
        </listOfProducts>
      </reaction>
      <reaction fast="false" id="R_RR01071" name="Isocitrate hydro-lyase" reversible="true" fbc:lowerFluxBound="cobra_default_lb" fbc:upperFluxBound="cobra_default_ub">
        <listOfReactants>
          <speciesReference constant="true" species="M_C0254" stoichiometry="1" />
          <speciesReference constant="true" species="M_C0065" stoichiometry="3" />
        </listOfReactants>
        <listOfProducts>
          <speciesReference constant="true" species="M_C0001" stoichiometry="1" />
          <speciesReference constant="true" species="M_C0326" stoichiometry="1" />
        </listOfProducts>
      </reaction>
      <reaction fast="false" id="R_RR01513" name="Phenethylamine:oxygen oxidoreductase (deaminating)(copper-containing)" reversible="true" fbc:lowerFluxBound="cobra_default_lb" fbc:upperFluxBound="cobra_default_ub">
        <listOfReactants>
          <speciesReference constant="true" species="M_C0007" stoichiometry="1" />
          <speciesReference constant="true" species="M_C0001" stoichiometry="1" />
          <speciesReference constant="true" species="M_C3090" stoichiometry="1" />
        </listOfReactants>
        <listOfProducts>
          <speciesReference constant="true" species="M_C0025" stoichiometry="1" />
          <speciesReference constant="true" species="M_C0013" stoichiometry="1" />
          <speciesReference constant="true" species="M_C0460" stoichiometry="1" />
          <speciesReference constant="true" species="M_C0065" stoichiometry="1" />
        </listOfProducts>
      </reaction>
      <reaction fast="false" id="R_RR10640" name="calcium / sodium antiporter" reversible="true" fbc:lowerFluxBound="cobra_default_lb" fbc:upperFluxBound="cobra_default_ub">
        <listOfReactants>
          <speciesReference constant="true" species="M_EC0954" stoichiometry="1" />
          <speciesReference constant="true" species="M_C0061" stoichiometry="1" />
        </listOfReactants>
        <listOfProducts>
          <speciesReference constant="true" species="M_C0954" stoichiometry="1" />
          <speciesReference constant="true" species="M_EC0061" stoichiometry="1" />
        </listOfProducts>
      </reaction>
      <reaction fast="false" id="R_RR00096" name="Carbonic acid hydro-lyase" reversible="true" fbc:lowerFluxBound="cobra_default_lb" fbc:upperFluxBound="cobra_default_ub">
        <listOfReactants>
          <speciesReference constant="true" species="M_C0965" stoichiometry="1" />
        </listOfReactants>
        <listOfProducts>
          <speciesReference constant="true" species="M_C0001" stoichiometry="1" />
          <speciesReference constant="true" species="M_C0011" stoichiometry="1" />
        </listOfProducts>
      </reaction>
      <reaction fast="false" id="R_RR00126" name="L-Glutamate racemase" reversible="true" fbc:lowerFluxBound="cobra_default_lb" fbc:upperFluxBound="cobra_default_ub">
        <listOfReactants>
          <speciesReference constant="true" species="M_C0023" stoichiometry="1" />
        </listOfReactants>
        <listOfProducts>
          <speciesReference constant="true" species="M_C0179" stoichiometry="1" />
        </listOfProducts>
      </reaction>
      <reaction fast="false" id="R_RR02306" name="5-Phospho-D-ribosylamine:glycine ligase (ADP-forming)" reversible="true" fbc:lowerFluxBound="cobra_default_lb" fbc:upperFluxBound="cobra_default_ub">
        <listOfReactants>
          <speciesReference constant="true" species="M_C1954" stoichiometry="1" />
          <speciesReference constant="true" species="M_C0033" stoichiometry="1" />
          <speciesReference constant="true" species="M_C0002" stoichiometry="1" />
        </listOfReactants>
        <listOfProducts>
          <speciesReference constant="true" species="M_C0008" stoichiometry="1" />
          <speciesReference constant="true" species="M_C0009" stoichiometry="1" />
          <speciesReference constant="true" species="M_C2358" stoichiometry="1" />
          <speciesReference constant="true" species="M_C0065" stoichiometry="1" />
        </listOfProducts>
      </reaction>
      <reaction fast="false" id="R_RR01594" name="D-Glucarate hydro-lyase" reversible="true" fbc:lowerFluxBound="cobra_default_lb" fbc:upperFluxBound="cobra_default_ub">
        <listOfReactants>
          <speciesReference constant="true" species="M_C0599" stoichiometry="1" />
        </listOfReactants>
        <listOfProducts>
          <speciesReference constant="true" species="M_C0001" stoichiometry="1" />
          <speciesReference constant="true" species="M_C0506" stoichiometry="1" />
        </listOfProducts>
      </reaction>
      <reaction fast="false" id="R_RR03546" name="Acetyl-CoA:orthophosphate acetyltransferase" reversible="true" fbc:lowerFluxBound="cobra_default_lb" fbc:upperFluxBound="cobra_default_ub">
        <listOfReactants>
          <speciesReference constant="true" species="M_C0022" stoichiometry="1" />
          <speciesReference constant="true" species="M_C0009" stoichiometry="1" />
        </listOfReactants>
        <listOfProducts>
          <speciesReference constant="true" species="M_C0188" stoichiometry="1" />
          <speciesReference constant="true" species="M_C0010" stoichiometry="1" />
        </listOfProducts>
      </reaction>
      <reaction fast="false" id="R_RR00704" name="N6-(1,2-Dicarboxyethyl)AMP AMP-lyase" reversible="true" fbc:lowerFluxBound="cobra_default_lb" fbc:upperFluxBound="cobra_default_ub">
        <listOfReactants>
          <speciesReference constant="true" species="M_C2339" stoichiometry="1" />
        </listOfReactants>
        <listOfProducts>
          <speciesReference constant="true" species="M_C0104" stoichiometry="1" />
          <speciesReference constant="true" species="M_C0018" stoichiometry="1" />
        </listOfProducts>
      </reaction>
      <reaction fast="false" id="R_RR10603" name="cis-2-Dodecenoic acid(BDSF) synthase" reversible="true" fbc:lowerFluxBound="cobra_default_lb" fbc:upperFluxBound="cobra_default_ub">
        <listOfReactants>
          <speciesReference constant="true" species="M_C9788" stoichiometry="1" />
          <speciesReference constant="true" species="M_C0001" stoichiometry="1" />
        </listOfReactants>
        <listOfProducts>
          <speciesReference constant="true" species="M_C9789" stoichiometry="1" />
          <speciesReference constant="true" species="M_C0010" stoichiometry="1" />
        </listOfProducts>
      </reaction>
      <reaction fast="false" id="R_RR10068" name="cobalt transport in/out via permease (no H+)" reversible="true" fbc:lowerFluxBound="cobra_default_lb" fbc:upperFluxBound="cobra_default_ub">
        <listOfReactants>
          <speciesReference constant="true" species="M_C0144" stoichiometry="1" />
        </listOfReactants>
        <listOfProducts>
          <speciesReference constant="true" species="M_EC0144" stoichiometry="1" />
        </listOfProducts>
      </reaction>
      <reaction fast="false" id="R_RR00681" name="D-Ribose-5-phosphate ketol-isomerase" reversible="true" fbc:lowerFluxBound="cobra_default_lb" fbc:upperFluxBound="cobra_default_ub">
        <listOfReactants>
          <speciesReference constant="true" species="M_C0099" stoichiometry="1" />
        </listOfReactants>
        <listOfProducts>
          <speciesReference constant="true" species="M_C0165" stoichiometry="1" />
        </listOfProducts>
      </reaction>
      <reaction fast="false" id="R_RR01048" name="Orotidine-5'-phosphate:pyrophosphate phosphoribosyltransferase" reversible="true" fbc:lowerFluxBound="cobra_default_lb" fbc:upperFluxBound="cobra_default_ub">
        <listOfReactants>
          <speciesReference constant="true" species="M_C0798" stoichiometry="1" />
          <speciesReference constant="true" species="M_C0012" stoichiometry="1" />
        </listOfReactants>
        <listOfProducts>
          <speciesReference constant="true" species="M_C0240" stoichiometry="1" />
          <speciesReference constant="true" species="M_C0101" stoichiometry="1" />
        </listOfProducts>
      </reaction>
      <reaction fast="false" id="R_RR00256" name="L-Aspartate racemase" reversible="true" fbc:lowerFluxBound="cobra_default_lb" fbc:upperFluxBound="cobra_default_ub">
        <listOfReactants>
          <speciesReference constant="true" species="M_C0041" stoichiometry="1" />
          <speciesReference constant="true" species="M_C0065" stoichiometry="1" />
        </listOfReactants>
        <listOfProducts>
          <speciesReference constant="true" species="M_C0315" stoichiometry="1" />
        </listOfProducts>
      </reaction>
      <reaction fast="false" id="R_RR00216" name="Succinate:CoA ligase (ADP-forming)" reversible="true" fbc:lowerFluxBound="cobra_default_lb" fbc:upperFluxBound="cobra_default_ub">
        <listOfReactants>
          <speciesReference constant="true" species="M_C0010" stoichiometry="1" />
          <speciesReference constant="true" species="M_C0002" stoichiometry="1" />
          <speciesReference constant="true" species="M_C0036" stoichiometry="1" />
        </listOfReactants>
        <listOfProducts>
          <speciesReference constant="true" species="M_C0076" stoichiometry="1" />
          <speciesReference constant="true" species="M_C0008" stoichiometry="1" />
          <speciesReference constant="true" species="M_C0009" stoichiometry="1" />
        </listOfProducts>
      </reaction>
      <reaction fast="false" id="R_RR02278" name="3-Methylbutanoyl-CoA + Dihydrolipoamide &amp;gt;=&amp;lt;S-(3-Methylbutanoyl)-dihydrolipoamide + CoA" reversible="true" fbc:lowerFluxBound="cobra_default_lb" fbc:upperFluxBound="cobra_default_ub">
        <listOfReactants>
          <speciesReference constant="true" species="M_C0446" stoichiometry="1" />
          <speciesReference constant="true" species="M_C1856" stoichiometry="1" />
        </listOfReactants>
        <listOfProducts>
          <speciesReference constant="true" species="M_C0010" stoichiometry="1" />
          <speciesReference constant="true" species="M_C2980" stoichiometry="1" />
        </listOfProducts>
      </reaction>
      <reaction fast="false" id="R_RR01487" name="Acetyl-CoA:dihydrolipoamide S-acetyltransferase" reversible="true" fbc:lowerFluxBound="cobra_default_lb" fbc:upperFluxBound="cobra_default_ub">
        <listOfReactants>
          <speciesReference constant="true" species="M_C0446" stoichiometry="1" />
          <speciesReference constant="true" species="M_C0022" stoichiometry="1" />
        </listOfReactants>
        <listOfProducts>
          <speciesReference constant="true" species="M_C0824" stoichiometry="1" />
          <speciesReference constant="true" species="M_C0010" stoichiometry="1" />
        </listOfProducts>
      </reaction>
      <reaction fast="false" id="R_RR00170" name="ATP:nucleoside-diphosphate phosphatransferase" reversible="true" fbc:lowerFluxBound="cobra_default_lb" fbc:upperFluxBound="cobra_default_ub">
        <listOfReactants>
          <speciesReference constant="true" species="M_C0031" stoichiometry="1" />
          <speciesReference constant="true" species="M_C0002" stoichiometry="1" />
        </listOfReactants>
        <listOfProducts>
          <speciesReference constant="true" species="M_C0038" stoichiometry="1" />
          <speciesReference constant="true" species="M_C0008" stoichiometry="1" />
        </listOfProducts>
      </reaction>
      <reaction fast="false" id="R_RR00685" name="D-Glyceraldehyde-3-phosphate:NAD+ oxidoreductase(phosphorylating)" reversible="true" fbc:lowerFluxBound="cobra_default_lb" fbc:upperFluxBound="cobra_default_ub">
        <listOfReactants>
          <speciesReference constant="true" species="M_C0100" stoichiometry="1" />
          <speciesReference constant="true" species="M_C0009" stoichiometry="1" />
          <speciesReference constant="true" species="M_C0003" stoichiometry="1" />
        </listOfReactants>
        <listOfProducts>
          <speciesReference constant="true" species="M_C0004" stoichiometry="1" />
          <speciesReference constant="true" species="M_C0195" stoichiometry="1" />
          <speciesReference constant="true" species="M_C0065" stoichiometry="1" />
        </listOfProducts>
      </reaction>
      <reaction fast="false" id="R_RR08664" name="ACt2r" reversible="true" fbc:lowerFluxBound="cobra_default_lb" fbc:upperFluxBound="cobra_default_ub">
        <listOfReactants>
          <speciesReference constant="true" species="M_EC0029" stoichiometry="1" />
          <speciesReference constant="true" species="M_EC0065" stoichiometry="1" />
        </listOfReactants>
        <listOfProducts>
          <speciesReference constant="true" species="M_C0065" stoichiometry="1" />
          <speciesReference constant="true" species="M_C0029" stoichiometry="1" />
        </listOfProducts>
      </reaction>
      <reaction fast="false" id="R_RR01147" name="ATP:(d)GMP phosphotransferase" reversible="true" fbc:lowerFluxBound="cobra_default_lb" fbc:upperFluxBound="cobra_default_ub">
        <listOfReactants>
          <speciesReference constant="true" species="M_C0290" stoichiometry="1" />
          <speciesReference constant="true" species="M_C0002" stoichiometry="1" />
        </listOfReactants>
        <listOfProducts>
          <speciesReference constant="true" species="M_C0008" stoichiometry="1" />
          <speciesReference constant="true" species="M_C0289" stoichiometry="1" />
        </listOfProducts>
      </reaction>
      <reaction fast="false" id="R_RR02500" name="10-Formyltetrahydrofolate:5'-phosphoribosyl-5-amino-4-imidazolecarboxamide formyltransferase" reversible="true" fbc:lowerFluxBound="cobra_default_lb" fbc:upperFluxBound="cobra_default_ub">
        <listOfReactants>
          <speciesReference constant="true" species="M_C0193" stoichiometry="1" />
          <speciesReference constant="true" species="M_C2817" stoichiometry="1" />
        </listOfReactants>
        <listOfProducts>
          <speciesReference constant="true" species="M_C0085" stoichiometry="1" />
          <speciesReference constant="true" species="M_C2849" stoichiometry="1" />
        </listOfProducts>
      </reaction>
      <reaction fast="false" id="R_RR00598" name="5,10-Methylenetetrahydrofolate:glycine hydroxymethyltransferase" reversible="true" fbc:lowerFluxBound="cobra_default_lb" fbc:upperFluxBound="cobra_default_ub">
        <listOfReactants>
          <speciesReference constant="true" species="M_C0122" stoichiometry="1" />
          <speciesReference constant="true" species="M_C0033" stoichiometry="1" />
          <speciesReference constant="true" species="M_C0001" stoichiometry="1" />
        </listOfReactants>
        <listOfProducts>
          <speciesReference constant="true" species="M_C0053" stoichiometry="1" />
          <speciesReference constant="true" species="M_C0085" stoichiometry="1" />
        </listOfProducts>
      </reaction>
      <reaction fast="false" id="R_RR00179" name="(S)-Malate:NAD+ oxidoreductase" reversible="true" fbc:lowerFluxBound="cobra_default_lb" fbc:upperFluxBound="cobra_default_ub">
        <listOfReactants>
          <speciesReference constant="true" species="M_C0127" stoichiometry="1" />
          <speciesReference constant="true" species="M_C0003" stoichiometry="1" />
        </listOfReactants>
        <listOfProducts>
          <speciesReference constant="true" species="M_C0004" stoichiometry="1" />
          <speciesReference constant="true" species="M_C0032" stoichiometry="1" />
          <speciesReference constant="true" species="M_C0065" stoichiometry="1" />
        </listOfProducts>
      </reaction>
      <reaction fast="false" id="R_RR03162" name="Cobalt-precorrin 6 + NADPH + H+ &amp;gt;=&amp;lt; Cobalt-dihydro-precorrin 6 +NADP+" reversible="true" fbc:lowerFluxBound="cobra_default_lb" fbc:upperFluxBound="cobra_default_ub">
        <listOfReactants>
          <speciesReference constant="true" species="M_C0005" stoichiometry="1" />
          <speciesReference constant="true" species="M_C8690" stoichiometry="1" />
          <speciesReference constant="true" species="M_C0065" stoichiometry="1" />
        </listOfReactants>
        <listOfProducts>
          <speciesReference constant="true" species="M_C0006" stoichiometry="1" />
          <speciesReference constant="true" species="M_C8691" stoichiometry="1" />
        </listOfProducts>
      </reaction>
      <reaction fast="false" id="R_RR03500" name="S-Adenosyl-L-methionine carboxy-lyase" reversible="true" fbc:lowerFluxBound="cobra_default_lb" fbc:upperFluxBound="cobra_default_ub">
        <listOfReactants>
          <speciesReference constant="true" species="M_C0017" stoichiometry="1" />
          <speciesReference constant="true" species="M_C0065" stoichiometry="1" />
        </listOfReactants>
        <listOfProducts>
          <speciesReference constant="true" species="M_C0825" stoichiometry="1" />
          <speciesReference constant="true" species="M_C0011" stoichiometry="1" />
        </listOfProducts>
      </reaction>
      <reaction fast="false" id="R_RR09727" name="glutamate N-acetyltransferase" reversible="true" fbc:lowerFluxBound="cobra_default_lb" fbc:upperFluxBound="cobra_default_ub">
        <listOfReactants>
          <speciesReference constant="true" species="M_C0337" stoichiometry="1" />
          <speciesReference constant="true" species="M_C0023" stoichiometry="1" />
          <speciesReference constant="true" species="M_C0065" stoichiometry="1" />
        </listOfReactants>
        <listOfProducts>
          <speciesReference constant="true" species="M_C0472" stoichiometry="1" />
          <speciesReference constant="true" species="M_C1114" stoichiometry="1" />
        </listOfProducts>
      </reaction>
      <reaction fast="false" id="R_RR02193" name="Sucrose 6-phosphate fructohydrolase" reversible="true" fbc:lowerFluxBound="cobra_default_lb" fbc:upperFluxBound="cobra_default_ub">
        <listOfReactants>
          <speciesReference constant="true" species="M_C1671" stoichiometry="1" />
          <speciesReference constant="true" species="M_C0001" stoichiometry="1" />
          <speciesReference constant="true" species="M_C0065" stoichiometry="2" />
        </listOfReactants>
        <listOfProducts>
          <speciesReference constant="true" species="M_C0077" stoichiometry="1" />
          <speciesReference constant="true" species="M_C0080" stoichiometry="1" />
        </listOfProducts>
      </reaction>
      <reaction fast="false" id="R_RR01873" name="(S)-3-Hydroxybutanoyl-CoA 3-epimerase" reversible="true" fbc:lowerFluxBound="cobra_default_lb" fbc:upperFluxBound="cobra_default_ub">
        <listOfReactants>
          <speciesReference constant="true" species="M_C0829" stoichiometry="1" />
        </listOfReactants>
        <listOfProducts>
          <speciesReference constant="true" species="M_C2207" stoichiometry="1" />
        </listOfProducts>
      </reaction>
      <reaction fast="false" id="R_RR08763" name="AKGt2r" reversible="true" fbc:lowerFluxBound="cobra_default_lb" fbc:upperFluxBound="cobra_default_ub">
        <listOfReactants>
          <speciesReference constant="true" species="M_EC0065" stoichiometry="1" />
          <speciesReference constant="true" species="M_EC0024" stoichiometry="1" />
        </listOfReactants>
        <listOfProducts>
          <speciesReference constant="true" species="M_C0024" stoichiometry="1" />
          <speciesReference constant="true" species="M_C0065" stoichiometry="1" />
        </listOfProducts>
      </reaction>
      <reaction fast="false" id="R_RR00182" name="Orthophosphate:oxaloacetate carboxyl-lyase (phosphorylating)" reversible="true" fbc:lowerFluxBound="cobra_default_lb" fbc:upperFluxBound="cobra_default_ub">
        <listOfReactants>
          <speciesReference constant="true" species="M_C0032" stoichiometry="1" />
          <speciesReference constant="true" species="M_C0009" stoichiometry="1" />
          <speciesReference constant="true" species="M_C0065" stoichiometry="1" />
        </listOfReactants>
        <listOfProducts>
          <speciesReference constant="true" species="M_C0059" stoichiometry="1" />
          <speciesReference constant="true" species="M_C0001" stoichiometry="1" />
          <speciesReference constant="true" species="M_C0011" stoichiometry="1" />
        </listOfProducts>
      </reaction>
      <reaction fast="false" id="R_RR04368" name="succinate dehyrdogenase" reversible="true" fbc:lowerFluxBound="cobra_default_lb" fbc:upperFluxBound="cobra_default_ub">
        <listOfReactants>
          <speciesReference constant="true" species="M_C0964" stoichiometry="1" />
          <speciesReference constant="true" species="M_C9314" stoichiometry="1" />
        </listOfReactants>
        <listOfProducts>
          <speciesReference constant="true" species="M_C0015" stoichiometry="1" />
          <speciesReference constant="true" species="M_C9315" stoichiometry="1" />
        </listOfProducts>
      </reaction>
      <reaction fast="false" id="R_RR08749" name="GLUt2r" reversible="true" fbc:lowerFluxBound="cobra_default_lb" fbc:upperFluxBound="cobra_default_ub">
        <listOfReactants>
          <speciesReference constant="true" species="M_EC0023" stoichiometry="1" />
          <speciesReference constant="true" species="M_EC0065" stoichiometry="1" />
        </listOfReactants>
        <listOfProducts>
          <speciesReference constant="true" species="M_C0023" stoichiometry="1" />
          <speciesReference constant="true" species="M_C0065" stoichiometry="1" />
        </listOfProducts>
      </reaction>
      <reaction fast="false" id="R_RR02299" name="3-Hydroxyisopentyl-CoA hydro-lyase" reversible="true" fbc:lowerFluxBound="cobra_default_lb" fbc:upperFluxBound="cobra_default_ub">
        <listOfReactants>
          <speciesReference constant="true" species="M_C3496" stoichiometry="1" />
        </listOfReactants>
        <listOfProducts>
          <speciesReference constant="true" species="M_C0001" stoichiometry="1" />
          <speciesReference constant="true" species="M_C1939" stoichiometry="1" />
        </listOfProducts>
      </reaction>
      <reaction fast="false" id="R_RR03019" name="UDPMurAc(oyl-L-Ala-D-gamma-Glu-L-Lys-D-Ala-D-Ala):undecaprenyl-phosphate phospho-N-acetylmuramoyl-pentapeptide-transferase" reversible="true" fbc:lowerFluxBound="cobra_default_lb" fbc:upperFluxBound="cobra_default_ub">
        <listOfReactants>
          <speciesReference constant="true" species="M_C0280" stoichiometry="1" />
          <speciesReference constant="true" species="M_C2927" stoichiometry="1" />
        </listOfReactants>
        <listOfProducts>
          <speciesReference constant="true" species="M_C3428" stoichiometry="1" />
          <speciesReference constant="true" species="M_C0089" stoichiometry="1" />
        </listOfProducts>
      </reaction>
      <reaction fast="false" id="R_RR03551" name="Acetyl-CoA:acetyl-CoA C-acetyltransferase" reversible="true" fbc:lowerFluxBound="cobra_default_lb" fbc:upperFluxBound="cobra_default_ub">
        <listOfReactants>
          <speciesReference constant="true" species="M_C0022" stoichiometry="2" />
        </listOfReactants>
        <listOfProducts>
          <speciesReference constant="true" species="M_C0273" stoichiometry="1" />
          <speciesReference constant="true" species="M_C0010" stoichiometry="1" />
        </listOfProducts>
      </reaction>
      <reaction fast="false" id="R_RR01180" name="XMP:pyrophosphate phosphoribosyltransferase" reversible="true" fbc:lowerFluxBound="cobra_default_lb" fbc:upperFluxBound="cobra_default_ub">
        <listOfReactants>
          <speciesReference constant="true" species="M_C0491" stoichiometry="1" />
          <speciesReference constant="true" species="M_C0012" stoichiometry="1" />
        </listOfReactants>
        <listOfProducts>
          <speciesReference constant="true" species="M_C0304" stoichiometry="1" />
          <speciesReference constant="true" species="M_C0101" stoichiometry="1" />
        </listOfProducts>
      </reaction>
      <reaction fast="false" id="R_RR00115" name="L-Glutamate:NAD+ oxidoreductase (deaminating)" reversible="true" fbc:lowerFluxBound="cobra_default_lb" fbc:upperFluxBound="cobra_default_ub">
        <listOfReactants>
          <speciesReference constant="true" species="M_C0001" stoichiometry="1" />
          <speciesReference constant="true" species="M_C0023" stoichiometry="1" />
          <speciesReference constant="true" species="M_C0003" stoichiometry="1" />
        </listOfReactants>
        <listOfProducts>
          <speciesReference constant="true" species="M_C0004" stoichiometry="1" />
          <speciesReference constant="true" species="M_C0024" stoichiometry="1" />
          <speciesReference constant="true" species="M_C0013" stoichiometry="1" />
          <speciesReference constant="true" species="M_C0065" stoichiometry="2" />
        </listOfProducts>
      </reaction>
      <reaction fast="false" id="R_RR02499" name="1-(5'-Phosphoribosyl)-5-amino-4-(N-succinocarboxamide)-imidazoleAMP-lyase" reversible="true" fbc:lowerFluxBound="cobra_default_lb" fbc:upperFluxBound="cobra_default_ub">
        <listOfReactants>
          <speciesReference constant="true" species="M_C2890" stoichiometry="1" />
        </listOfReactants>
        <listOfProducts>
          <speciesReference constant="true" species="M_C0104" stoichiometry="1" />
          <speciesReference constant="true" species="M_C2817" stoichiometry="1" />
        </listOfProducts>
      </reaction>
      <reaction fast="false" id="R_RR01489" name="Glutaryl-CoA:dihydrolipoamide S-succinyltransferase" reversible="true" fbc:lowerFluxBound="cobra_default_lb" fbc:upperFluxBound="cobra_default_ub">
        <listOfReactants>
          <speciesReference constant="true" species="M_C0409" stoichiometry="1" />
          <speciesReference constant="true" species="M_C0446" stoichiometry="1" />
          <speciesReference constant="true" species="M_C0065" stoichiometry="1" />
        </listOfReactants>
        <listOfProducts>
          <speciesReference constant="true" species="M_C3582" stoichiometry="1" />
          <speciesReference constant="true" species="M_C0010" stoichiometry="1" />
        </listOfProducts>
      </reaction>
      <reaction fast="false" id="R_RR03815" name="(S)-3-Hydroxybutanoyl-CoA:NAD+ oxidoreductase" reversible="true" fbc:lowerFluxBound="cobra_default_lb" fbc:upperFluxBound="cobra_default_ub">
        <listOfReactants>
          <speciesReference constant="true" species="M_C0829" stoichiometry="1" />
          <speciesReference constant="true" species="M_C0003" stoichiometry="1" />
        </listOfReactants>
        <listOfProducts>
          <speciesReference constant="true" species="M_C0273" stoichiometry="1" />
          <speciesReference constant="true" species="M_C0004" stoichiometry="1" />
          <speciesReference constant="true" species="M_C0065" stoichiometry="1" />
        </listOfProducts>
      </reaction>
      <reaction fast="false" id="R_RR01014" name="D-Mannose 6-phosphate 1,6-phosphomutase" reversible="true" fbc:lowerFluxBound="cobra_default_lb" fbc:upperFluxBound="cobra_default_ub">
        <listOfReactants>
          <speciesReference constant="true" species="M_C0227" stoichiometry="1" />
        </listOfReactants>
        <listOfProducts>
          <speciesReference constant="true" species="M_C0480" stoichiometry="1" />
        </listOfProducts>
      </reaction>
      <reaction fast="false" id="R_RR01292" name="dTTP:alpha-D-glucose-1-phosphate thymidylyltransferase" reversible="true" fbc:lowerFluxBound="cobra_default_lb" fbc:upperFluxBound="cobra_default_ub">
        <listOfReactants>
          <speciesReference constant="true" species="M_C0352" stoichiometry="1" />
          <speciesReference constant="true" species="M_C0087" stoichiometry="1" />
          <speciesReference constant="true" species="M_C0065" stoichiometry="1" />
        </listOfReactants>
        <listOfProducts>
          <speciesReference constant="true" species="M_C0617" stoichiometry="1" />
          <speciesReference constant="true" species="M_C0012" stoichiometry="1" />
        </listOfProducts>
      </reaction>
      <reaction fast="false" id="R_RR03893" name="D-Galactono-1,4-lactone hydroxyacylhydrolase" reversible="true" fbc:lowerFluxBound="cobra_default_lb" fbc:upperFluxBound="cobra_default_ub">
        <listOfReactants>
          <speciesReference constant="true" species="M_C2117" stoichiometry="1" />
          <speciesReference constant="true" species="M_C0001" stoichiometry="1" />
        </listOfReactants>
        <listOfProducts>
          <speciesReference constant="true" species="M_C0645" stoichiometry="1" />
        </listOfProducts>
      </reaction>
      <reaction fast="false" id="R_RR01290" name="ATP:nucleoside-diphosphate phosphatransferase" reversible="true" fbc:lowerFluxBound="cobra_default_lb" fbc:upperFluxBound="cobra_default_ub">
        <listOfReactants>
          <speciesReference constant="true" species="M_C0523" stoichiometry="1" />
          <speciesReference constant="true" species="M_C0002" stoichiometry="1" />
        </listOfReactants>
        <listOfProducts>
          <speciesReference constant="true" species="M_C0351" stoichiometry="1" />
          <speciesReference constant="true" species="M_C0008" stoichiometry="1" />
        </listOfProducts>
      </reaction>
      <reaction fast="false" id="R_RR08952" name="Phosphatidylserine synthase (Ecoli)" reversible="true" fbc:lowerFluxBound="cobra_default_lb" fbc:upperFluxBound="cobra_default_ub">
        <listOfReactants>
          <speciesReference constant="true" species="M_C0053" stoichiometry="50" />
          <speciesReference constant="true" species="M_C9267" stoichiometry="1" />
        </listOfReactants>
        <listOfProducts>
          <speciesReference constant="true" species="M_C9313" stoichiometry="1" />
          <speciesReference constant="true" species="M_C0046" stoichiometry="50" />
          <speciesReference constant="true" species="M_C0065" stoichiometry="50" />
        </listOfProducts>
      </reaction>
      <reaction fast="false" id="R_RR00827" name="Propanoate:CoA ligase (AMP-forming)" reversible="true" fbc:lowerFluxBound="cobra_default_lb" fbc:upperFluxBound="cobra_default_ub">
        <listOfReactants>
          <speciesReference constant="true" species="M_C0137" stoichiometry="1" />
          <speciesReference constant="true" species="M_C0002" stoichiometry="1" />
          <speciesReference constant="true" species="M_C0065" stoichiometry="2" />
        </listOfReactants>
        <listOfProducts>
          <speciesReference constant="true" species="M_C3486" stoichiometry="1" />
          <speciesReference constant="true" species="M_C0012" stoichiometry="1" />
        </listOfProducts>
      </reaction>
      <reaction fast="false" id="R_RR01747" name="3-Dehydroquinate hydro-lyase" reversible="true" fbc:lowerFluxBound="cobra_default_lb" fbc:upperFluxBound="cobra_default_ub">
        <listOfReactants>
          <speciesReference constant="true" species="M_C0690" stoichiometry="1" />
        </listOfReactants>
        <listOfProducts>
          <speciesReference constant="true" species="M_C1696" stoichiometry="1" />
          <speciesReference constant="true" species="M_C0001" stoichiometry="1" />
        </listOfProducts>
      </reaction>
      <reaction fast="false" id="R_RR00535" name="D-Mannitol:NAD+ 2-oxidoreductase" reversible="true" fbc:lowerFluxBound="cobra_default_lb" fbc:upperFluxBound="cobra_default_ub">
        <listOfReactants>
          <speciesReference constant="true" species="M_C0309" stoichiometry="1" />
          <speciesReference constant="true" species="M_C0003" stoichiometry="1" />
        </listOfReactants>
        <listOfProducts>
          <speciesReference constant="true" species="M_C0004" stoichiometry="1" />
          <speciesReference constant="true" species="M_C0080" stoichiometry="1" />
          <speciesReference constant="true" species="M_C0065" stoichiometry="1" />
        </listOfProducts>
      </reaction>
      <reaction fast="false" id="R_RR00692" name="beta-D-Fructose 1,6-bisphosphate D-glyceraldehyde-3-phosphate-lyase" reversible="true" fbc:lowerFluxBound="cobra_default_lb" fbc:upperFluxBound="cobra_default_ub">
        <listOfReactants>
          <speciesReference constant="true" species="M_C0284" stoichiometry="1" />
        </listOfReactants>
        <listOfProducts>
          <speciesReference constant="true" species="M_C0093" stoichiometry="1" />
          <speciesReference constant="true" species="M_C0100" stoichiometry="1" />
          <speciesReference constant="true" species="M_C0065" stoichiometry="4" />
        </listOfProducts>
      </reaction>
      <reaction fast="false" id="R_RR00610" name="alpha-D-Glucose 1-phosphate 1,6-phosphomutase" reversible="true" fbc:lowerFluxBound="cobra_default_lb" fbc:upperFluxBound="cobra_default_ub">
        <listOfReactants>
          <speciesReference constant="true" species="M_C0087" stoichiometry="1" />
          <speciesReference constant="true" species="M_C0065" stoichiometry="2" />
        </listOfReactants>
        <listOfProducts>
          <speciesReference constant="true" species="M_C0077" stoichiometry="1" />
        </listOfProducts>
      </reaction>
      <reaction fast="false" id="R_RR00214" name="L-Alanine racemase" reversible="true" fbc:lowerFluxBound="cobra_default_lb" fbc:upperFluxBound="cobra_default_ub">
        <listOfReactants>
          <speciesReference constant="true" species="M_C0035" stoichiometry="1" />
        </listOfReactants>
        <listOfProducts>
          <speciesReference constant="true" species="M_C0115" stoichiometry="1" />
        </listOfProducts>
      </reaction>
      <reaction fast="false" id="R_RR00444" name="Ethanolamine ammonia-lyase" reversible="true" fbc:lowerFluxBound="cobra_default_lb" fbc:upperFluxBound="cobra_default_ub">
        <listOfReactants>
          <speciesReference constant="true" species="M_C0157" stoichiometry="1" />
        </listOfReactants>
        <listOfProducts>
          <speciesReference constant="true" species="M_C0069" stoichiometry="1" />
          <speciesReference constant="true" species="M_C0013" stoichiometry="1" />
          <speciesReference constant="true" species="M_C0065" stoichiometry="1" />
        </listOfProducts>
      </reaction>
      <reaction fast="false" id="R_RR03641" name="D-Glycerate:NADP+ 2-oxidoreductase" reversible="true" fbc:lowerFluxBound="cobra_default_lb" fbc:upperFluxBound="cobra_default_ub">
        <listOfReactants>
          <speciesReference constant="true" species="M_C0215" stoichiometry="1" />
          <speciesReference constant="true" species="M_C0003" stoichiometry="1" />
        </listOfReactants>
        <listOfProducts>
          <speciesReference constant="true" species="M_C0141" stoichiometry="1" />
          <speciesReference constant="true" species="M_C0004" stoichiometry="1" />
          <speciesReference constant="true" species="M_C0065" stoichiometry="1" />
        </listOfProducts>
      </reaction>
      <reaction fast="false" id="R_RR00592" name="5,6,7,8-Tetrahydrofolate:NADP+ oxidoreductase" reversible="true" fbc:lowerFluxBound="cobra_default_lb" fbc:upperFluxBound="cobra_default_ub">
        <listOfReactants>
          <speciesReference constant="true" species="M_C0085" stoichiometry="1" />
          <speciesReference constant="true" species="M_C0006" stoichiometry="1" />
        </listOfReactants>
        <listOfProducts>
          <speciesReference constant="true" species="M_C0005" stoichiometry="1" />
          <speciesReference constant="true" species="M_C0325" stoichiometry="1" />
          <speciesReference constant="true" species="M_C0065" stoichiometry="1" />
        </listOfProducts>
      </reaction>
      <reaction fast="false" id="R_RR08696" name="sodium proton antiporter (H:NA is 1:1)" reversible="true" fbc:lowerFluxBound="cobra_default_lb" fbc:upperFluxBound="cobra_default_ub">
        <listOfReactants>
          <speciesReference constant="true" species="M_C0954" stoichiometry="1" />
          <speciesReference constant="true" species="M_EC0065" stoichiometry="1" />
        </listOfReactants>
        <listOfProducts>
          <speciesReference constant="true" species="M_EC0954" stoichiometry="1" />
          <speciesReference constant="true" species="M_C0065" stoichiometry="1" />
        </listOfProducts>
      </reaction>
      <reaction fast="false" id="R_RR00221" name="Succinyl-CoA:3-oxo-acid CoA-transferase" reversible="true" fbc:lowerFluxBound="cobra_default_lb" fbc:upperFluxBound="cobra_default_ub">
        <listOfReactants>
          <speciesReference constant="true" species="M_C0138" stoichiometry="1" />
          <speciesReference constant="true" species="M_C0076" stoichiometry="1" />
        </listOfReactants>
        <listOfProducts>
          <speciesReference constant="true" species="M_C0273" stoichiometry="1" />
          <speciesReference constant="true" species="M_C0036" stoichiometry="1" />
        </listOfProducts>
      </reaction>
      <reaction fast="false" id="R_RR01695" name="(R,R)-Butane-2,3-diol:NAD+ oxidoreductase" reversible="true" fbc:lowerFluxBound="cobra_default_lb" fbc:upperFluxBound="cobra_default_ub">
        <listOfReactants>
          <speciesReference constant="true" species="M_C1919" stoichiometry="1" />
          <speciesReference constant="true" species="M_C0003" stoichiometry="1" />
        </listOfReactants>
        <listOfProducts>
          <speciesReference constant="true" species="M_C0004" stoichiometry="1" />
          <speciesReference constant="true" species="M_C0593" stoichiometry="1" />
          <speciesReference constant="true" species="M_C0065" stoichiometry="1" />
        </listOfProducts>
      </reaction>
      <reaction fast="false" id="R_RR03774" name="4-Aminobutanoate:2-oxoglutarate aminotransferase" reversible="true" fbc:lowerFluxBound="cobra_default_lb" fbc:upperFluxBound="cobra_default_ub">
        <listOfReactants>
          <speciesReference constant="true" species="M_C0024" stoichiometry="1" />
          <speciesReference constant="true" species="M_C0275" stoichiometry="1" />
        </listOfReactants>
        <listOfProducts>
          <speciesReference constant="true" species="M_C0191" stoichiometry="1" />
          <speciesReference constant="true" species="M_C0023" stoichiometry="1" />
        </listOfProducts>
      </reaction>
      <reaction fast="false" id="R_RR01583" name="LL-2,6-Diaminoheptanedioate 2-epimerase" reversible="true" fbc:lowerFluxBound="cobra_default_lb" fbc:upperFluxBound="cobra_default_ub">
        <listOfReactants>
          <speciesReference constant="true" species="M_C0498" stoichiometry="1" />
        </listOfReactants>
        <listOfProducts>
          <speciesReference constant="true" species="M_C0507" stoichiometry="1" />
        </listOfProducts>
      </reaction>
      <reaction fast="false" id="R_RR08976" name="CDP-Diacylglycerol synthetase (Ecoli)" reversible="true" fbc:lowerFluxBound="cobra_default_lb" fbc:upperFluxBound="cobra_default_ub">
        <listOfReactants>
          <speciesReference constant="true" species="M_C0051" stoichiometry="50" />
          <speciesReference constant="true" species="M_C9306" stoichiometry="1" />
          <speciesReference constant="true" species="M_C0065" stoichiometry="50" />
        </listOfReactants>
        <listOfProducts>
          <speciesReference constant="true" species="M_C9267" stoichiometry="1" />
          <speciesReference constant="true" species="M_C0012" stoichiometry="50" />
        </listOfProducts>
      </reaction>
      <reaction fast="false" id="R_RR10479" name="5-carboxyamino-1-(5-phospho-D-ribosyl)imidazole carboxymutase" reversible="true" fbc:lowerFluxBound="cobra_default_lb" fbc:upperFluxBound="cobra_default_ub">
        <listOfReactants>
          <speciesReference constant="true" species="M_C9683" stoichiometry="1" />
        </listOfReactants>
        <listOfProducts>
          <speciesReference constant="true" species="M_C2857" stoichiometry="1" />
        </listOfProducts>
      </reaction>
      <reaction fast="false" id="R_RR09359" name="3-hydroxybutyrate dehydrogenase" reversible="true" fbc:lowerFluxBound="cobra_default_lb" fbc:upperFluxBound="cobra_default_ub">
        <listOfReactants>
          <speciesReference constant="true" species="M_C0785" stoichiometry="1" />
          <speciesReference constant="true" species="M_C0003" stoichiometry="1" />
        </listOfReactants>
        <listOfProducts>
          <speciesReference constant="true" species="M_C0138" stoichiometry="1" />
          <speciesReference constant="true" species="M_C0004" stoichiometry="1" />
          <speciesReference constant="true" species="M_C0065" stoichiometry="2" />
        </listOfProducts>
      </reaction>
      <reaction fast="false" id="R_RR03769" name="Sedoheptulose-7-phosphate:D-glyceraldehyde-3-phosphateglycolaldehyde transferase" reversible="true" fbc:lowerFluxBound="cobra_default_lb" fbc:upperFluxBound="cobra_default_ub">
        <listOfReactants>
          <speciesReference constant="true" species="M_C0100" stoichiometry="1" />
          <speciesReference constant="true" species="M_C0230" stoichiometry="1" />
        </listOfReactants>
        <listOfProducts>
          <speciesReference constant="true" species="M_C0190" stoichiometry="1" />
          <speciesReference constant="true" species="M_C0099" stoichiometry="1" />
        </listOfProducts>
      </reaction>
      <reaction fast="false" id="R_RR01988" name="N-Acetyl-L-glutamate-5-semialdehyde:NADP+ 5-oxidoreductase(phosphrylating)" reversible="true" fbc:lowerFluxBound="cobra_default_lb" fbc:upperFluxBound="cobra_default_ub">
        <listOfReactants>
          <speciesReference constant="true" species="M_C0006" stoichiometry="1" />
          <speciesReference constant="true" species="M_C0009" stoichiometry="1" />
          <speciesReference constant="true" species="M_C0902" stoichiometry="1" />
        </listOfReactants>
        <listOfProducts>
          <speciesReference constant="true" species="M_C0005" stoichiometry="1" />
          <speciesReference constant="true" species="M_C2523" stoichiometry="1" />
          <speciesReference constant="true" species="M_C0065" stoichiometry="1" />
        </listOfProducts>
      </reaction>
      <reaction fast="false" id="R_RR03681" name="2-Phospho-D-glycerate 2,3-phosphomutase" reversible="true" fbc:lowerFluxBound="cobra_default_lb" fbc:upperFluxBound="cobra_default_ub">
        <listOfReactants>
          <speciesReference constant="true" species="M_C0477" stoichiometry="1" />
        </listOfReactants>
        <listOfProducts>
          <speciesReference constant="true" species="M_C0163" stoichiometry="1" />
        </listOfProducts>
      </reaction>
      <reaction fast="false" id="R_RR00688" name="2-Deoxy-D-ribose-5-phosphate acetaldehyde-lyase" reversible="true" fbc:lowerFluxBound="cobra_default_lb" fbc:upperFluxBound="cobra_default_ub">
        <listOfReactants>
          <speciesReference constant="true" species="M_C0504" stoichiometry="1" />
        </listOfReactants>
        <listOfProducts>
          <speciesReference constant="true" species="M_C0069" stoichiometry="1" />
          <speciesReference constant="true" species="M_C0100" stoichiometry="1" />
        </listOfProducts>
      </reaction>
      <reaction fast="false" id="R_RR10517" name="cardiolipin synthase (n-C16:0)" reversible="true" fbc:lowerFluxBound="cobra_default_lb" fbc:upperFluxBound="cobra_default_ub">
        <listOfReactants>
          <speciesReference constant="true" species="M_C9692" stoichiometry="2" />
        </listOfReactants>
        <listOfProducts>
          <speciesReference constant="true" species="M_C0098" stoichiometry="1" />
          <speciesReference constant="true" species="M_C9714" stoichiometry="1" />
        </listOfProducts>
      </reaction>
      <reaction fast="false" id="R_RR01451" name="Aminoacetone:oxygen oxidoreductase(deaminating)(flavin-containing)" reversible="true" fbc:lowerFluxBound="cobra_default_lb" fbc:upperFluxBound="cobra_default_ub">
        <listOfReactants>
          <speciesReference constant="true" species="M_C0007" stoichiometry="1" />
          <speciesReference constant="true" species="M_C0001" stoichiometry="1" />
          <speciesReference constant="true" species="M_C1282" stoichiometry="1" />
        </listOfReactants>
        <listOfProducts>
          <speciesReference constant="true" species="M_C0025" stoichiometry="1" />
          <speciesReference constant="true" species="M_C0013" stoichiometry="1" />
          <speciesReference constant="true" species="M_C0424" stoichiometry="1" />
        </listOfProducts>
      </reaction>
      <reaction fast="false" id="R_RR10477" name="ATP:AMP phosphotransferase" reversible="true" fbc:lowerFluxBound="cobra_default_lb" fbc:upperFluxBound="cobra_default_ub">
        <listOfReactants>
          <speciesReference constant="true" species="M_C0002" stoichiometry="1" />
          <speciesReference constant="true" species="M_C0018" stoichiometry="1" />
        </listOfReactants>
        <listOfProducts>
          <speciesReference constant="true" species="M_C0008" stoichiometry="2" />
        </listOfProducts>
      </reaction>
      <reaction fast="false" id="R_RR10636" name="cis Aconitate transport via diffusion" reversible="true" fbc:lowerFluxBound="cobra_default_lb" fbc:upperFluxBound="cobra_default_ub">
        <listOfReactants>
          <speciesReference constant="true" species="M_EC0326" stoichiometry="1" />
        </listOfReactants>
        <listOfProducts>
          <speciesReference constant="true" species="M_C0326" stoichiometry="1" />
        </listOfProducts>
      </reaction>
      <reaction fast="false" id="R_RR00405" name="(R)-Lactate:NAD+ oxidoreductase" reversible="true" fbc:lowerFluxBound="cobra_default_lb" fbc:upperFluxBound="cobra_default_ub">
        <listOfReactants>
          <speciesReference constant="true" species="M_C0213" stoichiometry="1" />
          <speciesReference constant="true" species="M_C0003" stoichiometry="1" />
        </listOfReactants>
        <listOfProducts>
          <speciesReference constant="true" species="M_C0004" stoichiometry="1" />
          <speciesReference constant="true" species="M_C0020" stoichiometry="1" />
          <speciesReference constant="true" species="M_C0065" stoichiometry="1" />
        </listOfProducts>
      </reaction>
      <reaction fast="false" id="R_RR04183" name="3-Hydroxy-2-methylpropanoate:NAD+ oxidoreductase" reversible="true" fbc:lowerFluxBound="cobra_default_lb" fbc:upperFluxBound="cobra_default_ub">
        <listOfReactants>
          <speciesReference constant="true" species="M_C3499" stoichiometry="1" />
          <speciesReference constant="true" species="M_C0003" stoichiometry="1" />
        </listOfReactants>
        <listOfProducts>
          <speciesReference constant="true" species="M_C0004" stoichiometry="1" />
          <speciesReference constant="true" species="M_C3500" stoichiometry="1" />
          <speciesReference constant="true" species="M_C0065" stoichiometry="1" />
        </listOfProducts>
      </reaction>
      <reaction fast="false" id="R_RR01151" name="ATP:dTMP phosphotransferase" reversible="true" fbc:lowerFluxBound="cobra_default_lb" fbc:upperFluxBound="cobra_default_ub">
        <listOfReactants>
          <speciesReference constant="true" species="M_C0292" stoichiometry="1" />
          <speciesReference constant="true" species="M_C0002" stoichiometry="1" />
        </listOfReactants>
        <listOfProducts>
          <speciesReference constant="true" species="M_C0291" stoichiometry="1" />
          <speciesReference constant="true" species="M_C0008" stoichiometry="1" />
        </listOfProducts>
      </reaction>
      <reaction fast="false" id="R_RR01272" name="N2-Acetyl-L-ornithine:2-oxoglutarate aminotransferase" reversible="true" fbc:lowerFluxBound="cobra_default_lb" fbc:upperFluxBound="cobra_default_ub">
        <listOfReactants>
          <speciesReference constant="true" species="M_C0337" stoichiometry="1" />
          <speciesReference constant="true" species="M_C0024" stoichiometry="1" />
        </listOfReactants>
        <listOfProducts>
          <speciesReference constant="true" species="M_C0023" stoichiometry="1" />
          <speciesReference constant="true" species="M_C0902" stoichiometry="1" />
        </listOfProducts>
      </reaction>
      <reaction fast="false" id="R_RR00693" name="1-(5-Phospho-D-ribosyl)-ATP:pyrophosphate phosphoribosyl-transferase" reversible="true" fbc:lowerFluxBound="cobra_default_lb" fbc:upperFluxBound="cobra_default_ub">
        <listOfReactants>
          <speciesReference constant="true" species="M_C0012" stoichiometry="1" />
          <speciesReference constant="true" species="M_C1750" stoichiometry="1" />
        </listOfReactants>
        <listOfProducts>
          <speciesReference constant="true" species="M_C0101" stoichiometry="1" />
          <speciesReference constant="true" species="M_C0002" stoichiometry="1" />
        </listOfProducts>
      </reaction>
      <reaction fast="false" id="R_RR08760" name="2-dehydro-3-deoxy-D-gluconate transport via proton symport, reversible" reversible="true" fbc:lowerFluxBound="cobra_default_lb" fbc:upperFluxBound="cobra_default_ub">
        <listOfReactants>
          <speciesReference constant="true" species="M_EC0169" stoichiometry="1" />
          <speciesReference constant="true" species="M_EC0065" stoichiometry="1" />
        </listOfReactants>
        <listOfProducts>
          <speciesReference constant="true" species="M_C0169" stoichiometry="1" />
          <speciesReference constant="true" species="M_C0065" stoichiometry="1" />
        </listOfProducts>
      </reaction>
      <reaction fast="false" id="R_RR10027" name="Glycoaldehydye reversible transport" reversible="true" fbc:lowerFluxBound="cobra_default_lb" fbc:upperFluxBound="cobra_default_ub">
        <listOfReactants>
          <speciesReference constant="true" species="M_EC0221" stoichiometry="1" />
        </listOfReactants>
        <listOfProducts>
          <speciesReference constant="true" species="M_C0221" stoichiometry="1" />
        </listOfProducts>
      </reaction>
      <reaction fast="false" id="R_RR00967" name="(R)-Glycerate:NAD+ oxidoreductase" reversible="true" fbc:lowerFluxBound="cobra_default_lb" fbc:upperFluxBound="cobra_default_ub">
        <listOfReactants>
          <speciesReference constant="true" species="M_C0215" stoichiometry="1" />
          <speciesReference constant="true" species="M_C0003" stoichiometry="1" />
        </listOfReactants>
        <listOfProducts>
          <speciesReference constant="true" species="M_C0004" stoichiometry="1" />
          <speciesReference constant="true" species="M_C0830" stoichiometry="1" />
          <speciesReference constant="true" species="M_C0065" stoichiometry="1" />
        </listOfProducts>
      </reaction>
      <reaction fast="false" id="R_RR10079" name="citrate transport in/out via proton symport" reversible="true" fbc:lowerFluxBound="cobra_default_lb" fbc:upperFluxBound="cobra_default_ub">
        <listOfReactants>
          <speciesReference constant="true" species="M_EC0134" stoichiometry="1" />
          <speciesReference constant="true" species="M_EC0065" stoichiometry="1" />
        </listOfReactants>
        <listOfProducts>
          <speciesReference constant="true" species="M_C0134" stoichiometry="1" />
          <speciesReference constant="true" species="M_C0065" stoichiometry="1" />
        </listOfProducts>
      </reaction>
      <reaction fast="false" id="R_RR08672" name="CO2 transporter via diffusion" reversible="true" fbc:lowerFluxBound="cobra_default_lb" fbc:upperFluxBound="cobra_default_ub">
        <listOfReactants>
          <speciesReference constant="true" species="M_EC0011" stoichiometry="1" />
        </listOfReactants>
        <listOfProducts>
          <speciesReference constant="true" species="M_C0011" stoichiometry="1" />
        </listOfProducts>
      </reaction>
      <reaction fast="false" id="R_RR01895" name="3,4-Dihydroxyphenylacetate:oxygen 2,3-oxidoreductase (decyclizing)" reversible="true" fbc:lowerFluxBound="cobra_default_lb" fbc:upperFluxBound="cobra_default_ub">
        <listOfReactants>
          <speciesReference constant="true" species="M_C0840" stoichiometry="1" />
          <speciesReference constant="true" species="M_C0007" stoichiometry="1" />
        </listOfReactants>
        <listOfProducts>
          <speciesReference constant="true" species="M_C2795" stoichiometry="1" />
          <speciesReference constant="true" species="M_C0065" stoichiometry="2" />
        </listOfProducts>
      </reaction>
      <reaction fast="false" id="R_RR01452" name="(R)-S-Lactoylglutathione methylglyoxal-lyase (isomerizing)" reversible="true" fbc:lowerFluxBound="cobra_default_lb" fbc:upperFluxBound="cobra_default_ub">
        <listOfReactants>
          <speciesReference constant="true" species="M_C2153" stoichiometry="1" />
        </listOfReactants>
        <listOfProducts>
          <speciesReference constant="true" species="M_C0042" stoichiometry="1" />
          <speciesReference constant="true" species="M_C0424" stoichiometry="1" />
        </listOfProducts>
      </reaction>
      <reaction fast="false" id="R_RR10654" name="Succinamic acid transport via proton" reversible="true" fbc:lowerFluxBound="cobra_default_lb" fbc:upperFluxBound="cobra_default_ub">
        <listOfReactants>
          <speciesReference constant="true" species="M_EC9790" stoichiometry="1" />
          <speciesReference constant="true" species="M_EC0065" stoichiometry="2" />
        </listOfReactants>
        <listOfProducts>
          <speciesReference constant="true" species="M_C9790" stoichiometry="1" />
          <speciesReference constant="true" species="M_C0065" stoichiometry="2" />
        </listOfProducts>
      </reaction>
      <reaction fast="false" id="R_RR01155" name="ATP:dTMP phosphotransferase" reversible="true" fbc:lowerFluxBound="cobra_default_lb" fbc:upperFluxBound="cobra_default_ub">
        <listOfReactants>
          <speciesReference constant="true" species="M_C0293" stoichiometry="1" />
          <speciesReference constant="true" species="M_C0002" stoichiometry="1" />
        </listOfReactants>
        <listOfProducts>
          <speciesReference constant="true" species="M_C0008" stoichiometry="1" />
          <speciesReference constant="true" species="M_C0960" stoichiometry="1" />
        </listOfProducts>
      </reaction>
      <reaction fast="false" id="R_RR00576" name="Propanoyl-CoA + Orthophosphate &amp;gt;=&amp;lt; Propanoyl phosphate + CoA" reversible="true" fbc:lowerFluxBound="cobra_default_lb" fbc:upperFluxBound="cobra_default_ub">
        <listOfReactants>
          <speciesReference constant="true" species="M_C0084" stoichiometry="1" />
          <speciesReference constant="true" species="M_C0009" stoichiometry="1" />
        </listOfReactants>
        <listOfProducts>
          <speciesReference constant="true" species="M_C1819" stoichiometry="1" />
          <speciesReference constant="true" species="M_C0010" stoichiometry="1" />
        </listOfProducts>
      </reaction>
      <reaction fast="false" id="R_RR08670" name="O2t" reversible="true" fbc:lowerFluxBound="cobra_default_lb" fbc:upperFluxBound="cobra_default_ub">
        <listOfReactants>
          <speciesReference constant="true" species="M_EC0007" stoichiometry="1" />
        </listOfReactants>
        <listOfProducts>
          <speciesReference constant="true" species="M_C0007" stoichiometry="1" />
        </listOfProducts>
      </reaction>
      <reaction fast="false" id="R_RR08812" name="phosphate reversible transport via symport" reversible="true" fbc:lowerFluxBound="cobra_default_lb" fbc:upperFluxBound="cobra_default_ub">
        <listOfReactants>
          <speciesReference constant="true" species="M_EC0065" stoichiometry="1" />
          <speciesReference constant="true" species="M_EC0009" stoichiometry="1" />
        </listOfReactants>
        <listOfProducts>
          <speciesReference constant="true" species="M_C0009" stoichiometry="1" />
          <speciesReference constant="true" species="M_C0065" stoichiometry="1" />
        </listOfProducts>
      </reaction>
      <reaction fast="false" id="R_RR08916" name="HCO3 equilibration reaction" reversible="true" fbc:lowerFluxBound="cobra_default_lb" fbc:upperFluxBound="cobra_default_ub">
        <listOfReactants>
          <speciesReference constant="true" species="M_C0001" stoichiometry="1" />
          <speciesReference constant="true" species="M_C0011" stoichiometry="1" />
        </listOfReactants>
        <listOfProducts>
          <speciesReference constant="true" species="M_C0234" stoichiometry="1" />
          <speciesReference constant="true" species="M_C0065" stoichiometry="1" />
        </listOfProducts>
      </reaction>
      <reaction fast="false" id="R_RR03692" name="D-Arabinose-5-phosphate ketol-isomerase" reversible="true" fbc:lowerFluxBound="cobra_default_lb" fbc:upperFluxBound="cobra_default_ub">
        <listOfReactants>
          <speciesReference constant="true" species="M_C0805" stoichiometry="1" />
        </listOfReactants>
        <listOfProducts>
          <speciesReference constant="true" species="M_C0165" stoichiometry="1" />
        </listOfProducts>
      </reaction>
      <reaction fast="false" id="R_RR02334" name="L-3-Amino-isobutanoate:2-oxoglutarate aminotransferase" reversible="true" fbc:lowerFluxBound="cobra_default_lb" fbc:upperFluxBound="cobra_default_ub">
        <listOfReactants>
          <speciesReference constant="true" species="M_C0024" stoichiometry="1" />
          <speciesReference constant="true" species="M_C2065" stoichiometry="1" />
          <speciesReference constant="true" species="M_C0065" stoichiometry="1" />
        </listOfReactants>
        <listOfProducts>
          <speciesReference constant="true" species="M_C3500" stoichiometry="1" />
          <speciesReference constant="true" species="M_C0023" stoichiometry="1" />
        </listOfProducts>
      </reaction>
      <reaction fast="false" id="R_RR03698" name="ATP:AMP phosphotransferase" reversible="true" fbc:lowerFluxBound="cobra_default_lb" fbc:upperFluxBound="cobra_default_ub">
        <listOfReactants>
          <speciesReference constant="true" species="M_C0002" stoichiometry="1" />
          <speciesReference constant="true" species="M_C0288" stoichiometry="1" />
        </listOfReactants>
        <listOfProducts>
          <speciesReference constant="true" species="M_C0008" stoichiometry="1" />
          <speciesReference constant="true" species="M_C0170" stoichiometry="1" />
        </listOfProducts>
      </reaction>
      <reaction fast="false" id="R_RR08843" name="L-tryptophan reversible transport via proton symport" reversible="true" fbc:lowerFluxBound="cobra_default_lb" fbc:upperFluxBound="cobra_default_ub">
        <listOfReactants>
          <speciesReference constant="true" species="M_EC0065" stoichiometry="1" />
          <speciesReference constant="true" species="M_EC0063" stoichiometry="1" />
        </listOfReactants>
        <listOfProducts>
          <speciesReference constant="true" species="M_C0063" stoichiometry="1" />
          <speciesReference constant="true" species="M_C0065" stoichiometry="1" />
        </listOfProducts>
      </reaction>
      <reaction fast="false" id="R_RR00581" name="Propinol adenylate:CoA ligase (AMP-forming)" reversible="true" fbc:lowerFluxBound="cobra_default_lb" fbc:upperFluxBound="cobra_default_ub">
        <listOfReactants>
          <speciesReference constant="true" species="M_C3486" stoichiometry="1" />
          <speciesReference constant="true" species="M_C0010" stoichiometry="1" />
        </listOfReactants>
        <listOfProducts>
          <speciesReference constant="true" species="M_C0084" stoichiometry="1" />
          <speciesReference constant="true" species="M_C0018" stoichiometry="1" />
          <speciesReference constant="true" species="M_C0065" stoichiometry="2" />
        </listOfProducts>
      </reaction>
      <reaction fast="false" id="R_RR08939" name="phosphoglucomutase" reversible="true" fbc:lowerFluxBound="cobra_default_lb" fbc:upperFluxBound="cobra_default_ub">
        <listOfReactants>
          <speciesReference constant="true" species="M_C0087" stoichiometry="1" />
        </listOfReactants>
        <listOfProducts>
          <speciesReference constant="true" species="M_C0077" stoichiometry="1" />
        </listOfProducts>
      </reaction>
      <reaction fast="false" id="R_RR03717" name="Thymidine:orthophosphate deoxyribosyltransferase" reversible="true" fbc:lowerFluxBound="cobra_default_lb" fbc:upperFluxBound="cobra_default_ub">
        <listOfReactants>
          <speciesReference constant="true" species="M_C0177" stoichiometry="1" />
          <speciesReference constant="true" species="M_C0009" stoichiometry="1" />
        </listOfReactants>
        <listOfProducts>
          <speciesReference constant="true" species="M_C0503" stoichiometry="1" />
          <speciesReference constant="true" species="M_C0146" stoichiometry="1" />
        </listOfProducts>
      </reaction>
      <reaction fast="false" id="R_RR00818" name="Citrate hydro-lyase" reversible="true" fbc:lowerFluxBound="cobra_default_lb" fbc:upperFluxBound="cobra_default_ub">
        <listOfReactants>
          <speciesReference constant="true" species="M_C0134" stoichiometry="1" />
          <speciesReference constant="true" species="M_C0065" stoichiometry="3" />
        </listOfReactants>
        <listOfProducts>
          <speciesReference constant="true" species="M_C0001" stoichiometry="1" />
          <speciesReference constant="true" species="M_C0326" stoichiometry="1" />
        </listOfProducts>
      </reaction>
      <reaction fast="false" id="R_RR08674" name="H2O transport via diffusion" reversible="true" fbc:lowerFluxBound="cobra_default_lb" fbc:upperFluxBound="cobra_default_ub">
        <listOfReactants>
          <speciesReference constant="true" species="M_EC0001" stoichiometry="1" />
        </listOfReactants>
        <listOfProducts>
          <speciesReference constant="true" species="M_C0001" stoichiometry="1" />
        </listOfProducts>
      </reaction>
      <reaction fast="false" id="R_RR10632" name="Quinic acid transport via proton" reversible="true" fbc:lowerFluxBound="cobra_default_lb" fbc:upperFluxBound="cobra_default_ub">
        <listOfReactants>
          <speciesReference constant="true" species="M_EC0241" stoichiometry="1" />
          <speciesReference constant="true" species="M_EC0065" stoichiometry="1" />
        </listOfReactants>
        <listOfProducts>
          <speciesReference constant="true" species="M_C0241" stoichiometry="1" />
          <speciesReference constant="true" species="M_C0065" stoichiometry="1" />
        </listOfProducts>
      </reaction>
      <reaction fast="false" id="R_RR01038" name="ATP:nucleoside-diphosphate phosphatransferase" reversible="true" fbc:lowerFluxBound="cobra_default_lb" fbc:upperFluxBound="cobra_default_ub">
        <listOfReactants>
          <speciesReference constant="true" species="M_C0002" stoichiometry="1" />
          <speciesReference constant="true" species="M_C0289" stoichiometry="1" />
        </listOfReactants>
        <listOfProducts>
          <speciesReference constant="true" species="M_C0008" stoichiometry="1" />
          <speciesReference constant="true" species="M_C0233" stoichiometry="1" />
        </listOfProducts>
      </reaction>
      <reaction fast="false" id="R_RR01070" name="Isocitrate:NADP+ oxidoreductase (decarboxylating)" reversible="true" fbc:lowerFluxBound="cobra_default_lb" fbc:upperFluxBound="cobra_default_ub">
        <listOfReactants>
          <speciesReference constant="true" species="M_C0254" stoichiometry="1" />
          <speciesReference constant="true" species="M_C0006" stoichiometry="1" />
          <speciesReference constant="true" species="M_C0065" stoichiometry="2" />
        </listOfReactants>
        <listOfProducts>
          <speciesReference constant="true" species="M_C0005" stoichiometry="1" />
          <speciesReference constant="true" species="M_C3116" stoichiometry="1" />
        </listOfProducts>
      </reaction>
      <reaction fast="false" id="R_RR00703" name="(S)-Malate hydro-lyase" reversible="true" fbc:lowerFluxBound="cobra_default_lb" fbc:upperFluxBound="cobra_default_ub">
        <listOfReactants>
          <speciesReference constant="true" species="M_C0127" stoichiometry="1" />
        </listOfReactants>
        <listOfProducts>
          <speciesReference constant="true" species="M_C0104" stoichiometry="1" />
          <speciesReference constant="true" species="M_C0001" stoichiometry="1" />
        </listOfProducts>
      </reaction>
      <reaction fast="false" id="R_RR03164" name="Cobalt-precorrin 8 &amp;gt;=&amp;lt; Cobyrinate" reversible="true" fbc:lowerFluxBound="cobra_default_lb" fbc:upperFluxBound="cobra_default_ub">
        <listOfReactants>
          <speciesReference constant="true" species="M_C8693" stoichiometry="1" />
        </listOfReactants>
        <listOfProducts>
          <speciesReference constant="true" species="M_C3356" stoichiometry="1" />
        </listOfProducts>
      </reaction>
      <reaction fast="false" id="R_RR00464" name="D-Glucose-6-phosphate ketol-isomerase" reversible="true" fbc:lowerFluxBound="cobra_default_lb" fbc:upperFluxBound="cobra_default_ub">
        <listOfReactants>
          <speciesReference constant="true" species="M_C0077" stoichiometry="1" />
        </listOfReactants>
        <listOfProducts>
          <speciesReference constant="true" species="M_C0070" stoichiometry="1" />
        </listOfProducts>
      </reaction>
      <reaction fast="false" id="R_RR00826" name="ATP:acetate phosphotransferase" reversible="true" fbc:lowerFluxBound="cobra_default_lb" fbc:upperFluxBound="cobra_default_ub">
        <listOfReactants>
          <speciesReference constant="true" species="M_C0002" stoichiometry="1" />
          <speciesReference constant="true" species="M_C0137" stoichiometry="1" />
        </listOfReactants>
        <listOfProducts>
          <speciesReference constant="true" species="M_C0008" stoichiometry="1" />
          <speciesReference constant="true" species="M_C1819" stoichiometry="1" />
        </listOfProducts>
      </reaction>
      <reaction fast="false" id="R_RR02044" name="Cyanate C-N-lyase" reversible="true" fbc:lowerFluxBound="cobra_default_lb" fbc:upperFluxBound="cobra_default_ub">
        <listOfReactants>
          <speciesReference constant="true" species="M_C0234" stoichiometry="1" />
          <speciesReference constant="true" species="M_C0997" stoichiometry="1" />
          <speciesReference constant="true" species="M_C0065" stoichiometry="1" />
        </listOfReactants>
        <listOfProducts>
          <speciesReference constant="true" species="M_C1087" stoichiometry="1" />
          <speciesReference constant="true" species="M_C0011" stoichiometry="1" />
        </listOfProducts>
      </reaction>
      <reaction fast="false" id="R_RR00941" name="Pyridoxamine:oxygen oxidoreductase (deaminating)" reversible="true" fbc:lowerFluxBound="cobra_default_lb" fbc:upperFluxBound="cobra_default_ub">
        <listOfReactants>
          <speciesReference constant="true" species="M_C0007" stoichiometry="1" />
          <speciesReference constant="true" species="M_C0001" stoichiometry="1" />
          <speciesReference constant="true" species="M_C0415" stoichiometry="1" />
        </listOfReactants>
        <listOfProducts>
          <speciesReference constant="true" species="M_C0207" stoichiometry="1" />
          <speciesReference constant="true" species="M_C0025" stoichiometry="1" />
          <speciesReference constant="true" species="M_C0013" stoichiometry="1" />
          <speciesReference constant="true" species="M_C0065" stoichiometry="1" />
        </listOfProducts>
      </reaction>
      <reaction fast="false" id="R_RR03618" name="L-Histidine ammonia-lyase" reversible="true" fbc:lowerFluxBound="cobra_default_lb" fbc:upperFluxBound="cobra_default_ub">
        <listOfReactants>
          <speciesReference constant="true" species="M_C0117" stoichiometry="1" />
        </listOfReactants>
        <listOfProducts>
          <speciesReference constant="true" species="M_C0571" stoichiometry="1" />
          <speciesReference constant="true" species="M_C0957" stoichiometry="1" />
        </listOfProducts>
      </reaction>
      <reaction fast="false" id="R_RR00219" name="Succinate:(acceptor) oxidoreductase" reversible="true" fbc:lowerFluxBound="cobra_default_lb" fbc:upperFluxBound="cobra_default_ub">
        <listOfReactants>
          <speciesReference constant="true" species="M_C0015" stoichiometry="1" />
          <speciesReference constant="true" species="M_C0036" stoichiometry="1" />
        </listOfReactants>
        <listOfProducts>
          <speciesReference constant="true" species="M_C0104" stoichiometry="1" />
          <speciesReference constant="true" species="M_C0964" stoichiometry="1" />
        </listOfProducts>
      </reaction>
      <reaction fast="false" id="R_RR00461" name="L-Glutamine:D-fructose-6-phosphate aminotransferase (hexoseisomerizing)" reversible="true" fbc:lowerFluxBound="cobra_default_lb" fbc:upperFluxBound="cobra_default_ub">
        <listOfReactants>
          <speciesReference constant="true" species="M_C0052" stoichiometry="1" />
          <speciesReference constant="true" species="M_C0070" stoichiometry="1" />
        </listOfReactants>
        <listOfProducts>
          <speciesReference constant="true" species="M_C0282" stoichiometry="1" />
          <speciesReference constant="true" species="M_C0023" stoichiometry="1" />
        </listOfProducts>
      </reaction>
      <reaction fast="false" id="R_RR00318" name="L-Aspartate:L-glutamine amido-ligase (AMP-forming)" reversible="true" fbc:lowerFluxBound="cobra_default_lb" fbc:upperFluxBound="cobra_default_ub">
        <listOfReactants>
          <speciesReference constant="true" species="M_C0041" stoichiometry="1" />
          <speciesReference constant="true" species="M_C0001" stoichiometry="1" />
          <speciesReference constant="true" species="M_C0002" stoichiometry="1" />
          <speciesReference constant="true" species="M_C0052" stoichiometry="1" />
        </listOfReactants>
        <listOfProducts>
          <speciesReference constant="true" species="M_C0129" stoichiometry="1" />
          <speciesReference constant="true" species="M_C0018" stoichiometry="1" />
          <speciesReference constant="true" species="M_C0012" stoichiometry="1" />
          <speciesReference constant="true" species="M_C0023" stoichiometry="1" />
          <speciesReference constant="true" species="M_C0065" stoichiometry="1" />
        </listOfProducts>
      </reaction>
      <reaction fast="false" id="R_RR03538" name="L-serine ammonia-lyase" reversible="true" fbc:lowerFluxBound="cobra_default_lb" fbc:upperFluxBound="cobra_default_ub">
        <listOfReactants>
          <speciesReference constant="true" species="M_C0053" stoichiometry="1" />
        </listOfReactants>
        <listOfProducts>
          <speciesReference constant="true" species="M_C0013" stoichiometry="1" />
          <speciesReference constant="true" species="M_C0020" stoichiometry="1" />
          <speciesReference constant="true" species="M_C0065" stoichiometry="1" />
        </listOfProducts>
      </reaction>
      <reaction fast="false" id="R_RR02296" name="2-Oxohept-3-enedioate &amp;gt;=&amp;lt; 2-Hydroxyhepta-2,4-dienedioate" reversible="true" fbc:lowerFluxBound="cobra_default_lb" fbc:upperFluxBound="cobra_default_ub">
        <listOfReactants>
          <speciesReference constant="true" species="M_C1933" stoichiometry="1" />
        </listOfReactants>
        <listOfProducts>
          <speciesReference constant="true" species="M_C3260" stoichiometry="1" />
        </listOfProducts>
      </reaction>
      <reaction fast="false" id="R_RR08772" name="D-lactate transport via proton symport" reversible="true" fbc:lowerFluxBound="cobra_default_lb" fbc:upperFluxBound="cobra_default_ub">
        <listOfReactants>
          <speciesReference constant="true" species="M_EC0213" stoichiometry="1" />
          <speciesReference constant="true" species="M_EC0065" stoichiometry="1" />
        </listOfReactants>
        <listOfProducts>
          <speciesReference constant="true" species="M_C0213" stoichiometry="1" />
          <speciesReference constant="true" species="M_C0065" stoichiometry="1" />
        </listOfProducts>
      </reaction>
      <reaction fast="false" id="R_RR01358" name="Shikimate:NADP+ 5-oxidoreductase" reversible="true" fbc:lowerFluxBound="cobra_default_lb" fbc:upperFluxBound="cobra_default_ub">
        <listOfReactants>
          <speciesReference constant="true" species="M_C0006" stoichiometry="1" />
          <speciesReference constant="true" species="M_C0379" stoichiometry="1" />
        </listOfReactants>
        <listOfProducts>
          <speciesReference constant="true" species="M_C1696" stoichiometry="1" />
          <speciesReference constant="true" species="M_C0005" stoichiometry="1" />
          <speciesReference constant="true" species="M_C0065" stoichiometry="1" />
        </listOfProducts>
      </reaction>
      <reaction fast="false" id="R_RR04185" name="(S)-2-Acetolactate methylmutase" reversible="true" fbc:lowerFluxBound="cobra_default_lb" fbc:upperFluxBound="cobra_default_ub">
        <listOfReactants>
          <speciesReference constant="true" species="M_C3504" stoichiometry="1" />
          <speciesReference constant="true" species="M_C0065" stoichiometry="1" />
        </listOfReactants>
        <listOfProducts>
          <speciesReference constant="true" species="M_C3641" stoichiometry="1" />
        </listOfProducts>
      </reaction>
      <reaction fast="false" id="R_RR00518" name="sn-Glycerol-3-phosphate:NAD+ 2-oxidoreductase" reversible="true" fbc:lowerFluxBound="cobra_default_lb" fbc:upperFluxBound="cobra_default_ub">
        <listOfReactants>
          <speciesReference constant="true" species="M_C0078" stoichiometry="1" />
          <speciesReference constant="true" species="M_C0003" stoichiometry="1" />
        </listOfReactants>
        <listOfProducts>
          <speciesReference constant="true" species="M_C0004" stoichiometry="1" />
          <speciesReference constant="true" species="M_C0093" stoichiometry="1" />
          <speciesReference constant="true" species="M_C0065" stoichiometry="1" />
        </listOfProducts>
      </reaction>
      <reaction fast="false" id="R_RR10620" name="inositol transport via sodium symport" reversible="true" fbc:lowerFluxBound="cobra_default_lb" fbc:upperFluxBound="cobra_default_ub">
        <listOfReactants>
          <speciesReference constant="true" species="M_EC0954" stoichiometry="1" />
          <speciesReference constant="true" species="M_EC0119" stoichiometry="1" />
        </listOfReactants>
        <listOfProducts>
          <speciesReference constant="true" species="M_C0954" stoichiometry="1" />
          <speciesReference constant="true" species="M_C0119" stoichiometry="1" />
        </listOfProducts>
      </reaction>
      <reaction fast="false" id="R_RR00146" name="UTP:alpha-D-glucose-1-phosphate uridylyltransferase" reversible="true" fbc:lowerFluxBound="cobra_default_lb" fbc:upperFluxBound="cobra_default_ub">
        <listOfReactants>
          <speciesReference constant="true" species="M_C0060" stoichiometry="1" />
          <speciesReference constant="true" species="M_C0087" stoichiometry="1" />
          <speciesReference constant="true" species="M_C0065" stoichiometry="1" />
        </listOfReactants>
        <listOfProducts>
          <speciesReference constant="true" species="M_C0026" stoichiometry="1" />
          <speciesReference constant="true" species="M_C0012" stoichiometry="1" />
        </listOfProducts>
      </reaction>
      <reaction fast="false" id="R_RR00111" name="ATP:nucleoside-phosphate phosphotransferase" reversible="true" fbc:lowerFluxBound="cobra_default_lb" fbc:upperFluxBound="cobra_default_ub">
        <listOfReactants>
          <speciesReference constant="true" species="M_C0089" stoichiometry="1" />
          <speciesReference constant="true" species="M_C0002" stoichiometry="1" />
        </listOfReactants>
        <listOfProducts>
          <speciesReference constant="true" species="M_C0014" stoichiometry="1" />
          <speciesReference constant="true" species="M_C0008" stoichiometry="1" />
        </listOfProducts>
      </reaction>
      <reaction fast="false" id="R_RR01103" name="(S)-Dihydroorotate amidohydrolase" reversible="true" fbc:lowerFluxBound="cobra_default_lb" fbc:upperFluxBound="cobra_default_ub">
        <listOfReactants>
          <speciesReference constant="true" species="M_C0276" stoichiometry="1" />
          <speciesReference constant="true" species="M_C0001" stoichiometry="1" />
        </listOfReactants>
        <listOfProducts>
          <speciesReference constant="true" species="M_C0338" stoichiometry="1" />
          <speciesReference constant="true" species="M_C0065" stoichiometry="1" />
        </listOfProducts>
      </reaction>
      <reaction fast="false" id="R_RR08817" name="putrescine/ornithine antiporter" reversible="true" fbc:lowerFluxBound="cobra_default_lb" fbc:upperFluxBound="cobra_default_ub">
        <listOfReactants>
          <speciesReference constant="true" species="M_C0062" stoichiometry="1" />
          <speciesReference constant="true" species="M_EC0116" stoichiometry="1" />
        </listOfReactants>
        <listOfProducts>
          <speciesReference constant="true" species="M_C0116" stoichiometry="1" />
          <speciesReference constant="true" species="M_EC0062" stoichiometry="1" />
        </listOfProducts>
      </reaction>
      <reaction fast="false" id="R_RR01486" name="D-Fructose 1-phosphate D-glyceraldehyde-3-phosphate-lyase" reversible="true" fbc:lowerFluxBound="cobra_default_lb" fbc:upperFluxBound="cobra_default_ub">
        <listOfReactants>
          <speciesReference constant="true" species="M_C0790" stoichiometry="1" />
        </listOfReactants>
        <listOfProducts>
          <speciesReference constant="true" species="M_C0445" stoichiometry="1" />
          <speciesReference constant="true" species="M_C0093" stoichiometry="1" />
        </listOfProducts>
      </reaction>
      <reaction fast="false" id="R_RR03549" name="Acetyl adenylate:CoA ligase (AMP-forming)" reversible="true" fbc:lowerFluxBound="cobra_default_lb" fbc:upperFluxBound="cobra_default_ub">
        <listOfReactants>
          <speciesReference constant="true" species="M_C3492" stoichiometry="1" />
          <speciesReference constant="true" species="M_C0010" stoichiometry="1" />
        </listOfReactants>
        <listOfProducts>
          <speciesReference constant="true" species="M_C0065" stoichiometry="2" />
          <speciesReference constant="true" species="M_C0022" stoichiometry="1" />
          <speciesReference constant="true" species="M_C0018" stoichiometry="1" />
        </listOfProducts>
      </reaction>
      <reaction fast="false" id="R_RR01211" name="L-Isoleucine:2-oxoglutarate aminotransferase" reversible="true" fbc:lowerFluxBound="cobra_default_lb" fbc:upperFluxBound="cobra_default_ub">
        <listOfReactants>
          <speciesReference constant="true" species="M_C0024" stoichiometry="1" />
          <speciesReference constant="true" species="M_C0317" stoichiometry="1" />
          <speciesReference constant="true" species="M_C0065" stoichiometry="1" />
        </listOfReactants>
        <listOfProducts>
          <speciesReference constant="true" species="M_C0023" stoichiometry="1" />
          <speciesReference constant="true" species="M_C3503" stoichiometry="1" />
        </listOfProducts>
      </reaction>
      <reaction fast="false" id="R_RR02244" name="3-Isopropylmalate hydro-lyase" reversible="true" fbc:lowerFluxBound="cobra_default_lb" fbc:upperFluxBound="cobra_default_ub">
        <listOfReactants>
          <speciesReference constant="true" species="M_C2663" stoichiometry="1" />
        </listOfReactants>
        <listOfProducts>
          <speciesReference constant="true" species="M_C0001" stoichiometry="1" />
          <speciesReference constant="true" species="M_C1690" stoichiometry="1" />
        </listOfProducts>
      </reaction>
      <reaction fast="false" id="R_RR00362" name="2-Phospho-D-glucerate hydro-lyase" reversible="true" fbc:lowerFluxBound="cobra_default_lb" fbc:upperFluxBound="cobra_default_ub">
        <listOfReactants>
          <speciesReference constant="true" species="M_C0477" stoichiometry="1" />
        </listOfReactants>
        <listOfProducts>
          <speciesReference constant="true" species="M_C0059" stoichiometry="1" />
          <speciesReference constant="true" species="M_C0001" stoichiometry="1" />
        </listOfProducts>
      </reaction>
      <reaction fast="false" id="R_RR00652" name="D-Glyceraldehyde-3-phosphate ketol-isomerase" reversible="true" fbc:lowerFluxBound="cobra_default_lb" fbc:upperFluxBound="cobra_default_ub">
        <listOfReactants>
          <speciesReference constant="true" species="M_C0100" stoichiometry="1" />
        </listOfReactants>
        <listOfProducts>
          <speciesReference constant="true" species="M_C0093" stoichiometry="1" />
        </listOfProducts>
      </reaction>
      <reaction fast="false" id="R_RR03691" name="D-Ribulose-5-phosphate 3-epimerase" reversible="true" fbc:lowerFluxBound="cobra_default_lb" fbc:upperFluxBound="cobra_default_ub">
        <listOfReactants>
          <speciesReference constant="true" species="M_C0165" stoichiometry="1" />
        </listOfReactants>
        <listOfProducts>
          <speciesReference constant="true" species="M_C0190" stoichiometry="1" />
        </listOfProducts>
      </reaction>
      <reaction fast="false" id="R_RR00132" name="Oxalosuccinate:NADP+ oxidoreductase (decarboxylating)" reversible="true" fbc:lowerFluxBound="cobra_default_lb" fbc:upperFluxBound="cobra_default_ub">
        <listOfReactants>
          <speciesReference constant="true" species="M_C3116" stoichiometry="1" />
        </listOfReactants>
        <listOfProducts>
          <speciesReference constant="true" species="M_C0024" stoichiometry="1" />
          <speciesReference constant="true" species="M_C0011" stoichiometry="1" />
          <speciesReference constant="true" species="M_C0065" stoichiometry="2" />
        </listOfProducts>
      </reaction>
      <reaction fast="false" id="R_RR08776" name="L-LACt2r" reversible="true" fbc:lowerFluxBound="cobra_default_lb" fbc:upperFluxBound="cobra_default_ub">
        <listOfReactants>
          <speciesReference constant="true" species="M_EC0154" stoichiometry="1" />
          <speciesReference constant="true" species="M_EC0065" stoichiometry="1" />
        </listOfReactants>
        <listOfProducts>
          <speciesReference constant="true" species="M_C0154" stoichiometry="1" />
          <speciesReference constant="true" species="M_C0065" stoichiometry="1" />
        </listOfProducts>
      </reaction>
      <reaction fast="false" id="R_RR01593" name="2-Deoxy-D-ribose 5-phosphate + ADP &amp;gt;=&amp;lt; Deoxyribose + ATP" reversible="true" fbc:lowerFluxBound="cobra_default_lb" fbc:upperFluxBound="cobra_default_ub">
        <listOfReactants>
          <speciesReference constant="true" species="M_C0008" stoichiometry="1" />
          <speciesReference constant="true" species="M_C0504" stoichiometry="1" />
          <speciesReference constant="true" species="M_C0065" stoichiometry="1" />
        </listOfReactants>
        <listOfProducts>
          <speciesReference constant="true" species="M_C1228" stoichiometry="1" />
          <speciesReference constant="true" species="M_C0002" stoichiometry="1" />
        </listOfProducts>
      </reaction>
      <reaction fast="false" id="R_RR00171" name="ATP:(d)GMP phosphotransferase" reversible="true" fbc:lowerFluxBound="cobra_default_lb" fbc:upperFluxBound="cobra_default_ub">
        <listOfReactants>
          <speciesReference constant="true" species="M_C0123" stoichiometry="1" />
          <speciesReference constant="true" species="M_C0002" stoichiometry="1" />
        </listOfReactants>
        <listOfProducts>
          <speciesReference constant="true" species="M_C0031" stoichiometry="1" />
          <speciesReference constant="true" species="M_C0008" stoichiometry="1" />
        </listOfProducts>
      </reaction>
      <reaction fast="false" id="R_IR09682" name="(3R)-3-Hydroxyhexadecanoyl-[acyl-carrier-protein] hydro-lyase" reversible="false" fbc:lowerFluxBound="cobra_0_bound" fbc:upperFluxBound="cobra_default_ub">
        <listOfReactants>
          <speciesReference constant="true" species="M_C9431" stoichiometry="1" />
        </listOfReactants>
        <listOfProducts>
          <speciesReference constant="true" species="M_C9285" stoichiometry="1" />
          <speciesReference constant="true" species="M_C0001" stoichiometry="1" />
        </listOfProducts>
      </reaction>
      <reaction fast="false" id="R_IR09629" name="(3R)-3-Hydroxydodecanoyl-[acyl-carrier-protein]:NADP+ oxidoreductase" reversible="false" fbc:lowerFluxBound="cobra_0_bound" fbc:upperFluxBound="cobra_default_ub">
        <listOfReactants>
          <speciesReference constant="true" species="M_C0005" stoichiometry="1" />
          <speciesReference constant="true" species="M_C9377" stoichiometry="1" />
          <speciesReference constant="true" species="M_C0065" stoichiometry="1" />
        </listOfReactants>
        <listOfProducts>
          <speciesReference constant="true" species="M_C0006" stoichiometry="1" />
          <speciesReference constant="true" species="M_C9378" stoichiometry="1" />
        </listOfProducts>
      </reaction>
      <reaction fast="false" id="R_IR10554" name="PA160161S" reversible="false" fbc:lowerFluxBound="cobra_0_bound" fbc:upperFluxBound="cobra_default_ub">
        <listOfReactants>
          <speciesReference constant="true" species="M_C9285" stoichiometry="1" />
          <speciesReference constant="true" species="M_C9688" stoichiometry="1" />
        </listOfReactants>
        <listOfProducts>
          <speciesReference constant="true" species="M_C9262" stoichiometry="1" />
          <speciesReference constant="true" species="M_C9751" stoichiometry="1" />
        </listOfProducts>
      </reaction>
      <reaction fast="false" id="R_IR10624" name="Propionate transport via diffusion" reversible="false" fbc:lowerFluxBound="cobra_0_bound" fbc:upperFluxBound="cobra_default_ub">
        <listOfReactants>
          <speciesReference constant="true" species="M_EC0137" stoichiometry="1" />
        </listOfReactants>
        <listOfProducts>
          <speciesReference constant="true" species="M_C0137" stoichiometry="1" />
        </listOfProducts>
      </reaction>
      <reaction fast="false" id="R_IR09666" name="(3R)-3-Hydroxydecanoyl-[acyl-carrier-protein] hydro-lyase" reversible="false" fbc:lowerFluxBound="cobra_0_bound" fbc:upperFluxBound="cobra_default_ub">
        <listOfReactants>
          <speciesReference constant="true" species="M_C9391" stoichiometry="1" />
        </listOfReactants>
        <listOfProducts>
          <speciesReference constant="true" species="M_C9389" stoichiometry="1" />
          <speciesReference constant="true" species="M_C0001" stoichiometry="1" />
        </listOfProducts>
      </reaction>
      <reaction fast="false" id="R_IR10064" name="magnesium transport via ABC system irreversible" reversible="false" fbc:lowerFluxBound="cobra_0_bound" fbc:upperFluxBound="cobra_default_ub">
        <listOfReactants>
          <speciesReference constant="true" species="M_EC0248" stoichiometry="1" />
          <speciesReference constant="true" species="M_C0001" stoichiometry="1" />
          <speciesReference constant="true" species="M_C0002" stoichiometry="1" />
        </listOfReactants>
        <listOfProducts>
          <speciesReference constant="true" species="M_C0248" stoichiometry="1" />
          <speciesReference constant="true" species="M_C0008" stoichiometry="1" />
          <speciesReference constant="true" species="M_C0009" stoichiometry="1" />
          <speciesReference constant="true" species="M_C0065" stoichiometry="1" />
        </listOfProducts>
      </reaction>
      <reaction fast="false" id="R_IR00580" name="Propanoate:CoA ligase (AMP-forming)" reversible="false" fbc:lowerFluxBound="cobra_0_bound" fbc:upperFluxBound="cobra_default_ub">
        <listOfReactants>
          <speciesReference constant="true" species="M_C0010" stoichiometry="1" />
          <speciesReference constant="true" species="M_C0002" stoichiometry="1" />
          <speciesReference constant="true" species="M_C0137" stoichiometry="1" />
        </listOfReactants>
        <listOfProducts>
          <speciesReference constant="true" species="M_C0084" stoichiometry="1" />
          <speciesReference constant="true" species="M_C0012" stoichiometry="1" />
          <speciesReference constant="true" species="M_C0018" stoichiometry="1" />
        </listOfProducts>
      </reaction>
      <reaction fast="false" id="R_IR09937" name="citrate transport in via Mg complex" reversible="false" fbc:lowerFluxBound="cobra_0_bound" fbc:upperFluxBound="cobra_default_ub">
        <listOfReactants>
          <speciesReference constant="true" species="M_EC0134" stoichiometry="1" />
          <speciesReference constant="true" species="M_EC0248" stoichiometry="1" />
          <speciesReference constant="true" species="M_EC0065" stoichiometry="1" />
        </listOfReactants>
        <listOfProducts>
          <speciesReference constant="true" species="M_C0248" stoichiometry="1" />
          <speciesReference constant="true" species="M_C0134" stoichiometry="1" />
          <speciesReference constant="true" species="M_C0065" stoichiometry="1" />
        </listOfProducts>
      </reaction>
      <reaction fast="false" id="R_IR07449" name="1-Deoxy-D-xylulose-5-phosphate isomeroreductase (R)" reversible="false" fbc:lowerFluxBound="cobra_0_bound" fbc:upperFluxBound="cobra_default_ub">
        <listOfReactants>
          <speciesReference constant="true" species="M_C0005" stoichiometry="1" />
          <speciesReference constant="true" species="M_C8610" stoichiometry="1" />
          <speciesReference constant="true" species="M_C0065" stoichiometry="1" />
        </listOfReactants>
        <listOfProducts>
          <speciesReference constant="true" species="M_C0006" stoichiometry="1" />
          <speciesReference constant="true" species="M_C8607" stoichiometry="1" />
        </listOfProducts>
      </reaction>
      <reaction fast="false" id="R_IR03892" name="D-Galactonate hydro-lyase" reversible="false" fbc:lowerFluxBound="cobra_0_bound" fbc:upperFluxBound="cobra_default_ub">
        <listOfReactants>
          <speciesReference constant="true" species="M_C0645" stoichiometry="1" />
        </listOfReactants>
        <listOfProducts>
          <speciesReference constant="true" species="M_C0878" stoichiometry="1" />
          <speciesReference constant="true" species="M_C0001" stoichiometry="1" />
        </listOfProducts>
      </reaction>
      <reaction fast="false" id="R_IR01932" name="3-Deoxy-D-manno-octulosonate-8-phosphate 8-phosphohydrolase" reversible="false" fbc:lowerFluxBound="cobra_0_bound" fbc:upperFluxBound="cobra_default_ub">
        <listOfReactants>
          <speciesReference constant="true" species="M_C2701" stoichiometry="1" />
          <speciesReference constant="true" species="M_C0001" stoichiometry="1" />
        </listOfReactants>
        <listOfProducts>
          <speciesReference constant="true" species="M_C0861" stoichiometry="1" />
          <speciesReference constant="true" species="M_C0009" stoichiometry="1" />
        </listOfProducts>
      </reaction>
      <reaction fast="false" id="R_IR04112" name="ATP:D-fructose-6-phosphate 1-phosphotransferase" reversible="false" fbc:lowerFluxBound="cobra_0_bound" fbc:upperFluxBound="cobra_default_ub">
        <listOfReactants>
          <speciesReference constant="true" species="M_C3101" stoichiometry="1" />
          <speciesReference constant="true" species="M_C0002" stoichiometry="1" />
          <speciesReference constant="true" species="M_C0065" stoichiometry="3" />
        </listOfReactants>
        <listOfProducts>
          <speciesReference constant="true" species="M_C0008" stoichiometry="1" />
          <speciesReference constant="true" species="M_C3115" stoichiometry="1" />
        </listOfProducts>
      </reaction>
      <reaction fast="false" id="R_IR09695" name="(3R)-3-Hydroxy-cis-tetradec-7-enoyl-[acyl-carrier-protein] hydro-lyase" reversible="false" fbc:lowerFluxBound="cobra_0_bound" fbc:upperFluxBound="cobra_default_ub">
        <listOfReactants>
          <speciesReference constant="true" species="M_C9443" stoichiometry="1" />
        </listOfReactants>
        <listOfProducts>
          <speciesReference constant="true" species="M_C9444" stoichiometry="1" />
          <speciesReference constant="true" species="M_C0001" stoichiometry="1" />
        </listOfProducts>
      </reaction>
      <reaction fast="false" id="R_IR02616" name="Undecaprenyl-diphospho-N-acetylmuramoyl-L-alanyl-D-glutamyl-meso-2,6-diaminopimeloyl-D-alanyl-D-alanine +UDP-N-acetyl-D-glucosamine &amp;gt;=&amp;lt; Undecaprenyl-diphospho-N-acetylmuramoyl-(N-acetylglucosamine)-L-alanyl-D-glutamyl-meso-2,6-diaminopimeloyl-D-alany" reversible="false" fbc:lowerFluxBound="cobra_0_bound" fbc:upperFluxBound="cobra_default_ub">
        <listOfReactants>
          <speciesReference constant="true" species="M_C3428" stoichiometry="1" />
          <speciesReference constant="true" species="M_C0037" stoichiometry="1" />
        </listOfReactants>
        <listOfProducts>
          <speciesReference constant="true" species="M_C3429" stoichiometry="1" />
          <speciesReference constant="true" species="M_C0014" stoichiometry="1" />
          <speciesReference constant="true" species="M_C0065" stoichiometry="1" />
        </listOfProducts>
      </reaction>
      <reaction fast="false" id="R_IR01364" name="Allantoate amidinohydrolase" reversible="false" fbc:lowerFluxBound="cobra_0_bound" fbc:upperFluxBound="cobra_default_ub">
        <listOfReactants>
          <speciesReference constant="true" species="M_C0384" stoichiometry="1" />
          <speciesReference constant="true" species="M_C0001" stoichiometry="1" />
        </listOfReactants>
        <listOfProducts>
          <speciesReference constant="true" species="M_C0071" stoichiometry="1" />
          <speciesReference constant="true" species="M_C0461" stoichiometry="1" />
        </listOfProducts>
      </reaction>
      <reaction fast="false" id="R_IR07898" name="ATP:pyruvate O2-phosphotransferase (R)" reversible="false" fbc:lowerFluxBound="cobra_0_bound" fbc:upperFluxBound="cobra_default_ub">
        <listOfReactants>
          <speciesReference constant="true" species="M_C0059" stoichiometry="1" />
          <speciesReference constant="true" species="M_C0008" stoichiometry="1" />
          <speciesReference constant="true" species="M_C0065" stoichiometry="1" />
        </listOfReactants>
        <listOfProducts>
          <speciesReference constant="true" species="M_C0020" stoichiometry="1" />
          <speciesReference constant="true" species="M_C0002" stoichiometry="1" />
        </listOfProducts>
      </reaction>
      <reaction fast="false" id="R_IR10074" name="nitrate transport in via proton symport" reversible="false" fbc:lowerFluxBound="cobra_0_bound" fbc:upperFluxBound="cobra_default_ub">
        <listOfReactants>
          <speciesReference constant="true" species="M_EC0065" stoichiometry="1" />
          <speciesReference constant="true" species="M_C0073" stoichiometry="1" />
        </listOfReactants>
        <listOfProducts>
          <speciesReference constant="true" species="M_EC0073" stoichiometry="1" />
          <speciesReference constant="true" species="M_C0065" stoichiometry="1" />
        </listOfProducts>
      </reaction>
      <reaction fast="false" id="R_IR08810" name="THMDt2" reversible="false" fbc:lowerFluxBound="cobra_0_bound" fbc:upperFluxBound="cobra_default_ub">
        <listOfReactants>
          <speciesReference constant="true" species="M_EC0065" stoichiometry="1" />
          <speciesReference constant="true" species="M_EC0177" stoichiometry="1" />
        </listOfReactants>
        <listOfProducts>
          <speciesReference constant="true" species="M_C0177" stoichiometry="1" />
          <speciesReference constant="true" species="M_C0065" stoichiometry="1" />
        </listOfProducts>
      </reaction>
      <reaction fast="false" id="R_IR03497" name="ATP:pyridoxal 5'-phosphotransferase" reversible="false" fbc:lowerFluxBound="cobra_0_bound" fbc:upperFluxBound="cobra_default_ub">
        <listOfReactants>
          <speciesReference constant="true" species="M_C0207" stoichiometry="1" />
          <speciesReference constant="true" species="M_C0002" stoichiometry="1" />
        </listOfReactants>
        <listOfProducts>
          <speciesReference constant="true" species="M_C0016" stoichiometry="1" />
          <speciesReference constant="true" species="M_C0008" stoichiometry="1" />
          <speciesReference constant="true" species="M_C0065" stoichiometry="1" />
        </listOfProducts>
      </reaction>
      <reaction fast="false" id="R_IR08608" name="THD2" reversible="false" fbc:lowerFluxBound="cobra_0_bound" fbc:upperFluxBound="cobra_default_ub">
        <listOfReactants>
          <speciesReference constant="true" species="M_C0004" stoichiometry="1" />
          <speciesReference constant="true" species="M_C0006" stoichiometry="1" />
          <speciesReference constant="true" species="M_EC0065" stoichiometry="2" />
        </listOfReactants>
        <listOfProducts>
          <speciesReference constant="true" species="M_C0005" stoichiometry="1" />
          <speciesReference constant="true" species="M_C0065" stoichiometry="2" />
          <speciesReference constant="true" species="M_C0003" stoichiometry="1" />
        </listOfProducts>
      </reaction>
      <reaction fast="false" id="R_IR04340" name="RNDR1" reversible="false" fbc:lowerFluxBound="cobra_0_bound" fbc:upperFluxBound="cobra_default_ub">
        <listOfReactants>
          <speciesReference constant="true" species="M_C0008" stoichiometry="1" />
          <speciesReference constant="true" species="M_C9319" stoichiometry="1" />
        </listOfReactants>
        <listOfProducts>
          <speciesReference constant="true" species="M_C0170" stoichiometry="1" />
          <speciesReference constant="true" species="M_C0001" stoichiometry="1" />
          <speciesReference constant="true" species="M_C9318" stoichiometry="1" />
        </listOfProducts>
      </reaction>
      <reaction fast="false" id="R_IR03185" name="Glycolaldehyde &amp;gt;=&amp;lt; Pyridoxine" reversible="false" fbc:lowerFluxBound="cobra_0_bound" fbc:upperFluxBound="cobra_default_ub">
        <listOfReactants>
          <speciesReference constant="true" species="M_C0035" stoichiometry="1" />
          <speciesReference constant="true" species="M_C0221" stoichiometry="1" />
          <speciesReference constant="true" species="M_C0092" stoichiometry="1" />
        </listOfReactants>
        <listOfProducts>
          <speciesReference constant="true" species="M_C0257" stoichiometry="1" />
        </listOfProducts>
      </reaction>
      <reaction fast="false" id="R_IR09638" name="Decanoyl-[acyl-carrier protein]:malonyl-CoA C-acyltransferase(decarboxylating, oxoacyl- and enoyl-reducing and thioester-hydrolysing) (R)" reversible="false" fbc:lowerFluxBound="cobra_0_bound" fbc:upperFluxBound="cobra_default_ub">
        <listOfReactants>
          <speciesReference constant="true" species="M_C0004" stoichiometry="1" />
          <speciesReference constant="true" species="M_C9389" stoichiometry="1" />
          <speciesReference constant="true" species="M_C0065" stoichiometry="1" />
        </listOfReactants>
        <listOfProducts>
          <speciesReference constant="true" species="M_C9379" stoichiometry="1" />
          <speciesReference constant="true" species="M_C0003" stoichiometry="1" />
        </listOfProducts>
      </reaction>
      <reaction fast="false" id="R_IR04170" name="N2-Succinyl-L-glutamate 5-semialdehyde:NAD+ oxidoreductase" reversible="false" fbc:lowerFluxBound="cobra_0_bound" fbc:upperFluxBound="cobra_default_ub">
        <listOfReactants>
          <speciesReference constant="true" species="M_C3456" stoichiometry="1" />
          <speciesReference constant="true" species="M_C0001" stoichiometry="1" />
          <speciesReference constant="true" species="M_C0003" stoichiometry="1" />
        </listOfReactants>
        <listOfProducts>
          <speciesReference constant="true" species="M_C0004" stoichiometry="1" />
          <speciesReference constant="true" species="M_C3455" stoichiometry="1" />
          <speciesReference constant="true" species="M_C0065" stoichiometry="2" />
        </listOfProducts>
      </reaction>
      <reaction fast="false" id="R_IR00325" name="L-Serine + Acetyl-CoA &amp;gt;=&amp;lt; O-Acetyl-L-serine + CoA" reversible="false" fbc:lowerFluxBound="cobra_0_bound" fbc:upperFluxBound="cobra_default_ub">
        <listOfReactants>
          <speciesReference constant="true" species="M_C0053" stoichiometry="1" />
          <speciesReference constant="true" species="M_C0022" stoichiometry="1" />
        </listOfReactants>
        <listOfProducts>
          <speciesReference constant="true" species="M_C0711" stoichiometry="1" />
          <speciesReference constant="true" species="M_C0010" stoichiometry="1" />
        </listOfProducts>
      </reaction>
      <reaction fast="false" id="R_IR00889" name="L-Threonine:NAD+ oxidoreductase" reversible="false" fbc:lowerFluxBound="cobra_0_bound" fbc:upperFluxBound="cobra_default_ub">
        <listOfReactants>
          <speciesReference constant="true" species="M_C0156" stoichiometry="1" />
          <speciesReference constant="true" species="M_C0003" stoichiometry="1" />
        </listOfReactants>
        <listOfProducts>
          <speciesReference constant="true" species="M_C0004" stoichiometry="1" />
          <speciesReference constant="true" species="M_C2185" stoichiometry="1" />
          <speciesReference constant="true" species="M_C0065" stoichiometry="1" />
        </listOfProducts>
      </reaction>
      <reaction fast="false" id="R_IR03510" name="Adenosine 3',5'-bisphosphate 3'(2')-phosphohydrolase" reversible="false" fbc:lowerFluxBound="cobra_0_bound" fbc:upperFluxBound="cobra_default_ub">
        <listOfReactants>
          <speciesReference constant="true" species="M_C0045" stoichiometry="1" />
          <speciesReference constant="true" species="M_C0001" stoichiometry="1" />
        </listOfReactants>
        <listOfProducts>
          <speciesReference constant="true" species="M_C0009" stoichiometry="1" />
          <speciesReference constant="true" species="M_C0018" stoichiometry="1" />
        </listOfProducts>
      </reaction>
      <reaction fast="false" id="R_IR10583" name="N-Hexanoyl-L-homoserine lactone synthase" reversible="false" fbc:lowerFluxBound="cobra_0_bound" fbc:upperFluxBound="cobra_default_ub">
        <listOfReactants>
          <speciesReference constant="true" species="M_C0017" stoichiometry="1" />
          <speciesReference constant="true" species="M_C9394" stoichiometry="1" />
        </listOfReactants>
        <listOfProducts>
          <speciesReference constant="true" species="M_C9262" stoichiometry="1" />
          <speciesReference constant="true" species="M_C9782" stoichiometry="1" />
          <speciesReference constant="true" species="M_C0143" stoichiometry="1" />
          <speciesReference constant="true" species="M_C0065" stoichiometry="1" />
        </listOfProducts>
      </reaction>
      <reaction fast="false" id="R_IR09624" name="Dodecanoyl-[acyl-carrier-protein]:malonyl-[acyl-carrier-protein]  C-acyltransferase" reversible="false" fbc:lowerFluxBound="cobra_0_bound" fbc:upperFluxBound="cobra_default_ub">
        <listOfReactants>
          <speciesReference constant="true" species="M_C9275" stoichiometry="1" />
          <speciesReference constant="true" species="M_C9297" stoichiometry="1" />
          <speciesReference constant="true" species="M_C0065" stoichiometry="1" />
        </listOfReactants>
        <listOfProducts>
          <speciesReference constant="true" species="M_C9396" stoichiometry="1" />
          <speciesReference constant="true" species="M_C9262" stoichiometry="1" />
          <speciesReference constant="true" species="M_C0011" stoichiometry="1" />
        </listOfProducts>
      </reaction>
      <reaction fast="false" id="R_IR04362" name="G3PD5" reversible="false" fbc:lowerFluxBound="cobra_0_bound" fbc:upperFluxBound="cobra_default_ub">
        <listOfReactants>
          <speciesReference constant="true" species="M_C9314" stoichiometry="1" />
          <speciesReference constant="true" species="M_C0078" stoichiometry="1" />
        </listOfReactants>
        <listOfProducts>
          <speciesReference constant="true" species="M_C9315" stoichiometry="1" />
          <speciesReference constant="true" species="M_C0093" stoichiometry="1" />
        </listOfProducts>
      </reaction>
      <reaction fast="false" id="R_IR08768" name="THRabc" reversible="false" fbc:lowerFluxBound="cobra_0_bound" fbc:upperFluxBound="cobra_default_ub">
        <listOfReactants>
          <speciesReference constant="true" species="M_EC0156" stoichiometry="1" />
          <speciesReference constant="true" species="M_C0001" stoichiometry="1" />
          <speciesReference constant="true" species="M_C0002" stoichiometry="1" />
        </listOfReactants>
        <listOfProducts>
          <speciesReference constant="true" species="M_C0156" stoichiometry="1" />
          <speciesReference constant="true" species="M_C0008" stoichiometry="1" />
          <speciesReference constant="true" species="M_C0009" stoichiometry="1" />
          <speciesReference constant="true" species="M_C0065" stoichiometry="1" />
        </listOfProducts>
      </reaction>
      <reaction fast="false" id="R_IR10005" name="L-Serine transport via ABC system" reversible="false" fbc:lowerFluxBound="cobra_0_bound" fbc:upperFluxBound="cobra_default_ub">
        <listOfReactants>
          <speciesReference constant="true" species="M_EC0053" stoichiometry="1" />
          <speciesReference constant="true" species="M_C0001" stoichiometry="1" />
          <speciesReference constant="true" species="M_C0002" stoichiometry="1" />
        </listOfReactants>
        <listOfProducts>
          <speciesReference constant="true" species="M_C0053" stoichiometry="1" />
          <speciesReference constant="true" species="M_C0008" stoichiometry="1" />
          <speciesReference constant="true" species="M_C0009" stoichiometry="1" />
          <speciesReference constant="true" species="M_C0065" stoichiometry="1" />
        </listOfProducts>
      </reaction>
      <reaction fast="false" id="R_IR08752" name="ornithine transport via ABC system" reversible="false" fbc:lowerFluxBound="cobra_0_bound" fbc:upperFluxBound="cobra_default_ub">
        <listOfReactants>
          <speciesReference constant="true" species="M_EC0062" stoichiometry="1" />
          <speciesReference constant="true" species="M_C0001" stoichiometry="1" />
          <speciesReference constant="true" species="M_C0002" stoichiometry="1" />
        </listOfReactants>
        <listOfProducts>
          <speciesReference constant="true" species="M_C0062" stoichiometry="1" />
          <speciesReference constant="true" species="M_C0008" stoichiometry="1" />
          <speciesReference constant="true" species="M_C0009" stoichiometry="1" />
          <speciesReference constant="true" species="M_C0065" stoichiometry="1" />
        </listOfProducts>
      </reaction>
      <reaction fast="false" id="R_IR00139" name="Superoxide:superoxide oxidoreductase" reversible="false" fbc:lowerFluxBound="cobra_0_bound" fbc:upperFluxBound="cobra_default_ub">
        <listOfReactants>
          <speciesReference constant="true" species="M_C0522" stoichiometry="2" />
          <speciesReference constant="true" species="M_C0065" stoichiometry="2" />
        </listOfReactants>
        <listOfProducts>
          <speciesReference constant="true" species="M_C0025" stoichiometry="1" />
          <speciesReference constant="true" species="M_C0007" stoichiometry="1" />
        </listOfProducts>
      </reaction>
      <reaction fast="false" id="R_IR10657" name="BDSF release" reversible="false" fbc:lowerFluxBound="cobra_0_bound" fbc:upperFluxBound="cobra_default_ub">
        <listOfReactants>
          <speciesReference constant="true" species="M_C9789" stoichiometry="1" />
        </listOfReactants>
        <listOfProducts>
          <speciesReference constant="true" species="M_EC9789" stoichiometry="1" />
        </listOfProducts>
      </reaction>
      <reaction fast="false" id="R_IR09633" name="(3R)-3-Hydroxyoctanoyl-[acyl-carrier-protein]:NADP+ oxidoreductase" reversible="false" fbc:lowerFluxBound="cobra_0_bound" fbc:upperFluxBound="cobra_default_ub">
        <listOfReactants>
          <speciesReference constant="true" species="M_C0005" stoichiometry="1" />
          <speciesReference constant="true" species="M_C9395" stoichiometry="1" />
          <speciesReference constant="true" species="M_C0065" stoichiometry="1" />
        </listOfReactants>
        <listOfProducts>
          <speciesReference constant="true" species="M_C0006" stoichiometry="1" />
          <speciesReference constant="true" species="M_C9382" stoichiometry="1" />
        </listOfProducts>
      </reaction>
      <reaction fast="false" id="R_IR00917" name="Guanosine ribohydrolase" reversible="false" fbc:lowerFluxBound="cobra_0_bound" fbc:upperFluxBound="cobra_default_ub">
        <listOfReactants>
          <speciesReference constant="true" species="M_C0306" stoichiometry="1" />
          <speciesReference constant="true" species="M_C0001" stoichiometry="1" />
        </listOfReactants>
        <listOfProducts>
          <speciesReference constant="true" species="M_C0199" stoichiometry="1" />
          <speciesReference constant="true" species="M_C0103" stoichiometry="1" />
        </listOfProducts>
      </reaction>
      <reaction fast="false" id="R_IR03008" name="all-trans-Hexaprenyl diphosphate + Isopentenyl diphosphate &amp;gt;=&amp;lt;all-trans-Heptaprenyl diphosphate + Pyrophosphate" reversible="false" fbc:lowerFluxBound="cobra_0_bound" fbc:upperFluxBound="cobra_default_ub">
        <listOfReactants>
          <speciesReference constant="true" species="M_C0111" stoichiometry="1" />
          <speciesReference constant="true" species="M_C0890" stoichiometry="1" />
        </listOfReactants>
        <listOfProducts>
          <speciesReference constant="true" species="M_C2564" stoichiometry="1" />
          <speciesReference constant="true" species="M_C0012" stoichiometry="1" />
        </listOfProducts>
      </reaction>
      <reaction fast="false" id="R_IR02020" name="2-Amino-4-hydroxy-6-(D-erythro-1,2,3-trihydroxypropyl)-7,8-dihydropteridine glycolaldehyde-lyase" reversible="false" fbc:lowerFluxBound="cobra_0_bound" fbc:upperFluxBound="cobra_default_ub">
        <listOfReactants>
          <speciesReference constant="true" species="M_C2920" stoichiometry="1" />
        </listOfReactants>
        <listOfProducts>
          <speciesReference constant="true" species="M_C0937" stoichiometry="1" />
          <speciesReference constant="true" species="M_C0221" stoichiometry="1" />
          <speciesReference constant="true" species="M_C0065" stoichiometry="1" />
        </listOfProducts>
      </reaction>
      <reaction fast="false" id="R_IR00548" name="GDPmannose 4,6-hydro-lyase" reversible="false" fbc:lowerFluxBound="cobra_0_bound" fbc:upperFluxBound="cobra_default_ub">
        <listOfReactants>
          <speciesReference constant="true" species="M_C0081" stoichiometry="1" />
        </listOfReactants>
        <listOfProducts>
          <speciesReference constant="true" species="M_C0884" stoichiometry="1" />
          <speciesReference constant="true" species="M_C0001" stoichiometry="1" />
        </listOfProducts>
      </reaction>
      <reaction fast="false" id="R_IR00495" name="Catechol:oxygen 1,2-oxidoreductase(decyclizing)" reversible="false" fbc:lowerFluxBound="cobra_0_bound" fbc:upperFluxBound="cobra_default_ub">
        <listOfReactants>
          <speciesReference constant="true" species="M_C0075" stoichiometry="1" />
          <speciesReference constant="true" species="M_C0007" stoichiometry="1" />
        </listOfReactants>
        <listOfProducts>
          <speciesReference constant="true" species="M_C1610" stoichiometry="1" />
        </listOfProducts>
      </reaction>
      <reaction fast="false" id="R_IR04284" name="Glutamyl-tRNA synthetase" reversible="false" fbc:lowerFluxBound="cobra_0_bound" fbc:upperFluxBound="cobra_default_ub">
        <listOfReactants>
          <speciesReference constant="true" species="M_C9320" stoichiometry="1" />
          <speciesReference constant="true" species="M_C0002" stoichiometry="1" />
          <speciesReference constant="true" species="M_C0023" stoichiometry="1" />
        </listOfReactants>
        <listOfProducts>
          <speciesReference constant="true" species="M_C9282" stoichiometry="1" />
          <speciesReference constant="true" species="M_C0012" stoichiometry="1" />
          <speciesReference constant="true" species="M_C0018" stoichiometry="1" />
        </listOfProducts>
      </reaction>
      <reaction fast="false" id="R_IR03024" name="2-Phospho-4-(cytidine 5'-diphospho)-2-C-methyl-D-erythritolCMP-lyase (cyclizing)" reversible="false" fbc:lowerFluxBound="cobra_0_bound" fbc:upperFluxBound="cobra_default_ub">
        <listOfReactants>
          <speciesReference constant="true" species="M_C8609" stoichiometry="1" />
        </listOfReactants>
        <listOfProducts>
          <speciesReference constant="true" species="M_C8622" stoichiometry="1" />
          <speciesReference constant="true" species="M_C0046" stoichiometry="1" />
        </listOfProducts>
      </reaction>
      <reaction fast="false" id="R_IR01792" name="Hydroxymethylbilane hydro-lyase(cyclizing)" reversible="false" fbc:lowerFluxBound="cobra_0_bound" fbc:upperFluxBound="cobra_default_ub">
        <listOfReactants>
          <speciesReference constant="true" species="M_C0743" stoichiometry="1" />
        </listOfReactants>
        <listOfProducts>
          <speciesReference constant="true" species="M_C0763" stoichiometry="1" />
          <speciesReference constant="true" species="M_C0001" stoichiometry="1" />
        </listOfProducts>
      </reaction>
      <reaction fast="false" id="R_IR07023" name="Precorrin-6Y:NADP+ oxidoreductase (R)" reversible="false" fbc:lowerFluxBound="cobra_0_bound" fbc:upperFluxBound="cobra_default_ub">
        <listOfReactants>
          <speciesReference constant="true" species="M_C0005" stoichiometry="1" />
          <speciesReference constant="true" species="M_C3667" stoichiometry="1" />
          <speciesReference constant="true" species="M_C0065" stoichiometry="1" />
        </listOfReactants>
        <listOfProducts>
          <speciesReference constant="true" species="M_C0006" stoichiometry="1" />
          <speciesReference constant="true" species="M_C3666" stoichiometry="1" />
        </listOfProducts>
      </reaction>
      <reaction fast="false" id="R_IR01816" name="Uroporphyrinogen-III carboxy-lyase" reversible="false" fbc:lowerFluxBound="cobra_0_bound" fbc:upperFluxBound="cobra_default_ub">
        <listOfReactants>
          <speciesReference constant="true" species="M_C0763" stoichiometry="1" />
          <speciesReference constant="true" species="M_C0065" stoichiometry="4" />
        </listOfReactants>
        <listOfProducts>
          <speciesReference constant="true" species="M_C0011" stoichiometry="4" />
          <speciesReference constant="true" species="M_C2053" stoichiometry="1" />
        </listOfProducts>
      </reaction>
      <reaction fast="false" id="R_IR01357" name="ATP:shikimate 3-phosphotransferase" reversible="false" fbc:lowerFluxBound="cobra_0_bound" fbc:upperFluxBound="cobra_default_ub">
        <listOfReactants>
          <speciesReference constant="true" species="M_C0379" stoichiometry="1" />
          <speciesReference constant="true" species="M_C0002" stoichiometry="1" />
        </listOfReactants>
        <listOfProducts>
          <speciesReference constant="true" species="M_C0008" stoichiometry="1" />
          <speciesReference constant="true" species="M_C2000" stoichiometry="1" />
          <speciesReference constant="true" species="M_C0065" stoichiometry="1" />
        </listOfProducts>
      </reaction>
      <reaction fast="false" id="R_IR00706" name="N-(L-Argininosuccinate) arginie-lyase" reversible="false" fbc:lowerFluxBound="cobra_0_bound" fbc:upperFluxBound="cobra_default_ub">
        <listOfReactants>
          <speciesReference constant="true" species="M_C2126" stoichiometry="1" />
        </listOfReactants>
        <listOfProducts>
          <speciesReference constant="true" species="M_C0104" stoichiometry="1" />
          <speciesReference constant="true" species="M_C0050" stoichiometry="1" />
        </listOfProducts>
      </reaction>
      <reaction fast="false" id="R_IR02345" name="2-(Formamido)-N1-(5-phosphoribosyl)acetamidine cyclo-ligase(ADP-forming)" reversible="false" fbc:lowerFluxBound="cobra_0_bound" fbc:upperFluxBound="cobra_default_ub">
        <listOfReactants>
          <speciesReference constant="true" species="M_C2793" stoichiometry="1" />
          <speciesReference constant="true" species="M_C0002" stoichiometry="1" />
        </listOfReactants>
        <listOfProducts>
          <speciesReference constant="true" species="M_C2114" stoichiometry="1" />
          <speciesReference constant="true" species="M_C0008" stoichiometry="1" />
          <speciesReference constant="true" species="M_C0009" stoichiometry="1" />
          <speciesReference constant="true" species="M_C0065" stoichiometry="2" />
        </listOfProducts>
      </reaction>
      <reaction fast="false" id="R_IR10541" name="Phosphatidylserine decarboxylase (n-C17:0)" reversible="false" fbc:lowerFluxBound="cobra_0_bound" fbc:upperFluxBound="cobra_default_ub">
        <listOfReactants>
          <speciesReference constant="true" species="M_C9738" stoichiometry="1" />
          <speciesReference constant="true" species="M_C0065" stoichiometry="1" />
        </listOfReactants>
        <listOfProducts>
          <speciesReference constant="true" species="M_C9739" stoichiometry="1" />
          <speciesReference constant="true" species="M_C0011" stoichiometry="1" />
        </listOfProducts>
      </reaction>
      <reaction fast="false" id="R_IR01608" name="Trehalose-6-phosphate phosphohydrolase" reversible="false" fbc:lowerFluxBound="cobra_0_bound" fbc:upperFluxBound="cobra_default_ub">
        <listOfReactants>
          <speciesReference constant="true" species="M_C0001" stoichiometry="1" />
          <speciesReference constant="true" species="M_C0513" stoichiometry="1" />
        </listOfReactants>
        <listOfProducts>
          <speciesReference constant="true" species="M_C0782" stoichiometry="1" />
          <speciesReference constant="true" species="M_C0009" stoichiometry="1" />
        </listOfProducts>
      </reaction>
      <reaction fast="false" id="R_IR00124" name="L-Alanine:2-oxoglutarate aminotransferase" reversible="false" fbc:lowerFluxBound="cobra_0_bound" fbc:upperFluxBound="cobra_default_ub">
        <listOfReactants>
          <speciesReference constant="true" species="M_C0024" stoichiometry="1" />
          <speciesReference constant="true" species="M_C0035" stoichiometry="1" />
        </listOfReactants>
        <listOfProducts>
          <speciesReference constant="true" species="M_C0023" stoichiometry="1" />
          <speciesReference constant="true" species="M_C0020" stoichiometry="1" />
        </listOfProducts>
      </reaction>
      <reaction fast="false" id="R_IR10526" name="1-octadec-7-enoyl-sn-glycerol 3-phosphate O-acyltransferase (n-C18:1)" reversible="false" fbc:lowerFluxBound="cobra_0_bound" fbc:upperFluxBound="cobra_default_ub">
        <listOfReactants>
          <speciesReference constant="true" species="M_C9305" stoichiometry="1" />
          <speciesReference constant="true" species="M_C9723" stoichiometry="1" />
        </listOfReactants>
        <listOfProducts>
          <speciesReference constant="true" species="M_C9718" stoichiometry="1" />
          <speciesReference constant="true" species="M_C9262" stoichiometry="1" />
        </listOfProducts>
      </reaction>
      <reaction fast="false" id="R_IR08208" name="S-Aminomethyldihydrolipoylprotein:(6S)-tetrahydrofolateaminomethyltransferase (ammonia-forming) (R)" reversible="false" fbc:lowerFluxBound="cobra_0_bound" fbc:upperFluxBound="cobra_default_ub">
        <listOfReactants>
          <speciesReference constant="true" species="M_C0343" stoichiometry="1" />
          <speciesReference constant="true" species="M_C0001" stoichiometry="1" />
          <speciesReference constant="true" species="M_C0065" stoichiometry="1" />
        </listOfReactants>
        <listOfProducts>
          <speciesReference constant="true" species="M_C2169" stoichiometry="1" />
        </listOfProducts>
      </reaction>
      <reaction fast="false" id="R_IR09692" name="trans,cis-Dodec-2,5-dienoyl-acp 2-reductase" reversible="false" fbc:lowerFluxBound="cobra_0_bound" fbc:upperFluxBound="cobra_default_ub">
        <listOfReactants>
          <speciesReference constant="true" species="M_C0004" stoichiometry="1" />
          <speciesReference constant="true" species="M_C0065" stoichiometry="1" />
          <speciesReference constant="true" species="M_C9440" stoichiometry="1" />
        </listOfReactants>
        <listOfProducts>
          <speciesReference constant="true" species="M_C9441" stoichiometry="1" />
          <speciesReference constant="true" species="M_C0003" stoichiometry="1" />
        </listOfProducts>
      </reaction>
      <reaction fast="false" id="R_IR01974" name="Guanosine 3'-diphosphate 5'-triphosphate 5'-phosphohydrolase" reversible="false" fbc:lowerFluxBound="cobra_0_bound" fbc:upperFluxBound="cobra_default_ub">
        <listOfReactants>
          <speciesReference constant="true" species="M_C0001" stoichiometry="1" />
          <speciesReference constant="true" species="M_C2711" stoichiometry="1" />
        </listOfReactants>
        <listOfProducts>
          <speciesReference constant="true" species="M_C0065" stoichiometry="1" />
          <speciesReference constant="true" species="M_C0889" stoichiometry="1" />
          <speciesReference constant="true" species="M_C0009" stoichiometry="1" />
        </listOfProducts>
      </reaction>
      <reaction fast="false" id="R_IR03879" name="L-Histidinol-phosphate phosphohydrolase" reversible="false" fbc:lowerFluxBound="cobra_0_bound" fbc:upperFluxBound="cobra_default_ub">
        <listOfReactants>
          <speciesReference constant="true" species="M_C0795" stoichiometry="1" />
          <speciesReference constant="true" species="M_C0001" stoichiometry="1" />
        </listOfReactants>
        <listOfProducts>
          <speciesReference constant="true" species="M_C0633" stoichiometry="1" />
          <speciesReference constant="true" species="M_C0009" stoichiometry="1" />
        </listOfProducts>
      </reaction>
      <reaction fast="false" id="R_IR08791" name="GALabc" reversible="false" fbc:lowerFluxBound="cobra_0_bound" fbc:upperFluxBound="cobra_default_ub">
        <listOfReactants>
          <speciesReference constant="true" species="M_EC0106" stoichiometry="1" />
          <speciesReference constant="true" species="M_C0001" stoichiometry="1" />
          <speciesReference constant="true" species="M_C0002" stoichiometry="1" />
        </listOfReactants>
        <listOfProducts>
          <speciesReference constant="true" species="M_C0106" stoichiometry="1" />
          <speciesReference constant="true" species="M_C0008" stoichiometry="1" />
          <speciesReference constant="true" species="M_C0009" stoichiometry="1" />
          <speciesReference constant="true" species="M_C0065" stoichiometry="1" />
        </listOfProducts>
      </reaction>
      <reaction fast="false" id="R_IR06875" name="1-(5'-Phosphoribosyl)-5-amino-4-imidazolecarboxamide +L-Glutamate + D-erythro-1-(Imidazol-4-yl)glycerol 3-phosphate &amp;gt;=&amp;lt; N-(5'-Phospho-D-1'-ribulosylformimino)-5-amino-1-(5''-phospho-D-ribosyl)-4-imidazolecarboxamide + L-Glutamine (R)" reversible="false" fbc:lowerFluxBound="cobra_0_bound" fbc:upperFluxBound="cobra_default_ub">
        <listOfReactants>
          <speciesReference constant="true" species="M_C0052" stoichiometry="1" />
          <speciesReference constant="true" species="M_C2941" stoichiometry="1" />
        </listOfReactants>
        <listOfProducts>
          <speciesReference constant="true" species="M_C2809" stoichiometry="1" />
          <speciesReference constant="true" species="M_C0023" stoichiometry="1" />
          <speciesReference constant="true" species="M_C2817" stoichiometry="1" />
          <speciesReference constant="true" species="M_C0065" stoichiometry="1" />
        </listOfProducts>
      </reaction>
      <reaction fast="false" id="R_IR04350" name="L-LACD2" reversible="false" fbc:lowerFluxBound="cobra_0_bound" fbc:upperFluxBound="cobra_default_ub">
        <listOfReactants>
          <speciesReference constant="true" species="M_C0154" stoichiometry="1" />
          <speciesReference constant="true" species="M_C9314" stoichiometry="1" />
        </listOfReactants>
        <listOfProducts>
          <speciesReference constant="true" species="M_C9315" stoichiometry="1" />
          <speciesReference constant="true" species="M_C0020" stoichiometry="1" />
        </listOfProducts>
      </reaction>
      <reaction fast="false" id="R_IR10570" name="Phosphatidylserine syntase (n-C18:0 18:1)" reversible="false" fbc:lowerFluxBound="cobra_0_bound" fbc:upperFluxBound="cobra_default_ub">
        <listOfReactants>
          <speciesReference constant="true" species="M_C0053" stoichiometry="1" />
          <speciesReference constant="true" species="M_C9763" stoichiometry="1" />
        </listOfReactants>
        <listOfProducts>
          <speciesReference constant="true" species="M_C9767" stoichiometry="1" />
          <speciesReference constant="true" species="M_C0046" stoichiometry="1" />
          <speciesReference constant="true" species="M_C0065" stoichiometry="1" />
        </listOfProducts>
      </reaction>
      <reaction fast="false" id="R_IR04458" name="L-Glutamate:NADP+ oxidoreductase (transaminating) (R)" reversible="false" fbc:lowerFluxBound="cobra_0_bound" fbc:upperFluxBound="cobra_default_ub">
        <listOfReactants>
          <speciesReference constant="true" species="M_C0052" stoichiometry="1" />
          <speciesReference constant="true" species="M_C0005" stoichiometry="1" />
          <speciesReference constant="true" species="M_C0024" stoichiometry="1" />
          <speciesReference constant="true" species="M_C0065" stoichiometry="1" />
        </listOfReactants>
        <listOfProducts>
          <speciesReference constant="true" species="M_C0006" stoichiometry="1" />
          <speciesReference constant="true" species="M_C0023" stoichiometry="2" />
        </listOfProducts>
      </reaction>
      <reaction fast="false" id="R_IR00364" name="Phosphoenolpyruvate:UDP-N-acetyl-D-glucosamine1-carboxyvinyl-transferase" reversible="false" fbc:lowerFluxBound="cobra_0_bound" fbc:upperFluxBound="cobra_default_ub">
        <listOfReactants>
          <speciesReference constant="true" species="M_C0059" stoichiometry="1" />
          <speciesReference constant="true" species="M_C0037" stoichiometry="1" />
        </listOfReactants>
        <listOfProducts>
          <speciesReference constant="true" species="M_C2789" stoichiometry="1" />
          <speciesReference constant="true" species="M_C0009" stoichiometry="1" />
        </listOfProducts>
      </reaction>
      <reaction fast="false" id="R_IR04302" name="phosphoadenylyl-sulfate reductase (thioredoxin)" reversible="false" fbc:lowerFluxBound="cobra_0_bound" fbc:upperFluxBound="cobra_default_ub">
        <listOfReactants>
          <speciesReference constant="true" species="M_C0044" stoichiometry="1" />
          <speciesReference constant="true" species="M_C9319" stoichiometry="1" />
        </listOfReactants>
        <listOfProducts>
          <speciesReference constant="true" species="M_C9318" stoichiometry="1" />
          <speciesReference constant="true" species="M_C0079" stoichiometry="1" />
          <speciesReference constant="true" species="M_C0045" stoichiometry="1" />
          <speciesReference constant="true" species="M_C0065" stoichiometry="2" />
        </listOfProducts>
      </reaction>
      <reaction fast="false" id="R_IR01425" name="ATP:pyridoxal 5'-phosphotransferase" reversible="false" fbc:lowerFluxBound="cobra_0_bound" fbc:upperFluxBound="cobra_default_ub">
        <listOfReactants>
          <speciesReference constant="true" species="M_C0415" stoichiometry="1" />
          <speciesReference constant="true" species="M_C0002" stoichiometry="1" />
        </listOfReactants>
        <listOfProducts>
          <speciesReference constant="true" species="M_C0487" stoichiometry="1" />
          <speciesReference constant="true" species="M_C0008" stoichiometry="1" />
          <speciesReference constant="true" species="M_C0065" stoichiometry="1" />
        </listOfProducts>
      </reaction>
      <reaction fast="false" id="R_IR08944" name="PMDPHT" reversible="false" fbc:lowerFluxBound="cobra_0_bound" fbc:upperFluxBound="cobra_default_ub">
        <listOfReactants>
          <speciesReference constant="true" species="M_C2691" stoichiometry="1" />
          <speciesReference constant="true" species="M_C0001" stoichiometry="1" />
        </listOfReactants>
        <listOfProducts>
          <speciesReference constant="true" species="M_C2847" stoichiometry="1" />
          <speciesReference constant="true" species="M_C0009" stoichiometry="1" />
        </listOfProducts>
      </reaction>
      <reaction fast="false" id="R_IR01445" name="4-Hydroxyphenylpyruvate:oxygen oxidoreductase(hydroxylating,decarboxylating)" reversible="false" fbc:lowerFluxBound="cobra_0_bound" fbc:upperFluxBound="cobra_default_ub">
        <listOfReactants>
          <speciesReference constant="true" species="M_C0007" stoichiometry="1" />
          <speciesReference constant="true" species="M_C0854" stoichiometry="1" />
        </listOfReactants>
        <listOfProducts>
          <speciesReference constant="true" species="M_C0422" stoichiometry="1" />
          <speciesReference constant="true" species="M_C0011" stoichiometry="1" />
        </listOfProducts>
      </reaction>
      <reaction fast="false" id="R_IR10507" name="3-oxoacyl-[acyl-carrier-protein] reductase (n-C16:1)" reversible="false" fbc:lowerFluxBound="cobra_0_bound" fbc:upperFluxBound="cobra_default_ub">
        <listOfReactants>
          <speciesReference constant="true" species="M_C0005" stoichiometry="1" />
          <speciesReference constant="true" species="M_C9703" stoichiometry="1" />
          <speciesReference constant="true" species="M_C0065" stoichiometry="1" />
        </listOfReactants>
        <listOfProducts>
          <speciesReference constant="true" species="M_C0006" stoichiometry="1" />
          <speciesReference constant="true" species="M_C9702" stoichiometry="1" />
        </listOfProducts>
      </reaction>
      <reaction fast="false" id="R_IR09982" name="nickel transport via ABC system" reversible="false" fbc:lowerFluxBound="cobra_0_bound" fbc:upperFluxBound="cobra_default_ub">
        <listOfReactants>
          <speciesReference constant="true" species="M_EC0236" stoichiometry="1" />
          <speciesReference constant="true" species="M_C0002" stoichiometry="1" />
          <speciesReference constant="true" species="M_C0001" stoichiometry="1" />
        </listOfReactants>
        <listOfProducts>
          <speciesReference constant="true" species="M_C0236" stoichiometry="1" />
          <speciesReference constant="true" species="M_C0008" stoichiometry="1" />
          <speciesReference constant="true" species="M_C0009" stoichiometry="1" />
          <speciesReference constant="true" species="M_C0065" stoichiometry="1" />
        </listOfProducts>
      </reaction>
      <reaction fast="false" id="R_IR03708" name="Adenosine aminohydrolase" reversible="false" fbc:lowerFluxBound="cobra_0_bound" fbc:upperFluxBound="cobra_default_ub">
        <listOfReactants>
          <speciesReference constant="true" species="M_C0175" stoichiometry="1" />
          <speciesReference constant="true" species="M_C0001" stoichiometry="1" />
        </listOfReactants>
        <listOfProducts>
          <speciesReference constant="true" species="M_C0013" stoichiometry="1" />
          <speciesReference constant="true" species="M_C0239" stoichiometry="1" />
        </listOfProducts>
      </reaction>
      <reaction fast="false" id="R_IR01886" name="4-Hydroxy-L-proline:NAD+ 5-oxidoreductase" reversible="false" fbc:lowerFluxBound="cobra_0_bound" fbc:upperFluxBound="cobra_default_ub">
        <listOfReactants>
          <speciesReference constant="true" species="M_C0737" stoichiometry="1" />
          <speciesReference constant="true" species="M_C0003" stoichiometry="1" />
        </listOfReactants>
        <listOfProducts>
          <speciesReference constant="true" species="M_C0004" stoichiometry="1" />
          <speciesReference constant="true" species="M_C2597" stoichiometry="1" />
          <speciesReference constant="true" species="M_C0065" stoichiometry="1" />
        </listOfProducts>
      </reaction>
      <reaction fast="false" id="R_IR10571" name="Phosphatidylserine decarboxylase (n-C18:0 18:1)" reversible="false" fbc:lowerFluxBound="cobra_0_bound" fbc:upperFluxBound="cobra_default_ub">
        <listOfReactants>
          <speciesReference constant="true" species="M_C9767" stoichiometry="1" />
          <speciesReference constant="true" species="M_C0065" stoichiometry="1" />
        </listOfReactants>
        <listOfProducts>
          <speciesReference constant="true" species="M_C0011" stoichiometry="1" />
          <speciesReference constant="true" species="M_C9768" stoichiometry="1" />
        </listOfProducts>
      </reaction>
      <reaction fast="false" id="R_IR02434" name="Succinyl-CoA:2,3,4,5-tetrahydropyridine-2-carboxylateN-succinyltransferase" reversible="false" fbc:lowerFluxBound="cobra_0_bound" fbc:upperFluxBound="cobra_default_ub">
        <listOfReactants>
          <speciesReference constant="true" species="M_C2429" stoichiometry="1" />
          <speciesReference constant="true" species="M_C0076" stoichiometry="1" />
          <speciesReference constant="true" species="M_C0001" stoichiometry="1" />
        </listOfReactants>
        <listOfProducts>
          <speciesReference constant="true" species="M_C2695" stoichiometry="1" />
          <speciesReference constant="true" species="M_C0010" stoichiometry="1" />
        </listOfProducts>
      </reaction>
      <reaction fast="false" id="R_IR10494" name="Tetradecanoyl-[acyl-carrier protein]:malonyl-CoA C-acyltransferase(decarboxylating, oxoacyl- and enoyl-reducing)" reversible="false" fbc:lowerFluxBound="cobra_0_bound" fbc:upperFluxBound="cobra_default_ub">
        <listOfReactants>
          <speciesReference constant="true" species="M_C0004" stoichiometry="1" />
          <speciesReference constant="true" species="M_C9687" stoichiometry="1" />
          <speciesReference constant="true" species="M_C0065" stoichiometry="1" />
        </listOfReactants>
        <listOfProducts>
          <speciesReference constant="true" species="M_C9302" stoichiometry="1" />
          <speciesReference constant="true" species="M_C0003" stoichiometry="1" />
        </listOfProducts>
      </reaction>
      <reaction fast="false" id="R_IR09658" name="Octanoyl-[acyl-carrier protein]:malonyl-CoA C-acyltransferase(decarboxylating, oxoacyl- and enoyl-reducing and thioester-hydrolysing)" reversible="false" fbc:lowerFluxBound="cobra_0_bound" fbc:upperFluxBound="cobra_default_ub">
        <listOfReactants>
          <speciesReference constant="true" species="M_C0004" stoichiometry="1" />
          <speciesReference constant="true" species="M_C9387" stoichiometry="1" />
          <speciesReference constant="true" species="M_C0065" stoichiometry="1" />
        </listOfReactants>
        <listOfProducts>
          <speciesReference constant="true" species="M_C9385" stoichiometry="1" />
          <speciesReference constant="true" species="M_C0003" stoichiometry="1" />
        </listOfProducts>
      </reaction>
      <reaction fast="false" id="R_IR04169" name="GTP 7,8-8,9-dihydrolase" reversible="false" fbc:lowerFluxBound="cobra_0_bound" fbc:upperFluxBound="cobra_default_ub">
        <listOfReactants>
          <speciesReference constant="true" species="M_C3449" stoichiometry="1" />
        </listOfReactants>
        <listOfProducts>
          <speciesReference constant="true" species="M_C3576" stoichiometry="1" />
        </listOfProducts>
      </reaction>
      <reaction fast="false" id="R_IR02265" name="Phosphoribosyl-AMP 1,6-hydrolase" reversible="false" fbc:lowerFluxBound="cobra_0_bound" fbc:upperFluxBound="cobra_default_ub">
        <listOfReactants>
          <speciesReference constant="true" species="M_C0001" stoichiometry="1" />
          <speciesReference constant="true" species="M_C1751" stoichiometry="1" />
        </listOfReactants>
        <listOfProducts>
          <speciesReference constant="true" species="M_C2933" stoichiometry="1" />
          <speciesReference constant="true" species="M_C0065" stoichiometry="4" />
        </listOfProducts>
      </reaction>
      <reaction fast="false" id="R_IR00523" name="sn-Glycerol-3-phosphate:(acceptor) 2-oxidoreductase" reversible="false" fbc:lowerFluxBound="cobra_0_bound" fbc:upperFluxBound="cobra_default_ub">
        <listOfReactants>
          <speciesReference constant="true" species="M_C0015" stoichiometry="1" />
          <speciesReference constant="true" species="M_C0078" stoichiometry="1" />
        </listOfReactants>
        <listOfProducts>
          <speciesReference constant="true" species="M_C0964" stoichiometry="1" />
          <speciesReference constant="true" species="M_C0093" stoichiometry="1" />
        </listOfProducts>
      </reaction>
      <reaction fast="false" id="R_IR03823" name="L-Aspartate-4-semialdehyde hydro-lyase (adding pyruvate andcyclizing)" reversible="false" fbc:lowerFluxBound="cobra_0_bound" fbc:upperFluxBound="cobra_default_ub">
        <listOfReactants>
          <speciesReference constant="true" species="M_C0341" stoichiometry="1" />
          <speciesReference constant="true" species="M_C0020" stoichiometry="1" />
        </listOfReactants>
        <listOfProducts>
          <speciesReference constant="true" species="M_C2093" stoichiometry="1" />
          <speciesReference constant="true" species="M_C0001" stoichiometry="2" />
          <speciesReference constant="true" species="M_C0065" stoichiometry="1" />
        </listOfProducts>
      </reaction>
      <reaction fast="false" id="R_IR03975" name="2-Aminomuconate semialdehyde:NAD+ 6-oxidoreductase" reversible="false" fbc:lowerFluxBound="cobra_0_bound" fbc:upperFluxBound="cobra_default_ub">
        <listOfReactants>
          <speciesReference constant="true" species="M_C2348" stoichiometry="1" />
          <speciesReference constant="true" species="M_C0001" stoichiometry="1" />
          <speciesReference constant="true" species="M_C0003" stoichiometry="1" />
        </listOfReactants>
        <listOfProducts>
          <speciesReference constant="true" species="M_C0004" stoichiometry="1" />
          <speciesReference constant="true" species="M_C1475" stoichiometry="1" />
          <speciesReference constant="true" species="M_C0065" stoichiometry="1" />
        </listOfProducts>
      </reaction>
      <reaction fast="false" id="R_IR03881" name="ATP:pantothenate 4'-phosphotransferase" reversible="false" fbc:lowerFluxBound="cobra_0_bound" fbc:upperFluxBound="cobra_default_ub">
        <listOfReactants>
          <speciesReference constant="true" species="M_C0636" stoichiometry="1" />
          <speciesReference constant="true" species="M_C0002" stoichiometry="1" />
        </listOfReactants>
        <listOfProducts>
          <speciesReference constant="true" species="M_C0008" stoichiometry="1" />
          <speciesReference constant="true" species="M_C2174" stoichiometry="1" />
          <speciesReference constant="true" species="M_C0065" stoichiometry="1" />
        </listOfProducts>
      </reaction>
      <reaction fast="false" id="R_IR09683" name="Hexadecanoyl-[acyl-carrier protein:malonyl-CoA C-acyltransferase(decarboxylating, oxoacyl- and enoyl-reducing and thioester-hydrolysing)" reversible="false" fbc:lowerFluxBound="cobra_0_bound" fbc:upperFluxBound="cobra_default_ub">
        <listOfReactants>
          <speciesReference constant="true" species="M_C9285" stoichiometry="1" />
          <speciesReference constant="true" species="M_C0004" stoichiometry="1" />
          <speciesReference constant="true" species="M_C0065" stoichiometry="1" />
        </listOfReactants>
        <listOfProducts>
          <speciesReference constant="true" species="M_C9307" stoichiometry="1" />
          <speciesReference constant="true" species="M_C0003" stoichiometry="1" />
        </listOfProducts>
      </reaction>
      <reaction fast="false" id="R_IR01555" name="4-Hydroxyphenylacetate,NADH:oxygen oxidoreductase (3-hydroxylating)" reversible="false" fbc:lowerFluxBound="cobra_0_bound" fbc:upperFluxBound="cobra_default_ub">
        <listOfReactants>
          <speciesReference constant="true" species="M_C0004" stoichiometry="1" />
          <speciesReference constant="true" species="M_C0483" stoichiometry="1" />
          <speciesReference constant="true" species="M_C0007" stoichiometry="1" />
        </listOfReactants>
        <listOfProducts>
          <speciesReference constant="true" species="M_C0840" stoichiometry="1" />
          <speciesReference constant="true" species="M_C0001" stoichiometry="1" />
          <speciesReference constant="true" species="M_C0003" stoichiometry="1" />
        </listOfProducts>
      </reaction>
      <reaction fast="false" id="R_IR00119" name="5-Oxoproline amidohydrolase (ATP-hydrolysing)" reversible="false" fbc:lowerFluxBound="cobra_0_bound" fbc:upperFluxBound="cobra_default_ub">
        <listOfReactants>
          <speciesReference constant="true" species="M_C1278" stoichiometry="1" />
          <speciesReference constant="true" species="M_C0001" stoichiometry="2" />
          <speciesReference constant="true" species="M_C0002" stoichiometry="1" />
        </listOfReactants>
        <listOfProducts>
          <speciesReference constant="true" species="M_C0008" stoichiometry="1" />
          <speciesReference constant="true" species="M_C0009" stoichiometry="1" />
          <speciesReference constant="true" species="M_C0023" stoichiometry="1" />
        </listOfProducts>
      </reaction>
      <reaction fast="false" id="R_IR01460" name="Phenylacetate:CoA ligase" reversible="false" fbc:lowerFluxBound="cobra_0_bound" fbc:upperFluxBound="cobra_default_ub">
        <listOfReactants>
          <speciesReference constant="true" species="M_C4345" stoichiometry="1" />
          <speciesReference constant="true" species="M_C0002" stoichiometry="1" />
          <speciesReference constant="true" species="M_C0010" stoichiometry="1" />
        </listOfReactants>
        <listOfProducts>
          <speciesReference constant="true" species="M_C0449" stoichiometry="1" />
          <speciesReference constant="true" species="M_C0012" stoichiometry="1" />
          <speciesReference constant="true" species="M_C0018" stoichiometry="1" />
        </listOfProducts>
      </reaction>
      <reaction fast="false" id="R_IR00244" name="Isocitrate glyoxylate-lyase" reversible="false" fbc:lowerFluxBound="cobra_0_bound" fbc:upperFluxBound="cobra_default_ub">
        <listOfReactants>
          <speciesReference constant="true" species="M_C0254" stoichiometry="1" />
        </listOfReactants>
        <listOfProducts>
          <speciesReference constant="true" species="M_C0040" stoichiometry="1" />
          <speciesReference constant="true" species="M_C0036" stoichiometry="1" />
        </listOfProducts>
      </reaction>
      <reaction fast="false" id="R_IR10584" name="N-octanoyl-L-homoserine lactone synthase" reversible="false" fbc:lowerFluxBound="cobra_0_bound" fbc:upperFluxBound="cobra_default_ub">
        <listOfReactants>
          <speciesReference constant="true" species="M_C0017" stoichiometry="1" />
          <speciesReference constant="true" species="M_C9385" stoichiometry="1" />
        </listOfReactants>
        <listOfProducts>
          <speciesReference constant="true" species="M_C0143" stoichiometry="1" />
          <speciesReference constant="true" species="M_C9783" stoichiometry="1" />
          <speciesReference constant="true" species="M_C9262" stoichiometry="1" />
          <speciesReference constant="true" species="M_C0065" stoichiometry="1" />
        </listOfProducts>
      </reaction>
      <reaction fast="false" id="R_IR10511" name="1-hexadec-7-enoyl-sn-glycerol 3-phosphate O-acyltransferase (n-C16:1)" reversible="false" fbc:lowerFluxBound="cobra_0_bound" fbc:upperFluxBound="cobra_default_ub">
        <listOfReactants>
          <speciesReference constant="true" species="M_C9700" stoichiometry="1" />
          <speciesReference constant="true" species="M_C9285" stoichiometry="1" />
        </listOfReactants>
        <listOfProducts>
          <speciesReference constant="true" species="M_C9262" stoichiometry="1" />
          <speciesReference constant="true" species="M_C9699" stoichiometry="1" />
        </listOfProducts>
      </reaction>
      <reaction fast="false" id="R_IR10539" name="CDP-diacylglycerol synthetase (n-C17:0)" reversible="false" fbc:lowerFluxBound="cobra_0_bound" fbc:upperFluxBound="cobra_default_ub">
        <listOfReactants>
          <speciesReference constant="true" species="M_C9735" stoichiometry="1" />
          <speciesReference constant="true" species="M_C0051" stoichiometry="1" />
          <speciesReference constant="true" species="M_C0065" stoichiometry="1" />
        </listOfReactants>
        <listOfProducts>
          <speciesReference constant="true" species="M_C9737" stoichiometry="1" />
          <speciesReference constant="true" species="M_C0012" stoichiometry="1" />
        </listOfProducts>
      </reaction>
      <reaction fast="false" id="R_IR10560" name="Phosphatidylserine decarboxylase (n-C16:0 16:1)" reversible="false" fbc:lowerFluxBound="cobra_0_bound" fbc:upperFluxBound="cobra_default_ub">
        <listOfReactants>
          <speciesReference constant="true" species="M_C9756" stoichiometry="1" />
          <speciesReference constant="true" species="M_C0065" stoichiometry="1" />
        </listOfReactants>
        <listOfProducts>
          <speciesReference constant="true" species="M_C9757" stoichiometry="1" />
          <speciesReference constant="true" species="M_C0011" stoichiometry="1" />
        </listOfProducts>
      </reaction>
      <reaction fast="false" id="R_IR08895" name="1-hydroxy-2-methyl-2-(E)-butenyl 4-diphosphate reductase (dmpp)" reversible="false" fbc:lowerFluxBound="cobra_0_bound" fbc:upperFluxBound="cobra_default_ub">
        <listOfReactants>
          <speciesReference constant="true" species="M_C0004" stoichiometry="1" />
          <speciesReference constant="true" species="M_C8935" stoichiometry="1" />
          <speciesReference constant="true" species="M_C0065" stoichiometry="1" />
        </listOfReactants>
        <listOfProducts>
          <speciesReference constant="true" species="M_C0001" stoichiometry="1" />
          <speciesReference constant="true" species="M_C0194" stoichiometry="1" />
          <speciesReference constant="true" species="M_C0003" stoichiometry="1" />
        </listOfProducts>
      </reaction>
      <reaction fast="false" id="R_IR10513" name="Phosphatidylglycerol synthase (n-C16:1)" reversible="false" fbc:lowerFluxBound="cobra_0_bound" fbc:upperFluxBound="cobra_default_ub">
        <listOfReactants>
          <speciesReference constant="true" species="M_C0078" stoichiometry="1" />
          <speciesReference constant="true" species="M_C9698" stoichiometry="1" />
        </listOfReactants>
        <listOfProducts>
          <speciesReference constant="true" species="M_C9712" stoichiometry="1" />
          <speciesReference constant="true" species="M_C0046" stoichiometry="1" />
          <speciesReference constant="true" species="M_C0065" stoichiometry="1" />
        </listOfProducts>
      </reaction>
      <reaction fast="false" id="R_IR01585" name="UDPglucose:D-glucose-6-phosphate 1-alpha-D-glucosyltransferase" reversible="false" fbc:lowerFluxBound="cobra_0_bound" fbc:upperFluxBound="cobra_default_ub">
        <listOfReactants>
          <speciesReference constant="true" species="M_C0026" stoichiometry="1" />
          <speciesReference constant="true" species="M_C0077" stoichiometry="1" />
        </listOfReactants>
        <listOfProducts>
          <speciesReference constant="true" species="M_C0014" stoichiometry="1" />
          <speciesReference constant="true" species="M_C0513" stoichiometry="1" />
        </listOfProducts>
      </reaction>
      <reaction fast="false" id="R_IR01040" name="Propanoyl-CoA:carbon-dioxide ligase (ADP-forming)" reversible="false" fbc:lowerFluxBound="cobra_0_bound" fbc:upperFluxBound="cobra_default_ub">
        <listOfReactants>
          <speciesReference constant="true" species="M_C0084" stoichiometry="1" />
          <speciesReference constant="true" species="M_C0234" stoichiometry="1" />
          <speciesReference constant="true" species="M_C0002" stoichiometry="1" />
        </listOfReactants>
        <listOfProducts>
          <speciesReference constant="true" species="M_C0509" stoichiometry="1" />
          <speciesReference constant="true" species="M_C0008" stoichiometry="1" />
          <speciesReference constant="true" species="M_C0009" stoichiometry="1" />
          <speciesReference constant="true" species="M_C0065" stoichiometry="1" />
        </listOfProducts>
      </reaction>
      <reaction fast="false" id="R_IR10556" name="Phosphatidylglycerol synthase (n-C16:0 16:1)" reversible="false" fbc:lowerFluxBound="cobra_0_bound" fbc:upperFluxBound="cobra_default_ub">
        <listOfReactants>
          <speciesReference constant="true" species="M_C9752" stoichiometry="1" />
          <speciesReference constant="true" species="M_C0078" stoichiometry="1" />
        </listOfReactants>
        <listOfProducts>
          <speciesReference constant="true" species="M_C9753" stoichiometry="1" />
          <speciesReference constant="true" species="M_C0046" stoichiometry="1" />
          <speciesReference constant="true" species="M_C0065" stoichiometry="1" />
        </listOfProducts>
      </reaction>
      <reaction fast="false" id="R_IR00246" name="L-Aspartate + Oxygen &amp;gt;=&amp;lt; Iminoaspartate + H2O2" reversible="false" fbc:lowerFluxBound="cobra_0_bound" fbc:upperFluxBound="cobra_default_ub">
        <listOfReactants>
          <speciesReference constant="true" species="M_C0041" stoichiometry="1" />
          <speciesReference constant="true" species="M_C0007" stoichiometry="1" />
        </listOfReactants>
        <listOfProducts>
          <speciesReference constant="true" species="M_C3404" stoichiometry="1" />
          <speciesReference constant="true" species="M_C0025" stoichiometry="1" />
        </listOfProducts>
      </reaction>
      <reaction fast="false" id="R_IR10495" name="glycerol-3-phosphate acyltransferase (C16:0)" reversible="false" fbc:lowerFluxBound="cobra_0_bound" fbc:upperFluxBound="cobra_default_ub">
        <listOfReactants>
          <speciesReference constant="true" species="M_C9307" stoichiometry="1" />
          <speciesReference constant="true" species="M_C0078" stoichiometry="1" />
        </listOfReactants>
        <listOfProducts>
          <speciesReference constant="true" species="M_C9688" stoichiometry="1" />
          <speciesReference constant="true" species="M_C9262" stoichiometry="1" />
        </listOfProducts>
      </reaction>
      <reaction fast="false" id="R_IR00999" name="NADH:6,7-dihydropteridine oxidoreductase" reversible="false" fbc:lowerFluxBound="cobra_0_bound" fbc:upperFluxBound="cobra_default_ub">
        <listOfReactants>
          <speciesReference constant="true" species="M_C0004" stoichiometry="1" />
          <speciesReference constant="true" species="M_C0223" stoichiometry="1" />
          <speciesReference constant="true" species="M_C0065" stoichiometry="1" />
        </listOfReactants>
        <listOfProducts>
          <speciesReference constant="true" species="M_C0225" stoichiometry="1" />
          <speciesReference constant="true" species="M_C0003" stoichiometry="1" />
        </listOfProducts>
      </reaction>
      <reaction fast="false" id="R_IR00061" name="ATP maintenance requirement" reversible="false" fbc:lowerFluxBound="R_IR00061_lower_bound" fbc:upperFluxBound="R_IR00061_upper_bound">
        <listOfReactants>
          <speciesReference constant="true" species="M_C0001" stoichiometry="1" />
          <speciesReference constant="true" species="M_C0002" stoichiometry="1" />
        </listOfReactants>
        <listOfProducts>
          <speciesReference constant="true" species="M_C0008" stoichiometry="1" />
          <speciesReference constant="true" species="M_C0009" stoichiometry="1" />
          <speciesReference constant="true" species="M_C0065" stoichiometry="1" />
        </listOfProducts>
      </reaction>
      <reaction fast="false" id="R_IR08762" name="Potassium ABC transporter" reversible="false" fbc:lowerFluxBound="cobra_0_bound" fbc:upperFluxBound="cobra_default_ub">
        <listOfReactants>
          <speciesReference constant="true" species="M_EC0197" stoichiometry="1" />
          <speciesReference constant="true" species="M_C0002" stoichiometry="1" />
          <speciesReference constant="true" species="M_C0001" stoichiometry="1" />
        </listOfReactants>
        <listOfProducts>
          <speciesReference constant="true" species="M_C0009" stoichiometry="1" />
          <speciesReference constant="true" species="M_C0008" stoichiometry="1" />
          <speciesReference constant="true" species="M_C0197" stoichiometry="1" />
          <speciesReference constant="true" species="M_C0065" stoichiometry="1" />
        </listOfProducts>
      </reaction>
      <reaction fast="false" id="R_IR10546" name="UDP-glucuronate + NAD+ &amp;gt;=&amp;lt; UDP-L-Ara4O + CO2 + NADH + H+" reversible="false" fbc:lowerFluxBound="cobra_0_bound" fbc:upperFluxBound="cobra_default_ub">
        <listOfReactants>
          <speciesReference constant="true" species="M_C0140" stoichiometry="1" />
          <speciesReference constant="true" species="M_C0003" stoichiometry="1" />
        </listOfReactants>
        <listOfProducts>
          <speciesReference constant="true" species="M_C0004" stoichiometry="1" />
          <speciesReference constant="true" species="M_C0065" stoichiometry="1" />
          <speciesReference constant="true" species="M_C0011" stoichiometry="1" />
          <speciesReference constant="true" species="M_C9743" stoichiometry="1" />
        </listOfProducts>
      </reaction>
      <reaction fast="false" id="R_IR08767" name="ILEabc" reversible="false" fbc:lowerFluxBound="cobra_0_bound" fbc:upperFluxBound="cobra_default_ub">
        <listOfReactants>
          <speciesReference constant="true" species="M_EC0317" stoichiometry="1" />
          <speciesReference constant="true" species="M_C0001" stoichiometry="1" />
          <speciesReference constant="true" species="M_C0002" stoichiometry="1" />
        </listOfReactants>
        <listOfProducts>
          <speciesReference constant="true" species="M_C0317" stoichiometry="1" />
          <speciesReference constant="true" species="M_C0008" stoichiometry="1" />
          <speciesReference constant="true" species="M_C0009" stoichiometry="1" />
          <speciesReference constant="true" species="M_C0065" stoichiometry="1" />
        </listOfProducts>
      </reaction>
      <reaction fast="false" id="R_IR00579" name="Propanoyl-CoA:(acceptor) 2,3-oxidoreductase" reversible="false" fbc:lowerFluxBound="cobra_0_bound" fbc:upperFluxBound="cobra_default_ub">
        <listOfReactants>
          <speciesReference constant="true" species="M_C0084" stoichiometry="1" />
          <speciesReference constant="true" species="M_C0015" stoichiometry="1" />
          <speciesReference constant="true" species="M_C0065" stoichiometry="4" />
        </listOfReactants>
        <listOfProducts>
          <speciesReference constant="true" species="M_C0964" stoichiometry="1" />
          <speciesReference constant="true" species="M_C0655" stoichiometry="1" />
        </listOfProducts>
      </reaction>
      <reaction fast="false" id="R_IR08789" name="L-methionine transport via ABC system" reversible="false" fbc:lowerFluxBound="cobra_0_bound" fbc:upperFluxBound="cobra_default_ub">
        <listOfReactants>
          <speciesReference constant="true" species="M_EC0058" stoichiometry="1" />
          <speciesReference constant="true" species="M_C0001" stoichiometry="1" />
          <speciesReference constant="true" species="M_C0002" stoichiometry="1" />
        </listOfReactants>
        <listOfProducts>
          <speciesReference constant="true" species="M_C0058" stoichiometry="1" />
          <speciesReference constant="true" species="M_C0008" stoichiometry="1" />
          <speciesReference constant="true" species="M_C0009" stoichiometry="1" />
          <speciesReference constant="true" species="M_C0065" stoichiometry="1" />
        </listOfProducts>
      </reaction>
      <reaction fast="false" id="R_IR00341" name="ATP:thiamin-phosphate phosphotransferase" reversible="false" fbc:lowerFluxBound="cobra_0_bound" fbc:upperFluxBound="cobra_default_ub">
        <listOfReactants>
          <speciesReference constant="true" species="M_C0781" stoichiometry="1" />
          <speciesReference constant="true" species="M_C0002" stoichiometry="1" />
        </listOfReactants>
        <listOfProducts>
          <speciesReference constant="true" species="M_C0008" stoichiometry="1" />
          <speciesReference constant="true" species="M_C0055" stoichiometry="1" />
        </listOfProducts>
      </reaction>
      <reaction fast="false" id="R_IR00438" name="Acetyl-CoA:carbon-dioxide ligase (ADP-forming)" reversible="false" fbc:lowerFluxBound="cobra_0_bound" fbc:upperFluxBound="cobra_default_ub">
        <listOfReactants>
          <speciesReference constant="true" species="M_C0234" stoichiometry="1" />
          <speciesReference constant="true" species="M_C0022" stoichiometry="1" />
          <speciesReference constant="true" species="M_C0002" stoichiometry="1" />
        </listOfReactants>
        <listOfProducts>
          <speciesReference constant="true" species="M_C0068" stoichiometry="1" />
          <speciesReference constant="true" species="M_C0008" stoichiometry="1" />
          <speciesReference constant="true" species="M_C0009" stoichiometry="1" />
          <speciesReference constant="true" species="M_C0065" stoichiometry="1" />
        </listOfProducts>
      </reaction>
      <reaction fast="false" id="R_IR10553" name="4-amino-4-deoxy-L-arabinotransferase (LPS lipid A modification)" reversible="false" fbc:lowerFluxBound="cobra_0_bound" fbc:upperFluxBound="cobra_default_ub">
        <listOfReactants>
          <speciesReference constant="true" species="M_C9748" stoichiometry="1" />
          <speciesReference constant="true" species="M_C9749" stoichiometry="1" />
        </listOfReactants>
        <listOfProducts>
          <speciesReference constant="true" species="M_C0280" stoichiometry="1" />
          <speciesReference constant="true" species="M_C9750" stoichiometry="1" />
        </listOfProducts>
      </reaction>
      <reaction fast="false" id="R_IR03586" name="IMP:NAD+ oxidoreductase" reversible="false" fbc:lowerFluxBound="cobra_0_bound" fbc:upperFluxBound="cobra_default_ub">
        <listOfReactants>
          <speciesReference constant="true" species="M_C0112" stoichiometry="1" />
          <speciesReference constant="true" species="M_C0001" stoichiometry="1" />
          <speciesReference constant="true" species="M_C0003" stoichiometry="1" />
        </listOfReactants>
        <listOfProducts>
          <speciesReference constant="true" species="M_C0004" stoichiometry="1" />
          <speciesReference constant="true" species="M_C0491" stoichiometry="1" />
          <speciesReference constant="true" species="M_C0065" stoichiometry="1" />
        </listOfProducts>
      </reaction>
      <reaction fast="false" id="R_IR01458" name="Phenylacetaldehyde:NAD+ oxidoreductase" reversible="false" fbc:lowerFluxBound="cobra_0_bound" fbc:upperFluxBound="cobra_default_ub">
        <listOfReactants>
          <speciesReference constant="true" species="M_C0001" stoichiometry="1" />
          <speciesReference constant="true" species="M_C0460" stoichiometry="1" />
          <speciesReference constant="true" species="M_C0003" stoichiometry="1" />
        </listOfReactants>
        <listOfProducts>
          <speciesReference constant="true" species="M_C0004" stoichiometry="1" />
          <speciesReference constant="true" species="M_C4345" stoichiometry="1" />
          <speciesReference constant="true" species="M_C0065" stoichiometry="2" />
        </listOfProducts>
      </reaction>
      <reaction fast="false" id="R_IR01832" name="Coproporphyrinogen:oxygen oxidoreductase(decarboxylating)" reversible="false" fbc:lowerFluxBound="cobra_0_bound" fbc:upperFluxBound="cobra_default_ub">
        <listOfReactants>
          <speciesReference constant="true" species="M_C0007" stoichiometry="1" />
          <speciesReference constant="true" species="M_C2053" stoichiometry="1" />
          <speciesReference constant="true" species="M_C0065" stoichiometry="2" />
        </listOfReactants>
        <listOfProducts>
          <speciesReference constant="true" species="M_C0780" stoichiometry="1" />
          <speciesReference constant="true" species="M_C0001" stoichiometry="2" />
          <speciesReference constant="true" species="M_C0011" stoichiometry="2" />
        </listOfProducts>
      </reaction>
      <reaction fast="false" id="R_IR00508" name="Succinyl-CoA:L-arginine N2-succinyltransferase" reversible="false" fbc:lowerFluxBound="cobra_0_bound" fbc:upperFluxBound="cobra_default_ub">
        <listOfReactants>
          <speciesReference constant="true" species="M_C0050" stoichiometry="1" />
          <speciesReference constant="true" species="M_C0076" stoichiometry="1" />
        </listOfReactants>
        <listOfProducts>
          <speciesReference constant="true" species="M_C2073" stoichiometry="1" />
          <speciesReference constant="true" species="M_C0065" stoichiometry="1" />
          <speciesReference constant="true" species="M_C0010" stoichiometry="1" />
        </listOfProducts>
      </reaction>
      <reaction fast="false" id="R_IR10521" name="3-oxoacyl-[acyl-carrier-protein] synthase (n-C18:1)" reversible="false" fbc:lowerFluxBound="cobra_0_bound" fbc:upperFluxBound="cobra_default_ub">
        <listOfReactants>
          <speciesReference constant="true" species="M_C9285" stoichiometry="1" />
          <speciesReference constant="true" species="M_C9297" stoichiometry="1" />
          <speciesReference constant="true" species="M_C0065" stoichiometry="1" />
        </listOfReactants>
        <listOfProducts>
          <speciesReference constant="true" species="M_C9722" stoichiometry="1" />
          <speciesReference constant="true" species="M_C9262" stoichiometry="1" />
          <speciesReference constant="true" species="M_C0011" stoichiometry="1" />
        </listOfProducts>
      </reaction>
      <reaction fast="false" id="R_IR05515" name="(S)-Mevalonate:NAD+ oxidoreductase (CoA-acetylating) (R)" reversible="false" fbc:lowerFluxBound="cobra_0_bound" fbc:upperFluxBound="cobra_default_ub">
        <listOfReactants>
          <speciesReference constant="true" species="M_C0286" stoichiometry="1" />
          <speciesReference constant="true" species="M_C0004" stoichiometry="2" />
        </listOfReactants>
        <listOfProducts>
          <speciesReference constant="true" species="M_C0003" stoichiometry="2" />
          <speciesReference constant="true" species="M_C1406" stoichiometry="1" />
          <speciesReference constant="true" species="M_C0010" stoichiometry="1" />
        </listOfProducts>
      </reaction>
      <reaction fast="false" id="R_IR08827" name="SUCpts" reversible="false" fbc:lowerFluxBound="cobra_0_bound" fbc:upperFluxBound="cobra_default_ub">
        <listOfReactants>
          <speciesReference constant="true" species="M_C0059" stoichiometry="1" />
          <speciesReference constant="true" species="M_EC0074" stoichiometry="1" />
        </listOfReactants>
        <listOfProducts>
          <speciesReference constant="true" species="M_C1671" stoichiometry="1" />
          <speciesReference constant="true" species="M_C0020" stoichiometry="1" />
        </listOfProducts>
      </reaction>
      <reaction fast="false" id="R_IR04285" name="glutamyl-tRNA reductase" reversible="false" fbc:lowerFluxBound="cobra_0_bound" fbc:upperFluxBound="cobra_default_ub">
        <listOfReactants>
          <speciesReference constant="true" species="M_C0005" stoichiometry="1" />
          <speciesReference constant="true" species="M_C9282" stoichiometry="1" />
          <speciesReference constant="true" species="M_C0065" stoichiometry="1" />
        </listOfReactants>
        <listOfProducts>
          <speciesReference constant="true" species="M_C0006" stoichiometry="1" />
          <speciesReference constant="true" species="M_C2309" stoichiometry="1" />
          <speciesReference constant="true" species="M_C9320" stoichiometry="1" />
        </listOfProducts>
      </reaction>
      <reaction fast="false" id="R_IR10530" name="Phosphatidylserine decarboxylase (n-C18:1)" reversible="false" fbc:lowerFluxBound="cobra_0_bound" fbc:upperFluxBound="cobra_default_ub">
        <listOfReactants>
          <speciesReference constant="true" species="M_C9717" stoichiometry="1" />
          <speciesReference constant="true" species="M_C0065" stoichiometry="1" />
        </listOfReactants>
        <listOfProducts>
          <speciesReference constant="true" species="M_C9716" stoichiometry="1" />
          <speciesReference constant="true" species="M_C0011" stoichiometry="1" />
        </listOfProducts>
      </reaction>
      <reaction fast="false" id="R_IR00765" name="L-Valine:NADP+ oxidoreductase (deaminating)" reversible="false" fbc:lowerFluxBound="cobra_0_bound" fbc:upperFluxBound="cobra_default_ub">
        <listOfReactants>
          <speciesReference constant="true" species="M_C0006" stoichiometry="1" />
          <speciesReference constant="true" species="M_C0001" stoichiometry="1" />
          <speciesReference constant="true" species="M_C0151" stoichiometry="1" />
        </listOfReactants>
        <listOfProducts>
          <speciesReference constant="true" species="M_C0005" stoichiometry="1" />
          <speciesReference constant="true" species="M_C0121" stoichiometry="1" />
          <speciesReference constant="true" species="M_C0013" stoichiometry="1" />
        </listOfProducts>
      </reaction>
      <reaction fast="false" id="R_IR10028" name="probable AGCS sodium/alanine/glycine symporter" reversible="false" fbc:lowerFluxBound="cobra_0_bound" fbc:upperFluxBound="cobra_default_ub">
        <listOfReactants>
          <speciesReference constant="true" species="M_EC0954" stoichiometry="1" />
          <speciesReference constant="true" species="M_EC0033" stoichiometry="1" />
        </listOfReactants>
        <listOfProducts>
          <speciesReference constant="true" species="M_C0954" stoichiometry="1" />
          <speciesReference constant="true" species="M_C0033" stoichiometry="1" />
        </listOfProducts>
      </reaction>
      <reaction fast="false" id="R_IR02521" name="UDP-2,3-bis(3-hydroxytetradecanoyl)-beta-D-glucosamine:2,3-bis-(3-hydroxytetradecanoyl)-beta-D-glucosaminyl-1-phosphate" reversible="false" fbc:lowerFluxBound="cobra_0_bound" fbc:upperFluxBound="cobra_default_ub">
        <listOfReactants>
          <speciesReference constant="true" species="M_C2891" stoichiometry="1" />
          <speciesReference constant="true" species="M_C2801" stoichiometry="1" />
        </listOfReactants>
        <listOfProducts>
          <speciesReference constant="true" species="M_C0014" stoichiometry="1" />
          <speciesReference constant="true" species="M_C2945" stoichiometry="1" />
          <speciesReference constant="true" species="M_C0065" stoichiometry="1" />
        </listOfProducts>
      </reaction>
      <reaction fast="false" id="R_IR10531" name="phosphatidylglycerol phosphate phosphatase (n-C18:1)" reversible="false" fbc:lowerFluxBound="cobra_0_bound" fbc:upperFluxBound="cobra_default_ub">
        <listOfReactants>
          <speciesReference constant="true" species="M_C0001" stoichiometry="1" />
          <speciesReference constant="true" species="M_C9724" stoichiometry="1" />
        </listOfReactants>
        <listOfProducts>
          <speciesReference constant="true" species="M_C0009" stoichiometry="1" />
          <speciesReference constant="true" species="M_C9725" stoichiometry="1" />
        </listOfProducts>
      </reaction>
      <reaction fast="false" id="R_IR04172" name="L-erythro-4-Hydroxyglutamate:NAD+ oxidoreductase" reversible="false" fbc:lowerFluxBound="cobra_0_bound" fbc:upperFluxBound="cobra_default_ub">
        <listOfReactants>
          <speciesReference constant="true" species="M_C0004" stoichiometry="1" />
          <speciesReference constant="true" species="M_C3467" stoichiometry="1" />
          <speciesReference constant="true" species="M_C0065" stoichiometry="1" />
        </listOfReactants>
        <listOfProducts>
          <speciesReference constant="true" species="M_C3460" stoichiometry="1" />
          <speciesReference constant="true" species="M_C0001" stoichiometry="1" />
          <speciesReference constant="true" species="M_C0003" stoichiometry="1" />
        </listOfProducts>
      </reaction>
      <reaction fast="false" id="R_IR10509" name="enoyl-[acyl-carrier-protein] reductase (NADH) (n-C16:1)" reversible="false" fbc:lowerFluxBound="cobra_0_bound" fbc:upperFluxBound="cobra_default_ub">
        <listOfReactants>
          <speciesReference constant="true" species="M_C0004" stoichiometry="1" />
          <speciesReference constant="true" species="M_C9701" stoichiometry="1" />
          <speciesReference constant="true" species="M_C0065" stoichiometry="1" />
        </listOfReactants>
        <listOfProducts>
          <speciesReference constant="true" species="M_C9285" stoichiometry="1" />
          <speciesReference constant="true" species="M_C0003" stoichiometry="1" />
        </listOfProducts>
      </reaction>
      <reaction fast="false" id="R_IR05334" name="L-Aspartate:2-oxoglutarate aminotransferase (R)" reversible="false" fbc:lowerFluxBound="cobra_0_bound" fbc:upperFluxBound="cobra_default_ub">
        <listOfReactants>
          <speciesReference constant="true" species="M_C0211" stoichiometry="1" />
          <speciesReference constant="true" species="M_C0041" stoichiometry="1" />
          <speciesReference constant="true" species="M_C0065" stoichiometry="1" />
        </listOfReactants>
        <listOfProducts>
          <speciesReference constant="true" species="M_C0032" stoichiometry="1" />
          <speciesReference constant="true" species="M_C0606" stoichiometry="1" />
        </listOfProducts>
      </reaction>
      <reaction fast="false" id="R_IR08975" name="DAGK_EC" reversible="false" fbc:lowerFluxBound="cobra_0_bound" fbc:upperFluxBound="cobra_default_ub">
        <listOfReactants>
          <speciesReference constant="true" species="M_C9291" stoichiometry="1" />
          <speciesReference constant="true" species="M_C0002" stoichiometry="50" />
        </listOfReactants>
        <listOfProducts>
          <speciesReference constant="true" species="M_C9306" stoichiometry="1" />
          <speciesReference constant="true" species="M_C0008" stoichiometry="50" />
          <speciesReference constant="true" species="M_C0065" stoichiometry="50" />
        </listOfProducts>
      </reaction>
      <reaction fast="false" id="R_IR00237" name="D-4-Hydroxy-2-oxoglutarate glyoxylate-lyase" reversible="false" fbc:lowerFluxBound="cobra_0_bound" fbc:upperFluxBound="cobra_default_ub">
        <listOfReactants>
          <speciesReference constant="true" species="M_C3466" stoichiometry="1" />
        </listOfReactants>
        <listOfProducts>
          <speciesReference constant="true" species="M_C0040" stoichiometry="1" />
          <speciesReference constant="true" species="M_C0020" stoichiometry="1" />
          <speciesReference constant="true" species="M_C0065" stoichiometry="2" />
        </listOfProducts>
      </reaction>
      <reaction fast="false" id="R_IR01734" name="2-Amino-4-hydroxy-6-hydroxymethyl-7,8-dihydropteridine:4-aminobenzoate2-amino-4-hydroxydihydropteridine-6-methenyltransferase" reversible="false" fbc:lowerFluxBound="cobra_0_bound" fbc:upperFluxBound="cobra_default_ub">
        <listOfReactants>
          <speciesReference constant="true" species="M_C0439" stoichiometry="1" />
          <speciesReference constant="true" species="M_C0937" stoichiometry="1" />
        </listOfReactants>
        <listOfProducts>
          <speciesReference constant="true" species="M_C0674" stoichiometry="1" />
          <speciesReference constant="true" species="M_C0001" stoichiometry="1" />
        </listOfProducts>
      </reaction>
      <reaction fast="false" id="R_IR00001" name="Pyrophosphate phosphohydrolase" reversible="false" fbc:lowerFluxBound="cobra_0_bound" fbc:upperFluxBound="cobra_default_ub">
        <listOfReactants>
          <speciesReference constant="true" species="M_C0012" stoichiometry="1" />
          <speciesReference constant="true" species="M_C0001" stoichiometry="1" />
        </listOfReactants>
        <listOfProducts>
          <speciesReference constant="true" species="M_C0009" stoichiometry="2" />
          <speciesReference constant="true" species="M_C0065" stoichiometry="1" />
        </listOfProducts>
      </reaction>
      <reaction fast="false" id="R_IR00136" name="2-Oxoglutarate carboxy-lyase" reversible="false" fbc:lowerFluxBound="cobra_0_bound" fbc:upperFluxBound="cobra_default_ub">
        <listOfReactants>
          <speciesReference constant="true" species="M_C0024" stoichiometry="1" />
        </listOfReactants>
        <listOfProducts>
          <speciesReference constant="true" species="M_C0191" stoichiometry="1" />
          <speciesReference constant="true" species="M_C0011" stoichiometry="1" />
        </listOfProducts>
      </reaction>
      <reaction fast="false" id="R_IR00144" name="UDPglucose:NAD+ oxidoreductase" reversible="false" fbc:lowerFluxBound="cobra_0_bound" fbc:upperFluxBound="cobra_default_ub">
        <listOfReactants>
          <speciesReference constant="true" species="M_C0026" stoichiometry="1" />
          <speciesReference constant="true" species="M_C0001" stoichiometry="1" />
          <speciesReference constant="true" species="M_C0003" stoichiometry="2" />
        </listOfReactants>
        <listOfProducts>
          <speciesReference constant="true" species="M_C0004" stoichiometry="2" />
          <speciesReference constant="true" species="M_C0140" stoichiometry="1" />
          <speciesReference constant="true" species="M_C0065" stoichiometry="3" />
        </listOfProducts>
      </reaction>
      <reaction fast="false" id="R_IR04184" name="(R)-2,3-Dihydroxy-3-methylpentanoate hydro-lyase" reversible="false" fbc:lowerFluxBound="cobra_0_bound" fbc:upperFluxBound="cobra_default_ub">
        <listOfReactants>
          <speciesReference constant="true" species="M_C3502" stoichiometry="1" />
        </listOfReactants>
        <listOfProducts>
          <speciesReference constant="true" species="M_C0001" stoichiometry="1" />
          <speciesReference constant="true" species="M_C3503" stoichiometry="1" />
        </listOfProducts>
      </reaction>
      <reaction fast="false" id="R_IR10542" name="KDO2-lipidA Synthesis (bcj)" reversible="false" fbc:lowerFluxBound="cobra_0_bound" fbc:upperFluxBound="cobra_default_ub">
        <listOfReactants>
          <speciesReference constant="true" species="M_C9742" stoichiometry="1" />
          <speciesReference constant="true" species="M_C9302" stoichiometry="1" />
        </listOfReactants>
        <listOfProducts>
          <speciesReference constant="true" species="M_C9262" stoichiometry="1" />
          <speciesReference constant="true" species="M_C3512" stoichiometry="1" />
        </listOfProducts>
      </reaction>
      <reaction fast="false" id="R_IR00824" name="2-Phosphoglycolate phosphohydrolase" reversible="false" fbc:lowerFluxBound="cobra_0_bound" fbc:upperFluxBound="cobra_default_ub">
        <listOfReactants>
          <speciesReference constant="true" species="M_C0001" stoichiometry="1" />
          <speciesReference constant="true" species="M_C0716" stoichiometry="1" />
        </listOfReactants>
        <listOfProducts>
          <speciesReference constant="true" species="M_C0009" stoichiometry="1" />
          <speciesReference constant="true" species="M_C0136" stoichiometry="1" />
        </listOfProducts>
      </reaction>
      <reaction fast="false" id="R_IR00120" name="L-Glutamate:ammonia ligase (ADP-forming)" reversible="false" fbc:lowerFluxBound="cobra_0_bound" fbc:upperFluxBound="cobra_default_ub">
        <listOfReactants>
          <speciesReference constant="true" species="M_C0013" stoichiometry="1" />
          <speciesReference constant="true" species="M_C0023" stoichiometry="1" />
          <speciesReference constant="true" species="M_C0002" stoichiometry="1" />
        </listOfReactants>
        <listOfProducts>
          <speciesReference constant="true" species="M_C0052" stoichiometry="1" />
          <speciesReference constant="true" species="M_C0008" stoichiometry="1" />
          <speciesReference constant="true" species="M_C0009" stoichiometry="1" />
        </listOfProducts>
      </reaction>
      <reaction fast="false" id="R_IR04030" name="ATP:4-amino-2-methyl-5-phosphomethylpyrimidine phosphotransferase" reversible="false" fbc:lowerFluxBound="cobra_0_bound" fbc:upperFluxBound="cobra_default_ub">
        <listOfReactants>
          <speciesReference constant="true" species="M_C2744" stoichiometry="1" />
          <speciesReference constant="true" species="M_C0002" stoichiometry="1" />
        </listOfReactants>
        <listOfProducts>
          <speciesReference constant="true" species="M_C0008" stoichiometry="1" />
          <speciesReference constant="true" species="M_C2858" stoichiometry="1" />
        </listOfProducts>
      </reaction>
      <reaction fast="false" id="R_IR02405" name="2-Amino-3-carboxymuconate semialdehyde carboxy-lyase" reversible="false" fbc:lowerFluxBound="cobra_0_bound" fbc:upperFluxBound="cobra_default_ub">
        <listOfReactants>
          <speciesReference constant="true" species="M_C2662" stoichiometry="1" />
        </listOfReactants>
        <listOfProducts>
          <speciesReference constant="true" species="M_C2348" stoichiometry="1" />
          <speciesReference constant="true" species="M_C0011" stoichiometry="1" />
        </listOfProducts>
      </reaction>
      <reaction fast="false" id="R_IR02524" name="Tetraacyldisaccharide 4'kinase" reversible="false" fbc:lowerFluxBound="cobra_0_bound" fbc:upperFluxBound="cobra_default_ub">
        <listOfReactants>
          <speciesReference constant="true" species="M_C0002" stoichiometry="1" />
          <speciesReference constant="true" species="M_C2945" stoichiometry="1" />
        </listOfReactants>
        <listOfProducts>
          <speciesReference constant="true" species="M_C2942" stoichiometry="1" />
          <speciesReference constant="true" species="M_C0008" stoichiometry="1" />
          <speciesReference constant="true" species="M_C0065" stoichiometry="1" />
        </listOfProducts>
      </reaction>
      <reaction fast="false" id="R_IR08596" name="CYTBO3" reversible="false" fbc:lowerFluxBound="cobra_0_bound" fbc:upperFluxBound="cobra_default_ub">
        <listOfReactants>
          <speciesReference constant="true" species="M_C9315" stoichiometry="2" />
          <speciesReference constant="true" species="M_C0007" stoichiometry="1" />
          <speciesReference constant="true" species="M_C0065" stoichiometry="5" />
        </listOfReactants>
        <listOfProducts>
          <speciesReference constant="true" species="M_C9314" stoichiometry="2" />
          <speciesReference constant="true" species="M_EC0065" stoichiometry="5" />
          <speciesReference constant="true" species="M_C0001" stoichiometry="2" />
        </listOfProducts>
      </reaction>
      <reaction fast="false" id="R_IR09005" name="NH4+-NH3 equilibration" reversible="false" fbc:lowerFluxBound="cobra_0_bound" fbc:upperFluxBound="cobra_default_ub">
        <listOfReactants>
          <speciesReference constant="true" species="M_C0957" stoichiometry="1" />
        </listOfReactants>
        <listOfProducts>
          <speciesReference constant="true" species="M_C0013" stoichiometry="1" />
          <speciesReference constant="true" species="M_C0065" stoichiometry="1" />
        </listOfProducts>
      </reaction>
      <reaction fast="false" id="R_IR00381" name="L-Tryptophan:oxygen 2,3-oxidoreductase (decyclizing)" reversible="false" fbc:lowerFluxBound="cobra_0_bound" fbc:upperFluxBound="cobra_default_ub">
        <listOfReactants>
          <speciesReference constant="true" species="M_C0063" stoichiometry="1" />
          <speciesReference constant="true" species="M_C0007" stoichiometry="1" />
        </listOfReactants>
        <listOfProducts>
          <speciesReference constant="true" species="M_C1580" stoichiometry="1" />
          <speciesReference constant="true" species="M_C0065" stoichiometry="1" />
        </listOfProducts>
      </reaction>
      <reaction fast="false" id="R_IR01814" name="UDP-N-acetylmuramate:L-alanine ligase (ADP-forming)" reversible="false" fbc:lowerFluxBound="cobra_0_bound" fbc:upperFluxBound="cobra_default_ub">
        <listOfReactants>
          <speciesReference constant="true" species="M_C0762" stoichiometry="1" />
          <speciesReference constant="true" species="M_C0035" stoichiometry="1" />
          <speciesReference constant="true" species="M_C0002" stoichiometry="1" />
        </listOfReactants>
        <listOfProducts>
          <speciesReference constant="true" species="M_C0874" stoichiometry="1" />
          <speciesReference constant="true" species="M_C0008" stoichiometry="1" />
          <speciesReference constant="true" species="M_C0009" stoichiometry="1" />
          <speciesReference constant="true" species="M_C0065" stoichiometry="1" />
        </listOfProducts>
      </reaction>
      <reaction fast="false" id="R_IR00254" name="L-Aspartate 1-carboxy-lyase" reversible="false" fbc:lowerFluxBound="cobra_0_bound" fbc:upperFluxBound="cobra_default_ub">
        <listOfReactants>
          <speciesReference constant="true" species="M_C0041" stoichiometry="1" />
          <speciesReference constant="true" species="M_C0065" stoichiometry="1" />
        </listOfReactants>
        <listOfProducts>
          <speciesReference constant="true" species="M_C0011" stoichiometry="1" />
          <speciesReference constant="true" species="M_C0083" stoichiometry="1" />
        </listOfProducts>
      </reaction>
      <reaction fast="false" id="R_IR07969" name="dATP:pyruvate O2-phosphotransferase (R)" reversible="false" fbc:lowerFluxBound="cobra_0_bound" fbc:upperFluxBound="cobra_default_ub">
        <listOfReactants>
[truncated: 379,860 more chars]
