# Supplementary material for: Do genome-scale models need exact solvers or clearer standards?
Source: Mol Syst Biol. 2015 Oct 14;11(10):831. doi: 10.15252/msb.20156157 (PMC4631202; doi:10.15252/msb.20156157)
Supplement: Supplementary file 2 — Dataset EV1 [file msb0011-0831-sd2.zip › m_model_collection-master/sbml3/iLC915.xml]

<?xml version='1.0' encoding='UTF-8'?>
<sbml xmlns:fbc="http://www.sbml.org/sbml/level3/version1/fbc/version2" level="3" sboTerm="SBO:0000624" version="1" xmlns="http://www.sbml.org/sbml/level3/version1/core" fbc:required="false">
  <model id="iLC915" fbc:strict="true">
    <listOfUnitDefinitions>
      <unitDefinition id="mmol_per_gDW_per_hr">
        <listOfUnits>
          <unit exponent="1" kind="mole" multiplier="1" scale="-3" />
          <unit exponent="-1" kind="gram" multiplier="1" scale="0" />
          <unit exponent="-1" kind="second" multiplier="3600" scale="0" />
        </listOfUnits>
      </unitDefinition>
    </listOfUnitDefinitions>
    <fbc:listOfObjectives fbc:activeObjective="obj">
      <fbc:objective fbc:id="obj" fbc:type="maximize">
        <fbc:listOfFluxObjectives>
          <fbc:fluxObjective fbc:coefficient="1" fbc:reaction="R_r1133" />
        </fbc:listOfFluxObjectives>
      </fbc:objective>
    </fbc:listOfObjectives>
    <listOfParameters>
      <parameter constant="true" id="cobra_default_lb" sboTerm="SBO:0000626" units="mmol_per_gDW_per_hr" value="-1000" />
      <parameter constant="true" id="cobra_default_ub" sboTerm="SBO:0000626" units="mmol_per_gDW_per_hr" value="1000" />
      <parameter constant="true" id="cobra_0_bound" sboTerm="SBO:0000626" units="mmol_per_gDW_per_hr" value="0" />
    </listOfParameters>
    <listOfCompartments>
      <compartment constant="true" id="c" name="Cytoplasm" />
      <compartment constant="true" id="b" name="Boundary" />
      <compartment constant="true" id="e" name="Extracellular" />
      <compartment constant="true" id="g" name="Golgi apparatus" />
      <compartment constant="true" id="m" name="Mitochondria" />
      <compartment constant="true" id="p" name="Peroxisome" />
      <compartment constant="true" id="r" name="Endoplasmic reticulum" />
      <compartment constant="true" id="v" name="Vacuole" />
    </listOfCompartments>
    <listOfSpecies>
      <species boundaryCondition="false" compartment="c" constant="false" hasOnlySubstanceUnits="false" id="M_m1" name="ATP_C10H16N5O13P3" fbc:charge="0" />
      <species boundaryCondition="false" compartment="e" constant="false" hasOnlySubstanceUnits="false" id="M_m2" name="alpha-D-Glucose_C6H12O6" fbc:charge="0" />
      <species boundaryCondition="false" compartment="c" constant="false" hasOnlySubstanceUnits="false" id="M_m3" name="ADP_C10H15N5O10P2" fbc:charge="0" />
      <species boundaryCondition="false" compartment="c" constant="false" hasOnlySubstanceUnits="false" id="M_m4" name="alpha-D-Glucose 6-phosphate_C6H13O9P" fbc:charge="0" />
      <species boundaryCondition="false" compartment="c" constant="false" hasOnlySubstanceUnits="false" id="M_m5" name="H2O_H2O" fbc:charge="0" />
      <species boundaryCondition="false" compartment="c" constant="false" hasOnlySubstanceUnits="false" id="M_m6" name="alpha-D-Glucose_C6H12O6" fbc:charge="0" />
      <species boundaryCondition="false" compartment="c" constant="false" hasOnlySubstanceUnits="false" id="M_m7" name="Orthophosphate_H3PO4" fbc:charge="0" />
      <species boundaryCondition="false" compartment="c" constant="false" hasOnlySubstanceUnits="false" id="M_m8" name="beta-D-Glucose_C6H12O6" fbc:charge="0" />
      <species boundaryCondition="false" compartment="c" constant="false" hasOnlySubstanceUnits="false" id="M_m9" name="beta-D-Fructose 6-phosphate_C6H13O9P" fbc:charge="0" />
      <species boundaryCondition="false" compartment="c" constant="false" hasOnlySubstanceUnits="false" id="M_m10" name="beta-D-Fructose 1,6-bisphosphate_C6H14O12P2" fbc:charge="0" />
      <species boundaryCondition="false" compartment="c" constant="false" hasOnlySubstanceUnits="false" id="M_m11" name="Glycerone phosphate_C3H7O6P" fbc:charge="0" />
      <species boundaryCondition="false" compartment="c" constant="false" hasOnlySubstanceUnits="false" id="M_m12" name="D-Glyceraldehyde 3-phosphate_C3H7O6P" fbc:charge="0" />
      <species boundaryCondition="false" compartment="c" constant="false" hasOnlySubstanceUnits="false" id="M_m13" name="NAD+_C21H28N7O14P2" fbc:charge="0" />
      <species boundaryCondition="false" compartment="c" constant="false" hasOnlySubstanceUnits="false" id="M_m14" name="3-Phospho-D-glyceroyl phosphate_C3H8O10P2" fbc:charge="0" />
      <species boundaryCondition="false" compartment="c" constant="false" hasOnlySubstanceUnits="false" id="M_m15" name="NADH_C21H29N7O14P2" fbc:charge="0" />
      <species boundaryCondition="false" compartment="c" constant="false" hasOnlySubstanceUnits="false" id="M_m16" name="H+_H" fbc:charge="0" />
      <species boundaryCondition="false" compartment="c" constant="false" hasOnlySubstanceUnits="false" id="M_m17" name="3-Phospho-D-glycerate_C3H7O7P" fbc:charge="0" />
      <species boundaryCondition="false" compartment="c" constant="false" hasOnlySubstanceUnits="false" id="M_m18" name="2-Phospho-D-glycerate_C3H7O7P" fbc:charge="0" />
      <species boundaryCondition="false" compartment="c" constant="false" hasOnlySubstanceUnits="false" id="M_m19" name="Phosphoenolpyruvate_C3H5O6P" fbc:charge="0" />
      <species boundaryCondition="false" compartment="c" constant="false" hasOnlySubstanceUnits="false" id="M_m20" name="Pyruvate_C3H4O3" fbc:charge="0" />
      <species boundaryCondition="false" compartment="c" constant="false" hasOnlySubstanceUnits="false" id="M_m21" name="alpha-D-Glucose 1-phosphate_C6H13O9P" fbc:charge="0" />
      <species boundaryCondition="false" compartment="c" constant="false" hasOnlySubstanceUnits="false" id="M_m22" name="UTP_C9H15N2O15P3" fbc:charge="0" />
      <species boundaryCondition="false" compartment="c" constant="false" hasOnlySubstanceUnits="false" id="M_m23" name="Diphosphate_P2H4O7" fbc:charge="0" />
      <species boundaryCondition="false" compartment="c" constant="false" hasOnlySubstanceUnits="false" id="M_m24" name="UDP-glucose_C15H24N2O17P2" fbc:charge="0" />
      <species boundaryCondition="false" compartment="c" constant="false" hasOnlySubstanceUnits="false" id="M_m25" name="UDP_C9H14N2O12P2" fbc:charge="0" />
      <species boundaryCondition="false" compartment="c" constant="false" hasOnlySubstanceUnits="false" id="M_m26" name="1,3-beta-D-Glucan_" fbc:charge="0" />
      <species boundaryCondition="false" compartment="c" constant="false" hasOnlySubstanceUnits="false" id="M_m27" name="alpha,alpha'-Trehalose 6-phosphate_C12H23O14P" fbc:charge="0" />
      <species boundaryCondition="false" compartment="c" constant="false" hasOnlySubstanceUnits="false" id="M_m28" name="alpha,alpha-Trehalose_C12H22O11" fbc:charge="0" />
      <species boundaryCondition="false" compartment="e" constant="false" hasOnlySubstanceUnits="false" id="M_m29" name="alpha,alpha-Trehalose_C12H22O11" fbc:charge="0" />
      <species boundaryCondition="false" compartment="e" constant="false" hasOnlySubstanceUnits="false" id="M_m30" name="H2O_H2O" fbc:charge="0" />
      <species boundaryCondition="false" compartment="c" constant="false" hasOnlySubstanceUnits="false" id="M_m31" name="Glycogen_C24H42O21" fbc:charge="0" />
      <species boundaryCondition="false" compartment="c" constant="false" hasOnlySubstanceUnits="false" id="M_m32" name="alpha-D-Glucose-1-phosphate_" fbc:charge="0" />
      <species boundaryCondition="false" compartment="c" constant="false" hasOnlySubstanceUnits="false" id="M_m33" name="Cellobiose_C12H22O11" fbc:charge="0" />
      <species boundaryCondition="false" compartment="c" constant="false" hasOnlySubstanceUnits="false" id="M_m34" name="Starch_" fbc:charge="0" />
      <species boundaryCondition="false" compartment="c" constant="false" hasOnlySubstanceUnits="false" id="M_m35" name="Amylose_" fbc:charge="0" />
      <species boundaryCondition="false" compartment="c" constant="false" hasOnlySubstanceUnits="false" id="M_m36" name="D-Glucose 1-phosphate_C6H13O9P" fbc:charge="0" />
      <species boundaryCondition="false" compartment="c" constant="false" hasOnlySubstanceUnits="false" id="M_m37" name="Maltose_C12H22O11" fbc:charge="0" />
      <species boundaryCondition="false" compartment="c" constant="false" hasOnlySubstanceUnits="false" id="M_m38" name="(S)-Lactate_C3H6O3" fbc:charge="0" />
      <species boundaryCondition="false" compartment="m" constant="false" hasOnlySubstanceUnits="false" id="M_m39" name="Ferricytochrome c_C42H44FeN8O8S2R4" fbc:charge="0" />
      <species boundaryCondition="false" compartment="m" constant="false" hasOnlySubstanceUnits="false" id="M_m40" name="Ferrocytochrome c_C42H44FeN8O8S2R4" fbc:charge="0" />
      <species boundaryCondition="false" compartment="m" constant="false" hasOnlySubstanceUnits="false" id="M_m41" name="(S)-Lactate_C3H6O3" fbc:charge="0" />
      <species boundaryCondition="false" compartment="m" constant="false" hasOnlySubstanceUnits="false" id="M_m42" name="Pyruvate_C3H4O3" fbc:charge="0" />
      <species boundaryCondition="false" compartment="m" constant="false" hasOnlySubstanceUnits="false" id="M_m43" name="H+_H" fbc:charge="0" />
      <species boundaryCondition="false" compartment="c" constant="false" hasOnlySubstanceUnits="false" id="M_m44" name="(R)-Lactate_C3H6O3" fbc:charge="0" />
      <species boundaryCondition="false" compartment="m" constant="false" hasOnlySubstanceUnits="false" id="M_m45" name="(R)-Lactate_C3H6O3" fbc:charge="0" />
      <species boundaryCondition="false" compartment="m" constant="false" hasOnlySubstanceUnits="false" id="M_m46" name="Thiamin diphosphate_C12H19N4O7P2S" fbc:charge="0" />
      <species boundaryCondition="false" compartment="m" constant="false" hasOnlySubstanceUnits="false" id="M_m47" name="2-(alpha-Hydroxyethyl)thiamine diphosphate_C14H23N4O8P2S" fbc:charge="0" />
      <species boundaryCondition="false" compartment="m" constant="false" hasOnlySubstanceUnits="false" id="M_m48" name="CO2_CO2" fbc:charge="0" />
      <species boundaryCondition="false" compartment="m" constant="false" hasOnlySubstanceUnits="false" id="M_m49" name="Enzyme N6-(lipoyl)lysine_C8H14NOS2R" fbc:charge="0" />
      <species boundaryCondition="false" compartment="m" constant="false" hasOnlySubstanceUnits="false" id="M_m50" name="[Dihydrolipoyllysine-residue acetyltransferase] S-acetyldihydrolipoyllysine_C10H18NO2S2R" fbc:charge="0" />
      <species boundaryCondition="false" compartment="m" constant="false" hasOnlySubstanceUnits="false" id="M_m51" name="CoA_C21H36N7O16P3S" fbc:charge="0" />
      <species boundaryCondition="false" compartment="m" constant="false" hasOnlySubstanceUnits="false" id="M_m52" name="Acetyl-CoA_C23H38N7O17P3S" fbc:charge="0" />
      <species boundaryCondition="false" compartment="m" constant="false" hasOnlySubstanceUnits="false" id="M_m53" name="Enzyme N6-(dihydrolipoyl)lysine_C8H16NOS2R" fbc:charge="0" />
      <species boundaryCondition="false" compartment="m" constant="false" hasOnlySubstanceUnits="false" id="M_m54" name="NAD+_C21H28N7O14P2" fbc:charge="0" />
      <species boundaryCondition="false" compartment="m" constant="false" hasOnlySubstanceUnits="false" id="M_m55" name="NADH_C21H29N7O14P2" fbc:charge="0" />
      <species boundaryCondition="false" compartment="m" constant="false" hasOnlySubstanceUnits="false" id="M_m56" name="O-Acetylcarnitine_C9H18NO4" fbc:charge="0" />
      <species boundaryCondition="false" compartment="m" constant="false" hasOnlySubstanceUnits="false" id="M_m57" name="Carnitine_C7H16NO3" fbc:charge="0" />
      <species boundaryCondition="false" compartment="c" constant="false" hasOnlySubstanceUnits="false" id="M_m58" name="CoA_C21H36N7O16P3S" fbc:charge="0" />
      <species boundaryCondition="false" compartment="c" constant="false" hasOnlySubstanceUnits="false" id="M_m59" name="O-Acetylcarnitine_C9H18NO4" fbc:charge="0" />
      <species boundaryCondition="false" compartment="c" constant="false" hasOnlySubstanceUnits="false" id="M_m60" name="Acetyl-CoA_C23H38N7O17P3S" fbc:charge="0" />
      <species boundaryCondition="false" compartment="c" constant="false" hasOnlySubstanceUnits="false" id="M_m61" name="Carnitine_C7H16NO3" fbc:charge="0" />
      <species boundaryCondition="false" compartment="c" constant="false" hasOnlySubstanceUnits="false" id="M_m62" name="Glyoxylate_C2H2O3" fbc:charge="0" />
      <species boundaryCondition="false" compartment="c" constant="false" hasOnlySubstanceUnits="false" id="M_m63" name="(S)-Malate_C4H6O5" fbc:charge="0" />
      <species boundaryCondition="false" compartment="p" constant="false" hasOnlySubstanceUnits="false" id="M_m64" name="Acetyl-CoA_C23H38N7O17P3S" fbc:charge="0" />
      <species boundaryCondition="false" compartment="p" constant="false" hasOnlySubstanceUnits="false" id="M_m65" name="H2O_H2O" fbc:charge="0" />
      <species boundaryCondition="false" compartment="p" constant="false" hasOnlySubstanceUnits="false" id="M_m66" name="Glyoxylate_C2H2O3" fbc:charge="0" />
      <species boundaryCondition="false" compartment="p" constant="false" hasOnlySubstanceUnits="false" id="M_m67" name="(S)-Malate_C4H6O5" fbc:charge="0" />
      <species boundaryCondition="false" compartment="p" constant="false" hasOnlySubstanceUnits="false" id="M_m68" name="CoA_C21H36N7O16P3S" fbc:charge="0" />
      <species boundaryCondition="false" compartment="m" constant="false" hasOnlySubstanceUnits="false" id="M_m69" name="(S)-Malate_C4H6O5" fbc:charge="0" />
      <species boundaryCondition="false" compartment="m" constant="false" hasOnlySubstanceUnits="false" id="M_m70" name="Oxaloacetate_C4H4O5" fbc:charge="0" />
      <species boundaryCondition="false" compartment="c" constant="false" hasOnlySubstanceUnits="false" id="M_m71" name="Oxaloacetate_C4H4O5" fbc:charge="0" />
      <species boundaryCondition="false" compartment="c" constant="false" hasOnlySubstanceUnits="false" id="M_m72" name="3-Methyl-2-oxobutanoic acid_C5H8O3" fbc:charge="0" />
      <species boundaryCondition="false" compartment="c" constant="false" hasOnlySubstanceUnits="false" id="M_m73" name="(2S)-2-Isopropylmalate_C7H12O5" fbc:charge="0" />
      <species boundaryCondition="false" compartment="m" constant="false" hasOnlySubstanceUnits="false" id="M_m74" name="ATP_C10H16N5O13P3" fbc:charge="0" />
      <species boundaryCondition="false" compartment="m" constant="false" hasOnlySubstanceUnits="false" id="M_m75" name="ADP_C10H15N5O10P2" fbc:charge="0" />
      <species boundaryCondition="false" compartment="m" constant="false" hasOnlySubstanceUnits="false" id="M_m76" name="Orthophosphate_H3PO4" fbc:charge="0" />
      <species boundaryCondition="false" compartment="m" constant="false" hasOnlySubstanceUnits="false" id="M_m77" name="Malonyl-CoA_C24H38N7O19P3S" fbc:charge="0" />
      <species boundaryCondition="false" compartment="c" constant="false" hasOnlySubstanceUnits="false" id="M_m78" name="CO2_CO2" fbc:charge="0" />
      <species boundaryCondition="false" compartment="c" constant="false" hasOnlySubstanceUnits="false" id="M_m79" name="Malonyl-CoA_C24H38N7O19P3S" fbc:charge="0" />
      <species boundaryCondition="false" compartment="m" constant="false" hasOnlySubstanceUnits="false" id="M_m80" name="H2O_H2O" fbc:charge="0" />
      <species boundaryCondition="false" compartment="m" constant="false" hasOnlySubstanceUnits="false" id="M_m81" name="2-Oxoglutarate_C5H6O5" fbc:charge="0" />
      <species boundaryCondition="false" compartment="m" constant="false" hasOnlySubstanceUnits="false" id="M_m82" name="Homocitrate_C7H10O7" fbc:charge="0" />
      <species boundaryCondition="false" compartment="c" constant="false" hasOnlySubstanceUnits="false" id="M_m83" name="Acetoacetyl-CoA_C25H40N7O18P3S" fbc:charge="0" />
      <species boundaryCondition="false" compartment="p" constant="false" hasOnlySubstanceUnits="false" id="M_m84" name="Acetoacetyl-CoA_C25H40N7O18P3S" fbc:charge="0" />
      <species boundaryCondition="false" compartment="m" constant="false" hasOnlySubstanceUnits="false" id="M_m85" name="2-Acetolactate_C5H8O4" fbc:charge="0" />
      <species boundaryCondition="false" compartment="c" constant="false" hasOnlySubstanceUnits="false" id="M_m86" name="Acetate_C2H4O2" fbc:charge="0" />
      <species boundaryCondition="false" compartment="c" constant="false" hasOnlySubstanceUnits="false" id="M_m87" name="Acetaldehyde_C2H4O" fbc:charge="0" />
      <species boundaryCondition="false" compartment="m" constant="false" hasOnlySubstanceUnits="false" id="M_m88" name="Ethanol_C2H6O" fbc:charge="0" />
      <species boundaryCondition="false" compartment="m" constant="false" hasOnlySubstanceUnits="false" id="M_m89" name="Acetaldehyde_C2H4O" fbc:charge="0" />
      <species boundaryCondition="false" compartment="c" constant="false" hasOnlySubstanceUnits="false" id="M_m90" name="Ethanol_C2H6O" fbc:charge="0" />
      <species boundaryCondition="false" compartment="c" constant="false" hasOnlySubstanceUnits="false" id="M_m91" name="NADP+_C21H29N7O17P3" fbc:charge="0" />
      <species boundaryCondition="false" compartment="c" constant="false" hasOnlySubstanceUnits="false" id="M_m92" name="NADPH_C21H30N7O17P3" fbc:charge="0" />
      <species boundaryCondition="false" compartment="m" constant="false" hasOnlySubstanceUnits="false" id="M_m93" name="Acetate_C2H4O2" fbc:charge="0" />
      <species boundaryCondition="false" compartment="c" constant="false" hasOnlySubstanceUnits="false" id="M_m94" name="AMP_C10H14N5O7P" fbc:charge="0" />
      <species boundaryCondition="false" compartment="m" constant="false" hasOnlySubstanceUnits="false" id="M_m95" name="Citrate_C6H8O7" fbc:charge="0" />
      <species boundaryCondition="false" compartment="p" constant="false" hasOnlySubstanceUnits="false" id="M_m96" name="Oxaloacetate_C4H4O5" fbc:charge="0" />
      <species boundaryCondition="false" compartment="p" constant="false" hasOnlySubstanceUnits="false" id="M_m97" name="Citrate_C6H8O7" fbc:charge="0" />
      <species boundaryCondition="false" compartment="m" constant="false" hasOnlySubstanceUnits="false" id="M_m98" name="Isocitrate_C6H8O7" fbc:charge="0" />
      <species boundaryCondition="false" compartment="p" constant="false" hasOnlySubstanceUnits="false" id="M_m99" name="Isocitrate_C6H8O7" fbc:charge="0" />
      <species boundaryCondition="false" compartment="c" constant="false" hasOnlySubstanceUnits="false" id="M_m100" name="Isocitrate_C6H8O7" fbc:charge="0" />
      <species boundaryCondition="false" compartment="c" constant="false" hasOnlySubstanceUnits="false" id="M_m101" name="Oxalosuccinate_C6H6O7" fbc:charge="0" />
      <species boundaryCondition="false" compartment="m" constant="false" hasOnlySubstanceUnits="false" id="M_m102" name="Oxalosuccinate_C6H6O7" fbc:charge="0" />
      <species boundaryCondition="false" compartment="c" constant="false" hasOnlySubstanceUnits="false" id="M_m103" name="2-Oxoglutarate_C5H6O5" fbc:charge="0" />
      <species boundaryCondition="false" compartment="m" constant="false" hasOnlySubstanceUnits="false" id="M_m104" name="3-Carboxy-1-hydroxypropyl-ThPP_C16H25N4O10P2S" fbc:charge="0" />
      <species boundaryCondition="false" compartment="m" constant="false" hasOnlySubstanceUnits="false" id="M_m105" name="[Dihydrolipoyllysine-residue succinyltransferase] S-succinyldihydrolipoyllysine_C12H20NO4S2R" fbc:charge="0" />
      <species boundaryCondition="false" compartment="m" constant="false" hasOnlySubstanceUnits="false" id="M_m106" name="Succinyl-CoA_C25H40N7O19P3S" fbc:charge="0" />
      <species boundaryCondition="false" compartment="m" constant="false" hasOnlySubstanceUnits="false" id="M_m107" name="GTP_C10H16N5O14P3" fbc:charge="0" />
      <species boundaryCondition="false" compartment="m" constant="false" hasOnlySubstanceUnits="false" id="M_m108" name="Succinate_C4H6O4" fbc:charge="0" />
      <species boundaryCondition="false" compartment="m" constant="false" hasOnlySubstanceUnits="false" id="M_m109" name="GDP_C10H15N5O11P2" fbc:charge="0" />
      <species boundaryCondition="false" compartment="m" constant="false" hasOnlySubstanceUnits="false" id="M_m110" name="Fumarate_C4H4O4" fbc:charge="0" />
      <species boundaryCondition="false" compartment="c" constant="false" hasOnlySubstanceUnits="false" id="M_m111" name="Fumarate_C4H4O4" fbc:charge="0" />
      <species boundaryCondition="false" compartment="c" constant="false" hasOnlySubstanceUnits="false" id="M_m112" name="Succinate_C4H6O4" fbc:charge="0" />
      <species boundaryCondition="false" compartment="m" constant="false" hasOnlySubstanceUnits="false" id="M_m113" name="FAD_C27H33N9O15P2" fbc:charge="0" />
      <species boundaryCondition="false" compartment="m" constant="false" hasOnlySubstanceUnits="false" id="M_m114" name="FADH2_C27H35N9O15P2" fbc:charge="0" />
      <species boundaryCondition="false" compartment="m" constant="false" hasOnlySubstanceUnits="false" id="M_m115" name="Ubiquinone_" fbc:charge="0" />
      <species boundaryCondition="false" compartment="m" constant="false" hasOnlySubstanceUnits="false" id="M_m116" name="Ubiquinol_" fbc:charge="0" />
      <species boundaryCondition="false" compartment="m" constant="false" hasOnlySubstanceUnits="false" id="M_m117" name="Oxygen_O2" fbc:charge="0" />
      <species boundaryCondition="false" compartment="m" constant="false" hasOnlySubstanceUnits="false" id="M_m118" name="H2O2_H2O2" fbc:charge="0" />
      <species boundaryCondition="false" compartment="v" constant="false" hasOnlySubstanceUnits="false" id="M_m119" name="ADP_C10H15N5O10P2" fbc:charge="0" />
      <species boundaryCondition="false" compartment="v" constant="false" hasOnlySubstanceUnits="false" id="M_m120" name="Orthophosphate_H3PO4" fbc:charge="0" />
      <species boundaryCondition="false" compartment="v" constant="false" hasOnlySubstanceUnits="false" id="M_m121" name="ATP_C10H16N5O13P3" fbc:charge="0" />
      <species boundaryCondition="false" compartment="v" constant="false" hasOnlySubstanceUnits="false" id="M_m122" name="H2O_H2O" fbc:charge="0" />
      <species boundaryCondition="false" compartment="m" constant="false" hasOnlySubstanceUnits="false" id="M_m123" name="Diphosphate_P2H4O7" fbc:charge="0" />
      <species boundaryCondition="false" compartment="g" constant="false" hasOnlySubstanceUnits="false" id="M_m124" name="ATP_C10H16N5O13P3" fbc:charge="0" />
      <species boundaryCondition="false" compartment="g" constant="false" hasOnlySubstanceUnits="false" id="M_m125" name="H2O_H2O" fbc:charge="0" />
      <species boundaryCondition="false" compartment="g" constant="false" hasOnlySubstanceUnits="false" id="M_m126" name="ADP_C10H15N5O10P2" fbc:charge="0" />
      <species boundaryCondition="false" compartment="g" constant="false" hasOnlySubstanceUnits="false" id="M_m127" name="Orthophosphate_H3PO4" fbc:charge="0" />
      <species boundaryCondition="false" compartment="r" constant="false" hasOnlySubstanceUnits="false" id="M_m128" name="ATP_C10H16N5O13P3" fbc:charge="0" />
      <species boundaryCondition="false" compartment="r" constant="false" hasOnlySubstanceUnits="false" id="M_m129" name="H2O_H2O" fbc:charge="0" />
      <species boundaryCondition="false" compartment="r" constant="false" hasOnlySubstanceUnits="false" id="M_m130" name="ADP_C10H15N5O10P2" fbc:charge="0" />
      <species boundaryCondition="false" compartment="r" constant="false" hasOnlySubstanceUnits="false" id="M_m131" name="Orthophosphate_H3PO4" fbc:charge="0" />
      <species boundaryCondition="false" compartment="p" constant="false" hasOnlySubstanceUnits="false" id="M_m132" name="NADH_C21H29N7O14P2" fbc:charge="0" />
      <species boundaryCondition="false" compartment="p" constant="false" hasOnlySubstanceUnits="false" id="M_m133" name="H+_H" fbc:charge="0" />
      <species boundaryCondition="false" compartment="p" constant="false" hasOnlySubstanceUnits="false" id="M_m134" name="NAD+_C21H28N7O14P2" fbc:charge="0" />
      <species boundaryCondition="false" compartment="p" constant="false" hasOnlySubstanceUnits="false" id="M_m135" name="Succinate_C4H6O4" fbc:charge="0" />
      <species boundaryCondition="false" compartment="c" constant="false" hasOnlySubstanceUnits="false" id="M_m136" name="Glycolaldehyde_C2H4O2" fbc:charge="0" />
      <species boundaryCondition="false" compartment="c" constant="false" hasOnlySubstanceUnits="false" id="M_m137" name="Glycolate_C2H4O3" fbc:charge="0" />
      <species boundaryCondition="false" compartment="c" constant="false" hasOnlySubstanceUnits="false" id="M_m138" name="Oxygen_O2" fbc:charge="0" />
      <species boundaryCondition="false" compartment="c" constant="false" hasOnlySubstanceUnits="false" id="M_m139" name="H2O2_H2O2" fbc:charge="0" />
      <species boundaryCondition="false" compartment="c" constant="false" hasOnlySubstanceUnits="false" id="M_m140" name="Formate_CH2O2" fbc:charge="0" />
      <species boundaryCondition="false" compartment="c" constant="false" hasOnlySubstanceUnits="false" id="M_m141" name="D-Glucono-1,5-lactone 6-phosphate_C6H11O9P" fbc:charge="0" />
      <species boundaryCondition="false" compartment="c" constant="false" hasOnlySubstanceUnits="false" id="M_m142" name="6-Phospho-D-gluconate_C6H13O10P" fbc:charge="0" />
      <species boundaryCondition="false" compartment="c" constant="false" hasOnlySubstanceUnits="false" id="M_m143" name="D-Ribulose 5-phosphate_C5H11O8P" fbc:charge="0" />
      <species boundaryCondition="false" compartment="c" constant="false" hasOnlySubstanceUnits="false" id="M_m144" name="D-Ribose 5-phosphate_C5H11O8P" fbc:charge="0" />
      <species boundaryCondition="false" compartment="c" constant="false" hasOnlySubstanceUnits="false" id="M_m145" name="D-Ribose_C5H10O5" fbc:charge="0" />
      <species boundaryCondition="false" compartment="c" constant="false" hasOnlySubstanceUnits="false" id="M_m146" name="alpha-D-Ribose 1-phosphate_C5H11O8P" fbc:charge="0" />
      <species boundaryCondition="false" compartment="c" constant="false" hasOnlySubstanceUnits="false" id="M_m147" name="5-Phospho-alpha-D-ribose 1-diphosphate_C5H13O14P3" fbc:charge="0" />
      <species boundaryCondition="false" compartment="c" constant="false" hasOnlySubstanceUnits="false" id="M_m148" name="Sedoheptulose 7-phosphate_C7H15O10P" fbc:charge="0" />
      <species boundaryCondition="false" compartment="c" constant="false" hasOnlySubstanceUnits="false" id="M_m149" name="D-Xylulose 5-phosphate_C5H11O8P" fbc:charge="0" />
      <species boundaryCondition="false" compartment="c" constant="false" hasOnlySubstanceUnits="false" id="M_m150" name="D-Erythrose 4-phosphate_C4H9O7P" fbc:charge="0" />
      <species boundaryCondition="false" compartment="c" constant="false" hasOnlySubstanceUnits="false" id="M_m151" name="D-Glucono-1,5-lactone_C6H10O6" fbc:charge="0" />
      <species boundaryCondition="false" compartment="c" constant="false" hasOnlySubstanceUnits="false" id="M_m152" name="D-Gluconic acid_C6H12O7" fbc:charge="0" />
      <species boundaryCondition="false" compartment="c" constant="false" hasOnlySubstanceUnits="false" id="M_m153" name="L-Alanine_C3H7NO2" fbc:charge="0" />
      <species boundaryCondition="false" compartment="c" constant="false" hasOnlySubstanceUnits="false" id="M_m154" name="L-Glutamate_C5H9NO4" fbc:charge="0" />
      <species boundaryCondition="false" compartment="c" constant="false" hasOnlySubstanceUnits="false" id="M_m155" name="L-Citrulline_C6H13N3O3" fbc:charge="0" />
      <species boundaryCondition="false" compartment="c" constant="false" hasOnlySubstanceUnits="false" id="M_m156" name="L-Aspartate_C4H7NO4" fbc:charge="0" />
      <species boundaryCondition="false" compartment="c" constant="false" hasOnlySubstanceUnits="false" id="M_m157" name="N-(L-Arginino)succinate_C10H18N4O6" fbc:charge="0" />
      <species boundaryCondition="false" compartment="c" constant="false" hasOnlySubstanceUnits="false" id="M_m158" name="L-Arginine_C6H14N4O2" fbc:charge="0" />
      <species boundaryCondition="false" compartment="m" constant="false" hasOnlySubstanceUnits="false" id="M_m159" name="L-Aspartate_C4H7NO4" fbc:charge="0" />
      <species boundaryCondition="false" compartment="m" constant="false" hasOnlySubstanceUnits="false" id="M_m160" name="L-Glutamate_C5H9NO4" fbc:charge="0" />
      <species boundaryCondition="false" compartment="c" constant="false" hasOnlySubstanceUnits="false" id="M_m161" name="L-Asparagine_C4H8N2O3" fbc:charge="0" />
      <species boundaryCondition="false" compartment="c" constant="false" hasOnlySubstanceUnits="false" id="M_m162" name="NH3_NH3" fbc:charge="0" />
      <species boundaryCondition="false" compartment="c" constant="false" hasOnlySubstanceUnits="false" id="M_m163" name="L-Glutamine_C5H10N2O3" fbc:charge="0" />
      <species boundaryCondition="false" compartment="c" constant="false" hasOnlySubstanceUnits="false" id="M_m164" name="D-Glucosamine 6-phosphate_C6H14NO8P" fbc:charge="0" />
      <species boundaryCondition="false" compartment="c" constant="false" hasOnlySubstanceUnits="false" id="M_m165" name="5-Phosphoribosylamine_C5H12NO7P" fbc:charge="0" />
      <species boundaryCondition="false" compartment="c" constant="false" hasOnlySubstanceUnits="false" id="M_m166" name="Carbamoyl phosphate_CH4NO5P" fbc:charge="0" />
      <species boundaryCondition="false" compartment="m" constant="false" hasOnlySubstanceUnits="false" id="M_m167" name="(S)-1-Pyrroline-5-carboxylate_C5H7NO2" fbc:charge="0" />
      <species boundaryCondition="false" compartment="c" constant="false" hasOnlySubstanceUnits="false" id="M_m168" name="4-Aminobutanoate_C4H9NO2" fbc:charge="0" />
      <species boundaryCondition="false" compartment="c" constant="false" hasOnlySubstanceUnits="false" id="M_m169" name="Succinate semialdehyde_C4H6O3" fbc:charge="0" />
      <species boundaryCondition="false" compartment="m" constant="false" hasOnlySubstanceUnits="false" id="M_m170" name="N-Acetyl-L-glutamate_C7H11NO5" fbc:charge="0" />
      <species boundaryCondition="false" compartment="m" constant="false" hasOnlySubstanceUnits="false" id="M_m171" name="N-Acetyl-L-glutamate 5-phosphate_C7H12NO8P" fbc:charge="0" />
      <species boundaryCondition="false" compartment="m" constant="false" hasOnlySubstanceUnits="false" id="M_m172" name="NADPH_C21H30N7O17P3" fbc:charge="0" />
      <species boundaryCondition="false" compartment="m" constant="false" hasOnlySubstanceUnits="false" id="M_m173" name="N-Acetyl-L-glutamate 5-semialdehyde_C7H11NO4" fbc:charge="0" />
      <species boundaryCondition="false" compartment="m" constant="false" hasOnlySubstanceUnits="false" id="M_m174" name="NADP+_C21H29N7O17P3" fbc:charge="0" />
      <species boundaryCondition="false" compartment="m" constant="false" hasOnlySubstanceUnits="false" id="M_m175" name="N-Acetylornithine_C7H14N2O3" fbc:charge="0" />
      <species boundaryCondition="false" compartment="c" constant="false" hasOnlySubstanceUnits="false" id="M_m176" name="N-Acetylornithine_C7H14N2O3" fbc:charge="0" />
      <species boundaryCondition="false" compartment="c" constant="false" hasOnlySubstanceUnits="false" id="M_m177" name="L-Ornithine_C5H12N2O2" fbc:charge="0" />
      <species boundaryCondition="false" compartment="m" constant="false" hasOnlySubstanceUnits="false" id="M_m178" name="L-Ornithine_C5H12N2O2" fbc:charge="0" />
      <species boundaryCondition="false" compartment="c" constant="false" hasOnlySubstanceUnits="false" id="M_m179" name="Urea_CH4N2O" fbc:charge="0" />
      <species boundaryCondition="false" compartment="c" constant="false" hasOnlySubstanceUnits="false" id="M_m180" name="Urea-1-carboxylate_C2H4N2O3" fbc:charge="0" />
      <species boundaryCondition="false" compartment="c" constant="false" hasOnlySubstanceUnits="false" id="M_m181" name="L-Glutamate 5-semialdehyde_C5H9NO3" fbc:charge="0" />
      <species boundaryCondition="false" compartment="m" constant="false" hasOnlySubstanceUnits="false" id="M_m182" name="L-Glutamate 5-semialdehyde_C5H9NO3" fbc:charge="0" />
      <species boundaryCondition="false" compartment="c" constant="false" hasOnlySubstanceUnits="false" id="M_m183" name="L-Glutamyl 5-phosphate_C5H10NO7P" fbc:charge="0" />
      <species boundaryCondition="false" compartment="c" constant="false" hasOnlySubstanceUnits="false" id="M_m184" name="(S)-1-Pyrroline-5-carboxylate_C5H7NO2" fbc:charge="0" />
      <species boundaryCondition="false" compartment="c" constant="false" hasOnlySubstanceUnits="false" id="M_m185" name="L-Proline_C5H9NO2" fbc:charge="0" />
      <species boundaryCondition="false" compartment="m" constant="false" hasOnlySubstanceUnits="false" id="M_m186" name="L-Proline_C5H9NO2" fbc:charge="0" />
      <species boundaryCondition="false" compartment="c" constant="false" hasOnlySubstanceUnits="false" id="M_m187" name="Putrescine_C4H12N2" fbc:charge="0" />
      <species boundaryCondition="false" compartment="c" constant="false" hasOnlySubstanceUnits="false" id="M_m188" name="trans-4-Hydroxy-L-proline_C5H9NO3" fbc:charge="0" />
      <species boundaryCondition="false" compartment="c" constant="false" hasOnlySubstanceUnits="false" id="M_m189" name="L-1-Pyrroline-3-hydroxy-5-carboxylate_C5H7NO3" fbc:charge="0" />
      <species boundaryCondition="false" compartment="c" constant="false" hasOnlySubstanceUnits="false" id="M_m190" name="L-erythro-4-Hydroxyglutamate_C5H9NO5" fbc:charge="0" />
      <species boundaryCondition="false" compartment="c" constant="false" hasOnlySubstanceUnits="false" id="M_m191" name="D-4-Hydroxy-2-oxoglutarate_C5H6O6" fbc:charge="0" />
      <species boundaryCondition="false" compartment="m" constant="false" hasOnlySubstanceUnits="false" id="M_m192" name="Homo-cis-aconitate_C7H8O6" fbc:charge="0" />
      <species boundaryCondition="false" compartment="m" constant="false" hasOnlySubstanceUnits="false" id="M_m193" name="Homoisocitrate_C7H10O7" fbc:charge="0" />
      <species boundaryCondition="false" compartment="c" constant="false" hasOnlySubstanceUnits="false" id="M_m194" name="Homoisocitrate_C7H10O7" fbc:charge="0" />
      <species boundaryCondition="false" compartment="c" constant="false" hasOnlySubstanceUnits="false" id="M_m195" name="Oxaloglutarate_C7H8O7" fbc:charge="0" />
      <species boundaryCondition="false" compartment="c" constant="false" hasOnlySubstanceUnits="false" id="M_m196" name="2-Oxoadipate_C6H8O5" fbc:charge="0" />
      <species boundaryCondition="false" compartment="c" constant="false" hasOnlySubstanceUnits="false" id="M_m197" name="L-2-Aminoadipate_C6H11NO4" fbc:charge="0" />
      <species boundaryCondition="false" compartment="c" constant="false" hasOnlySubstanceUnits="false" id="M_m198" name="L-2-Aminoadipate adenylate_C16H23N6O10P" fbc:charge="0" />
      <species boundaryCondition="false" compartment="c" constant="false" hasOnlySubstanceUnits="false" id="M_m199" name="Holo-Lys2_HSR" fbc:charge="0" />
      <species boundaryCondition="false" compartment="c" constant="false" hasOnlySubstanceUnits="false" id="M_m200" name="alpha-Aminoadipoyl-S-acyl enzyme_C6H10NO3SR" fbc:charge="0" />
      <species boundaryCondition="false" compartment="c" constant="false" hasOnlySubstanceUnits="false" id="M_m201" name="L-2-Aminoadipate 6-semialdehyde_C6H11NO3" fbc:charge="0" />
      <species boundaryCondition="false" compartment="c" constant="false" hasOnlySubstanceUnits="false" id="M_m202" name="N6-(L-1,3-Dicarboxypropyl)-L-lysine_C11H20N2O6" fbc:charge="0" />
      <species boundaryCondition="false" compartment="c" constant="false" hasOnlySubstanceUnits="false" id="M_m203" name="L-Lysine_C6H14N2O2" fbc:charge="0" />
      <species boundaryCondition="false" compartment="c" constant="false" hasOnlySubstanceUnits="false" id="M_m204" name="Glutaryl-CoA_C26H42N7O19P3S" fbc:charge="0" />
      <species boundaryCondition="false" compartment="c" constant="false" hasOnlySubstanceUnits="false" id="M_m205" name="Crotonoyl-CoA_C25H40N7O17P3S" fbc:charge="0" />
      <species boundaryCondition="false" compartment="c" constant="false" hasOnlySubstanceUnits="false" id="M_m206" name="(S)-3-Hydroxybutanoyl-CoA_C25H42N7O18P3S" fbc:charge="0" />
      <species boundaryCondition="false" compartment="c" constant="false" hasOnlySubstanceUnits="false" id="M_m207" name="4-Trimethylammoniobutanoate_C7H16NO2" fbc:charge="0" />
      <species boundaryCondition="false" compartment="c" constant="false" hasOnlySubstanceUnits="false" id="M_m208" name="4-Trimethylammoniobutanal_C7H16NO" fbc:charge="0" />
      <species boundaryCondition="false" compartment="c" constant="false" hasOnlySubstanceUnits="false" id="M_m209" name="3-Hydroxy-N6,N6,N6-trimethyl-L-lysine_C9H21N2O3" fbc:charge="0" />
      <species boundaryCondition="false" compartment="c" constant="false" hasOnlySubstanceUnits="false" id="M_m210" name="Glycine_C2H5NO2" fbc:charge="0" />
      <species boundaryCondition="false" compartment="c" constant="false" hasOnlySubstanceUnits="false" id="M_m211" name="N6,N6,N6-Trimethyl-L-lysine_C9H20N2O2" fbc:charge="0" />
      <species boundaryCondition="false" compartment="c" constant="false" hasOnlySubstanceUnits="false" id="M_m212" name="Protein lysine_C7H13N3O2R2" fbc:charge="0" />
      <species boundaryCondition="false" compartment="c" constant="false" hasOnlySubstanceUnits="false" id="M_m213" name="S-Adenosyl-L-methionine_C15H22N6O5S" fbc:charge="0" />
      <species boundaryCondition="false" compartment="c" constant="false" hasOnlySubstanceUnits="false" id="M_m214" name="Protein N6-methyl-L-lysine_C8H15N3O2R2" fbc:charge="0" />
      <species boundaryCondition="false" compartment="c" constant="false" hasOnlySubstanceUnits="false" id="M_m215" name="S-Adenosyl-L-homocysteine_C14H20N6O5S" fbc:charge="0" />
      <species boundaryCondition="false" compartment="c" constant="false" hasOnlySubstanceUnits="false" id="M_m216" name="Protein N6,N6,N6-trimethyl-L-lysine_C10H20N3O2R2" fbc:charge="0" />
      <species boundaryCondition="false" compartment="c" constant="false" hasOnlySubstanceUnits="false" id="M_m217" name="Protein_" fbc:charge="0" />
      <species boundaryCondition="false" compartment="c" constant="false" hasOnlySubstanceUnits="false" id="M_m218" name="Protein N6,N6-dimethyl-L-lysine_C9H17N3O2R2" fbc:charge="0" />
      <species boundaryCondition="false" compartment="m" constant="false" hasOnlySubstanceUnits="false" id="M_m219" name="3-Hydroxy-3-methyl-2-oxobutanoic acid_C5H8O4" fbc:charge="0" />
      <species boundaryCondition="false" compartment="m" constant="false" hasOnlySubstanceUnits="false" id="M_m220" name="(R)-2,3-Dihydroxy-3-methylbutanoate_C5H10O4" fbc:charge="0" />
      <species boundaryCondition="false" compartment="m" constant="false" hasOnlySubstanceUnits="false" id="M_m221" name="3-Methyl-2-oxobutanoic acid_C5H8O3" fbc:charge="0" />
      <species boundaryCondition="false" compartment="c" constant="false" hasOnlySubstanceUnits="false" id="M_m222" name="L-Valine_C5H11NO2" fbc:charge="0" />
      <species boundaryCondition="false" compartment="c" constant="false" hasOnlySubstanceUnits="false" id="M_m223" name="2-Isopropylmaleate_C7H10O4" fbc:charge="0" />
      <species boundaryCondition="false" compartment="c" constant="false" hasOnlySubstanceUnits="false" id="M_m224" name="(2R,3S)-3-Isopropylmalate_C7H12O5" fbc:charge="0" />
      <species boundaryCondition="false" compartment="c" constant="false" hasOnlySubstanceUnits="false" id="M_m225" name="(2S)-2-Isopropyl-3-oxosuccinate_C7H10O5" fbc:charge="0" />
      <species boundaryCondition="false" compartment="c" constant="false" hasOnlySubstanceUnits="false" id="M_m226" name="4-Methyl-2-oxopentanoate_C6H10O3" fbc:charge="0" />
      <species boundaryCondition="false" compartment="c" constant="false" hasOnlySubstanceUnits="false" id="M_m227" name="L-Leucine_C6H13NO2" fbc:charge="0" />
      <species boundaryCondition="false" compartment="m" constant="false" hasOnlySubstanceUnits="false" id="M_m228" name="2-Oxobutanoate_C4H6O3" fbc:charge="0" />
      <species boundaryCondition="false" compartment="m" constant="false" hasOnlySubstanceUnits="false" id="M_m229" name="(S)-2-Aceto-2-hydroxybutanoate_C6H10O4" fbc:charge="0" />
      <species boundaryCondition="false" compartment="m" constant="false" hasOnlySubstanceUnits="false" id="M_m230" name="(R)-3-Hydroxy-3-methyl-2-oxopentanoate_C6H10O4" fbc:charge="0" />
      <species boundaryCondition="false" compartment="m" constant="false" hasOnlySubstanceUnits="false" id="M_m231" name="(R)-2,3-Dihydroxy-3-methylpentanoate_C6H12O4" fbc:charge="0" />
      <species boundaryCondition="false" compartment="m" constant="false" hasOnlySubstanceUnits="false" id="M_m232" name="(S)-3-Methyl-2-oxopentanoic acid_C6H10O3" fbc:charge="0" />
      <species boundaryCondition="false" compartment="c" constant="false" hasOnlySubstanceUnits="false" id="M_m233" name="(R)-2-Methylmalate_C5H8O5" fbc:charge="0" />
      <species boundaryCondition="false" compartment="c" constant="false" hasOnlySubstanceUnits="false" id="M_m234" name="2-Methylmaleate_C5H6O4" fbc:charge="0" />
      <species boundaryCondition="false" compartment="c" constant="false" hasOnlySubstanceUnits="false" id="M_m235" name="D-erythro-3-Methylmalate_C5H8O5" fbc:charge="0" />
      <species boundaryCondition="false" compartment="c" constant="false" hasOnlySubstanceUnits="false" id="M_m236" name="2-Oxobutanoate_C4H6O3" fbc:charge="0" />
      <species boundaryCondition="false" compartment="c" constant="false" hasOnlySubstanceUnits="false" id="M_m237" name="(R)-2,3-Dihydroxy-3-methylpentanoate_C6H12O4" fbc:charge="0" />
      <species boundaryCondition="false" compartment="c" constant="false" hasOnlySubstanceUnits="false" id="M_m238" name="(S)-3-Methyl-2-oxopentanoic acid_C6H10O3" fbc:charge="0" />
      <species boundaryCondition="false" compartment="c" constant="false" hasOnlySubstanceUnits="false" id="M_m239" name="L-Isoleucine_C6H13NO2" fbc:charge="0" />
      <species boundaryCondition="false" compartment="m" constant="false" hasOnlySubstanceUnits="false" id="M_m240" name="2-Methyl-1-hydroxypropyl-ThPP_C16H27N4O8P2S" fbc:charge="0" />
      <species boundaryCondition="false" compartment="m" constant="false" hasOnlySubstanceUnits="false" id="M_m241" name="[Dihydrolipoyllysine-residue (2-methylpropanoyl)transferase] S-(2-methylpropanoyl)dihydrolipoyllysine_C12H22NO2S2R" fbc:charge="0" />
      <species boundaryCondition="false" compartment="m" constant="false" hasOnlySubstanceUnits="false" id="M_m242" name="2-Methylpropanoyl-CoA_C25H42N7O17P3S" fbc:charge="0" />
      <species boundaryCondition="false" compartment="m" constant="false" hasOnlySubstanceUnits="false" id="M_m243" name="2-Methylprop-2-enoyl-CoA_C25H40N7O17P3S" fbc:charge="0" />
      <species boundaryCondition="false" compartment="m" constant="false" hasOnlySubstanceUnits="false" id="M_m244" name="(S)-3-Hydroxyisobutyryl-CoA_C25H42N7O18P3S" fbc:charge="0" />
      <species boundaryCondition="false" compartment="m" constant="false" hasOnlySubstanceUnits="false" id="M_m245" name="(S)-3-Hydroxyisobutyrate_C4H8O3" fbc:charge="0" />
      <species boundaryCondition="false" compartment="m" constant="false" hasOnlySubstanceUnits="false" id="M_m246" name="(S)-Methylmalonate semialdehyde_C4H6O3" fbc:charge="0" />
      <species boundaryCondition="false" compartment="m" constant="false" hasOnlySubstanceUnits="false" id="M_m247" name="Propanoyl-CoA_C24H40N7O17P3S" fbc:charge="0" />
      <species boundaryCondition="false" compartment="m" constant="false" hasOnlySubstanceUnits="false" id="M_m248" name="2-Methyl-1-hydroxybutyl-ThPP_C17H29N4O8P2S" fbc:charge="0" />
      <species boundaryCondition="false" compartment="m" constant="false" hasOnlySubstanceUnits="false" id="M_m249" name="[Dihydrolipoyllysine-residue (2-methylpropanoyl)transferase] S-(2-methylbutanoyl)dihydrolipoyllysine_C13H24NO2S2R" fbc:charge="0" />
      <species boundaryCondition="false" compartment="m" constant="false" hasOnlySubstanceUnits="false" id="M_m250" name="(S)-2-Methylbutanoyl-CoA_C26H44N7O17P3S" fbc:charge="0" />
      <species boundaryCondition="false" compartment="m" constant="false" hasOnlySubstanceUnits="false" id="M_m251" name="2-Methylbut-2-enoyl-CoA_C26H42N7O17P3S" fbc:charge="0" />
      <species boundaryCondition="false" compartment="m" constant="false" hasOnlySubstanceUnits="false" id="M_m252" name="(2S,3S)-3-Hydroxy-2-methylbutanoyl-CoA_C26H44N7O18P3S" fbc:charge="0" />
      <species boundaryCondition="false" compartment="m" constant="false" hasOnlySubstanceUnits="false" id="M_m253" name="2-Methylacetoacetyl-CoA_C26H42N7O18P3S" fbc:charge="0" />
      <species boundaryCondition="false" compartment="m" constant="false" hasOnlySubstanceUnits="false" id="M_m254" name="4-Methyl-2-oxopentanoate_C6H10O3" fbc:charge="0" />
      <species boundaryCondition="false" compartment="m" constant="false" hasOnlySubstanceUnits="false" id="M_m255" name="3-Methyl-1-hydroxybutyl-ThPP_C17H29N4O8P2S" fbc:charge="0" />
      <species boundaryCondition="false" compartment="m" constant="false" hasOnlySubstanceUnits="false" id="M_m256" name="[Dihydrolipoyllysine-residue (2-methylpropanoyl)transferase] S-(3-methylbutanoyl)dihydrolipoyllysine_C13H24NO2S2R" fbc:charge="0" />
      <species boundaryCondition="false" compartment="m" constant="false" hasOnlySubstanceUnits="false" id="M_m257" name="3-Methylbutanoyl-CoA_C26H44N7O17P3S" fbc:charge="0" />
      <species boundaryCondition="false" compartment="m" constant="false" hasOnlySubstanceUnits="false" id="M_m258" name="3-Methylcrotonyl-CoA_C26H42N7O17P3S" fbc:charge="0" />
      <species boundaryCondition="false" compartment="m" constant="false" hasOnlySubstanceUnits="false" id="M_m259" name="3-Methylglutaconyl-CoA_C27H42N7O19P3S" fbc:charge="0" />
      <species boundaryCondition="false" compartment="m" constant="false" hasOnlySubstanceUnits="false" id="M_m260" name="(S)-3-Hydroxy-3-methylglutaryl-CoA_C27H44N7O20P3S" fbc:charge="0" />
      <species boundaryCondition="false" compartment="m" constant="false" hasOnlySubstanceUnits="false" id="M_m261" name="Acetoacetate_C4H6O3" fbc:charge="0" />
      <species boundaryCondition="false" compartment="c" constant="false" hasOnlySubstanceUnits="false" id="M_m262" name="2-Methylbutanal_C5H10O" fbc:charge="0" />
      <species boundaryCondition="false" compartment="c" constant="false" hasOnlySubstanceUnits="false" id="M_m263" name="2-Dehydro-3-deoxy-D-arabino-heptonate 7-phosphate_C7H13O10P" fbc:charge="0" />
      <species boundaryCondition="false" compartment="c" constant="false" hasOnlySubstanceUnits="false" id="M_m264" name="3-Dehydroquinate_C7H10O6" fbc:charge="0" />
      <species boundaryCondition="false" compartment="c" constant="false" hasOnlySubstanceUnits="false" id="M_m265" name="3-Dehydroshikimate_C7H8O5" fbc:charge="0" />
      <species boundaryCondition="false" compartment="c" constant="false" hasOnlySubstanceUnits="false" id="M_m266" name="Shikimate_C7H10O5" fbc:charge="0" />
      <species boundaryCondition="false" compartment="c" constant="false" hasOnlySubstanceUnits="false" id="M_m267" name="Shikimate 3-phosphate_C7H11O8P" fbc:charge="0" />
      <species boundaryCondition="false" compartment="c" constant="false" hasOnlySubstanceUnits="false" id="M_m268" name="5-O-(1-Carboxyvinyl)-3-phosphoshikimate_C10H13O10P" fbc:charge="0" />
      <species boundaryCondition="false" compartment="c" constant="false" hasOnlySubstanceUnits="false" id="M_m269" name="Chorismate_C10H10O6" fbc:charge="0" />
      <species boundaryCondition="false" compartment="c" constant="false" hasOnlySubstanceUnits="false" id="M_m270" name="Prephenate_C10H10O6" fbc:charge="0" />
      <species boundaryCondition="false" compartment="c" constant="false" hasOnlySubstanceUnits="false" id="M_m271" name="Phenylpyruvate_C9H8O3" fbc:charge="0" />
      <species boundaryCondition="false" compartment="c" constant="false" hasOnlySubstanceUnits="false" id="M_m272" name="L-Phenylalanine_C9H11NO2" fbc:charge="0" />
      <species boundaryCondition="false" compartment="c" constant="false" hasOnlySubstanceUnits="false" id="M_m273" name="3-(4-Hydroxyphenyl)pyruvate_C9H8O4" fbc:charge="0" />
      <species boundaryCondition="false" compartment="c" constant="false" hasOnlySubstanceUnits="false" id="M_m274" name="L-Tyrosine_C9H11NO3" fbc:charge="0" />
      <species boundaryCondition="false" compartment="c" constant="false" hasOnlySubstanceUnits="false" id="M_m275" name="Anthranilate_C7H7NO2" fbc:charge="0" />
      <species boundaryCondition="false" compartment="c" constant="false" hasOnlySubstanceUnits="false" id="M_m276" name="N-(5-Phospho-D-ribosyl)anthranilate_C12H16NO9P" fbc:charge="0" />
      <species boundaryCondition="false" compartment="c" constant="false" hasOnlySubstanceUnits="false" id="M_m277" name="1-(2-Carboxyphenylamino)-1-deoxy-D-ribulose 5-phosphate_C12H16NO9P" fbc:charge="0" />
      <species boundaryCondition="false" compartment="c" constant="false" hasOnlySubstanceUnits="false" id="M_m278" name="Indoleglycerol phosphate_C11H14NO6P" fbc:charge="0" />
      <species boundaryCondition="false" compartment="c" constant="false" hasOnlySubstanceUnits="false" id="M_m279" name="L-Serine_C3H7NO3" fbc:charge="0" />
      <species boundaryCondition="false" compartment="c" constant="false" hasOnlySubstanceUnits="false" id="M_m280" name="L-Tryptophan_C11H12N2O2" fbc:charge="0" />
      <species boundaryCondition="false" compartment="c" constant="false" hasOnlySubstanceUnits="false" id="M_m281" name="Phenylacetaldehyde_C8H8O" fbc:charge="0" />
      <species boundaryCondition="false" compartment="c" constant="false" hasOnlySubstanceUnits="false" id="M_m282" name="Phenylacetic acid_C8H8O2" fbc:charge="0" />
      <species boundaryCondition="false" compartment="c" constant="false" hasOnlySubstanceUnits="false" id="M_m283" name="4-Hydroxyphenylacetate_C8H8O3" fbc:charge="0" />
      <species boundaryCondition="false" compartment="c" constant="false" hasOnlySubstanceUnits="false" id="M_m284" name="Homogentisate_C8H8O4" fbc:charge="0" />
      <species boundaryCondition="false" compartment="c" constant="false" hasOnlySubstanceUnits="false" id="M_m285" name="4-Maleylacetoacetate_C8H8O6" fbc:charge="0" />
      <species boundaryCondition="false" compartment="c" constant="false" hasOnlySubstanceUnits="false" id="M_m286" name="4-Fumarylacetoacetate_C8H8O6" fbc:charge="0" />
      <species boundaryCondition="false" compartment="c" constant="false" hasOnlySubstanceUnits="false" id="M_m287" name="Acetoacetate_C4H6O3" fbc:charge="0" />
      <species boundaryCondition="false" compartment="c" constant="false" hasOnlySubstanceUnits="false" id="M_m288" name="L-Formylkynurenine_C11H12N2O4" fbc:charge="0" />
      <species boundaryCondition="false" compartment="c" constant="false" hasOnlySubstanceUnits="false" id="M_m289" name="(Indol-3-yl)acetamide_C10H10N2O" fbc:charge="0" />
      <species boundaryCondition="false" compartment="c" constant="false" hasOnlySubstanceUnits="false" id="M_m290" name="L-Kynurenine_C10H12N2O3" fbc:charge="0" />
      <species boundaryCondition="false" compartment="c" constant="false" hasOnlySubstanceUnits="false" id="M_m291" name="4-(2-Aminophenyl)-2,4-dioxobutanoate_C10H9NO4" fbc:charge="0" />
      <species boundaryCondition="false" compartment="c" constant="false" hasOnlySubstanceUnits="false" id="M_m292" name="Formylanthranilate_C8H7NO3" fbc:charge="0" />
      <species boundaryCondition="false" compartment="c" constant="false" hasOnlySubstanceUnits="false" id="M_m293" name="3-Hydroxy-L-kynurenine_C10H12N2O4" fbc:charge="0" />
      <species boundaryCondition="false" compartment="c" constant="false" hasOnlySubstanceUnits="false" id="M_m294" name="3-Hydroxyanthranilate_C7H7NO3" fbc:charge="0" />
      <species boundaryCondition="false" compartment="c" constant="false" hasOnlySubstanceUnits="false" id="M_m295" name="2-Amino-3-carboxymuconate semialdehyde_C7H7NO5" fbc:charge="0" />
      <species boundaryCondition="false" compartment="c" constant="false" hasOnlySubstanceUnits="false" id="M_m296" name="2-Aminomuconate semialdehyde_C6H7NO3" fbc:charge="0" />
      <species boundaryCondition="false" compartment="c" constant="false" hasOnlySubstanceUnits="false" id="M_m297" name="2-Aminomuconate_C6H7NO4" fbc:charge="0" />
      <species boundaryCondition="false" compartment="c" constant="false" hasOnlySubstanceUnits="false" id="M_m298" name="Indole-3-acetate_C10H9NO2" fbc:charge="0" />
      <species boundaryCondition="false" compartment="c" constant="false" hasOnlySubstanceUnits="false" id="M_m299" name="Indole_C8H7N" fbc:charge="0" />
      <species boundaryCondition="false" compartment="c" constant="false" hasOnlySubstanceUnits="false" id="M_m300" name="3-Indoleacetonitrile_C10H8N2" fbc:charge="0" />
      <species boundaryCondition="false" compartment="c" constant="false" hasOnlySubstanceUnits="false" id="M_m301" name="3-Phosphonooxypyruvate_C3H5O7P" fbc:charge="0" />
      <species boundaryCondition="false" compartment="c" constant="false" hasOnlySubstanceUnits="false" id="M_m302" name="O-Phospho-L-serine_C3H8NO6P" fbc:charge="0" />
      <species boundaryCondition="false" compartment="c" constant="false" hasOnlySubstanceUnits="false" id="M_m303" name="L-Homocysteine_C4H9NO2S" fbc:charge="0" />
      <species boundaryCondition="false" compartment="c" constant="false" hasOnlySubstanceUnits="false" id="M_m304" name="L-Cystathionine_C7H14N2O4S" fbc:charge="0" />
      <species boundaryCondition="false" compartment="c" constant="false" hasOnlySubstanceUnits="false" id="M_m305" name="L-Threonine_C4H9NO3" fbc:charge="0" />
      <species boundaryCondition="false" compartment="c" constant="false" hasOnlySubstanceUnits="false" id="M_m306" name="L-Aspartate 4-semialdehyde_C4H7NO3" fbc:charge="0" />
      <species boundaryCondition="false" compartment="c" constant="false" hasOnlySubstanceUnits="false" id="M_m307" name="L-Homoserine_C4H9NO3" fbc:charge="0" />
      <species boundaryCondition="false" compartment="c" constant="false" hasOnlySubstanceUnits="false" id="M_m308" name="O-Phospho-L-homoserine_C4H10NO6P" fbc:charge="0" />
      <species boundaryCondition="false" compartment="c" constant="false" hasOnlySubstanceUnits="false" id="M_m309" name="L-Ectoine_C6H10N2O2" fbc:charge="0" />
      <species boundaryCondition="false" compartment="c" constant="false" hasOnlySubstanceUnits="false" id="M_m310" name="5-Hydroxyectoine_C6H10N2O3" fbc:charge="0" />
      <species boundaryCondition="false" compartment="m" constant="false" hasOnlySubstanceUnits="false" id="M_m311" name="Glycine_C2H5NO2" fbc:charge="0" />
      <species boundaryCondition="false" compartment="m" constant="false" hasOnlySubstanceUnits="false" id="M_m312" name="Lipoylprotein_C8H14NOS2R" fbc:charge="0" />
      <species boundaryCondition="false" compartment="m" constant="false" hasOnlySubstanceUnits="false" id="M_m313" name="S-Aminomethyldihydrolipoylprotein_C9H19N2OS2R" fbc:charge="0" />
      <species boundaryCondition="false" compartment="m" constant="false" hasOnlySubstanceUnits="false" id="M_m314" name="Tetrahydrofolate_C19H23N7O6" fbc:charge="0" />
      <species boundaryCondition="false" compartment="m" constant="false" hasOnlySubstanceUnits="false" id="M_m315" name="Dihydrolipoylprotein_C8H16NOS2R" fbc:charge="0" />
      <species boundaryCondition="false" compartment="m" constant="false" hasOnlySubstanceUnits="false" id="M_m316" name="5,10-Methylenetetrahydrofolate_C20H23N7O6" fbc:charge="0" />
      <species boundaryCondition="false" compartment="m" constant="false" hasOnlySubstanceUnits="false" id="M_m317" name="NH3_NH3" fbc:charge="0" />
      <species boundaryCondition="false" compartment="m" constant="false" hasOnlySubstanceUnits="false" id="M_m318" name="5-Aminolevulinate_C5H9NO3" fbc:charge="0" />
      <species boundaryCondition="false" compartment="c" constant="false" hasOnlySubstanceUnits="false" id="M_m319" name="5,10-Methylenetetrahydrofolate_C20H23N7O6" fbc:charge="0" />
      <species boundaryCondition="false" compartment="c" constant="false" hasOnlySubstanceUnits="false" id="M_m320" name="Tetrahydrofolate_C19H23N7O6" fbc:charge="0" />
      <species boundaryCondition="false" compartment="m" constant="false" hasOnlySubstanceUnits="false" id="M_m321" name="L-Serine_C3H7NO3" fbc:charge="0" />
      <species boundaryCondition="false" compartment="c" constant="false" hasOnlySubstanceUnits="false" id="M_m322" name="10-Formyltetrahydrofolate_C20H23N7O7" fbc:charge="0" />
      <species boundaryCondition="false" compartment="m" constant="false" hasOnlySubstanceUnits="false" id="M_m323" name="10-Formyltetrahydrofolate_C20H23N7O7" fbc:charge="0" />
      <species boundaryCondition="false" compartment="c" constant="false" hasOnlySubstanceUnits="false" id="M_m324" name="5,10-Methenyltetrahydrofolate_C20H22N7O6" fbc:charge="0" />
      <species boundaryCondition="false" compartment="m" constant="false" hasOnlySubstanceUnits="false" id="M_m325" name="5,10-Methenyltetrahydrofolate_C20H22N7O6" fbc:charge="0" />
      <species boundaryCondition="false" compartment="c" constant="false" hasOnlySubstanceUnits="false" id="M_m326" name="5-Methyltetrahydrofolate_C20H25N7O6" fbc:charge="0" />
      <species boundaryCondition="false" compartment="c" constant="false" hasOnlySubstanceUnits="false" id="M_m327" name="5-Formyltetrahydrofolate_C20H23N7O7" fbc:charge="0" />
      <species boundaryCondition="false" compartment="m" constant="false" hasOnlySubstanceUnits="false" id="M_m328" name="5-Formyltetrahydrofolate_C20H23N7O7" fbc:charge="0" />
      <species boundaryCondition="false" compartment="c" constant="false" hasOnlySubstanceUnits="false" id="M_m329" name="O-Acetyl-L-serine_C5H9NO4" fbc:charge="0" />
      <species boundaryCondition="false" compartment="c" constant="false" hasOnlySubstanceUnits="false" id="M_m330" name="Hydrogen sulfide_H2S" fbc:charge="0" />
      <species boundaryCondition="false" compartment="c" constant="false" hasOnlySubstanceUnits="false" id="M_m331" name="L-Cysteine_C3H7NO2S" fbc:charge="0" />
      <species boundaryCondition="false" compartment="m" constant="false" hasOnlySubstanceUnits="false" id="M_m332" name="O-Acetyl-L-serine_C5H9NO4" fbc:charge="0" />
      <species boundaryCondition="false" compartment="m" constant="false" hasOnlySubstanceUnits="false" id="M_m333" name="Hydrogen sulfide_H2S" fbc:charge="0" />
      <species boundaryCondition="false" compartment="m" constant="false" hasOnlySubstanceUnits="false" id="M_m334" name="L-Cysteine_C3H7NO2S" fbc:charge="0" />
      <species boundaryCondition="false" compartment="c" constant="false" hasOnlySubstanceUnits="false" id="M_m335" name="3-Sulfino-L-alanine_C3H7NO4S" fbc:charge="0" />
      <species boundaryCondition="false" compartment="c" constant="false" hasOnlySubstanceUnits="false" id="M_m336" name="3-Sulfinylpyruvate_C3H4O5S" fbc:charge="0" />
      <species boundaryCondition="false" compartment="c" constant="false" hasOnlySubstanceUnits="false" id="M_m337" name="Sulfite_H2SO3" fbc:charge="0" />
      <species boundaryCondition="false" compartment="c" constant="false" hasOnlySubstanceUnits="false" id="M_m338" name="4-Phospho-L-aspartate_C4H8NO7P" fbc:charge="0" />
      <species boundaryCondition="false" compartment="c" constant="false" hasOnlySubstanceUnits="false" id="M_m339" name="O-Acetyl-L-homoserine_C6H11NO4" fbc:charge="0" />
      <species boundaryCondition="false" compartment="m" constant="false" hasOnlySubstanceUnits="false" id="M_m340" name="L-Homoserine_C4H9NO3" fbc:charge="0" />
      <species boundaryCondition="false" compartment="m" constant="false" hasOnlySubstanceUnits="false" id="M_m341" name="O-Acetyl-L-homoserine_C6H11NO4" fbc:charge="0" />
      <species boundaryCondition="false" compartment="c" constant="false" hasOnlySubstanceUnits="false" id="M_m342" name="Adenosine_C10H13N5O4" fbc:charge="0" />
      <species boundaryCondition="false" compartment="c" constant="false" hasOnlySubstanceUnits="false" id="M_m343" name="L-Methionine_C5H11NO2S" fbc:charge="0" />
      <species boundaryCondition="false" compartment="c" constant="false" hasOnlySubstanceUnits="false" id="M_m344" name="4-Methylthio-2-oxobutanoic acid_C5H8O3S" fbc:charge="0" />
      <species boundaryCondition="false" compartment="c" constant="false" hasOnlySubstanceUnits="false" id="M_m345" name="S-Adenosylmethioninamine_C14H23N6O3S" fbc:charge="0" />
      <species boundaryCondition="false" compartment="c" constant="false" hasOnlySubstanceUnits="false" id="M_m346" name="5'-Methylthioadenosine_C11H15N5O3S" fbc:charge="0" />
      <species boundaryCondition="false" compartment="c" constant="false" hasOnlySubstanceUnits="false" id="M_m347" name="Spermidine_C7H19N3" fbc:charge="0" />
      <species boundaryCondition="false" compartment="c" constant="false" hasOnlySubstanceUnits="false" id="M_m348" name="Spermine_C10H26N4" fbc:charge="0" />
      <species boundaryCondition="false" compartment="c" constant="false" hasOnlySubstanceUnits="false" id="M_m349" name="Adenine_C5H5N5" fbc:charge="0" />
      <species boundaryCondition="false" compartment="c" constant="false" hasOnlySubstanceUnits="false" id="M_m350" name="5-Methylthio-D-ribose_C6H12O4S" fbc:charge="0" />
      <species boundaryCondition="false" compartment="c" constant="false" hasOnlySubstanceUnits="false" id="M_m351" name="S-Methyl-5-thio-D-ribose 1-phosphate_C6H13O7PS" fbc:charge="0" />
      <species boundaryCondition="false" compartment="c" constant="false" hasOnlySubstanceUnits="false" id="M_m352" name="S-Methyl-5-thio-D-ribulose 1-phosphate_C6H13O7PS" fbc:charge="0" />
      <species boundaryCondition="false" compartment="c" constant="false" hasOnlySubstanceUnits="false" id="M_m353" name="2,3-Diketo-5-methylthiopentyl-1-phosphate_C6H11O6PS" fbc:charge="0" />
      <species boundaryCondition="false" compartment="c" constant="false" hasOnlySubstanceUnits="false" id="M_m354" name="1,2-Dihydroxy-5-(methylthio)pent-1-en-3-one_C6H10O3S" fbc:charge="0" />
      <species boundaryCondition="false" compartment="c" constant="false" hasOnlySubstanceUnits="false" id="M_m355" name="3-Sulfopyruvate_C3H4O6S" fbc:charge="0" />
      <species boundaryCondition="false" compartment="c" constant="false" hasOnlySubstanceUnits="false" id="M_m356" name="3-Sulfolactate_C3H6O6S" fbc:charge="0" />
      <species boundaryCondition="false" compartment="c" constant="false" hasOnlySubstanceUnits="false" id="M_m357" name="ADP-ribose_C15H23N5O14P2" fbc:charge="0" />
      <species boundaryCondition="false" compartment="c" constant="false" hasOnlySubstanceUnits="false" id="M_m358" name="5'-Phosphoribosylglycinamide_C7H15N2O8P" fbc:charge="0" />
      <species boundaryCondition="false" compartment="c" constant="false" hasOnlySubstanceUnits="false" id="M_m359" name="5'-Phosphoribosyl-N-formylglycinamide_C8H15N2O9P" fbc:charge="0" />
      <species boundaryCondition="false" compartment="c" constant="false" hasOnlySubstanceUnits="false" id="M_m360" name="2-(Formamido)-N1-(5'-phosphoribosyl)acetamidine_C8H16N3O8P" fbc:charge="0" />
      <species boundaryCondition="false" compartment="c" constant="false" hasOnlySubstanceUnits="false" id="M_m361" name="Aminoimidazole ribotide_C8H14N3O7P" fbc:charge="0" />
      <species boundaryCondition="false" compartment="c" constant="false" hasOnlySubstanceUnits="false" id="M_m362" name="1-(5-Phospho-D-ribosyl)-5-amino-4-imidazolecarboxylate_C9H14N3O9P" fbc:charge="0" />
      <species boundaryCondition="false" compartment="c" constant="false" hasOnlySubstanceUnits="false" id="M_m363" name="1-(5'-Phosphoribosyl)-5-amino-4-(N-succinocarboxamide)-imidazole_C13H19N4O12P" fbc:charge="0" />
      <species boundaryCondition="false" compartment="c" constant="false" hasOnlySubstanceUnits="false" id="M_m364" name="1-(5'-Phosphoribosyl)-5-amino-4-imidazolecarboxamide_C9H15N4O8P" fbc:charge="0" />
      <species boundaryCondition="false" compartment="c" constant="false" hasOnlySubstanceUnits="false" id="M_m365" name="1-(5'-Phosphoribosyl)-5-formamido-4-imidazolecarboxamide_C10H15N4O9P" fbc:charge="0" />
      <species boundaryCondition="false" compartment="c" constant="false" hasOnlySubstanceUnits="false" id="M_m366" name="IMP_C10H13N4O8P" fbc:charge="0" />
      <species boundaryCondition="false" compartment="c" constant="false" hasOnlySubstanceUnits="false" id="M_m367" name="GTP_C10H16N5O14P3" fbc:charge="0" />
      <species boundaryCondition="false" compartment="c" constant="false" hasOnlySubstanceUnits="false" id="M_m368" name="GDP_C10H15N5O11P2" fbc:charge="0" />
      <species boundaryCondition="false" compartment="c" constant="false" hasOnlySubstanceUnits="false" id="M_m369" name="N6-(1,2-Dicarboxyethyl)-AMP_C14H18N5O11P" fbc:charge="0" />
      <species boundaryCondition="false" compartment="c" constant="false" hasOnlySubstanceUnits="false" id="M_m370" name="Inosine_C10H12N4O5" fbc:charge="0" />
      <species boundaryCondition="false" compartment="c" constant="false" hasOnlySubstanceUnits="false" id="M_m371" name="Hypoxanthine_C5H4N4O" fbc:charge="0" />
      <species boundaryCondition="false" compartment="m" constant="false" hasOnlySubstanceUnits="false" id="M_m372" name="AMP_C10H14N5O7P" fbc:charge="0" />
      <species boundaryCondition="false" compartment="c" constant="false" hasOnlySubstanceUnits="false" id="M_m373" name="RNA_" fbc:charge="0" />
      <species boundaryCondition="false" compartment="m" constant="false" hasOnlySubstanceUnits="false" id="M_m374" name="RNA_" fbc:charge="0" />
      <species boundaryCondition="false" compartment="c" constant="false" hasOnlySubstanceUnits="false" id="M_m375" name="Thioredoxin_C10H14N4O4S2R4" fbc:charge="0" />
      <species boundaryCondition="false" compartment="c" constant="false" hasOnlySubstanceUnits="false" id="M_m376" name="dADP_C10H15N5O9P2" fbc:charge="0" />
      <species boundaryCondition="false" compartment="c" constant="false" hasOnlySubstanceUnits="false" id="M_m377" name="Thioredoxin disulfide_C10H12N4O4S2R4" fbc:charge="0" />
      <species boundaryCondition="false" compartment="c" constant="false" hasOnlySubstanceUnits="false" id="M_m378" name="dATP_C10H16N5O12P3" fbc:charge="0" />
      <species boundaryCondition="false" compartment="c" constant="false" hasOnlySubstanceUnits="false" id="M_m379" name="DNA_" fbc:charge="0" />
      <species boundaryCondition="false" compartment="m" constant="false" hasOnlySubstanceUnits="false" id="M_m380" name="dATP_C10H16N5O12P3" fbc:charge="0" />
      <species boundaryCondition="false" compartment="m" constant="false" hasOnlySubstanceUnits="false" id="M_m381" name="DNA_" fbc:charge="0" />
      <species boundaryCondition="false" compartment="c" constant="false" hasOnlySubstanceUnits="false" id="M_m382" name="3',5'-Cyclic GMP_C10H12N5O7P" fbc:charge="0" />
      <species boundaryCondition="false" compartment="c" constant="false" hasOnlySubstanceUnits="false" id="M_m383" name="3',5'-Cyclic AMP_C10H12N5O6P" fbc:charge="0" />
      <species boundaryCondition="false" compartment="c" constant="false" hasOnlySubstanceUnits="false" id="M_m384" name="GMP_C10H14N5O8P" fbc:charge="0" />
      <species boundaryCondition="false" compartment="c" constant="false" hasOnlySubstanceUnits="false" id="M_m385" name="Xanthosine 5'-phosphate_C10H13N4O9P" fbc:charge="0" />
      <species boundaryCondition="false" compartment="c" constant="false" hasOnlySubstanceUnits="false" id="M_m386" name="dGDP_C10H15N5O10P2" fbc:charge="0" />
      <species boundaryCondition="false" compartment="c" constant="false" hasOnlySubstanceUnits="false" id="M_m387" name="dGTP_C10H16N5O13P3" fbc:charge="0" />
      <species boundaryCondition="false" compartment="m" constant="false" hasOnlySubstanceUnits="false" id="M_m388" name="dGTP_C10H16N5O13P3" fbc:charge="0" />
      <species boundaryCondition="false" compartment="c" constant="false" hasOnlySubstanceUnits="false" id="M_m389" name="dGMP_C10H14N5O7P" fbc:charge="0" />
      <species boundaryCondition="false" compartment="c" constant="false" hasOnlySubstanceUnits="false" id="M_m390" name="Deoxyguanosine_C10H13N5O4" fbc:charge="0" />
      <species boundaryCondition="false" compartment="c" constant="false" hasOnlySubstanceUnits="false" id="M_m391" name="Guanine_C5H5N5O" fbc:charge="0" />
      <species boundaryCondition="false" compartment="c" constant="false" hasOnlySubstanceUnits="false" id="M_m392" name="2-Deoxy-D-ribose 1-phosphate_C5H11O7P" fbc:charge="0" />
      <species boundaryCondition="false" compartment="c" constant="false" hasOnlySubstanceUnits="false" id="M_m393" name="Guanosine_C10H13N5O5" fbc:charge="0" />
      <species boundaryCondition="false" compartment="c" constant="false" hasOnlySubstanceUnits="false" id="M_m394" name="Xanthine_C5H4N4O2" fbc:charge="0" />
      <species boundaryCondition="false" compartment="c" constant="false" hasOnlySubstanceUnits="false" id="M_m395" name="Urate_C5H4N4O3" fbc:charge="0" />
      <species boundaryCondition="false" compartment="c" constant="false" hasOnlySubstanceUnits="false" id="M_m396" name="5-Hydroxyisourate_C5H4N4O4" fbc:charge="0" />
      <species boundaryCondition="false" compartment="c" constant="false" hasOnlySubstanceUnits="false" id="M_m397" name="5-Hydroxy-2-oxo-4-ureido-2,5-dihydro-1H-imidazole-5-carboxylate_C5H6N4O5" fbc:charge="0" />
      <species boundaryCondition="false" compartment="c" constant="false" hasOnlySubstanceUnits="false" id="M_m398" name="(R)(-)-Allantoin_C4H6N4O3" fbc:charge="0" />
      <species boundaryCondition="false" compartment="c" constant="false" hasOnlySubstanceUnits="false" id="M_m399" name="(S)(+)-Allantoin_C4H6N4O3" fbc:charge="0" />
      <species boundaryCondition="false" compartment="c" constant="false" hasOnlySubstanceUnits="false" id="M_m400" name="Allantoate_C4H8N4O4" fbc:charge="0" />
      <species boundaryCondition="false" compartment="c" constant="false" hasOnlySubstanceUnits="false" id="M_m401" name="(-)-Ureidoglycolate_C3H6N2O4" fbc:charge="0" />
      <species boundaryCondition="false" compartment="c" constant="false" hasOnlySubstanceUnits="false" id="M_m402" name="Deoxyinosine_C10H12N4O4" fbc:charge="0" />
      <species boundaryCondition="false" compartment="c" constant="false" hasOnlySubstanceUnits="false" id="M_m403" name="Deoxyadenosine_C10H13N5O3" fbc:charge="0" />
      <species boundaryCondition="false" compartment="c" constant="false" hasOnlySubstanceUnits="false" id="M_m404" name="dAMP_C10H14N5O6P" fbc:charge="0" />
      <species boundaryCondition="false" compartment="c" constant="false" hasOnlySubstanceUnits="false" id="M_m405" name="Adenylyl sulfate_C10H14N5O10PS" fbc:charge="0" />
      <species boundaryCondition="false" compartment="c" constant="false" hasOnlySubstanceUnits="false" id="M_m406" name="3'-Phosphoadenylyl sulfate_C10H15N5O13P2S" fbc:charge="0" />
      <species boundaryCondition="false" compartment="c" constant="false" hasOnlySubstanceUnits="false" id="M_m407" name="Sulfate_H2SO4" fbc:charge="0" />
      <species boundaryCondition="false" compartment="c" constant="false" hasOnlySubstanceUnits="false" id="M_m408" name="Adenosine 3',5'-bisphosphate_C10H15N5O10P2" fbc:charge="0" />
      <species boundaryCondition="false" compartment="c" constant="false" hasOnlySubstanceUnits="false" id="M_m409" name="P1,P4-Bis(5'-adenosyl) tetraphosphate_C20H28N10O19P4" fbc:charge="0" />
      <species boundaryCondition="false" compartment="v" constant="false" hasOnlySubstanceUnits="false" id="M_m410" name="GTP_C10H16N5O14P3" fbc:charge="0" />
      <species boundaryCondition="false" compartment="v" constant="false" hasOnlySubstanceUnits="false" id="M_m411" name="GDP_C10H15N5O11P2" fbc:charge="0" />
      <species boundaryCondition="false" compartment="c" constant="false" hasOnlySubstanceUnits="false" id="M_m412" name="N-Carbamoyl-L-aspartate_C5H8N2O5" fbc:charge="0" />
      <species boundaryCondition="false" compartment="c" constant="false" hasOnlySubstanceUnits="false" id="M_m413" name="(S)-Dihydroorotate_C5H6N2O4" fbc:charge="0" />
      <species boundaryCondition="false" compartment="m" constant="false" hasOnlySubstanceUnits="false" id="M_m414" name="(S)-Dihydroorotate_C5H6N2O4" fbc:charge="0" />
      <species boundaryCondition="false" compartment="m" constant="false" hasOnlySubstanceUnits="false" id="M_m415" name="Orotate_C5H4N2O4" fbc:charge="0" />
      <species boundaryCondition="false" compartment="c" constant="false" hasOnlySubstanceUnits="false" id="M_m416" name="Orotidine 5'-phosphate_C10H13N2O11P" fbc:charge="0" />
      <species boundaryCondition="false" compartment="c" constant="false" hasOnlySubstanceUnits="false" id="M_m417" name="Orotate_C5H4N2O4" fbc:charge="0" />
      <species boundaryCondition="false" compartment="c" constant="false" hasOnlySubstanceUnits="false" id="M_m418" name="UMP_C9H13N2O9P" fbc:charge="0" />
      <species boundaryCondition="false" compartment="m" constant="false" hasOnlySubstanceUnits="false" id="M_m419" name="UTP_C9H15N2O15P3" fbc:charge="0" />
      <species boundaryCondition="false" compartment="c" constant="false" hasOnlySubstanceUnits="false" id="M_m420" name="CTP_C9H16N3O14P3" fbc:charge="0" />
      <species boundaryCondition="false" compartment="m" constant="false" hasOnlySubstanceUnits="false" id="M_m421" name="CTP_C9H16N3O14P3" fbc:charge="0" />
      <species boundaryCondition="false" compartment="c" constant="false" hasOnlySubstanceUnits="false" id="M_m422" name="CDP_C9H15N3O11P2" fbc:charge="0" />
      <species boundaryCondition="false" compartment="c" constant="false" hasOnlySubstanceUnits="false" id="M_m423" name="CMP_C9H14N3O8P" fbc:charge="0" />
      <species boundaryCondition="false" compartment="c" constant="false" hasOnlySubstanceUnits="false" id="M_m424" name="Cytidine_C9H13N3O5" fbc:charge="0" />
      <species boundaryCondition="false" compartment="c" constant="false" hasOnlySubstanceUnits="false" id="M_m425" name="Uridine_C9H12N2O6" fbc:charge="0" />
      <species boundaryCondition="false" compartment="c" constant="false" hasOnlySubstanceUnits="false" id="M_m426" name="Uracil_C4H4N2O2" fbc:charge="0" />
      <species boundaryCondition="false" compartment="c" constant="false" hasOnlySubstanceUnits="false" id="M_m427" name="Cytosine_C4H5N3O" fbc:charge="0" />
      <species boundaryCondition="false" compartment="c" constant="false" hasOnlySubstanceUnits="false" id="M_m428" name="dCDP_C9H15N3O10P2" fbc:charge="0" />
      <species boundaryCondition="false" compartment="c" constant="false" hasOnlySubstanceUnits="false" id="M_m429" name="dCTP_C9H16N3O13P3" fbc:charge="0" />
      <species boundaryCondition="false" compartment="m" constant="false" hasOnlySubstanceUnits="false" id="M_m430" name="dCTP_C9H16N3O13P3" fbc:charge="0" />
      <species boundaryCondition="false" compartment="c" constant="false" hasOnlySubstanceUnits="false" id="M_m431" name="dCMP_C9H14N3O7P" fbc:charge="0" />
      <species boundaryCondition="false" compartment="c" constant="false" hasOnlySubstanceUnits="false" id="M_m432" name="dUMP_C9H13N2O8P" fbc:charge="0" />
      <species boundaryCondition="false" compartment="c" constant="false" hasOnlySubstanceUnits="false" id="M_m433" name="Deoxyuridine_C9H12N2O5" fbc:charge="0" />
      <species boundaryCondition="false" compartment="c" constant="false" hasOnlySubstanceUnits="false" id="M_m434" name="dUDP_C9H14N2O11P2" fbc:charge="0" />
      <species boundaryCondition="false" compartment="c" constant="false" hasOnlySubstanceUnits="false" id="M_m435" name="dUTP_C9H15N2O14P3" fbc:charge="0" />
      <species boundaryCondition="false" compartment="c" constant="false" hasOnlySubstanceUnits="false" id="M_m436" name="Dihydrofolate_C19H21N7O6" fbc:charge="0" />
      <species boundaryCondition="false" compartment="c" constant="false" hasOnlySubstanceUnits="false" id="M_m437" name="dTMP_C10H15N2O8P" fbc:charge="0" />
      <species boundaryCondition="false" compartment="c" constant="false" hasOnlySubstanceUnits="false" id="M_m438" name="dTDP_C10H16N2O11P2" fbc:charge="0" />
      <species boundaryCondition="false" compartment="c" constant="false" hasOnlySubstanceUnits="false" id="M_m439" name="dTTP_C10H17N2O14P3" fbc:charge="0" />
      <species boundaryCondition="false" compartment="m" constant="false" hasOnlySubstanceUnits="false" id="M_m440" name="dTTP_C10H17N2O14P3" fbc:charge="0" />
      <species boundaryCondition="false" compartment="m" constant="false" hasOnlySubstanceUnits="false" id="M_m441" name="Acetoacetyl-CoA_C25H40N7O18P3S" fbc:charge="0" />
      <species boundaryCondition="false" compartment="c" constant="false" hasOnlySubstanceUnits="false" id="M_m442" name="(9Z,12Z,15Z)-Octadecatrienoic acid_C18H30O2" fbc:charge="0" />
      <species boundaryCondition="false" compartment="c" constant="false" hasOnlySubstanceUnits="false" id="M_m443" name="(6Z,9Z,12Z,15Z)-Octadecatetraenoic acid_C18H28O2" fbc:charge="0" />
      <species boundaryCondition="false" compartment="c" constant="false" hasOnlySubstanceUnits="false" id="M_m444" name="Ferricytochrome b5_" fbc:charge="0" />
      <species boundaryCondition="false" compartment="c" constant="false" hasOnlySubstanceUnits="false" id="M_m445" name="Ferrocytochrome b5_" fbc:charge="0" />
      <species boundaryCondition="false" compartment="c" constant="false" hasOnlySubstanceUnits="false" id="M_m446" name="N-Acetyl-alpha-D-glucosamine 1-phosphate_C8H16NO9P" fbc:charge="0" />
      <species boundaryCondition="false" compartment="c" constant="false" hasOnlySubstanceUnits="false" id="M_m447" name="UDP-N-acetyl-D-glucosamine_C17H27N3O17P2" fbc:charge="0" />
      <species boundaryCondition="false" compartment="c" constant="false" hasOnlySubstanceUnits="false" id="M_m448" name="Chitin_" fbc:charge="0" />
      <species boundaryCondition="false" compartment="c" constant="false" hasOnlySubstanceUnits="false" id="M_m449" name="N-Acetyl-D-glucosamine_C8H15NO6" fbc:charge="0" />
      <species boundaryCondition="false" compartment="c" constant="false" hasOnlySubstanceUnits="false" id="M_m450" name="N-Acetyl-D-glucosamine 6-phosphate_C8H16NO9P" fbc:charge="0" />
      <species boundaryCondition="false" compartment="e" constant="false" hasOnlySubstanceUnits="false" id="M_m451" name="Chitin_" fbc:charge="0" />
      <species boundaryCondition="false" compartment="e" constant="false" hasOnlySubstanceUnits="false" id="M_m452" name="Chitosan_" fbc:charge="0" />
      <species boundaryCondition="false" compartment="e" constant="false" hasOnlySubstanceUnits="false" id="M_m453" name="Acetate_C2H4O2" fbc:charge="0" />
      <species boundaryCondition="false" compartment="c" constant="false" hasOnlySubstanceUnits="false" id="M_m454" name="UDP-D-galacturonate_C15H22N2O18P2" fbc:charge="0" />
      <species boundaryCondition="false" compartment="c" constant="false" hasOnlySubstanceUnits="false" id="M_m455" name="1-Phospho-alpha-D-galacturonate_C6H11O10P" fbc:charge="0" />
      <species boundaryCondition="false" compartment="c" constant="false" hasOnlySubstanceUnits="false" id="M_m456" name="3,4-dihydrouridine_" fbc:charge="0" />
      <species boundaryCondition="false" compartment="m" constant="false" hasOnlySubstanceUnits="false" id="M_m457" name="L-Tyrosine_C9H11NO3" fbc:charge="0" />
      <species boundaryCondition="false" compartment="m" constant="false" hasOnlySubstanceUnits="false" id="M_m458" name="tRNA(Tyr)_" fbc:charge="0" />
      <species boundaryCondition="false" compartment="m" constant="false" hasOnlySubstanceUnits="false" id="M_m459" name="L-Tyrosyl-tRNA(Tyr)_" fbc:charge="0" />
      <species boundaryCondition="false" compartment="c" constant="false" hasOnlySubstanceUnits="false" id="M_m460" name="tRNA(Tyr)_" fbc:charge="0" />
      <species boundaryCondition="false" compartment="c" constant="false" hasOnlySubstanceUnits="false" id="M_m461" name="L-Tyrosyl-tRNA(Tyr)_" fbc:charge="0" />
      <species boundaryCondition="false" compartment="c" constant="false" hasOnlySubstanceUnits="false" id="M_m462" name="tRNA(Ala)_" fbc:charge="0" />
      <species boundaryCondition="false" compartment="c" constant="false" hasOnlySubstanceUnits="false" id="M_m463" name="L-Alanyl-tRNA_" fbc:charge="0" />
      <species boundaryCondition="false" compartment="m" constant="false" hasOnlySubstanceUnits="false" id="M_m464" name="L-Alanine_C3H7NO2" fbc:charge="0" />
      <species boundaryCondition="false" compartment="m" constant="false" hasOnlySubstanceUnits="false" id="M_m465" name="tRNA(Ala)_" fbc:charge="0" />
      <species boundaryCondition="false" compartment="m" constant="false" hasOnlySubstanceUnits="false" id="M_m466" name="L-Alanyl-tRNA_" fbc:charge="0" />
      <species boundaryCondition="false" compartment="c" constant="false" hasOnlySubstanceUnits="false" id="M_m467" name="tRNA(Arg)_" fbc:charge="0" />
      <species boundaryCondition="false" compartment="c" constant="false" hasOnlySubstanceUnits="false" id="M_m468" name="L-Arginyl-tRNA(Arg)_" fbc:charge="0" />
      <species boundaryCondition="false" compartment="m" constant="false" hasOnlySubstanceUnits="false" id="M_m469" name="L-Arginine_C6H14N4O2" fbc:charge="0" />
      <species boundaryCondition="false" compartment="m" constant="false" hasOnlySubstanceUnits="false" id="M_m470" name="tRNA(Arg)_" fbc:charge="0" />
      <species boundaryCondition="false" compartment="m" constant="false" hasOnlySubstanceUnits="false" id="M_m471" name="L-Arginyl-tRNA(Arg)_" fbc:charge="0" />
      <species boundaryCondition="false" compartment="m" constant="false" hasOnlySubstanceUnits="false" id="M_m472" name="L-Asparagine_C4H8N2O3" fbc:charge="0" />
      <species boundaryCondition="false" compartment="m" constant="false" hasOnlySubstanceUnits="false" id="M_m473" name="tRNA(Asn)_" fbc:charge="0" />
      <species boundaryCondition="false" compartment="m" constant="false" hasOnlySubstanceUnits="false" id="M_m474" name="L-Asparaginyl-tRNA(Asn)_" fbc:charge="0" />
      <species boundaryCondition="false" compartment="c" constant="false" hasOnlySubstanceUnits="false" id="M_m475" name="tRNA(Asn)_" fbc:charge="0" />
      <species boundaryCondition="false" compartment="c" constant="false" hasOnlySubstanceUnits="false" id="M_m476" name="L-Asparaginyl-tRNA(Asn)_" fbc:charge="0" />
      <species boundaryCondition="false" compartment="c" constant="false" hasOnlySubstanceUnits="false" id="M_m477" name="tRNA(Cys)_" fbc:charge="0" />
      <species boundaryCondition="false" compartment="c" constant="false" hasOnlySubstanceUnits="false" id="M_m478" name="L-Cysteinyl-tRNA(Cys)_" fbc:charge="0" />
      <species boundaryCondition="false" compartment="m" constant="false" hasOnlySubstanceUnits="false" id="M_m479" name="tRNA(Cys)_" fbc:charge="0" />
      <species boundaryCondition="false" compartment="m" constant="false" hasOnlySubstanceUnits="false" id="M_m480" name="L-Cysteinyl-tRNA(Cys)_" fbc:charge="0" />
      <species boundaryCondition="false" compartment="c" constant="false" hasOnlySubstanceUnits="false" id="M_m481" name="tRNA(Gln)_" fbc:charge="0" />
      <species boundaryCondition="false" compartment="c" constant="false" hasOnlySubstanceUnits="false" id="M_m482" name="Glutaminyl-tRNA_" fbc:charge="0" />
      <species boundaryCondition="false" compartment="m" constant="false" hasOnlySubstanceUnits="false" id="M_m483" name="L-Glutamine_C5H10N2O3" fbc:charge="0" />
      <species boundaryCondition="false" compartment="m" constant="false" hasOnlySubstanceUnits="false" id="M_m484" name="tRNA(Gln)_" fbc:charge="0" />
      <species boundaryCondition="false" compartment="m" constant="false" hasOnlySubstanceUnits="false" id="M_m485" name="Glutaminyl-tRNA_" fbc:charge="0" />
      <species boundaryCondition="false" compartment="c" constant="false" hasOnlySubstanceUnits="false" id="M_m486" name="tRNA(Gly)_" fbc:charge="0" />
      <species boundaryCondition="false" compartment="c" constant="false" hasOnlySubstanceUnits="false" id="M_m487" name="Glycyl-tRNA(Gly)_" fbc:charge="0" />
      <species boundaryCondition="false" compartment="m" constant="false" hasOnlySubstanceUnits="false" id="M_m488" name="tRNA(Gly)_" fbc:charge="0" />
      <species boundaryCondition="false" compartment="m" constant="false" hasOnlySubstanceUnits="false" id="M_m489" name="Glycyl-tRNA(Gly)_" fbc:charge="0" />
      <species boundaryCondition="false" compartment="c" constant="false" hasOnlySubstanceUnits="false" id="M_m490" name="L-Histidine_C6H9N3O2" fbc:charge="0" />
      <species boundaryCondition="false" compartment="c" constant="false" hasOnlySubstanceUnits="false" id="M_m491" name="tRNA(His)_" fbc:charge="0" />
      <species boundaryCondition="false" compartment="c" constant="false" hasOnlySubstanceUnits="false" id="M_m492" name="L-Histidyl-tRNA(His)_" fbc:charge="0" />
      <species boundaryCondition="false" compartment="m" constant="false" hasOnlySubstanceUnits="false" id="M_m493" name="L-Histidine_C6H9N3O2" fbc:charge="0" />
      <species boundaryCondition="false" compartment="m" constant="false" hasOnlySubstanceUnits="false" id="M_m494" name="tRNA(His)_" fbc:charge="0" />
      <species boundaryCondition="false" compartment="m" constant="false" hasOnlySubstanceUnits="false" id="M_m495" name="L-Histidyl-tRNA(His)_" fbc:charge="0" />
      <species boundaryCondition="false" compartment="m" constant="false" hasOnlySubstanceUnits="false" id="M_m496" name="L-Isoleucine_C6H13NO2" fbc:charge="0" />
      <species boundaryCondition="false" compartment="m" constant="false" hasOnlySubstanceUnits="false" id="M_m497" name="tRNA(Ile)_" fbc:charge="0" />
      <species boundaryCondition="false" compartment="m" constant="false" hasOnlySubstanceUnits="false" id="M_m498" name="L-Isoleucyl-tRNA(Ile)_" fbc:charge="0" />
      <species boundaryCondition="false" compartment="c" constant="false" hasOnlySubstanceUnits="false" id="M_m499" name="tRNA(Ile)_" fbc:charge="0" />
      <species boundaryCondition="false" compartment="c" constant="false" hasOnlySubstanceUnits="false" id="M_m500" name="L-Isoleucyl-tRNA(Ile)_" fbc:charge="0" />
      <species boundaryCondition="false" compartment="m" constant="false" hasOnlySubstanceUnits="false" id="M_m501" name="L-Leucine_C6H13NO2" fbc:charge="0" />
      <species boundaryCondition="false" compartment="m" constant="false" hasOnlySubstanceUnits="false" id="M_m502" name="tRNA(Leu)_" fbc:charge="0" />
      <species boundaryCondition="false" compartment="m" constant="false" hasOnlySubstanceUnits="false" id="M_m503" name="L-Leucyl-tRNA_" fbc:charge="0" />
      <species boundaryCondition="false" compartment="c" constant="false" hasOnlySubstanceUnits="false" id="M_m504" name="tRNA(Leu)_" fbc:charge="0" />
      <species boundaryCondition="false" compartment="c" constant="false" hasOnlySubstanceUnits="false" id="M_m505" name="L-Leucyl-tRNA_" fbc:charge="0" />
      <species boundaryCondition="false" compartment="m" constant="false" hasOnlySubstanceUnits="false" id="M_m506" name="L-Lysine_C6H14N2O2" fbc:charge="0" />
      <species boundaryCondition="false" compartment="m" constant="false" hasOnlySubstanceUnits="false" id="M_m507" name="tRNA(Lys)_" fbc:charge="0" />
      <species boundaryCondition="false" compartment="m" constant="false" hasOnlySubstanceUnits="false" id="M_m508" name="L-Lysyl-tRNA_" fbc:charge="0" />
      <species boundaryCondition="false" compartment="c" constant="false" hasOnlySubstanceUnits="false" id="M_m509" name="tRNA(Lys)_" fbc:charge="0" />
      <species boundaryCondition="false" compartment="c" constant="false" hasOnlySubstanceUnits="false" id="M_m510" name="L-Lysyl-tRNA_" fbc:charge="0" />
      <species boundaryCondition="false" compartment="m" constant="false" hasOnlySubstanceUnits="false" id="M_m511" name="L-Methionine_C5H11NO2S" fbc:charge="0" />
      <species boundaryCondition="false" compartment="m" constant="false" hasOnlySubstanceUnits="false" id="M_m512" name="tRNA(Met)_" fbc:charge="0" />
      <species boundaryCondition="false" compartment="m" constant="false" hasOnlySubstanceUnits="false" id="M_m513" name="L-Methionyl-tRNA_" fbc:charge="0" />
      <species boundaryCondition="false" compartment="c" constant="false" hasOnlySubstanceUnits="false" id="M_m514" name="tRNA(Met)_" fbc:charge="0" />
      <species boundaryCondition="false" compartment="c" constant="false" hasOnlySubstanceUnits="false" id="M_m515" name="L-Methionyl-tRNA_" fbc:charge="0" />
      <species boundaryCondition="false" compartment="c" constant="false" hasOnlySubstanceUnits="false" id="M_m516" name="tRNA(Phe)_" fbc:charge="0" />
      <species boundaryCondition="false" compartment="c" constant="false" hasOnlySubstanceUnits="false" id="M_m517" name="L-Phenylalanyl-tRNA(Phe)_" fbc:charge="0" />
      <species boundaryCondition="false" compartment="m" constant="false" hasOnlySubstanceUnits="false" id="M_m518" name="L-Phenylalanine_C9H11NO2" fbc:charge="0" />
      <species boundaryCondition="false" compartment="m" constant="false" hasOnlySubstanceUnits="false" id="M_m519" name="tRNA(Phe)_" fbc:charge="0" />
      <species boundaryCondition="false" compartment="m" constant="false" hasOnlySubstanceUnits="false" id="M_m520" name="L-Phenylalanyl-tRNA(Phe)_" fbc:charge="0" />
      <species boundaryCondition="false" compartment="c" constant="false" hasOnlySubstanceUnits="false" id="M_m521" name="tRNA(Pro)_" fbc:charge="0" />
      <species boundaryCondition="false" compartment="c" constant="false" hasOnlySubstanceUnits="false" id="M_m522" name="L-Prolyl-tRNA(Pro)_" fbc:charge="0" />
      <species boundaryCondition="false" compartment="m" constant="false" hasOnlySubstanceUnits="false" id="M_m523" name="tRNA(Pro)_" fbc:charge="0" />
      <species boundaryCondition="false" compartment="m" constant="false" hasOnlySubstanceUnits="false" id="M_m524" name="L-Prolyl-tRNA(Pro)_" fbc:charge="0" />
      <species boundaryCondition="false" compartment="m" constant="false" hasOnlySubstanceUnits="false" id="M_m525" name="tRNA(Ser)_" fbc:charge="0" />
      <species boundaryCondition="false" compartment="m" constant="false" hasOnlySubstanceUnits="false" id="M_m526" name="L-Seryl-tRNA(Ser)_" fbc:charge="0" />
      <species boundaryCondition="false" compartment="c" constant="false" hasOnlySubstanceUnits="false" id="M_m527" name="tRNA(Ser)_" fbc:charge="0" />
      <species boundaryCondition="false" compartment="c" constant="false" hasOnlySubstanceUnits="false" id="M_m528" name="L-Seryl-tRNA(Ser)_" fbc:charge="0" />
      <species boundaryCondition="false" compartment="m" constant="false" hasOnlySubstanceUnits="false" id="M_m529" name="L-Threonine_C4H9NO3" fbc:charge="0" />
      <species boundaryCondition="false" compartment="m" constant="false" hasOnlySubstanceUnits="false" id="M_m530" name="tRNA(Thr)_" fbc:charge="0" />
      <species boundaryCondition="false" compartment="m" constant="false" hasOnlySubstanceUnits="false" id="M_m531" name="L-Threonyl-tRNA(Thr)_" fbc:charge="0" />
      <species boundaryCondition="false" compartment="c" constant="false" hasOnlySubstanceUnits="false" id="M_m532" name="tRNA(Thr)_" fbc:charge="0" />
      <species boundaryCondition="false" compartment="c" constant="false" hasOnlySubstanceUnits="false" id="M_m533" name="L-Threonyl-tRNA(Thr)_" fbc:charge="0" />
      <species boundaryCondition="false" compartment="m" constant="false" hasOnlySubstanceUnits="false" id="M_m534" name="L-Tryptophan_C11H12N2O2" fbc:charge="0" />
      <species boundaryCondition="false" compartment="m" constant="false" hasOnlySubstanceUnits="false" id="M_m535" name="tRNA(Trp)_" fbc:charge="0" />
      <species boundaryCondition="false" compartment="m" constant="false" hasOnlySubstanceUnits="false" id="M_m536" name="L-Tryptophanyl-tRNA(Trp)_" fbc:charge="0" />
      <species boundaryCondition="false" compartment="c" constant="false" hasOnlySubstanceUnits="false" id="M_m537" name="tRNA(Trp)_" fbc:charge="0" />
      <species boundaryCondition="false" compartment="c" constant="false" hasOnlySubstanceUnits="false" id="M_m538" name="L-Tryptophanyl-tRNA(Trp)_" fbc:charge="0" />
      <species boundaryCondition="false" compartment="c" constant="false" hasOnlySubstanceUnits="false" id="M_m539" name="tRNA(Val)_" fbc:charge="0" />
      <species boundaryCondition="false" compartment="c" constant="false" hasOnlySubstanceUnits="false" id="M_m540" name="L-Valyl-tRNA(Val)_" fbc:charge="0" />
      <species boundaryCondition="false" compartment="m" constant="false" hasOnlySubstanceUnits="false" id="M_m541" name="L-Valine_C5H11NO2" fbc:charge="0" />
      <species boundaryCondition="false" compartment="m" constant="false" hasOnlySubstanceUnits="false" id="M_m542" name="tRNA(Val)_" fbc:charge="0" />
      <species boundaryCondition="false" compartment="m" constant="false" hasOnlySubstanceUnits="false" id="M_m543" name="L-Valyl-tRNA(Val)_" fbc:charge="0" />
      <species boundaryCondition="false" compartment="c" constant="false" hasOnlySubstanceUnits="false" id="M_m544" name="L-Arginyl-protein_" fbc:charge="0" />
      <species boundaryCondition="false" compartment="c" constant="false" hasOnlySubstanceUnits="false" id="M_m545" name="L-Glutamyl-tRNA(Gln)_" fbc:charge="0" />
      <species boundaryCondition="false" compartment="m" constant="false" hasOnlySubstanceUnits="false" id="M_m546" name="L-Glutamyl-tRNA(Gln)_" fbc:charge="0" />
      <species boundaryCondition="false" compartment="m" constant="false" hasOnlySubstanceUnits="false" id="M_m547" name="N-Formylmethionyl-tRNA_" fbc:charge="0" />
      <species boundaryCondition="false" compartment="c" constant="false" hasOnlySubstanceUnits="false" id="M_m548" name="L-Aspartyl-tRNA(Asn)_" fbc:charge="0" />
      <species boundaryCondition="false" compartment="m" constant="false" hasOnlySubstanceUnits="false" id="M_m549" name="L-Aspartyl-tRNA(Asn)_" fbc:charge="0" />
      <species boundaryCondition="false" compartment="c" constant="false" hasOnlySubstanceUnits="false" id="M_m550" name="tRNA(Asp)_" fbc:charge="0" />
      <species boundaryCondition="false" compartment="c" constant="false" hasOnlySubstanceUnits="false" id="M_m551" name="L-Aspartyl-tRNA(Asp)_" fbc:charge="0" />
      <species boundaryCondition="false" compartment="m" constant="false" hasOnlySubstanceUnits="false" id="M_m552" name="tRNA(Asp)_" fbc:charge="0" />
      <species boundaryCondition="false" compartment="m" constant="false" hasOnlySubstanceUnits="false" id="M_m553" name="L-Aspartyl-tRNA(Asp)_" fbc:charge="0" />
      <species boundaryCondition="false" compartment="m" constant="false" hasOnlySubstanceUnits="false" id="M_m554" name="tRNA(Glu)_" fbc:charge="0" />
      <species boundaryCondition="false" compartment="m" constant="false" hasOnlySubstanceUnits="false" id="M_m555" name="L-Glutamyl-tRNA(Glu)_" fbc:charge="0" />
      <species boundaryCondition="false" compartment="c" constant="false" hasOnlySubstanceUnits="false" id="M_m556" name="tRNA(Glu)_" fbc:charge="0" />
      <species boundaryCondition="false" compartment="c" constant="false" hasOnlySubstanceUnits="false" id="M_m557" name="L-Glutamyl-tRNA(Glu)_" fbc:charge="0" />
      <species boundaryCondition="false" compartment="m" constant="false" hasOnlySubstanceUnits="false" id="M_m558" name="tRNA(Sec)_" fbc:charge="0" />
      <species boundaryCondition="false" compartment="m" constant="false" hasOnlySubstanceUnits="false" id="M_m559" name="L-Seryl-tRNA(Sec)_" fbc:charge="0" />
      <species boundaryCondition="false" compartment="c" constant="false" hasOnlySubstanceUnits="false" id="M_m560" name="tRNA(Sec)_" fbc:charge="0" />
      <species boundaryCondition="false" compartment="c" constant="false" hasOnlySubstanceUnits="false" id="M_m561" name="L-Seryl-tRNA(Sec)_" fbc:charge="0" />
      <species boundaryCondition="false" compartment="c" constant="false" hasOnlySubstanceUnits="false" id="M_m562" name="Leukotriene A4_C20H30O3" fbc:charge="0" />
      <species boundaryCondition="false" compartment="c" constant="false" hasOnlySubstanceUnits="false" id="M_m563" name="Leukotriene B4_C20H32O4" fbc:charge="0" />
      <species boundaryCondition="false" compartment="c" constant="false" hasOnlySubstanceUnits="false" id="M_m564" name="Fe2+_Fe" fbc:charge="0" />
      <species boundaryCondition="false" compartment="c" constant="false" hasOnlySubstanceUnits="false" id="M_m565" name="Fe3+_Fe" fbc:charge="0" />
      <species boundaryCondition="false" compartment="c" constant="false" hasOnlySubstanceUnits="false" id="M_m566" name="beta-Alanine_C3H7NO2" fbc:charge="0" />
      <species boundaryCondition="false" compartment="c" constant="false" hasOnlySubstanceUnits="false" id="M_m567" name="3-Oxopropanoate_C3H4O3" fbc:charge="0" />
      <species boundaryCondition="false" compartment="c" constant="false" hasOnlySubstanceUnits="false" id="M_m568" name="3-Aminopropanal_C3H7NO" fbc:charge="0" />
      <species boundaryCondition="false" compartment="c" constant="false" hasOnlySubstanceUnits="false" id="M_m569" name="1,3-Diaminopropane_C3H10N2" fbc:charge="0" />
      <species boundaryCondition="false" compartment="c" constant="false" hasOnlySubstanceUnits="false" id="M_m570" name="4-Aminobutyraldehyde_C4H9NO" fbc:charge="0" />
      <species boundaryCondition="false" compartment="c" constant="false" hasOnlySubstanceUnits="false" id="M_m571" name="(R)-Pantoate_C6H12O4" fbc:charge="0" />
      <species boundaryCondition="false" compartment="c" constant="false" hasOnlySubstanceUnits="false" id="M_m572" name="Pantothenate_C9H17NO5" fbc:charge="0" />
      <species boundaryCondition="false" compartment="c" constant="false" hasOnlySubstanceUnits="false" id="M_m573" name="Biotin_C10H16N2O3S" fbc:charge="0" />
      <species boundaryCondition="false" compartment="c" constant="false" hasOnlySubstanceUnits="false" id="M_m574" name="Biotinyl-5'-AMP_C20H28N7O9PS" fbc:charge="0" />
      <species boundaryCondition="false" compartment="c" constant="false" hasOnlySubstanceUnits="false" id="M_m575" name="Dethiobiotin_C10H18N2O3" fbc:charge="0" />
      <species boundaryCondition="false" compartment="c" constant="false" hasOnlySubstanceUnits="false" id="M_m576" name="Sulfur_S" fbc:charge="0" />
      <species boundaryCondition="false" compartment="c" constant="false" hasOnlySubstanceUnits="false" id="M_m577" name="5'-Deoxyadenosine_C10H13N5O3" fbc:charge="0" />
      <species boundaryCondition="false" compartment="c" constant="false" hasOnlySubstanceUnits="false" id="M_m578" name="Holo-[carboxylase]_C17H27N5O4SR2" fbc:charge="0" />
      <species boundaryCondition="false" compartment="c" constant="false" hasOnlySubstanceUnits="false" id="M_m579" name="N6-D-Biotinyl-L-lysine_C16H28N4O4S" fbc:charge="0" />
      <species boundaryCondition="false" compartment="c" constant="false" hasOnlySubstanceUnits="false" id="M_m580" name="Peptide_" fbc:charge="0" />
      <species boundaryCondition="false" compartment="c" constant="false" hasOnlySubstanceUnits="false" id="M_m581" name="Apo-[carboxylase]_C7H13N3O2R2" fbc:charge="0" />
      <species boundaryCondition="false" compartment="p" constant="false" hasOnlySubstanceUnits="false" id="M_m582" name="Carnitine_C7H16NO3" fbc:charge="0" />
      <species boundaryCondition="false" compartment="p" constant="false" hasOnlySubstanceUnits="false" id="M_m583" name="O-Acetylcarnitine_C9H18NO4" fbc:charge="0" />
      <species boundaryCondition="false" compartment="c" constant="false" hasOnlySubstanceUnits="false" id="M_m584" name="1-(1-Alkenyl)-sn-glycero-3-phosphoethanolamine_C7H15NO6PR" fbc:charge="0" />
      <species boundaryCondition="false" compartment="c" constant="false" hasOnlySubstanceUnits="false" id="M_m585" name="1-(1-Alkenyl)-sn-glycerol_C5H9O3R" fbc:charge="0" />
      <species boundaryCondition="false" compartment="c" constant="false" hasOnlySubstanceUnits="false" id="M_m586" name="Ethanolamine phosphate_C2H8NO4P" fbc:charge="0" />
      <species boundaryCondition="false" compartment="c" constant="false" hasOnlySubstanceUnits="false" id="M_m587" name="O-1-Alk-1-enyl-2-acyl-sn-glycero-3-phosphoethanolamine_C8H14NO7PR2" fbc:charge="0" />
      <species boundaryCondition="false" compartment="c" constant="false" hasOnlySubstanceUnits="false" id="M_m588" name="Choline_C5H14NO" fbc:charge="0" />
      <species boundaryCondition="false" compartment="c" constant="false" hasOnlySubstanceUnits="false" id="M_m589" name="Plasmenylcholine_C11H21NO7PR2" fbc:charge="0" />
      <species boundaryCondition="false" compartment="c" constant="false" hasOnlySubstanceUnits="false" id="M_m590" name="Ethanolamine_C2H7NO" fbc:charge="0" />
      <species boundaryCondition="false" compartment="m" constant="false" hasOnlySubstanceUnits="false" id="M_m591" name="Acyl-carrier protein_HSR" fbc:charge="0" />
      <species boundaryCondition="false" compartment="m" constant="false" hasOnlySubstanceUnits="false" id="M_m592" name="Malonyl-[acyl-carrier protein]_C3H3O3SR" fbc:charge="0" />
      <species boundaryCondition="false" compartment="m" constant="false" hasOnlySubstanceUnits="false" id="M_m593" name="Acetyl-[acyl-carrier protein]_C2H3OSR" fbc:charge="0" />
      <species boundaryCondition="false" compartment="m" constant="false" hasOnlySubstanceUnits="false" id="M_m594" name="Acetoacetyl-[acp]_C4H5O2SR" fbc:charge="0" />
      <species boundaryCondition="false" compartment="m" constant="false" hasOnlySubstanceUnits="false" id="M_m595" name="(3R)-3-Hydroxybutanoyl-[acyl-carrier protein]_C4H7O2SR" fbc:charge="0" />
      <species boundaryCondition="false" compartment="m" constant="false" hasOnlySubstanceUnits="false" id="M_m596" name="But-2-enoyl-[acyl-carrier protein]_C4H5OSR" fbc:charge="0" />
      <species boundaryCondition="false" compartment="m" constant="false" hasOnlySubstanceUnits="false" id="M_m597" name="Butyryl-[acp]_C4H7OSR" fbc:charge="0" />
      <species boundaryCondition="false" compartment="m" constant="false" hasOnlySubstanceUnits="false" id="M_m598" name="3-Oxohexanoyl-[acp]_C6H9O2SR" fbc:charge="0" />
      <species boundaryCondition="false" compartment="m" constant="false" hasOnlySubstanceUnits="false" id="M_m599" name="(R)-3-Hydroxyhexanoyl-[acp]_C6H11O2SR" fbc:charge="0" />
      <species boundaryCondition="false" compartment="m" constant="false" hasOnlySubstanceUnits="false" id="M_m600" name="trans-Hex-2-enoyl-[acp]_C6H9OSR" fbc:charge="0" />
      <species boundaryCondition="false" compartment="m" constant="false" hasOnlySubstanceUnits="false" id="M_m601" name="Hexanoyl-[acp]_C6H11OSR" fbc:charge="0" />
      <species boundaryCondition="false" compartment="m" constant="false" hasOnlySubstanceUnits="false" id="M_m602" name="3-Oxooctanoyl-[acp]_C8H13O2SR" fbc:charge="0" />
      <species boundaryCondition="false" compartment="m" constant="false" hasOnlySubstanceUnits="false" id="M_m603" name="(3R)-3-Hydroxyoctanoyl-[acyl-carrier protein]_C8H15O2SR" fbc:charge="0" />
      <species boundaryCondition="false" compartment="m" constant="false" hasOnlySubstanceUnits="false" id="M_m604" name="trans-Oct-2-enoyl-[acp]_C8H13OSR" fbc:charge="0" />
      <species boundaryCondition="false" compartment="m" constant="false" hasOnlySubstanceUnits="false" id="M_m605" name="Octanoyl-[acp]_C8H15OSR" fbc:charge="0" />
      <species boundaryCondition="false" compartment="m" constant="false" hasOnlySubstanceUnits="false" id="M_m606" name="3-Oxodecanoyl-[acp]_C10H17O2SR" fbc:charge="0" />
      <species boundaryCondition="false" compartment="m" constant="false" hasOnlySubstanceUnits="false" id="M_m607" name="(3R)-3-Hydroxydecanoyl-[acyl-carrier protein]_C10H19O2SR" fbc:charge="0" />
      <species boundaryCondition="false" compartment="m" constant="false" hasOnlySubstanceUnits="false" id="M_m608" name="trans-Dec-2-enoyl-[acp]_C10H17OSR" fbc:charge="0" />
      <species boundaryCondition="false" compartment="m" constant="false" hasOnlySubstanceUnits="false" id="M_m609" name="Decanoyl-[acp]_C10H19OSR" fbc:charge="0" />
      <species boundaryCondition="false" compartment="m" constant="false" hasOnlySubstanceUnits="false" id="M_m610" name="3-Oxododecanoyl-[acp]_C12H21O2SR" fbc:charge="0" />
      <species boundaryCondition="false" compartment="m" constant="false" hasOnlySubstanceUnits="false" id="M_m611" name="(R)-3-Hydroxydodecanoyl-[acp]_C12H23O2SR" fbc:charge="0" />
      <species boundaryCondition="false" compartment="m" constant="false" hasOnlySubstanceUnits="false" id="M_m612" name="trans-Dodec-2-enoyl-[acp]_C12H21OSR" fbc:charge="0" />
      <species boundaryCondition="false" compartment="m" constant="false" hasOnlySubstanceUnits="false" id="M_m613" name="Dodecanoyl-[acyl-carrier protein]_C12H23OSR" fbc:charge="0" />
      <species boundaryCondition="false" compartment="m" constant="false" hasOnlySubstanceUnits="false" id="M_m614" name="Dodecanoic acid_C12H24O2" fbc:charge="0" />
      <species boundaryCondition="false" compartment="m" constant="false" hasOnlySubstanceUnits="false" id="M_m615" name="3-Oxotetradecanoyl-[acp]_C14H25O2SR" fbc:charge="0" />
      <species boundaryCondition="false" compartment="m" constant="false" hasOnlySubstanceUnits="false" id="M_m616" name="(3R)-3-Hydroxytetradecanoyl-[acyl-carrier protein]_C14H27O2SR" fbc:charge="0" />
      <species boundaryCondition="false" compartment="m" constant="false" hasOnlySubstanceUnits="false" id="M_m617" name="trans-Tetradec-2-enoyl-[acp]_C14H25OSR" fbc:charge="0" />
      <species boundaryCondition="false" compartment="m" constant="false" hasOnlySubstanceUnits="false" id="M_m618" name="Tetradecanoyl-[acp]_C14H27OSR" fbc:charge="0" />
      <species boundaryCondition="false" compartment="m" constant="false" hasOnlySubstanceUnits="false" id="M_m619" name="Tetradecanoic acid_C14H28O2" fbc:charge="0" />
      <species boundaryCondition="false" compartment="m" constant="false" hasOnlySubstanceUnits="false" id="M_m620" name="3-Oxohexadecanoyl-[acp]_C16H29O2SR" fbc:charge="0" />
      <species boundaryCondition="false" compartment="m" constant="false" hasOnlySubstanceUnits="false" id="M_m621" name="(3R)-3-Hydroxypalmitoyl-[acyl-carrier protein]_C16H31O2SR" fbc:charge="0" />
      <species boundaryCondition="false" compartment="m" constant="false" hasOnlySubstanceUnits="false" id="M_m622" name="trans-Hexadec-2-enoyl-[acp]_C16H29OSR" fbc:charge="0" />
      <species boundaryCondition="false" compartment="m" constant="false" hasOnlySubstanceUnits="false" id="M_m623" name="Hexadecanoyl-[acp]_C16H31OSR" fbc:charge="0" />
      <species boundaryCondition="false" compartment="m" constant="false" hasOnlySubstanceUnits="false" id="M_m624" name="Hexadecanoic acid_C16H32O2" fbc:charge="0" />
      <species boundaryCondition="false" compartment="c" constant="false" hasOnlySubstanceUnits="false" id="M_m625" name="Hexadecanoic acid_C16H32O2" fbc:charge="0" />
      <species boundaryCondition="false" compartment="c" constant="false" hasOnlySubstanceUnits="false" id="M_m626" name="Palmitoyl-CoA_C37H66N7O17P3S" fbc:charge="0" />
      <species boundaryCondition="false" compartment="m" constant="false" hasOnlySubstanceUnits="false" id="M_m627" name="3-Oxostearoyl-[acp]_C18H33O2SR" fbc:charge="0" />
      <species boundaryCondition="false" compartment="m" constant="false" hasOnlySubstanceUnits="false" id="M_m628" name="3-Hydroxyoctadecanoyl-[acp]_C18H35O2SR" fbc:charge="0" />
      <species boundaryCondition="false" compartment="m" constant="false" hasOnlySubstanceUnits="false" id="M_m629" name="(2E)-Octadecenoyl-[acp]_C18H33OSR" fbc:charge="0" />
      <species boundaryCondition="false" compartment="m" constant="false" hasOnlySubstanceUnits="false" id="M_m630" name="Octadecanoyl-[acyl-carrier protein]_C18H35OSR" fbc:charge="0" />
      <species boundaryCondition="false" compartment="m" constant="false" hasOnlySubstanceUnits="false" id="M_m631" name="Octadecanoic acid_C18H36O2" fbc:charge="0" />
      <species boundaryCondition="false" compartment="c" constant="false" hasOnlySubstanceUnits="false" id="M_m632" name="Acyl-carrier protein_HSR" fbc:charge="0" />
      <species boundaryCondition="false" compartment="c" constant="false" hasOnlySubstanceUnits="false" id="M_m633" name="Acetyl-[acyl-carrier protein]_C2H3OSR" fbc:charge="0" />
      <species boundaryCondition="false" compartment="c" constant="false" hasOnlySubstanceUnits="false" id="M_m634" name="Malonyl-[acyl-carrier protein]_C3H3O3SR" fbc:charge="0" />
      <species boundaryCondition="false" compartment="c" constant="false" hasOnlySubstanceUnits="false" id="M_m635" name="Acetoacetyl-[acp]_C4H5O2SR" fbc:charge="0" />
      <species boundaryCondition="false" compartment="c" constant="false" hasOnlySubstanceUnits="false" id="M_m636" name="(3R)-3-Hydroxybutanoyl-[acyl-carrier protein]_C4H7O2SR" fbc:charge="0" />
      <species boundaryCondition="false" compartment="c" constant="false" hasOnlySubstanceUnits="false" id="M_m637" name="But-2-enoyl-[acyl-carrier protein]_C4H5OSR" fbc:charge="0" />
      <species boundaryCondition="false" compartment="c" constant="false" hasOnlySubstanceUnits="false" id="M_m638" name="Butyryl-[acp]_C4H7OSR" fbc:charge="0" />
      <species boundaryCondition="false" compartment="c" constant="false" hasOnlySubstanceUnits="false" id="M_m639" name="3-Oxohexanoyl-[acp]_C6H9O2SR" fbc:charge="0" />
      <species boundaryCondition="false" compartment="c" constant="false" hasOnlySubstanceUnits="false" id="M_m640" name="(R)-3-Hydroxyhexanoyl-[acp]_C6H11O2SR" fbc:charge="0" />
      <species boundaryCondition="false" compartment="c" constant="false" hasOnlySubstanceUnits="false" id="M_m641" name="trans-Hex-2-enoyl-[acp]_C6H9OSR" fbc:charge="0" />
      <species boundaryCondition="false" compartment="c" constant="false" hasOnlySubstanceUnits="false" id="M_m642" name="Hexanoyl-[acp]_C6H11OSR" fbc:charge="0" />
      <species boundaryCondition="false" compartment="c" constant="false" hasOnlySubstanceUnits="false" id="M_m643" name="3-Oxooctanoyl-[acp]_C8H13O2SR" fbc:charge="0" />
      <species boundaryCondition="false" compartment="c" constant="false" hasOnlySubstanceUnits="false" id="M_m644" name="(3R)-3-Hydroxyoctanoyl-[acyl-carrier protein]_C8H15O2SR" fbc:charge="0" />
      <species boundaryCondition="false" compartment="c" constant="false" hasOnlySubstanceUnits="false" id="M_m645" name="trans-Oct-2-enoyl-[acp]_C8H13OSR" fbc:charge="0" />
      <species boundaryCondition="false" compartment="c" constant="false" hasOnlySubstanceUnits="false" id="M_m646" name="Octanoyl-[acp]_C8H15OSR" fbc:charge="0" />
      <species boundaryCondition="false" compartment="c" constant="false" hasOnlySubstanceUnits="false" id="M_m647" name="3-Oxodecanoyl-[acp]_C10H17O2SR" fbc:charge="0" />
      <species boundaryCondition="false" compartment="c" constant="false" hasOnlySubstanceUnits="false" id="M_m648" name="(3R)-3-Hydroxydecanoyl-[acyl-carrier protein]_C10H19O2SR" fbc:charge="0" />
      <species boundaryCondition="false" compartment="c" constant="false" hasOnlySubstanceUnits="false" id="M_m649" name="trans-Dec-2-enoyl-[acp]_C10H17OSR" fbc:charge="0" />
      <species boundaryCondition="false" compartment="c" constant="false" hasOnlySubstanceUnits="false" id="M_m650" name="Decanoyl-[acp]_C10H19OSR" fbc:charge="0" />
      <species boundaryCondition="false" compartment="c" constant="false" hasOnlySubstanceUnits="false" id="M_m651" name="3-Oxododecanoyl-[acp]_C12H21O2SR" fbc:charge="0" />
      <species boundaryCondition="false" compartment="c" constant="false" hasOnlySubstanceUnits="false" id="M_m652" name="(R)-3-Hydroxydodecanoyl-[acp]_C12H23O2SR" fbc:charge="0" />
      <species boundaryCondition="false" compartment="c" constant="false" hasOnlySubstanceUnits="false" id="M_m653" name="trans-Dodec-2-enoyl-[acp]_C12H21OSR" fbc:charge="0" />
      <species boundaryCondition="false" compartment="c" constant="false" hasOnlySubstanceUnits="false" id="M_m654" name="Dodecanoyl-[acyl-carrier protein]_C12H23OSR" fbc:charge="0" />
      <species boundaryCondition="false" compartment="c" constant="false" hasOnlySubstanceUnits="false" id="M_m655" name="Dodecanoic acid_C12H24O2" fbc:charge="0" />
      <species boundaryCondition="false" compartment="c" constant="false" hasOnlySubstanceUnits="false" id="M_m656" name="3-Oxotetradecanoyl-[acp]_C14H25O2SR" fbc:charge="0" />
      <species boundaryCondition="false" compartment="c" constant="false" hasOnlySubstanceUnits="false" id="M_m657" name="(3R)-3-Hydroxytetradecanoyl-[acyl-carrier protein]_C14H27O2SR" fbc:charge="0" />
      <species boundaryCondition="false" compartment="c" constant="false" hasOnlySubstanceUnits="false" id="M_m658" name="trans-Tetradec-2-enoyl-[acp]_C14H25OSR" fbc:charge="0" />
      <species boundaryCondition="false" compartment="c" constant="false" hasOnlySubstanceUnits="false" id="M_m659" name="Tetradecanoyl-[acp]_C14H27OSR" fbc:charge="0" />
      <species boundaryCondition="false" compartment="c" constant="false" hasOnlySubstanceUnits="false" id="M_m660" name="Tetradecanoic acid_C14H28O2" fbc:charge="0" />
      <species boundaryCondition="false" compartment="c" constant="false" hasOnlySubstanceUnits="false" id="M_m661" name="3-Oxohexadecanoyl-[acp]_C16H29O2SR" fbc:charge="0" />
      <species boundaryCondition="false" compartment="c" constant="false" hasOnlySubstanceUnits="false" id="M_m662" name="(3R)-3-Hydroxypalmitoyl-[acyl-carrier protein]_C16H31O2SR" fbc:charge="0" />
      <species boundaryCondition="false" compartment="c" constant="false" hasOnlySubstanceUnits="false" id="M_m663" name="trans-Hexadec-2-enoyl-[acp]_C16H29OSR" fbc:charge="0" />
      <species boundaryCondition="false" compartment="c" constant="false" hasOnlySubstanceUnits="false" id="M_m664" name="Hexadecanoyl-[acp]_C16H31OSR" fbc:charge="0" />
      <species boundaryCondition="false" compartment="c" constant="false" hasOnlySubstanceUnits="false" id="M_m665" name="3-Oxostearoyl-[acp]_C18H33O2SR" fbc:charge="0" />
      <species boundaryCondition="false" compartment="c" constant="false" hasOnlySubstanceUnits="false" id="M_m666" name="3-Hydroxyoctadecanoyl-[acp]_C18H35O2SR" fbc:charge="0" />
      <species boundaryCondition="false" compartment="c" constant="false" hasOnlySubstanceUnits="false" id="M_m667" name="(2E)-Octadecenoyl-[acp]_C18H33OSR" fbc:charge="0" />
      <species boundaryCondition="false" compartment="c" constant="false" hasOnlySubstanceUnits="false" id="M_m668" name="Octadecanoyl-[acyl-carrier protein]_C18H35OSR" fbc:charge="0" />
      <species boundaryCondition="false" compartment="c" constant="false" hasOnlySubstanceUnits="false" id="M_m669" name="Octadecanoic acid_C18H36O2" fbc:charge="0" />
      <species boundaryCondition="false" compartment="c" constant="false" hasOnlySubstanceUnits="false" id="M_m670" name="Octadecanoyl-CoA_" fbc:charge="0" />
      <species boundaryCondition="false" compartment="c" constant="false" hasOnlySubstanceUnits="false" id="M_m671" name="Hexadecenoyl-[acyl-carrier protein]_C16H29OSR" fbc:charge="0" />
      <species boundaryCondition="false" compartment="c" constant="false" hasOnlySubstanceUnits="false" id="M_m672" name="(9Z)-Hexadecenoic acid_C16H30O2" fbc:charge="0" />
      <species boundaryCondition="false" compartment="c" constant="false" hasOnlySubstanceUnits="false" id="M_m673" name="Stearoyl-[acp]_" fbc:charge="0" />
      <species boundaryCondition="false" compartment="c" constant="false" hasOnlySubstanceUnits="false" id="M_m674" name="(9Z)-Octadecenoyl-[acp]_" fbc:charge="0" />
      <species boundaryCondition="false" compartment="c" constant="false" hasOnlySubstanceUnits="false" id="M_m675" name="(9Z)-Octadecenoic acid_C18H34O2" fbc:charge="0" />
      <species boundaryCondition="false" compartment="c" constant="false" hasOnlySubstanceUnits="false" id="M_m676" name="(9Z)-Octadecenoyl-CoA_C39H68N7O17P3S" fbc:charge="0" />
      <species boundaryCondition="false" compartment="c" constant="false" hasOnlySubstanceUnits="false" id="M_m677" name="(9Z,12Z)-Octadecadienoyl-[acp]_" fbc:charge="0" />
      <species boundaryCondition="false" compartment="c" constant="false" hasOnlySubstanceUnits="false" id="M_m678" name="(9Z,12Z)-Octadecadienoic acid_C18H32O2" fbc:charge="0" />
      <species boundaryCondition="false" compartment="c" constant="false" hasOnlySubstanceUnits="false" id="M_m679" name="(9Z,12Z)-Octadecadienoyl-CoA_C39H66N7O17P3S" fbc:charge="0" />
      <species boundaryCondition="false" compartment="c" constant="false" hasOnlySubstanceUnits="false" id="M_m680" name="(9Z,12Z,15Z)-Octadecatrienoyl-[acp]_" fbc:charge="0" />
      <species boundaryCondition="false" compartment="c" constant="false" hasOnlySubstanceUnits="false" id="M_m681" name="(9Z,12Z,15Z)-Octadecatrienoyl-CoA_C39H64N7O17P3S" fbc:charge="0" />
      <species boundaryCondition="false" compartment="c" constant="false" hasOnlySubstanceUnits="false" id="M_m682" name="Stearoyl-CoA_C39H70N7O17P3S" fbc:charge="0" />
      <species boundaryCondition="false" compartment="c" constant="false" hasOnlySubstanceUnits="false" id="M_m683" name="3-Eicosanoyl-CoA_" fbc:charge="0" />
      <species boundaryCondition="false" compartment="c" constant="false" hasOnlySubstanceUnits="false" id="M_m684" name="3-Hydroxyeicosanoyl-CoA_" fbc:charge="0" />
      <species boundaryCondition="false" compartment="c" constant="false" hasOnlySubstanceUnits="false" id="M_m685" name="(2E)-Eicosanoyl-CoA_" fbc:charge="0" />
      <species boundaryCondition="false" compartment="c" constant="false" hasOnlySubstanceUnits="false" id="M_m686" name="Eicosanoyl-CoA_C41H74N7O17P3S" fbc:charge="0" />
      <species boundaryCondition="false" compartment="c" constant="false" hasOnlySubstanceUnits="false" id="M_m687" name="3-Docosanoyl-CoA_" fbc:charge="0" />
      <species boundaryCondition="false" compartment="c" constant="false" hasOnlySubstanceUnits="false" id="M_m688" name="3-Hydroxydocosanoyl-CoA_" fbc:charge="0" />
      <species boundaryCondition="false" compartment="c" constant="false" hasOnlySubstanceUnits="false" id="M_m689" name="(2E)-Docosanoyl-CoA_" fbc:charge="0" />
      <species boundaryCondition="false" compartment="c" constant="false" hasOnlySubstanceUnits="false" id="M_m690" name="Docosanoyl-CoA_C43H78N7O17P3S" fbc:charge="0" />
      <species boundaryCondition="false" compartment="c" constant="false" hasOnlySubstanceUnits="false" id="M_m691" name="3-Tetracosanoyl-CoA_" fbc:charge="0" />
      <species boundaryCondition="false" compartment="c" constant="false" hasOnlySubstanceUnits="false" id="M_m692" name="3-Hydroxytetracosanoyl-CoA_" fbc:charge="0" />
      <species boundaryCondition="false" compartment="c" constant="false" hasOnlySubstanceUnits="false" id="M_m693" name="(2E)-Tetracosanoyl-CoA_" fbc:charge="0" />
      <species boundaryCondition="false" compartment="c" constant="false" hasOnlySubstanceUnits="false" id="M_m694" name="Tetracosanoyl-CoA_C45H82N7O17P3S" fbc:charge="0" />
      <species boundaryCondition="false" compartment="c" constant="false" hasOnlySubstanceUnits="false" id="M_m695" name="3-Hexacosanoyl-CoA_" fbc:charge="0" />
      <species boundaryCondition="false" compartment="c" constant="false" hasOnlySubstanceUnits="false" id="M_m696" name="3-Hydroxyhexacosanoyl-CoA_" fbc:charge="0" />
      <species boundaryCondition="false" compartment="c" constant="false" hasOnlySubstanceUnits="false" id="M_m697" name="(2E)-Hexacosanoyl-CoA_" fbc:charge="0" />
      <species boundaryCondition="false" compartment="c" constant="false" hasOnlySubstanceUnits="false" id="M_m698" name="Hexacosanoyl-CoA_" fbc:charge="0" />
      <species boundaryCondition="false" compartment="c" constant="false" hasOnlySubstanceUnits="false" id="M_m699" name="sn-Glycerol 3-phosphate_C3H9O6P" fbc:charge="0" />
      <species boundaryCondition="false" compartment="c" constant="false" hasOnlySubstanceUnits="false" id="M_m700" name="Glycerol_C3H8O3" fbc:charge="0" />
      <species boundaryCondition="false" compartment="c" constant="false" hasOnlySubstanceUnits="false" id="M_m701" name="Glycerone_C3H6O3" fbc:charge="0" />
      <species boundaryCondition="false" compartment="c" constant="false" hasOnlySubstanceUnits="false" id="M_m702" name="D-Glyceraldehyde_C3H6O3" fbc:charge="0" />
      <species boundaryCondition="false" compartment="c" constant="false" hasOnlySubstanceUnits="false" id="M_m703" name="1-Acyl-sn-glycerol 3-phosphate_C4H8O7PR" fbc:charge="0" />
      <species boundaryCondition="false" compartment="c" constant="false" hasOnlySubstanceUnits="false" id="M_m704" name="1,2-Diacyl-sn-glycerol 3-phosphate_C5H7O8PR2" fbc:charge="0" />
      <species boundaryCondition="false" compartment="c" constant="false" hasOnlySubstanceUnits="false" id="M_m705" name="Triacylglycerol_C6H5O6R3" fbc:charge="0" />
      <species boundaryCondition="false" compartment="c" constant="false" hasOnlySubstanceUnits="false" id="M_m706" name="1,2-Diacyl-sn-glycerol  3-phosphate_" fbc:charge="0" />
      <species boundaryCondition="false" compartment="c" constant="false" hasOnlySubstanceUnits="false" id="M_m707" name="1,2-Diacyl-sn-glycerol_C5H6O5R2" fbc:charge="0" />
      <species boundaryCondition="false" compartment="c" constant="false" hasOnlySubstanceUnits="false" id="M_m708" name="Phospholipids_" fbc:charge="0" />
      <species boundaryCondition="false" compartment="c" constant="false" hasOnlySubstanceUnits="false" id="M_m709" name="Lysophospholipid_C4H7O7PR2" fbc:charge="0" />
      <species boundaryCondition="false" compartment="p" constant="false" hasOnlySubstanceUnits="false" id="M_m710" name="Hexacosanoyl-CoA_" fbc:charge="0" />
      <species boundaryCondition="false" compartment="p" constant="false" hasOnlySubstanceUnits="false" id="M_m711" name="Oxygen_O2" fbc:charge="0" />
      <species boundaryCondition="false" compartment="p" constant="false" hasOnlySubstanceUnits="false" id="M_m712" name="trans-Hexacosa-2-enoyl-CoA_" fbc:charge="0" />
      <species boundaryCondition="false" compartment="p" constant="false" hasOnlySubstanceUnits="false" id="M_m713" name="H2O2_H2O2" fbc:charge="0" />
      <species boundaryCondition="false" compartment="p" constant="false" hasOnlySubstanceUnits="false" id="M_m714" name="(S)-3-Hydroxyhexacosanoyl-CoA_" fbc:charge="0" />
      <species boundaryCondition="false" compartment="p" constant="false" hasOnlySubstanceUnits="false" id="M_m715" name="3-Oxohexacosanoyl-CoA_" fbc:charge="0" />
      <species boundaryCondition="false" compartment="p" constant="false" hasOnlySubstanceUnits="false" id="M_m716" name="Tetracosanoyl-CoA_C45H82N7O17P3S" fbc:charge="0" />
      <species boundaryCondition="false" compartment="p" constant="false" hasOnlySubstanceUnits="false" id="M_m717" name="trans-Tetracosa-2-enoyl-CoA_" fbc:charge="0" />
      <species boundaryCondition="false" compartment="p" constant="false" hasOnlySubstanceUnits="false" id="M_m718" name="(S)-3-Hydroxytetracosanoyl-CoA_" fbc:charge="0" />
      <species boundaryCondition="false" compartment="p" constant="false" hasOnlySubstanceUnits="false" id="M_m719" name="3-Oxotetracosanoyl-CoA_" fbc:charge="0" />
      <species boundaryCondition="false" compartment="p" constant="false" hasOnlySubstanceUnits="false" id="M_m720" name="Docosanoyl-CoA_C43H78N7O17P3S" fbc:charge="0" />
      <species boundaryCondition="false" compartment="p" constant="false" hasOnlySubstanceUnits="false" id="M_m721" name="trans-Docosa-2-enoyl-CoA_" fbc:charge="0" />
      <species boundaryCondition="false" compartment="p" constant="false" hasOnlySubstanceUnits="false" id="M_m722" name="(S)-3-Hydroxydocosanoyl-CoA_" fbc:charge="0" />
      <species boundaryCondition="false" compartment="p" constant="false" hasOnlySubstanceUnits="false" id="M_m723" name="3-Oxodocosanoyl-CoA_" fbc:charge="0" />
      <species boundaryCondition="false" compartment="p" constant="false" hasOnlySubstanceUnits="false" id="M_m724" name="Eicosanoyl-CoA_C41H74N7O17P3S" fbc:charge="0" />
      <species boundaryCondition="false" compartment="p" constant="false" hasOnlySubstanceUnits="false" id="M_m725" name="trans-Eicosa-2-enoyl-CoA_" fbc:charge="0" />
      <species boundaryCondition="false" compartment="p" constant="false" hasOnlySubstanceUnits="false" id="M_m726" name="(S)-3-Hydroxyeicosanoyl-CoA_" fbc:charge="0" />
      <species boundaryCondition="false" compartment="p" constant="false" hasOnlySubstanceUnits="false" id="M_m727" name="3-Oxoeicosanoyl-CoA_" fbc:charge="0" />
      <species boundaryCondition="false" compartment="p" constant="false" hasOnlySubstanceUnits="false" id="M_m728" name="Stearoyl-CoA_C39H70N7O17P3S" fbc:charge="0" />
      <species boundaryCondition="false" compartment="p" constant="false" hasOnlySubstanceUnits="false" id="M_m729" name="trans-Octadec-2-enoyl-CoA_C39H68N7O17P3S" fbc:charge="0" />
      <species boundaryCondition="false" compartment="p" constant="false" hasOnlySubstanceUnits="false" id="M_m730" name="(S)-3-Hydroxyoctadecanoyl-CoA_" fbc:charge="0" />
      <species boundaryCondition="false" compartment="p" constant="false" hasOnlySubstanceUnits="false" id="M_m731" name="3-Oxooctadecanoyl-CoA_C39H68N7O18P3S" fbc:charge="0" />
      <species boundaryCondition="false" compartment="p" constant="false" hasOnlySubstanceUnits="false" id="M_m732" name="Palmitoyl-CoA_C37H66N7O17P3S" fbc:charge="0" />
      <species boundaryCondition="false" compartment="p" constant="false" hasOnlySubstanceUnits="false" id="M_m733" name="trans-Hexadec-2-enoyl-CoA_C37H64N7O17P3S" fbc:charge="0" />
      <species boundaryCondition="false" compartment="p" constant="false" hasOnlySubstanceUnits="false" id="M_m734" name="(S)-3-Hydroxyhexadecanoyl-CoA_C37H66N7O18P3S" fbc:charge="0" />
      <species boundaryCondition="false" compartment="p" constant="false" hasOnlySubstanceUnits="false" id="M_m735" name="3-Oxopalmitoyl-CoA_C37H64N7O18P3S" fbc:charge="0" />
      <species boundaryCondition="false" compartment="p" constant="false" hasOnlySubstanceUnits="false" id="M_m736" name="Tetradecanoyl-CoA_C35H62N7O17P3S" fbc:charge="0" />
      <species boundaryCondition="false" compartment="p" constant="false" hasOnlySubstanceUnits="false" id="M_m737" name="trans-Tetradec-2-enoyl-CoA_C35H60N7O17P3S" fbc:charge="0" />
      <species boundaryCondition="false" compartment="p" constant="false" hasOnlySubstanceUnits="false" id="M_m738" name="(S)-3-Hydroxytetradecanoyl-CoA_C35H62N7O18P3S" fbc:charge="0" />
      <species boundaryCondition="false" compartment="p" constant="false" hasOnlySubstanceUnits="false" id="M_m739" name="3-Oxotetradecanoyl-CoA_C35H60N7O18P3S" fbc:charge="0" />
      <species boundaryCondition="false" compartment="p" constant="false" hasOnlySubstanceUnits="false" id="M_m740" name="Dodecanoyl-CoA_C33H58N7O17P3S" fbc:charge="0" />
      <species boundaryCondition="false" compartment="p" constant="false" hasOnlySubstanceUnits="false" id="M_m741" name="2-trans-Dodecenoyl-CoA_C33H56N7O17P3S" fbc:charge="0" />
      <species boundaryCondition="false" compartment="p" constant="false" hasOnlySubstanceUnits="false" id="M_m742" name="(S)-3-Hydroxydodecanoyl-CoA_C33H58N7O18P3S" fbc:charge="0" />
      <species boundaryCondition="false" compartment="p" constant="false" hasOnlySubstanceUnits="false" id="M_m743" name="3-Oxododecanoyl-CoA_C33H56N7O18P3S" fbc:charge="0" />
      <species boundaryCondition="false" compartment="p" constant="false" hasOnlySubstanceUnits="false" id="M_m744" name="Decanoyl-CoA_C31H54N7O17P3S" fbc:charge="0" />
      <species boundaryCondition="false" compartment="p" constant="false" hasOnlySubstanceUnits="false" id="M_m745" name="trans-Dec-2-enoyl-CoA_C31H52N7O17P3S" fbc:charge="0" />
      <species boundaryCondition="false" compartment="p" constant="false" hasOnlySubstanceUnits="false" id="M_m746" name="(S)-Hydroxydecanoyl-CoA_C31H54N7O18P3S" fbc:charge="0" />
      <species boundaryCondition="false" compartment="p" constant="false" hasOnlySubstanceUnits="false" id="M_m747" name="3-Oxodecanoyl-CoA_C31H52N7O18P3S" fbc:charge="0" />
      <species boundaryCondition="false" compartment="p" constant="false" hasOnlySubstanceUnits="false" id="M_m748" name="Octanoyl-CoA_C29H50N7O17P3S" fbc:charge="0" />
      <species boundaryCondition="false" compartment="p" constant="false" hasOnlySubstanceUnits="false" id="M_m749" name="trans-Oct-2-enoyl-CoA_C29H48N7O17P3S" fbc:charge="0" />
      <species boundaryCondition="false" compartment="p" constant="false" hasOnlySubstanceUnits="false" id="M_m750" name="(S)-Hydroxyoctanoyl-CoA_C29H50N7O18P3S" fbc:charge="0" />
      <species boundaryCondition="false" compartment="p" constant="false" hasOnlySubstanceUnits="false" id="M_m751" name="3-Oxooctanoyl-CoA_C29H48N7O18P3S" fbc:charge="0" />
      <species boundaryCondition="false" compartment="p" constant="false" hasOnlySubstanceUnits="false" id="M_m752" name="Hexanoyl-CoA_C27H46N7O17P3S" fbc:charge="0" />
      <species boundaryCondition="false" compartment="p" constant="false" hasOnlySubstanceUnits="false" id="M_m753" name="trans-Hex-2-enoyl-CoA_C27H44N7O17P3S" fbc:charge="0" />
      <species boundaryCondition="false" compartment="p" constant="false" hasOnlySubstanceUnits="false" id="M_m754" name="(S)-Hydroxyhexanoyl-CoA_C27H46N7O18P3S" fbc:charge="0" />
      <species boundaryCondition="false" compartment="p" constant="false" hasOnlySubstanceUnits="false" id="M_m755" name="3-Oxohexanoyl-CoA_C27H44N7O18P3S" fbc:charge="0" />
      <species boundaryCondition="false" compartment="p" constant="false" hasOnlySubstanceUnits="false" id="M_m756" name="Butanoyl-CoA_C25H42N7O17P3S" fbc:charge="0" />
      <species boundaryCondition="false" compartment="p" constant="false" hasOnlySubstanceUnits="false" id="M_m757" name="Crotonoyl-CoA_C25H40N7O17P3S" fbc:charge="0" />
      <species boundaryCondition="false" compartment="p" constant="false" hasOnlySubstanceUnits="false" id="M_m758" name="(S)-3-Hydroxybutanoyl-CoA_C25H42N7O18P3S" fbc:charge="0" />
      <species boundaryCondition="false" compartment="p" constant="false" hasOnlySubstanceUnits="false" id="M_m759" name="(9Z)-Octadecenoyl-CoA_C39H68N7O17P3S" fbc:charge="0" />
      <species boundaryCondition="false" compartment="p" constant="false" hasOnlySubstanceUnits="false" id="M_m760" name="(9Z,12Z)-Octadecadienoyl-CoA_C39H66N7O17P3S" fbc:charge="0" />
      <species boundaryCondition="false" compartment="p" constant="false" hasOnlySubstanceUnits="false" id="M_m761" name="(9Z,12Z,15Z)-Octadecatrienoyl-CoA_C39H64N7O17P3S" fbc:charge="0" />
      <species boundaryCondition="false" compartment="c" constant="false" hasOnlySubstanceUnits="false" id="M_m762" name="Hexadecanal_C16H32O" fbc:charge="0" />
      <species boundaryCondition="false" compartment="p" constant="false" hasOnlySubstanceUnits="false" id="M_m763" name="L-Aspartate_C4H7NO4" fbc:charge="0" />
      <species boundaryCondition="false" compartment="p" constant="false" hasOnlySubstanceUnits="false" id="M_m764" name="2-Oxoglutarate_C5H6O5" fbc:charge="0" />
      <species boundaryCondition="false" compartment="p" constant="false" hasOnlySubstanceUnits="false" id="M_m765" name="L-Glutamate_C5H9NO4" fbc:charge="0" />
      <species boundaryCondition="false" compartment="c" constant="false" hasOnlySubstanceUnits="false" id="M_m766" name="Naringenin_C15H12O5" fbc:charge="0" />
      <species boundaryCondition="false" compartment="c" constant="false" hasOnlySubstanceUnits="false" id="M_m767" name="Dihydrokaempferol_C15H12O6" fbc:charge="0" />
      <species boundaryCondition="false" compartment="c" constant="false" hasOnlySubstanceUnits="false" id="M_m768" name="cis-3,4-Leucopelargonidin_C15H14O6" fbc:charge="0" />
      <species boundaryCondition="false" compartment="c" constant="false" hasOnlySubstanceUnits="false" id="M_m769" name="Formamidopyrimidine nucleoside triphosphate_C10H18N5O15P3" fbc:charge="0" />
      <species boundaryCondition="false" compartment="m" constant="false" hasOnlySubstanceUnits="false" id="M_m770" name="Folate_C19H19N7O6" fbc:charge="0" />
      <species boundaryCondition="false" compartment="c" constant="false" hasOnlySubstanceUnits="false" id="M_m771" name="Tetrahydrofolyl-[Glu](2)_C24H30N8O9" fbc:charge="0" />
      <species boundaryCondition="false" compartment="c" constant="false" hasOnlySubstanceUnits="false" id="M_m772" name="4-Amino-4-deoxychorismate_C10H11NO5" fbc:charge="0" />
      <species boundaryCondition="false" compartment="m" constant="false" hasOnlySubstanceUnits="false" id="M_m773" name="Dihydrofolate_C19H21N7O6" fbc:charge="0" />
      <species boundaryCondition="false" compartment="c" constant="false" hasOnlySubstanceUnits="false" id="M_m774" name="Dihydropteroate_C14H14N6O3" fbc:charge="0" />
      <species boundaryCondition="false" compartment="c" constant="false" hasOnlySubstanceUnits="false" id="M_m775" name="2-Amino-4-hydroxy-6-hydroxymethyl-7,8-dihydropteridine_C7H9N5O2" fbc:charge="0" />
      <species boundaryCondition="false" compartment="c" constant="false" hasOnlySubstanceUnits="false" id="M_m776" name="4-Aminobenzoate_C7H7NO2" fbc:charge="0" />
      <species boundaryCondition="false" compartment="c" constant="false" hasOnlySubstanceUnits="false" id="M_m777" name="2-Amino-7,8-dihydro-4-hydroxy-6-(diphosphooxymethyl)pteridine_C7H11N5O8P2" fbc:charge="0" />
      <species boundaryCondition="false" compartment="c" constant="false" hasOnlySubstanceUnits="false" id="M_m778" name="2-Amino-4-hydroxy-6-(D-erythro-1,2,3-trihydroxypropyl)-7,8- dihydropteridine_C9H13N5O4" fbc:charge="0" />
      <species boundaryCondition="false" compartment="c" constant="false" hasOnlySubstanceUnits="false" id="M_m779" name="2-Amino-4-hydroxy-6-(erythro-1,2,3-trihydroxypropyl)dihydropteridine triphosphate_C9H16N5O13P3" fbc:charge="0" />
      <species boundaryCondition="false" compartment="c" constant="false" hasOnlySubstanceUnits="false" id="M_m780" name="2,5-Diamino-6-(5'-triphosphoryl-3',4'-trihydroxy-2'-oxopentyl)-amino-4-oxopyrimidine_" fbc:charge="0" />
      <species boundaryCondition="false" compartment="c" constant="false" hasOnlySubstanceUnits="false" id="M_m781" name="2,5-Diaminopyrimidine nucleoside triphosphate_C9H18N5O14P3" fbc:charge="0" />
      <species boundaryCondition="false" compartment="c" constant="false" hasOnlySubstanceUnits="false" id="M_m782" name="beta-D-Fructose_C6H12O6" fbc:charge="0" />
      <species boundaryCondition="false" compartment="c" constant="false" hasOnlySubstanceUnits="false" id="M_m783" name="D-Mannose 1-phosphate_C6H13O9P" fbc:charge="0" />
      <species boundaryCondition="false" compartment="c" constant="false" hasOnlySubstanceUnits="false" id="M_m784" name="GDP-mannose_C16H25N5O16P2" fbc:charge="0" />
      <species boundaryCondition="false" compartment="c" constant="false" hasOnlySubstanceUnits="false" id="M_m785" name="D-Mannose_C6H12O6" fbc:charge="0" />
      <species boundaryCondition="false" compartment="c" constant="false" hasOnlySubstanceUnits="false" id="M_m786" name="D-Mannose 6-phosphate_C6H13O9P" fbc:charge="0" />
      <species boundaryCondition="false" compartment="c" constant="false" hasOnlySubstanceUnits="false" id="M_m787" name="beta-D-Fructose 2,6-bisphosphate_C6H14O12P2" fbc:charge="0" />
      <species boundaryCondition="false" compartment="c" constant="false" hasOnlySubstanceUnits="false" id="M_m788" name="D-Sorbitol_C6H14O6" fbc:charge="0" />
      <species boundaryCondition="false" compartment="c" constant="false" hasOnlySubstanceUnits="false" id="M_m789" name="D-Sorbitol 6-phosphate_C6H15O9P" fbc:charge="0" />
      <species boundaryCondition="false" compartment="c" constant="false" hasOnlySubstanceUnits="false" id="M_m790" name="Sterol_C17H28O" fbc:charge="0" />
      <species boundaryCondition="false" compartment="c" constant="false" hasOnlySubstanceUnits="false" id="M_m791" name="Sterol 3-beta-D-glucoside_C23H38O6" fbc:charge="0" />
      <species boundaryCondition="false" compartment="c" constant="false" hasOnlySubstanceUnits="false" id="M_m792" name="3-Oxo-5alpha-steroid_C19H30O" fbc:charge="0" />
      <species boundaryCondition="false" compartment="c" constant="false" hasOnlySubstanceUnits="false" id="M_m793" name="3-Oxo-delta4-steroid_C19H28O" fbc:charge="0" />
      <species boundaryCondition="false" compartment="c" constant="false" hasOnlySubstanceUnits="false" id="M_m794" name="Reduced acceptor_" fbc:charge="0" />
      <species boundaryCondition="false" compartment="m" constant="false" hasOnlySubstanceUnits="false" id="M_m795" name="Glutathione disulfide_C20H32N6O12S2" fbc:charge="0" />
      <species boundaryCondition="false" compartment="m" constant="false" hasOnlySubstanceUnits="false" id="M_m796" name="Glutathione_C10H17N3O6S" fbc:charge="0" />
      <species boundaryCondition="false" compartment="c" constant="false" hasOnlySubstanceUnits="false" id="M_m797" name="Glutathione disulfide_C20H32N6O12S2" fbc:charge="0" />
      <species boundaryCondition="false" compartment="c" constant="false" hasOnlySubstanceUnits="false" id="M_m798" name="Glutathione_C10H17N3O6S" fbc:charge="0" />
      <species boundaryCondition="false" compartment="c" constant="false" hasOnlySubstanceUnits="false" id="M_m799" name="5-Oxoproline_C5H7NO3" fbc:charge="0" />
      <species boundaryCondition="false" compartment="c" constant="false" hasOnlySubstanceUnits="false" id="M_m800" name="Cys-Gly_C5H10N2O3S" fbc:charge="0" />
      <species boundaryCondition="false" compartment="c" constant="false" hasOnlySubstanceUnits="false" id="M_m801" name="gamma-L-Glutamyl-L-cysteine_C8H14N2O5S" fbc:charge="0" />
      <species boundaryCondition="false" compartment="c" constant="false" hasOnlySubstanceUnits="false" id="M_m802" name="Trypanothione disulfide_C27H47N9O10S2" fbc:charge="0" />
      <species boundaryCondition="false" compartment="c" constant="false" hasOnlySubstanceUnits="false" id="M_m803" name="Trypanothione_C27H49N9O10S2" fbc:charge="0" />
      <species boundaryCondition="false" compartment="c" constant="false" hasOnlySubstanceUnits="false" id="M_m804" name="(5-L-Glutamyl)-peptide_" fbc:charge="0" />
      <species boundaryCondition="false" compartment="c" constant="false" hasOnlySubstanceUnits="false" id="M_m805" name="Amino acid_C2H4NO2R" fbc:charge="0" />
      <species boundaryCondition="false" compartment="c" constant="false" hasOnlySubstanceUnits="false" id="M_m806" name="5-L-Glutamyl amino acid_C7H11N2O5R" fbc:charge="0" />
      <species boundaryCondition="false" compartment="c" constant="false" hasOnlySubstanceUnits="false" id="M_m807" name="Cadaverine_C5H14N2" fbc:charge="0" />
      <species boundaryCondition="false" compartment="c" constant="false" hasOnlySubstanceUnits="false" id="M_m808" name="Aminopropylcadaverine_C8H21N3" fbc:charge="0" />
      <species boundaryCondition="false" compartment="c" constant="false" hasOnlySubstanceUnits="false" id="M_m809" name="Tryparedoxin_" fbc:charge="0" />
      <species boundaryCondition="false" compartment="c" constant="false" hasOnlySubstanceUnits="false" id="M_m810" name="ROOH_HO2R" fbc:charge="0" />
      <species boundaryCondition="false" compartment="c" constant="false" hasOnlySubstanceUnits="false" id="M_m811" name="Tryparedoxin disulfide_" fbc:charge="0" />
      <species boundaryCondition="false" compartment="c" constant="false" hasOnlySubstanceUnits="false" id="M_m812" name="ROH_HOR" fbc:charge="0" />
      <species boundaryCondition="false" compartment="c" constant="false" hasOnlySubstanceUnits="false" id="M_m813" name="Ribonucleoside diphosphate_C5H11O10P2R" fbc:charge="0" />
      <species boundaryCondition="false" compartment="c" constant="false" hasOnlySubstanceUnits="false" id="M_m814" name="2'-Deoxyribonucleoside diphosphate_C5H11O9P2R" fbc:charge="0" />
      <species boundaryCondition="false" compartment="c" constant="false" hasOnlySubstanceUnits="false" id="M_m815" name="G00144_" fbc:charge="0" />
      <species boundaryCondition="false" compartment="c" constant="false" hasOnlySubstanceUnits="false" id="M_m816" name="G00145_" fbc:charge="0" />
      <species boundaryCondition="false" compartment="c" constant="false" hasOnlySubstanceUnits="false" id="M_m817" name="Acylglycerone phosphate_C4H6O7PR" fbc:charge="0" />
      <species boundaryCondition="false" compartment="m" constant="false" hasOnlySubstanceUnits="false" id="M_m818" name="sn-Glycerol 3-phosphate_C3H9O6P" fbc:charge="0" />
      <species boundaryCondition="false" compartment="m" constant="false" hasOnlySubstanceUnits="false" id="M_m819" name="Glycerone phosphate_C3H7O6P" fbc:charge="0" />
      <species boundaryCondition="false" compartment="c" constant="false" hasOnlySubstanceUnits="false" id="M_m820" name="CDP-diacylglycerol_C14H19N3O15P2R2" fbc:charge="0" />
      <species boundaryCondition="false" compartment="c" constant="false" hasOnlySubstanceUnits="false" id="M_m821" name="Phosphatidylserine_C8H12NO10PR2" fbc:charge="0" />
      <species boundaryCondition="false" compartment="c" constant="false" hasOnlySubstanceUnits="false" id="M_m822" name="Phosphatidylglycerophosphate_C8H14O13P2R2" fbc:charge="0" />
      <species boundaryCondition="false" compartment="c" constant="false" hasOnlySubstanceUnits="false" id="M_m823" name="Phosphatidylglycerol_C8H13O10PR2" fbc:charge="0" />
      <species boundaryCondition="false" compartment="c" constant="false" hasOnlySubstanceUnits="false" id="M_m824" name="1-Acyl-sn-glycero-3-phosphoglycerol_C7H14O9PR" fbc:charge="0" />
      <species boundaryCondition="false" compartment="c" constant="false" hasOnlySubstanceUnits="false" id="M_m825" name="Cardiolipin_C13H18O17P2R4" fbc:charge="0" />
      <species boundaryCondition="false" compartment="c" constant="false" hasOnlySubstanceUnits="false" id="M_m826" name="Monolysocardiolipin_C12H19O16P2R3" fbc:charge="0" />
      <species boundaryCondition="false" compartment="c" constant="false" hasOnlySubstanceUnits="false" id="M_m827" name="Phosphatidylethanolamine_C7H12NO8PR2" fbc:charge="0" />
      <species boundaryCondition="false" compartment="g" constant="false" hasOnlySubstanceUnits="false" id="M_m828" name="Phosphatidylserine_C8H12NO10PR2" fbc:charge="0" />
      <species boundaryCondition="false" compartment="g" constant="false" hasOnlySubstanceUnits="false" id="M_m829" name="Phosphatidylethanolamine_C7H12NO8PR2" fbc:charge="0" />
      <species boundaryCondition="false" compartment="g" constant="false" hasOnlySubstanceUnits="false" id="M_m830" name="CO2_CO2" fbc:charge="0" />
      <species boundaryCondition="false" compartment="v" constant="false" hasOnlySubstanceUnits="false" id="M_m831" name="Phosphatidylserine_C8H12NO10PR2" fbc:charge="0" />
      <species boundaryCondition="false" compartment="v" constant="false" hasOnlySubstanceUnits="false" id="M_m832" name="Phosphatidylethanolamine_C7H12NO8PR2" fbc:charge="0" />
      <species boundaryCondition="false" compartment="v" constant="false" hasOnlySubstanceUnits="false" id="M_m833" name="CO2_CO2" fbc:charge="0" />
      <species boundaryCondition="false" compartment="m" constant="false" hasOnlySubstanceUnits="false" id="M_m834" name="Phosphatidylserine_C8H12NO10PR2" fbc:charge="0" />
      <species boundaryCondition="false" compartment="m" constant="false" hasOnlySubstanceUnits="false" id="M_m835" name="Phosphatidylethanolamine_C7H12NO8PR2" fbc:charge="0" />
      <species boundaryCondition="false" compartment="c" constant="false" hasOnlySubstanceUnits="false" id="M_m836" name="Choline phosphate_C5H15NO4P" fbc:charge="0" />
      <species boundaryCondition="false" compartment="c" constant="false" hasOnlySubstanceUnits="false" id="M_m837" name="CDP-choline_C14H26N4O11P2" fbc:charge="0" />
      <species boundaryCondition="false" compartment="c" constant="false" hasOnlySubstanceUnits="false" id="M_m838" name="Phosphatidylcholine_C10H18NO8PR2" fbc:charge="0" />
      <species boundaryCondition="false" compartment="c" constant="false" hasOnlySubstanceUnits="false" id="M_m839" name="CDP-ethanolamine_C11H20N4O11P2" fbc:charge="0" />
      <species boundaryCondition="false" compartment="c" constant="false" hasOnlySubstanceUnits="false" id="M_m840" name="Phosphatidyl-N-methylethanolamine_C8H14NO8PR2" fbc:charge="0" />
      <species boundaryCondition="false" compartment="c" constant="false" hasOnlySubstanceUnits="false" id="M_m841" name="Phosphatidyl-N-dimethylethanolamine_C9H16NO8PR2" fbc:charge="0" />
      <species boundaryCondition="false" compartment="c" constant="false" hasOnlySubstanceUnits="false" id="M_m842" name="1-Acyl-sn-glycero-3-phosphocholine_C9H20NO7PR" fbc:charge="0" />
      <species boundaryCondition="false" compartment="c" constant="false" hasOnlySubstanceUnits="false" id="M_m843" name="sn-glycero-3-Phosphocholine_C8H21NO6P" fbc:charge="0" />
      <species boundaryCondition="false" compartment="c" constant="false" hasOnlySubstanceUnits="false" id="M_m844" name="1-Acyl-sn-glycero-3-phosphoethanolamine_C6H13NO7PR" fbc:charge="0" />
      <species boundaryCondition="false" compartment="c" constant="false" hasOnlySubstanceUnits="false" id="M_m845" name="sn-glycero-3-Phosphoethanolamine_C5H14NO6P" fbc:charge="0" />
      <species boundaryCondition="false" compartment="c" constant="false" hasOnlySubstanceUnits="false" id="M_m846" name="1-Phosphatidyl-D-myo-inositol_C11H17O13PR2" fbc:charge="0" />
      <species boundaryCondition="false" compartment="c" constant="false" hasOnlySubstanceUnits="false" id="M_m847" name="Inositol 1-phosphate_C6H13O9P" fbc:charge="0" />
      <species boundaryCondition="false" compartment="c" constant="false" hasOnlySubstanceUnits="false" id="M_m848" name="Diacylglycerylhomoserine_C9H13NO7R2" fbc:charge="0" />
      <species boundaryCondition="false" compartment="r" constant="false" hasOnlySubstanceUnits="false" id="M_m849" name="UDP-N-acetyl-D-glucosamine_C17H27N3O17P2" fbc:charge="0" />
      <species boundaryCondition="false" compartment="r" constant="false" hasOnlySubstanceUnits="false" id="M_m850" name="1-Phosphatidyl-D-myo-inositol_C11H17O13PR2" fbc:charge="0" />
      <species boundaryCondition="false" compartment="r" constant="false" hasOnlySubstanceUnits="false" id="M_m851" name="UDP_C9H14N2O12P2" fbc:charge="0" />
      <species boundaryCondition="false" compartment="r" constant="false" hasOnlySubstanceUnits="false" id="M_m852" name="G00143_" fbc:charge="0" />
      <species boundaryCondition="false" compartment="r" constant="false" hasOnlySubstanceUnits="false" id="M_m853" name="G00144_" fbc:charge="0" />
      <species boundaryCondition="false" compartment="r" constant="false" hasOnlySubstanceUnits="false" id="M_m854" name="Acetate_C2H4O2" fbc:charge="0" />
      <species boundaryCondition="false" compartment="r" constant="false" hasOnlySubstanceUnits="false" id="M_m855" name="Palmitoyl-CoA_C37H66N7O17P3S" fbc:charge="0" />
      <species boundaryCondition="false" compartment="r" constant="false" hasOnlySubstanceUnits="false" id="M_m856" name="G00145_" fbc:charge="0" />
      <species boundaryCondition="false" compartment="r" constant="false" hasOnlySubstanceUnits="false" id="M_m857" name="CoA_C21H36N7O16P3S" fbc:charge="0" />
      <species boundaryCondition="false" compartment="r" constant="false" hasOnlySubstanceUnits="false" id="M_m858" name="Dolichyl phosphate D-mannose_" fbc:charge="0" />
      <species boundaryCondition="false" compartment="r" constant="false" hasOnlySubstanceUnits="false" id="M_m859" name="Dolichyl phosphate_" fbc:charge="0" />
      <species boundaryCondition="false" compartment="r" constant="false" hasOnlySubstanceUnits="false" id="M_m860" name="G00146_" fbc:charge="0" />
      <species boundaryCondition="false" compartment="r" constant="false" hasOnlySubstanceUnits="false" id="M_m861" name="Phosphatidylethanolamine_C7H12NO8PR2" fbc:charge="0" />
      <species boundaryCondition="false" compartment="r" constant="false" hasOnlySubstanceUnits="false" id="M_m862" name="Diacylglycerol_C5H6O5R2" fbc:charge="0" />
      <species boundaryCondition="false" compartment="r" constant="false" hasOnlySubstanceUnits="false" id="M_m863" name="G00147_" fbc:charge="0" />
      <species boundaryCondition="false" compartment="r" constant="false" hasOnlySubstanceUnits="false" id="M_m864" name="G00148_" fbc:charge="0" />
      <species boundaryCondition="false" compartment="r" constant="false" hasOnlySubstanceUnits="false" id="M_m865" name="G00149_" fbc:charge="0" />
      <species boundaryCondition="false" compartment="c" constant="false" hasOnlySubstanceUnits="false" id="M_m866" name="(Ino(acyl)-P)1 (Man)4 (EtN)2 (P)2_" fbc:charge="0" />
      <species boundaryCondition="false" compartment="c" constant="false" hasOnlySubstanceUnits="false" id="M_m867" name="Diacylglycerol_C5H6O5R2" fbc:charge="0" />
      <species boundaryCondition="false" compartment="c" constant="false" hasOnlySubstanceUnits="false" id="M_m868" name="(Ino(acyl)-P)1 (Man)4 (EtN)3 (P)3_" fbc:charge="0" />
      <species boundaryCondition="false" compartment="g" constant="false" hasOnlySubstanceUnits="false" id="M_m869" name="Dolichyl phosphate D-mannose_" fbc:charge="0" />
      <species boundaryCondition="false" compartment="g" constant="false" hasOnlySubstanceUnits="false" id="M_m870" name="G00149_" fbc:charge="0" />
      <species boundaryCondition="false" compartment="g" constant="false" hasOnlySubstanceUnits="false" id="M_m871" name="Dolichyl phosphate_" fbc:charge="0" />
      <species boundaryCondition="false" compartment="g" constant="false" hasOnlySubstanceUnits="false" id="M_m872" name="G00140_" fbc:charge="0" />
      <species boundaryCondition="false" compartment="r" constant="false" hasOnlySubstanceUnits="false" id="M_m873" name="G00140_" fbc:charge="0" />
      <species boundaryCondition="false" compartment="r" constant="false" hasOnlySubstanceUnits="false" id="M_m874" name="G13044_" fbc:charge="0" />
      <species boundaryCondition="false" compartment="r" constant="false" hasOnlySubstanceUnits="false" id="M_m875" name="G00011_" fbc:charge="0" />
      <species boundaryCondition="false" compartment="r" constant="false" hasOnlySubstanceUnits="false" id="M_m876" name="D-Mannose_C6H12O6" fbc:charge="0" />
      <species boundaryCondition="false" compartment="r" constant="false" hasOnlySubstanceUnits="false" id="M_m877" name="G10694_" fbc:charge="0" />
      <species boundaryCondition="false" compartment="g" constant="false" hasOnlySubstanceUnits="false" id="M_m878" name="GDP-D-mannose_C16H25N5O16P2" fbc:charge="0" />
      <species boundaryCondition="false" compartment="g" constant="false" hasOnlySubstanceUnits="false" id="M_m879" name="G10694_" fbc:charge="0" />
      <species boundaryCondition="false" compartment="g" constant="false" hasOnlySubstanceUnits="false" id="M_m880" name="GDP_C10H15N5O11P2" fbc:charge="0" />
      <species boundaryCondition="false" compartment="g" constant="false" hasOnlySubstanceUnits="false" id="M_m881" name="G01813_" fbc:charge="0" />
      <species boundaryCondition="false" compartment="c" constant="false" hasOnlySubstanceUnits="false" id="M_m882" name="1-(5-Phospho-D-ribosyl)-ATP_C15H25N5O20P4" fbc:charge="0" />
      <species boundaryCondition="false" compartment="c" constant="false" hasOnlySubstanceUnits="false" id="M_m883" name="L-Histidinal_C6H9N3O" fbc:charge="0" />
      <species boundaryCondition="false" compartment="c" constant="false" hasOnlySubstanceUnits="false" id="M_m884" name="Urocanate_C6H6N2O2" fbc:charge="0" />
      <species boundaryCondition="false" compartment="c" constant="false" hasOnlySubstanceUnits="false" id="M_m885" name="5-Formiminotetrahydrofolate_C20H24N8O6" fbc:charge="0" />
      <species boundaryCondition="false" compartment="c" constant="false" hasOnlySubstanceUnits="false" id="M_m886" name="N-Formimino-L-glutamate_C6H10N2O4" fbc:charge="0" />
      <species boundaryCondition="false" compartment="c" constant="false" hasOnlySubstanceUnits="false" id="M_m887" name="4-Imidazolone-5-propanoate_C6H8N2O3" fbc:charge="0" />
      <species boundaryCondition="false" compartment="c" constant="false" hasOnlySubstanceUnits="false" id="M_m888" name="L-Histidinol_C6H11N3O" fbc:charge="0" />
      <species boundaryCondition="false" compartment="c" constant="false" hasOnlySubstanceUnits="false" id="M_m889" name="L-Histidinol phosphate_C6H12N3O4P" fbc:charge="0" />
      <species boundaryCondition="false" compartment="c" constant="false" hasOnlySubstanceUnits="false" id="M_m890" name="3-(Imidazol-4-yl)-2-oxopropyl phosphate_C6H9N2O5P" fbc:charge="0" />
      <species boundaryCondition="false" compartment="c" constant="false" hasOnlySubstanceUnits="false" id="M_m891" name="D-erythro-1-(Imidazol-4-yl)glycerol 3-phosphate_C6H11N2O6P" fbc:charge="0" />
      <species boundaryCondition="false" compartment="c" constant="false" hasOnlySubstanceUnits="false" id="M_m892" name="Phosphoribosyl-AMP_C15H23N5O14P2" fbc:charge="0" />
      <species boundaryCondition="false" compartment="c" constant="false" hasOnlySubstanceUnits="false" id="M_m893" name="5-(5-Phospho-D-ribosylaminoformimino)-1-(5-phosphoribosyl)- imidazole-4-carboxamide_C15H25N5O15P2" fbc:charge="0" />
      <species boundaryCondition="false" compartment="c" constant="false" hasOnlySubstanceUnits="false" id="M_m894" name="N-(5'-Phospho-D-1'-ribulosylformimino)-5-amino-1-(5''-phospho-D- ribosyl)-4-imidazolecarboxamide_C15H25N5O15P2" fbc:charge="0" />
      <species boundaryCondition="false" compartment="c" constant="false" hasOnlySubstanceUnits="false" id="M_m895" name="[Myeline basic protein] L-arginine_C7H13N5O2R2" fbc:charge="0" />
      <species boundaryCondition="false" compartment="c" constant="false" hasOnlySubstanceUnits="false" id="M_m896" name="[Myeline basic protein] N(omega)-methyl-L-arginine_C8H15N5O2R2" fbc:charge="0" />
      <species boundaryCondition="false" compartment="c" constant="false" hasOnlySubstanceUnits="false" id="M_m897" name="myo-Inositol_C6H12O6" fbc:charge="0" />
      <species boundaryCondition="false" compartment="c" constant="false" hasOnlySubstanceUnits="false" id="M_m898" name="myo-Inositol 4-phosphate_C6H13O9P" fbc:charge="0" />
      <species boundaryCondition="false" compartment="c" constant="false" hasOnlySubstanceUnits="false" id="M_m899" name="1D-myo-Inositol 3-phosphate_C6H13O9P" fbc:charge="0" />
      <species boundaryCondition="false" compartment="c" constant="false" hasOnlySubstanceUnits="false" id="M_m900" name="1-Phosphatidyl-1D-myo-inositol 4-phosphate_C11H18O16P2R2" fbc:charge="0" />
      <species boundaryCondition="false" compartment="c" constant="false" hasOnlySubstanceUnits="false" id="M_m901" name="1-Phosphatidyl-1D-myo-inositol 3-phosphate_C11H18O16P2R2" fbc:charge="0" />
      <species boundaryCondition="false" compartment="c" constant="false" hasOnlySubstanceUnits="false" id="M_m902" name="1D-myo-Inositol 1,4-bisphosphate_C6H14O12P2" fbc:charge="0" />
      <species boundaryCondition="false" compartment="c" constant="false" hasOnlySubstanceUnits="false" id="M_m903" name="D-myo-Inositol 1,4,5-trisphosphate_C6H15O15P3" fbc:charge="0" />
      <species boundaryCondition="false" compartment="c" constant="false" hasOnlySubstanceUnits="false" id="M_m904" name="1-Phosphatidyl-D-myo-inositol 4,5-bisphosphate_C11H19O19P3R2" fbc:charge="0" />
      <species boundaryCondition="false" compartment="c" constant="false" hasOnlySubstanceUnits="false" id="M_m905" name="1D-myo-Inositol 1,4,5,6-tetrakisphosphate_C6H16O18P4" fbc:charge="0" />
      <species boundaryCondition="false" compartment="c" constant="false" hasOnlySubstanceUnits="false" id="M_m906" name="N-Acetyl-D-glucosaminylphosphatidylinositol_C19H30NO18PR2" fbc:charge="0" />
      <species boundaryCondition="false" compartment="m" constant="false" hasOnlySubstanceUnits="false" id="M_m907" name="Apoprotein_NH2R" fbc:charge="0" />
      <species boundaryCondition="false" compartment="m" constant="false" hasOnlySubstanceUnits="false" id="M_m908" name="Enzyme N6-(octanoyl)lysine_" fbc:charge="0" />
      <species boundaryCondition="false" compartment="m" constant="false" hasOnlySubstanceUnits="false" id="M_m909" name="Sulfur_S" fbc:charge="0" />
      <species boundaryCondition="false" compartment="m" constant="false" hasOnlySubstanceUnits="false" id="M_m910" name="S-Adenosyl-L-methionine_C15H22N6O5S" fbc:charge="0" />
      <species boundaryCondition="false" compartment="m" constant="false" hasOnlySubstanceUnits="false" id="M_m911" name="5'-Deoxyadenosine_C10H13N5O3" fbc:charge="0" />
      <species boundaryCondition="false" compartment="m" constant="false" hasOnlySubstanceUnits="false" id="M_m912" name="Lipoyl-[acp]_C8H13OS3R" fbc:charge="0" />
      <species boundaryCondition="false" compartment="c" constant="false" hasOnlySubstanceUnits="false" id="M_m913" name="Lipoate_C8H14O2S2" fbc:charge="0" />
      <species boundaryCondition="false" compartment="c" constant="false" hasOnlySubstanceUnits="false" id="M_m914" name="Lipoyl-AMP_C18H26N5O8PS2" fbc:charge="0" />
      <species boundaryCondition="false" compartment="c" constant="false" hasOnlySubstanceUnits="false" id="M_m915" name="Apoprotein_NH2R" fbc:charge="0" />
      <species boundaryCondition="false" compartment="c" constant="false" hasOnlySubstanceUnits="false" id="M_m916" name="Protein N6-(lipoyl)lysine_C8H14NOS2R" fbc:charge="0" />
      <species boundaryCondition="false" compartment="m" constant="false" hasOnlySubstanceUnits="false" id="M_m917" name="tRNA guanine_" fbc:charge="0" />
      <species boundaryCondition="false" compartment="m" constant="false" hasOnlySubstanceUnits="false" id="M_m918" name="S-Adenosyl-L-homocysteine_C14H20N6O5S" fbc:charge="0" />
      <species boundaryCondition="false" compartment="m" constant="false" hasOnlySubstanceUnits="false" id="M_m919" name="tRNA containing N2-methylguanine_" fbc:charge="0" />
      <species boundaryCondition="false" compartment="c" constant="false" hasOnlySubstanceUnits="false" id="M_m920" name="tRNA guanine_" fbc:charge="0" />
      <species boundaryCondition="false" compartment="c" constant="false" hasOnlySubstanceUnits="false" id="M_m921" name="tRNA containing N2-methylguanine_" fbc:charge="0" />
      <species boundaryCondition="false" compartment="c" constant="false" hasOnlySubstanceUnits="false" id="M_m922" name="Dimethylallyl diphosphate_C5H12O7P2" fbc:charge="0" />
      <species boundaryCondition="false" compartment="c" constant="false" hasOnlySubstanceUnits="false" id="M_m923" name="tRNA_" fbc:charge="0" />
      <species boundaryCondition="false" compartment="c" constant="false" hasOnlySubstanceUnits="false" id="M_m924" name="tRNA containing 6-isopentenyladenosine_" fbc:charge="0" />
      <species boundaryCondition="false" compartment="c" constant="false" hasOnlySubstanceUnits="false" id="M_m925" name="Reduced ferredoxin_" fbc:charge="0" />
      <species boundaryCondition="false" compartment="c" constant="false" hasOnlySubstanceUnits="false" id="M_m926" name="Oxidized ferredoxin_" fbc:charge="0" />
      <species boundaryCondition="false" compartment="c" constant="false" hasOnlySubstanceUnits="false" id="M_m927" name="Quinone_C6H4O2" fbc:charge="0" />
      <species boundaryCondition="false" compartment="c" constant="false" hasOnlySubstanceUnits="false" id="M_m928" name="Semiquinone_" fbc:charge="0" />
      <species boundaryCondition="false" compartment="c" constant="false" hasOnlySubstanceUnits="false" id="M_m929" name="tRNA uridine_" fbc:charge="0" />
      <species boundaryCondition="false" compartment="c" constant="false" hasOnlySubstanceUnits="false" id="M_m930" name="tRNA pseudouridine_" fbc:charge="0" />
      <species boundaryCondition="false" compartment="m" constant="false" hasOnlySubstanceUnits="false" id="M_m931" name="tRNA uridine_" fbc:charge="0" />
      <species boundaryCondition="false" compartment="m" constant="false" hasOnlySubstanceUnits="false" id="M_m932" name="tRNA pseudouridine_" fbc:charge="0" />
      <species boundaryCondition="false" compartment="c" constant="false" hasOnlySubstanceUnits="false" id="M_m933" name="4-Nitrophenyl phosphate_C6H6NO6P" fbc:charge="0" />
      <species boundaryCondition="false" compartment="c" constant="false" hasOnlySubstanceUnits="false" id="M_m934" name="4-Nitrophenol_C6H5NO3" fbc:charge="0" />
      <species boundaryCondition="false" compartment="c" constant="false" hasOnlySubstanceUnits="false" id="M_m935" name="Palmitoylglycerone phosphate_C19H37O7P" fbc:charge="0" />
      <species boundaryCondition="false" compartment="c" constant="false" hasOnlySubstanceUnits="false" id="M_m936" name="1-Palmitoylglycerol 3-phosphate_C19H39O7P" fbc:charge="0" />
      <species boundaryCondition="false" compartment="c" constant="false" hasOnlySubstanceUnits="false" id="M_m937" name="Tetradecanoyl-CoA_C35H62N7O17P3S" fbc:charge="0" />
      <species boundaryCondition="false" compartment="c" constant="false" hasOnlySubstanceUnits="false" id="M_m938" name="Glycylpeptide_" fbc:charge="0" />
      <species boundaryCondition="false" compartment="c" constant="false" hasOnlySubstanceUnits="false" id="M_m939" name="N-Tetradecanoylglycylpeptide_" fbc:charge="0" />
      <species boundaryCondition="false" compartment="c" constant="false" hasOnlySubstanceUnits="false" id="M_m940" name="[Isocitrate dehydrogenase (NADP+)]_C4H6N2O3R2" fbc:charge="0" />
      <species boundaryCondition="false" compartment="c" constant="false" hasOnlySubstanceUnits="false" id="M_m941" name="[Isocitrate dehydrogenase (NADP+)] phosphate_C4H7N2O6PR2" fbc:charge="0" />
      <species boundaryCondition="false" compartment="m" constant="false" hasOnlySubstanceUnits="false" id="M_m942" name="Reduced electron-transferring flavoprotein_" fbc:charge="0" />
      <species boundaryCondition="false" compartment="m" constant="false" hasOnlySubstanceUnits="false" id="M_m943" name="Electron-transferring flavoprotein_" fbc:charge="0" />
      <species boundaryCondition="false" compartment="c" constant="false" hasOnlySubstanceUnits="false" id="M_m944" name="Peptide 2-(3-carboxy-3-aminopropyl)-L-histidine_C11H15N5O4R2" fbc:charge="0" />
      <species boundaryCondition="false" compartment="c" constant="false" hasOnlySubstanceUnits="false" id="M_m945" name="Peptide 2-[3-carboxy-3-(methylammonio)propyl]-L-histidine_C12H17N5O4R2" fbc:charge="0" />
      <species boundaryCondition="false" compartment="c" constant="false" hasOnlySubstanceUnits="false" id="M_m946" name="4a-Hydroxytetrahydrobiopterin_C9H15N5O4" fbc:charge="0" />
      <species boundaryCondition="false" compartment="c" constant="false" hasOnlySubstanceUnits="false" id="M_m947" name="Dihydrobiopterin_C9H13N5O3" fbc:charge="0" />
      <species boundaryCondition="false" compartment="r" constant="false" hasOnlySubstanceUnits="false" id="M_m948" name="G00141_" fbc:charge="0" />
      <species boundaryCondition="false" compartment="c" constant="false" hasOnlySubstanceUnits="false" id="M_m949" name="Methylamine_CH5N" fbc:charge="0" />
      <species boundaryCondition="false" compartment="c" constant="false" hasOnlySubstanceUnits="false" id="M_m950" name="Formaldehyde_CH2O" fbc:charge="0" />
      <species boundaryCondition="false" compartment="c" constant="false" hasOnlySubstanceUnits="false" id="M_m951" name="trans,trans-Farnesyl diphosphate_C15H28O7P2" fbc:charge="0" />
      <species boundaryCondition="false" compartment="c" constant="false" hasOnlySubstanceUnits="false" id="M_m952" name="Squalene_C30H50" fbc:charge="0" />
      <species boundaryCondition="false" compartment="r" constant="false" hasOnlySubstanceUnits="false" id="M_m953" name="Protein serine_C4H6N2O3R2" fbc:charge="0" />
      <species boundaryCondition="false" compartment="r" constant="false" hasOnlySubstanceUnits="false" id="M_m954" name="G13027_" fbc:charge="0" />
      <species boundaryCondition="false" compartment="c" constant="false" hasOnlySubstanceUnits="false" id="M_m955" name="S-Formylglutathione_C11H17N3O7S" fbc:charge="0" />
      <species boundaryCondition="false" compartment="p" constant="false" hasOnlySubstanceUnits="false" id="M_m956" name="Methanol_CH4O" fbc:charge="0" />
      <species boundaryCondition="false" compartment="p" constant="false" hasOnlySubstanceUnits="false" id="M_m957" name="Formaldehyde_CH2O" fbc:charge="0" />
      <species boundaryCondition="false" compartment="p" constant="false" hasOnlySubstanceUnits="false" id="M_m958" name="D-Xylulose 5-phosphate_C5H11O8P" fbc:charge="0" />
      <species boundaryCondition="false" compartment="p" constant="false" hasOnlySubstanceUnits="false" id="M_m959" name="D-Glyceraldehyde 3-phosphate_C3H7O6P" fbc:charge="0" />
      <species boundaryCondition="false" compartment="p" constant="false" hasOnlySubstanceUnits="false" id="M_m960" name="Glycerone_C3H6O3" fbc:charge="0" />
      <species boundaryCondition="false" compartment="c" constant="false" hasOnlySubstanceUnits="false" id="M_m961" name="S-(Hydroxymethyl)glutathione_C11H19N3O7S" fbc:charge="0" />
      <species boundaryCondition="false" compartment="r" constant="false" hasOnlySubstanceUnits="false" id="M_m962" name="Dolichol_" fbc:charge="0" />
      <species boundaryCondition="false" compartment="r" constant="false" hasOnlySubstanceUnits="false" id="M_m963" name="Dolichyl diphosphate_" fbc:charge="0" />
      <species boundaryCondition="false" compartment="r" constant="false" hasOnlySubstanceUnits="false" id="M_m964" name="UDP-glucose_C15H24N2O17P2" fbc:charge="0" />
      <species boundaryCondition="false" compartment="r" constant="false" hasOnlySubstanceUnits="false" id="M_m965" name="Dolichyl beta-D-glucosyl phosphate_" fbc:charge="0" />
      <species boundaryCondition="false" compartment="c" constant="false" hasOnlySubstanceUnits="false" id="M_m966" name="Dolichyl phosphate_" fbc:charge="0" />
      <species boundaryCondition="false" compartment="c" constant="false" hasOnlySubstanceUnits="false" id="M_m967" name="Dolichyl phosphate D-mannose_" fbc:charge="0" />
      <species boundaryCondition="false" compartment="r" constant="false" hasOnlySubstanceUnits="false" id="M_m968" name="CTP_C9H16N3O14P3" fbc:charge="0" />
      <species boundaryCondition="false" compartment="r" constant="false" hasOnlySubstanceUnits="false" id="M_m969" name="CDP_C9H15N3O11P2" fbc:charge="0" />
      <species boundaryCondition="false" compartment="c" constant="false" hasOnlySubstanceUnits="false" id="M_m970" name="Mercaptopyruvate_C3H4O3S" fbc:charge="0" />
      <species boundaryCondition="false" compartment="c" constant="false" hasOnlySubstanceUnits="false" id="M_m971" name="Thiosulfate_HS2O3" fbc:charge="0" />
      <species boundaryCondition="false" compartment="c" constant="false" hasOnlySubstanceUnits="false" id="M_m972" name="N-Acetyl-D-glucosaminyldiphosphodolichol_" fbc:charge="0" />
      <species boundaryCondition="false" compartment="c" constant="false" hasOnlySubstanceUnits="false" id="M_m973" name="N,N'-Chitobiosyldiphosphodolichol_" fbc:charge="0" />
      <species boundaryCondition="false" compartment="c" constant="false" hasOnlySubstanceUnits="false" id="M_m974" name="GDP-D-mannose_C16H25N5O16P2" fbc:charge="0" />
      <species boundaryCondition="false" compartment="c" constant="false" hasOnlySubstanceUnits="false" id="M_m975" name="(GlcNAc)2(Man)1(PP-Dol)1_" fbc:charge="0" />
      <species boundaryCondition="false" compartment="c" constant="false" hasOnlySubstanceUnits="false" id="M_m976" name="(GlcNAc)2(Man)2(PP-Dol)1_" fbc:charge="0" />
      <species boundaryCondition="false" compartment="r" constant="false" hasOnlySubstanceUnits="false" id="M_m977" name="Protein asparagine_C5H7N3O3R2" fbc:charge="0" />
      <species boundaryCondition="false" compartment="r" constant="false" hasOnlySubstanceUnits="false" id="M_m978" name="(Glc)3(GlcNAc)2(Man)9(PP-Dol)1_" fbc:charge="0" />
      <species boundaryCondition="false" compartment="r" constant="false" hasOnlySubstanceUnits="false" id="M_m979" name="(Glc)3(GlcNAc)2(Man)9(Asn)1_" fbc:charge="0" />
      <species boundaryCondition="false" compartment="r" constant="false" hasOnlySubstanceUnits="false" id="M_m980" name="G00008_" fbc:charge="0" />
      <species boundaryCondition="false" compartment="r" constant="false" hasOnlySubstanceUnits="false" id="M_m981" name="G00009_" fbc:charge="0" />
      <species boundaryCondition="false" compartment="r" constant="false" hasOnlySubstanceUnits="false" id="M_m982" name="D-Glucose_C6H12O6" fbc:charge="0" />
      <species boundaryCondition="false" compartment="r" constant="false" hasOnlySubstanceUnits="false" id="M_m983" name="(Glc)2(GlcNAc)2(Man)9(Asn)1_" fbc:charge="0" />
      <species boundaryCondition="false" compartment="r" constant="false" hasOnlySubstanceUnits="false" id="M_m984" name="(Glc)1(GlcNAc)2(Man)9(Asn)1_" fbc:charge="0" />
      <species boundaryCondition="false" compartment="r" constant="false" hasOnlySubstanceUnits="false" id="M_m985" name="(GlcNAc)2(Man)9(Asn)1_" fbc:charge="0" />
      <species boundaryCondition="false" compartment="r" constant="false" hasOnlySubstanceUnits="false" id="M_m986" name="G00010_" fbc:charge="0" />
      <species boundaryCondition="false" compartment="r" constant="false" hasOnlySubstanceUnits="false" id="M_m987" name="(GlcNAc)2(Man)5(Asn)1_" fbc:charge="0" />
      <species boundaryCondition="false" compartment="r" constant="false" hasOnlySubstanceUnits="false" id="M_m988" name="(GlcNAc)2(Man)3(Asn)1_" fbc:charge="0" />
      <species boundaryCondition="false" compartment="c" constant="false" hasOnlySubstanceUnits="false" id="M_m989" name="(GlcNAc)2(Man)3(PP-Dol)1_" fbc:charge="0" />
      <species boundaryCondition="false" compartment="c" constant="false" hasOnlySubstanceUnits="false" id="M_m990" name="(GlcNAc)2(Man)4(PP-Dol)1_" fbc:charge="0" />
      <species boundaryCondition="false" compartment="r" constant="false" hasOnlySubstanceUnits="false" id="M_m991" name="G00005_" fbc:charge="0" />
      <species boundaryCondition="false" compartment="r" constant="false" hasOnlySubstanceUnits="false" id="M_m992" name="GDP-D-mannose_C16H25N5O16P2" fbc:charge="0" />
      <species boundaryCondition="false" compartment="r" constant="false" hasOnlySubstanceUnits="false" id="M_m993" name="G10526_" fbc:charge="0" />
      <species boundaryCondition="false" compartment="r" constant="false" hasOnlySubstanceUnits="false" id="M_m994" name="GDP_C10H15N5O11P2" fbc:charge="0" />
      <species boundaryCondition="false" compartment="c" constant="false" hasOnlySubstanceUnits="false" id="M_m995" name="(GlcNAc)2(Man)5(PP-Dol)1_" fbc:charge="0" />
      <species boundaryCondition="false" compartment="r" constant="false" hasOnlySubstanceUnits="false" id="M_m996" name="G00006_" fbc:charge="0" />
      <species boundaryCondition="false" compartment="r" constant="false" hasOnlySubstanceUnits="false" id="M_m997" name="G00004_" fbc:charge="0" />
      <species boundaryCondition="false" compartment="c" constant="false" hasOnlySubstanceUnits="false" id="M_m998" name="(GlcNAc)2(Man)6(PP-Dol)1_" fbc:charge="0" />
      <species boundaryCondition="false" compartment="c" constant="false" hasOnlySubstanceUnits="false" id="M_m999" name="(GlcNAc)2(Man)7(PP-Dol)1_" fbc:charge="0" />
      <species boundaryCondition="false" compartment="c" constant="false" hasOnlySubstanceUnits="false" id="M_m1000" name="(GlcNAc)2(Man)8(PP-Dol)1_" fbc:charge="0" />
      <species boundaryCondition="false" compartment="c" constant="false" hasOnlySubstanceUnits="false" id="M_m1001" name="(GlcNAc)2(Man)9(PP-Dol)1_" fbc:charge="0" />
      <species boundaryCondition="false" compartment="c" constant="false" hasOnlySubstanceUnits="false" id="M_m1002" name="Dolichyl beta-D-glucosyl phosphate_" fbc:charge="0" />
      <species boundaryCondition="false" compartment="c" constant="false" hasOnlySubstanceUnits="false" id="M_m1003" name="(Glc)1(GlcNAc)2(Man)9(PP-Dol)1_" fbc:charge="0" />
      <species boundaryCondition="false" compartment="c" constant="false" hasOnlySubstanceUnits="false" id="M_m1004" name="(Glc)2(GlcNAc)2(Man)9(PP-Dol)1_" fbc:charge="0" />
      <species boundaryCondition="false" compartment="c" constant="false" hasOnlySubstanceUnits="false" id="M_m1005" name="(Glc)3(GlcNAc)2(Man)9(PP-Dol)1_" fbc:charge="0" />
      <species boundaryCondition="false" compartment="r" constant="false" hasOnlySubstanceUnits="false" id="M_m1006" name="(GlcNAc)2(Man)2(Asn)1_" fbc:charge="0" />
      <species boundaryCondition="false" compartment="r" constant="false" hasOnlySubstanceUnits="false" id="M_m1007" name="(GlcNAc)2(Man)1(Asn)1_" fbc:charge="0" />
      <species boundaryCondition="false" compartment="c" constant="false" hasOnlySubstanceUnits="false" id="M_m1008" name="Nicotinamide_C6H6N2O" fbc:charge="0" />
      <species boundaryCondition="false" compartment="c" constant="false" hasOnlySubstanceUnits="false" id="M_m1009" name="Nicotinamide D-ribonucleotide_C11H15N2O8P" fbc:charge="0" />
      <species boundaryCondition="false" compartment="m" constant="false" hasOnlySubstanceUnits="false" id="M_m1010" name="Nicotinamide D-ribonucleotide_C11H15N2O8P" fbc:charge="0" />
      <species boundaryCondition="false" compartment="c" constant="false" hasOnlySubstanceUnits="false" id="M_m1011" name="Deamino-NAD+_C21H27N6O15P2" fbc:charge="0" />
      <species boundaryCondition="false" compartment="m" constant="false" hasOnlySubstanceUnits="false" id="M_m1012" name="Deamino-NAD+_C21H27N6O15P2" fbc:charge="0" />
      <species boundaryCondition="false" compartment="c" constant="false" hasOnlySubstanceUnits="false" id="M_m1013" name="Iminoaspartate_C4H5NO4" fbc:charge="0" />
      <species boundaryCondition="false" compartment="m" constant="false" hasOnlySubstanceUnits="false" id="M_m1014" name="Nicotinamide_C6H6N2O" fbc:charge="0" />
      <species boundaryCondition="false" compartment="m" constant="false" hasOnlySubstanceUnits="false" id="M_m1015" name="Nicotinate_C6H5NO2" fbc:charge="0" />
      <species boundaryCondition="false" compartment="c" constant="false" hasOnlySubstanceUnits="false" id="M_m1016" name="Nicotinate_C6H5NO2" fbc:charge="0" />
      <species boundaryCondition="false" compartment="m" constant="false" hasOnlySubstanceUnits="false" id="M_m1017" name="5-Phospho-alpha-D-ribose 1-diphosphate_C5H13O14P3" fbc:charge="0" />
      <species boundaryCondition="false" compartment="m" constant="false" hasOnlySubstanceUnits="false" id="M_m1018" name="Nicotinate D-ribonucleotide_C11H15NO9P" fbc:charge="0" />
      <species boundaryCondition="false" compartment="c" constant="false" hasOnlySubstanceUnits="false" id="M_m1019" name="Nicotinate D-ribonucleotide_C11H15NO9P" fbc:charge="0" />
      <species boundaryCondition="false" compartment="c" constant="false" hasOnlySubstanceUnits="false" id="M_m1020" name="Nicotinate D-ribonucleoside_C11H14NO6" fbc:charge="0" />
      <species boundaryCondition="false" compartment="m" constant="false" hasOnlySubstanceUnits="false" id="M_m1021" name="Nicotinate D-ribonucleoside_C11H14NO6" fbc:charge="0" />
      <species boundaryCondition="false" compartment="c" constant="false" hasOnlySubstanceUnits="false" id="M_m1022" name="Pyridine-2,3-dicarboxylate_C7H5NO4" fbc:charge="0" />
      <species boundaryCondition="false" compartment="c" constant="false" hasOnlySubstanceUnits="false" id="M_m1023" name="Nitric oxide_NO" fbc:charge="0" />
      <species boundaryCondition="false" compartment="c" constant="false" hasOnlySubstanceUnits="false" id="M_m1024" name="Nitrate_HNO3" fbc:charge="0" />
      <species boundaryCondition="false" compartment="v" constant="false" hasOnlySubstanceUnits="false" id="M_m1025" name="G00309_" fbc:charge="0" />
      <species boundaryCondition="false" compartment="v" constant="false" hasOnlySubstanceUnits="false" id="M_m1026" name="G00319_" fbc:charge="0" />
      <species boundaryCondition="false" compartment="v" constant="false" hasOnlySubstanceUnits="false" id="M_m1027" name="D-Mannose_C6H12O6" fbc:charge="0" />
      <species boundaryCondition="false" compartment="c" constant="false" hasOnlySubstanceUnits="false" id="M_m1028" name="Dephospho-CoA_C21H35N7O13P2S" fbc:charge="0" />
      <species boundaryCondition="false" compartment="m" constant="false" hasOnlySubstanceUnits="false" id="M_m1029" name="2,3-Dihydroxy-3-methylbutanoate_C5H10O4" fbc:charge="0" />
      <species boundaryCondition="false" compartment="c" constant="false" hasOnlySubstanceUnits="false" id="M_m1030" name="2-Dehydropantoate_C6H10O4" fbc:charge="0" />
      <species boundaryCondition="false" compartment="c" constant="false" hasOnlySubstanceUnits="false" id="M_m1031" name="Pantetheine 4'-phosphate_C11H23N2O7PS" fbc:charge="0" />
      <species boundaryCondition="false" compartment="c" constant="false" hasOnlySubstanceUnits="false" id="M_m1032" name="Apo-[acyl-carrier-protein]_" fbc:charge="0" />
      <species boundaryCondition="false" compartment="c" constant="false" hasOnlySubstanceUnits="false" id="M_m1033" name="D-4'-Phosphopantothenate_C9H18NO8P" fbc:charge="0" />
      <species boundaryCondition="false" compartment="c" constant="false" hasOnlySubstanceUnits="false" id="M_m1034" name="(R)-4'-Phosphopantothenoyl-L-cysteine_C12H23N2O9PS" fbc:charge="0" />
      <species boundaryCondition="false" compartment="v" constant="false" hasOnlySubstanceUnits="false" id="M_m1035" name="Glycerone phosphate_C3H7O6P" fbc:charge="0" />
      <species boundaryCondition="false" compartment="v" constant="false" hasOnlySubstanceUnits="false" id="M_m1036" name="Glycerone_C3H6O3" fbc:charge="0" />
      <species boundaryCondition="false" compartment="v" constant="false" hasOnlySubstanceUnits="false" id="M_m1037" name="Polyphosphate530_" fbc:charge="0" />
      <species boundaryCondition="false" compartment="v" constant="false" hasOnlySubstanceUnits="false" id="M_m1038" name="Polyphosphate2400_" fbc:charge="0" />
      <species boundaryCondition="false" compartment="v" constant="false" hasOnlySubstanceUnits="false" id="M_m1039" name="Polyphosphate6500_" fbc:charge="0" />
      <species boundaryCondition="false" compartment="v" constant="false" hasOnlySubstanceUnits="false" id="M_m1040" name="Polyphosphate30700_" fbc:charge="0" />
      <species boundaryCondition="false" compartment="v" constant="false" hasOnlySubstanceUnits="false" id="M_m1041" name="Polyphosphate_" fbc:charge="0" />
      <species boundaryCondition="false" compartment="c" constant="false" hasOnlySubstanceUnits="false" id="M_m1042" name="5-Aminolevulinate_C5H9NO3" fbc:charge="0" />
      <species boundaryCondition="false" compartment="c" constant="false" hasOnlySubstanceUnits="false" id="M_m1043" name="Porphobilinogen_C10H14N2O4" fbc:charge="0" />
      <species boundaryCondition="false" compartment="c" constant="false" hasOnlySubstanceUnits="false" id="M_m1044" name="Hydroxymethylbilane_C40H46N4O17" fbc:charge="0" />
      <species boundaryCondition="false" compartment="c" constant="false" hasOnlySubstanceUnits="false" id="M_m1045" name="Uroporphyrinogen III_C40H44N4O16" fbc:charge="0" />
      <species boundaryCondition="false" compartment="c" constant="false" hasOnlySubstanceUnits="false" id="M_m1046" name="Coproporphyrinogen III_C36H44N4O8" fbc:charge="0" />
      <species boundaryCondition="false" compartment="c" constant="false" hasOnlySubstanceUnits="false" id="M_m1047" name="Protoporphyrinogen IX_C34H40N4O4" fbc:charge="0" />
      <species boundaryCondition="false" compartment="m" constant="false" hasOnlySubstanceUnits="false" id="M_m1048" name="Protoporphyrinogen IX_C34H40N4O4" fbc:charge="0" />
      <species boundaryCondition="false" compartment="m" constant="false" hasOnlySubstanceUnits="false" id="M_m1049" name="Protoporphyrin_C34H34N4O4" fbc:charge="0" />
      <species boundaryCondition="false" compartment="m" constant="false" hasOnlySubstanceUnits="false" id="M_m1050" name="Fe2+_Fe" fbc:charge="0" />
      <species boundaryCondition="false" compartment="m" constant="false" hasOnlySubstanceUnits="false" id="M_m1051" name="Heme_C34H32FeN4O4" fbc:charge="0" />
      <species boundaryCondition="false" compartment="c" constant="false" hasOnlySubstanceUnits="false" id="M_m1052" name="Sirohydrochlorin_C42H46N4O16" fbc:charge="0" />
      <species boundaryCondition="false" compartment="c" constant="false" hasOnlySubstanceUnits="false" id="M_m1053" name="Siroheme_C42H44FeN4O16" fbc:charge="0" />
      <species boundaryCondition="false" compartment="c" constant="false" hasOnlySubstanceUnits="false" id="M_m1054" name="Precorrin 2_C42H48N4O16" fbc:charge="0" />
      <species boundaryCondition="false" compartment="c" constant="false" hasOnlySubstanceUnits="false" id="M_m1055" name="Uroporphyrinogen I_C40H44N4O16" fbc:charge="0" />
      <species boundaryCondition="false" compartment="c" constant="false" hasOnlySubstanceUnits="false" id="M_m1056" name="Coproporphyrinogen I_C36H44N4O8" fbc:charge="0" />
      <species boundaryCondition="false" compartment="c" constant="false" hasOnlySubstanceUnits="false" id="M_m1057" name="FMN_C17H21N4O9P" fbc:charge="0" />
      <species boundaryCondition="false" compartment="c" constant="false" hasOnlySubstanceUnits="false" id="M_m1058" name="Reduced FMN_C17H23N4O9P" fbc:charge="0" />
      <species boundaryCondition="false" compartment="m" constant="false" hasOnlySubstanceUnits="false" id="M_m1059" name="Heme O_C49H58FeN4O5" fbc:charge="0" />
      <species boundaryCondition="false" compartment="m" constant="false" hasOnlySubstanceUnits="false" id="M_m1060" name="Heme A_C49H56FeN4O6" fbc:charge="0" />
      <species boundaryCondition="false" compartment="m" constant="false" hasOnlySubstanceUnits="false" id="M_m1061" name="(2S,3R)-3-Hydroxybutane-1,2,3-tricarboxylate_C7H10O7" fbc:charge="0" />
      <species boundaryCondition="false" compartment="m" constant="false" hasOnlySubstanceUnits="false" id="M_m1062" name="2-Methylcitrate_C7H10O7" fbc:charge="0" />
      <species boundaryCondition="false" compartment="m" constant="false" hasOnlySubstanceUnits="false" id="M_m1063" name="(Z)-But-2-ene-1,2,3-tricarboxylate_C7H8O6" fbc:charge="0" />
      <species boundaryCondition="false" compartment="c" constant="false" hasOnlySubstanceUnits="false" id="M_m1064" name="2,5-Diamino-6-(5'-phosphoribosylamino)-4-pyrimidineone_C9H16N5O8P" fbc:charge="0" />
      <species boundaryCondition="false" compartment="c" constant="false" hasOnlySubstanceUnits="false" id="M_m1065" name="5-Amino-6-(5'-phosphoribosylamino)uracil_C9H15N4O9P" fbc:charge="0" />
      <species boundaryCondition="false" compartment="c" constant="false" hasOnlySubstanceUnits="false" id="M_m1066" name="5-Amino-6-(5'-phosphoribitylamino)uracil_C9H17N4O9P" fbc:charge="0" />
      <species boundaryCondition="false" compartment="c" constant="false" hasOnlySubstanceUnits="false" id="M_m1067" name="5-Amino-6-(1-D-ribitylamino)uracil_C9H16N4O6" fbc:charge="0" />
      <species boundaryCondition="false" compartment="c" constant="false" hasOnlySubstanceUnits="false" id="M_m1068" name="3,4-Dihydroxy-2-butanone 4-phosphate_C4H9O6P" fbc:charge="0" />
      <species boundaryCondition="false" compartment="c" constant="false" hasOnlySubstanceUnits="false" id="M_m1069" name="6,7-Dimethyl-8-(1-D-ribityl)lumazine_C13H18N4O6" fbc:charge="0" />
      <species boundaryCondition="false" compartment="c" constant="false" hasOnlySubstanceUnits="false" id="M_m1070" name="Riboflavin_C17H20N4O6" fbc:charge="0" />
      <species boundaryCondition="false" compartment="c" constant="false" hasOnlySubstanceUnits="false" id="M_m1071" name="FAD_C27H33N9O15P2" fbc:charge="0" />
      <species boundaryCondition="false" compartment="c" constant="false" hasOnlySubstanceUnits="false" id="M_m1072" name="3-Dehydrosphinganine(C18:1)_" fbc:charge="0" />
      <species boundaryCondition="false" compartment="c" constant="false" hasOnlySubstanceUnits="false" id="M_m1073" name="3-Dehydrosphinganine(C20:1)_" fbc:charge="0" />
      <species boundaryCondition="false" compartment="c" constant="false" hasOnlySubstanceUnits="false" id="M_m1074" name="N-Acylsphingosine_C19H36NO3R" fbc:charge="0" />
      <species boundaryCondition="false" compartment="c" constant="false" hasOnlySubstanceUnits="false" id="M_m1075" name="Glucosylceramide_C25H46NO8R" fbc:charge="0" />
      <species boundaryCondition="false" compartment="c" constant="false" hasOnlySubstanceUnits="false" id="M_m1076" name="Sphingomyelin_C24H49N2O6PR" fbc:charge="0" />
      <species boundaryCondition="false" compartment="c" constant="false" hasOnlySubstanceUnits="false" id="M_m1077" name="Sphingosine_C18H37NO2" fbc:charge="0" />
      <species boundaryCondition="false" compartment="c" constant="false" hasOnlySubstanceUnits="false" id="M_m1078" name="Sphingosine 1-phosphate_C18H38NO5P" fbc:charge="0" />
      <species boundaryCondition="false" compartment="c" constant="false" hasOnlySubstanceUnits="false" id="M_m1079" name="Hexadecenal_C16H30O" fbc:charge="0" />
      <species boundaryCondition="false" compartment="c" constant="false" hasOnlySubstanceUnits="false" id="M_m1080" name="Ceramide 1-phosphate_C19H37NO6PR" fbc:charge="0" />
      <species boundaryCondition="false" compartment="c" constant="false" hasOnlySubstanceUnits="false" id="M_m1081" name="Acyl-CoA_C22H35N7O17P3SR" fbc:charge="0" />
      <species boundaryCondition="false" compartment="c" constant="false" hasOnlySubstanceUnits="false" id="M_m1082" name="Sphingosyl-phosphocholine_C23H50N2O5P" fbc:charge="0" />
      <species boundaryCondition="false" compartment="c" constant="false" hasOnlySubstanceUnits="false" id="M_m1083" name="Sphinganine_C18H39NO2" fbc:charge="0" />
      <species boundaryCondition="false" compartment="c" constant="false" hasOnlySubstanceUnits="false" id="M_m1084" name="Sphinganine 1-phosphate_C18H40NO5P" fbc:charge="0" />
      <species boundaryCondition="false" compartment="c" constant="false" hasOnlySubstanceUnits="false" id="M_m1085" name="NADP(+)_" fbc:charge="0" />
      <species boundaryCondition="false" compartment="c" constant="false" hasOnlySubstanceUnits="false" id="M_m1086" name="Sphinganine(C18:1)_" fbc:charge="0" />
      <species boundaryCondition="false" compartment="c" constant="false" hasOnlySubstanceUnits="false" id="M_m1087" name="Sphinganine(C20:1)_" fbc:charge="0" />
      <species boundaryCondition="false" compartment="c" constant="false" hasOnlySubstanceUnits="false" id="M_m1088" name="3-Dehydrosphinganine_C18H37NO2" fbc:charge="0" />
      <species boundaryCondition="false" compartment="c" constant="false" hasOnlySubstanceUnits="false" id="M_m1089" name="Sphinganine(C18:1) 1-phosphate_" fbc:charge="0" />
      <species boundaryCondition="false" compartment="c" constant="false" hasOnlySubstanceUnits="false" id="M_m1090" name="Dihydroceramide(C20:C24)_" fbc:charge="0" />
      <species boundaryCondition="false" compartment="c" constant="false" hasOnlySubstanceUnits="false" id="M_m1091" name="Dihydroceramide_C19H38NO3R" fbc:charge="0" />
      <species boundaryCondition="false" compartment="c" constant="false" hasOnlySubstanceUnits="false" id="M_m1092" name="Dihydroceramide(C20:C26)_" fbc:charge="0" />
      <species boundaryCondition="false" compartment="r" constant="false" hasOnlySubstanceUnits="false" id="M_m1093" name="Fatty acid_CHO2R" fbc:charge="0" />
      <species boundaryCondition="false" compartment="r" constant="false" hasOnlySubstanceUnits="false" id="M_m1094" name="Sphinganine_C18H39NO2" fbc:charge="0" />
      <species boundaryCondition="false" compartment="r" constant="false" hasOnlySubstanceUnits="false" id="M_m1095" name="Dihydroceramide_C19H38NO3R" fbc:charge="0" />
      <species boundaryCondition="false" compartment="c" constant="false" hasOnlySubstanceUnits="false" id="M_m1096" name="Dihydroceramide(C18:C24)_" fbc:charge="0" />
      <species boundaryCondition="false" compartment="c" constant="false" hasOnlySubstanceUnits="false" id="M_m1097" name="Dihydroceramide(C18:C26)_" fbc:charge="0" />
      <species boundaryCondition="false" compartment="r" constant="false" hasOnlySubstanceUnits="false" id="M_m1098" name="Sphinganine 1-phosphate_C18H40NO5P" fbc:charge="0" />
      <species boundaryCondition="false" compartment="c" constant="false" hasOnlySubstanceUnits="false" id="M_m1099" name="Phytosphingosine_C18H39NO3" fbc:charge="0" />
      <species boundaryCondition="false" compartment="c" constant="false" hasOnlySubstanceUnits="false" id="M_m1100" name="Sphinganine(C20:1) 1-phosphate_" fbc:charge="0" />
      <species boundaryCondition="false" compartment="c" constant="false" hasOnlySubstanceUnits="false" id="M_m1101" name="Phytosphingosine(C18:1)_" fbc:charge="0" />
      <species boundaryCondition="false" compartment="c" constant="false" hasOnlySubstanceUnits="false" id="M_m1102" name="Phytosphingosine(C20:1)_" fbc:charge="0" />
      <species boundaryCondition="false" compartment="c" constant="false" hasOnlySubstanceUnits="false" id="M_m1103" name="Phytosphingosine(C20:1) 1-phosphate_" fbc:charge="0" />
      <species boundaryCondition="false" compartment="c" constant="false" hasOnlySubstanceUnits="false" id="M_m1104" name="Phytosphingosine(C18:1) 1-phosphate_" fbc:charge="0" />
      <species boundaryCondition="false" compartment="c" constant="false" hasOnlySubstanceUnits="false" id="M_m1105" name="Phytoceramide(C18:C24)_" fbc:charge="0" />
      <species boundaryCondition="false" compartment="c" constant="false" hasOnlySubstanceUnits="false" id="M_m1106" name="Phytoceramide(C18:C26)_" fbc:charge="0" />
      <species boundaryCondition="false" compartment="c" constant="false" hasOnlySubstanceUnits="false" id="M_m1107" name="Phytoceramide(C20:C24)_" fbc:charge="0" />
      <species boundaryCondition="false" compartment="c" constant="false" hasOnlySubstanceUnits="false" id="M_m1108" name="Phytoceramide(C20:C26)_" fbc:charge="0" />
      <species boundaryCondition="false" compartment="c" constant="false" hasOnlySubstanceUnits="false" id="M_m1109" name="Octadecenal_" fbc:charge="0" />
      <species boundaryCondition="false" compartment="c" constant="false" hasOnlySubstanceUnits="false" id="M_m1110" name="Octadecanal_C18H36O" fbc:charge="0" />
      <species boundaryCondition="false" compartment="c" constant="false" hasOnlySubstanceUnits="false" id="M_m1111" name="Presqualene diphosphate_C30H52O7P2" fbc:charge="0" />
      <species boundaryCondition="false" compartment="c" constant="false" hasOnlySubstanceUnits="false" id="M_m1112" name="Cholesta-5,7-dien-3beta-ol_C27H44O" fbc:charge="0" />
      <species boundaryCondition="false" compartment="c" constant="false" hasOnlySubstanceUnits="false" id="M_m1113" name="Cholesterol_C27H46O" fbc:charge="0" />
      <species boundaryCondition="false" compartment="c" constant="false" hasOnlySubstanceUnits="false" id="M_m1114" name="Cholesterol ester_C28H45O2R" fbc:charge="0" />
      <species boundaryCondition="false" compartment="c" constant="false" hasOnlySubstanceUnits="false" id="M_m1115" name="Zymosterol_C27H44O" fbc:charge="0" />
      <species boundaryCondition="false" compartment="c" constant="false" hasOnlySubstanceUnits="false" id="M_m1116" name="Zymosterol ester_" fbc:charge="0" />
      <species boundaryCondition="false" compartment="c" constant="false" hasOnlySubstanceUnits="false" id="M_m1117" name="Ergosterol_C28H44O" fbc:charge="0" />
      <species boundaryCondition="false" compartment="c" constant="false" hasOnlySubstanceUnits="false" id="M_m1118" name="Ergosterol ester_" fbc:charge="0" />
      <species boundaryCondition="false" compartment="c" constant="false" hasOnlySubstanceUnits="false" id="M_m1119" name="Episterol_C28H46O" fbc:charge="0" />
      <species boundaryCondition="false" compartment="c" constant="false" hasOnlySubstanceUnits="false" id="M_m1120" name="Episterol ester_" fbc:charge="0" />
      <species boundaryCondition="false" compartment="c" constant="false" hasOnlySubstanceUnits="false" id="M_m1121" name="Fecosterol_C28H46O" fbc:charge="0" />
      <species boundaryCondition="false" compartment="c" constant="false" hasOnlySubstanceUnits="false" id="M_m1122" name="Fecosterol ester_" fbc:charge="0" />
      <species boundaryCondition="false" compartment="c" constant="false" hasOnlySubstanceUnits="false" id="M_m1123" name="Lanosterol_C30H50O" fbc:charge="0" />
      <species boundaryCondition="false" compartment="c" constant="false" hasOnlySubstanceUnits="false" id="M_m1124" name="Lanosterol ester_" fbc:charge="0" />
      <species boundaryCondition="false" compartment="c" constant="false" hasOnlySubstanceUnits="false" id="M_m1125" name="(S)-2,3-Epoxysqualene_C30H50O" fbc:charge="0" />
      <species boundaryCondition="false" compartment="c" constant="false" hasOnlySubstanceUnits="false" id="M_m1126" name="5alpha-Cholest-7-en-3beta-ol_C27H46O" fbc:charge="0" />
      <species boundaryCondition="false" compartment="c" constant="false" hasOnlySubstanceUnits="false" id="M_m1129" name="24,25-Dihydrolanosterol_C30H52O" fbc:charge="0" />
      <species boundaryCondition="false" compartment="c" constant="false" hasOnlySubstanceUnits="false" id="M_m1130" name="5alpha-Cholesta-7,24-dien-3beta-ol_C27H44O" fbc:charge="0" />
      <species boundaryCondition="false" compartment="c" constant="false" hasOnlySubstanceUnits="false" id="M_m1131" name="4,4-Dimethyl-5alpha-cholesta-8,14,24-trien-3beta-ol_C29H46O" fbc:charge="0" />
      <species boundaryCondition="false" compartment="c" constant="false" hasOnlySubstanceUnits="false" id="M_m1132" name="14-Demethyllanosterol_C29H48O" fbc:charge="0" />
      <species boundaryCondition="false" compartment="c" constant="false" hasOnlySubstanceUnits="false" id="M_m1133" name="Ergosta-5,7,22,24(28)-tetraen-3beta-ol_C28H42O" fbc:charge="0" />
      <species boundaryCondition="false" compartment="c" constant="false" hasOnlySubstanceUnits="false" id="M_m1134" name="4alpha-Methylzymosterol-4-carboxylate_C29H46O3" fbc:charge="0" />
      <species boundaryCondition="false" compartment="c" constant="false" hasOnlySubstanceUnits="false" id="M_m1135" name="3-Keto-4-methylzymosterol_C28H44O" fbc:charge="0" />
      <species boundaryCondition="false" compartment="c" constant="false" hasOnlySubstanceUnits="false" id="M_m1136" name="4alpha-Methylzymosterol_C28H46O" fbc:charge="0" />
      <species boundaryCondition="false" compartment="c" constant="false" hasOnlySubstanceUnits="false" id="M_m1137" name="5alpha-Cholest-8-en-3beta-ol_C27H46O" fbc:charge="0" />
      <species boundaryCondition="false" compartment="c" constant="false" hasOnlySubstanceUnits="false" id="M_m1138" name="5,7,24(28)-Ergostatrienol_C28H44O" fbc:charge="0" />
      <species boundaryCondition="false" compartment="c" constant="false" hasOnlySubstanceUnits="false" id="M_m1139" name="(S)-3-Hydroxy-3-methylglutaryl-CoA_C27H44N7O20P3S" fbc:charge="0" />
      <species boundaryCondition="false" compartment="c" constant="false" hasOnlySubstanceUnits="false" id="M_m1140" name="Stearidonic acid_C18H28O2" fbc:charge="0" />
      <species boundaryCondition="false" compartment="c" constant="false" hasOnlySubstanceUnits="false" id="M_m1141" name="Hypotaurine_C2H7NO2S" fbc:charge="0" />
      <species boundaryCondition="false" compartment="c" constant="false" hasOnlySubstanceUnits="false" id="M_m1142" name="Taurine_C2H7NO3S" fbc:charge="0" />
      <species boundaryCondition="false" compartment="c" constant="false" hasOnlySubstanceUnits="false" id="M_m1143" name="Aminoacetaldehyde_C2H5NO" fbc:charge="0" />
      <species boundaryCondition="false" compartment="c" constant="false" hasOnlySubstanceUnits="false" id="M_m1144" name="(R)-Mevalonate_C6H12O4" fbc:charge="0" />
      <species boundaryCondition="false" compartment="c" constant="false" hasOnlySubstanceUnits="false" id="M_m1145" name="(R)-5-Phosphomevalonate_C6H13O7P" fbc:charge="0" />
      <species boundaryCondition="false" compartment="c" constant="false" hasOnlySubstanceUnits="false" id="M_m1146" name="(R)-5-Diphosphomevalonate_C6H14O10P2" fbc:charge="0" />
      <species boundaryCondition="false" compartment="c" constant="false" hasOnlySubstanceUnits="false" id="M_m1147" name="Isopentenyl diphosphate_C5H12O7P2" fbc:charge="0" />
      <species boundaryCondition="false" compartment="c" constant="false" hasOnlySubstanceUnits="false" id="M_m1148" name="Geranyl diphosphate_C10H20O7P2" fbc:charge="0" />
      <species boundaryCondition="false" compartment="c" constant="false" hasOnlySubstanceUnits="false" id="M_m1149" name="Dehydrodolichol diphosphate_" fbc:charge="0" />
      <species boundaryCondition="false" compartment="c" constant="false" hasOnlySubstanceUnits="false" id="M_m1150" name="Dolichyl diphosphate_" fbc:charge="0" />
      <species boundaryCondition="false" compartment="c" constant="false" hasOnlySubstanceUnits="false" id="M_m1151" name="Geranylgeranyl diphosphate_C20H36O7P2" fbc:charge="0" />
      <species boundaryCondition="false" compartment="c" constant="false" hasOnlySubstanceUnits="false" id="M_m1152" name="all-trans-Hexaprenyl diphosphate_C30H52O7P2" fbc:charge="0" />
      <species boundaryCondition="false" compartment="c" constant="false" hasOnlySubstanceUnits="false" id="M_m1153" name="4-Hydroxybenzoate_C7H6O3" fbc:charge="0" />
      <species boundaryCondition="false" compartment="m" constant="false" hasOnlySubstanceUnits="false" id="M_m1154" name="all-trans-Hexaprenyl diphosphate_C30H52O7P2" fbc:charge="0" />
      <species boundaryCondition="false" compartment="m" constant="false" hasOnlySubstanceUnits="false" id="M_m1155" name="4-Hydroxybenzoate_C7H6O3" fbc:charge="0" />
      <species boundaryCondition="false" compartment="m" constant="false" hasOnlySubstanceUnits="false" id="M_m1156" name="3-Hexaprenyl-4-hydroxybenzoate_C37H54O3" fbc:charge="0" />
      <species boundaryCondition="false" compartment="m" constant="false" hasOnlySubstanceUnits="false" id="M_m1157" name="3-Hexaprenyl-4,5-dihydroxybenzoate_C37H54O4" fbc:charge="0" />
      <species boundaryCondition="false" compartment="m" constant="false" hasOnlySubstanceUnits="false" id="M_m1158" name="3-Hexaprenyl-4-hydroxy-5-methoxybenzoate_C38H56O4" fbc:charge="0" />
      <species boundaryCondition="false" compartment="m" constant="false" hasOnlySubstanceUnits="false" id="M_m1159" name="2-Hexaprenyl-6-methoxyphenol_C37H56O2" fbc:charge="0" />
      <species boundaryCondition="false" compartment="m" constant="false" hasOnlySubstanceUnits="false" id="M_m1160" name="2-Hexaprenyl-6-methoxy-1,4-benzoquinone_C37H54O3" fbc:charge="0" />
      <species boundaryCondition="false" compartment="m" constant="false" hasOnlySubstanceUnits="false" id="M_m1161" name="2-Hexaprenyl-3-methyl-6-methoxy-1,4-benzoquinone_C38H56O3" fbc:charge="0" />
      <species boundaryCondition="false" compartment="m" constant="false" hasOnlySubstanceUnits="false" id="M_m1162" name="2-Hexaprenyl-3-methyl-5-hydroxy-6-methoxy-1,4-benzoquinone_C38H56O4" fbc:charge="0" />
      <species boundaryCondition="false" compartment="c" constant="false" hasOnlySubstanceUnits="false" id="M_m1163" name="Thiamine_C12H17N4OS" fbc:charge="0" />
      <species boundaryCondition="false" compartment="c" constant="false" hasOnlySubstanceUnits="false" id="M_m1164" name="Thiamin diphosphate_C12H19N4O7P2S" fbc:charge="0" />
      <species boundaryCondition="false" compartment="c" constant="false" hasOnlySubstanceUnits="false" id="M_m1165" name="Thiamin monophosphate_C12H18N4O4PS" fbc:charge="0" />
      <species boundaryCondition="false" compartment="c" constant="false" hasOnlySubstanceUnits="false" id="M_m1166" name="2-Methyl-4-amino-5-hydroxymethylpyrimidine diphosphate_C6H11N3O7P2" fbc:charge="0" />
      <species boundaryCondition="false" compartment="c" constant="false" hasOnlySubstanceUnits="false" id="M_m1167" name="4-Methyl-5-(2-phosphoethyl)-thiazole_C6H10NO4PS" fbc:charge="0" />
      <species boundaryCondition="false" compartment="c" constant="false" hasOnlySubstanceUnits="false" id="M_m1168" name="5-(2-Hydroxyethyl)-4-methylthiazole_C6H9NOS" fbc:charge="0" />
      <species boundaryCondition="false" compartment="c" constant="false" hasOnlySubstanceUnits="false" id="M_m1169" name="4-Amino-2-methyl-5-phosphomethylpyrimidine_C6H10N3O4P" fbc:charge="0" />
      <species boundaryCondition="false" compartment="m" constant="false" hasOnlySubstanceUnits="false" id="M_m1170" name="[Enzyme]-cysteine_C4H6N2O2SR2" fbc:charge="0" />
      <species boundaryCondition="false" compartment="m" constant="false" hasOnlySubstanceUnits="false" id="M_m1171" name="[Enzyme]-S-sulfanylcysteine_C4H6N2O2S2R2" fbc:charge="0" />
      <species boundaryCondition="false" compartment="m" constant="false" hasOnlySubstanceUnits="false" id="M_m1172" name="tRNA_" fbc:charge="0" />
      <species boundaryCondition="false" compartment="m" constant="false" hasOnlySubstanceUnits="false" id="M_m1173" name="tRNAP_" fbc:charge="0" />
      <species boundaryCondition="false" compartment="c" constant="false" hasOnlySubstanceUnits="false" id="M_m1174" name="5-Aminopentanal_C5H11NO" fbc:charge="0" />
      <species boundaryCondition="false" compartment="r" constant="false" hasOnlySubstanceUnits="false" id="M_m1175" name="L-Cystine_C6H12N2O4S2" fbc:charge="0" />
      <species boundaryCondition="false" compartment="c" constant="false" hasOnlySubstanceUnits="false" id="M_m1176" name="L-Cystine_C6H12N2O4S2" fbc:charge="0" />
      <species boundaryCondition="false" compartment="r" constant="false" hasOnlySubstanceUnits="false" id="M_m1177" name="UMP_C9H13N2O9P" fbc:charge="0" />
      <species boundaryCondition="false" compartment="r" constant="false" hasOnlySubstanceUnits="false" id="M_m1178" name="H+_H" fbc:charge="0" />
      <species boundaryCondition="false" compartment="r" constant="false" hasOnlySubstanceUnits="false" id="M_m1179" name="H2O2_H2O2" fbc:charge="0" />
      <species boundaryCondition="false" compartment="r" constant="false" hasOnlySubstanceUnits="false" id="M_m1180" name="GDP-mannose_C16H25N5O16P2" fbc:charge="0" />
      <species boundaryCondition="false" compartment="v" constant="false" hasOnlySubstanceUnits="false" id="M_m1181" name="H+_H" fbc:charge="0" />
      <species boundaryCondition="false" compartment="g" constant="false" hasOnlySubstanceUnits="false" id="M_m1182" name="H+_H" fbc:charge="0" />
      <species boundaryCondition="false" compartment="c" constant="false" hasOnlySubstanceUnits="false" id="M_m1183" name="(R)-2-Hydroxybutane-1,2,4-tricarboxylate_C7H10O7" fbc:charge="0" />
      <species boundaryCondition="false" compartment="m" constant="false" hasOnlySubstanceUnits="false" id="M_m1184" name="(R)-2-Hydroxybutane-1,2,4-tricarboxylate_C7H10O7" fbc:charge="0" />
      <species boundaryCondition="false" compartment="m" constant="false" hasOnlySubstanceUnits="false" id="M_m1185" name="Coproporphyrinogen III_C36H44N4O8" fbc:charge="0" />
      <species boundaryCondition="false" compartment="c" constant="false" hasOnlySubstanceUnits="false" id="M_m1186" name="trasn,trans,cis-Geranylgeranyl diphosphate_" fbc:charge="0" />
      <species boundaryCondition="false" compartment="m" constant="false" hasOnlySubstanceUnits="false" id="M_m1187" name="trasn,trans,cis-Geranylgeranyl diphosphate_" fbc:charge="0" />
      <species boundaryCondition="false" compartment="c" constant="false" hasOnlySubstanceUnits="false" id="M_m1188" name="Propionate_C3H6O2" fbc:charge="0" />
      <species boundaryCondition="false" compartment="m" constant="false" hasOnlySubstanceUnits="false" id="M_m1189" name="Propionate_C3H6O2" fbc:charge="0" />
      <species boundaryCondition="false" compartment="c" constant="false" hasOnlySubstanceUnits="false" id="M_m1190" name="2-Isopropylmalate_C7H12O5" fbc:charge="0" />
      <species boundaryCondition="false" compartment="m" constant="false" hasOnlySubstanceUnits="false" id="M_m1191" name="2-Isopropylmalate_C7H12O5" fbc:charge="0" />
      <species boundaryCondition="false" compartment="m" constant="false" hasOnlySubstanceUnits="false" id="M_m1192" name="L-Kynurenine_C10H12N2O3" fbc:charge="0" />
      <species boundaryCondition="false" compartment="c" constant="false" hasOnlySubstanceUnits="false" id="M_m1193" name="Lactaldehyde_C3H6O2" fbc:charge="0" />
      <species boundaryCondition="false" compartment="m" constant="false" hasOnlySubstanceUnits="false" id="M_m1194" name="Lactaldehyde_C3H6O2" fbc:charge="0" />
      <species boundaryCondition="false" compartment="m" constant="false" hasOnlySubstanceUnits="false" id="M_m1195" name="5-Methyltetrahydrofolate_C20H25N7O6" fbc:charge="0" />
      <species boundaryCondition="false" compartment="m" constant="false" hasOnlySubstanceUnits="false" id="M_m1196" name="2-Dehydropantoate_C6H10O4" fbc:charge="0" />
      <species boundaryCondition="false" compartment="c" constant="false" hasOnlySubstanceUnits="false" id="M_m1197" name="2-Phenylethanol_C8H10O" fbc:charge="0" />
      <species boundaryCondition="false" compartment="m" constant="false" hasOnlySubstanceUnits="false" id="M_m1198" name="2-Phenylethanol_C8H10O" fbc:charge="0" />
      <species boundaryCondition="false" compartment="c" constant="false" hasOnlySubstanceUnits="false" id="M_m1199" name="2-(alpha-Hydroxyethyl)thiamine diphosphate_C14H23N4O8P2S" fbc:charge="0" />
      <species boundaryCondition="false" compartment="c" constant="false" hasOnlySubstanceUnits="false" id="M_m1200" name="(S)-Methylmalonate semialdehyde_C4H6O3" fbc:charge="0" />
      <species boundaryCondition="false" compartment="m" constant="false" hasOnlySubstanceUnits="false" id="M_m1201" name="2-Oxoadipate_C6H8O5" fbc:charge="0" />
      <species boundaryCondition="false" compartment="c" constant="false" hasOnlySubstanceUnits="false" id="M_m1202" name="Citrate_C6H8O7" fbc:charge="0" />
      <species boundaryCondition="false" compartment="c" constant="false" hasOnlySubstanceUnits="false" id="M_m1203" name="H2S_H2S" fbc:charge="0" />
      <species boundaryCondition="false" compartment="m" constant="false" hasOnlySubstanceUnits="false" id="M_m1204" name="H2S_H2S" fbc:charge="0" />
      <species boundaryCondition="false" compartment="m" constant="false" hasOnlySubstanceUnits="false" id="M_m1205" name="UMP_C9H13N2O9P" fbc:charge="0" />
      <species boundaryCondition="false" compartment="m" constant="false" hasOnlySubstanceUnits="false" id="M_m1206" name="FMN_C17H21N4O9P" fbc:charge="0" />
      <species boundaryCondition="false" compartment="m" constant="false" hasOnlySubstanceUnits="false" id="M_m1207" name="Carbamoyl phosphate_CH4NO5P" fbc:charge="0" />
      <species boundaryCondition="false" compartment="c" constant="false" hasOnlySubstanceUnits="false" id="M_m1208" name="2-Acetolactate_C5H8O4" fbc:charge="0" />
      <species boundaryCondition="false" compartment="p" constant="false" hasOnlySubstanceUnits="false" id="M_m1209" name="ADP_C10H15N5O10P2" fbc:charge="0" />
      <species boundaryCondition="false" compartment="p" constant="false" hasOnlySubstanceUnits="false" id="M_m1210" name="ATP_C10H16N5O13P3" fbc:charge="0" />
      <species boundaryCondition="false" compartment="p" constant="false" hasOnlySubstanceUnits="false" id="M_m1211" name="AMP_C10H14N5O7P" fbc:charge="0" />
      <species boundaryCondition="false" compartment="p" constant="false" hasOnlySubstanceUnits="false" id="M_m1212" name="Diphosphate_P2H4O7" fbc:charge="0" />
      <species boundaryCondition="false" compartment="p" constant="false" hasOnlySubstanceUnits="false" id="M_m1213" name="Orthophosphate_H3PO4" fbc:charge="0" />
      <species boundaryCondition="false" compartment="c" constant="false" hasOnlySubstanceUnits="false" id="M_m1214" name="Dodecanoyl-CoA_C33H58N7O17P3S" fbc:charge="0" />
      <species boundaryCondition="false" compartment="c" constant="false" hasOnlySubstanceUnits="false" id="M_m1215" name="Methanol_CH4O" fbc:charge="0" />
      <species boundaryCondition="false" compartment="p" constant="false" hasOnlySubstanceUnits="false" id="M_m1216" name="O-Octanoylcarnitine_" fbc:charge="0" />
      <species boundaryCondition="false" compartment="c" constant="false" hasOnlySubstanceUnits="false" id="M_m1217" name="O-Octanoylcarnitine_" fbc:charge="0" />
      <species boundaryCondition="false" compartment="e" constant="false" hasOnlySubstanceUnits="false" id="M_m1218" name="Ethanol_C2H6O" fbc:charge="0" />
      <species boundaryCondition="false" compartment="e" constant="false" hasOnlySubstanceUnits="false" id="M_m1219" name="Methanol_CH4O" fbc:charge="0" />
      <species boundaryCondition="false" compartment="e" constant="false" hasOnlySubstanceUnits="false" id="M_m1220" name="(S)-Lactate_C3H6O3" fbc:charge="0" />
      <species boundaryCondition="false" compartment="e" constant="false" hasOnlySubstanceUnits="false" id="M_m1221" name="H+_H" fbc:charge="0" />
      <species boundaryCondition="false" compartment="e" constant="false" hasOnlySubstanceUnits="false" id="M_m1222" name="(R)-Lactate_C3H6O3" fbc:charge="0" />
      <species boundaryCondition="false" compartment="e" constant="false" hasOnlySubstanceUnits="false" id="M_m1223" name="Pyruvate_C3H4O3" fbc:charge="0" />
      <species boundaryCondition="false" compartment="e" constant="false" hasOnlySubstanceUnits="false" id="M_m1224" name="Orthophosphate_H3PO4" fbc:charge="0" />
      <species boundaryCondition="false" compartment="c" constant="false" hasOnlySubstanceUnits="false" id="M_m1225" name="Biomass_" fbc:charge="0" />
      <species boundaryCondition="false" compartment="e" constant="false" hasOnlySubstanceUnits="false" id="M_m1226" name="Biomass_" fbc:charge="0" />
      <species boundaryCondition="false" compartment="e" constant="false" hasOnlySubstanceUnits="false" id="M_m1227" name="Nitrate_HNO3" fbc:charge="0" />
      <species boundaryCondition="false" compartment="e" constant="false" hasOnlySubstanceUnits="false" id="M_m1228" name="Cellobiose_C12H22O11" fbc:charge="0" />
      <species boundaryCondition="false" compartment="e" constant="false" hasOnlySubstanceUnits="false" id="M_m1229" name="(S)(+)-Allantoin_C4H6N4O3" fbc:charge="0" />
      <species boundaryCondition="false" compartment="e" constant="false" hasOnlySubstanceUnits="false" id="M_m1230" name="Urea_CH4N2O" fbc:charge="0" />
      <species boundaryCondition="false" compartment="e" constant="false" hasOnlySubstanceUnits="false" id="M_m1231" name="NH3_NH3" fbc:charge="0" />
      <species boundaryCondition="false" compartment="e" constant="false" hasOnlySubstanceUnits="false" id="M_m1232" name="Oxygen_O2" fbc:charge="0" />
      <species boundaryCondition="false" compartment="e" constant="false" hasOnlySubstanceUnits="false" id="M_m1233" name="Sulfate_H2SO4" fbc:charge="0" />
      <species boundaryCondition="false" compartment="e" constant="false" hasOnlySubstanceUnits="false" id="M_m1234" name="Thiamin_C12H17N4OS" fbc:charge="0" />
      <species boundaryCondition="false" compartment="c" constant="false" hasOnlySubstanceUnits="false" id="M_m1235" name="Thiamin_C12H17N4OS" fbc:charge="0" />
      <species boundaryCondition="false" compartment="e" constant="false" hasOnlySubstanceUnits="false" id="M_m1236" name="Biotin_C10H16N2O3S" fbc:charge="0" />
      <species boundaryCondition="false" compartment="e" constant="false" hasOnlySubstanceUnits="false" id="M_m1237" name="Sulfur_S" fbc:charge="0" />
      <species boundaryCondition="false" compartment="e" constant="false" hasOnlySubstanceUnits="false" id="M_m1238" name="Glycerol_C3H8O3" fbc:charge="0" />
      <species boundaryCondition="false" compartment="e" constant="false" hasOnlySubstanceUnits="false" id="M_m1239" name="(9Z)-Octadecenoic acid_C18H34O2" fbc:charge="0" />
      <species boundaryCondition="false" compartment="e" constant="false" hasOnlySubstanceUnits="false" id="M_m1240" name="D-Sorbitol_C6H14O6" fbc:charge="0" />
      <species boundaryCondition="false" compartment="e" constant="false" hasOnlySubstanceUnits="false" id="M_m1241" name="Mannitol_C6H14O6" fbc:charge="0" />
      <species boundaryCondition="false" compartment="c" constant="false" hasOnlySubstanceUnits="false" id="M_m1242" name="Mannitol_C6H14O6" fbc:charge="0" />
      <species boundaryCondition="false" compartment="e" constant="false" hasOnlySubstanceUnits="false" id="M_m1243" name="Fe2+_Fe" fbc:charge="0" />
      <species boundaryCondition="false" compartment="e" constant="false" hasOnlySubstanceUnits="false" id="M_m1244" name="CO2_CO2" fbc:charge="0" />
      <species boundaryCondition="false" compartment="e" constant="false" hasOnlySubstanceUnits="false" id="M_m1245" name="Thiamine_C12H17N4OS" fbc:charge="0" />
      <species boundaryCondition="false" compartment="c" constant="false" hasOnlySubstanceUnits="false" id="M_m1246" name="Chitosan_" fbc:charge="0" />
      <species boundaryCondition="false" compartment="e" constant="false" hasOnlySubstanceUnits="false" id="M_m1247" name="L-Alanine_C3H7NO2" fbc:charge="0" />
      <species boundaryCondition="false" compartment="e" constant="false" hasOnlySubstanceUnits="false" id="M_m1248" name="L-Proline_C5H9NO2" fbc:charge="0" />
      <species boundaryCondition="false" compartment="e" constant="false" hasOnlySubstanceUnits="false" id="M_m1249" name="L-Methionine_C5H11NO2S" fbc:charge="0" />
      <species boundaryCondition="false" compartment="e" constant="false" hasOnlySubstanceUnits="false" id="M_m1250" name="L-Arginine_C6H14N4O2" fbc:charge="0" />
      <species boundaryCondition="false" compartment="e" constant="false" hasOnlySubstanceUnits="false" id="M_m1251" name="L-Lysine_C6H14N2O2" fbc:charge="0" />
      <species boundaryCondition="false" compartment="e" constant="false" hasOnlySubstanceUnits="false" id="M_m1252" name="L-Asparagine_C4H8N2O3" fbc:charge="0" />
      <species boundaryCondition="false" compartment="e" constant="false" hasOnlySubstanceUnits="false" id="M_m1253" name="L-Aspartate_C4H7NO4" fbc:charge="0" />
      <species boundaryCondition="false" compartment="e" constant="false" hasOnlySubstanceUnits="false" id="M_m1254" name="L-Cysteine_C3H7NO2S" fbc:charge="0" />
      <species boundaryCondition="false" compartment="e" constant="false" hasOnlySubstanceUnits="false" id="M_m1255" name="L-Glutamine_C5H10N2O3" fbc:charge="0" />
      <species boundaryCondition="false" compartment="e" constant="false" hasOnlySubstanceUnits="false" id="M_m1256" name="L-Glutamate_C5H9NO4" fbc:charge="0" />
      <species boundaryCondition="false" compartment="e" constant="false" hasOnlySubstanceUnits="false" id="M_m1257" name="Glycine_C2H5NO2" fbc:charge="0" />
      <species boundaryCondition="false" compartment="e" constant="false" hasOnlySubstanceUnits="false" id="M_m1258" name="L-Histidine_C6H9N3O2" fbc:charge="0" />
      <species boundaryCondition="false" compartment="e" constant="false" hasOnlySubstanceUnits="false" id="M_m1259" name="L-Isoleucine_C6H13NO2" fbc:charge="0" />
      <species boundaryCondition="false" compartment="e" constant="false" hasOnlySubstanceUnits="false" id="M_m1260" name="L-Leucine_C6H13NO2" fbc:charge="0" />
      <species boundaryCondition="false" compartment="e" constant="false" hasOnlySubstanceUnits="false" id="M_m1261" name="L-Ornithine_C5H12N2O2" fbc:charge="0" />
      <species boundaryCondition="false" compartment="e" constant="false" hasOnlySubstanceUnits="false" id="M_m1262" name="L-Phenylalanine_C9H11NO2" fbc:charge="0" />
      <species boundaryCondition="false" compartment="e" constant="false" hasOnlySubstanceUnits="false" id="M_m1263" name="L-Serine_C3H7NO3" fbc:charge="0" />
      <species boundaryCondition="false" compartment="e" constant="false" hasOnlySubstanceUnits="false" id="M_m1264" name="L-Threonine_C4H9NO3" fbc:charge="0" />
      <species boundaryCondition="false" compartment="e" constant="false" hasOnlySubstanceUnits="false" id="M_m1265" name="L-Tryptophan_C11H12N2O2" fbc:charge="0" />
      <species boundaryCondition="false" compartment="e" constant="false" hasOnlySubstanceUnits="false" id="M_m1266" name="L-Tyrosine_C9H11NO3" fbc:charge="0" />
      <species boundaryCondition="false" compartment="e" constant="false" hasOnlySubstanceUnits="false" id="M_m1267" name="L-Valine_C5H11NO2" fbc:charge="0" />
      <species boundaryCondition="false" compartment="v" constant="false" hasOnlySubstanceUnits="false" id="M_m1268" name="alpha-D-Glucose_C6H12O6" fbc:charge="0" />
      <species boundaryCondition="false" compartment="v" constant="false" hasOnlySubstanceUnits="false" id="M_m1269" name="L-Glutamine_C5H10N2O3" fbc:charge="0" />
      <species boundaryCondition="false" compartment="v" constant="false" hasOnlySubstanceUnits="false" id="M_m1270" name="Glutathione_C10H17N3O6S" fbc:charge="0" />
      <species boundaryCondition="false" compartment="v" constant="false" hasOnlySubstanceUnits="false" id="M_m1271" name="L-Histidine_C6H9N3O2" fbc:charge="0" />
      <species boundaryCondition="false" compartment="v" constant="false" hasOnlySubstanceUnits="false" id="M_m1272" name="L-Isoleucine_C6H13NO2" fbc:charge="0" />
      <species boundaryCondition="false" compartment="v" constant="false" hasOnlySubstanceUnits="false" id="M_m1273" name="L-Cystine_C6H12N2O4S2" fbc:charge="0" />
      <species boundaryCondition="false" compartment="v" constant="false" hasOnlySubstanceUnits="false" id="M_m1274" name="L-Leucine_C6H13NO2" fbc:charge="0" />
      <species boundaryCondition="false" compartment="v" constant="false" hasOnlySubstanceUnits="false" id="M_m1275" name="L-Lysine_C6H14N2O2" fbc:charge="0" />
      <species boundaryCondition="false" compartment="v" constant="false" hasOnlySubstanceUnits="false" id="M_m1276" name="L-Tyrosine_C9H11NO3" fbc:charge="0" />
      <species boundaryCondition="false" compartment="v" constant="false" hasOnlySubstanceUnits="false" id="M_m1277" name="alpha,alpha-Trehalose_C12H22O11" fbc:charge="0" />
      <species boundaryCondition="false" compartment="v" constant="false" hasOnlySubstanceUnits="false" id="M_m1278" name="Glycogen_C24H42O21" fbc:charge="0" />
      <species boundaryCondition="false" compartment="v" constant="false" hasOnlySubstanceUnits="false" id="M_m1279" name="L-Arginine_C6H14N4O2" fbc:charge="0" />
      <species boundaryCondition="false" compartment="v" constant="false" hasOnlySubstanceUnits="false" id="M_m1280" name="L-Asparagine_C4H8N2O3" fbc:charge="0" />
      <species boundaryCondition="false" compartment="v" constant="false" hasOnlySubstanceUnits="false" id="M_m1281" name="L-Aspartate_C4H7NO4" fbc:charge="0" />
      <species boundaryCondition="false" compartment="e" constant="false" hasOnlySubstanceUnits="false" id="M_m1332" name="Acyl-carrier protein_HSR" fbc:charge="0" />
      <species boundaryCondition="false" compartment="e" constant="false" hasOnlySubstanceUnits="false" id="M_m1334" name="beta-D-Fructose_C6H12O6" fbc:charge="0" />
      <species boundaryCondition="false" compartment="c" constant="false" hasOnlySubstanceUnits="false" id="M_m1336" name="Carbohydrates_" fbc:charge="0" />
      <species boundaryCondition="false" compartment="c" constant="false" hasOnlySubstanceUnits="false" id="M_m1337" name="Lipids_" fbc:charge="0" />
      <species boundaryCondition="false" compartment="c" constant="false" hasOnlySubstanceUnits="false" id="M_m1338" name="Sterols_" fbc:charge="0" />
      <species boundaryCondition="false" compartment="c" constant="false" hasOnlySubstanceUnits="false" id="M_m1339" name="(R)-S-Lactoylglutathione_C13H21N3O8S" fbc:charge="0" />
      <species boundaryCondition="false" compartment="c" constant="false" hasOnlySubstanceUnits="false" id="M_m1340" name="Methylglyoxal_C3H4O2" fbc:charge="0" />
      <species boundaryCondition="false" compartment="c" constant="false" hasOnlySubstanceUnits="false" id="M_m1341" name="5-Hydroxyindoleacetaldehyde_C10H9NO2" fbc:charge="0" />
      <species boundaryCondition="false" compartment="c" constant="false" hasOnlySubstanceUnits="false" id="M_m1342" name="5-Hydroxyindoleacetate_C10H9NO3" fbc:charge="0" />
      <species boundaryCondition="false" compartment="e" constant="false" hasOnlySubstanceUnits="false" id="M_m1352" name="Formate_" fbc:charge="0" />
      <species boundaryCondition="false" compartment="p" constant="false" hasOnlySubstanceUnits="false" id="M_m1355" name="Pyruvate_" fbc:charge="0" />
      <species boundaryCondition="false" compartment="p" constant="false" hasOnlySubstanceUnits="false" id="M_m1357" name="NH3_" fbc:charge="0" />
      <species boundaryCondition="false" compartment="e" constant="false" hasOnlySubstanceUnits="false" id="M_m1358" name="L-Alanine_C3H7NO2" fbc:charge="0" />
      <species boundaryCondition="false" compartment="p" constant="false" hasOnlySubstanceUnits="false" id="M_m1359" name="L-Alanine_C3H7NO3" fbc:charge="0" />
      <species boundaryCondition="false" compartment="c" constant="false" hasOnlySubstanceUnits="false" id="M_m1360" name="FABaa_" fbc:charge="0" />
      <species boundaryCondition="false" compartment="c" constant="false" hasOnlySubstanceUnits="false" id="M_m1361" name="FABrna_" fbc:charge="0" />
      <species boundaryCondition="false" compartment="c" constant="false" hasOnlySubstanceUnits="false" id="M_m1362" name="FABdna_" fbc:charge="0" />
      <species boundaryCondition="false" compartment="c" constant="false" hasOnlySubstanceUnits="false" id="M_m1363" name="FAB_" fbc:charge="0" />
      <species boundaryCondition="false" compartment="e" constant="false" hasOnlySubstanceUnits="false" id="M_m1364" name="FAB_" fbc:charge="0" />
      <species boundaryCondition="false" compartment="c" constant="false" hasOnlySubstanceUnits="false" id="M_m1366" name="D-Xylulose_" fbc:charge="0" />
      <species boundaryCondition="false" compartment="c" constant="false" hasOnlySubstanceUnits="false" id="M_m1367" name="D-Arabitol_" fbc:charge="0" />
      <species boundaryCondition="false" compartment="e" constant="false" hasOnlySubstanceUnits="false" id="M_m1369" name="D-Arabitol_" fbc:charge="0" />
      <species boundaryCondition="false" compartment="c" constant="false" hasOnlySubstanceUnits="false" id="M_m1371" name="(GlcN)1 (Ino(acyl)-P)1 (Man)4 (EtN)2 (P)2_" fbc:charge="0" />
      <species boundaryCondition="false" compartment="c" constant="false" hasOnlySubstanceUnits="false" id="M_m1372" name="(GlcN)1 (Ino(acyl)-P)1 (Man)4 (EtN)3 (P)3_" fbc:charge="0" />
    </listOfSpecies>
    <fbc:listOfGeneProducts>
      <fbc:geneProduct fbc:id="G_PAS_FragB_0008" fbc:label="PAS_FragB_0008" fbc:name="PAS_FragB_0008" />
      <fbc:geneProduct fbc:id="G_PAS_FragB_0019" fbc:label="PAS_FragB_0019" fbc:name="PAS_FragB_0019" />
      <fbc:geneProduct fbc:id="G_PAS_FragB_0039" fbc:label="PAS_FragB_0039" fbc:name="PAS_FragB_0039" />
      <fbc:geneProduct fbc:id="G_PAS_FragB_0040" fbc:label="PAS_FragB_0040" fbc:name="PAS_FragB_0040" />
      <fbc:geneProduct fbc:id="G_PAS_FragB_0053" fbc:label="PAS_FragB_0053" fbc:name="PAS_FragB_0053" />
      <fbc:geneProduct fbc:id="G_PAS_FragB_0061" fbc:label="PAS_FragB_0061" fbc:name="PAS_FragB_0061" />
      <fbc:geneProduct fbc:id="G_PAS_FragD_0026" fbc:label="PAS_FragD_0026" fbc:name="PAS_FragD_0026" />
      <fbc:geneProduct fbc:id="G_PAS_c034_0011" fbc:label="PAS_c034_0011" fbc:name="PAS_c034_0011" />
      <fbc:geneProduct fbc:id="G_PAS_c034_0014" fbc:label="PAS_c034_0014" fbc:name="PAS_c034_0014" />
      <fbc:geneProduct fbc:id="G_PAS_c034_0025" fbc:label="PAS_c034_0025" fbc:name="PAS_c034_0025" />
      <fbc:geneProduct fbc:id="G_PAS_c034_0037" fbc:label="PAS_c034_0037" fbc:name="PAS_c034_0037" />
      <fbc:geneProduct fbc:id="G_PAS_c121_0002" fbc:label="PAS_c121_0002" fbc:name="PAS_c121_0002" />
      <fbc:geneProduct fbc:id="G_PAS_c121_0009" fbc:label="PAS_c121_0009" fbc:name="PAS_c121_0009" />
      <fbc:geneProduct fbc:id="G_PAS_c131_0017" fbc:label="PAS_c131_0017" fbc:name="PAS_c131_0017" />
      <fbc:geneProduct fbc:id="G_PAS_c131_0021" fbc:label="PAS_c131_0021" fbc:name="PAS_c131_0021" />
      <fbc:geneProduct fbc:id="G_PAS_chr1__1_0002" fbc:label="PAS_chr1__1_0002" fbc:name="PAS_chr1-1_0002" />
      <fbc:geneProduct fbc:id="G_PAS_chr1__1_0006" fbc:label="PAS_chr1__1_0006" fbc:name="PAS_chr1-1_0006" />
      <fbc:geneProduct fbc:id="G_PAS_chr1__1_0008" fbc:label="PAS_chr1__1_0008" fbc:name="PAS_chr1-1_0008" />
      <fbc:geneProduct fbc:id="G_PAS_chr1__1_0009" fbc:label="PAS_chr1__1_0009" fbc:name="PAS_chr1-1_0009" />
      <fbc:geneProduct fbc:id="G_PAS_chr1__1_0030" fbc:label="PAS_chr1__1_0030" fbc:name="PAS_chr1-1_0030" />
      <fbc:geneProduct fbc:id="G_PAS_chr1__1_0044" fbc:label="PAS_chr1__1_0044" fbc:name="PAS_chr1-1_0044" />
      <fbc:geneProduct fbc:id="G_PAS_chr1__1_0047" fbc:label="PAS_chr1__1_0047" fbc:name="PAS_chr1-1_0047" />
      <fbc:geneProduct fbc:id="G_PAS_chr1__1_0050" fbc:label="PAS_chr1__1_0050" fbc:name="PAS_chr1-1_0050" />
      <fbc:geneProduct fbc:id="G_PAS_chr1__1_0054" fbc:label="PAS_chr1__1_0054" fbc:name="PAS_chr1-1_0054" />
      <fbc:geneProduct fbc:id="G_PAS_chr1__1_0062" fbc:label="PAS_chr1__1_0062" fbc:name="PAS_chr1-1_0062" />
      <fbc:geneProduct fbc:id="G_PAS_chr1__1_0063" fbc:label="PAS_chr1__1_0063" fbc:name="PAS_chr1-1_0063" />
      <fbc:geneProduct fbc:id="G_PAS_chr1__1_0067" fbc:label="PAS_chr1__1_0067" fbc:name="PAS_chr1-1_0067" />
      <fbc:geneProduct fbc:id="G_PAS_chr1__1_0072" fbc:label="PAS_chr1__1_0072" fbc:name="PAS_chr1-1_0072" />
      <fbc:geneProduct fbc:id="G_PAS_chr1__1_0079" fbc:label="PAS_chr1__1_0079" fbc:name="PAS_chr1-1_0079" />
      <fbc:geneProduct fbc:id="G_PAS_chr1__1_0081" fbc:label="PAS_chr1__1_0081" fbc:name="PAS_chr1-1_0081" />
      <fbc:geneProduct fbc:id="G_PAS_chr1__1_0087" fbc:label="PAS_chr1__1_0087" fbc:name="PAS_chr1-1_0087" />
      <fbc:geneProduct fbc:id="G_PAS_chr1__1_0103" fbc:label="PAS_chr1__1_0103" fbc:name="PAS_chr1-1_0103" />
      <fbc:geneProduct fbc:id="G_PAS_chr1__1_0107" fbc:label="PAS_chr1__1_0107" fbc:name="PAS_chr1-1_0107" />
      <fbc:geneProduct fbc:id="G_PAS_chr1__1_0111" fbc:label="PAS_chr1__1_0111" fbc:name="PAS_chr1-1_0111" />
      <fbc:geneProduct fbc:id="G_PAS_chr1__1_0114" fbc:label="PAS_chr1__1_0114" fbc:name="PAS_chr1-1_0114" />
      <fbc:geneProduct fbc:id="G_PAS_chr1__1_0117" fbc:label="PAS_chr1__1_0117" fbc:name="PAS_chr1-1_0117" />
      <fbc:geneProduct fbc:id="G_PAS_chr1__1_0127" fbc:label="PAS_chr1__1_0127" fbc:name="PAS_chr1-1_0127" />
      <fbc:geneProduct fbc:id="G_PAS_chr1__1_0129" fbc:label="PAS_chr1__1_0129" fbc:name="PAS_chr1-1_0129" />
      <fbc:geneProduct fbc:id="G_PAS_chr1__1_0132" fbc:label="PAS_chr1__1_0132" fbc:name="PAS_chr1-1_0132" />
      <fbc:geneProduct fbc:id="G_PAS_chr1__1_0155" fbc:label="PAS_chr1__1_0155" fbc:name="PAS_chr1-1_0155" />
      <fbc:geneProduct fbc:id="G_PAS_chr1__1_0163" fbc:label="PAS_chr1__1_0163" fbc:name="PAS_chr1-1_0163" />
      <fbc:geneProduct fbc:id="G_PAS_chr1__1_0164" fbc:label="PAS_chr1__1_0164" fbc:name="PAS_chr1-1_0164" />
      <fbc:geneProduct fbc:id="G_PAS_chr1__1_0169" fbc:label="PAS_chr1__1_0169" fbc:name="PAS_chr1-1_0169" />
      <fbc:geneProduct fbc:id="G_PAS_chr1__1_0184" fbc:label="PAS_chr1__1_0184" fbc:name="PAS_chr1-1_0184" />
      <fbc:geneProduct fbc:id="G_PAS_chr1__1_0187" fbc:label="PAS_chr1__1_0187" fbc:name="PAS_chr1-1_0187" />
      <fbc:geneProduct fbc:id="G_PAS_chr1__1_0191" fbc:label="PAS_chr1__1_0191" fbc:name="PAS_chr1-1_0191" />
      <fbc:geneProduct fbc:id="G_PAS_chr1__1_0195" fbc:label="PAS_chr1__1_0195" fbc:name="PAS_chr1-1_0195" />
      <fbc:geneProduct fbc:id="G_PAS_chr1__1_0200" fbc:label="PAS_chr1__1_0200" fbc:name="PAS_chr1-1_0200" />
      <fbc:geneProduct fbc:id="G_PAS_chr1__1_0202" fbc:label="PAS_chr1__1_0202" fbc:name="PAS_chr1-1_0202" />
      <fbc:geneProduct fbc:id="G_PAS_chr1__1_0203" fbc:label="PAS_chr1__1_0203" fbc:name="PAS_chr1-1_0203" />
      <fbc:geneProduct fbc:id="G_PAS_chr1__1_0212" fbc:label="PAS_chr1__1_0212" fbc:name="PAS_chr1-1_0212" />
      <fbc:geneProduct fbc:id="G_PAS_chr1__1_0215" fbc:label="PAS_chr1__1_0215" fbc:name="PAS_chr1-1_0215" />
      <fbc:geneProduct fbc:id="G_PAS_chr1__1_0221" fbc:label="PAS_chr1__1_0221" fbc:name="PAS_chr1-1_0221" />
      <fbc:geneProduct fbc:id="G_PAS_chr1__1_0233" fbc:label="PAS_chr1__1_0233" fbc:name="PAS_chr1-1_0233" />
      <fbc:geneProduct fbc:id="G_PAS_chr1__1_0241" fbc:label="PAS_chr1__1_0241" fbc:name="PAS_chr1-1_0241" />
      <fbc:geneProduct fbc:id="G_PAS_chr1__1_0243" fbc:label="PAS_chr1__1_0243" fbc:name="PAS_chr1-1_0243" />
      <fbc:geneProduct fbc:id="G_PAS_chr1__1_0259" fbc:label="PAS_chr1__1_0259" fbc:name="PAS_chr1-1_0259" />
      <fbc:geneProduct fbc:id="G_PAS_chr1__1_0262" fbc:label="PAS_chr1__1_0262" fbc:name="PAS_chr1-1_0262" />
      <fbc:geneProduct fbc:id="G_PAS_chr1__1_0266" fbc:label="PAS_chr1__1_0266" fbc:name="PAS_chr1-1_0266" />
      <fbc:geneProduct fbc:id="G_PAS_chr1__1_0275" fbc:label="PAS_chr1__1_0275" fbc:name="PAS_chr1-1_0275" />
      <fbc:geneProduct fbc:id="G_PAS_chr1__1_0277" fbc:label="PAS_chr1__1_0277" fbc:name="PAS_chr1-1_0277" />
      <fbc:geneProduct fbc:id="G_PAS_chr1__1_0282" fbc:label="PAS_chr1__1_0282" fbc:name="PAS_chr1-1_0282" />
      <fbc:geneProduct fbc:id="G_PAS_chr1__1_0286" fbc:label="PAS_chr1__1_0286" fbc:name="PAS_chr1-1_0286" />
      <fbc:geneProduct fbc:id="G_PAS_chr1__1_0287" fbc:label="PAS_chr1__1_0287" fbc:name="PAS_chr1-1_0287" />
      <fbc:geneProduct fbc:id="G_PAS_chr1__1_0299" fbc:label="PAS_chr1__1_0299" fbc:name="PAS_chr1-1_0299" />
      <fbc:geneProduct fbc:id="G_PAS_chr1__1_0309" fbc:label="PAS_chr1__1_0309" fbc:name="PAS_chr1-1_0309" />
      <fbc:geneProduct fbc:id="G_PAS_chr1__1_0313" fbc:label="PAS_chr1__1_0313" fbc:name="PAS_chr1-1_0313" />
      <fbc:geneProduct fbc:id="G_PAS_chr1__1_0319" fbc:label="PAS_chr1__1_0319" fbc:name="PAS_chr1-1_0319" />
      <fbc:geneProduct fbc:id="G_PAS_chr1__1_0322" fbc:label="PAS_chr1__1_0322" fbc:name="PAS_chr1-1_0322" />
      <fbc:geneProduct fbc:id="G_PAS_chr1__1_0323" fbc:label="PAS_chr1__1_0323" fbc:name="PAS_chr1-1_0323" />
      <fbc:geneProduct fbc:id="G_PAS_chr1__1_0324" fbc:label="PAS_chr1__1_0324" fbc:name="PAS_chr1-1_0324" />
      <fbc:geneProduct fbc:id="G_PAS_chr1__1_0341" fbc:label="PAS_chr1__1_0341" fbc:name="PAS_chr1-1_0341" />
      <fbc:geneProduct fbc:id="G_PAS_chr1__1_0354" fbc:label="PAS_chr1__1_0354" fbc:name="PAS_chr1-1_0354" />
      <fbc:geneProduct fbc:id="G_PAS_chr1__1_0357" fbc:label="PAS_chr1__1_0357" fbc:name="PAS_chr1-1_0357" />
      <fbc:geneProduct fbc:id="G_PAS_chr1__1_0358" fbc:label="PAS_chr1__1_0358" fbc:name="PAS_chr1-1_0358" />
      <fbc:geneProduct fbc:id="G_PAS_chr1__1_0360" fbc:label="PAS_chr1__1_0360" fbc:name="PAS_chr1-1_0360" />
      <fbc:geneProduct fbc:id="G_PAS_chr1__1_0389" fbc:label="PAS_chr1__1_0389" fbc:name="PAS_chr1-1_0389" />
      <fbc:geneProduct fbc:id="G_PAS_chr1__1_0390" fbc:label="PAS_chr1__1_0390" fbc:name="PAS_chr1-1_0390" />
      <fbc:geneProduct fbc:id="G_PAS_chr1__1_0391" fbc:label="PAS_chr1__1_0391" fbc:name="PAS_chr1-1_0391" />
      <fbc:geneProduct fbc:id="G_PAS_chr1__1_0392" fbc:label="PAS_chr1__1_0392" fbc:name="PAS_chr1-1_0392" />
      <fbc:geneProduct fbc:id="G_PAS_chr1__1_0393" fbc:label="PAS_chr1__1_0393" fbc:name="PAS_chr1-1_0393" />
      <fbc:geneProduct fbc:id="G_PAS_chr1__1_0394" fbc:label="PAS_chr1__1_0394" fbc:name="PAS_chr1-1_0394" />
      <fbc:geneProduct fbc:id="G_PAS_chr1__1_0395" fbc:label="PAS_chr1__1_0395" fbc:name="PAS_chr1-1_0395" />
      <fbc:geneProduct fbc:id="G_PAS_chr1__1_0397" fbc:label="PAS_chr1__1_0397" fbc:name="PAS_chr1-1_0397" />
      <fbc:geneProduct fbc:id="G_PAS_chr1__1_0401" fbc:label="PAS_chr1__1_0401" fbc:name="PAS_chr1-1_0401" />
      <fbc:geneProduct fbc:id="G_PAS_chr1__1_0402" fbc:label="PAS_chr1__1_0402" fbc:name="PAS_chr1-1_0402" />
      <fbc:geneProduct fbc:id="G_PAS_chr1__1_0411" fbc:label="PAS_chr1__1_0411" fbc:name="PAS_chr1-1_0411" />
      <fbc:geneProduct fbc:id="G_PAS_chr1__1_0418" fbc:label="PAS_chr1__1_0418" fbc:name="PAS_chr1-1_0418" />
      <fbc:geneProduct fbc:id="G_PAS_chr1__1_0420" fbc:label="PAS_chr1__1_0420" fbc:name="PAS_chr1-1_0420" />
      <fbc:geneProduct fbc:id="G_PAS_chr1__1_0424" fbc:label="PAS_chr1__1_0424" fbc:name="PAS_chr1-1_0424" />
      <fbc:geneProduct fbc:id="G_PAS_chr1__1_0427" fbc:label="PAS_chr1__1_0427" fbc:name="PAS_chr1-1_0427" />
      <fbc:geneProduct fbc:id="G_PAS_chr1__1_0428" fbc:label="PAS_chr1__1_0428" fbc:name="PAS_chr1-1_0428" />
      <fbc:geneProduct fbc:id="G_PAS_chr1__1_0430" fbc:label="PAS_chr1__1_0430" fbc:name="PAS_chr1-1_0430" />
      <fbc:geneProduct fbc:id="G_PAS_chr1__1_0432" fbc:label="PAS_chr1__1_0432" fbc:name="PAS_chr1-1_0432" />
      <fbc:geneProduct fbc:id="G_PAS_chr1__1_0436" fbc:label="PAS_chr1__1_0436" fbc:name="PAS_chr1-1_0436" />
      <fbc:geneProduct fbc:id="G_PAS_chr1__1_0447" fbc:label="PAS_chr1__1_0447" fbc:name="PAS_chr1-1_0447" />
      <fbc:geneProduct fbc:id="G_PAS_chr1__1_0457" fbc:label="PAS_chr1__1_0457" fbc:name="PAS_chr1-1_0457" />
      <fbc:geneProduct fbc:id="G_PAS_chr1__1_0459" fbc:label="PAS_chr1__1_0459" fbc:name="PAS_chr1-1_0459" />
      <fbc:geneProduct fbc:id="G_PAS_chr1__1_0475" fbc:label="PAS_chr1__1_0475" fbc:name="PAS_chr1-1_0475" />
      <fbc:geneProduct fbc:id="G_PAS_chr1__1_0480" fbc:label="PAS_chr1__1_0480" fbc:name="PAS_chr1-1_0480" />
      <fbc:geneProduct fbc:id="G_PAS_chr1__1_0484" fbc:label="PAS_chr1__1_0484" fbc:name="PAS_chr1-1_0484" />
      <fbc:geneProduct fbc:id="G_PAS_chr1__1_0490" fbc:label="PAS_chr1__1_0490" fbc:name="PAS_chr1-1_0490" />
      <fbc:geneProduct fbc:id="G_PAS_chr1__3_0016" fbc:label="PAS_chr1__3_0016" fbc:name="PAS_chr1-3_0016" />
      <fbc:geneProduct fbc:id="G_PAS_chr1__3_0023" fbc:label="PAS_chr1__3_0023" fbc:name="PAS_chr1-3_0023" />
      <fbc:geneProduct fbc:id="G_PAS_chr1__3_0024" fbc:label="PAS_chr1__3_0024" fbc:name="PAS_chr1-3_0024" />
      <fbc:geneProduct fbc:id="G_PAS_chr1__3_0028" fbc:label="PAS_chr1__3_0028" fbc:name="PAS_chr1-3_0028" />
      <fbc:geneProduct fbc:id="G_PAS_chr1__3_0029" fbc:label="PAS_chr1__3_0029" fbc:name="PAS_chr1-3_0029" />
      <fbc:geneProduct fbc:id="G_PAS_chr1__3_0033" fbc:label="PAS_chr1__3_0033" fbc:name="PAS_chr1-3_0033" />
      <fbc:geneProduct fbc:id="G_PAS_chr1__3_0052" fbc:label="PAS_chr1__3_0052" fbc:name="PAS_chr1-3_0052" />
      <fbc:geneProduct fbc:id="G_PAS_chr1__3_0054" fbc:label="PAS_chr1__3_0054" fbc:name="PAS_chr1-3_0054" />
      <fbc:geneProduct fbc:id="G_PAS_chr1__3_0066" fbc:label="PAS_chr1__3_0066" fbc:name="PAS_chr1-3_0066" />
      <fbc:geneProduct fbc:id="G_PAS_chr1__3_0070" fbc:label="PAS_chr1__3_0070" fbc:name="PAS_chr1-3_0070" />
      <fbc:geneProduct fbc:id="G_PAS_chr1__3_0078" fbc:label="PAS_chr1__3_0078" fbc:name="PAS_chr1-3_0078" />
      <fbc:geneProduct fbc:id="G_PAS_chr1__3_0081" fbc:label="PAS_chr1__3_0081" fbc:name="PAS_chr1-3_0081" />
      <fbc:geneProduct fbc:id="G_PAS_chr1__3_0083" fbc:label="PAS_chr1__3_0083" fbc:name="PAS_chr1-3_0083" />
      <fbc:geneProduct fbc:id="G_PAS_chr1__3_0094" fbc:label="PAS_chr1__3_0094" fbc:name="PAS_chr1-3_0094" />
      <fbc:geneProduct fbc:id="G_PAS_chr1__3_0100" fbc:label="PAS_chr1__3_0100" fbc:name="PAS_chr1-3_0100" />
      <fbc:geneProduct fbc:id="G_PAS_chr1__3_0104" fbc:label="PAS_chr1__3_0104" fbc:name="PAS_chr1-3_0104" />
      <fbc:geneProduct fbc:id="G_PAS_chr1__3_0122" fbc:label="PAS_chr1__3_0122" fbc:name="PAS_chr1-3_0122" />
      <fbc:geneProduct fbc:id="G_PAS_chr1__3_0156" fbc:label="PAS_chr1__3_0156" fbc:name="PAS_chr1-3_0156" />
      <fbc:geneProduct fbc:id="G_PAS_chr1__3_0185" fbc:label="PAS_chr1__3_0185" fbc:name="PAS_chr1-3_0185" />
      <fbc:geneProduct fbc:id="G_PAS_chr1__3_0187" fbc:label="PAS_chr1__3_0187" fbc:name="PAS_chr1-3_0187" />
      <fbc:geneProduct fbc:id="G_PAS_chr1__3_0190" fbc:label="PAS_chr1__3_0190" fbc:name="PAS_chr1-3_0190" />
      <fbc:geneProduct fbc:id="G_PAS_chr1__3_0191" fbc:label="PAS_chr1__3_0191" fbc:name="PAS_chr1-3_0191" />
      <fbc:geneProduct fbc:id="G_PAS_chr1__3_0194" fbc:label="PAS_chr1__3_0194" fbc:name="PAS_chr1-3_0194" />
      <fbc:geneProduct fbc:id="G_PAS_chr1__3_0195" fbc:label="PAS_chr1__3_0195" fbc:name="PAS_chr1-3_0195" />
      <fbc:geneProduct fbc:id="G_PAS_chr1__3_0206" fbc:label="PAS_chr1__3_0206" fbc:name="PAS_chr1-3_0206" />
      <fbc:geneProduct fbc:id="G_PAS_chr1__3_0212" fbc:label="PAS_chr1__3_0212" fbc:name="PAS_chr1-3_0212" />
      <fbc:geneProduct fbc:id="G_PAS_chr1__3_0220" fbc:label="PAS_chr1__3_0220" fbc:name="PAS_chr1-3_0220" />
      <fbc:geneProduct fbc:id="G_PAS_chr1__3_0225" fbc:label="PAS_chr1__3_0225" fbc:name="PAS_chr1-3_0225" />
      <fbc:geneProduct fbc:id="G_PAS_chr1__3_0238" fbc:label="PAS_chr1__3_0238" fbc:name="PAS_chr1-3_0238" />
      <fbc:geneProduct fbc:id="G_PAS_chr1__3_0239" fbc:label="PAS_chr1__3_0239" fbc:name="PAS_chr1-3_0239" />
      <fbc:geneProduct fbc:id="G_PAS_chr1__3_0240" fbc:label="PAS_chr1__3_0240" fbc:name="PAS_chr1-3_0240" />
      <fbc:geneProduct fbc:id="G_PAS_chr1__3_0244" fbc:label="PAS_chr1__3_0244" fbc:name="PAS_chr1-3_0244" />
      <fbc:geneProduct fbc:id="G_PAS_chr1__3_0248" fbc:label="PAS_chr1__3_0248" fbc:name="PAS_chr1-3_0248" />
      <fbc:geneProduct fbc:id="G_PAS_chr1__3_0250" fbc:label="PAS_chr1__3_0250" fbc:name="PAS_chr1-3_0250" />
      <fbc:geneProduct fbc:id="G_PAS_chr1__3_0251" fbc:label="PAS_chr1__3_0251" fbc:name="PAS_chr1-3_0251" />
      <fbc:geneProduct fbc:id="G_PAS_chr1__3_0269" fbc:label="PAS_chr1__3_0269" fbc:name="PAS_chr1-3_0269" />
      <fbc:geneProduct fbc:id="G_PAS_chr1__3_0271" fbc:label="PAS_chr1__3_0271" fbc:name="PAS_chr1-3_0271" />
      <fbc:geneProduct fbc:id="G_PAS_chr1__3_0273" fbc:label="PAS_chr1__3_0273" fbc:name="PAS_chr1-3_0273" />
      <fbc:geneProduct fbc:id="G_PAS_chr1__4_0003" fbc:label="PAS_chr1__4_0003" fbc:name="PAS_chr1-4_0003" />
      <fbc:geneProduct fbc:id="G_PAS_chr1__4_0009" fbc:label="PAS_chr1__4_0009" fbc:name="PAS_chr1-4_0009" />
      <fbc:geneProduct fbc:id="G_PAS_chr1__4_0015" fbc:label="PAS_chr1__4_0015" fbc:name="PAS_chr1-4_0015" />
      <fbc:geneProduct fbc:id="G_PAS_chr1__4_0017" fbc:label="PAS_chr1__4_0017" fbc:name="PAS_chr1-4_0017" />
      <fbc:geneProduct fbc:id="G_PAS_chr1__4_0019" fbc:label="PAS_chr1__4_0019" fbc:name="PAS_chr1-4_0019" />
      <fbc:geneProduct fbc:id="G_PAS_chr1__4_0022" fbc:label="PAS_chr1__4_0022" fbc:name="PAS_chr1-4_0022" />
      <fbc:geneProduct fbc:id="G_PAS_chr1__4_0039" fbc:label="PAS_chr1__4_0039" fbc:name="PAS_chr1-4_0039" />
      <fbc:geneProduct fbc:id="G_PAS_chr1__4_0047" fbc:label="PAS_chr1__4_0047" fbc:name="PAS_chr1-4_0047" />
      <fbc:geneProduct fbc:id="G_PAS_chr1__4_0049" fbc:label="PAS_chr1__4_0049" fbc:name="PAS_chr1-4_0049" />
      <fbc:geneProduct fbc:id="G_PAS_chr1__4_0051" fbc:label="PAS_chr1__4_0051" fbc:name="PAS_chr1-4_0051" />
      <fbc:geneProduct fbc:id="G_PAS_chr1__4_0058" fbc:label="PAS_chr1__4_0058" fbc:name="PAS_chr1-4_0058" />
      <fbc:geneProduct fbc:id="G_PAS_chr1__4_0064" fbc:label="PAS_chr1__4_0064" fbc:name="PAS_chr1-4_0064" />
      <fbc:geneProduct fbc:id="G_PAS_chr1__4_0071" fbc:label="PAS_chr1__4_0071" fbc:name="PAS_chr1-4_0071" />
      <fbc:geneProduct fbc:id="G_PAS_chr1__4_0074" fbc:label="PAS_chr1__4_0074" fbc:name="PAS_chr1-4_0074" />
      <fbc:geneProduct fbc:id="G_PAS_chr1__4_0080" fbc:label="PAS_chr1__4_0080" fbc:name="PAS_chr1-4_0080" />
      <fbc:geneProduct fbc:id="G_PAS_chr1__4_0082" fbc:label="PAS_chr1__4_0082" fbc:name="PAS_chr1-4_0082" />
      <fbc:geneProduct fbc:id="G_PAS_chr1__4_0083" fbc:label="PAS_chr1__4_0083" fbc:name="PAS_chr1-4_0083" />
      <fbc:geneProduct fbc:id="G_PAS_chr1__4_0093" fbc:label="PAS_chr1__4_0093" fbc:name="PAS_chr1-4_0093" />
      <fbc:geneProduct fbc:id="G_PAS_chr1__4_0095" fbc:label="PAS_chr1__4_0095" fbc:name="PAS_chr1-4_0095" />
      <fbc:geneProduct fbc:id="G_PAS_chr1__4_0104" fbc:label="PAS_chr1__4_0104" fbc:name="PAS_chr1-4_0104" />
      <fbc:geneProduct fbc:id="G_PAS_chr1__4_0110" fbc:label="PAS_chr1__4_0110" fbc:name="PAS_chr1-4_0110" />
      <fbc:geneProduct fbc:id="G_PAS_chr1__4_0118" fbc:label="PAS_chr1__4_0118" fbc:name="PAS_chr1-4_0118" />
      <fbc:geneProduct fbc:id="G_PAS_chr1__4_0124" fbc:label="PAS_chr1__4_0124" fbc:name="PAS_chr1-4_0124" />
      <fbc:geneProduct fbc:id="G_PAS_chr1__4_0139" fbc:label="PAS_chr1__4_0139" fbc:name="PAS_chr1-4_0139" />
      <fbc:geneProduct fbc:id="G_PAS_chr1__4_0141" fbc:label="PAS_chr1__4_0141" fbc:name="PAS_chr1-4_0141" />
      <fbc:geneProduct fbc:id="G_PAS_chr1__4_0149" fbc:label="PAS_chr1__4_0149" fbc:name="PAS_chr1-4_0149" />
      <fbc:geneProduct fbc:id="G_PAS_chr1__4_0150" fbc:label="PAS_chr1__4_0150" fbc:name="PAS_chr1-4_0150" />
      <fbc:geneProduct fbc:id="G_PAS_chr1__4_0153" fbc:label="PAS_chr1__4_0153" fbc:name="PAS_chr1-4_0153" />
      <fbc:geneProduct fbc:id="G_PAS_chr1__4_0160" fbc:label="PAS_chr1__4_0160" fbc:name="PAS_chr1-4_0160" />
      <fbc:geneProduct fbc:id="G_PAS_chr1__4_0181" fbc:label="PAS_chr1__4_0181" fbc:name="PAS_chr1-4_0181" />
      <fbc:geneProduct fbc:id="G_PAS_chr1__4_0187" fbc:label="PAS_chr1__4_0187" fbc:name="PAS_chr1-4_0187" />
      <fbc:geneProduct fbc:id="G_PAS_chr1__4_0188" fbc:label="PAS_chr1__4_0188" fbc:name="PAS_chr1-4_0188" />
      <fbc:geneProduct fbc:id="G_PAS_chr1__4_0198" fbc:label="PAS_chr1__4_0198" fbc:name="PAS_chr1-4_0198" />
      <fbc:geneProduct fbc:id="G_PAS_chr1__4_0212" fbc:label="PAS_chr1__4_0212" fbc:name="PAS_chr1-4_0212" />
      <fbc:geneProduct fbc:id="G_PAS_chr1__4_0215" fbc:label="PAS_chr1__4_0215" fbc:name="PAS_chr1-4_0215" />
      <fbc:geneProduct fbc:id="G_PAS_chr1__4_0218" fbc:label="PAS_chr1__4_0218" fbc:name="PAS_chr1-4_0218" />
      <fbc:geneProduct fbc:id="G_PAS_chr1__4_0222" fbc:label="PAS_chr1__4_0222" fbc:name="PAS_chr1-4_0222" />
      <fbc:geneProduct fbc:id="G_PAS_chr1__4_0233" fbc:label="PAS_chr1__4_0233" fbc:name="PAS_chr1-4_0233" />
      <fbc:geneProduct fbc:id="G_PAS_chr1__4_0234" fbc:label="PAS_chr1__4_0234" fbc:name="PAS_chr1-4_0234" />
      <fbc:geneProduct fbc:id="G_PAS_chr1__4_0243" fbc:label="PAS_chr1__4_0243" fbc:name="PAS_chr1-4_0243" />
      <fbc:geneProduct fbc:id="G_PAS_chr1__4_0247" fbc:label="PAS_chr1__4_0247" fbc:name="PAS_chr1-4_0247" />
      <fbc:geneProduct fbc:id="G_PAS_chr1__4_0249" fbc:label="PAS_chr1__4_0249" fbc:name="PAS_chr1-4_0249" />
      <fbc:geneProduct fbc:id="G_PAS_chr1__4_0253" fbc:label="PAS_chr1__4_0253" fbc:name="PAS_chr1-4_0253" />
      <fbc:geneProduct fbc:id="G_PAS_chr1__4_0264" fbc:label="PAS_chr1__4_0264" fbc:name="PAS_chr1-4_0264" />
      <fbc:geneProduct fbc:id="G_PAS_chr1__4_0287" fbc:label="PAS_chr1__4_0287" fbc:name="PAS_chr1-4_0287" />
      <fbc:geneProduct fbc:id="G_PAS_chr1__4_0292" fbc:label="PAS_chr1__4_0292" fbc:name="PAS_chr1-4_0292" />
      <fbc:geneProduct fbc:id="G_PAS_chr1__4_0293" fbc:label="PAS_chr1__4_0293" fbc:name="PAS_chr1-4_0293" />
      <fbc:geneProduct fbc:id="G_PAS_chr1__4_0295" fbc:label="PAS_chr1__4_0295" fbc:name="PAS_chr1-4_0295" />
      <fbc:geneProduct fbc:id="G_PAS_chr1__4_0303" fbc:label="PAS_chr1__4_0303" fbc:name="PAS_chr1-4_0303" />
      <fbc:geneProduct fbc:id="G_PAS_chr1__4_0304" fbc:label="PAS_chr1__4_0304" fbc:name="PAS_chr1-4_0304" />
      <fbc:geneProduct fbc:id="G_PAS_chr1__4_0313" fbc:label="PAS_chr1__4_0313" fbc:name="PAS_chr1-4_0313" />
      <fbc:geneProduct fbc:id="G_PAS_chr1__4_0314" fbc:label="PAS_chr1__4_0314" fbc:name="PAS_chr1-4_0314" />
      <fbc:geneProduct fbc:id="G_PAS_chr1__4_0324" fbc:label="PAS_chr1__4_0324" fbc:name="PAS_chr1-4_0324" />
      <fbc:geneProduct fbc:id="G_PAS_chr1__4_0325" fbc:label="PAS_chr1__4_0325" fbc:name="PAS_chr1-4_0325" />
      <fbc:geneProduct fbc:id="G_PAS_chr1__4_0329" fbc:label="PAS_chr1__4_0329" fbc:name="PAS_chr1-4_0329" />
      <fbc:geneProduct fbc:id="G_PAS_chr1__4_0338" fbc:label="PAS_chr1__4_0338" fbc:name="PAS_chr1-4_0338" />
      <fbc:geneProduct fbc:id="G_PAS_chr1__4_0359" fbc:label="PAS_chr1__4_0359" fbc:name="PAS_chr1-4_0359" />
      <fbc:geneProduct fbc:id="G_PAS_chr1__4_0367" fbc:label="PAS_chr1__4_0367" fbc:name="PAS_chr1-4_0367" />
      <fbc:geneProduct fbc:id="G_PAS_chr1__4_0371" fbc:label="PAS_chr1__4_0371" fbc:name="PAS_chr1-4_0371" />
      <fbc:geneProduct fbc:id="G_PAS_chr1__4_0380" fbc:label="PAS_chr1__4_0380" fbc:name="PAS_chr1-4_0380" />
      <fbc:geneProduct fbc:id="G_PAS_chr1__4_0381" fbc:label="PAS_chr1__4_0381" fbc:name="PAS_chr1-4_0381" />
      <fbc:geneProduct fbc:id="G_PAS_chr1__4_0390" fbc:label="PAS_chr1__4_0390" fbc:name="PAS_chr1-4_0390" />
      <fbc:geneProduct fbc:id="G_PAS_chr1__4_0392" fbc:label="PAS_chr1__4_0392" fbc:name="PAS_chr1-4_0392" />
      <fbc:geneProduct fbc:id="G_PAS_chr1__4_0417" fbc:label="PAS_chr1__4_0417" fbc:name="PAS_chr1-4_0417" />
      <fbc:geneProduct fbc:id="G_PAS_chr1__4_0420" fbc:label="PAS_chr1__4_0420" fbc:name="PAS_chr1-4_0420" />
      <fbc:geneProduct fbc:id="G_PAS_chr1__4_0421" fbc:label="PAS_chr1__4_0421" fbc:name="PAS_chr1-4_0421" />
      <fbc:geneProduct fbc:id="G_PAS_chr1__4_0423" fbc:label="PAS_chr1__4_0423" fbc:name="PAS_chr1-4_0423" />
      <fbc:geneProduct fbc:id="G_PAS_chr1__4_0425" fbc:label="PAS_chr1__4_0425" fbc:name="PAS_chr1-4_0425" />
      <fbc:geneProduct fbc:id="G_PAS_chr1__4_0429" fbc:label="PAS_chr1__4_0429" fbc:name="PAS_chr1-4_0429" />
      <fbc:geneProduct fbc:id="G_PAS_chr1__4_0441" fbc:label="PAS_chr1__4_0441" fbc:name="PAS_chr1-4_0441" />
      <fbc:geneProduct fbc:id="G_PAS_chr1__4_0445" fbc:label="PAS_chr1__4_0445" fbc:name="PAS_chr1-4_0445" />
      <fbc:geneProduct fbc:id="G_PAS_chr1__4_0447" fbc:label="PAS_chr1__4_0447" fbc:name="PAS_chr1-4_0447" />
      <fbc:geneProduct fbc:id="G_PAS_chr1__4_0448" fbc:label="PAS_chr1__4_0448" fbc:name="PAS_chr1-4_0448" />
      <fbc:geneProduct fbc:id="G_PAS_chr1__4_0450" fbc:label="PAS_chr1__4_0450" fbc:name="PAS_chr1-4_0450" />
      <fbc:geneProduct fbc:id="G_PAS_chr1__4_0458" fbc:label="PAS_chr1__4_0458" fbc:name="PAS_chr1-4_0458" />
      <fbc:geneProduct fbc:id="G_PAS_chr1__4_0463" fbc:label="PAS_chr1__4_0463" fbc:name="PAS_chr1-4_0463" />
      <fbc:geneProduct fbc:id="G_PAS_chr1__4_0465" fbc:label="PAS_chr1__4_0465" fbc:name="PAS_chr1-4_0465" />
      <fbc:geneProduct fbc:id="G_PAS_chr1__4_0468" fbc:label="PAS_chr1__4_0468" fbc:name="PAS_chr1-4_0468" />
      <fbc:geneProduct fbc:id="G_PAS_chr1__4_0470" fbc:label="PAS_chr1__4_0470" fbc:name="PAS_chr1-4_0470" />
      <fbc:geneProduct fbc:id="G_PAS_chr1__4_0475" fbc:label="PAS_chr1__4_0475" fbc:name="PAS_chr1-4_0475" />
      <fbc:geneProduct fbc:id="G_PAS_chr1__4_0479" fbc:label="PAS_chr1__4_0479" fbc:name="PAS_chr1-4_0479" />
      <fbc:geneProduct fbc:id="G_PAS_chr1__4_0487" fbc:label="PAS_chr1__4_0487" fbc:name="PAS_chr1-4_0487" />
      <fbc:geneProduct fbc:id="G_PAS_chr1__4_0489" fbc:label="PAS_chr1__4_0489" fbc:name="PAS_chr1-4_0489" />
      <fbc:geneProduct fbc:id="G_PAS_chr1__4_0496" fbc:label="PAS_chr1__4_0496" fbc:name="PAS_chr1-4_0496" />
      <fbc:geneProduct fbc:id="G_PAS_chr1__4_0514" fbc:label="PAS_chr1__4_0514" fbc:name="PAS_chr1-4_0514" />
      <fbc:geneProduct fbc:id="G_PAS_chr1__4_0519" fbc:label="PAS_chr1__4_0519" fbc:name="PAS_chr1-4_0519" />
      <fbc:geneProduct fbc:id="G_PAS_chr1__4_0524" fbc:label="PAS_chr1__4_0524" fbc:name="PAS_chr1-4_0524" />
      <fbc:geneProduct fbc:id="G_PAS_chr1__4_0534" fbc:label="PAS_chr1__4_0534" fbc:name="PAS_chr1-4_0534" />
      <fbc:geneProduct fbc:id="G_PAS_chr1__4_0538" fbc:label="PAS_chr1__4_0538" fbc:name="PAS_chr1-4_0538" />
      <fbc:geneProduct fbc:id="G_PAS_chr1__4_0545" fbc:label="PAS_chr1__4_0545" fbc:name="PAS_chr1-4_0545" />
      <fbc:geneProduct fbc:id="G_PAS_chr1__4_0551" fbc:label="PAS_chr1__4_0551" fbc:name="PAS_chr1-4_0551" />
      <fbc:geneProduct fbc:id="G_PAS_chr1__4_0558" fbc:label="PAS_chr1__4_0558" fbc:name="PAS_chr1-4_0558" />
      <fbc:geneProduct fbc:id="G_PAS_chr1__4_0559" fbc:label="PAS_chr1__4_0559" fbc:name="PAS_chr1-4_0559" />
      <fbc:geneProduct fbc:id="G_PAS_chr1__4_0561" fbc:label="PAS_chr1__4_0561" fbc:name="PAS_chr1-4_0561" />
      <fbc:geneProduct fbc:id="G_PAS_chr1__4_0566" fbc:label="PAS_chr1__4_0566" fbc:name="PAS_chr1-4_0566" />
      <fbc:geneProduct fbc:id="G_PAS_chr1__4_0575" fbc:label="PAS_chr1__4_0575" fbc:name="PAS_chr1-4_0575" />
      <fbc:geneProduct fbc:id="G_PAS_chr1__4_0579" fbc:label="PAS_chr1__4_0579" fbc:name="PAS_chr1-4_0579" />
      <fbc:geneProduct fbc:id="G_PAS_chr1__4_0593" fbc:label="PAS_chr1__4_0593" fbc:name="PAS_chr1-4_0593" />
      <fbc:geneProduct fbc:id="G_PAS_chr1__4_0598" fbc:label="PAS_chr1__4_0598" fbc:name="PAS_chr1-4_0598" />
      <fbc:geneProduct fbc:id="G_PAS_chr1__4_0601" fbc:label="PAS_chr1__4_0601" fbc:name="PAS_chr1-4_0601" />
      <fbc:geneProduct fbc:id="G_PAS_chr1__4_0604" fbc:label="PAS_chr1__4_0604" fbc:name="PAS_chr1-4_0604" />
      <fbc:geneProduct fbc:id="G_PAS_chr1__4_0608" fbc:label="PAS_chr1__4_0608" fbc:name="PAS_chr1-4_0608" />
      <fbc:geneProduct fbc:id="G_PAS_chr1__4_0615" fbc:label="PAS_chr1__4_0615" fbc:name="PAS_chr1-4_0615" />
      <fbc:geneProduct fbc:id="G_PAS_chr1__4_0617" fbc:label="PAS_chr1__4_0617" fbc:name="PAS_chr1-4_0617" />
      <fbc:geneProduct fbc:id="G_PAS_chr1__4_0619" fbc:label="PAS_chr1__4_0619" fbc:name="PAS_chr1-4_0619" />
      <fbc:geneProduct fbc:id="G_PAS_chr1__4_0632" fbc:label="PAS_chr1__4_0632" fbc:name="PAS_chr1-4_0632" />
      <fbc:geneProduct fbc:id="G_PAS_chr1__4_0644" fbc:label="PAS_chr1__4_0644" fbc:name="PAS_chr1-4_0644" />
      <fbc:geneProduct fbc:id="G_PAS_chr1__4_0645" fbc:label="PAS_chr1__4_0645" fbc:name="PAS_chr1-4_0645" />
      <fbc:geneProduct fbc:id="G_PAS_chr1__4_0669" fbc:label="PAS_chr1__4_0669" fbc:name="PAS_chr1-4_0669" />
      <fbc:geneProduct fbc:id="G_PAS_chr1__4_0673" fbc:label="PAS_chr1__4_0673" fbc:name="PAS_chr1-4_0673" />
      <fbc:geneProduct fbc:id="G_PAS_chr1__4_0675" fbc:label="PAS_chr1__4_0675" fbc:name="PAS_chr1-4_0675" />
      <fbc:geneProduct fbc:id="G_PAS_chr1__4_0685" fbc:label="PAS_chr1__4_0685" fbc:name="PAS_chr1-4_0685" />
      <fbc:geneProduct fbc:id="G_PAS_chr1__4_0696" fbc:label="PAS_chr1__4_0696" fbc:name="PAS_chr1-4_0696" />
      <fbc:geneProduct fbc:id="G_PAS_chr1__4_0697" fbc:label="PAS_chr1__4_0697" fbc:name="PAS_chr1-4_0697" />
      <fbc:geneProduct fbc:id="G_PAS_chr1__4_0703" fbc:label="PAS_chr1__4_0703" fbc:name="PAS_chr1-4_0703" />
      <fbc:geneProduct fbc:id="G_PAS_chr2__1_0011" fbc:label="PAS_chr2__1_0011" fbc:name="PAS_chr2-1_0011" />
      <fbc:geneProduct fbc:id="G_PAS_chr2__1_0014" fbc:label="PAS_chr2__1_0014" fbc:name="PAS_chr2-1_0014" />
      <fbc:geneProduct fbc:id="G_PAS_chr2__1_0016" fbc:label="PAS_chr2__1_0016" fbc:name="PAS_chr2-1_0016" />
      <fbc:geneProduct fbc:id="G_PAS_chr2__1_0037" fbc:label="PAS_chr2__1_0037" fbc:name="PAS_chr2-1_0037" />
      <fbc:geneProduct fbc:id="G_PAS_chr2__1_0047" fbc:label="PAS_chr2__1_0047" fbc:name="PAS_chr2-1_0047" />
      <fbc:geneProduct fbc:id="G_PAS_chr2__1_0055" fbc:label="PAS_chr2__1_0055" fbc:name="PAS_chr2-1_0055" />
      <fbc:geneProduct fbc:id="G_PAS_chr2__1_0057" fbc:label="PAS_chr2__1_0057" fbc:name="PAS_chr2-1_0057" />
      <fbc:geneProduct fbc:id="G_PAS_chr2__1_0065" fbc:label="PAS_chr2__1_0065" fbc:name="PAS_chr2-1_0065" />
      <fbc:geneProduct fbc:id="G_PAS_chr2__1_0067" fbc:label="PAS_chr2__1_0067" fbc:name="PAS_chr2-1_0067" />
      <fbc:geneProduct fbc:id="G_PAS_chr2__1_0072" fbc:label="PAS_chr2__1_0072" fbc:name="PAS_chr2-1_0072" />
      <fbc:geneProduct fbc:id="G_PAS_chr2__1_0089" fbc:label="PAS_chr2__1_0089" fbc:name="PAS_chr2-1_0089" />
      <fbc:geneProduct fbc:id="G_PAS_chr2__1_0090" fbc:label="PAS_chr2__1_0090" fbc:name="PAS_chr2-1_0090" />
      <fbc:geneProduct fbc:id="G_PAS_chr2__1_0093" fbc:label="PAS_chr2__1_0093" fbc:name="PAS_chr2-1_0093" />
      <fbc:geneProduct fbc:id="G_PAS_chr2__1_0100" fbc:label="PAS_chr2__1_0100" fbc:name="PAS_chr2-1_0100" />
      <fbc:geneProduct fbc:id="G_PAS_chr2__1_0101" fbc:label="PAS_chr2__1_0101" fbc:name="PAS_chr2-1_0101" />
      <fbc:geneProduct fbc:id="G_PAS_chr2__1_0107" fbc:label="PAS_chr2__1_0107" fbc:name="PAS_chr2-1_0107" />
      <fbc:geneProduct fbc:id="G_PAS_chr2__1_0110" fbc:label="PAS_chr2__1_0110" fbc:name="PAS_chr2-1_0110" />
      <fbc:geneProduct fbc:id="G_PAS_chr2__1_0111" fbc:label="PAS_chr2__1_0111" fbc:name="PAS_chr2-1_0111" />
      <fbc:geneProduct fbc:id="G_PAS_chr2__1_0115" fbc:label="PAS_chr2__1_0115" fbc:name="PAS_chr2-1_0115" />
      <fbc:geneProduct fbc:id="G_PAS_chr2__1_0120" fbc:label="PAS_chr2__1_0120" fbc:name="PAS_chr2-1_0120" />
      <fbc:geneProduct fbc:id="G_PAS_chr2__1_0121" fbc:label="PAS_chr2__1_0121" fbc:name="PAS_chr2-1_0121" />
      <fbc:geneProduct fbc:id="G_PAS_chr2__1_0123" fbc:label="PAS_chr2__1_0123" fbc:name="PAS_chr2-1_0123" />
      <fbc:geneProduct fbc:id="G_PAS_chr2__1_0125" fbc:label="PAS_chr2__1_0125" fbc:name="PAS_chr2-1_0125" />
      <fbc:geneProduct fbc:id="G_PAS_chr2__1_0129" fbc:label="PAS_chr2__1_0129" fbc:name="PAS_chr2-1_0129" />
      <fbc:geneProduct fbc:id="G_PAS_chr2__1_0140" fbc:label="PAS_chr2__1_0140" fbc:name="PAS_chr2-1_0140" />
      <fbc:geneProduct fbc:id="G_PAS_chr2__1_0146" fbc:label="PAS_chr2__1_0146" fbc:name="PAS_chr2-1_0146" />
      <fbc:geneProduct fbc:id="G_PAS_chr2__1_0158" fbc:label="PAS_chr2__1_0158" fbc:name="PAS_chr2-1_0158" />
      <fbc:geneProduct fbc:id="G_PAS_chr2__1_0160" fbc:label="PAS_chr2__1_0160" fbc:name="PAS_chr2-1_0160" />
      <fbc:geneProduct fbc:id="G_PAS_chr2__1_0163" fbc:label="PAS_chr2__1_0163" fbc:name="PAS_chr2-1_0163" />
      <fbc:geneProduct fbc:id="G_PAS_chr2__1_0166" fbc:label="PAS_chr2__1_0166" fbc:name="PAS_chr2-1_0166" />
      <fbc:geneProduct fbc:id="G_PAS_chr2__1_0168" fbc:label="PAS_chr2__1_0168" fbc:name="PAS_chr2-1_0168" />
      <fbc:geneProduct fbc:id="G_PAS_chr2__1_0173" fbc:label="PAS_chr2__1_0173" fbc:name="PAS_chr2-1_0173" />
      <fbc:geneProduct fbc:id="G_PAS_chr2__1_0178" fbc:label="PAS_chr2__1_0178" fbc:name="PAS_chr2-1_0178" />
      <fbc:geneProduct fbc:id="G_PAS_chr2__1_0191" fbc:label="PAS_chr2__1_0191" fbc:name="PAS_chr2-1_0191" />
      <fbc:geneProduct fbc:id="G_PAS_chr2__1_0198" fbc:label="PAS_chr2__1_0198" fbc:name="PAS_chr2-1_0198" />
      <fbc:geneProduct fbc:id="G_PAS_chr2__1_0202" fbc:label="PAS_chr2__1_0202" fbc:name="PAS_chr2-1_0202" />
      <fbc:geneProduct fbc:id="G_PAS_chr2__1_0209" fbc:label="PAS_chr2__1_0209" fbc:name="PAS_chr2-1_0209" />
      <fbc:geneProduct fbc:id="G_PAS_chr2__1_0212" fbc:label="PAS_chr2__1_0212" fbc:name="PAS_chr2-1_0212" />
      <fbc:geneProduct fbc:id="G_PAS_chr2__1_0221" fbc:label="PAS_chr2__1_0221" fbc:name="PAS_chr2-1_0221" />
      <fbc:geneProduct fbc:id="G_PAS_chr2__1_0223" fbc:label="PAS_chr2__1_0223" fbc:name="PAS_chr2-1_0223" />
      <fbc:geneProduct fbc:id="G_PAS_chr2__1_0224" fbc:label="PAS_chr2__1_0224" fbc:name="PAS_chr2-1_0224" />
      <fbc:geneProduct fbc:id="G_PAS_chr2__1_0226" fbc:label="PAS_chr2__1_0226" fbc:name="PAS_chr2-1_0226" />
      <fbc:geneProduct fbc:id="G_PAS_chr2__1_0230" fbc:label="PAS_chr2__1_0230" fbc:name="PAS_chr2-1_0230" />
      <fbc:geneProduct fbc:id="G_PAS_chr2__1_0235" fbc:label="PAS_chr2__1_0235" fbc:name="PAS_chr2-1_0235" />
      <fbc:geneProduct fbc:id="G_PAS_chr2__1_0238" fbc:label="PAS_chr2__1_0238" fbc:name="PAS_chr2-1_0238" />
      <fbc:geneProduct fbc:id="G_PAS_chr2__1_0246" fbc:label="PAS_chr2__1_0246" fbc:name="PAS_chr2-1_0246" />
      <fbc:geneProduct fbc:id="G_PAS_chr2__1_0256" fbc:label="PAS_chr2__1_0256" fbc:name="PAS_chr2-1_0256" />
      <fbc:geneProduct fbc:id="G_PAS_chr2__1_0263" fbc:label="PAS_chr2__1_0263" fbc:name="PAS_chr2-1_0263" />
      <fbc:geneProduct fbc:id="G_PAS_chr2__1_0269" fbc:label="PAS_chr2__1_0269" fbc:name="PAS_chr2-1_0269" />
      <fbc:geneProduct fbc:id="G_PAS_chr2__1_0279" fbc:label="PAS_chr2__1_0279" fbc:name="PAS_chr2-1_0279" />
      <fbc:geneProduct fbc:id="G_PAS_chr2__1_0292" fbc:label="PAS_chr2__1_0292" fbc:name="PAS_chr2-1_0292" />
      <fbc:geneProduct fbc:id="G_PAS_chr2__1_0303" fbc:label="PAS_chr2__1_0303" fbc:name="PAS_chr2-1_0303" />
      <fbc:geneProduct fbc:id="G_PAS_chr2__1_0307" fbc:label="PAS_chr2__1_0307" fbc:name="PAS_chr2-1_0307" />
      <fbc:geneProduct fbc:id="G_PAS_chr2__1_0308" fbc:label="PAS_chr2__1_0308" fbc:name="PAS_chr2-1_0308" />
      <fbc:geneProduct fbc:id="G_PAS_chr2__1_0311" fbc:label="PAS_chr2__1_0311" fbc:name="PAS_chr2-1_0311" />
      <fbc:geneProduct fbc:id="G_PAS_chr2__1_0313" fbc:label="PAS_chr2__1_0313" fbc:name="PAS_chr2-1_0313" />
      <fbc:geneProduct fbc:id="G_PAS_chr2__1_0343" fbc:label="PAS_chr2__1_0343" fbc:name="PAS_chr2-1_0343" />
      <fbc:geneProduct fbc:id="G_PAS_chr2__1_0344" fbc:label="PAS_chr2__1_0344" fbc:name="PAS_chr2-1_0344" />
      <fbc:geneProduct fbc:id="G_PAS_chr2__1_0346" fbc:label="PAS_chr2__1_0346" fbc:name="PAS_chr2-1_0346" />
      <fbc:geneProduct fbc:id="G_PAS_chr2__1_0351" fbc:label="PAS_chr2__1_0351" fbc:name="PAS_chr2-1_0351" />
      <fbc:geneProduct fbc:id="G_PAS_chr2__1_0358" fbc:label="PAS_chr2__1_0358" fbc:name="PAS_chr2-1_0358" />
      <fbc:geneProduct fbc:id="G_PAS_chr2__1_0359" fbc:label="PAS_chr2__1_0359" fbc:name="PAS_chr2-1_0359" />
      <fbc:geneProduct fbc:id="G_PAS_chr2__1_0360" fbc:label="PAS_chr2__1_0360" fbc:name="PAS_chr2-1_0360" />
      <fbc:geneProduct fbc:id="G_PAS_chr2__1_0363" fbc:label="PAS_chr2__1_0363" fbc:name="PAS_chr2-1_0363" />
      <fbc:geneProduct fbc:id="G_PAS_chr2__1_0368" fbc:label="PAS_chr2__1_0368" fbc:name="PAS_chr2-1_0368" />
      <fbc:geneProduct fbc:id="G_PAS_chr2__1_0383" fbc:label="PAS_chr2__1_0383" fbc:name="PAS_chr2-1_0383" />
      <fbc:geneProduct fbc:id="G_PAS_chr2__1_0391" fbc:label="PAS_chr2__1_0391" fbc:name="PAS_chr2-1_0391" />
      <fbc:geneProduct fbc:id="G_PAS_chr2__1_0395" fbc:label="PAS_chr2__1_0395" fbc:name="PAS_chr2-1_0395" />
      <fbc:geneProduct fbc:id="G_PAS_chr2__1_0396" fbc:label="PAS_chr2__1_0396" fbc:name="PAS_chr2-1_0396" />
      <fbc:geneProduct fbc:id="G_PAS_chr2__1_0400" fbc:label="PAS_chr2__1_0400" fbc:name="PAS_chr2-1_0400" />
      <fbc:geneProduct fbc:id="G_PAS_chr2__1_0402" fbc:label="PAS_chr2__1_0402" fbc:name="PAS_chr2-1_0402" />
      <fbc:geneProduct fbc:id="G_PAS_chr2__1_0409" fbc:label="PAS_chr2__1_0409" fbc:name="PAS_chr2-1_0409" />
      <fbc:geneProduct fbc:id="G_PAS_chr2__1_0415" fbc:label="PAS_chr2__1_0415" fbc:name="PAS_chr2-1_0415" />
      <fbc:geneProduct fbc:id="G_PAS_chr2__1_0419" fbc:label="PAS_chr2__1_0419" fbc:name="PAS_chr2-1_0419" />
      <fbc:geneProduct fbc:id="G_PAS_chr2__1_0422" fbc:label="PAS_chr2__1_0422" fbc:name="PAS_chr2-1_0422" />
      <fbc:geneProduct fbc:id="G_PAS_chr2__1_0423" fbc:label="PAS_chr2__1_0423" fbc:name="PAS_chr2-1_0423" />
      <fbc:geneProduct fbc:id="G_PAS_chr2__1_0424" fbc:label="PAS_chr2__1_0424" fbc:name="PAS_chr2-1_0424" />
      <fbc:geneProduct fbc:id="G_PAS_chr2__1_0437" fbc:label="PAS_chr2__1_0437" fbc:name="PAS_chr2-1_0437" />
      <fbc:geneProduct fbc:id="G_PAS_chr2__1_0453" fbc:label="PAS_chr2__1_0453" fbc:name="PAS_chr2-1_0453" />
      <fbc:geneProduct fbc:id="G_PAS_chr2__1_0454" fbc:label="PAS_chr2__1_0454" fbc:name="PAS_chr2-1_0454" />
      <fbc:geneProduct fbc:id="G_PAS_chr2__1_0456" fbc:label="PAS_chr2__1_0456" fbc:name="PAS_chr2-1_0456" />
      <fbc:geneProduct fbc:id="G_PAS_chr2__1_0472" fbc:label="PAS_chr2__1_0472" fbc:name="PAS_chr2-1_0472" />
      <fbc:geneProduct fbc:id="G_PAS_chr2__1_0478" fbc:label="PAS_chr2__1_0478" fbc:name="PAS_chr2-1_0478" />
      <fbc:geneProduct fbc:id="G_PAS_chr2__1_0487" fbc:label="PAS_chr2__1_0487" fbc:name="PAS_chr2-1_0487" />
      <fbc:geneProduct fbc:id="G_PAS_chr2__1_0489" fbc:label="PAS_chr2__1_0489" fbc:name="PAS_chr2-1_0489" />
      <fbc:geneProduct fbc:id="G_PAS_chr2__1_0498" fbc:label="PAS_chr2__1_0498" fbc:name="PAS_chr2-1_0498" />
      <fbc:geneProduct fbc:id="G_PAS_chr2__1_0500" fbc:label="PAS_chr2__1_0500" fbc:name="PAS_chr2-1_0500" />
      <fbc:geneProduct fbc:id="G_PAS_chr2__1_0506" fbc:label="PAS_chr2__1_0506" fbc:name="PAS_chr2-1_0506" />
      <fbc:geneProduct fbc:id="G_PAS_chr2__1_0512" fbc:label="PAS_chr2__1_0512" fbc:name="PAS_chr2-1_0512" />
      <fbc:geneProduct fbc:id="G_PAS_chr2__1_0520" fbc:label="PAS_chr2__1_0520" fbc:name="PAS_chr2-1_0520" />
      <fbc:geneProduct fbc:id="G_PAS_chr2__1_0530" fbc:label="PAS_chr2__1_0530" fbc:name="PAS_chr2-1_0530" />
      <fbc:geneProduct fbc:id="G_PAS_chr2__1_0533" fbc:label="PAS_chr2__1_0533" fbc:name="PAS_chr2-1_0533" />
      <fbc:geneProduct fbc:id="G_PAS_chr2__1_0543" fbc:label="PAS_chr2__1_0543" fbc:name="PAS_chr2-1_0543" />
      <fbc:geneProduct fbc:id="G_PAS_chr2__1_0545" fbc:label="PAS_chr2__1_0545" fbc:name="PAS_chr2-1_0545" />
      <fbc:geneProduct fbc:id="G_PAS_chr2__1_0547" fbc:label="PAS_chr2__1_0547" fbc:name="PAS_chr2-1_0547" />
      <fbc:geneProduct fbc:id="G_PAS_chr2__1_0549" fbc:label="PAS_chr2__1_0549" fbc:name="PAS_chr2-1_0549" />
      <fbc:geneProduct fbc:id="G_PAS_chr2__1_0554" fbc:label="PAS_chr2__1_0554" fbc:name="PAS_chr2-1_0554" />
      <fbc:geneProduct fbc:id="G_PAS_chr2__1_0577" fbc:label="PAS_chr2__1_0577" fbc:name="PAS_chr2-1_0577" />
      <fbc:geneProduct fbc:id="G_PAS_chr2__1_0580" fbc:label="PAS_chr2__1_0580" fbc:name="PAS_chr2-1_0580" />
      <fbc:geneProduct fbc:id="G_PAS_chr2__1_0593" fbc:label="PAS_chr2__1_0593" fbc:name="PAS_chr2-1_0593" />
      <fbc:geneProduct fbc:id="G_PAS_chr2__1_0612" fbc:label="PAS_chr2__1_0612" fbc:name="PAS_chr2-1_0612" />
      <fbc:geneProduct fbc:id="G_PAS_chr2__1_0615" fbc:label="PAS_chr2__1_0615" fbc:name="PAS_chr2-1_0615" />
      <fbc:geneProduct fbc:id="G_PAS_chr2__1_0626" fbc:label="PAS_chr2__1_0626" fbc:name="PAS_chr2-1_0626" />
      <fbc:geneProduct fbc:id="G_PAS_chr2__1_0628" fbc:label="PAS_chr2__1_0628" fbc:name="PAS_chr2-1_0628" />
      <fbc:geneProduct fbc:id="G_PAS_chr2__1_0637" fbc:label="PAS_chr2__1_0637" fbc:name="PAS_chr2-1_0637" />
      <fbc:geneProduct fbc:id="G_PAS_chr2__1_0649" fbc:label="PAS_chr2__1_0649" fbc:name="PAS_chr2-1_0649" />
      <fbc:geneProduct fbc:id="G_PAS_chr2__1_0652" fbc:label="PAS_chr2__1_0652" fbc:name="PAS_chr2-1_0652" />
      <fbc:geneProduct fbc:id="G_PAS_chr2__1_0657" fbc:label="PAS_chr2__1_0657" fbc:name="PAS_chr2-1_0657" />
      <fbc:geneProduct fbc:id="G_PAS_chr2__1_0659" fbc:label="PAS_chr2__1_0659" fbc:name="PAS_chr2-1_0659" />
      <fbc:geneProduct fbc:id="G_PAS_chr2__1_0660" fbc:label="PAS_chr2__1_0660" fbc:name="PAS_chr2-1_0660" />
      <fbc:geneProduct fbc:id="G_PAS_chr2__1_0661" fbc:label="PAS_chr2__1_0661" fbc:name="PAS_chr2-1_0661" />
      <fbc:geneProduct fbc:id="G_PAS_chr2__1_0667" fbc:label="PAS_chr2__1_0667" fbc:name="PAS_chr2-1_0667" />
      <fbc:geneProduct fbc:id="G_PAS_chr2__1_0668" fbc:label="PAS_chr2__1_0668" fbc:name="PAS_chr2-1_0668" />
      <fbc:geneProduct fbc:id="G_PAS_chr2__1_0673" fbc:label="PAS_chr2__1_0673" fbc:name="PAS_chr2-1_0673" />
      <fbc:geneProduct fbc:id="G_PAS_chr2__1_0679" fbc:label="PAS_chr2__1_0679" fbc:name="PAS_chr2-1_0679" />
      <fbc:geneProduct fbc:id="G_PAS_chr2__1_0681" fbc:label="PAS_chr2__1_0681" fbc:name="PAS_chr2-1_0681" />
      <fbc:geneProduct fbc:id="G_PAS_chr2__1_0684" fbc:label="PAS_chr2__1_0684" fbc:name="PAS_chr2-1_0684" />
      <fbc:geneProduct fbc:id="G_PAS_chr2__1_0687" fbc:label="PAS_chr2__1_0687" fbc:name="PAS_chr2-1_0687" />
      <fbc:geneProduct fbc:id="G_PAS_chr2__1_0694" fbc:label="PAS_chr2__1_0694" fbc:name="PAS_chr2-1_0694" />
      <fbc:geneProduct fbc:id="G_PAS_chr2__1_0695" fbc:label="PAS_chr2__1_0695" fbc:name="PAS_chr2-1_0695" />
      <fbc:geneProduct fbc:id="G_PAS_chr2__1_0697" fbc:label="PAS_chr2__1_0697" fbc:name="PAS_chr2-1_0697" />
      <fbc:geneProduct fbc:id="G_PAS_chr2__1_0698" fbc:label="PAS_chr2__1_0698" fbc:name="PAS_chr2-1_0698" />
      <fbc:geneProduct fbc:id="G_PAS_chr2__1_0710" fbc:label="PAS_chr2__1_0710" fbc:name="PAS_chr2-1_0710" />
      <fbc:geneProduct fbc:id="G_PAS_chr2__1_0716" fbc:label="PAS_chr2__1_0716" fbc:name="PAS_chr2-1_0716" />
      <fbc:geneProduct fbc:id="G_PAS_chr2__1_0727" fbc:label="PAS_chr2__1_0727" fbc:name="PAS_chr2-1_0727" />
      <fbc:geneProduct fbc:id="G_PAS_chr2__1_0736" fbc:label="PAS_chr2__1_0736" fbc:name="PAS_chr2-1_0736" />
      <fbc:geneProduct fbc:id="G_PAS_chr2__1_0739" fbc:label="PAS_chr2__1_0739" fbc:name="PAS_chr2-1_0739" />
      <fbc:geneProduct fbc:id="G_PAS_chr2__1_0749" fbc:label="PAS_chr2__1_0749" fbc:name="PAS_chr2-1_0749" />
      <fbc:geneProduct fbc:id="G_PAS_chr2__1_0752" fbc:label="PAS_chr2__1_0752" fbc:name="PAS_chr2-1_0752" />
      <fbc:geneProduct fbc:id="G_PAS_chr2__1_0753" fbc:label="PAS_chr2__1_0753" fbc:name="PAS_chr2-1_0753" />
      <fbc:geneProduct fbc:id="G_PAS_chr2__1_0756" fbc:label="PAS_chr2__1_0756" fbc:name="PAS_chr2-1_0756" />
      <fbc:geneProduct fbc:id="G_PAS_chr2__1_0759" fbc:label="PAS_chr2__1_0759" fbc:name="PAS_chr2-1_0759" />
      <fbc:geneProduct fbc:id="G_PAS_chr2__1_0760" fbc:label="PAS_chr2__1_0760" fbc:name="PAS_chr2-1_0760" />
      <fbc:geneProduct fbc:id="G_PAS_chr2__1_0763" fbc:label="PAS_chr2__1_0763" fbc:name="PAS_chr2-1_0763" />
      <fbc:geneProduct fbc:id="G_PAS_chr2__1_0767" fbc:label="PAS_chr2__1_0767" fbc:name="PAS_chr2-1_0767" />
      <fbc:geneProduct fbc:id="G_PAS_chr2__1_0769" fbc:label="PAS_chr2__1_0769" fbc:name="PAS_chr2-1_0769" />
      <fbc:geneProduct fbc:id="G_PAS_chr2__1_0770" fbc:label="PAS_chr2__1_0770" fbc:name="PAS_chr2-1_0770" />
      <fbc:geneProduct fbc:id="G_PAS_chr2__1_0771" fbc:label="PAS_chr2__1_0771" fbc:name="PAS_chr2-1_0771" />
      <fbc:geneProduct fbc:id="G_PAS_chr2__1_0775" fbc:label="PAS_chr2__1_0775" fbc:name="PAS_chr2-1_0775" />
      <fbc:geneProduct fbc:id="G_PAS_chr2__1_0776" fbc:label="PAS_chr2__1_0776" fbc:name="PAS_chr2-1_0776" />
      <fbc:geneProduct fbc:id="G_PAS_chr2__1_0777" fbc:label="PAS_chr2__1_0777" fbc:name="PAS_chr2-1_0777" />
      <fbc:geneProduct fbc:id="G_PAS_chr2__1_0778" fbc:label="PAS_chr2__1_0778" fbc:name="PAS_chr2-1_0778" />
      <fbc:geneProduct fbc:id="G_PAS_chr2__1_0785" fbc:label="PAS_chr2__1_0785" fbc:name="PAS_chr2-1_0785" />
      <fbc:geneProduct fbc:id="G_PAS_chr2__1_0786" fbc:label="PAS_chr2__1_0786" fbc:name="PAS_chr2-1_0786" />
      <fbc:geneProduct fbc:id="G_PAS_chr2__1_0787" fbc:label="PAS_chr2__1_0787" fbc:name="PAS_chr2-1_0787" />
      <fbc:geneProduct fbc:id="G_PAS_chr2__1_0794" fbc:label="PAS_chr2__1_0794" fbc:name="PAS_chr2-1_0794" />
      <fbc:geneProduct fbc:id="G_PAS_chr2__1_0807" fbc:label="PAS_chr2__1_0807" fbc:name="PAS_chr2-1_0807" />
      <fbc:geneProduct fbc:id="G_PAS_chr2__1_0813" fbc:label="PAS_chr2__1_0813" fbc:name="PAS_chr2-1_0813" />
      <fbc:geneProduct fbc:id="G_PAS_chr2__1_0850" fbc:label="PAS_chr2__1_0850" fbc:name="PAS_chr2-1_0850" />
      <fbc:geneProduct fbc:id="G_PAS_chr2__1_0853" fbc:label="PAS_chr2__1_0853" fbc:name="PAS_chr2-1_0853" />
      <fbc:geneProduct fbc:id="G_PAS_chr2__1_0856" fbc:label="PAS_chr2__1_0856" fbc:name="PAS_chr2-1_0856" />
      <fbc:geneProduct fbc:id="G_PAS_chr2__1_0862" fbc:label="PAS_chr2__1_0862" fbc:name="PAS_chr2-1_0862" />
      <fbc:geneProduct fbc:id="G_PAS_chr2__1_0864" fbc:label="PAS_chr2__1_0864" fbc:name="PAS_chr2-1_0864" />
      <fbc:geneProduct fbc:id="G_PAS_chr2__1_0868" fbc:label="PAS_chr2__1_0868" fbc:name="PAS_chr2-1_0868" />
      <fbc:geneProduct fbc:id="G_PAS_chr2__1_0870" fbc:label="PAS_chr2__1_0870" fbc:name="PAS_chr2-1_0870" />
      <fbc:geneProduct fbc:id="G_PAS_chr2__1_0871" fbc:label="PAS_chr2__1_0871" fbc:name="PAS_chr2-1_0871" />
      <fbc:geneProduct fbc:id="G_PAS_chr2__1_0874" fbc:label="PAS_chr2__1_0874" fbc:name="PAS_chr2-1_0874" />
      <fbc:geneProduct fbc:id="G_PAS_chr2__1_0878" fbc:label="PAS_chr2__1_0878" fbc:name="PAS_chr2-1_0878" />
      <fbc:geneProduct fbc:id="G_PAS_chr2__1_0885" fbc:label="PAS_chr2__1_0885" fbc:name="PAS_chr2-1_0885" />
      <fbc:geneProduct fbc:id="G_PAS_chr2__2_0009" fbc:label="PAS_chr2__2_0009" fbc:name="PAS_chr2-2_0009" />
      <fbc:geneProduct fbc:id="G_PAS_chr2__2_0017" fbc:label="PAS_chr2__2_0017" fbc:name="PAS_chr2-2_0017" />
      <fbc:geneProduct fbc:id="G_PAS_chr2__2_0021" fbc:label="PAS_chr2__2_0021" fbc:name="PAS_chr2-2_0021" />
      <fbc:geneProduct fbc:id="G_PAS_chr2__2_0024" fbc:label="PAS_chr2__2_0024" fbc:name="PAS_chr2-2_0024" />
      <fbc:geneProduct fbc:id="G_PAS_chr2__2_0034" fbc:label="PAS_chr2__2_0034" fbc:name="PAS_chr2-2_0034" />
      <fbc:geneProduct fbc:id="G_PAS_chr2__2_0036" fbc:label="PAS_chr2__2_0036" fbc:name="PAS_chr2-2_0036" />
      <fbc:geneProduct fbc:id="G_PAS_chr2__2_0039" fbc:label="PAS_chr2__2_0039" fbc:name="PAS_chr2-2_0039" />
      <fbc:geneProduct fbc:id="G_PAS_chr2__2_0044" fbc:label="PAS_chr2__2_0044" fbc:name="PAS_chr2-2_0044" />
      <fbc:geneProduct fbc:id="G_PAS_chr2__2_0048" fbc:label="PAS_chr2__2_0048" fbc:name="PAS_chr2-2_0048" />
      <fbc:geneProduct fbc:id="G_PAS_chr2__2_0049" fbc:label="PAS_chr2__2_0049" fbc:name="PAS_chr2-2_0049" />
      <fbc:geneProduct fbc:id="G_PAS_chr2__2_0053" fbc:label="PAS_chr2__2_0053" fbc:name="PAS_chr2-2_0053" />
      <fbc:geneProduct fbc:id="G_PAS_chr2__2_0059" fbc:label="PAS_chr2__2_0059" fbc:name="PAS_chr2-2_0059" />
      <fbc:geneProduct fbc:id="G_PAS_chr2__2_0060" fbc:label="PAS_chr2__2_0060" fbc:name="PAS_chr2-2_0060" />
      <fbc:geneProduct fbc:id="G_PAS_chr2__2_0063" fbc:label="PAS_chr2__2_0063" fbc:name="PAS_chr2-2_0063" />
      <fbc:geneProduct fbc:id="G_PAS_chr2__2_0070" fbc:label="PAS_chr2__2_0070" fbc:name="PAS_chr2-2_0070" />
      <fbc:geneProduct fbc:id="G_PAS_chr2__2_0075" fbc:label="PAS_chr2__2_0075" fbc:name="PAS_chr2-2_0075" />
      <fbc:geneProduct fbc:id="G_PAS_chr2__2_0076" fbc:label="PAS_chr2__2_0076" fbc:name="PAS_chr2-2_0076" />
      <fbc:geneProduct fbc:id="G_PAS_chr2__2_0084" fbc:label="PAS_chr2__2_0084" fbc:name="PAS_chr2-2_0084" />
      <fbc:geneProduct fbc:id="G_PAS_chr2__2_0092" fbc:label="PAS_chr2__2_0092" fbc:name="PAS_chr2-2_0092" />
      <fbc:geneProduct fbc:id="G_PAS_chr2__2_0094" fbc:label="PAS_chr2__2_0094" fbc:name="PAS_chr2-2_0094" />
      <fbc:geneProduct fbc:id="G_PAS_chr2__2_0104" fbc:label="PAS_chr2__2_0104" fbc:name="PAS_chr2-2_0104" />
      <fbc:geneProduct fbc:id="G_PAS_chr2__2_0107" fbc:label="PAS_chr2__2_0107" fbc:name="PAS_chr2-2_0107" />
      <fbc:geneProduct fbc:id="G_PAS_chr2__2_0111" fbc:label="PAS_chr2__2_0111" fbc:name="PAS_chr2-2_0111" />
      <fbc:geneProduct fbc:id="G_PAS_chr2__2_0112" fbc:label="PAS_chr2__2_0112" fbc:name="PAS_chr2-2_0112" />
      <fbc:geneProduct fbc:id="G_PAS_chr2__2_0113" fbc:label="PAS_chr2__2_0113" fbc:name="PAS_chr2-2_0113" />
      <fbc:geneProduct fbc:id="G_PAS_chr2__2_0125" fbc:label="PAS_chr2__2_0125" fbc:name="PAS_chr2-2_0125" />
      <fbc:geneProduct fbc:id="G_PAS_chr2__2_0127" fbc:label="PAS_chr2__2_0127" fbc:name="PAS_chr2-2_0127" />
      <fbc:geneProduct fbc:id="G_PAS_chr2__2_0128" fbc:label="PAS_chr2__2_0128" fbc:name="PAS_chr2-2_0128" />
      <fbc:geneProduct fbc:id="G_PAS_chr2__2_0131" fbc:label="PAS_chr2__2_0131" fbc:name="PAS_chr2-2_0131" />
      <fbc:geneProduct fbc:id="G_PAS_chr2__2_0137" fbc:label="PAS_chr2__2_0137" fbc:name="PAS_chr2-2_0137" />
      <fbc:geneProduct fbc:id="G_PAS_chr2__2_0142" fbc:label="PAS_chr2__2_0142" fbc:name="PAS_chr2-2_0142" />
      <fbc:geneProduct fbc:id="G_PAS_chr2__2_0145" fbc:label="PAS_chr2__2_0145" fbc:name="PAS_chr2-2_0145" />
      <fbc:geneProduct fbc:id="G_PAS_chr2__2_0149" fbc:label="PAS_chr2__2_0149" fbc:name="PAS_chr2-2_0149" />
      <fbc:geneProduct fbc:id="G_PAS_chr2__2_0159" fbc:label="PAS_chr2__2_0159" fbc:name="PAS_chr2-2_0159" />
      <fbc:geneProduct fbc:id="G_PAS_chr2__2_0160" fbc:label="PAS_chr2__2_0160" fbc:name="PAS_chr2-2_0160" />
      <fbc:geneProduct fbc:id="G_PAS_chr2__2_0162" fbc:label="PAS_chr2__2_0162" fbc:name="PAS_chr2-2_0162" />
      <fbc:geneProduct fbc:id="G_PAS_chr2__2_0165" fbc:label="PAS_chr2__2_0165" fbc:name="PAS_chr2-2_0165" />
      <fbc:geneProduct fbc:id="G_PAS_chr2__2_0168" fbc:label="PAS_chr2__2_0168" fbc:name="PAS_chr2-2_0168" />
      <fbc:geneProduct fbc:id="G_PAS_chr2__2_0174" fbc:label="PAS_chr2__2_0174" fbc:name="PAS_chr2-2_0174" />
      <fbc:geneProduct fbc:id="G_PAS_chr2__2_0177" fbc:label="PAS_chr2__2_0177" fbc:name="PAS_chr2-2_0177" />
      <fbc:geneProduct fbc:id="G_PAS_chr2__2_0182" fbc:label="PAS_chr2__2_0182" fbc:name="PAS_chr2-2_0182" />
      <fbc:geneProduct fbc:id="G_PAS_chr2__2_0193" fbc:label="PAS_chr2__2_0193" fbc:name="PAS_chr2-2_0193" />
      <fbc:geneProduct fbc:id="G_PAS_chr2__2_0204" fbc:label="PAS_chr2__2_0204" fbc:name="PAS_chr2-2_0204" />
      <fbc:geneProduct fbc:id="G_PAS_chr2__2_0209" fbc:label="PAS_chr2__2_0209" fbc:name="PAS_chr2-2_0209" />
      <fbc:geneProduct fbc:id="G_PAS_chr2__2_0219" fbc:label="PAS_chr2__2_0219" fbc:name="PAS_chr2-2_0219" />
      <fbc:geneProduct fbc:id="G_PAS_chr2__2_0220" fbc:label="PAS_chr2__2_0220" fbc:name="PAS_chr2-2_0220" />
      <fbc:geneProduct fbc:id="G_PAS_chr2__2_0227" fbc:label="PAS_chr2__2_0227" fbc:name="PAS_chr2-2_0227" />
      <fbc:geneProduct fbc:id="G_PAS_chr2__2_0230" fbc:label="PAS_chr2__2_0230" fbc:name="PAS_chr2-2_0230" />
      <fbc:geneProduct fbc:id="G_PAS_chr2__2_0235" fbc:label="PAS_chr2__2_0235" fbc:name="PAS_chr2-2_0235" />
      <fbc:geneProduct fbc:id="G_PAS_chr2__2_0238" fbc:label="PAS_chr2__2_0238" fbc:name="PAS_chr2-2_0238" />
      <fbc:geneProduct fbc:id="G_PAS_chr2__2_0245" fbc:label="PAS_chr2__2_0245" fbc:name="PAS_chr2-2_0245" />
      <fbc:geneProduct fbc:id="G_PAS_chr2__2_0252" fbc:label="PAS_chr2__2_0252" fbc:name="PAS_chr2-2_0252" />
      <fbc:geneProduct fbc:id="G_PAS_chr2__2_0266" fbc:label="PAS_chr2__2_0266" fbc:name="PAS_chr2-2_0266" />
      <fbc:geneProduct fbc:id="G_PAS_chr2__2_0267" fbc:label="PAS_chr2__2_0267" fbc:name="PAS_chr2-2_0267" />
      <fbc:geneProduct fbc:id="G_PAS_chr2__2_0272" fbc:label="PAS_chr2__2_0272" fbc:name="PAS_chr2-2_0272" />
      <fbc:geneProduct fbc:id="G_PAS_chr2__2_0279" fbc:label="PAS_chr2__2_0279" fbc:name="PAS_chr2-2_0279" />
      <fbc:geneProduct fbc:id="G_PAS_chr2__2_0283" fbc:label="PAS_chr2__2_0283" fbc:name="PAS_chr2-2_0283" />
      <fbc:geneProduct fbc:id="G_PAS_chr2__2_0286" fbc:label="PAS_chr2__2_0286" fbc:name="PAS_chr2-2_0286" />
      <fbc:geneProduct fbc:id="G_PAS_chr2__2_0287" fbc:label="PAS_chr2__2_0287" fbc:name="PAS_chr2-2_0287" />
      <fbc:geneProduct fbc:id="G_PAS_chr2__2_0288" fbc:label="PAS_chr2__2_0288" fbc:name="PAS_chr2-2_0288" />
      <fbc:geneProduct fbc:id="G_PAS_chr2__2_0290" fbc:label="PAS_chr2__2_0290" fbc:name="PAS_chr2-2_0290" />
      <fbc:geneProduct fbc:id="G_PAS_chr2__2_0293" fbc:label="PAS_chr2__2_0293" fbc:name="PAS_chr2-2_0293" />
      <fbc:geneProduct fbc:id="G_PAS_chr2__2_0294" fbc:label="PAS_chr2__2_0294" fbc:name="PAS_chr2-2_0294" />
      <fbc:geneProduct fbc:id="G_PAS_chr2__2_0302" fbc:label="PAS_chr2__2_0302" fbc:name="PAS_chr2-2_0302" />
      <fbc:geneProduct fbc:id="G_PAS_chr2__2_0303" fbc:label="PAS_chr2__2_0303" fbc:name="PAS_chr2-2_0303" />
      <fbc:geneProduct fbc:id="G_PAS_chr2__2_0309" fbc:label="PAS_chr2__2_0309" fbc:name="PAS_chr2-2_0309" />
      <fbc:geneProduct fbc:id="G_PAS_chr2__2_0311" fbc:label="PAS_chr2__2_0311" fbc:name="PAS_chr2-2_0311" />
      <fbc:geneProduct fbc:id="G_PAS_chr2__2_0317" fbc:label="PAS_chr2__2_0317" fbc:name="PAS_chr2-2_0317" />
      <fbc:geneProduct fbc:id="G_PAS_chr2__2_0318" fbc:label="PAS_chr2__2_0318" fbc:name="PAS_chr2-2_0318" />
      <fbc:geneProduct fbc:id="G_PAS_chr2__2_0322" fbc:label="PAS_chr2__2_0322" fbc:name="PAS_chr2-2_0322" />
      <fbc:geneProduct fbc:id="G_PAS_chr2__2_0329" fbc:label="PAS_chr2__2_0329" fbc:name="PAS_chr2-2_0329" />
      <fbc:geneProduct fbc:id="G_PAS_chr2__2_0337" fbc:label="PAS_chr2__2_0337" fbc:name="PAS_chr2-2_0337" />
      <fbc:geneProduct fbc:id="G_PAS_chr2__2_0338" fbc:label="PAS_chr2__2_0338" fbc:name="PAS_chr2-2_0338" />
      <fbc:geneProduct fbc:id="G_PAS_chr2__2_0343" fbc:label="PAS_chr2__2_0343" fbc:name="PAS_chr2-2_0343" />
      <fbc:geneProduct fbc:id="G_PAS_chr2__2_0346" fbc:label="PAS_chr2__2_0346" fbc:name="PAS_chr2-2_0346" />
      <fbc:geneProduct fbc:id="G_PAS_chr2__2_0349" fbc:label="PAS_chr2__2_0349" fbc:name="PAS_chr2-2_0349" />
      <fbc:geneProduct fbc:id="G_PAS_chr2__2_0355" fbc:label="PAS_chr2__2_0355" fbc:name="PAS_chr2-2_0355" />
      <fbc:geneProduct fbc:id="G_PAS_chr2__2_0357" fbc:label="PAS_chr2__2_0357" fbc:name="PAS_chr2-2_0357" />
      <fbc:geneProduct fbc:id="G_PAS_chr2__2_0366" fbc:label="PAS_chr2__2_0366" fbc:name="PAS_chr2-2_0366" />
      <fbc:geneProduct fbc:id="G_PAS_chr2__2_0380" fbc:label="PAS_chr2__2_0380" fbc:name="PAS_chr2-2_0380" />
      <fbc:geneProduct fbc:id="G_PAS_chr2__2_0382" fbc:label="PAS_chr2__2_0382" fbc:name="PAS_chr2-2_0382" />
      <fbc:geneProduct fbc:id="G_PAS_chr2__2_0387" fbc:label="PAS_chr2__2_0387" fbc:name="PAS_chr2-2_0387" />
      <fbc:geneProduct fbc:id="G_PAS_chr2__2_0401" fbc:label="PAS_chr2__2_0401" fbc:name="PAS_chr2-2_0401" />
      <fbc:geneProduct fbc:id="G_PAS_chr2__2_0407" fbc:label="PAS_chr2__2_0407" fbc:name="PAS_chr2-2_0407" />
      <fbc:geneProduct fbc:id="G_PAS_chr2__2_0408" fbc:label="PAS_chr2__2_0408" fbc:name="PAS_chr2-2_0408" />
      <fbc:geneProduct fbc:id="G_PAS_chr2__2_0420" fbc:label="PAS_chr2__2_0420" fbc:name="PAS_chr2-2_0420" />
      <fbc:geneProduct fbc:id="G_PAS_chr2__2_0423" fbc:label="PAS_chr2__2_0423" fbc:name="PAS_chr2-2_0423" />
      <fbc:geneProduct fbc:id="G_PAS_chr2__2_0431" fbc:label="PAS_chr2__2_0431" fbc:name="PAS_chr2-2_0431" />
      <fbc:geneProduct fbc:id="G_PAS_chr2__2_0434" fbc:label="PAS_chr2__2_0434" fbc:name="PAS_chr2-2_0434" />
      <fbc:geneProduct fbc:id="G_PAS_chr2__2_0437" fbc:label="PAS_chr2__2_0437" fbc:name="PAS_chr2-2_0437" />
      <fbc:geneProduct fbc:id="G_PAS_chr2__2_0446" fbc:label="PAS_chr2__2_0446" fbc:name="PAS_chr2-2_0446" />
      <fbc:geneProduct fbc:id="G_PAS_chr2__2_0462" fbc:label="PAS_chr2__2_0462" fbc:name="PAS_chr2-2_0462" />
      <fbc:geneProduct fbc:id="G_PAS_chr2__2_0480" fbc:label="PAS_chr2__2_0480" fbc:name="PAS_chr2-2_0480" />
      <fbc:geneProduct fbc:id="G_PAS_chr2__2_0481" fbc:label="PAS_chr2__2_0481" fbc:name="PAS_chr2-2_0481" />
      <fbc:geneProduct fbc:id="G_PAS_chr2__2_0492" fbc:label="PAS_chr2__2_0492" fbc:name="PAS_chr2-2_0492" />
      <fbc:geneProduct fbc:id="G_PAS_chr2__2_0494" fbc:label="PAS_chr2__2_0494" fbc:name="PAS_chr2-2_0494" />
      <fbc:geneProduct fbc:id="G_PAS_chr2__2_0496" fbc:label="PAS_chr2__2_0496" fbc:name="PAS_chr2-2_0496" />
      <fbc:geneProduct fbc:id="G_PAS_chr3_0006" fbc:label="PAS_chr3_0006" fbc:name="PAS_chr3_0006" />
      <fbc:geneProduct fbc:id="G_PAS_chr3_0014" fbc:label="PAS_chr3_0014" fbc:name="PAS_chr3_0014" />
      <fbc:geneProduct fbc:id="G_PAS_chr3_0018" fbc:label="PAS_chr3_0018" fbc:name="PAS_chr3_0018" />
      <fbc:geneProduct fbc:id="G_PAS_chr3_0022" fbc:label="PAS_chr3_0022" fbc:name="PAS_chr3_0022" />
      <fbc:geneProduct fbc:id="G_PAS_chr3_0024" fbc:label="PAS_chr3_0024" fbc:name="PAS_chr3_0024" />
      <fbc:geneProduct fbc:id="G_PAS_chr3_0036" fbc:label="PAS_chr3_0036" fbc:name="PAS_chr3_0036" />
      <fbc:geneProduct fbc:id="G_PAS_chr3_0037" fbc:label="PAS_chr3_0037" fbc:name="PAS_chr3_0037" />
      <fbc:geneProduct fbc:id="G_PAS_chr3_0039" fbc:label="PAS_chr3_0039" fbc:name="PAS_chr3_0039" />
      <fbc:geneProduct fbc:id="G_PAS_chr3_0040" fbc:label="PAS_chr3_0040" fbc:name="PAS_chr3_0040" />
      <fbc:geneProduct fbc:id="G_PAS_chr3_0052" fbc:label="PAS_chr3_0052" fbc:name="PAS_chr3_0052" />
      <fbc:geneProduct fbc:id="G_PAS_chr3_0053" fbc:label="PAS_chr3_0053" fbc:name="PAS_chr3_0053" />
      <fbc:geneProduct fbc:id="G_PAS_chr3_0058" fbc:label="PAS_chr3_0058" fbc:name="PAS_chr3_0058" />
      <fbc:geneProduct fbc:id="G_PAS_chr3_0062" fbc:label="PAS_chr3_0062" fbc:name="PAS_chr3_0062" />
      <fbc:geneProduct fbc:id="G_PAS_chr3_0069" fbc:label="PAS_chr3_0069" fbc:name="PAS_chr3_0069" />
      <fbc:geneProduct fbc:id="G_PAS_chr3_0073" fbc:label="PAS_chr3_0073" fbc:name="PAS_chr3_0073" />
      <fbc:geneProduct fbc:id="G_PAS_chr3_0082" fbc:label="PAS_chr3_0082" fbc:name="PAS_chr3_0082" />
      <fbc:geneProduct fbc:id="G_PAS_chr3_0085" fbc:label="PAS_chr3_0085" fbc:name="PAS_chr3_0085" />
      <fbc:geneProduct fbc:id="G_PAS_chr3_0095" fbc:label="PAS_chr3_0095" fbc:name="PAS_chr3_0095" />
      <fbc:geneProduct fbc:id="G_PAS_chr3_0099" fbc:label="PAS_chr3_0099" fbc:name="PAS_chr3_0099" />
      <fbc:geneProduct fbc:id="G_PAS_chr3_0100" fbc:label="PAS_chr3_0100" fbc:name="PAS_chr3_0100" />
      <fbc:geneProduct fbc:id="G_PAS_chr3_0107" fbc:label="PAS_chr3_0107" fbc:name="PAS_chr3_0107" />
      <fbc:geneProduct fbc:id="G_PAS_chr3_0124" fbc:label="PAS_chr3_0124" fbc:name="PAS_chr3_0124" />
      <fbc:geneProduct fbc:id="G_PAS_chr3_0144" fbc:label="PAS_chr3_0144" fbc:name="PAS_chr3_0144" />
      <fbc:geneProduct fbc:id="G_PAS_chr3_0156" fbc:label="PAS_chr3_0156" fbc:name="PAS_chr3_0156" />
      <fbc:geneProduct fbc:id="G_PAS_chr3_0157" fbc:label="PAS_chr3_0157" fbc:name="PAS_chr3_0157" />
      <fbc:geneProduct fbc:id="G_PAS_chr3_0165" fbc:label="PAS_chr3_0165" fbc:name="PAS_chr3_0165" />
      <fbc:geneProduct fbc:id="G_PAS_chr3_0166" fbc:label="PAS_chr3_0166" fbc:name="PAS_chr3_0166" />
      <fbc:geneProduct fbc:id="G_PAS_chr3_0167" fbc:label="PAS_chr3_0167" fbc:name="PAS_chr3_0167" />
      <fbc:geneProduct fbc:id="G_PAS_chr3_0169" fbc:label="PAS_chr3_0169" fbc:name="PAS_chr3_0169" />
      <fbc:geneProduct fbc:id="G_PAS_chr3_0176" fbc:label="PAS_chr3_0176" fbc:name="PAS_chr3_0176" />
      <fbc:geneProduct fbc:id="G_PAS_chr3_0177" fbc:label="PAS_chr3_0177" fbc:name="PAS_chr3_0177" />
      <fbc:geneProduct fbc:id="G_PAS_chr3_0181" fbc:label="PAS_chr3_0181" fbc:name="PAS_chr3_0181" />
      <fbc:geneProduct fbc:id="G_PAS_chr3_0188" fbc:label="PAS_chr3_0188" fbc:name="PAS_chr3_0188" />
      <fbc:geneProduct fbc:id="G_PAS_chr3_0216" fbc:label="PAS_chr3_0216" fbc:name="PAS_chr3_0216" />
      <fbc:geneProduct fbc:id="G_PAS_chr3_0218" fbc:label="PAS_chr3_0218" fbc:name="PAS_chr3_0218" />
      <fbc:geneProduct fbc:id="G_PAS_chr3_0219" fbc:label="PAS_chr3_0219" fbc:name="PAS_chr3_0219" />
      <fbc:geneProduct fbc:id="G_PAS_chr3_0222" fbc:label="PAS_chr3_0222" fbc:name="PAS_chr3_0222" />
      <fbc:geneProduct fbc:id="G_PAS_chr3_0224" fbc:label="PAS_chr3_0224" fbc:name="PAS_chr3_0224" />
      <fbc:geneProduct fbc:id="G_PAS_chr3_0225" fbc:label="PAS_chr3_0225" fbc:name="PAS_chr3_0225" />
      <fbc:geneProduct fbc:id="G_PAS_chr3_0226" fbc:label="PAS_chr3_0226" fbc:name="PAS_chr3_0226" />
      <fbc:geneProduct fbc:id="G_PAS_chr3_0230" fbc:label="PAS_chr3_0230" fbc:name="PAS_chr3_0230" />
      <fbc:geneProduct fbc:id="G_PAS_chr3_0236" fbc:label="PAS_chr3_0236" fbc:name="PAS_chr3_0236" />
      <fbc:geneProduct fbc:id="G_PAS_chr3_0244" fbc:label="PAS_chr3_0244" fbc:name="PAS_chr3_0244" />
      <fbc:geneProduct fbc:id="G_PAS_chr3_0253" fbc:label="PAS_chr3_0253" fbc:name="PAS_chr3_0253" />
      <fbc:geneProduct fbc:id="G_PAS_chr3_0255" fbc:label="PAS_chr3_0255" fbc:name="PAS_chr3_0255" />
      <fbc:geneProduct fbc:id="G_PAS_chr3_0257" fbc:label="PAS_chr3_0257" fbc:name="PAS_chr3_0257" />
      <fbc:geneProduct fbc:id="G_PAS_chr3_0262" fbc:label="PAS_chr3_0262" fbc:name="PAS_chr3_0262" />
      <fbc:geneProduct fbc:id="G_PAS_chr3_0264" fbc:label="PAS_chr3_0264" fbc:name="PAS_chr3_0264" />
      <fbc:geneProduct fbc:id="G_PAS_chr3_0271" fbc:label="PAS_chr3_0271" fbc:name="PAS_chr3_0271" />
      <fbc:geneProduct fbc:id="G_PAS_chr3_0277" fbc:label="PAS_chr3_0277" fbc:name="PAS_chr3_0277" />
      <fbc:geneProduct fbc:id="G_PAS_chr3_0281" fbc:label="PAS_chr3_0281" fbc:name="PAS_chr3_0281" />
      <fbc:geneProduct fbc:id="G_PAS_chr3_0282" fbc:label="PAS_chr3_0282" fbc:name="PAS_chr3_0282" />
      <fbc:geneProduct fbc:id="G_PAS_chr3_0283" fbc:label="PAS_chr3_0283" fbc:name="PAS_chr3_0283" />
      <fbc:geneProduct fbc:id="G_PAS_chr3_0285" fbc:label="PAS_chr3_0285" fbc:name="PAS_chr3_0285" />
      <fbc:geneProduct fbc:id="G_PAS_chr3_0291" fbc:label="PAS_chr3_0291" fbc:name="PAS_chr3_0291" />
      <fbc:geneProduct fbc:id="G_PAS_chr3_0294" fbc:label="PAS_chr3_0294" fbc:name="PAS_chr3_0294" />
      <fbc:geneProduct fbc:id="G_PAS_chr3_0295" fbc:label="PAS_chr3_0295" fbc:name="PAS_chr3_0295" />
      <fbc:geneProduct fbc:id="G_PAS_chr3_0305" fbc:label="PAS_chr3_0305" fbc:name="PAS_chr3_0305" />
      <fbc:geneProduct fbc:id="G_PAS_chr3_0317" fbc:label="PAS_chr3_0317" fbc:name="PAS_chr3_0317" />
      <fbc:geneProduct fbc:id="G_PAS_chr3_0342" fbc:label="PAS_chr3_0342" fbc:name="PAS_chr3_0342" />
      <fbc:geneProduct fbc:id="G_PAS_chr3_0349" fbc:label="PAS_chr3_0349" fbc:name="PAS_chr3_0349" />
      <fbc:geneProduct fbc:id="G_PAS_chr3_0354" fbc:label="PAS_chr3_0354" fbc:name="PAS_chr3_0354" />
      <fbc:geneProduct fbc:id="G_PAS_chr3_0357" fbc:label="PAS_chr3_0357" fbc:name="PAS_chr3_0357" />
      <fbc:geneProduct fbc:id="G_PAS_chr3_0361" fbc:label="PAS_chr3_0361" fbc:name="PAS_chr3_0361" />
      <fbc:geneProduct fbc:id="G_PAS_chr3_0365" fbc:label="PAS_chr3_0365" fbc:name="PAS_chr3_0365" />
      <fbc:geneProduct fbc:id="G_PAS_chr3_0366" fbc:label="PAS_chr3_0366" fbc:name="PAS_chr3_0366" />
      <fbc:geneProduct fbc:id="G_PAS_chr3_0368" fbc:label="PAS_chr3_0368" fbc:name="PAS_chr3_0368" />
      <fbc:geneProduct fbc:id="G_PAS_chr3_0369" fbc:label="PAS_chr3_0369" fbc:name="PAS_chr3_0369" />
      <fbc:geneProduct fbc:id="G_PAS_chr3_0371" fbc:label="PAS_chr3_0371" fbc:name="PAS_chr3_0371" />
      <fbc:geneProduct fbc:id="G_PAS_chr3_0376" fbc:label="PAS_chr3_0376" fbc:name="PAS_chr3_0376" />
      <fbc:geneProduct fbc:id="G_PAS_chr3_0377" fbc:label="PAS_chr3_0377" fbc:name="PAS_chr3_0377" />
      <fbc:geneProduct fbc:id="G_PAS_chr3_0381" fbc:label="PAS_chr3_0381" fbc:name="PAS_chr3_0381" />
      <fbc:geneProduct fbc:id="G_PAS_chr3_0386" fbc:label="PAS_chr3_0386" fbc:name="PAS_chr3_0386" />
      <fbc:geneProduct fbc:id="G_PAS_chr3_0388" fbc:label="PAS_chr3_0388" fbc:name="PAS_chr3_0388" />
      <fbc:geneProduct fbc:id="G_PAS_chr3_0399" fbc:label="PAS_chr3_0399" fbc:name="PAS_chr3_0399" />
      <fbc:geneProduct fbc:id="G_PAS_chr3_0400" fbc:label="PAS_chr3_0400" fbc:name="PAS_chr3_0400" />
      <fbc:geneProduct fbc:id="G_PAS_chr3_0402" fbc:label="PAS_chr3_0402" fbc:name="PAS_chr3_0402" />
      <fbc:geneProduct fbc:id="G_PAS_chr3_0403" fbc:label="PAS_chr3_0403" fbc:name="PAS_chr3_0403" />
      <fbc:geneProduct fbc:id="G_PAS_chr3_0406" fbc:label="PAS_chr3_0406" fbc:name="PAS_chr3_0406" />
      <fbc:geneProduct fbc:id="G_PAS_chr3_0408" fbc:label="PAS_chr3_0408" fbc:name="PAS_chr3_0408" />
      <fbc:geneProduct fbc:id="G_PAS_chr3_0410" fbc:label="PAS_chr3_0410" fbc:name="PAS_chr3_0410" />
      <fbc:geneProduct fbc:id="G_PAS_chr3_0417" fbc:label="PAS_chr3_0417" fbc:name="PAS_chr3_0417" />
      <fbc:geneProduct fbc:id="G_PAS_chr3_0424" fbc:label="PAS_chr3_0424" fbc:name="PAS_chr3_0424" />
      <fbc:geneProduct fbc:id="G_PAS_chr3_0425" fbc:label="PAS_chr3_0425" fbc:name="PAS_chr3_0425" />
      <fbc:geneProduct fbc:id="G_PAS_chr3_0428" fbc:label="PAS_chr3_0428" fbc:name="PAS_chr3_0428" />
      <fbc:geneProduct fbc:id="G_PAS_chr3_0429" fbc:label="PAS_chr3_0429" fbc:name="PAS_chr3_0429" />
      <fbc:geneProduct fbc:id="G_PAS_chr3_0434" fbc:label="PAS_chr3_0434" fbc:name="PAS_chr3_0434" />
      <fbc:geneProduct fbc:id="G_PAS_chr3_0440" fbc:label="PAS_chr3_0440" fbc:name="PAS_chr3_0440" />
      <fbc:geneProduct fbc:id="G_PAS_chr3_0446" fbc:label="PAS_chr3_0446" fbc:name="PAS_chr3_0446" />
      <fbc:geneProduct fbc:id="G_PAS_chr3_0447" fbc:label="PAS_chr3_0447" fbc:name="PAS_chr3_0447" />
      <fbc:geneProduct fbc:id="G_PAS_chr3_0448" fbc:label="PAS_chr3_0448" fbc:name="PAS_chr3_0448" />
      <fbc:geneProduct fbc:id="G_PAS_chr3_0449" fbc:label="PAS_chr3_0449" fbc:name="PAS_chr3_0449" />
      <fbc:geneProduct fbc:id="G_PAS_chr3_0454" fbc:label="PAS_chr3_0454" fbc:name="PAS_chr3_0454" />
      <fbc:geneProduct fbc:id="G_PAS_chr3_0456" fbc:label="PAS_chr3_0456" fbc:name="PAS_chr3_0456" />
      <fbc:geneProduct fbc:id="G_PAS_chr3_0460" fbc:label="PAS_chr3_0460" fbc:name="PAS_chr3_0460" />
      <fbc:geneProduct fbc:id="G_PAS_chr3_0462" fbc:label="PAS_chr3_0462" fbc:name="PAS_chr3_0462" />
      <fbc:geneProduct fbc:id="G_PAS_chr3_0467" fbc:label="PAS_chr3_0467" fbc:name="PAS_chr3_0467" />
      <fbc:geneProduct fbc:id="G_PAS_chr3_0471" fbc:label="PAS_chr3_0471" fbc:name="PAS_chr3_0471" />
      <fbc:geneProduct fbc:id="G_PAS_chr3_0482" fbc:label="PAS_chr3_0482" fbc:name="PAS_chr3_0482" />
      <fbc:geneProduct fbc:id="G_PAS_chr3_0489" fbc:label="PAS_chr3_0489" fbc:name="PAS_chr3_0489" />
      <fbc:geneProduct fbc:id="G_PAS_chr3_0495" fbc:label="PAS_chr3_0495" fbc:name="PAS_chr3_0495" />
      <fbc:geneProduct fbc:id="G_PAS_chr3_0496" fbc:label="PAS_chr3_0496" fbc:name="PAS_chr3_0496" />
      <fbc:geneProduct fbc:id="G_PAS_chr3_0506" fbc:label="PAS_chr3_0506" fbc:name="PAS_chr3_0506" />
      <fbc:geneProduct fbc:id="G_PAS_chr3_0507" fbc:label="PAS_chr3_0507" fbc:name="PAS_chr3_0507" />
      <fbc:geneProduct fbc:id="G_PAS_chr3_0510" fbc:label="PAS_chr3_0510" fbc:name="PAS_chr3_0510" />
      <fbc:geneProduct fbc:id="G_PAS_chr3_0519" fbc:label="PAS_chr3_0519" fbc:name="PAS_chr3_0519" />
      <fbc:geneProduct fbc:id="G_PAS_chr3_0528" fbc:label="PAS_chr3_0528" fbc:name="PAS_chr3_0528" />
      <fbc:geneProduct fbc:id="G_PAS_chr3_0545" fbc:label="PAS_chr3_0545" fbc:name="PAS_chr3_0545" />
      <fbc:geneProduct fbc:id="G_PAS_chr3_0552" fbc:label="PAS_chr3_0552" fbc:name="PAS_chr3_0552" />
      <fbc:geneProduct fbc:id="G_PAS_chr3_0561" fbc:label="PAS_chr3_0561" fbc:name="PAS_chr3_0561" />
      <fbc:geneProduct fbc:id="G_PAS_chr3_0566" fbc:label="PAS_chr3_0566" fbc:name="PAS_chr3_0566" />
      <fbc:geneProduct fbc:id="G_PAS_chr3_0568" fbc:label="PAS_chr3_0568" fbc:name="PAS_chr3_0568" />
      <fbc:geneProduct fbc:id="G_PAS_chr3_0569" fbc:label="PAS_chr3_0569" fbc:name="PAS_chr3_0569" />
      <fbc:geneProduct fbc:id="G_PAS_chr3_0570" fbc:label="PAS_chr3_0570" fbc:name="PAS_chr3_0570" />
      <fbc:geneProduct fbc:id="G_PAS_chr3_0574" fbc:label="PAS_chr3_0574" fbc:name="PAS_chr3_0574" />
      <fbc:geneProduct fbc:id="G_PAS_chr3_0579" fbc:label="PAS_chr3_0579" fbc:name="PAS_chr3_0579" />
      <fbc:geneProduct fbc:id="G_PAS_chr3_0585" fbc:label="PAS_chr3_0585" fbc:name="PAS_chr3_0585" />
      <fbc:geneProduct fbc:id="G_PAS_chr3_0591" fbc:label="PAS_chr3_0591" fbc:name="PAS_chr3_0591" />
      <fbc:geneProduct fbc:id="G_PAS_chr3_0597" fbc:label="PAS_chr3_0597" fbc:name="PAS_chr3_0597" />
      <fbc:geneProduct fbc:id="G_PAS_chr3_0602" fbc:label="PAS_chr3_0602" fbc:name="PAS_chr3_0602" />
      <fbc:geneProduct fbc:id="G_PAS_chr3_0604" fbc:label="PAS_chr3_0604" fbc:name="PAS_chr3_0604" />
      <fbc:geneProduct fbc:id="G_PAS_chr3_0615" fbc:label="PAS_chr3_0615" fbc:name="PAS_chr3_0615" />
      <fbc:geneProduct fbc:id="G_PAS_chr3_0619" fbc:label="PAS_chr3_0619" fbc:name="PAS_chr3_0619" />
      <fbc:geneProduct fbc:id="G_PAS_chr3_0620" fbc:label="PAS_chr3_0620" fbc:name="PAS_chr3_0620" />
      <fbc:geneProduct fbc:id="G_PAS_chr3_0623" fbc:label="PAS_chr3_0623" fbc:name="PAS_chr3_0623" />
      <fbc:geneProduct fbc:id="G_PAS_chr3_0631" fbc:label="PAS_chr3_0631" fbc:name="PAS_chr3_0631" />
      <fbc:geneProduct fbc:id="G_PAS_chr3_0634" fbc:label="PAS_chr3_0634" fbc:name="PAS_chr3_0634" />
      <fbc:geneProduct fbc:id="G_PAS_chr3_0646" fbc:label="PAS_chr3_0646" fbc:name="PAS_chr3_0646" />
      <fbc:geneProduct fbc:id="G_PAS_chr3_0647" fbc:label="PAS_chr3_0647" fbc:name="PAS_chr3_0647" />
      <fbc:geneProduct fbc:id="G_PAS_chr3_0648" fbc:label="PAS_chr3_0648" fbc:name="PAS_chr3_0648" />
      <fbc:geneProduct fbc:id="G_PAS_chr3_0651" fbc:label="PAS_chr3_0651" fbc:name="PAS_chr3_0651" />
      <fbc:geneProduct fbc:id="G_PAS_chr3_0659" fbc:label="PAS_chr3_0659" fbc:name="PAS_chr3_0659" />
      <fbc:geneProduct fbc:id="G_PAS_chr3_0667" fbc:label="PAS_chr3_0667" fbc:name="PAS_chr3_0667" />
      <fbc:geneProduct fbc:id="G_PAS_chr3_0674" fbc:label="PAS_chr3_0674" fbc:name="PAS_chr3_0674" />
      <fbc:geneProduct fbc:id="G_PAS_chr3_0675" fbc:label="PAS_chr3_0675" fbc:name="PAS_chr3_0675" />
      <fbc:geneProduct fbc:id="G_PAS_chr3_0676" fbc:label="PAS_chr3_0676" fbc:name="PAS_chr3_0676" />
      <fbc:geneProduct fbc:id="G_PAS_chr3_0693" fbc:label="PAS_chr3_0693" fbc:name="PAS_chr3_0693" />
      <fbc:geneProduct fbc:id="G_PAS_chr3_0703" fbc:label="PAS_chr3_0703" fbc:name="PAS_chr3_0703" />
      <fbc:geneProduct fbc:id="G_PAS_chr3_0704" fbc:label="PAS_chr3_0704" fbc:name="PAS_chr3_0704" />
      <fbc:geneProduct fbc:id="G_PAS_chr3_0707" fbc:label="PAS_chr3_0707" fbc:name="PAS_chr3_0707" />
      <fbc:geneProduct fbc:id="G_PAS_chr3_0726" fbc:label="PAS_chr3_0726" fbc:name="PAS_chr3_0726" />
      <fbc:geneProduct fbc:id="G_PAS_chr3_0731" fbc:label="PAS_chr3_0731" fbc:name="PAS_chr3_0731" />
      <fbc:geneProduct fbc:id="G_PAS_chr3_0733" fbc:label="PAS_chr3_0733" fbc:name="PAS_chr3_0733" />
      <fbc:geneProduct fbc:id="G_PAS_chr3_0741" fbc:label="PAS_chr3_0741" fbc:name="PAS_chr3_0741" />
      <fbc:geneProduct fbc:id="G_PAS_chr3_0743" fbc:label="PAS_chr3_0743" fbc:name="PAS_chr3_0743" />
      <fbc:geneProduct fbc:id="G_PAS_chr3_0744" fbc:label="PAS_chr3_0744" fbc:name="PAS_chr3_0744" />
      <fbc:geneProduct fbc:id="G_PAS_chr3_0745" fbc:label="PAS_chr3_0745" fbc:name="PAS_chr3_0745" />
      <fbc:geneProduct fbc:id="G_PAS_chr3_0754" fbc:label="PAS_chr3_0754" fbc:name="PAS_chr3_0754" />
      <fbc:geneProduct fbc:id="G_PAS_chr3_0756" fbc:label="PAS_chr3_0756" fbc:name="PAS_chr3_0756" />
      <fbc:geneProduct fbc:id="G_PAS_chr3_0761" fbc:label="PAS_chr3_0761" fbc:name="PAS_chr3_0761" />
      <fbc:geneProduct fbc:id="G_PAS_chr3_0765" fbc:label="PAS_chr3_0765" fbc:name="PAS_chr3_0765" />
      <fbc:geneProduct fbc:id="G_PAS_chr3_0769" fbc:label="PAS_chr3_0769" fbc:name="PAS_chr3_0769" />
      <fbc:geneProduct fbc:id="G_PAS_chr3_0770" fbc:label="PAS_chr3_0770" fbc:name="PAS_chr3_0770" />
      <fbc:geneProduct fbc:id="G_PAS_chr3_0781" fbc:label="PAS_chr3_0781" fbc:name="PAS_chr3_0781" />
      <fbc:geneProduct fbc:id="G_PAS_chr3_0783" fbc:label="PAS_chr3_0783" fbc:name="PAS_chr3_0783" />
      <fbc:geneProduct fbc:id="G_PAS_chr3_0788" fbc:label="PAS_chr3_0788" fbc:name="PAS_chr3_0788" />
      <fbc:geneProduct fbc:id="G_PAS_chr3_0799" fbc:label="PAS_chr3_0799" fbc:name="PAS_chr3_0799" />
      <fbc:geneProduct fbc:id="G_PAS_chr3_0808" fbc:label="PAS_chr3_0808" fbc:name="PAS_chr3_0808" />
      <fbc:geneProduct fbc:id="G_PAS_chr3_0821" fbc:label="PAS_chr3_0821" fbc:name="PAS_chr3_0821" />
      <fbc:geneProduct fbc:id="G_PAS_chr3_0822" fbc:label="PAS_chr3_0822" fbc:name="PAS_chr3_0822" />
      <fbc:geneProduct fbc:id="G_PAS_chr3_0824" fbc:label="PAS_chr3_0824" fbc:name="PAS_chr3_0824" />
      <fbc:geneProduct fbc:id="G_PAS_chr3_0826" fbc:label="PAS_chr3_0826" fbc:name="PAS_chr3_0826" />
      <fbc:geneProduct fbc:id="G_PAS_chr3_0831" fbc:label="PAS_chr3_0831" fbc:name="PAS_chr3_0831" />
      <fbc:geneProduct fbc:id="G_PAS_chr3_0832" fbc:label="PAS_chr3_0832" fbc:name="PAS_chr3_0832" />
      <fbc:geneProduct fbc:id="G_PAS_chr3_0834" fbc:label="PAS_chr3_0834" fbc:name="PAS_chr3_0834" />
      <fbc:geneProduct fbc:id="G_PAS_chr3_0841" fbc:label="PAS_chr3_0841" fbc:name="PAS_chr3_0841" />
      <fbc:geneProduct fbc:id="G_PAS_chr3_0842" fbc:label="PAS_chr3_0842" fbc:name="PAS_chr3_0842" />
      <fbc:geneProduct fbc:id="G_PAS_chr3_0843" fbc:label="PAS_chr3_0843" fbc:name="PAS_chr3_0843" />
      <fbc:geneProduct fbc:id="G_PAS_chr3_0845" fbc:label="PAS_chr3_0845" fbc:name="PAS_chr3_0845" />
      <fbc:geneProduct fbc:id="G_PAS_chr3_0867" fbc:label="PAS_chr3_0867" fbc:name="PAS_chr3_0867" />
      <fbc:geneProduct fbc:id="G_PAS_chr3_0868" fbc:label="PAS_chr3_0868" fbc:name="PAS_chr3_0868" />
      <fbc:geneProduct fbc:id="G_PAS_chr3_0870" fbc:label="PAS_chr3_0870" fbc:name="PAS_chr3_0870" />
      <fbc:geneProduct fbc:id="G_PAS_chr3_0876" fbc:label="PAS_chr3_0876" fbc:name="PAS_chr3_0876" />
      <fbc:geneProduct fbc:id="G_PAS_chr3_0881" fbc:label="PAS_chr3_0881" fbc:name="PAS_chr3_0881" />
      <fbc:geneProduct fbc:id="G_PAS_chr3_0882" fbc:label="PAS_chr3_0882" fbc:name="PAS_chr3_0882" />
      <fbc:geneProduct fbc:id="G_PAS_chr3_0887" fbc:label="PAS_chr3_0887" fbc:name="PAS_chr3_0887" />
      <fbc:geneProduct fbc:id="G_PAS_chr3_0890" fbc:label="PAS_chr3_0890" fbc:name="PAS_chr3_0890" />
      <fbc:geneProduct fbc:id="G_PAS_chr3_0891" fbc:label="PAS_chr3_0891" fbc:name="PAS_chr3_0891" />
      <fbc:geneProduct fbc:id="G_PAS_chr3_0899" fbc:label="PAS_chr3_0899" fbc:name="PAS_chr3_0899" />
      <fbc:geneProduct fbc:id="G_PAS_chr3_0906" fbc:label="PAS_chr3_0906" fbc:name="PAS_chr3_0906" />
      <fbc:geneProduct fbc:id="G_PAS_chr3_0915" fbc:label="PAS_chr3_0915" fbc:name="PAS_chr3_0915" />
      <fbc:geneProduct fbc:id="G_PAS_chr3_0918" fbc:label="PAS_chr3_0918" fbc:name="PAS_chr3_0918" />
      <fbc:geneProduct fbc:id="G_PAS_chr3_0929" fbc:label="PAS_chr3_0929" fbc:name="PAS_chr3_0929" />
      <fbc:geneProduct fbc:id="G_PAS_chr3_0932" fbc:label="PAS_chr3_0932" fbc:name="PAS_chr3_0932" />
      <fbc:geneProduct fbc:id="G_PAS_chr3_0936" fbc:label="PAS_chr3_0936" fbc:name="PAS_chr3_0936" />
      <fbc:geneProduct fbc:id="G_PAS_chr3_0937" fbc:label="PAS_chr3_0937" fbc:name="PAS_chr3_0937" />
      <fbc:geneProduct fbc:id="G_PAS_chr3_0939" fbc:label="PAS_chr3_0939" fbc:name="PAS_chr3_0939" />
      <fbc:geneProduct fbc:id="G_PAS_chr3_0942" fbc:label="PAS_chr3_0942" fbc:name="PAS_chr3_0942" />
      <fbc:geneProduct fbc:id="G_PAS_chr3_0943" fbc:label="PAS_chr3_0943" fbc:name="PAS_chr3_0943" />
      <fbc:geneProduct fbc:id="G_PAS_chr3_0944" fbc:label="PAS_chr3_0944" fbc:name="PAS_chr3_0944" />
      <fbc:geneProduct fbc:id="G_PAS_chr3_0949" fbc:label="PAS_chr3_0949" fbc:name="PAS_chr3_0949" />
      <fbc:geneProduct fbc:id="G_PAS_chr3_0951" fbc:label="PAS_chr3_0951" fbc:name="PAS_chr3_0951" />
      <fbc:geneProduct fbc:id="G_PAS_chr3_0954" fbc:label="PAS_chr3_0954" fbc:name="PAS_chr3_0954" />
      <fbc:geneProduct fbc:id="G_PAS_chr3_0957" fbc:label="PAS_chr3_0957" fbc:name="PAS_chr3_0957" />
      <fbc:geneProduct fbc:id="G_PAS_chr3_0962" fbc:label="PAS_chr3_0962" fbc:name="PAS_chr3_0962" />
      <fbc:geneProduct fbc:id="G_PAS_chr3_0965" fbc:label="PAS_chr3_0965" fbc:name="PAS_chr3_0965" />
      <fbc:geneProduct fbc:id="G_PAS_chr3_0987" fbc:label="PAS_chr3_0987" fbc:name="PAS_chr3_0987" />
      <fbc:geneProduct fbc:id="G_PAS_chr3_0996" fbc:label="PAS_chr3_0996" fbc:name="PAS_chr3_0996" />
      <fbc:geneProduct fbc:id="G_PAS_chr3_0999" fbc:label="PAS_chr3_0999" fbc:name="PAS_chr3_0999" />
      <fbc:geneProduct fbc:id="G_PAS_chr3_1006" fbc:label="PAS_chr3_1006" fbc:name="PAS_chr3_1006" />
      <fbc:geneProduct fbc:id="G_PAS_chr3_1007" fbc:label="PAS_chr3_1007" fbc:name="PAS_chr3_1007" />
      <fbc:geneProduct fbc:id="G_PAS_chr3_1011" fbc:label="PAS_chr3_1011" fbc:name="PAS_chr3_1011" />
      <fbc:geneProduct fbc:id="G_PAS_chr3_1012" fbc:label="PAS_chr3_1012" fbc:name="PAS_chr3_1012" />
      <fbc:geneProduct fbc:id="G_PAS_chr3_1021" fbc:label="PAS_chr3_1021" fbc:name="PAS_chr3_1021" />
      <fbc:geneProduct fbc:id="G_PAS_chr3_1024" fbc:label="PAS_chr3_1024" fbc:name="PAS_chr3_1024" />
      <fbc:geneProduct fbc:id="G_PAS_chr3_1025" fbc:label="PAS_chr3_1025" fbc:name="PAS_chr3_1025" />
      <fbc:geneProduct fbc:id="G_PAS_chr3_1028" fbc:label="PAS_chr3_1028" fbc:name="PAS_chr3_1028" />
      <fbc:geneProduct fbc:id="G_PAS_chr3_1031" fbc:label="PAS_chr3_1031" fbc:name="PAS_chr3_1031" />
      <fbc:geneProduct fbc:id="G_PAS_chr3_1033" fbc:label="PAS_chr3_1033" fbc:name="PAS_chr3_1033" />
      <fbc:geneProduct fbc:id="G_PAS_chr3_1037" fbc:label="PAS_chr3_1037" fbc:name="PAS_chr3_1037" />
      <fbc:geneProduct fbc:id="G_PAS_chr3_1040" fbc:label="PAS_chr3_1040" fbc:name="PAS_chr3_1040" />
      <fbc:geneProduct fbc:id="G_PAS_chr3_1084" fbc:label="PAS_chr3_1084" fbc:name="PAS_chr3_1084" />
      <fbc:geneProduct fbc:id="G_PAS_chr3_1088" fbc:label="PAS_chr3_1088" fbc:name="PAS_chr3_1088" />
      <fbc:geneProduct fbc:id="G_PAS_chr3_1091" fbc:label="PAS_chr3_1091" fbc:name="PAS_chr3_1091" />
      <fbc:geneProduct fbc:id="G_PAS_chr3_1099" fbc:label="PAS_chr3_1099" fbc:name="PAS_chr3_1099" />
      <fbc:geneProduct fbc:id="G_PAS_chr3_1110" fbc:label="PAS_chr3_1110" fbc:name="PAS_chr3_1110" />
      <fbc:geneProduct fbc:id="G_PAS_chr3_1111" fbc:label="PAS_chr3_1111" fbc:name="PAS_chr3_1111" />
      <fbc:geneProduct fbc:id="G_PAS_chr3_1115" fbc:label="PAS_chr3_1115" fbc:name="PAS_chr3_1115" />
      <fbc:geneProduct fbc:id="G_PAS_chr3_1126" fbc:label="PAS_chr3_1126" fbc:name="PAS_chr3_1126" />
      <fbc:geneProduct fbc:id="G_PAS_chr3_1127" fbc:label="PAS_chr3_1127" fbc:name="PAS_chr3_1127" />
      <fbc:geneProduct fbc:id="G_PAS_chr3_1132" fbc:label="PAS_chr3_1132" fbc:name="PAS_chr3_1132" />
      <fbc:geneProduct fbc:id="G_PAS_chr3_1133" fbc:label="PAS_chr3_1133" fbc:name="PAS_chr3_1133" />
      <fbc:geneProduct fbc:id="G_PAS_chr3_1138" fbc:label="PAS_chr3_1138" fbc:name="PAS_chr3_1138" />
      <fbc:geneProduct fbc:id="G_PAS_chr3_1142" fbc:label="PAS_chr3_1142" fbc:name="PAS_chr3_1142" />
      <fbc:geneProduct fbc:id="G_PAS_chr3_1188" fbc:label="PAS_chr3_1188" fbc:name="PAS_chr3_1188" />
      <fbc:geneProduct fbc:id="G_PAS_chr3_1192" fbc:label="PAS_chr3_1192" fbc:name="PAS_chr3_1192" />
      <fbc:geneProduct fbc:id="G_PAS_chr3_1194" fbc:label="PAS_chr3_1194" fbc:name="PAS_chr3_1194" />
      <fbc:geneProduct fbc:id="G_PAS_chr3_1197" fbc:label="PAS_chr3_1197" fbc:name="PAS_chr3_1197" />
      <fbc:geneProduct fbc:id="G_PAS_chr3_1201" fbc:label="PAS_chr3_1201" fbc:name="PAS_chr3_1201" />
      <fbc:geneProduct fbc:id="G_PAS_chr3_1236" fbc:label="PAS_chr3_1236" fbc:name="PAS_chr3_1236" />
      <fbc:geneProduct fbc:id="G_PAS_chr3_1250" fbc:label="PAS_chr3_1250" fbc:name="PAS_chr3_1250" />
      <fbc:geneProduct fbc:id="G_PAS_chr3_1255" fbc:label="PAS_chr3_1255" fbc:name="PAS_chr3_1255" />
      <fbc:geneProduct fbc:id="G_PAS_chr4_0008" fbc:label="PAS_chr4_0008" fbc:name="PAS_chr4_0008" />
      <fbc:geneProduct fbc:id="G_PAS_chr4_0013" fbc:label="PAS_chr4_0013" fbc:name="PAS_chr4_0013" />
      <fbc:geneProduct fbc:id="G_PAS_chr4_0018" fbc:label="PAS_chr4_0018" fbc:name="PAS_chr4_0018" />
      <fbc:geneProduct fbc:id="G_PAS_chr4_0043" fbc:label="PAS_chr4_0043" fbc:name="PAS_chr4_0043" />
      <fbc:geneProduct fbc:id="G_PAS_chr4_0050" fbc:label="PAS_chr4_0050" fbc:name="PAS_chr4_0050" />
      <fbc:geneProduct fbc:id="G_PAS_chr4_0052" fbc:label="PAS_chr4_0052" fbc:name="PAS_chr4_0052" />
      <fbc:geneProduct fbc:id="G_PAS_chr4_0055" fbc:label="PAS_chr4_0055" fbc:name="PAS_chr4_0055" />
      <fbc:geneProduct fbc:id="G_PAS_chr4_0060" fbc:label="PAS_chr4_0060" fbc:name="PAS_chr4_0060" />
      <fbc:geneProduct fbc:id="G_PAS_chr4_0063" fbc:label="PAS_chr4_0063" fbc:name="PAS_chr4_0063" />
      <fbc:geneProduct fbc:id="G_PAS_chr4_0065" fbc:label="PAS_chr4_0065" fbc:name="PAS_chr4_0065" />
      <fbc:geneProduct fbc:id="G_PAS_chr4_0081" fbc:label="PAS_chr4_0081" fbc:name="PAS_chr4_0081" />
      <fbc:geneProduct fbc:id="G_PAS_chr4_0101" fbc:label="PAS_chr4_0101" fbc:name="PAS_chr4_0101" />
      <fbc:geneProduct fbc:id="G_PAS_chr4_0109" fbc:label="PAS_chr4_0109" fbc:name="PAS_chr4_0109" />
      <fbc:geneProduct fbc:id="G_PAS_chr4_0111" fbc:label="PAS_chr4_0111" fbc:name="PAS_chr4_0111" />
      <fbc:geneProduct fbc:id="G_PAS_chr4_0112" fbc:label="PAS_chr4_0112" fbc:name="PAS_chr4_0112" />
      <fbc:geneProduct fbc:id="G_PAS_chr4_0120" fbc:label="PAS_chr4_0120" fbc:name="PAS_chr4_0120" />
      <fbc:geneProduct fbc:id="G_PAS_chr4_0122" fbc:label="PAS_chr4_0122" fbc:name="PAS_chr4_0122" />
      <fbc:geneProduct fbc:id="G_PAS_chr4_0137" fbc:label="PAS_chr4_0137" fbc:name="PAS_chr4_0137" />
      <fbc:geneProduct fbc:id="G_PAS_chr4_0138" fbc:label="PAS_chr4_0138" fbc:name="PAS_chr4_0138" />
      <fbc:geneProduct fbc:id="G_PAS_chr4_0142" fbc:label="PAS_chr4_0142" fbc:name="PAS_chr4_0142" />
      <fbc:geneProduct fbc:id="G_PAS_chr4_0143" fbc:label="PAS_chr4_0143" fbc:name="PAS_chr4_0143" />
      <fbc:geneProduct fbc:id="G_PAS_chr4_0147" fbc:label="PAS_chr4_0147" fbc:name="PAS_chr4_0147" />
      <fbc:geneProduct fbc:id="G_PAS_chr4_0149" fbc:label="PAS_chr4_0149" fbc:name="PAS_chr4_0149" />
      <fbc:geneProduct fbc:id="G_PAS_chr4_0150" fbc:label="PAS_chr4_0150" fbc:name="PAS_chr4_0150" />
      <fbc:geneProduct fbc:id="G_PAS_chr4_0152" fbc:label="PAS_chr4_0152" fbc:name="PAS_chr4_0152" />
      <fbc:geneProduct fbc:id="G_PAS_chr4_0153" fbc:label="PAS_chr4_0153" fbc:name="PAS_chr4_0153" />
      <fbc:geneProduct fbc:id="G_PAS_chr4_0167" fbc:label="PAS_chr4_0167" fbc:name="PAS_chr4_0167" />
      <fbc:geneProduct fbc:id="G_PAS_chr4_0173" fbc:label="PAS_chr4_0173" fbc:name="PAS_chr4_0173" />
      <fbc:geneProduct fbc:id="G_PAS_chr4_0178" fbc:label="PAS_chr4_0178" fbc:name="PAS_chr4_0178" />
      <fbc:geneProduct fbc:id="G_PAS_chr4_0191" fbc:label="PAS_chr4_0191" fbc:name="PAS_chr4_0191" />
      <fbc:geneProduct fbc:id="G_PAS_chr4_0196" fbc:label="PAS_chr4_0196" fbc:name="PAS_chr4_0196" />
      <fbc:geneProduct fbc:id="G_PAS_chr4_0197" fbc:label="PAS_chr4_0197" fbc:name="PAS_chr4_0197" />
      <fbc:geneProduct fbc:id="G_PAS_chr4_0198" fbc:label="PAS_chr4_0198" fbc:name="PAS_chr4_0198" />
      <fbc:geneProduct fbc:id="G_PAS_chr4_0210" fbc:label="PAS_chr4_0210" fbc:name="PAS_chr4_0210" />
      <fbc:geneProduct fbc:id="G_PAS_chr4_0212" fbc:label="PAS_chr4_0212" fbc:name="PAS_chr4_0212" />
      <fbc:geneProduct fbc:id="G_PAS_chr4_0213" fbc:label="PAS_chr4_0213" fbc:name="PAS_chr4_0213" />
      <fbc:geneProduct fbc:id="G_PAS_chr4_0219" fbc:label="PAS_chr4_0219" fbc:name="PAS_chr4_0219" />
      <fbc:geneProduct fbc:id="G_PAS_chr4_0226" fbc:label="PAS_chr4_0226" fbc:name="PAS_chr4_0226" />
      <fbc:geneProduct fbc:id="G_PAS_chr4_0228" fbc:label="PAS_chr4_0228" fbc:name="PAS_chr4_0228" />
      <fbc:geneProduct fbc:id="G_PAS_chr4_0229" fbc:label="PAS_chr4_0229" fbc:name="PAS_chr4_0229" />
      <fbc:geneProduct fbc:id="G_PAS_chr4_0233" fbc:label="PAS_chr4_0233" fbc:name="PAS_chr4_0233" />
      <fbc:geneProduct fbc:id="G_PAS_chr4_0239" fbc:label="PAS_chr4_0239" fbc:name="PAS_chr4_0239" />
      <fbc:geneProduct fbc:id="G_PAS_chr4_0241" fbc:label="PAS_chr4_0241" fbc:name="PAS_chr4_0241" />
      <fbc:geneProduct fbc:id="G_PAS_chr4_0247" fbc:label="PAS_chr4_0247" fbc:name="PAS_chr4_0247" />
      <fbc:geneProduct fbc:id="G_PAS_chr4_0248" fbc:label="PAS_chr4_0248" fbc:name="PAS_chr4_0248" />
      <fbc:geneProduct fbc:id="G_PAS_chr4_0254" fbc:label="PAS_chr4_0254" fbc:name="PAS_chr4_0254" />
      <fbc:geneProduct fbc:id="G_PAS_chr4_0255" fbc:label="PAS_chr4_0255" fbc:name="PAS_chr4_0255" />
      <fbc:geneProduct fbc:id="G_PAS_chr4_0259" fbc:label="PAS_chr4_0259" fbc:name="PAS_chr4_0259" />
      <fbc:geneProduct fbc:id="G_PAS_chr4_0264" fbc:label="PAS_chr4_0264" fbc:name="PAS_chr4_0264" />
      <fbc:geneProduct fbc:id="G_PAS_chr4_0266" fbc:label="PAS_chr4_0266" fbc:name="PAS_chr4_0266" />
      <fbc:geneProduct fbc:id="G_PAS_chr4_0269" fbc:label="PAS_chr4_0269" fbc:name="PAS_chr4_0269" />
      <fbc:geneProduct fbc:id="G_PAS_chr4_0272" fbc:label="PAS_chr4_0272" fbc:name="PAS_chr4_0272" />
      <fbc:geneProduct fbc:id="G_PAS_chr4_0276" fbc:label="PAS_chr4_0276" fbc:name="PAS_chr4_0276" />
      <fbc:geneProduct fbc:id="G_PAS_chr4_0279" fbc:label="PAS_chr4_0279" fbc:name="PAS_chr4_0279" />
      <fbc:geneProduct fbc:id="G_PAS_chr4_0280" fbc:label="PAS_chr4_0280" fbc:name="PAS_chr4_0280" />
      <fbc:geneProduct fbc:id="G_PAS_chr4_0285" fbc:label="PAS_chr4_0285" fbc:name="PAS_chr4_0285" />
      <fbc:geneProduct fbc:id="G_PAS_chr4_0294" fbc:label="PAS_chr4_0294" fbc:name="PAS_chr4_0294" />
      <fbc:geneProduct fbc:id="G_PAS_chr4_0300" fbc:label="PAS_chr4_0300" fbc:name="PAS_chr4_0300" />
      <fbc:geneProduct fbc:id="G_PAS_chr4_0302" fbc:label="PAS_chr4_0302" fbc:name="PAS_chr4_0302" />
      <fbc:geneProduct fbc:id="G_PAS_chr4_0308" fbc:label="PAS_chr4_0308" fbc:name="PAS_chr4_0308" />
      <fbc:geneProduct fbc:id="G_PAS_chr4_0311" fbc:label="PAS_chr4_0311" fbc:name="PAS_chr4_0311" />
      <fbc:geneProduct fbc:id="G_PAS_chr4_0314" fbc:label="PAS_chr4_0314" fbc:name="PAS_chr4_0314" />
      <fbc:geneProduct fbc:id="G_PAS_chr4_0323" fbc:label="PAS_chr4_0323" fbc:name="PAS_chr4_0323" />
      <fbc:geneProduct fbc:id="G_PAS_chr4_0330" fbc:label="PAS_chr4_0330" fbc:name="PAS_chr4_0330" />
      <fbc:geneProduct fbc:id="G_PAS_chr4_0335" fbc:label="PAS_chr4_0335" fbc:name="PAS_chr4_0335" />
      <fbc:geneProduct fbc:id="G_PAS_chr4_0336" fbc:label="PAS_chr4_0336" fbc:name="PAS_chr4_0336" />
      <fbc:geneProduct fbc:id="G_PAS_chr4_0337" fbc:label="PAS_chr4_0337" fbc:name="PAS_chr4_0337" />
      <fbc:geneProduct fbc:id="G_PAS_chr4_0338" fbc:label="PAS_chr4_0338" fbc:name="PAS_chr4_0338" />
      <fbc:geneProduct fbc:id="G_PAS_chr4_0342" fbc:label="PAS_chr4_0342" fbc:name="PAS_chr4_0342" />
      <fbc:geneProduct fbc:id="G_PAS_chr4_0343" fbc:label="PAS_chr4_0343" fbc:name="PAS_chr4_0343" />
      <fbc:geneProduct fbc:id="G_PAS_chr4_0344" fbc:label="PAS_chr4_0344" fbc:name="PAS_chr4_0344" />
      <fbc:geneProduct fbc:id="G_PAS_chr4_0347" fbc:label="PAS_chr4_0347" fbc:name="PAS_chr4_0347" />
      <fbc:geneProduct fbc:id="G_PAS_chr4_0352" fbc:label="PAS_chr4_0352" fbc:name="PAS_chr4_0352" />
      <fbc:geneProduct fbc:id="G_PAS_chr4_0355" fbc:label="PAS_chr4_0355" fbc:name="PAS_chr4_0355" />
      <fbc:geneProduct fbc:id="G_PAS_chr4_0356" fbc:label="PAS_chr4_0356" fbc:name="PAS_chr4_0356" />
      <fbc:geneProduct fbc:id="G_PAS_chr4_0368" fbc:label="PAS_chr4_0368" fbc:name="PAS_chr4_0368" />
      <fbc:geneProduct fbc:id="G_PAS_chr4_0369" fbc:label="PAS_chr4_0369" fbc:name="PAS_chr4_0369" />
      <fbc:geneProduct fbc:id="G_PAS_chr4_0387" fbc:label="PAS_chr4_0387" fbc:name="PAS_chr4_0387" />
      <fbc:geneProduct fbc:id="G_PAS_chr4_0393" fbc:label="PAS_chr4_0393" fbc:name="PAS_chr4_0393" />
      <fbc:geneProduct fbc:id="G_PAS_chr4_0398" fbc:label="PAS_chr4_0398" fbc:name="PAS_chr4_0398" />
      <fbc:geneProduct fbc:id="G_PAS_chr4_0401" fbc:label="PAS_chr4_0401" fbc:name="PAS_chr4_0401" />
      <fbc:geneProduct fbc:id="G_PAS_chr4_0405" fbc:label="PAS_chr4_0405" fbc:name="PAS_chr4_0405" />
      <fbc:geneProduct fbc:id="G_PAS_chr4_0408" fbc:label="PAS_chr4_0408" fbc:name="PAS_chr4_0408" />
      <fbc:geneProduct fbc:id="G_PAS_chr4_0415" fbc:label="PAS_chr4_0415" fbc:name="PAS_chr4_0415" />
      <fbc:geneProduct fbc:id="G_PAS_chr4_0416" fbc:label="PAS_chr4_0416" fbc:name="PAS_chr4_0416" />
      <fbc:geneProduct fbc:id="G_PAS_chr4_0418" fbc:label="PAS_chr4_0418" fbc:name="PAS_chr4_0418" />
      <fbc:geneProduct fbc:id="G_PAS_chr4_0419" fbc:label="PAS_chr4_0419" fbc:name="PAS_chr4_0419" />
      <fbc:geneProduct fbc:id="G_PAS_chr4_0422" fbc:label="PAS_chr4_0422" fbc:name="PAS_chr4_0422" />
      <fbc:geneProduct fbc:id="G_PAS_chr4_0437" fbc:label="PAS_chr4_0437" fbc:name="PAS_chr4_0437" />
      <fbc:geneProduct fbc:id="G_PAS_chr4_0439" fbc:label="PAS_chr4_0439" fbc:name="PAS_chr4_0439" />
      <fbc:geneProduct fbc:id="G_PAS_chr4_0449" fbc:label="PAS_chr4_0449" fbc:name="PAS_chr4_0449" />
      <fbc:geneProduct fbc:id="G_PAS_chr4_0450" fbc:label="PAS_chr4_0450" fbc:name="PAS_chr4_0450" />
      <fbc:geneProduct fbc:id="G_PAS_chr4_0451" fbc:label="PAS_chr4_0451" fbc:name="PAS_chr4_0451" />
      <fbc:geneProduct fbc:id="G_PAS_chr4_0470" fbc:label="PAS_chr4_0470" fbc:name="PAS_chr4_0470" />
      <fbc:geneProduct fbc:id="G_PAS_chr4_0471" fbc:label="PAS_chr4_0471" fbc:name="PAS_chr4_0471" />
      <fbc:geneProduct fbc:id="G_PAS_chr4_0477" fbc:label="PAS_chr4_0477" fbc:name="PAS_chr4_0477" />
      <fbc:geneProduct fbc:id="G_PAS_chr4_0478" fbc:label="PAS_chr4_0478" fbc:name="PAS_chr4_0478" />
      <fbc:geneProduct fbc:id="G_PAS_chr4_0511" fbc:label="PAS_chr4_0511" fbc:name="PAS_chr4_0511" />
      <fbc:geneProduct fbc:id="G_PAS_chr4_0522" fbc:label="PAS_chr4_0522" fbc:name="PAS_chr4_0522" />
      <fbc:geneProduct fbc:id="G_PAS_chr4_0535" fbc:label="PAS_chr4_0535" fbc:name="PAS_chr4_0535" />
      <fbc:geneProduct fbc:id="G_PAS_chr4_0544" fbc:label="PAS_chr4_0544" fbc:name="PAS_chr4_0544" />
      <fbc:geneProduct fbc:id="G_PAS_chr4_0552" fbc:label="PAS_chr4_0552" fbc:name="PAS_chr4_0552" />
      <fbc:geneProduct fbc:id="G_PAS_chr4_0576" fbc:label="PAS_chr4_0576" fbc:name="PAS_chr4_0576" />
      <fbc:geneProduct fbc:id="G_PAS_chr4_0579" fbc:label="PAS_chr4_0579" fbc:name="PAS_chr4_0579" />
      <fbc:geneProduct fbc:id="G_PAS_chr4_0580" fbc:label="PAS_chr4_0580" fbc:name="PAS_chr4_0580" />
      <fbc:geneProduct fbc:id="G_PAS_chr4_0587" fbc:label="PAS_chr4_0587" fbc:name="PAS_chr4_0587" />
      <fbc:geneProduct fbc:id="G_PAS_chr4_0592" fbc:label="PAS_chr4_0592" fbc:name="PAS_chr4_0592" />
      <fbc:geneProduct fbc:id="G_PAS_chr4_0593" fbc:label="PAS_chr4_0593" fbc:name="PAS_chr4_0593" />
      <fbc:geneProduct fbc:id="G_PAS_chr4_0598" fbc:label="PAS_chr4_0598" fbc:name="PAS_chr4_0598" />
      <fbc:geneProduct fbc:id="G_PAS_chr4_0610" fbc:label="PAS_chr4_0610" fbc:name="PAS_chr4_0610" />
      <fbc:geneProduct fbc:id="G_PAS_chr4_0613" fbc:label="PAS_chr4_0613" fbc:name="PAS_chr4_0613" />
      <fbc:geneProduct fbc:id="G_PAS_chr4_0621" fbc:label="PAS_chr4_0621" fbc:name="PAS_chr4_0621" />
      <fbc:geneProduct fbc:id="G_PAS_chr4_0624" fbc:label="PAS_chr4_0624" fbc:name="PAS_chr4_0624" />
      <fbc:geneProduct fbc:id="G_PAS_chr4_0645" fbc:label="PAS_chr4_0645" fbc:name="PAS_chr4_0645" />
      <fbc:geneProduct fbc:id="G_PAS_chr4_0648" fbc:label="PAS_chr4_0648" fbc:name="PAS_chr4_0648" />
      <fbc:geneProduct fbc:id="G_PAS_chr4_0662" fbc:label="PAS_chr4_0662" fbc:name="PAS_chr4_0662" />
      <fbc:geneProduct fbc:id="G_PAS_chr4_0664" fbc:label="PAS_chr4_0664" fbc:name="PAS_chr4_0664" />
      <fbc:geneProduct fbc:id="G_PAS_chr4_0665" fbc:label="PAS_chr4_0665" fbc:name="PAS_chr4_0665" />
      <fbc:geneProduct fbc:id="G_PAS_chr4_0674" fbc:label="PAS_chr4_0674" fbc:name="PAS_chr4_0674" />
      <fbc:geneProduct fbc:id="G_PAS_chr4_0677" fbc:label="PAS_chr4_0677" fbc:name="PAS_chr4_0677" />
      <fbc:geneProduct fbc:id="G_PAS_chr4_0684" fbc:label="PAS_chr4_0684" fbc:name="PAS_chr4_0684" />
      <fbc:geneProduct fbc:id="G_PAS_chr4_0688" fbc:label="PAS_chr4_0688" fbc:name="PAS_chr4_0688" />
      <fbc:geneProduct fbc:id="G_PAS_chr4_0691" fbc:label="PAS_chr4_0691" fbc:name="PAS_chr4_0691" />
      <fbc:geneProduct fbc:id="G_PAS_chr4_0692" fbc:label="PAS_chr4_0692" fbc:name="PAS_chr4_0692" />
      <fbc:geneProduct fbc:id="G_PAS_chr4_0697" fbc:label="PAS_chr4_0697" fbc:name="PAS_chr4_0697" />
      <fbc:geneProduct fbc:id="G_PAS_chr4_0700" fbc:label="PAS_chr4_0700" fbc:name="PAS_chr4_0700" />
      <fbc:geneProduct fbc:id="G_PAS_chr4_0703" fbc:label="PAS_chr4_0703" fbc:name="PAS_chr4_0703" />
      <fbc:geneProduct fbc:id="G_PAS_chr4_0705" fbc:label="PAS_chr4_0705" fbc:name="PAS_chr4_0705" />
      <fbc:geneProduct fbc:id="G_PAS_chr4_0709" fbc:label="PAS_chr4_0709" fbc:name="PAS_chr4_0709" />
      <fbc:geneProduct fbc:id="G_PAS_chr4_0712" fbc:label="PAS_chr4_0712" fbc:name="PAS_chr4_0712" />
      <fbc:geneProduct fbc:id="G_PAS_chr4_0730" fbc:label="PAS_chr4_0730" fbc:name="PAS_chr4_0730" />
      <fbc:geneProduct fbc:id="G_PAS_chr4_0731" fbc:label="PAS_chr4_0731" fbc:name="PAS_chr4_0731" />
      <fbc:geneProduct fbc:id="G_PAS_chr4_0732" fbc:label="PAS_chr4_0732" fbc:name="PAS_chr4_0732" />
      <fbc:geneProduct fbc:id="G_PAS_chr4_0733" fbc:label="PAS_chr4_0733" fbc:name="PAS_chr4_0733" />
      <fbc:geneProduct fbc:id="G_PAS_chr4_0735" fbc:label="PAS_chr4_0735" fbc:name="PAS_chr4_0735" />
      <fbc:geneProduct fbc:id="G_PAS_chr4_0736" fbc:label="PAS_chr4_0736" fbc:name="PAS_chr4_0736" />
      <fbc:geneProduct fbc:id="G_PAS_chr4_0737" fbc:label="PAS_chr4_0737" fbc:name="PAS_chr4_0737" />
      <fbc:geneProduct fbc:id="G_PAS_chr4_0743" fbc:label="PAS_chr4_0743" fbc:name="PAS_chr4_0743" />
      <fbc:geneProduct fbc:id="G_PAS_chr4_0744" fbc:label="PAS_chr4_0744" fbc:name="PAS_chr4_0744" />
      <fbc:geneProduct fbc:id="G_PAS_chr4_0777" fbc:label="PAS_chr4_0777" fbc:name="PAS_chr4_0777" />
      <fbc:geneProduct fbc:id="G_PAS_chr4_0780" fbc:label="PAS_chr4_0780" fbc:name="PAS_chr4_0780" />
      <fbc:geneProduct fbc:id="G_PAS_chr4_0783" fbc:label="PAS_chr4_0783" fbc:name="PAS_chr4_0783" />
      <fbc:geneProduct fbc:id="G_PAS_chr4_0785" fbc:label="PAS_chr4_0785" fbc:name="PAS_chr4_0785" />
      <fbc:geneProduct fbc:id="G_PAS_chr4_0786" fbc:label="PAS_chr4_0786" fbc:name="PAS_chr4_0786" />
      <fbc:geneProduct fbc:id="G_PAS_chr4_0788" fbc:label="PAS_chr4_0788" fbc:name="PAS_chr4_0788" />
      <fbc:geneProduct fbc:id="G_PAS_chr4_0790" fbc:label="PAS_chr4_0790" fbc:name="PAS_chr4_0790" />
      <fbc:geneProduct fbc:id="G_PAS_chr4_0795" fbc:label="PAS_chr4_0795" fbc:name="PAS_chr4_0795" />
      <fbc:geneProduct fbc:id="G_PAS_chr4_0806" fbc:label="PAS_chr4_0806" fbc:name="PAS_chr4_0806" />
      <fbc:geneProduct fbc:id="G_PAS_chr4_0815" fbc:label="PAS_chr4_0815" fbc:name="PAS_chr4_0815" />
      <fbc:geneProduct fbc:id="G_PAS_chr4_0816" fbc:label="PAS_chr4_0816" fbc:name="PAS_chr4_0816" />
      <fbc:geneProduct fbc:id="G_PAS_chr4_0818" fbc:label="PAS_chr4_0818" fbc:name="PAS_chr4_0818" />
      <fbc:geneProduct fbc:id="G_PAS_chr4_0819" fbc:label="PAS_chr4_0819" fbc:name="PAS_chr4_0819" />
      <fbc:geneProduct fbc:id="G_PAS_chr4_0821" fbc:label="PAS_chr4_0821" fbc:name="PAS_chr4_0821" />
      <fbc:geneProduct fbc:id="G_PAS_chr4_0826" fbc:label="PAS_chr4_0826" fbc:name="PAS_chr4_0826" />
      <fbc:geneProduct fbc:id="G_PAS_chr4_0830" fbc:label="PAS_chr4_0830" fbc:name="PAS_chr4_0830" />
      <fbc:geneProduct fbc:id="G_PAS_chr4_0842" fbc:label="PAS_chr4_0842" fbc:name="PAS_chr4_0842" />
      <fbc:geneProduct fbc:id="G_PAS_chr4_0847" fbc:label="PAS_chr4_0847" fbc:name="PAS_chr4_0847" />
      <fbc:geneProduct fbc:id="G_PAS_chr4_0865" fbc:label="PAS_chr4_0865" fbc:name="PAS_chr4_0865" />
      <fbc:geneProduct fbc:id="G_PAS_chr4_0874" fbc:label="PAS_chr4_0874" fbc:name="PAS_chr4_0874" />
      <fbc:geneProduct fbc:id="G_PAS_chr4_0877" fbc:label="PAS_chr4_0877" fbc:name="PAS_chr4_0877" />
      <fbc:geneProduct fbc:id="G_PAS_chr4_0906" fbc:label="PAS_chr4_0906" fbc:name="PAS_chr4_0906" />
      <fbc:geneProduct fbc:id="G_PAS_chr4_0907" fbc:label="PAS_chr4_0907" fbc:name="PAS_chr4_0907" />
      <fbc:geneProduct fbc:id="G_PAS_chr4_0912" fbc:label="PAS_chr4_0912" fbc:name="PAS_chr4_0912" />
      <fbc:geneProduct fbc:id="G_PAS_chr4_0925" fbc:label="PAS_chr4_0925" fbc:name="PAS_chr4_0925" />
      <fbc:geneProduct fbc:id="G_PAS_chr4_0953" fbc:label="PAS_chr4_0953" fbc:name="PAS_chr4_0953" />
      <fbc:geneProduct fbc:id="G_PAS_chr4_0968" fbc:label="PAS_chr4_0968" fbc:name="PAS_chr4_0968" />
      <fbc:geneProduct fbc:id="G_PAS_chr4_0974" fbc:label="PAS_chr4_0974" fbc:name="PAS_chr4_0974" />
      <fbc:geneProduct fbc:id="G_PAS_chr4_0988" fbc:label="PAS_chr4_0988" fbc:name="PAS_chr4_0988" />
      <fbc:geneProduct fbc:id="G_PAS_chr4_0990" fbc:label="PAS_chr4_0990" fbc:name="PAS_chr4_0990" />
      <fbc:geneProduct fbc:id="G_PAS_chr4_0994" fbc:label="PAS_chr4_0994" fbc:name="PAS_chr4_0994" />
      <fbc:geneProduct fbc:id="G_PAS_chr4_0996" fbc:label="PAS_chr4_0996" fbc:name="PAS_chr4_0996" />
      <fbc:geneProduct fbc:id="G_Q9C1Z1_PICPA" fbc:label="Q9C1Z1_PICPA" fbc:name="Q9C1Z1_PICPA" />
    </fbc:listOfGeneProducts>
    <listOfReactions>
      <reaction fast="false" id="R_r146" name="D-glyceraldehyde-3-phosphate:NAD+ oxidoreductase (phosphorylating)" reversible="true" fbc:lowerFluxBound="cobra_default_lb" fbc:upperFluxBound="cobra_default_ub">
        <listOfReactants>
          <speciesReference constant="true" species="M_m13" stoichiometry="1" />
          <speciesReference constant="true" species="M_m7" stoichiometry="1" />
          <speciesReference constant="true" species="M_m12" stoichiometry="1" />
        </listOfReactants>
        <listOfProducts>
          <speciesReference constant="true" species="M_m16" stoichiometry="1" />
          <speciesReference constant="true" species="M_m15" stoichiometry="1" />
          <speciesReference constant="true" species="M_m14" stoichiometry="1" />
        </listOfProducts>
        <fbc:geneProductAssociation>
          <fbc:geneProductRef fbc:geneProduct="G_PAS_chr2__1_0437" />
        </fbc:geneProductAssociation>
      </reaction>
      <reaction fast="false" id="R_r552" name="ATP:alpha-D-glucose 6-phosphotransferase" reversible="false" fbc:lowerFluxBound="cobra_0_bound" fbc:upperFluxBound="cobra_default_ub">
        <listOfReactants>
          <speciesReference constant="true" species="M_m2" stoichiometry="1" />
          <speciesReference constant="true" species="M_m1" stoichiometry="1" />
        </listOfReactants>
        <listOfProducts>
          <speciesReference constant="true" species="M_m3" stoichiometry="1" />
          <speciesReference constant="true" species="M_m4" stoichiometry="1" />
        </listOfProducts>
        <fbc:geneProductAssociation>
          <fbc:or>
            <fbc:geneProductRef fbc:geneProduct="G_PAS_chr3_1192" />
            <fbc:geneProductRef fbc:geneProduct="G_PAS_chr4_0624" />
            <fbc:geneProductRef fbc:geneProduct="G_PAS_chr1__4_0447" />
            <fbc:geneProductRef fbc:geneProduct="G_PAS_chr1__4_0561" />
          </fbc:or>
        </fbc:geneProductAssociation>
      </reaction>
      <reaction fast="false" id="R_r557" name="ATP:D-fructose-6-phosphate 1-phosphotransferase" reversible="false" fbc:lowerFluxBound="cobra_0_bound" fbc:upperFluxBound="cobra_default_ub">
        <listOfReactants>
          <speciesReference constant="true" species="M_m1" stoichiometry="1" />
          <speciesReference constant="true" species="M_m9" stoichiometry="1" />
        </listOfReactants>
        <listOfProducts>
          <speciesReference constant="true" species="M_m3" stoichiometry="1" />
          <speciesReference constant="true" species="M_m10" stoichiometry="1" />
        </listOfProducts>
        <fbc:geneProductAssociation>
          <fbc:and>
            <fbc:geneProductRef fbc:geneProduct="G_PAS_chr1__4_0047" />
            <fbc:geneProductRef fbc:geneProduct="G_PAS_chr2__1_0402" />
            <fbc:geneProductRef fbc:geneProduct="G_PAS_chr4_0308" />
          </fbc:and>
        </fbc:geneProductAssociation>
      </reaction>
      <reaction fast="false" id="R_r576" name="ATP:pyruvate 2-O-phosphotransferase" reversible="false" fbc:lowerFluxBound="cobra_0_bound" fbc:upperFluxBound="cobra_default_ub">
        <listOfReactants>
          <speciesReference constant="true" species="M_m3" stoichiometry="1" />
          <speciesReference constant="true" species="M_m19" stoichiometry="1" />
        </listOfReactants>
        <listOfProducts>
          <speciesReference constant="true" species="M_m1" stoichiometry="1" />
          <speciesReference constant="true" species="M_m20" stoichiometry="1" />
        </listOfProducts>
        <fbc:geneProductAssociation>
          <fbc:geneProductRef fbc:geneProduct="G_PAS_chr2__1_0769" />
        </fbc:geneProductAssociation>
      </reaction>
      <reaction fast="false" id="R_r596" name="ATP:3-phospho-D-glycerate 1-phosphotransferase" reversible="true" fbc:lowerFluxBound="cobra_default_lb" fbc:upperFluxBound="cobra_default_ub">
        <listOfReactants>
          <speciesReference constant="true" species="M_m17" stoichiometry="1" />
          <speciesReference constant="true" species="M_m1" stoichiometry="1" />
        </listOfReactants>
        <listOfProducts>
          <speciesReference constant="true" species="M_m3" stoichiometry="1" />
          <speciesReference constant="true" species="M_m14" stoichiometry="1" />
        </listOfProducts>
        <fbc:geneProductAssociation>
          <fbc:geneProductRef fbc:geneProduct="G_PAS_chr1__4_0292" />
        </fbc:geneProductAssociation>
      </reaction>
      <reaction fast="false" id="R_r706" name="beta-D-Fructose 1,6-bisphosphate 1-phosphohydrolase" reversible="false" fbc:lowerFluxBound="cobra_0_bound" fbc:upperFluxBound="cobra_default_ub">
        <listOfReactants>
          <speciesReference constant="true" species="M_m5" stoichiometry="1" />
          <speciesReference constant="true" species="M_m10" stoichiometry="1" />
        </listOfReactants>
        <listOfProducts>
          <speciesReference constant="true" species="M_m9" stoichiometry="1" />
          <speciesReference constant="true" species="M_m7" stoichiometry="1" />
        </listOfProducts>
        <fbc:geneProductAssociation>
          <fbc:geneProductRef fbc:geneProduct="G_PAS_chr3_0868" />
        </fbc:geneProductAssociation>
      </reaction>
      <reaction fast="false" id="R_r736" name="D-Glucose-6-phosphate phosphohydrolase" reversible="false" fbc:lowerFluxBound="cobra_0_bound" fbc:upperFluxBound="cobra_default_ub">
        <listOfReactants>
          <speciesReference constant="true" species="M_m5" stoichiometry="1" />
          <speciesReference constant="true" species="M_m4" stoichiometry="1" />
        </listOfReactants>
        <listOfProducts>
          <speciesReference constant="true" species="M_m7" stoichiometry="1" />
          <speciesReference constant="true" species="M_m6" stoichiometry="1" />
        </listOfProducts>
      </reaction>
      <reaction fast="false" id="R_r872" name="beta-D-fructose-1,6-bisphosphate D-glyceraldehyde-3-phosphate-lyase" reversible="true" fbc:lowerFluxBound="cobra_default_lb" fbc:upperFluxBound="cobra_default_ub">
        <listOfReactants>
          <speciesReference constant="true" species="M_m10" stoichiometry="1" />
        </listOfReactants>
        <listOfProducts>
          <speciesReference constant="true" species="M_m12" stoichiometry="1" />
          <speciesReference constant="true" species="M_m11" stoichiometry="1" />
        </listOfProducts>
        <fbc:geneProductAssociation>
          <fbc:or>
            <fbc:geneProductRef fbc:geneProduct="G_PAS_chr1__1_0072" />
            <fbc:geneProductRef fbc:geneProduct="G_PAS_chr1__1_0319" />
          </fbc:or>
        </fbc:geneProductAssociation>
      </reaction>
      <reaction fast="false" id="R_r891" name="2-phospho-D-glycerate hydro-lyase (phosphoenolpyruvate-forming)" reversible="true" fbc:lowerFluxBound="cobra_default_lb" fbc:upperFluxBound="cobra_default_ub">
        <listOfReactants>
          <speciesReference constant="true" species="M_m18" stoichiometry="1" />
        </listOfReactants>
        <listOfProducts>
          <speciesReference constant="true" species="M_m5" stoichiometry="1" />
          <speciesReference constant="true" species="M_m19" stoichiometry="1" />
        </listOfProducts>
        <fbc:geneProductAssociation>
          <fbc:geneProductRef fbc:geneProduct="G_PAS_chr3_0082" />
        </fbc:geneProductAssociation>
      </reaction>
      <reaction fast="false" id="R_r975" name="D-Glucose 1-epimerase" reversible="true" fbc:lowerFluxBound="cobra_default_lb" fbc:upperFluxBound="cobra_default_ub">
        <listOfReactants>
          <speciesReference constant="true" species="M_m6" stoichiometry="1" />
        </listOfReactants>
        <listOfProducts>
          <speciesReference constant="true" species="M_m8" stoichiometry="1" />
        </listOfProducts>
      </reaction>
      <reaction fast="false" id="R_r978" name="D-glyceraldehyde-3-phosphate aldose-ketose-isomerase" reversible="true" fbc:lowerFluxBound="cobra_default_lb" fbc:upperFluxBound="cobra_default_ub">
        <listOfReactants>
          <speciesReference constant="true" species="M_m12" stoichiometry="1" />
        </listOfReactants>
        <listOfProducts>
          <speciesReference constant="true" species="M_m11" stoichiometry="1" />
        </listOfProducts>
        <fbc:geneProductAssociation>
          <fbc:geneProductRef fbc:geneProduct="G_PAS_chr3_0951" />
        </fbc:geneProductAssociation>
      </reaction>
      <reaction fast="false" id="R_r984" name="beta-D-Glucose 6-phosphate ketol-isomerase" reversible="true" fbc:lowerFluxBound="cobra_default_lb" fbc:upperFluxBound="cobra_default_ub">
        <listOfReactants>
          <speciesReference constant="true" species="M_m4" stoichiometry="1" />
        </listOfReactants>
        <listOfProducts>
          <speciesReference constant="true" species="M_m9" stoichiometry="1" />
        </listOfProducts>
        <fbc:geneProductAssociation>
          <fbc:geneProductRef fbc:geneProduct="G_PAS_chr3_0456" />
        </fbc:geneProductAssociation>
      </reaction>
      <reaction fast="false" id="R_r988" name="2-Phospho-D-glycerate 2,3-phosphomutase" reversible="true" fbc:lowerFluxBound="cobra_default_lb" fbc:upperFluxBound="cobra_default_ub">
        <listOfReactants>
          <speciesReference constant="true" species="M_m18" stoichiometry="1" />
        </listOfReactants>
        <listOfProducts>
          <speciesReference constant="true" species="M_m17" stoichiometry="1" />
        </listOfProducts>
        <fbc:geneProductAssociation>
          <fbc:or>
            <fbc:geneProductRef fbc:geneProduct="G_PAS_chr3_0826" />
            <fbc:geneProductRef fbc:geneProduct="G_PAS_chr1__1_0427" />
            <fbc:geneProductRef fbc:geneProduct="G_PAS_chr2__2_0177" />
            <fbc:geneProductRef fbc:geneProduct="G_PAS_chr3_0693" />
          </fbc:or>
        </fbc:geneProductAssociation>
      </reaction>
      <reaction fast="false" id="R_r29" name="D-arabinitol:NAD 4-oxidoreductase" reversible="false" fbc:lowerFluxBound="cobra_0_bound" fbc:upperFluxBound="cobra_default_ub">
        <listOfReactants>
          <speciesReference constant="true" species="M_m16" stoichiometry="1" />
          <speciesReference constant="true" species="M_m15" stoichiometry="1" />
          <speciesReference constant="true" species="M_m1366" stoichiometry="1" />
        </listOfReactants>
        <listOfProducts>
          <speciesReference constant="true" species="M_m13" stoichiometry="1" />
          <speciesReference constant="true" species="M_m1367" stoichiometry="1" />
        </listOfProducts>
        <fbc:geneProductAssociation>
          <fbc:geneProductRef fbc:geneProduct="G_PAS_chr2__1_0775" />
        </fbc:geneProductAssociation>
      </reaction>
      <reaction fast="false" id="R_r72" name="6-phospho-D-gluconate:NADP+ 2-oxidoreductase (decarboxylating)" reversible="false" fbc:lowerFluxBound="cobra_0_bound" fbc:upperFluxBound="cobra_default_ub">
        <listOfReactants>
          <speciesReference constant="true" species="M_m142" stoichiometry="1" />
          <speciesReference constant="true" species="M_m91" stoichiometry="1" />
        </listOfReactants>
        <listOfProducts>
          <speciesReference constant="true" species="M_m16" stoichiometry="1" />
          <speciesReference constant="true" species="M_m143" stoichiometry="1" />
          <speciesReference constant="true" species="M_m78" stoichiometry="1" />
          <speciesReference constant="true" species="M_m92" stoichiometry="1" />
        </listOfProducts>
        <fbc:geneProductAssociation>
          <fbc:geneProductRef fbc:geneProduct="G_PAS_chr3_0277" />
        </fbc:geneProductAssociation>
      </reaction>
      <reaction fast="false" id="R_r73" name="beta-D-Glucose:NADP+ 1-oxoreductase" reversible="false" fbc:lowerFluxBound="cobra_0_bound" fbc:upperFluxBound="cobra_default_ub">
        <listOfReactants>
          <speciesReference constant="true" species="M_m8" stoichiometry="1" />
          <speciesReference constant="true" species="M_m91" stoichiometry="1" />
        </listOfReactants>
        <listOfProducts>
          <speciesReference constant="true" species="M_m16" stoichiometry="1" />
          <speciesReference constant="true" species="M_m151" stoichiometry="1" />
          <speciesReference constant="true" species="M_m92" stoichiometry="1" />
        </listOfProducts>
      </reaction>
      <reaction fast="false" id="R_r74" name="beta-D-Glucose-6-phosphate:NADP+ 1-oxoreductase" reversible="false" fbc:lowerFluxBound="cobra_0_bound" fbc:upperFluxBound="cobra_default_ub">
        <listOfReactants>
          <speciesReference constant="true" species="M_m91" stoichiometry="1" />
          <speciesReference constant="true" species="M_m4" stoichiometry="1" />
        </listOfReactants>
        <listOfProducts>
          <speciesReference constant="true" species="M_m16" stoichiometry="1" />
          <speciesReference constant="true" species="M_m92" stoichiometry="1" />
          <speciesReference constant="true" species="M_m141" stoichiometry="1" />
        </listOfProducts>
        <fbc:geneProductAssociation>
          <fbc:geneProductRef fbc:geneProduct="G_PAS_chr2__1_0308" />
        </fbc:geneProductAssociation>
      </reaction>
      <reaction fast="false" id="R_r317" name="Sedoheptulose-7-phosphate:D-glyceraldehyde-3-phosphate" reversible="true" fbc:lowerFluxBound="cobra_default_lb" fbc:upperFluxBound="cobra_default_ub">
        <listOfReactants>
          <speciesReference constant="true" species="M_m148" stoichiometry="1" />
          <speciesReference constant="true" species="M_m12" stoichiometry="1" />
        </listOfReactants>
        <listOfProducts>
          <speciesReference constant="true" species="M_m144" stoichiometry="1" />
          <speciesReference constant="true" species="M_m149" stoichiometry="1" />
        </listOfProducts>
        <fbc:geneProductAssociation>
          <fbc:or>
            <fbc:geneProductRef fbc:geneProduct="G_PAS_chr3_0834" />
            <fbc:geneProductRef fbc:geneProduct="G_PAS_chr3_0832" />
            <fbc:geneProductRef fbc:geneProduct="G_PAS_chr1__4_0150" />
          </fbc:or>
        </fbc:geneProductAssociation>
      </reaction>
      <reaction fast="false" id="R_r318" name="beta-D-Fructose 6-phosphate:D-glyceraldehyde-3-phosphate" reversible="true" fbc:lowerFluxBound="cobra_default_lb" fbc:upperFluxBound="cobra_default_ub">
        <listOfReactants>
          <speciesReference constant="true" species="M_m9" stoichiometry="1" />
          <speciesReference constant="true" species="M_m12" stoichiometry="1" />
        </listOfReactants>
        <listOfProducts>
          <speciesReference constant="true" species="M_m150" stoichiometry="1" />
          <speciesReference constant="true" species="M_m149" stoichiometry="1" />
        </listOfProducts>
        <fbc:geneProductAssociation>
          <fbc:or>
            <fbc:geneProductRef fbc:geneProduct="G_PAS_chr3_0834" />
            <fbc:geneProductRef fbc:geneProduct="G_PAS_chr3_0832" />
            <fbc:geneProductRef fbc:geneProduct="G_PAS_chr1__4_0150" />
          </fbc:or>
        </fbc:geneProductAssociation>
      </reaction>
      <reaction fast="false" id="R_r319" name="sedoheptulose-7-phosphate:D-glyceraldehyde-3-phosphate" reversible="true" fbc:lowerFluxBound="cobra_default_lb" fbc:upperFluxBound="cobra_default_ub">
        <listOfReactants>
          <speciesReference constant="true" species="M_m148" stoichiometry="1" />
          <speciesReference constant="true" species="M_m12" stoichiometry="1" />
        </listOfReactants>
        <listOfProducts>
          <speciesReference constant="true" species="M_m9" stoichiometry="1" />
          <speciesReference constant="true" species="M_m150" stoichiometry="1" />
        </listOfProducts>
        <fbc:geneProductAssociation>
          <fbc:or>
            <fbc:geneProductRef fbc:geneProduct="G_PAS_chr2__2_0337" />
            <fbc:geneProductRef fbc:geneProduct="G_PAS_chr2__2_0338" />
          </fbc:or>
        </fbc:geneProductAssociation>
      </reaction>
      <reaction fast="false" id="R_r558" name="ATP:D-Gluconate 6-phosphotransferase" reversible="false" fbc:lowerFluxBound="cobra_0_bound" fbc:upperFluxBound="cobra_default_ub">
        <listOfReactants>
          <speciesReference constant="true" species="M_m152" stoichiometry="1" />
          <speciesReference constant="true" species="M_m1" stoichiometry="1" />
        </listOfReactants>
        <listOfProducts>
          <speciesReference constant="true" species="M_m3" stoichiometry="1" />
          <speciesReference constant="true" species="M_m142" stoichiometry="1" />
        </listOfProducts>
        <fbc:geneProductAssociation>
          <fbc:geneProductRef fbc:geneProduct="G_PAS_chr1__4_0669" />
        </fbc:geneProductAssociation>
      </reaction>
      <reaction fast="false" id="R_r560" name="ATP:D-ribose 5-phosphotransferase" reversible="false" fbc:lowerFluxBound="cobra_0_bound" fbc:upperFluxBound="cobra_default_ub">
        <listOfReactants>
          <speciesReference constant="true" species="M_m145" stoichiometry="1" />
          <speciesReference constant="true" species="M_m1" stoichiometry="1" />
        </listOfReactants>
        <listOfProducts>
          <speciesReference constant="true" species="M_m144" stoichiometry="1" />
          <speciesReference constant="true" species="M_m3" stoichiometry="1" />
        </listOfProducts>
        <fbc:geneProductAssociation>
          <fbc:geneProductRef fbc:geneProduct="G_PAS_chr3_0604" />
        </fbc:geneProductAssociation>
      </reaction>
      <reaction fast="false" id="R_r562" name="ATP:D-xylulose 5-phosphotransferase" reversible="false" fbc:lowerFluxBound="cobra_0_bound" fbc:upperFluxBound="cobra_default_ub">
        <listOfReactants>
          <speciesReference constant="true" species="M_m3" stoichiometry="1" />
          <speciesReference constant="true" species="M_m149" stoichiometry="1" />
        </listOfReactants>
        <listOfProducts>
          <speciesReference constant="true" species="M_m1" stoichiometry="1" />
          <speciesReference constant="true" species="M_m1366" stoichiometry="1" />
        </listOfProducts>
      </reaction>
      <reaction fast="false" id="R_r623" name="ATP:D-ribose-5-phosphate diphosphotransferase" reversible="true" fbc:lowerFluxBound="cobra_default_lb" fbc:upperFluxBound="cobra_default_ub">
        <listOfReactants>
          <speciesReference constant="true" species="M_m144" stoichiometry="1" />
          <speciesReference constant="true" species="M_m1" stoichiometry="1" />
        </listOfReactants>
        <listOfProducts>
          <speciesReference constant="true" species="M_m147" stoichiometry="1" />
          <speciesReference constant="true" species="M_m94" stoichiometry="1" />
        </listOfProducts>
        <fbc:geneProductAssociation>
          <fbc:or>
            <fbc:geneProductRef fbc:geneProduct="G_PAS_chr3_0062" />
            <fbc:geneProductRef fbc:geneProduct="G_PAS_chr1__1_0436" />
            <fbc:geneProductRef fbc:geneProduct="G_PAS_chr2__2_0174" />
            <fbc:geneProductRef fbc:geneProduct="G_PAS_chr1__1_0006" />
          </fbc:or>
        </fbc:geneProductAssociation>
      </reaction>
      <reaction fast="false" id="R_r682" name="6-Phospho-D-glucono-1,5-lactone lactonohydrolase" reversible="false" fbc:lowerFluxBound="cobra_0_bound" fbc:upperFluxBound="cobra_default_ub">
        <listOfReactants>
          <speciesReference constant="true" species="M_m141" stoichiometry="1" />
          <speciesReference constant="true" species="M_m5" stoichiometry="1" />
        </listOfReactants>
        <listOfProducts>
          <speciesReference constant="true" species="M_m142" stoichiometry="1" />
        </listOfProducts>
        <fbc:geneProductAssociation>
          <fbc:or>
            <fbc:geneProductRef fbc:geneProduct="G_PAS_chr3_1126" />
            <fbc:geneProductRef fbc:geneProduct="G_PAS_chr1__1_0277" />
          </fbc:or>
        </fbc:geneProductAssociation>
      </reaction>
      <reaction fast="false" id="R_r974" name="D-Ribulose-5-phosphate 3-epimerase" reversible="true" fbc:lowerFluxBound="cobra_default_lb" fbc:upperFluxBound="cobra_default_ub">
        <listOfReactants>
          <speciesReference constant="true" species="M_m143" stoichiometry="1" />
        </listOfReactants>
        <listOfProducts>
          <speciesReference constant="true" species="M_m149" stoichiometry="1" />
        </listOfProducts>
      </reaction>
      <reaction fast="false" id="R_r982" name="D-ribose-5-phosphate aldose-ketose-isomerase" reversible="true" fbc:lowerFluxBound="cobra_default_lb" fbc:upperFluxBound="cobra_default_ub">
        <listOfReactants>
          <speciesReference constant="true" species="M_m144" stoichiometry="1" />
        </listOfReactants>
        <listOfProducts>
          <speciesReference constant="true" species="M_m143" stoichiometry="1" />
        </listOfProducts>
        <fbc:geneProductAssociation>
          <fbc:or>
            <fbc:geneProductRef fbc:geneProduct="G_PAS_chr4_0213" />
            <fbc:geneProductRef fbc:geneProduct="G_PAS_chr4_0212" />
          </fbc:or>
        </fbc:geneProductAssociation>
      </reaction>
      <reaction fast="false" id="R_r989" name="D-Ribose 1,5-phosphomutase" reversible="true" fbc:lowerFluxBound="cobra_default_lb" fbc:upperFluxBound="cobra_default_ub">
        <listOfReactants>
          <speciesReference constant="true" species="M_m146" stoichiometry="1" />
        </listOfReactants>
        <listOfProducts>
          <speciesReference constant="true" species="M_m144" stoichiometry="1" />
        </listOfProducts>
        <fbc:geneProductAssociation>
          <fbc:geneProductRef fbc:geneProduct="G_PAS_chr1__4_0264" />
        </fbc:geneProductAssociation>
      </reaction>
      <reaction fast="false" id="R_r1297" name="spontaneous conversion" reversible="true" fbc:lowerFluxBound="cobra_default_lb" fbc:upperFluxBound="cobra_default_ub">
        <listOfReactants>
          <speciesReference constant="true" species="M_m151" stoichiometry="1" />
          <speciesReference constant="true" species="M_m5" stoichiometry="1" />
        </listOfReactants>
        <listOfProducts>
          <speciesReference constant="true" species="M_m152" stoichiometry="1" />
        </listOfProducts>
      </reaction>
      <reaction fast="false" id="R_r63" name="(S)-malate:NAD+ oxidoreductase" reversible="true" fbc:lowerFluxBound="cobra_default_lb" fbc:upperFluxBound="cobra_default_ub">
        <listOfReactants>
          <speciesReference constant="true" species="M_m54" stoichiometry="1" />
          <speciesReference constant="true" species="M_m69" stoichiometry="1" />
        </listOfReactants>
        <listOfProducts>
          <speciesReference constant="true" species="M_m70" stoichiometry="1" />
          <speciesReference constant="true" species="M_m55" stoichiometry="1" />
          <speciesReference constant="true" species="M_m43" stoichiometry="1" />
        </listOfProducts>
        <fbc:geneProductAssociation>
          <fbc:geneProductRef fbc:geneProduct="G_PAS_chr2__1_0238" />
        </fbc:geneProductAssociation>
      </reaction>
      <reaction fast="false" id="R_r67" name="oxalosuccinate carboxy-lyase (2-oxoglutarate-forming)" reversible="false" fbc:lowerFluxBound="cobra_0_bound" fbc:upperFluxBound="cobra_default_ub">
        <listOfReactants>
          <speciesReference constant="true" species="M_m101" stoichiometry="1" />
        </listOfReactants>
        <listOfProducts>
          <speciesReference constant="true" species="M_m103" stoichiometry="1" />
          <speciesReference constant="true" species="M_m78" stoichiometry="1" />
        </listOfProducts>
        <fbc:geneProductAssociation>
          <fbc:and>
            <fbc:geneProductRef fbc:geneProduct="G_PAS_chr2__1_0580" />
            <fbc:geneProductRef fbc:geneProduct="G_PAS_chr1__1_0233" />
          </fbc:and>
        </fbc:geneProductAssociation>
      </reaction>
      <reaction fast="false" id="R_r68" name="oxalosuccinate carboxy-lyase (2-oxoglutarate-forming)" reversible="false" fbc:lowerFluxBound="cobra_0_bound" fbc:upperFluxBound="cobra_default_ub">
        <listOfReactants>
          <speciesReference constant="true" species="M_m102" stoichiometry="1" />
        </listOfReactants>
        <listOfProducts>
          <speciesReference constant="true" species="M_m81" stoichiometry="1" />
          <speciesReference constant="true" species="M_m48" stoichiometry="1" />
        </listOfProducts>
        <fbc:geneProductAssociation>
          <fbc:and>
            <fbc:geneProductRef fbc:geneProduct="G_PAS_chr2__1_0120" />
            <fbc:geneProductRef fbc:geneProduct="G_PAS_chr4_0580" />
          </fbc:and>
        </fbc:geneProductAssociation>
      </reaction>
      <reaction fast="false" id="R_r69" name="Isocitrate:NADP+ oxidoreductase" reversible="false" fbc:lowerFluxBound="cobra_0_bound" fbc:upperFluxBound="cobra_default_ub">
        <listOfReactants>
          <speciesReference constant="true" species="M_m100" stoichiometry="1" />
          <speciesReference constant="true" species="M_m91" stoichiometry="1" />
        </listOfReactants>
        <listOfProducts>
          <speciesReference constant="true" species="M_m16" stoichiometry="1" />
          <speciesReference constant="true" species="M_m92" stoichiometry="1" />
          <speciesReference constant="true" species="M_m101" stoichiometry="1" />
        </listOfProducts>
        <fbc:geneProductAssociation>
          <fbc:and>
            <fbc:geneProductRef fbc:geneProduct="G_PAS_chr2__1_0580" />
            <fbc:geneProductRef fbc:geneProduct="G_PAS_chr1__1_0233" />
          </fbc:and>
        </fbc:geneProductAssociation>
      </reaction>
      <reaction fast="false" id="R_r70" name="Isocitrate:NADP+ oxidoreductase" reversible="false" fbc:lowerFluxBound="cobra_0_bound" fbc:upperFluxBound="cobra_default_ub">
        <listOfReactants>
          <speciesReference constant="true" species="M_m54" stoichiometry="1" />
          <speciesReference constant="true" species="M_m98" stoichiometry="1" />
        </listOfReactants>
        <listOfProducts>
          <speciesReference constant="true" species="M_m102" stoichiometry="1" />
          <speciesReference constant="true" species="M_m55" stoichiometry="1" />
          <speciesReference constant="true" species="M_m43" stoichiometry="1" />
        </listOfProducts>
        <fbc:geneProductAssociation>
          <fbc:and>
            <fbc:geneProductRef fbc:geneProduct="G_PAS_chr2__1_0120" />
            <fbc:geneProductRef fbc:geneProduct="G_PAS_chr4_0580" />
          </fbc:and>
        </fbc:geneProductAssociation>
      </reaction>
      <reaction fast="false" id="R_r172" name="oxoglutarate dehydrogenase (succinyl-transferring);" reversible="false" fbc:lowerFluxBound="cobra_0_bound" fbc:upperFluxBound="cobra_default_ub">
        <listOfReactants>
          <speciesReference constant="true" species="M_m81" stoichiometry="1" />
          <speciesReference constant="true" species="M_m46" stoichiometry="1" />
        </listOfReactants>
        <listOfProducts>
          <speciesReference constant="true" species="M_m48" stoichiometry="1" />
          <speciesReference constant="true" species="M_m104" stoichiometry="1" />
        </listOfProducts>
        <fbc:geneProductAssociation>
          <fbc:geneProductRef fbc:geneProduct="G_PAS_chr2__1_0089" />
        </fbc:geneProductAssociation>
      </reaction>
      <reaction fast="false" id="R_r173" name="2-oxoglutarate dehydrogenase complex: oxoglutarate dehydrogenase" reversible="false" fbc:lowerFluxBound="cobra_0_bound" fbc:upperFluxBound="cobra_default_ub">
        <listOfReactants>
          <speciesReference constant="true" species="M_m104" stoichiometry="1" />
          <speciesReference constant="true" species="M_m49" stoichiometry="1" />
        </listOfReactants>
        <listOfProducts>
          <speciesReference constant="true" species="M_m46" stoichiometry="1" />
          <speciesReference constant="true" species="M_m105" stoichiometry="1" />
        </listOfProducts>
        <fbc:geneProductAssociation>
          <fbc:geneProductRef fbc:geneProduct="G_PAS_chr2__1_0089" />
        </fbc:geneProductAssociation>
      </reaction>
      <reaction fast="false" id="R_r276" name="enzyme N6-(dihydrolipoyl)lysine:NAD+ oxidoreductase" reversible="false" fbc:lowerFluxBound="cobra_0_bound" fbc:upperFluxBound="cobra_default_ub">
        <listOfReactants>
          <speciesReference constant="true" species="M_m53" stoichiometry="1" />
          <speciesReference constant="true" species="M_m54" stoichiometry="1" />
        </listOfReactants>
        <listOfProducts>
          <speciesReference constant="true" species="M_m49" stoichiometry="1" />
          <speciesReference constant="true" species="M_m55" stoichiometry="1" />
          <speciesReference constant="true" species="M_m43" stoichiometry="1" />
        </listOfProducts>
        <fbc:geneProductAssociation>
          <fbc:geneProductRef fbc:geneProduct="G_PAS_chr2__2_0048" />
        </fbc:geneProductAssociation>
      </reaction>
      <reaction fast="false" id="R_r403" name="succinyl-CoA:enzyme N6-(dihydrolipoyl)lysine S-succinyltransferase" reversible="false" fbc:lowerFluxBound="cobra_0_bound" fbc:upperFluxBound="cobra_default_ub">
        <listOfReactants>
          <speciesReference constant="true" species="M_m51" stoichiometry="1" />
          <speciesReference constant="true" species="M_m105" stoichiometry="1" />
        </listOfReactants>
        <listOfProducts>
          <speciesReference constant="true" species="M_m53" stoichiometry="1" />
          <speciesReference constant="true" species="M_m106" stoichiometry="1" />
        </listOfProducts>
        <fbc:geneProductAssociation>
          <fbc:geneProductRef fbc:geneProduct="G_PAS_chr1__3_0094" />
        </fbc:geneProductAssociation>
      </reaction>
      <reaction fast="false" id="R_r420" name="acetyl-CoA:oxaloacetate C-acetyltransferase (thioester-hydrolysing)" reversible="false" fbc:lowerFluxBound="cobra_0_bound" fbc:upperFluxBound="cobra_default_ub">
        <listOfReactants>
          <speciesReference constant="true" species="M_m80" stoichiometry="1" />
          <speciesReference constant="true" species="M_m52" stoichiometry="1" />
          <speciesReference constant="true" species="M_m70" stoichiometry="1" />
        </listOfReactants>
        <listOfProducts>
          <speciesReference constant="true" species="M_m51" stoichiometry="1" />
          <speciesReference constant="true" species="M_m95" stoichiometry="1" />
        </listOfProducts>
        <fbc:geneProductAssociation>
          <fbc:geneProductRef fbc:geneProduct="G_PAS_chr1__1_0475" />
        </fbc:geneProductAssociation>
      </reaction>
      <reaction fast="false" id="R_r421" name="acetyl-CoA:oxaloacetate C-acetyltransferase (thioester-hydrolysing)" reversible="false" fbc:lowerFluxBound="cobra_0_bound" fbc:upperFluxBound="cobra_default_ub">
        <listOfReactants>
          <speciesReference constant="true" species="M_m96" stoichiometry="1" />
          <speciesReference constant="true" species="M_m64" stoichiometry="1" />
          <speciesReference constant="true" species="M_m65" stoichiometry="1" />
        </listOfReactants>
        <listOfProducts>
          <speciesReference constant="true" species="M_m97" stoichiometry="1" />
          <speciesReference constant="true" species="M_m68" stoichiometry="1" />
        </listOfProducts>
      </reaction>
      <reaction fast="false" id="R_r909" name="(S)-malate hydro-lyase (fumarate-forming)" reversible="true" fbc:lowerFluxBound="cobra_default_lb" fbc:upperFluxBound="cobra_default_ub">
        <listOfReactants>
          <speciesReference constant="true" species="M_m69" stoichiometry="1" />
        </listOfReactants>
        <listOfProducts>
          <speciesReference constant="true" species="M_m80" stoichiometry="1" />
          <speciesReference constant="true" species="M_m110" stoichiometry="1" />
        </listOfProducts>
        <fbc:geneProductAssociation>
          <fbc:geneProductRef fbc:geneProduct="G_PAS_chr3_0647" />
        </fbc:geneProductAssociation>
      </reaction>
      <reaction fast="false" id="R_r910" name="(S)-malate hydro-lyase (fumarate-forming)" reversible="true" fbc:lowerFluxBound="cobra_default_lb" fbc:upperFluxBound="cobra_default_ub">
        <listOfReactants>
          <speciesReference constant="true" species="M_m63" stoichiometry="1" />
        </listOfReactants>
        <listOfProducts>
          <speciesReference constant="true" species="M_m5" stoichiometry="1" />
          <speciesReference constant="true" species="M_m111" stoichiometry="1" />
        </listOfProducts>
        <fbc:geneProductAssociation>
          <fbc:geneProductRef fbc:geneProduct="G_PAS_chr3_0647" />
        </fbc:geneProductAssociation>
      </reaction>
      <reaction fast="false" id="R_r918" name="citrate hydroxymutase" reversible="true" fbc:lowerFluxBound="cobra_default_lb" fbc:upperFluxBound="cobra_default_ub">
        <listOfReactants>
          <speciesReference constant="true" species="M_m95" stoichiometry="1" />
        </listOfReactants>
        <listOfProducts>
          <speciesReference constant="true" species="M_m98" stoichiometry="1" />
        </listOfProducts>
        <fbc:geneProductAssociation>
          <fbc:or>
            <fbc:geneProductRef fbc:geneProduct="G_PAS_chr3_0659" />
            <fbc:geneProductRef fbc:geneProduct="G_PAS_chr1__3_0104" />
          </fbc:or>
        </fbc:geneProductAssociation>
      </reaction>
      <reaction fast="false" id="R_r919" name="citrate hydroxymutase" reversible="true" fbc:lowerFluxBound="cobra_default_lb" fbc:upperFluxBound="cobra_default_ub">
        <listOfReactants>
          <speciesReference constant="true" species="M_m97" stoichiometry="1" />
        </listOfReactants>
        <listOfProducts>
          <speciesReference constant="true" species="M_m99" stoichiometry="1" />
        </listOfProducts>
      </reaction>
      <reaction fast="false" id="R_r920" name="citrate hydroxymutase" reversible="true" fbc:lowerFluxBound="cobra_default_lb" fbc:upperFluxBound="cobra_default_ub">
        <listOfReactants>
          <speciesReference constant="true" species="M_m1202" stoichiometry="1" />
        </listOfReactants>
        <listOfProducts>
          <speciesReference constant="true" species="M_m100" stoichiometry="1" />
        </listOfProducts>
      </reaction>
      <reaction fast="false" id="R_r1049" name="Succinate:CoA ligase (GDP-forming)" reversible="true" fbc:lowerFluxBound="cobra_default_lb" fbc:upperFluxBound="cobra_default_ub">
        <listOfReactants>
          <speciesReference constant="true" species="M_m108" stoichiometry="1" />
          <speciesReference constant="true" species="M_m51" stoichiometry="1" />
          <speciesReference constant="true" species="M_m107" stoichiometry="1" />
        </listOfReactants>
        <listOfProducts>
          <speciesReference constant="true" species="M_m109" stoichiometry="1" />
          <speciesReference constant="true" species="M_m76" stoichiometry="1" />
          <speciesReference constant="true" species="M_m106" stoichiometry="1" />
        </listOfProducts>
        <fbc:geneProductAssociation>
          <fbc:and>
            <fbc:geneProductRef fbc:geneProduct="G_PAS_chr3_0831" />
            <fbc:geneProductRef fbc:geneProduct="G_PAS_chr2__2_0407" />
          </fbc:and>
        </fbc:geneProductAssociation>
      </reaction>
      <reaction fast="false" id="R_r1104" name="(S)-malate:NAD+ oxidoreductase" reversible="true" fbc:lowerFluxBound="cobra_default_lb" fbc:upperFluxBound="cobra_default_ub">
        <listOfReactants>
          <speciesReference constant="true" species="M_m13" stoichiometry="1" />
          <speciesReference constant="true" species="M_m63" stoichiometry="1" />
        </listOfReactants>
        <listOfProducts>
          <speciesReference constant="true" species="M_m16" stoichiometry="1" />
          <speciesReference constant="true" species="M_m15" stoichiometry="1" />
          <speciesReference constant="true" species="M_m71" stoichiometry="1" />
        </listOfProducts>
        <fbc:geneProductAssociation>
          <fbc:geneProductRef fbc:geneProduct="G_PAS_chr4_0815" />
        </fbc:geneProductAssociation>
      </reaction>
      <reaction fast="false" id="R_r64" name="(S)-malate:NAD+ oxidoreductase" reversible="false" fbc:lowerFluxBound="cobra_0_bound" fbc:upperFluxBound="cobra_default_ub">
        <listOfReactants>
          <speciesReference constant="true" species="M_m96" stoichiometry="1" />
          <speciesReference constant="true" species="M_m133" stoichiometry="1" />
          <speciesReference constant="true" species="M_m132" stoichiometry="1" />
        </listOfReactants>
        <listOfProducts>
          <speciesReference constant="true" species="M_m134" stoichiometry="1" />
          <speciesReference constant="true" species="M_m67" stoichiometry="1" />
        </listOfProducts>
        <fbc:geneProductAssociation>
          <fbc:geneProductRef fbc:geneProduct="G_PAS_chr4_0815" />
        </fbc:geneProductAssociation>
      </reaction>
      <reaction fast="false" id="R_r92" name="Glycolate:oxygen 2-oxidoreductase" reversible="false" fbc:lowerFluxBound="cobra_0_bound" fbc:upperFluxBound="cobra_default_ub">
        <listOfReactants>
          <speciesReference constant="true" species="M_m137" stoichiometry="1" />
          <speciesReference constant="true" species="M_m138" stoichiometry="1" />
        </listOfReactants>
        <listOfProducts>
          <speciesReference constant="true" species="M_m62" stoichiometry="1" />
          <speciesReference constant="true" species="M_m139" stoichiometry="1" />
        </listOfProducts>
      </reaction>
      <reaction fast="false" id="R_r149" name="Formate:NAD+ oxidoreductase" reversible="false" fbc:lowerFluxBound="cobra_0_bound" fbc:upperFluxBound="cobra_default_ub">
        <listOfReactants>
          <speciesReference constant="true" species="M_m13" stoichiometry="1" />
          <speciesReference constant="true" species="M_m140" stoichiometry="1" />
        </listOfReactants>
        <listOfProducts>
          <speciesReference constant="true" species="M_m16" stoichiometry="1" />
          <speciesReference constant="true" species="M_m15" stoichiometry="1" />
          <speciesReference constant="true" species="M_m78" stoichiometry="1" />
        </listOfProducts>
        <fbc:geneProductAssociation>
          <fbc:or>
            <fbc:geneProductRef fbc:geneProduct="G_PAS_chr3_0932" />
            <fbc:geneProductRef fbc:geneProduct="G_PAS_chr4_0593" />
          </fbc:or>
        </fbc:geneProductAssociation>
      </reaction>
      <reaction fast="false" id="R_r150" name="glycolaldehyde:NAD+ oxidoreductase" reversible="false" fbc:lowerFluxBound="cobra_0_bound" fbc:upperFluxBound="cobra_default_ub">
        <listOfReactants>
          <speciesReference constant="true" species="M_m136" stoichiometry="1" />
          <speciesReference constant="true" species="M_m13" stoichiometry="1" />
          <speciesReference constant="true" species="M_m5" stoichiometry="1" />
        </listOfReactants>
        <listOfProducts>
          <speciesReference constant="true" species="M_m16" stoichiometry="1" />
          <speciesReference constant="true" species="M_m137" stoichiometry="1" />
          <speciesReference constant="true" species="M_m15" stoichiometry="1" />
        </listOfProducts>
      </reaction>
      <reaction fast="false" id="R_r877" name="isocitrate glyoxylate-lyase (succinate-forming)" reversible="false" fbc:lowerFluxBound="cobra_0_bound" fbc:upperFluxBound="cobra_default_ub">
        <listOfReactants>
          <speciesReference constant="true" species="M_m99" stoichiometry="1" />
        </listOfReactants>
        <listOfProducts>
          <speciesReference constant="true" species="M_m66" stoichiometry="1" />
          <speciesReference constant="true" species="M_m135" stoichiometry="1" />
        </listOfProducts>
        <fbc:geneProductAssociation>
          <fbc:geneProductRef fbc:geneProduct="G_PAS_chr1__4_0338" />
        </fbc:geneProductAssociation>
      </reaction>
      <reaction fast="false" id="R_r878" name="isocitrate glyoxylate-lyase (succinate-forming)" reversible="false" fbc:lowerFluxBound="cobra_0_bound" fbc:upperFluxBound="cobra_default_ub">
        <listOfReactants>
          <speciesReference constant="true" species="M_m100" stoichiometry="1" />
        </listOfReactants>
        <listOfProducts>
          <speciesReference constant="true" species="M_m62" stoichiometry="1" />
          <speciesReference constant="true" species="M_m112" stoichiometry="1" />
        </listOfProducts>
        <fbc:geneProductAssociation>
          <fbc:geneProductRef fbc:geneProduct="G_PAS_chr1__4_0338" />
        </fbc:geneProductAssociation>
      </reaction>
      <reaction fast="false" id="R_r6" name="Ethanol:NAD+ oxidoreductase" reversible="true" fbc:lowerFluxBound="cobra_default_lb" fbc:upperFluxBound="cobra_default_ub">
        <listOfReactants>
          <speciesReference constant="true" species="M_m88" stoichiometry="1" />
          <speciesReference constant="true" species="M_m54" stoichiometry="1" />
        </listOfReactants>
        <listOfProducts>
          <speciesReference constant="true" species="M_m89" stoichiometry="1" />
          <speciesReference constant="true" species="M_m55" stoichiometry="1" />
          <speciesReference constant="true" species="M_m43" stoichiometry="1" />
        </listOfProducts>
        <fbc:geneProductAssociation>
          <fbc:geneProductRef fbc:geneProduct="G_PAS_chr2__1_0472" />
        </fbc:geneProductAssociation>
      </reaction>
      <reaction fast="false" id="R_r7" name="Ethanol:NAD+ oxidoreductase" reversible="true" fbc:lowerFluxBound="cobra_default_lb" fbc:upperFluxBound="cobra_default_ub">
        <listOfReactants>
          <speciesReference constant="true" species="M_m13" stoichiometry="1" />
          <speciesReference constant="true" species="M_m90" stoichiometry="1" />
        </listOfReactants>
        <listOfProducts>
          <speciesReference constant="true" species="M_m16" stoichiometry="1" />
          <speciesReference constant="true" species="M_m15" stoichiometry="1" />
          <speciesReference constant="true" species="M_m87" stoichiometry="1" />
        </listOfProducts>
        <fbc:geneProductAssociation>
          <fbc:or>
            <fbc:geneProductRef fbc:geneProduct="G_PAS_chr3_0006" />
            <fbc:geneProductRef fbc:geneProduct="G_PAS_chr1__1_0357" />
            <fbc:geneProductRef fbc:geneProduct="G_PAS_chr4_0576" />
          </fbc:or>
        </fbc:geneProductAssociation>
      </reaction>
      <reaction fast="false" id="R_r36" name="Lactaldehyde:NAD+ 1-oxidoreductase" reversible="false" fbc:lowerFluxBound="cobra_0_bound" fbc:upperFluxBound="cobra_default_ub">
        <listOfReactants>
          <speciesReference constant="true" species="M_m16" stoichiometry="1" />
          <speciesReference constant="true" species="M_m1340" stoichiometry="1" />
          <speciesReference constant="true" species="M_m15" stoichiometry="1" />
        </listOfReactants>
        <listOfProducts>
          <speciesReference constant="true" species="M_m1193" stoichiometry="1" />
          <speciesReference constant="true" species="M_m13" stoichiometry="1" />
        </listOfProducts>
        <fbc:geneProductAssociation>
          <fbc:geneProductRef fbc:geneProduct="G_PAS_chr3_0744" />
        </fbc:geneProductAssociation>
      </reaction>
      <reaction fast="false" id="R_r65" name="(S)-malate:NAD+ oxidoreductase (decarboxylating)" reversible="false" fbc:lowerFluxBound="cobra_0_bound" fbc:upperFluxBound="cobra_default_ub">
        <listOfReactants>
          <speciesReference constant="true" species="M_m69" stoichiometry="1" />
          <speciesReference constant="true" species="M_m54" stoichiometry="1" />
        </listOfReactants>
        <listOfProducts>
          <speciesReference constant="true" species="M_m48" stoichiometry="1" />
          <speciesReference constant="true" species="M_m42" stoichiometry="1" />
          <speciesReference constant="true" species="M_m55" stoichiometry="1" />
          <speciesReference constant="true" species="M_m43" stoichiometry="1" />
        </listOfProducts>
        <fbc:geneProductAssociation>
          <fbc:geneProductRef fbc:geneProduct="G_PAS_chr3_0181" />
        </fbc:geneProductAssociation>
      </reaction>
      <reaction fast="false" id="R_r66" name="(S)-malate:NAD+ oxidoreductase (decarboxylating)" reversible="true" fbc:lowerFluxBound="cobra_default_lb" fbc:upperFluxBound="cobra_default_ub">
        <listOfReactants>
          <speciesReference constant="true" species="M_m13" stoichiometry="1" />
          <speciesReference constant="true" species="M_m63" stoichiometry="1" />
        </listOfReactants>
        <listOfProducts>
          <speciesReference constant="true" species="M_m16" stoichiometry="1" />
          <speciesReference constant="true" species="M_m20" stoichiometry="1" />
          <speciesReference constant="true" species="M_m15" stoichiometry="1" />
          <speciesReference constant="true" species="M_m78" stoichiometry="1" />
        </listOfProducts>
        <fbc:geneProductAssociation>
          <fbc:geneProductRef fbc:geneProduct="G_PAS_chr3_0181" />
        </fbc:geneProductAssociation>
      </reaction>
      <reaction fast="false" id="R_r87" name="(S)-Lactate:ferricytochrome-c 2-oxidoreductase" reversible="false" fbc:lowerFluxBound="cobra_0_bound" fbc:upperFluxBound="cobra_default_ub">
        <listOfReactants>
          <speciesReference constant="true" species="M_m39" stoichiometry="2" />
          <speciesReference constant="true" species="M_m38" stoichiometry="1" />
        </listOfReactants>
        <listOfProducts>
          <speciesReference constant="true" species="M_m16" stoichiometry="2" />
          <speciesReference constant="true" species="M_m20" stoichiometry="1" />
          <speciesReference constant="true" species="M_m40" stoichiometry="2" />
        </listOfProducts>
        <fbc:geneProductAssociation>
          <fbc:or>
            <fbc:geneProductRef fbc:geneProduct="G_PAS_chr4_0272" />
            <fbc:geneProductRef fbc:geneProduct="G_PAS_chr4_0018" />
          </fbc:or>
        </fbc:geneProductAssociation>
      </reaction>
      <reaction fast="false" id="R_r88" name="(S)-Lactate:ferricytochrome-c 2-oxidoreductase" reversible="false" fbc:lowerFluxBound="cobra_0_bound" fbc:upperFluxBound="cobra_default_ub">
        <listOfReactants>
          <speciesReference constant="true" species="M_m39" stoichiometry="2" />
          <speciesReference constant="true" species="M_m41" stoichiometry="1" />
        </listOfReactants>
        <listOfProducts>
          <speciesReference constant="true" species="M_m40" stoichiometry="2" />
          <speciesReference constant="true" species="M_m42" stoichiometry="1" />
          <speciesReference constant="true" species="M_m43" stoichiometry="2" />
        </listOfProducts>
        <fbc:geneProductAssociation>
          <fbc:or>
            <fbc:geneProductRef fbc:geneProduct="G_PAS_chr3_0674" />
            <fbc:geneProductRef fbc:geneProduct="G_PAS_chr3_1021" />
          </fbc:or>
        </fbc:geneProductAssociation>
      </reaction>
      <reaction fast="false" id="R_r89" name="(S)-Lactate:ferricytochrome-c 2-oxidoreductase" reversible="false" fbc:lowerFluxBound="cobra_0_bound" fbc:upperFluxBound="cobra_default_ub">
        <listOfReactants>
          <speciesReference constant="true" species="M_m44" stoichiometry="1" />
          <speciesReference constant="true" species="M_m39" stoichiometry="2" />
        </listOfReactants>
        <listOfProducts>
          <speciesReference constant="true" species="M_m16" stoichiometry="2" />
          <speciesReference constant="true" species="M_m20" stoichiometry="1" />
          <speciesReference constant="true" species="M_m40" stoichiometry="2" />
        </listOfProducts>
        <fbc:geneProductAssociation>
          <fbc:or>
            <fbc:geneProductRef fbc:geneProduct="G_PAS_chr4_0272" />
            <fbc:geneProductRef fbc:geneProduct="G_PAS_chr4_0018" />
          </fbc:or>
        </fbc:geneProductAssociation>
      </reaction>
      <reaction fast="false" id="R_r90" name="(S)-Lactate:ferricytochrome-c 2-oxidoreductase" reversible="false" fbc:lowerFluxBound="cobra_0_bound" fbc:upperFluxBound="cobra_default_ub">
        <listOfReactants>
          <speciesReference constant="true" species="M_m39" stoichiometry="2" />
          <speciesReference constant="true" species="M_m45" stoichiometry="1" />
        </listOfReactants>
        <listOfProducts>
          <speciesReference constant="true" species="M_m40" stoichiometry="2" />
          <speciesReference constant="true" species="M_m42" stoichiometry="1" />
          <speciesReference constant="true" species="M_m43" stoichiometry="2" />
        </listOfProducts>
        <fbc:geneProductAssociation>
          <fbc:or>
            <fbc:geneProductRef fbc:geneProduct="G_PAS_chr3_0674" />
            <fbc:geneProductRef fbc:geneProduct="G_PAS_chr3_1021" />
          </fbc:or>
        </fbc:geneProductAssociation>
      </reaction>
      <reaction fast="false" id="R_r154" name="Acetaldehyde:NAD+ oxidoreductase" reversible="false" fbc:lowerFluxBound="cobra_0_bound" fbc:upperFluxBound="cobra_default_ub">
        <listOfReactants>
          <speciesReference constant="true" species="M_m80" stoichiometry="1" />
          <speciesReference constant="true" species="M_m89" stoichiometry="1" />
          <speciesReference constant="true" species="M_m54" stoichiometry="1" />
        </listOfReactants>
        <listOfProducts>
          <speciesReference constant="true" species="M_m93" stoichiometry="1" />
          <speciesReference constant="true" species="M_m55" stoichiometry="1" />
          <speciesReference constant="true" species="M_m43" stoichiometry="1" />
        </listOfProducts>
        <fbc:geneProductAssociation>
          <fbc:or>
            <fbc:geneProductRef fbc:geneProduct="G_PAS_chr3_0987" />
            <fbc:geneProductRef fbc:geneProduct="G_PAS_chr4_0043" />
            <fbc:geneProductRef fbc:geneProduct="G_PAS_chr4_0470" />
            <fbc:geneProductRef fbc:geneProduct="G_PAS_chr2__1_0506" />
          </fbc:or>
        </fbc:geneProductAssociation>
      </reaction>
      <reaction fast="false" id="R_r155" name="Acetaldehyde:NAD+ oxidoreductase" reversible="false" fbc:lowerFluxBound="cobra_0_bound" fbc:upperFluxBound="cobra_default_ub">
        <listOfReactants>
          <speciesReference constant="true" species="M_m13" stoichiometry="1" />
          <speciesReference constant="true" species="M_m5" stoichiometry="1" />
          <speciesReference constant="true" species="M_m87" stoichiometry="1" />
        </listOfReactants>
        <listOfProducts>
          <speciesReference constant="true" species="M_m16" stoichiometry="1" />
          <speciesReference constant="true" species="M_m15" stoichiometry="1" />
          <speciesReference constant="true" species="M_m86" stoichiometry="1" />
        </listOfProducts>
        <fbc:geneProductAssociation>
          <fbc:geneProductRef fbc:geneProduct="G_PAS_chr2__1_0453" />
        </fbc:geneProductAssociation>
      </reaction>
      <reaction fast="false" id="R_r170" name="pyruvate:thiamin diphosphate acetaldehydetransferase" reversible="false" fbc:lowerFluxBound="cobra_0_bound" fbc:upperFluxBound="cobra_default_ub">
        <listOfReactants>
          <speciesReference constant="true" species="M_m46" stoichiometry="1" />
          <speciesReference constant="true" species="M_m42" stoichiometry="1" />
        </listOfReactants>
        <listOfProducts>
          <speciesReference constant="true" species="M_m47" stoichiometry="1" />
          <speciesReference constant="true" species="M_m48" stoichiometry="1" />
        </listOfProducts>
        <fbc:geneProductAssociation>
          <fbc:and>
            <fbc:geneProductRef fbc:geneProduct="G_PAS_chr1__1_0050" />
            <fbc:geneProductRef fbc:geneProduct="G_PAS_chr1__1_0202" />
            <fbc:geneProductRef fbc:geneProduct="G_PAS_chr1__4_0593" />
            <fbc:geneProductRef fbc:geneProduct="G_PAS_chr2__2_0294" />
          </fbc:and>
        </fbc:geneProductAssociation>
      </reaction>
      <reaction fast="false" id="R_r171" name="pyruvate dehydrogenase (acetyl-transferring)" reversible="false" fbc:lowerFluxBound="cobra_0_bound" fbc:upperFluxBound="cobra_default_ub">
        <listOfReactants>
          <speciesReference constant="true" species="M_m47" stoichiometry="1" />
          <speciesReference constant="true" species="M_m49" stoichiometry="1" />
        </listOfReactants>
        <listOfProducts>
          <speciesReference constant="true" species="M_m46" stoichiometry="1" />
          <speciesReference constant="true" species="M_m50" stoichiometry="1" />
        </listOfProducts>
        <fbc:geneProductAssociation>
          <fbc:and>
            <fbc:geneProductRef fbc:geneProduct="G_PAS_chr1__1_0050" />
            <fbc:geneProductRef fbc:geneProduct="G_PAS_chr1__1_0202" />
            <fbc:geneProductRef fbc:geneProduct="G_PAS_chr1__4_0593" />
            <fbc:geneProductRef fbc:geneProduct="G_PAS_chr2__2_0294" />
          </fbc:and>
        </fbc:geneProductAssociation>
      </reaction>
      <reaction fast="false" id="R_r321" name="pyruvate:pyruvate acetaldehydetransferase (decarboxylating);" reversible="false" fbc:lowerFluxBound="cobra_0_bound" fbc:upperFluxBound="cobra_default_ub">
        <listOfReactants>
          <speciesReference constant="true" species="M_m42" stoichiometry="2" />
        </listOfReactants>
        <listOfProducts>
          <speciesReference constant="true" species="M_m48" stoichiometry="1" />
          <speciesReference constant="true" species="M_m85" stoichiometry="1" />
        </listOfProducts>
        <fbc:geneProductAssociation>
          <fbc:and>
            <fbc:geneProductRef fbc:geneProduct="G_PAS_chr2__1_0864" />
            <fbc:geneProductRef fbc:geneProduct="G_PAS_chr4_0228" />
          </fbc:and>
        </fbc:geneProductAssociation>
      </reaction>
      <reaction fast="false" id="R_r333" name="acetyl-CoA:enzyme N6-(dihydrolipoyl)lysine S-acetyltransferase" reversible="false" fbc:lowerFluxBound="cobra_0_bound" fbc:upperFluxBound="cobra_default_ub">
        <listOfReactants>
          <speciesReference constant="true" species="M_m51" stoichiometry="1" />
          <speciesReference constant="true" species="M_m50" stoichiometry="1" />
        </listOfReactants>
        <listOfProducts>
          <speciesReference constant="true" species="M_m53" stoichiometry="1" />
          <speciesReference constant="true" species="M_m52" stoichiometry="1" />
        </listOfProducts>
        <fbc:geneProductAssociation>
          <fbc:and>
            <fbc:geneProductRef fbc:geneProduct="G_PAS_chr1__1_0050" />
            <fbc:geneProductRef fbc:geneProduct="G_PAS_chr1__1_0202" />
            <fbc:geneProductRef fbc:geneProduct="G_PAS_chr1__4_0593" />
            <fbc:geneProductRef fbc:geneProduct="G_PAS_chr2__2_0294" />
          </fbc:and>
        </fbc:geneProductAssociation>
      </reaction>
      <reaction fast="false" id="R_r406" name="Acetyl-CoA:carnitine O-acetyltransferase" reversible="false" fbc:lowerFluxBound="cobra_0_bound" fbc:upperFluxBound="cobra_default_ub">
        <listOfReactants>
          <speciesReference constant="true" species="M_m51" stoichiometry="1" />
          <speciesReference constant="true" species="M_m56" stoichiometry="1" />
        </listOfReactants>
        <listOfProducts>
          <speciesReference constant="true" species="M_m52" stoichiometry="1" />
          <speciesReference constant="true" species="M_m57" stoichiometry="1" />
        </listOfProducts>
        <fbc:geneProductAssociation>
          <fbc:geneProductRef fbc:geneProduct="G_PAS_chr2__2_0355" />
        </fbc:geneProductAssociation>
      </reaction>
      <reaction fast="false" id="R_r407" name="Acetyl-CoA:carnitine O-acetyltransferase" reversible="false" fbc:lowerFluxBound="cobra_0_bound" fbc:upperFluxBound="cobra_default_ub">
        <listOfReactants>
          <speciesReference constant="true" species="M_m59" stoichiometry="1" />
          <speciesReference constant="true" species="M_m58" stoichiometry="1" />
        </listOfReactants>
        <listOfProducts>
          <speciesReference constant="true" species="M_m60" stoichiometry="1" />
          <speciesReference constant="true" species="M_m61" stoichiometry="1" />
        </listOfProducts>
        <fbc:geneProductAssociation>
          <fbc:or>
            <fbc:geneProductRef fbc:geneProduct="G_PAS_chr1__4_0074" />
            <fbc:geneProductRef fbc:geneProduct="G_PAS_chr3_0761" />
          </fbc:or>
        </fbc:geneProductAssociation>
      </reaction>
      <reaction fast="false" id="R_r413" name="Acetyl-CoA:acetyl-CoA C-acetyltransferase" reversible="false" fbc:lowerFluxBound="cobra_0_bound" fbc:upperFluxBound="cobra_default_ub">
        <listOfReactants>
          <speciesReference constant="true" species="M_m84" stoichiometry="1" />
          <speciesReference constant="true" species="M_m68" stoichiometry="1" />
        </listOfReactants>
        <listOfProducts>
          <speciesReference constant="true" species="M_m64" stoichiometry="2" />
        </listOfProducts>
      </reaction>
      <reaction fast="false" id="R_r414" name="Acetyl-CoA:acetyl-CoA C-acetyltransferase" reversible="false" fbc:lowerFluxBound="cobra_0_bound" fbc:upperFluxBound="cobra_default_ub">
        <listOfReactants>
          <speciesReference constant="true" species="M_m58" stoichiometry="1" />
          <speciesReference constant="true" species="M_m83" stoichiometry="1" />
        </listOfReactants>
        <listOfProducts>
          <speciesReference constant="true" species="M_m60" stoichiometry="2" />
        </listOfProducts>
        <fbc:geneProductAssociation>
          <fbc:geneProductRef fbc:geneProduct="G_PAS_chr1__4_0304" />
        </fbc:geneProductAssociation>
      </reaction>
      <reaction fast="false" id="R_r423" name="acetyl-CoA:3-methyl-2-oxobutanoate C-acetyltransferase" reversible="false" fbc:lowerFluxBound="cobra_0_bound" fbc:upperFluxBound="cobra_default_ub">
        <listOfReactants>
          <speciesReference constant="true" species="M_m60" stoichiometry="1" />
          <speciesReference constant="true" species="M_m5" stoichiometry="1" />
          <speciesReference constant="true" species="M_m72" stoichiometry="1" />
        </listOfReactants>
        <listOfProducts>
          <speciesReference constant="true" species="M_m58" stoichiometry="1" />
          <speciesReference constant="true" species="M_m73" stoichiometry="1" />
        </listOfProducts>
        <fbc:geneProductAssociation>
          <fbc:geneProductRef fbc:geneProduct="G_PAS_chr2__1_0415" />
        </fbc:geneProductAssociation>
      </reaction>
      <reaction fast="false" id="R_r424" name="acetyl-CoA:2-oxoglutarate C-acetyltransferase" reversible="false" fbc:lowerFluxBound="cobra_0_bound" fbc:upperFluxBound="cobra_default_ub">
        <listOfReactants>
          <speciesReference constant="true" species="M_m80" stoichiometry="1" />
          <speciesReference constant="true" species="M_m52" stoichiometry="1" />
          <speciesReference constant="true" species="M_m81" stoichiometry="1" />
        </listOfReactants>
        <listOfProducts>
          <speciesReference constant="true" species="M_m51" stoichiometry="1" />
          <speciesReference constant="true" species="M_m82" stoichiometry="1" />
        </listOfProducts>
        <fbc:geneProductAssociation>
          <fbc:or>
            <fbc:geneProductRef fbc:geneProduct="G_PAS_chr1__4_0421" />
            <fbc:geneProductRef fbc:geneProduct="G_PAS_chr1__1_0313" />
          </fbc:or>
        </fbc:geneProductAssociation>
      </reaction>
      <reaction fast="false" id="R_r426" name="acetyl-CoA:glyoxylate C-acetyltransferase (thioester-hydrolysing," reversible="false" fbc:lowerFluxBound="cobra_0_bound" fbc:upperFluxBound="cobra_default_ub">
        <listOfReactants>
          <speciesReference constant="true" species="M_m62" stoichiometry="1" />
          <speciesReference constant="true" species="M_m60" stoichiometry="1" />
          <speciesReference constant="true" species="M_m5" stoichiometry="1" />
        </listOfReactants>
        <listOfProducts>
          <speciesReference constant="true" species="M_m58" stoichiometry="1" />
          <speciesReference constant="true" species="M_m63" stoichiometry="1" />
        </listOfProducts>
        <fbc:geneProductAssociation>
          <fbc:geneProductRef fbc:geneProduct="G_PAS_chr4_0191" />
        </fbc:geneProductAssociation>
      </reaction>
      <reaction fast="false" id="R_r427" name="acetyl-CoA:glyoxylate C-acetyltransferase (thioester-hydrolysing," reversible="false" fbc:lowerFluxBound="cobra_0_bound" fbc:upperFluxBound="cobra_default_ub">
        <listOfReactants>
          <speciesReference constant="true" species="M_m66" stoichiometry="1" />
          <speciesReference constant="true" species="M_m64" stoichiometry="1" />
          <speciesReference constant="true" species="M_m65" stoichiometry="1" />
        </listOfReactants>
        <listOfProducts>
          <speciesReference constant="true" species="M_m67" stoichiometry="1" />
          <speciesReference constant="true" species="M_m68" stoichiometry="1" />
        </listOfProducts>
        <fbc:geneProductAssociation>
          <fbc:geneProductRef fbc:geneProduct="G_PAS_chr4_0191" />
        </fbc:geneProductAssociation>
      </reaction>
      <reaction fast="false" id="R_r687" name="Acetyl-CoA hydrolase" reversible="false" fbc:lowerFluxBound="cobra_0_bound" fbc:upperFluxBound="cobra_default_ub">
        <listOfReactants>
          <speciesReference constant="true" species="M_m60" stoichiometry="1" />
          <speciesReference constant="true" species="M_m5" stoichiometry="1" />
        </listOfReactants>
        <listOfProducts>
          <speciesReference constant="true" species="M_m58" stoichiometry="1" />
          <speciesReference constant="true" species="M_m86" stoichiometry="1" />
        </listOfProducts>
        <fbc:geneProductAssociation>
          <fbc:geneProductRef fbc:geneProduct="G_PAS_chr3_0253" />
        </fbc:geneProductAssociation>
      </reaction>
      <reaction fast="false" id="R_r699" name="(R)-S-Lactoylglutathione hydrolase" reversible="false" fbc:lowerFluxBound="cobra_0_bound" fbc:upperFluxBound="cobra_default_ub">
        <listOfReactants>
          <speciesReference constant="true" species="M_m1339" stoichiometry="1" />
          <speciesReference constant="true" species="M_m5" stoichiometry="1" />
        </listOfReactants>
        <listOfProducts>
          <speciesReference constant="true" species="M_m44" stoichiometry="1" />
          <speciesReference constant="true" species="M_m798" stoichiometry="1" />
        </listOfProducts>
        <fbc:geneProductAssociation>
          <fbc:geneProductRef fbc:geneProduct="G_PAS_chr3_0783" />
        </fbc:geneProductAssociation>
      </reaction>
      <reaction fast="false" id="R_r849" name="2-oxo-acid carboxy-lyase (aldehyde-forming)" reversible="true" fbc:lowerFluxBound="cobra_default_lb" fbc:upperFluxBound="cobra_default_ub">
        <listOfReactants>
          <speciesReference constant="true" species="M_m20" stoichiometry="1" />
        </listOfReactants>
        <listOfProducts>
          <speciesReference constant="true" species="M_m78" stoichiometry="1" />
          <speciesReference constant="true" species="M_m87" stoichiometry="1" />
        </listOfProducts>
        <fbc:geneProductAssociation>
          <fbc:or>
            <fbc:geneProductRef fbc:geneProduct="G_PAS_chr3_0188" />
            <fbc:geneProductRef fbc:geneProduct="G_PAS_chr1__1_0394" />
          </fbc:or>
        </fbc:geneProductAssociation>
      </reaction>
      <reaction fast="false" id="R_r864" name="ATP:oxaloacetate carboxy-lyase" reversible="false" fbc:lowerFluxBound="cobra_0_bound" fbc:upperFluxBound="cobra_default_ub">
        <listOfReactants>
          <speciesReference constant="true" species="M_m1" stoichiometry="1" />
          <speciesReference constant="true" species="M_m71" stoichiometry="1" />
        </listOfReactants>
        <listOfProducts>
          <speciesReference constant="true" species="M_m3" stoichiometry="1" />
          <speciesReference constant="true" species="M_m78" stoichiometry="1" />
          <speciesReference constant="true" species="M_m19" stoichiometry="1" />
        </listOfProducts>
        <fbc:geneProductAssociation>
          <fbc:geneProductRef fbc:geneProduct="G_PAS_FragB_0061" />
        </fbc:geneProductAssociation>
      </reaction>
      <reaction fast="false" id="R_r967" name="(R)-S-Lactoylglutathione methylglyoxal-lyase (isomerizing)" reversible="true" fbc:lowerFluxBound="cobra_default_lb" fbc:upperFluxBound="cobra_default_ub">
        <listOfReactants>
          <speciesReference constant="true" species="M_m1339" stoichiometry="1" />
        </listOfReactants>
        <listOfProducts>
          <speciesReference constant="true" species="M_m1340" stoichiometry="1" />
          <speciesReference constant="true" species="M_m798" stoichiometry="1" />
        </listOfProducts>
        <fbc:geneProductAssociation>
          <fbc:geneProductRef fbc:geneProduct="G_PAS_chr4_0842" />
        </fbc:geneProductAssociation>
      </reaction>
      <reaction fast="false" id="R_r1041" name="Acetate:CoA ligase (AMP-forming)" reversible="false" fbc:lowerFluxBound="cobra_0_bound" fbc:upperFluxBound="cobra_default_ub">
        <listOfReactants>
          <speciesReference constant="true" species="M_m1" stoichiometry="1" />
          <speciesReference constant="true" species="M_m58" stoichiometry="1" />
          <speciesReference constant="true" species="M_m86" stoichiometry="1" />
        </listOfReactants>
        <listOfProducts>
          <speciesReference constant="true" species="M_m23" stoichiometry="1" />
          <speciesReference constant="true" species="M_m94" stoichiometry="1" />
          <speciesReference constant="true" species="M_m60" stoichiometry="1" />
        </listOfProducts>
        <fbc:geneProductAssociation>
          <fbc:or>
            <fbc:geneProductRef fbc:geneProduct="G_PAS_chr3_0403" />
            <fbc:geneProductRef fbc:geneProduct="G_PAS_chr2__1_0767" />
          </fbc:or>
        </fbc:geneProductAssociation>
      </reaction>
      <reaction fast="false" id="R_r1079" name="Pyruvate:carbon-dioxide ligase (ADP-forming)" reversible="false" fbc:lowerFluxBound="cobra_0_bound" fbc:upperFluxBound="cobra_default_ub">
        <listOfReactants>
          <speciesReference constant="true" species="M_m20" stoichiometry="1" />
          <speciesReference constant="true" species="M_m1" stoichiometry="1" />
          <speciesReference constant="true" species="M_m78" stoichiometry="1" />
        </listOfReactants>
        <listOfProducts>
          <speciesReference constant="true" species="M_m3" stoichiometry="1" />
          <speciesReference constant="true" species="M_m7" stoichiometry="1" />
          <speciesReference constant="true" species="M_m71" stoichiometry="1" />
        </listOfProducts>
        <fbc:geneProductAssociation>
          <fbc:geneProductRef fbc:geneProduct="G_PAS_chr2__2_0024" />
        </fbc:geneProductAssociation>
      </reaction>
      <reaction fast="false" id="R_r1080" name="Acetyl-CoA:carbon-dioxide ligase (ADP-forming)" reversible="false" fbc:lowerFluxBound="cobra_0_bound" fbc:upperFluxBound="cobra_default_ub">
        <listOfReactants>
          <speciesReference constant="true" species="M_m74" stoichiometry="1" />
          <speciesReference constant="true" species="M_m48" stoichiometry="1" />
          <speciesReference constant="true" species="M_m52" stoichiometry="1" />
        </listOfReactants>
        <listOfProducts>
          <speciesReference constant="true" species="M_m75" stoichiometry="1" />
          <speciesReference constant="true" species="M_m77" stoichiometry="1" />
          <speciesReference constant="true" species="M_m76" stoichiometry="1" />
        </listOfProducts>
      </reaction>
      <reaction fast="false" id="R_r1081" name="Acetyl-CoA:carbon-dioxide ligase (ADP-forming)" reversible="false" fbc:lowerFluxBound="cobra_0_bound" fbc:upperFluxBound="cobra_default_ub">
        <listOfReactants>
          <speciesReference constant="true" species="M_m1" stoichiometry="1" />
          <speciesReference constant="true" species="M_m78" stoichiometry="1" />
          <speciesReference constant="true" species="M_m60" stoichiometry="1" />
        </listOfReactants>
        <listOfProducts>
          <speciesReference constant="true" species="M_m3" stoichiometry="1" />
          <speciesReference constant="true" species="M_m7" stoichiometry="1" />
          <speciesReference constant="true" species="M_m79" stoichiometry="1" />
        </listOfProducts>
        <fbc:geneProductAssociation>
          <fbc:geneProductRef fbc:geneProduct="G_PAS_chr1__4_0249" />
        </fbc:geneProductAssociation>
      </reaction>
      <reaction fast="false" id="R_r94" name="Ubiquinol:ferricytochrome-c oxidoreductase" reversible="false" fbc:lowerFluxBound="cobra_0_bound" fbc:upperFluxBound="cobra_default_ub">
        <listOfReactants>
          <speciesReference constant="true" species="M_m39" stoichiometry="2" />
          <speciesReference constant="true" species="M_m116" stoichiometry="1" />
          <speciesReference constant="true" species="M_m43" stoichiometry="2" />
        </listOfReactants>
        <listOfProducts>
          <speciesReference constant="true" species="M_m16" stoichiometry="2" />
          <speciesReference constant="true" species="M_m115" stoichiometry="1" />
          <speciesReference constant="true" species="M_m40" stoichiometry="2" />
        </listOfProducts>
        <fbc:geneProductAssociation>
          <fbc:and>
            <fbc:geneProductRef fbc:geneProduct="G_PAS_chr2__1_0850" />
            <fbc:geneProductRef fbc:geneProduct="G_PAS_chr1__1_0322" />
            <fbc:geneProductRef fbc:geneProduct="G_PAS_chr1__1_0322" />
            <fbc:geneProductRef fbc:geneProduct="G_PAS_chr1__4_0313" />
          </fbc:and>
        </fbc:geneProductAssociation>
      </reaction>
      <reaction fast="false" id="R_r227" name="Succinate reductase" reversible="false" fbc:lowerFluxBound="cobra_0_bound" fbc:upperFluxBound="cobra_default_ub">
        <listOfReactants>
          <speciesReference constant="true" species="M_m115" stoichiometry="1" />
          <speciesReference constant="true" species="M_m114" stoichiometry="1" />
        </listOfReactants>
        <listOfProducts>
          <speciesReference constant="true" species="M_m116" stoichiometry="1" />
          <speciesReference constant="true" species="M_m113" stoichiometry="1" />
        </listOfProducts>
        <fbc:geneProductAssociation>
          <fbc:and>
            <fbc:geneProductRef fbc:geneProduct="G_PAS_chr3_1111" />
            <fbc:geneProductRef fbc:geneProduct="G_PAS_chr2__2_0283" />
            <fbc:geneProductRef fbc:geneProduct="G_PAS_chr4_0733" />
            <fbc:geneProductRef fbc:geneProduct="G_PAS_chr1__4_0487" />
            <fbc:geneProductRef fbc:geneProduct="G_PAS_chr3_0424" />
          </fbc:and>
        </fbc:geneProductAssociation>
      </reaction>
      <reaction fast="false" id="R_r228" name="Succinate reductase" reversible="true" fbc:lowerFluxBound="cobra_default_lb" fbc:upperFluxBound="cobra_default_ub">
        <listOfReactants>
          <speciesReference constant="true" species="M_m108" stoichiometry="1" />
          <speciesReference constant="true" species="M_m113" stoichiometry="1" />
        </listOfReactants>
        <listOfProducts>
          <speciesReference constant="true" species="M_m114" stoichiometry="1" />
          <speciesReference constant="true" species="M_m110" stoichiometry="1" />
        </listOfProducts>
        <fbc:geneProductAssociation>
          <fbc:geneProductRef fbc:geneProduct="G_PAS_chr3_0225" />
        </fbc:geneProductAssociation>
      </reaction>
      <reaction fast="false" id="R_r270" name="NADH:ubiquinone oxidoreductase" reversible="false" fbc:lowerFluxBound="cobra_0_bound" fbc:upperFluxBound="cobra_default_ub">
        <listOfReactants>
          <speciesReference constant="true" species="M_m115" stoichiometry="1" />
          <speciesReference constant="true" species="M_m55" stoichiometry="1" />
          <speciesReference constant="true" species="M_m43" stoichiometry="1" />
        </listOfReactants>
        <listOfProducts>
          <speciesReference constant="true" species="M_m116" stoichiometry="1" />
          <speciesReference constant="true" species="M_m54" stoichiometry="1" />
        </listOfProducts>
        <fbc:geneProductAssociation>
          <fbc:and>
            <fbc:geneProductRef fbc:geneProduct="G_PAS_chr2__1_0456" />
            <fbc:geneProductRef fbc:geneProduct="G_PAS_chr3_0808" />
            <fbc:geneProductRef fbc:geneProduct="G_PAS_chr4_0120" />
            <fbc:geneProductRef fbc:geneProduct="G_PAS_chr2__2_0366" />
            <fbc:geneProductRef fbc:geneProduct="G_PAS_chr2__2_0235" />
            <fbc:geneProductRef fbc:geneProduct="G_PAS_chr3_0585" />
            <fbc:geneProductRef fbc:geneProduct="G_PAS_chr3_0619" />
            <fbc:geneProductRef fbc:geneProduct="G_PAS_chr2__2_0462" />
            <fbc:geneProductRef fbc:geneProduct="G_PAS_chr2__1_0359" />
            <fbc:geneProductRef fbc:geneProduct="G_PAS_chr1__4_0575" />
            <fbc:geneProductRef fbc:geneProduct="G_PAS_chr1__4_0371" />
            <fbc:geneProductRef fbc:geneProduct="G_PAS_chr4_0535" />
            <fbc:geneProductRef fbc:geneProduct="G_PAS_chr4_0355" />
            <fbc:geneProductRef fbc:geneProduct="G_PAS_chr3_1188" />
            <fbc:geneProductRef fbc:geneProduct="G_PAS_chr4_0142" />
            <fbc:geneProductRef fbc:geneProduct="G_PAS_chr1__4_0039" />
          </fbc:and>
        </fbc:geneProductAssociation>
      </reaction>
      <reaction fast="false" id="R_r284" name="Ferrocytochrome-c:oxygen oxidoreductase" reversible="false" fbc:lowerFluxBound="cobra_0_bound" fbc:upperFluxBound="cobra_default_ub">
        <listOfReactants>
          <speciesReference constant="true" species="M_m117" stoichiometry="1" />
          <speciesReference constant="true" species="M_m40" stoichiometry="4" />
          <speciesReference constant="true" species="M_m43" stoichiometry="8" />
        </listOfReactants>
        <listOfProducts>
          <speciesReference constant="true" species="M_m39" stoichiometry="4" />
          <speciesReference constant="true" species="M_m16" stoichiometry="4" />
          <speciesReference constant="true" species="M_m80" stoichiometry="2" />
        </listOfProducts>
        <fbc:geneProductAssociation>
          <fbc:and>
            <fbc:geneProductRef fbc:geneProduct="G_PAS_chr3_0824" />
            <fbc:geneProductRef fbc:geneProduct="G_PAS_chr3_0615" />
            <fbc:geneProductRef fbc:geneProduct="G_PAS_chr2__1_0363" />
            <fbc:geneProductRef fbc:geneProduct="G_PAS_chr4_0422" />
            <fbc:geneProductRef fbc:geneProduct="G_PAS_chr2__2_0266" />
            <fbc:geneProductRef fbc:geneProduct="G_PAS_chr2__1_0115" />
            <fbc:geneProductRef fbc:geneProduct="G_PAS_chr2__1_0226" />
            <fbc:geneProductRef fbc:geneProduct="G_PAS_chr2__1_0344" />
            <fbc:geneProductRef fbc:geneProduct="G_PAS_chr2__2_0092" />
            <fbc:geneProductRef fbc:geneProduct="G_PAS_chr3_0428" />
            <fbc:geneProductRef fbc:geneProduct="G_PAS_chr3_0745" />
            <fbc:geneProductRef fbc:geneProduct="G_PAS_chr4_0449" />
            <fbc:geneProductRef fbc:geneProduct="G_PAS_chr4_0744" />
          </fbc:and>
        </fbc:geneProductAssociation>
      </reaction>
      <reaction fast="false" id="R_r818" name="ATPase" reversible="false" fbc:lowerFluxBound="cobra_0_bound" fbc:upperFluxBound="cobra_default_ub">
        <listOfReactants>
          <speciesReference constant="true" species="M_m1" stoichiometry="1" />
          <speciesReference constant="true" species="M_m5" stoichiometry="1" />
        </listOfReactants>
        <listOfProducts>
          <speciesReference constant="true" species="M_m3" stoichiometry="1" />
          <speciesReference constant="true" species="M_m7" stoichiometry="1" />
        </listOfProducts>
        <fbc:geneProductAssociation>
          <fbc:or>
            <fbc:geneProductRef fbc:geneProduct="G_PAS_chr3_0342" />
            <fbc:geneProductRef fbc:geneProduct="G_PAS_chr1__3_0195" />
            <fbc:geneProductRef fbc:geneProduct="G_PAS_chr1__1_0002" />
            <fbc:geneProductRef fbc:geneProduct="G_PAS_chr1__1_0054" />
            <fbc:geneProductRef fbc:geneProduct="G_PAS_chr1__1_0079" />
            <fbc:geneProductRef fbc:geneProduct="G_PAS_chr1__1_0114" />
            <fbc:geneProductRef fbc:geneProduct="G_PAS_chr1__1_0117" />
            <fbc:geneProductRef fbc:geneProduct="G_PAS_chr1__1_0299" />
            <fbc:geneProductRef fbc:geneProduct="G_PAS_chr1__1_0428" />
            <fbc:geneProductRef fbc:geneProduct="G_PAS_chr1__4_0233" />
            <fbc:geneProductRef fbc:geneProduct="G_PAS_chr1__4_0519" />
            <fbc:geneProductRef fbc:geneProduct="G_PAS_chr2__1_0011" />
            <fbc:geneProductRef fbc:geneProduct="G_PAS_chr2__1_0807" />
            <fbc:geneProductRef fbc:geneProduct="G_PAS_chr2__1_0057" />
            <fbc:geneProductRef fbc:geneProduct="G_PAS_chr2__1_0813" />
            <fbc:geneProductRef fbc:geneProduct="G_PAS_chr2__1_0710" />
            <fbc:geneProductRef fbc:geneProduct="G_PAS_chr2__1_0756" />
            <fbc:geneProductRef fbc:geneProduct="G_PAS_chr3_0342" />
            <fbc:geneProductRef fbc:geneProduct="G_PAS_chr3_0731" />
            <fbc:geneProductRef fbc:geneProduct="G_PAS_chr3_0881" />
            <fbc:geneProductRef fbc:geneProduct="G_PAS_chr3_0918" />
            <fbc:geneProductRef fbc:geneProduct="G_PAS_chr3_1006" />
            <fbc:geneProductRef fbc:geneProduct="G_PAS_chr3_1091" />
            <fbc:and>
              <fbc:geneProductRef fbc:geneProduct="G_PAS_chr4_0736" />
              <fbc:geneProductRef fbc:geneProduct="G_PAS_chr4_0731" />
              <fbc:geneProductRef fbc:geneProduct="G_PAS_chr4_0226" />
              <fbc:geneProductRef fbc:geneProduct="G_PAS_chr4_0300" />
              <fbc:geneProductRef fbc:geneProduct="G_PAS_chr4_0387" />
            </fbc:and>
            <fbc:and>
              <fbc:geneProductRef fbc:geneProduct="G_PAS_chr4_0419" />
              <fbc:geneProductRef fbc:geneProduct="G_PAS_chr4_0732" />
            </fbc:and>
          </fbc:or>
        </fbc:geneProductAssociation>
      </reaction>
      <reaction fast="false" id="R_r819" name="ATPase" reversible="false" fbc:lowerFluxBound="cobra_0_bound" fbc:upperFluxBound="cobra_default_ub">
        <listOfReactants>
          <speciesReference constant="true" species="M_m80" stoichiometry="1" />
          <speciesReference constant="true" species="M_m74" stoichiometry="1" />
        </listOfReactants>
        <listOfProducts>
          <speciesReference constant="true" species="M_m75" stoichiometry="1" />
          <speciesReference constant="true" species="M_m76" stoichiometry="1" />
        </listOfProducts>
        <fbc:geneProductAssociation>
          <fbc:or>
            <fbc:geneProductRef fbc:geneProduct="G_PAS_chr3_0365" />
            <fbc:geneProductRef fbc:geneProduct="G_PAS_chr3_0402" />
          </fbc:or>
        </fbc:geneProductAssociation>
      </reaction>
      <reaction fast="false" id="R_r820" name="ATPase" reversible="false" fbc:lowerFluxBound="cobra_0_bound" fbc:upperFluxBound="cobra_default_ub">
        <listOfReactants>
          <speciesReference constant="true" species="M_m124" stoichiometry="1" />
          <speciesReference constant="true" species="M_m125" stoichiometry="1" />
        </listOfReactants>
        <listOfProducts>
          <speciesReference constant="true" species="M_m126" stoichiometry="1" />
          <speciesReference constant="true" species="M_m127" stoichiometry="1" />
        </listOfProducts>
        <fbc:geneProductAssociation>
          <fbc:or>
            <fbc:geneProductRef fbc:geneProduct="G_PAS_chr1__4_0325" />
[truncated: 1,037,883 more chars]
