# Supplementary material for: Do genome-scale models need exact solvers or clearer standards?
Source: Mol Syst Biol. 2015 Oct 14;11(10):831. doi: 10.15252/msb.20156157 (PMC4631202; doi:10.15252/msb.20156157)
Supplement: Supplementary file 2 — Dataset EV1 [file msb0011-0831-sd2.zip › m_model_collection-master/sbml3/iMB745.xml]

<?xml version='1.0' encoding='UTF-8'?>
<sbml xmlns:fbc="http://www.sbml.org/sbml/level3/version1/fbc/version2" level="3" sboTerm="SBO:0000624" version="1" xmlns="http://www.sbml.org/sbml/level3/version1/core" fbc:required="false">
  <model id="iMB745" fbc:strict="true">
    <listOfUnitDefinitions>
      <unitDefinition id="mmol_per_gDW_per_hr">
        <listOfUnits>
          <unit exponent="1" kind="mole" multiplier="1" scale="-3" />
          <unit exponent="-1" kind="gram" multiplier="1" scale="0" />
          <unit exponent="-1" kind="second" multiplier="3600" scale="0" />
        </listOfUnits>
      </unitDefinition>
    </listOfUnitDefinitions>
    <fbc:listOfObjectives fbc:activeObjective="obj">
      <fbc:objective fbc:id="obj" fbc:type="maximize">
        <fbc:listOfFluxObjectives>
          <fbc:fluxObjective fbc:coefficient="1" fbc:reaction="R_overall" />
        </fbc:listOfFluxObjectives>
      </fbc:objective>
    </fbc:listOfObjectives>
    <listOfParameters>
      <parameter constant="true" id="cobra_default_lb" sboTerm="SBO:0000626" units="mmol_per_gDW_per_hr" value="-1000" />
      <parameter constant="true" id="cobra_default_ub" sboTerm="SBO:0000626" units="mmol_per_gDW_per_hr" value="1000" />
      <parameter constant="true" id="cobra_0_bound" sboTerm="SBO:0000626" units="mmol_per_gDW_per_hr" value="0" />
      <parameter constant="true" id="R_ATPM_lower_bound" sboTerm="SBO:0000625" units="mmol_per_gDW_per_hr" value="2.5" />
      <parameter constant="true" id="R_POR2_upper_bound" sboTerm="SBO:0000625" units="mmol_per_gDW_per_hr" value="1" />
      <parameter constant="true" id="R_EX_co_e_lower_bound" sboTerm="SBO:0000625" units="mmol_per_gDW_per_hr" value="-11.6" />
    </listOfParameters>
    <listOfCompartments>
      <compartment constant="true" id="c" name="Cytoplasm" />
      <compartment constant="true" id="e" name="Extracellular" />
    </listOfCompartments>
    <listOfSpecies>
      <species boundaryCondition="false" compartment="c" constant="false" hasOnlySubstanceUnits="false" id="M_10fthf_c" name="10fthf[c]" fbc:charge="0" fbc:chemicalFormula="C20H22N7O7" />
      <species boundaryCondition="false" compartment="c" constant="false" hasOnlySubstanceUnits="false" id="M_13dpg_c" name="13dpg[c]" fbc:charge="0" fbc:chemicalFormula="C3H4O10P2" />
      <species boundaryCondition="false" compartment="c" constant="false" hasOnlySubstanceUnits="false" id="M_1pyr4m5c_c" name="1pyr4m5c[c]" fbc:charge="0" fbc:chemicalFormula="C6H8NO2" />
      <species boundaryCondition="false" compartment="c" constant="false" hasOnlySubstanceUnits="false" id="M_1pyr5c_c" name="1pyr5c[c]" fbc:charge="0" fbc:chemicalFormula="C5H6NO2" />
      <species boundaryCondition="false" compartment="c" constant="false" hasOnlySubstanceUnits="false" id="M_23dhdp_c" name="23dhdp[c]" fbc:charge="0" fbc:chemicalFormula="C7H6NO4" />
      <species boundaryCondition="false" compartment="c" constant="false" hasOnlySubstanceUnits="false" id="M_23dhmb_c" name="23dhmb[c]" fbc:charge="0" fbc:chemicalFormula="C5H9O4" />
      <species boundaryCondition="false" compartment="c" constant="false" hasOnlySubstanceUnits="false" id="M_23dhmp_c" name="23dhmp[c]" fbc:charge="0" fbc:chemicalFormula="C6H11O4" />
      <species boundaryCondition="false" compartment="c" constant="false" hasOnlySubstanceUnits="false" id="M_24sf_c" name="24sf[c]" fbc:charge="0" fbc:chemicalFormula="C6H4O7P" />
      <species boundaryCondition="false" compartment="c" constant="false" hasOnlySubstanceUnits="false" id="M_25aics_c" name="25aics[c]" fbc:charge="0" fbc:chemicalFormula="C13H15N4O12P" />
      <species boundaryCondition="false" compartment="c" constant="false" hasOnlySubstanceUnits="false" id="M_25dhpp_c" name="25dhpp[c]" fbc:charge="0" fbc:chemicalFormula="C9H14N5O8P" />
      <species boundaryCondition="false" compartment="c" constant="false" hasOnlySubstanceUnits="false" id="M_25dthpp_c" name="25dthpp[c]" fbc:charge="0" fbc:chemicalFormula="C9H16N5O8P" />
      <species boundaryCondition="false" compartment="c" constant="false" hasOnlySubstanceUnits="false" id="M_26dap_LL_c" name="26dap-LL[c]" fbc:charge="0" fbc:chemicalFormula="C7H14N2O4" />
      <species boundaryCondition="false" compartment="c" constant="false" hasOnlySubstanceUnits="false" id="M_26dap_M_c" name="26dap-M[c]" fbc:charge="0" fbc:chemicalFormula="C7H14N2O4" />
      <species boundaryCondition="false" compartment="c" constant="false" hasOnlySubstanceUnits="false" id="M_2ahbut_c" name="2ahbut[c]" fbc:charge="0" fbc:chemicalFormula="C6H9O4" />
      <species boundaryCondition="false" compartment="c" constant="false" hasOnlySubstanceUnits="false" id="M_2c25dho_c" name="2c25dho[c]" fbc:charge="0" fbc:chemicalFormula="C7H4O6" />
      <species boundaryCondition="false" compartment="c" constant="false" hasOnlySubstanceUnits="false" id="M_2cpr5p_c" name="2cpr5p[c]" fbc:charge="0" fbc:chemicalFormula="C12H13NO9P" />
      <species boundaryCondition="false" compartment="c" constant="false" hasOnlySubstanceUnits="false" id="M_2dhp_c" name="2dhp[c]" fbc:charge="0" fbc:chemicalFormula="C6H9O4" />
      <species boundaryCondition="false" compartment="c" constant="false" hasOnlySubstanceUnits="false" id="M_2dr1p_c" name="2dr1p[c]" fbc:charge="0" fbc:chemicalFormula="C5H9O7P" />
      <species boundaryCondition="false" compartment="c" constant="false" hasOnlySubstanceUnits="false" id="M_2dr5p_c" name="2dr5p[c]" fbc:charge="0" fbc:chemicalFormula="C5H9O7P" />
      <species boundaryCondition="false" compartment="c" constant="false" hasOnlySubstanceUnits="false" id="M_2frald_c" name="2frald[c]" fbc:charge="0" fbc:chemicalFormula="C6H5O6P" />
      <species boundaryCondition="false" compartment="c" constant="false" hasOnlySubstanceUnits="false" id="M_2h3moa_c" name="2h3moa[c]" fbc:charge="0" fbc:chemicalFormula="C5H7O4" />
      <species boundaryCondition="false" compartment="c" constant="false" hasOnlySubstanceUnits="false" id="M_2ins_c" name="2ins[c]" fbc:charge="0" fbc:chemicalFormula="C6H10O6" />
      <species boundaryCondition="false" compartment="c" constant="false" hasOnlySubstanceUnits="false" id="M_2ippm_c" name="2ippm[c]" fbc:charge="0" fbc:chemicalFormula="C7H8O4" />
      <species boundaryCondition="false" compartment="c" constant="false" hasOnlySubstanceUnits="false" id="M_2mafr_c" name="2mafr[c]" fbc:charge="0" fbc:chemicalFormula="C6H9NO5P" />
      <species boundaryCondition="false" compartment="c" constant="false" hasOnlySubstanceUnits="false" id="M_2mahmp_c" name="2mahmp[c]" fbc:charge="0" fbc:chemicalFormula="C6H8N3O7P2" />
      <species boundaryCondition="false" compartment="c" constant="false" hasOnlySubstanceUnits="false" id="M_2mbcoa_c" name="2mbcoa[c]" fbc:charge="0" fbc:chemicalFormula="C26H40N7O17P3S" />
      <species boundaryCondition="false" compartment="c" constant="false" hasOnlySubstanceUnits="false" id="M_2mbr_c" name="2mbr[c]" fbc:charge="0" fbc:chemicalFormula="C5H9O2" />
      <species boundaryCondition="false" compartment="c" constant="false" hasOnlySubstanceUnits="false" id="M_2mop_c" name="2mop[c]" fbc:charge="0" fbc:chemicalFormula="C4H5O3" />
      <species boundaryCondition="false" compartment="c" constant="false" hasOnlySubstanceUnits="false" id="M_2obut_c" name="2obut[c]" fbc:charge="0" fbc:chemicalFormula="C4H5O3" />
      <species boundaryCondition="false" compartment="c" constant="false" hasOnlySubstanceUnits="false" id="M_2ood_c" name="2ood[c]" fbc:charge="0" fbc:chemicalFormula="C8H10O5" />
      <species boundaryCondition="false" compartment="c" constant="false" hasOnlySubstanceUnits="false" id="M_2pg_c" name="2pg[c]" fbc:charge="0" fbc:chemicalFormula="C3H4O7P" />
      <species boundaryCondition="false" compartment="c" constant="false" hasOnlySubstanceUnits="false" id="M_2pglyc_c" name="2pglyc[c]" fbc:charge="0" fbc:chemicalFormula="C2H2O6P" />
      <species boundaryCondition="false" compartment="c" constant="false" hasOnlySubstanceUnits="false" id="M_2plac_L_c" name="2plac-L[c]" fbc:charge="0" fbc:chemicalFormula="C3H4O6P" />
      <species boundaryCondition="false" compartment="c" constant="false" hasOnlySubstanceUnits="false" id="M_2ppoh_c" name="2ppoh[c]" fbc:charge="0" fbc:chemicalFormula="C3H8O" />
      <species boundaryCondition="false" compartment="c" constant="false" hasOnlySubstanceUnits="false" id="M_2saa_c" name="2saa[c]" fbc:charge="0" fbc:chemicalFormula="C2H3O4S" />
      <species boundaryCondition="false" compartment="c" constant="false" hasOnlySubstanceUnits="false" id="M_2tcc_c" name="2tcc[c]" fbc:charge="0" fbc:chemicalFormula="C5H8NO5S2" />
      <species boundaryCondition="false" compartment="c" constant="false" hasOnlySubstanceUnits="false" id="M_34hpp_c" name="34hpp[c]" fbc:charge="0" fbc:chemicalFormula="C9H7O4" />
      <species boundaryCondition="false" compartment="c" constant="false" hasOnlySubstanceUnits="false" id="M_35cgmp_c" name="35cgmp[c]" fbc:charge="0" fbc:chemicalFormula="C10H11N5O7P" />
      <species boundaryCondition="false" compartment="c" constant="false" hasOnlySubstanceUnits="false" id="M_36dahx_c" name="36dahx[c]" fbc:charge="0" fbc:chemicalFormula="C6H15N2O2" />
      <species boundaryCondition="false" compartment="c" constant="false" hasOnlySubstanceUnits="false" id="M_3c2hmp_c" name="3c2hmp[c]" fbc:charge="0" fbc:chemicalFormula="C7H10O5" />
      <species boundaryCondition="false" compartment="c" constant="false" hasOnlySubstanceUnits="false" id="M_3c3hmp_c" name="3c3hmp[c]" fbc:charge="0" fbc:chemicalFormula="C7H10O5" />
      <species boundaryCondition="false" compartment="c" constant="false" hasOnlySubstanceUnits="false" id="M_3c4mop_c" name="3c4mop[c]" fbc:charge="0" fbc:chemicalFormula="C7H8O5" />
      <species boundaryCondition="false" compartment="c" constant="false" hasOnlySubstanceUnits="false" id="M_3dhq_c" name="3dhq[c]" fbc:charge="0" fbc:chemicalFormula="C7H9O6" />
      <species boundaryCondition="false" compartment="c" constant="false" hasOnlySubstanceUnits="false" id="M_3dhsk_c" name="3dhsk[c]" fbc:charge="0" fbc:chemicalFormula="C7H7O5" />
      <species boundaryCondition="false" compartment="c" constant="false" hasOnlySubstanceUnits="false" id="M_3hcdgggp_c" name="3hcdgggp[c]" fbc:charge="0" fbc:chemicalFormula="C52H85N3O14P2" />
      <species boundaryCondition="false" compartment="c" constant="false" hasOnlySubstanceUnits="false" id="M_3hdgggp_c" name="3hdgggp[c]" fbc:charge="0" fbc:chemicalFormula="C43H73O7P1" />
      <species boundaryCondition="false" compartment="c" constant="false" hasOnlySubstanceUnits="false" id="M_3hdgggps_c" name="3hdgggps[c]" fbc:charge="0" fbc:chemicalFormula="C46H79N1O9P1" />
      <species boundaryCondition="false" compartment="c" constant="false" hasOnlySubstanceUnits="false" id="M_3hdggpg_c" name="3hdggpg[c]" fbc:charge="0" fbc:chemicalFormula="C46H80O9P1" />
      <species boundaryCondition="false" compartment="c" constant="false" hasOnlySubstanceUnits="false" id="M_3hdggpgp_c" name="3hdggpgp[c]" fbc:charge="0" fbc:chemicalFormula="C46H79O12P2" />
      <species boundaryCondition="false" compartment="c" constant="false" hasOnlySubstanceUnits="false" id="M_3hdggpi_c" name="3hdggpi[c]" fbc:charge="0" fbc:chemicalFormula="C49H84O12P1" />
      <species boundaryCondition="false" compartment="c" constant="false" hasOnlySubstanceUnits="false" id="M_3hdpgpe_c" name="3hdpgpe[c]" fbc:charge="0" fbc:chemicalFormula="C45H94O7N1P1" />
      <species boundaryCondition="false" compartment="c" constant="false" hasOnlySubstanceUnits="false" id="M_3hdpgpg_c" name="3hdpgpg[c]" fbc:charge="0" fbc:chemicalFormula="C46H94O9P1" />
      <species boundaryCondition="false" compartment="c" constant="false" hasOnlySubstanceUnits="false" id="M_3hdpgpi_c" name="3hdpgpi[c]" fbc:charge="0" fbc:chemicalFormula="C49H98O12P1" />
      <species boundaryCondition="false" compartment="c" constant="false" hasOnlySubstanceUnits="false" id="M_3hdpgps_c" name="3hdpgps[c]" fbc:charge="0" fbc:chemicalFormula="C46H93N1O9P1" />
      <species boundaryCondition="false" compartment="c" constant="false" hasOnlySubstanceUnits="false" id="M_3hfrdp_c" name="3hfrdp[c]" fbc:charge="0" fbc:chemicalFormula="C15H27O8P2" />
      <species boundaryCondition="false" compartment="c" constant="false" hasOnlySubstanceUnits="false" id="M_3hggdp_c" name="3hggdp[c]" fbc:charge="0" fbc:chemicalFormula="C20H35O8P2" />
      <species boundaryCondition="false" compartment="c" constant="false" hasOnlySubstanceUnits="false" id="M_3hgrdp_c" name="3hgrdp[c]" fbc:charge="0" fbc:chemicalFormula="C10H19O8P2" />
      <species boundaryCondition="false" compartment="c" constant="false" hasOnlySubstanceUnits="false" id="M_3hmp_c" name="3hmp[c]" fbc:charge="0" fbc:chemicalFormula="C4H7O3" />
      <species boundaryCondition="false" compartment="c" constant="false" hasOnlySubstanceUnits="false" id="M_3ig3p_c" name="3ig3p[c]" fbc:charge="0" fbc:chemicalFormula="C11H12NO6P" />
      <species boundaryCondition="false" compartment="c" constant="false" hasOnlySubstanceUnits="false" id="M_3mob_c" name="3mob[c]" fbc:charge="0" fbc:chemicalFormula="C5H7O3" />
      <species boundaryCondition="false" compartment="c" constant="false" hasOnlySubstanceUnits="false" id="M_3mop_c" name="3mop[c]" fbc:charge="0" fbc:chemicalFormula="C6H9O3" />
      <species boundaryCondition="false" compartment="c" constant="false" hasOnlySubstanceUnits="false" id="M_3ophb_c" name="3ophb[c]" fbc:charge="0" fbc:chemicalFormula="C47H69O3" />
      <species boundaryCondition="false" compartment="c" constant="false" hasOnlySubstanceUnits="false" id="M_3pg_c" name="3pg[c]" fbc:charge="0" fbc:chemicalFormula="C3H4O7P" />
      <species boundaryCondition="false" compartment="c" constant="false" hasOnlySubstanceUnits="false" id="M_3php_c" name="3php[c]" fbc:charge="0" fbc:chemicalFormula="C3H2O7P" />
      <species boundaryCondition="false" compartment="c" constant="false" hasOnlySubstanceUnits="false" id="M_3psme_c" name="3psme[c]" fbc:charge="0" fbc:chemicalFormula="C10H9O10P" />
      <species boundaryCondition="false" compartment="c" constant="false" hasOnlySubstanceUnits="false" id="M_3spyr_c" name="3spyr[c]" fbc:charge="0" fbc:chemicalFormula="C3H2O6S" />
      <species boundaryCondition="false" compartment="c" constant="false" hasOnlySubstanceUnits="false" id="M_4abut_c" name="4abut[c]" fbc:charge="0" fbc:chemicalFormula="C4H9NO2" />
      <species boundaryCondition="false" compartment="c" constant="false" hasOnlySubstanceUnits="false" id="M_4abutn_c" name="4abutn[c]" fbc:charge="0" fbc:chemicalFormula="C4H10NO" />
      <species boundaryCondition="false" compartment="c" constant="false" hasOnlySubstanceUnits="false" id="M_4abz_c" name="4abz[c]" fbc:charge="0" fbc:chemicalFormula="C7H6NO2" />
      <species boundaryCondition="false" compartment="e" constant="false" hasOnlySubstanceUnits="false" id="M_4abz_e" name="4abz[e]" fbc:charge="0" />
      <species boundaryCondition="false" compartment="c" constant="false" hasOnlySubstanceUnits="false" id="M_4adhq_c" name="4adhq[c]" fbc:charge="0" fbc:chemicalFormula="C7H11NO5" />
      <species boundaryCondition="false" compartment="c" constant="false" hasOnlySubstanceUnits="false" id="M_4adhs_c" name="4adhs[c]" fbc:charge="0" fbc:chemicalFormula="C7H8NO4" />
      <species boundaryCondition="false" compartment="c" constant="false" hasOnlySubstanceUnits="false" id="M_4ahmmp_c" name="4ahmmp[c]" fbc:charge="0" fbc:chemicalFormula="C6H10N3O" />
      <species boundaryCondition="false" compartment="c" constant="false" hasOnlySubstanceUnits="false" id="M_4ampm_c" name="4ampm[c]" fbc:charge="0" fbc:chemicalFormula="C6H8N3O4P" />
      <species boundaryCondition="false" compartment="c" constant="false" hasOnlySubstanceUnits="false" id="M_4as_c" name="4as[c]" fbc:charge="0" fbc:chemicalFormula="C7H11NO4" />
      <species boundaryCondition="false" compartment="c" constant="false" hasOnlySubstanceUnits="false" id="M_4das_c" name="4das[c]" fbc:charge="0" fbc:chemicalFormula="C7H9NO3" />
      <species boundaryCondition="false" compartment="c" constant="false" hasOnlySubstanceUnits="false" id="M_4gaepmamfr_c" name="4gaepmamfr[c]" fbc:charge="0" fbc:chemicalFormula="C19H26N3O5" />
      <species boundaryCondition="false" compartment="c" constant="false" hasOnlySubstanceUnits="false" id="M_4ggaepmamfr_c" name="4ggaepmamfr[c]" fbc:charge="0" fbc:chemicalFormula="C24H32N4O8" />
      <species boundaryCondition="false" compartment="c" constant="false" hasOnlySubstanceUnits="false" id="M_4gggaepmamfr_c" name="4gggaepmamfr[c]" fbc:charge="0" fbc:chemicalFormula="C29H38N5O11" />
      <species boundaryCondition="false" compartment="c" constant="false" hasOnlySubstanceUnits="false" id="M_4hba_c" name="4hba[c]" fbc:charge="0" fbc:chemicalFormula="C7H8O2" />
      <species boundaryCondition="false" compartment="c" constant="false" hasOnlySubstanceUnits="false" id="M_4hbz_c" name="4hbz[c]" fbc:charge="0" fbc:chemicalFormula="C7H5O3" />
      <species boundaryCondition="false" compartment="c" constant="false" hasOnlySubstanceUnits="false" id="M_4hphac_c" name="4hphac[c]" fbc:charge="0" fbc:chemicalFormula="C8H7O3" />
      <species boundaryCondition="false" compartment="e" constant="false" hasOnlySubstanceUnits="false" id="M_4hphac_e" name="4hphac[e]" fbc:charge="0" />
      <species boundaryCondition="false" compartment="c" constant="false" hasOnlySubstanceUnits="false" id="M_4mhetz_c" name="4mhetz[c]" fbc:charge="0" fbc:chemicalFormula="C6H9NOS" />
      <species boundaryCondition="false" compartment="c" constant="false" hasOnlySubstanceUnits="false" id="M_4mop_c" name="4mop[c]" fbc:charge="0" fbc:chemicalFormula="C6H9O3" />
      <species boundaryCondition="false" compartment="c" constant="false" hasOnlySubstanceUnits="false" id="M_4mpetz_c" name="4mpetz[c]" fbc:charge="0" fbc:chemicalFormula="C6H8NO4PS" />
      <species boundaryCondition="false" compartment="c" constant="false" hasOnlySubstanceUnits="false" id="M_4pasp_c" name="4pasp[c]" fbc:charge="0" fbc:chemicalFormula="C4H6NO7P" />
      <species boundaryCondition="false" compartment="c" constant="false" hasOnlySubstanceUnits="false" id="M_4ppan_c" name="4ppan[c]" fbc:charge="0" fbc:chemicalFormula="C9H15NO8P" />
      <species boundaryCondition="false" compartment="c" constant="false" hasOnlySubstanceUnits="false" id="M_4ppcys_c" name="4ppcys[c]" fbc:charge="0" fbc:chemicalFormula="C12H20N2O9PS" />
      <species boundaryCondition="false" compartment="c" constant="false" hasOnlySubstanceUnits="false" id="M_4r5au_c" name="4r5au[c]" fbc:charge="0" fbc:chemicalFormula="C9H16N4O6" />
      <species boundaryCondition="false" compartment="c" constant="false" hasOnlySubstanceUnits="false" id="M_5aizc_c" name="5aizc[c]" fbc:charge="0" fbc:chemicalFormula="C9H11N3O9P" />
      <species boundaryCondition="false" compartment="c" constant="false" hasOnlySubstanceUnits="false" id="M_5aop_c" name="5aop[c]" fbc:charge="0" fbc:chemicalFormula="C5H9NO3" />
      <species boundaryCondition="false" compartment="c" constant="false" hasOnlySubstanceUnits="false" id="M_5aprbu_c" name="5aprbu[c]" fbc:charge="0" fbc:chemicalFormula="C9H15N4O9P" />
      <species boundaryCondition="false" compartment="c" constant="false" hasOnlySubstanceUnits="false" id="M_5c5pdriaz_c" name="5c5pdriaz[c]" fbc:charge="0" fbc:chemicalFormula="C9H11N3O9P" />
      <species boundaryCondition="false" compartment="c" constant="false" hasOnlySubstanceUnits="false" id="M_5caiz_c" name="5caiz[c]" fbc:charge="0" fbc:chemicalFormula="C9H11N3O9P" />
      <species boundaryCondition="false" compartment="c" constant="false" hasOnlySubstanceUnits="false" id="M_5hbc_c" name="5hbc[c]" fbc:charge="0" fbc:chemicalFormula="C60H84CoN13O15P" />
      <species boundaryCondition="false" compartment="c" constant="false" hasOnlySubstanceUnits="false" id="M_5hbc_red_c" name="5hbc_red[c]" fbc:charge="0" fbc:chemicalFormula="C60H84CoN13O15P" />
      <species boundaryCondition="false" compartment="c" constant="false" hasOnlySubstanceUnits="false" id="M_5hbzid_c" name="5hbzid[c]" fbc:charge="0" fbc:chemicalFormula="C7H6N2O" />
      <species boundaryCondition="false" compartment="c" constant="false" hasOnlySubstanceUnits="false" id="M_5mcyt_c" name="5mcyt[c]" fbc:charge="0" fbc:chemicalFormula="C5H7N3O" />
      <species boundaryCondition="false" compartment="c" constant="false" hasOnlySubstanceUnits="false" id="M_5mdr1p_c" name="5mdr1p[c]" fbc:charge="0" fbc:chemicalFormula="C6H11O7PS" />
      <species boundaryCondition="false" compartment="c" constant="false" hasOnlySubstanceUnits="false" id="M_5mdru1p_c" name="5mdru1p[c]" fbc:charge="0" fbc:chemicalFormula="C6H11O7PS" />
      <species boundaryCondition="false" compartment="c" constant="false" hasOnlySubstanceUnits="false" id="M_5mta_c" name="5mta[c]" fbc:charge="0" fbc:chemicalFormula="C11H15N5O3S" />
      <species boundaryCondition="false" compartment="c" constant="false" hasOnlySubstanceUnits="false" id="M_5mthf_c" name="5mthf[c]" fbc:charge="0" fbc:chemicalFormula="C20H24N7O6" />
      <species boundaryCondition="false" compartment="c" constant="false" hasOnlySubstanceUnits="false" id="M_5odhf2a_c" name="5odhf2a[c]" fbc:charge="0" fbc:chemicalFormula="C6H5O4" />
      <species boundaryCondition="false" compartment="c" constant="false" hasOnlySubstanceUnits="false" id="M_5oxpro_c" name="5oxpro[c]" fbc:charge="0" fbc:chemicalFormula="C5H6NO3" />
      <species boundaryCondition="false" compartment="c" constant="false" hasOnlySubstanceUnits="false" id="M_5pmev_c" name="5pmev[c]" fbc:charge="0" fbc:chemicalFormula="C6H10O7P" />
      <species boundaryCondition="false" compartment="c" constant="false" hasOnlySubstanceUnits="false" id="M_5pr5hbz_c" name="5pr5hbz[c]" fbc:charge="0" fbc:chemicalFormula="C12H13N2O8P" />
      <species boundaryCondition="false" compartment="c" constant="false" hasOnlySubstanceUnits="false" id="M_6hmhpt_c" name="6hmhpt[c]" fbc:charge="0" fbc:chemicalFormula="C7H9N5O2" />
      <species boundaryCondition="false" compartment="c" constant="false" hasOnlySubstanceUnits="false" id="M_6hmhptpp_c" name="6hmhptpp[c]" fbc:charge="0" fbc:chemicalFormula="C7H8N5O8P2" />
      <species boundaryCondition="false" compartment="c" constant="false" hasOnlySubstanceUnits="false" id="M_6pthp_c" name="6pthp[c]" fbc:charge="0" fbc:chemicalFormula="C9H12N5O3" />
      <species boundaryCondition="false" compartment="c" constant="false" hasOnlySubstanceUnits="false" id="M_7mhp_c" name="7mhp[c]" fbc:charge="0" fbc:chemicalFormula="C7H13O2S" />
      <species boundaryCondition="false" compartment="c" constant="false" hasOnlySubstanceUnits="false" id="M_7mht_c" name="7mht[c]" fbc:charge="0" fbc:chemicalFormula="C11H20NO4S" />
      <species boundaryCondition="false" compartment="c" constant="false" hasOnlySubstanceUnits="false" id="M_7ohp_c" name="7ohp[c]" fbc:charge="0" fbc:chemicalFormula="C7H11O3" />
      <species boundaryCondition="false" compartment="c" constant="false" hasOnlySubstanceUnits="false" id="M_8aonn_c" name="8aonn[c]" fbc:charge="0" fbc:chemicalFormula="C9H17NO3" />
      <species boundaryCondition="false" compartment="c" constant="false" hasOnlySubstanceUnits="false" id="M_Brfap_c" name="Brfap[c]" fbc:charge="0" fbc:chemicalFormula="C11H14NO7P" />
      <species boundaryCondition="false" compartment="c" constant="false" hasOnlySubstanceUnits="false" id="M_Lcyst_c" name="Lcyst[c]" fbc:charge="0" fbc:chemicalFormula="C3H6NO5S" />
      <species boundaryCondition="false" compartment="c" constant="false" hasOnlySubstanceUnits="false" id="M_Rh2cit_c" name="Rh2cit[c]" fbc:charge="0" fbc:chemicalFormula="C8H9O7" />
      <species boundaryCondition="false" compartment="c" constant="false" hasOnlySubstanceUnits="false" id="M_Rh3cit_c" name="Rh3cit[c]" fbc:charge="0" fbc:chemicalFormula="C9H11O7" />
      <species boundaryCondition="false" compartment="c" constant="false" hasOnlySubstanceUnits="false" id="M_S2hglut_c" name="S2hglut[c]" fbc:charge="0" fbc:chemicalFormula="C5H6O5" />
      <species boundaryCondition="false" compartment="c" constant="false" hasOnlySubstanceUnits="false" id="M_Shcit_c" name="Shcit[c]" fbc:charge="0" fbc:chemicalFormula="C7H7O7" />
      <species boundaryCondition="false" compartment="c" constant="false" hasOnlySubstanceUnits="false" id="M_aacald_c" name="aacald[c]" fbc:charge="0" fbc:chemicalFormula="C2H6NO" />
      <species boundaryCondition="false" compartment="c" constant="false" hasOnlySubstanceUnits="false" id="M_aacoa_c" name="aacoa[c]" fbc:charge="0" fbc:chemicalFormula="C25H36N7O18P3S" />
      <species boundaryCondition="false" compartment="c" constant="false" hasOnlySubstanceUnits="false" id="M_ac_c" name="ac[c]" fbc:charge="0" fbc:chemicalFormula="C2H3O2" />
      <species boundaryCondition="false" compartment="e" constant="false" hasOnlySubstanceUnits="false" id="M_ac_e" name="ac[e]" fbc:charge="0" />
      <species boundaryCondition="false" compartment="c" constant="false" hasOnlySubstanceUnits="false" id="M_acald_c" name="acald[c]" fbc:charge="0" fbc:chemicalFormula="C2H4O" />
      <species boundaryCondition="false" compartment="c" constant="false" hasOnlySubstanceUnits="false" id="M_accoa_c" name="accoa[c]" fbc:charge="0" fbc:chemicalFormula="C23H34N7O17P3S" />
      <species boundaryCondition="false" compartment="c" constant="false" hasOnlySubstanceUnits="false" id="M_acetol_c" name="acetol[c]" fbc:charge="0" fbc:chemicalFormula="C3H6O2" />
      <species boundaryCondition="false" compartment="c" constant="false" hasOnlySubstanceUnits="false" id="M_acetone_c" name="acetone[c]" fbc:charge="0" fbc:chemicalFormula="C3H6O" />
      <species boundaryCondition="false" compartment="c" constant="false" hasOnlySubstanceUnits="false" id="M_acg5p_c" name="acg5p[c]" fbc:charge="0" fbc:chemicalFormula="C7H9NO8P" />
      <species boundaryCondition="false" compartment="c" constant="false" hasOnlySubstanceUnits="false" id="M_acg5sa_c" name="acg5sa[c]" fbc:charge="0" fbc:chemicalFormula="C7H10NO4" />
      <species boundaryCondition="false" compartment="c" constant="false" hasOnlySubstanceUnits="false" id="M_acgam1p_c" name="acgam1p[c]" fbc:charge="0" fbc:chemicalFormula="C8H14NO9P" />
      <species boundaryCondition="false" compartment="c" constant="false" hasOnlySubstanceUnits="false" id="M_acglu_c" name="acglu[c]" fbc:charge="0" fbc:chemicalFormula="C7H9NO5" />
      <species boundaryCondition="false" compartment="c" constant="false" hasOnlySubstanceUnits="false" id="M_achms_c" name="achms[c]" fbc:charge="0" fbc:chemicalFormula="C6H11NO4" />
      <species boundaryCondition="false" compartment="c" constant="false" hasOnlySubstanceUnits="false" id="M_acmana_c" name="acmana[c]" fbc:charge="0" fbc:chemicalFormula="C8H15NO6" />
      <species boundaryCondition="false" compartment="c" constant="false" hasOnlySubstanceUnits="false" id="M_acnam_c" name="acnam[c]" fbc:charge="0" fbc:chemicalFormula="C11H18NO9" />
      <species boundaryCondition="false" compartment="c" constant="false" hasOnlySubstanceUnits="false" id="M_acon_C_c" name="acon-C[c]" fbc:charge="0" fbc:chemicalFormula="C6H3O6" />
      <species boundaryCondition="false" compartment="c" constant="false" hasOnlySubstanceUnits="false" id="M_acon_T_c" name="acon-T[c]" fbc:charge="0" fbc:chemicalFormula="C6H3O6" />
      <species boundaryCondition="false" compartment="c" constant="false" hasOnlySubstanceUnits="false" id="M_aconm_c" name="aconm[c]" fbc:charge="0" fbc:chemicalFormula="C7H6O6" />
      <species boundaryCondition="false" compartment="c" constant="false" hasOnlySubstanceUnits="false" id="M_acorn_c" name="acorn[c]" fbc:charge="0" fbc:chemicalFormula="C7H14N2O3" />
      <species boundaryCondition="false" compartment="c" constant="false" hasOnlySubstanceUnits="false" id="M_acser_c" name="acser[c]" fbc:charge="0" fbc:chemicalFormula="C5H9NO4" />
      <species boundaryCondition="false" compartment="c" constant="false" hasOnlySubstanceUnits="false" id="M_actn_R_c" name="actn-R[c]" fbc:charge="0" fbc:chemicalFormula="C4H8O2" />
      <species boundaryCondition="false" compartment="e" constant="false" hasOnlySubstanceUnits="false" id="M_actn_R_e" name="actn-R[e]" fbc:charge="0" />
      <species boundaryCondition="false" compartment="c" constant="false" hasOnlySubstanceUnits="false" id="M_actp_c" name="actp[c]" fbc:charge="0" fbc:chemicalFormula="C2H3O5P" />
      <species boundaryCondition="false" compartment="c" constant="false" hasOnlySubstanceUnits="false" id="M_adcobdam_c" name="adcobdam[c]" fbc:charge="0" fbc:chemicalFormula="C55H68CoN11O15" />
      <species boundaryCondition="false" compartment="c" constant="false" hasOnlySubstanceUnits="false" id="M_adcobhex_c" name="adcobhex[c]" fbc:charge="0" fbc:chemicalFormula="C55H76CoN15O11" />
      <species boundaryCondition="false" compartment="c" constant="false" hasOnlySubstanceUnits="false" id="M_ade_c" name="ade[c]" fbc:charge="0" fbc:chemicalFormula="C5H5N5" />
      <species boundaryCondition="false" compartment="c" constant="false" hasOnlySubstanceUnits="false" id="M_adn_c" name="adn[c]" fbc:charge="0" fbc:chemicalFormula="C10H13N5O4" />
      <species boundaryCondition="false" compartment="c" constant="false" hasOnlySubstanceUnits="false" id="M_adocbi_c" name="adocbi[c]" fbc:charge="0" fbc:chemicalFormula="C58H84CoN16O11" />
      <species boundaryCondition="false" compartment="c" constant="false" hasOnlySubstanceUnits="false" id="M_adocbip_c" name="adocbip[c]" fbc:charge="0" fbc:chemicalFormula="C58H83CoN16O14P" />
      <species boundaryCondition="false" compartment="c" constant="false" hasOnlySubstanceUnits="false" id="M_adocblhbi_c" name="adocblhbi[c]" fbc:charge="0" fbc:chemicalFormula="C70H96CoN18O18P" />
      <species boundaryCondition="false" compartment="c" constant="false" hasOnlySubstanceUnits="false" id="M_adp_c" name="adp[c]" fbc:charge="0" fbc:chemicalFormula="C10H12N5O10P2" />
      <species boundaryCondition="false" compartment="c" constant="false" hasOnlySubstanceUnits="false" id="M_adprib_c" name="adprib[c]" fbc:charge="0" fbc:chemicalFormula="C15H21N5O14P2" />
      <species boundaryCondition="false" compartment="c" constant="false" hasOnlySubstanceUnits="false" id="M_aepmamfr_c" name="aepmamfr[c]" fbc:charge="0" fbc:chemicalFormula="C14H20N2O2" />
      <species boundaryCondition="false" compartment="c" constant="false" hasOnlySubstanceUnits="false" id="M_agdpcbi_c" name="agdpcbi[c]" fbc:charge="0" fbc:chemicalFormula="C68H95CoN21O21P2" />
      <species boundaryCondition="false" compartment="c" constant="false" hasOnlySubstanceUnits="false" id="M_agdpgpi_c" name="agdpgpi[c]" fbc:charge="0" fbc:chemicalFormula="C57H111N1O16P1" />
      <species boundaryCondition="false" compartment="c" constant="false" hasOnlySubstanceUnits="false" id="M_agm_c" name="agm[c]" fbc:charge="0" fbc:chemicalFormula="C5H16N4" />
      <species boundaryCondition="false" compartment="c" constant="false" hasOnlySubstanceUnits="false" id="M_ah6p_D_c" name="ah6p-D[c]" fbc:charge="0" fbc:chemicalFormula="C6H11O9P" />
      <species boundaryCondition="false" compartment="c" constant="false" hasOnlySubstanceUnits="false" id="M_ahcys_c" name="ahcys[c]" fbc:charge="0" fbc:chemicalFormula="C14H20N6O5S" />
      <species boundaryCondition="false" compartment="c" constant="false" hasOnlySubstanceUnits="false" id="M_ahdt_c" name="ahdt[c]" fbc:charge="0" fbc:chemicalFormula="C9H13N5O13P3" />
      <species boundaryCondition="false" compartment="c" constant="false" hasOnlySubstanceUnits="false" id="M_aicar_c" name="aicar[c]" fbc:charge="0" fbc:chemicalFormula="C9H13N4O8P" />
      <species boundaryCondition="false" compartment="c" constant="false" hasOnlySubstanceUnits="false" id="M_air_c" name="air[c]" fbc:charge="0" fbc:chemicalFormula="C8H12N3O7P" />
      <species boundaryCondition="false" compartment="c" constant="false" hasOnlySubstanceUnits="false" id="M_akg_c" name="akg[c]" fbc:charge="0" fbc:chemicalFormula="C5H4O5" />
      <species boundaryCondition="false" compartment="c" constant="false" hasOnlySubstanceUnits="false" id="M_ala_B_c" name="ala-B[c]" fbc:charge="0" fbc:chemicalFormula="C3H7NO2" />
      <species boundaryCondition="false" compartment="c" constant="false" hasOnlySubstanceUnits="false" id="M_ala_L_c" name="ala-L[c]" fbc:charge="0" fbc:chemicalFormula="C3H7NO2" />
      <species boundaryCondition="false" compartment="e" constant="false" hasOnlySubstanceUnits="false" id="M_ala_L_e" name="ala-L[e]" fbc:charge="0" />
      <species boundaryCondition="false" compartment="c" constant="false" hasOnlySubstanceUnits="false" id="M_alac_S_c" name="alac-S[c]" fbc:charge="0" fbc:chemicalFormula="C5H7O4" />
      <species boundaryCondition="false" compartment="e" constant="false" hasOnlySubstanceUnits="false" id="M_alac_S_e" name="alac-S[e]" fbc:charge="0" />
      <species boundaryCondition="false" compartment="c" constant="false" hasOnlySubstanceUnits="false" id="M_alatrna_c" name="alatrna[c]" fbc:charge="0" fbc:chemicalFormula="C3H6NOR" />
      <species boundaryCondition="false" compartment="c" constant="false" hasOnlySubstanceUnits="false" id="M_amet_c" name="amet[c]" fbc:charge="0" fbc:chemicalFormula="C15H23N6O5S" />
      <species boundaryCondition="false" compartment="c" constant="false" hasOnlySubstanceUnits="false" id="M_amob_c" name="amob[c]" fbc:charge="0" fbc:chemicalFormula="C15H19N5O6S" />
      <species boundaryCondition="false" compartment="c" constant="false" hasOnlySubstanceUnits="false" id="M_amp_c" name="amp[c]" fbc:charge="0" fbc:chemicalFormula="C10H12N5O7P" />
      <species boundaryCondition="false" compartment="c" constant="false" hasOnlySubstanceUnits="false" id="M_anth_c" name="anth[c]" fbc:charge="0" fbc:chemicalFormula="C7H6NO2" />
      <species boundaryCondition="false" compartment="c" constant="false" hasOnlySubstanceUnits="false" id="M_appl_c" name="appl[c]" fbc:charge="0" fbc:chemicalFormula="C3H10NO" />
      <species boundaryCondition="false" compartment="c" constant="false" hasOnlySubstanceUnits="false" id="M_applp_c" name="applp[c]" fbc:charge="0" fbc:chemicalFormula="C3H9NO4P" />
      <species boundaryCondition="false" compartment="c" constant="false" hasOnlySubstanceUnits="false" id="M_aps_c" name="aps[c]" fbc:charge="0" fbc:chemicalFormula="C10H12N5O10PS" />
      <species boundaryCondition="false" compartment="c" constant="false" hasOnlySubstanceUnits="false" id="M_arg_L_c" name="arg-L[c]" fbc:charge="0" fbc:chemicalFormula="C6H15N4O2" />
      <species boundaryCondition="false" compartment="c" constant="false" hasOnlySubstanceUnits="false" id="M_argsuc_c" name="argsuc[c]" fbc:charge="0" fbc:chemicalFormula="C10H17N4O6" />
      <species boundaryCondition="false" compartment="c" constant="false" hasOnlySubstanceUnits="false" id="M_argtrna_c" name="argtrna[c]" fbc:charge="0" fbc:chemicalFormula="C6H14N4OR" />
      <species boundaryCondition="false" compartment="c" constant="false" hasOnlySubstanceUnits="false" id="M_asn_L_c" name="asn-L[c]" fbc:charge="0" fbc:chemicalFormula="C4H8N2O3" />
      <species boundaryCondition="false" compartment="c" constant="false" hasOnlySubstanceUnits="false" id="M_asntrna_asp__c" name="asntrna(asp)[c]" fbc:charge="0" fbc:chemicalFormula="C4H5NO3R" />
      <species boundaryCondition="false" compartment="c" constant="false" hasOnlySubstanceUnits="false" id="M_asntrna_c" name="asntrna[c]" fbc:charge="0" fbc:chemicalFormula="C4H7N2O2R" />
      <species boundaryCondition="false" compartment="c" constant="false" hasOnlySubstanceUnits="false" id="M_asp_L_c" name="asp-L[c]" fbc:charge="0" fbc:chemicalFormula="C4H6NO4" />
      <species boundaryCondition="false" compartment="c" constant="false" hasOnlySubstanceUnits="false" id="M_aspsa_c" name="aspsa[c]" fbc:charge="0" fbc:chemicalFormula="C4H7NO3" />
      <species boundaryCondition="false" compartment="c" constant="false" hasOnlySubstanceUnits="false" id="M_asptrna_c" name="asptrna[c]" fbc:charge="0" fbc:chemicalFormula="C4H5NO3R" />
      <species boundaryCondition="false" compartment="c" constant="false" hasOnlySubstanceUnits="false" id="M_athr_L_c" name="athr-L[c]" fbc:charge="0" fbc:chemicalFormula="C4H9NO3" />
      <species boundaryCondition="false" compartment="c" constant="false" hasOnlySubstanceUnits="false" id="M_atp_c" name="atp[c]" fbc:charge="0" fbc:chemicalFormula="C10H12N5O13P3" />
      <species boundaryCondition="false" compartment="c" constant="false" hasOnlySubstanceUnits="false" id="M_bamppald_c" name="bamppald[c]" fbc:charge="0" fbc:chemicalFormula="C3H8NO" />
      <species boundaryCondition="false" compartment="c" constant="false" hasOnlySubstanceUnits="false" id="M_biomass_met_c" name="biomass_met[c]" fbc:charge="0" />
      <species boundaryCondition="false" compartment="e" constant="false" hasOnlySubstanceUnits="false" id="M_biomass_met_e" name="biomass_met[e]" fbc:charge="0" />
      <species boundaryCondition="false" compartment="c" constant="false" hasOnlySubstanceUnits="false" id="M_btamp_c" name="btamp[c]" fbc:charge="0" fbc:chemicalFormula="C20H27N7O9PS" />
      <species boundaryCondition="false" compartment="c" constant="false" hasOnlySubstanceUnits="false" id="M_btn_c" name="btn[c]" fbc:charge="0" fbc:chemicalFormula="C10H15N2O3S" />
      <species boundaryCondition="false" compartment="e" constant="false" hasOnlySubstanceUnits="false" id="M_btn_e" name="btn[e]" fbc:charge="0" />
      <species boundaryCondition="false" compartment="c" constant="false" hasOnlySubstanceUnits="false" id="M_btnp_s2_c" name="btnp-s2[c]" fbc:charge="0" fbc:chemicalFormula="Fe2S2R" />
      <species boundaryCondition="false" compartment="c" constant="false" hasOnlySubstanceUnits="false" id="M_btnp_c" name="btnp[c]" fbc:charge="0" fbc:chemicalFormula="R" />
      <species boundaryCondition="false" compartment="c" constant="false" hasOnlySubstanceUnits="false" id="M_ca2_c" name="ca2[c]" fbc:charge="0" fbc:chemicalFormula="Ca" />
      <species boundaryCondition="false" compartment="e" constant="false" hasOnlySubstanceUnits="false" id="M_ca2_e" name="ca2[e]" fbc:charge="0" />
      <species boundaryCondition="false" compartment="c" constant="false" hasOnlySubstanceUnits="false" id="M_camp_c" name="camp[c]" fbc:charge="0" fbc:chemicalFormula="C10H11N5O6P" />
      <species boundaryCondition="false" compartment="c" constant="false" hasOnlySubstanceUnits="false" id="M_caphis_c" name="caphis[c]" fbc:charge="0" fbc:chemicalFormula="C10H16N4O4" />
      <species boundaryCondition="false" compartment="c" constant="false" hasOnlySubstanceUnits="false" id="M_carb_met_c" name="carb_met[c]" fbc:charge="0" />
      <species boundaryCondition="false" compartment="c" constant="false" hasOnlySubstanceUnits="false" id="M_carn_c" name="carn[c]" fbc:charge="0" fbc:chemicalFormula="C9H15N4O3" />
      <species boundaryCondition="false" compartment="c" constant="false" hasOnlySubstanceUnits="false" id="M_cbasp_c" name="cbasp[c]" fbc:charge="0" fbc:chemicalFormula="C5H6N2O5" />
      <species boundaryCondition="false" compartment="c" constant="false" hasOnlySubstanceUnits="false" id="M_cbi_c" name="cbi[c]" fbc:charge="0" fbc:chemicalFormula="C48H72CoN11O8" />
      <species boundaryCondition="false" compartment="e" constant="false" hasOnlySubstanceUnits="false" id="M_cbi_e" name="cbi[e]" fbc:charge="0" />
      <species boundaryCondition="false" compartment="c" constant="false" hasOnlySubstanceUnits="false" id="M_cbl1_c" name="cbl1[c]" fbc:charge="0" fbc:chemicalFormula="C62H88CoN13O14P" />
      <species boundaryCondition="false" compartment="e" constant="false" hasOnlySubstanceUnits="false" id="M_cbl1_e" name="cbl1[e]" fbc:charge="0" />
      <species boundaryCondition="false" compartment="c" constant="false" hasOnlySubstanceUnits="false" id="M_cbl1hbi_c" name="cbl1hbi[c]" fbc:charge="0" fbc:chemicalFormula="C60H84CoN13O15P" />
      <species boundaryCondition="false" compartment="e" constant="false" hasOnlySubstanceUnits="false" id="M_cbl1hbi_e" name="cbl1hbi[e]" fbc:charge="0" />
      <species boundaryCondition="false" compartment="c" constant="false" hasOnlySubstanceUnits="false" id="M_cbp_c" name="cbp[c]" fbc:charge="0" fbc:chemicalFormula="CH2NO5P" />
      <species boundaryCondition="false" compartment="c" constant="false" hasOnlySubstanceUnits="false" id="M_cd2_c" name="cd2[c]" fbc:charge="0" fbc:chemicalFormula="Cd" />
      <species boundaryCondition="false" compartment="e" constant="false" hasOnlySubstanceUnits="false" id="M_cd2_e" name="cd2[e]" fbc:charge="0" />
      <species boundaryCondition="false" compartment="c" constant="false" hasOnlySubstanceUnits="false" id="M_cdgggp_c" name="cdgggp[c]" fbc:charge="0" fbc:chemicalFormula="C52H83N3O13P2" />
      <species boundaryCondition="false" compartment="c" constant="false" hasOnlySubstanceUnits="false" id="M_cdp_c" name="cdp[c]" fbc:charge="0" fbc:chemicalFormula="C9H12N3O11P2" />
      <species boundaryCondition="false" compartment="c" constant="false" hasOnlySubstanceUnits="false" id="M_cgly_c" name="cgly[c]" fbc:charge="0" fbc:chemicalFormula="C5H10N2O3S" />
      <species boundaryCondition="false" compartment="c" constant="false" hasOnlySubstanceUnits="false" id="M_ch4_c" name="ch4[c]" fbc:charge="0" fbc:chemicalFormula="CH4" />
      <species boundaryCondition="false" compartment="e" constant="false" hasOnlySubstanceUnits="false" id="M_ch4_e" name="ch4[e]" fbc:charge="0" />
      <species boundaryCondition="false" compartment="c" constant="false" hasOnlySubstanceUnits="false" id="M_ch4s_c" name="ch4s[c]" fbc:charge="0" fbc:chemicalFormula="CH4S" />
      <species boundaryCondition="false" compartment="e" constant="false" hasOnlySubstanceUnits="false" id="M_ch4s_e" name="ch4s[e]" fbc:charge="0" />
      <species boundaryCondition="false" compartment="c" constant="false" hasOnlySubstanceUnits="false" id="M_chor_c" name="chor[c]" fbc:charge="0" fbc:chemicalFormula="C10H8O6" />
      <species boundaryCondition="false" compartment="c" constant="false" hasOnlySubstanceUnits="false" id="M_cit_c" name="cit[c]" fbc:charge="0" fbc:chemicalFormula="C6H5O7" />
      <species boundaryCondition="false" compartment="e" constant="false" hasOnlySubstanceUnits="false" id="M_cit_e" name="cit[e]" fbc:charge="0" />
      <species boundaryCondition="false" compartment="c" constant="false" hasOnlySubstanceUnits="false" id="M_citr_L_c" name="citr-L[c]" fbc:charge="0" fbc:chemicalFormula="C6H13N3O3" />
      <species boundaryCondition="false" compartment="c" constant="false" hasOnlySubstanceUnits="false" id="M_citrac_c" name="citrac[c]" fbc:charge="0" fbc:chemicalFormula="R" />
      <species boundaryCondition="false" compartment="c" constant="false" hasOnlySubstanceUnits="false" id="M_cl_c" name="cl[c]" fbc:charge="0" fbc:chemicalFormula="Cl" />
      <species boundaryCondition="false" compartment="e" constant="false" hasOnlySubstanceUnits="false" id="M_cl_e" name="cl[e]" fbc:charge="0" />
      <species boundaryCondition="false" compartment="c" constant="false" hasOnlySubstanceUnits="false" id="M_cmaphis_c" name="cmaphis[c]" fbc:charge="0" fbc:chemicalFormula="C11H18N4O4" />
      <species boundaryCondition="false" compartment="c" constant="false" hasOnlySubstanceUnits="false" id="M_cmp_c" name="cmp[c]" fbc:charge="0" fbc:chemicalFormula="C9H12N3O8P" />
      <species boundaryCondition="false" compartment="c" constant="false" hasOnlySubstanceUnits="false" id="M_cmpacna_c" name="cmpacna[c]" fbc:charge="0" fbc:chemicalFormula="C20H29N4O16P" />
      <species boundaryCondition="false" compartment="c" constant="false" hasOnlySubstanceUnits="false" id="M_co1dam_c" name="co1dam[c]" fbc:charge="0" fbc:chemicalFormula="C45H56CoN6O12" />
      <species boundaryCondition="false" compartment="c" constant="false" hasOnlySubstanceUnits="false" id="M_co2_c" name="co2[c]" fbc:charge="0" fbc:chemicalFormula="CO2" />
      <species boundaryCondition="false" compartment="e" constant="false" hasOnlySubstanceUnits="false" id="M_co2_e" name="co2[e]" fbc:charge="0" />
      <species boundaryCondition="false" compartment="c" constant="false" hasOnlySubstanceUnits="false" id="M_co2dam_c" name="co2dam[c]" fbc:charge="0" fbc:chemicalFormula="C45H56CoN6O12" />
      <species boundaryCondition="false" compartment="c" constant="false" hasOnlySubstanceUnits="false" id="M_co_c" name="co[c]" fbc:charge="0" fbc:chemicalFormula="CO" />
      <species boundaryCondition="false" compartment="e" constant="false" hasOnlySubstanceUnits="false" id="M_co_e" name="co[e]" fbc:charge="0" />
      <species boundaryCondition="false" compartment="c" constant="false" hasOnlySubstanceUnits="false" id="M_coa_c" name="coa[c]" fbc:charge="0" fbc:chemicalFormula="C21H32N7O16P3S" />
      <species boundaryCondition="false" compartment="c" constant="false" hasOnlySubstanceUnits="false" id="M_cob_c" name="cob[c]" fbc:charge="0" fbc:chemicalFormula="C11H19N1O7P1S1" />
      <species boundaryCondition="false" compartment="c" constant="false" hasOnlySubstanceUnits="false" id="M_cobalt2_c" name="cobalt2[c]" fbc:charge="0" fbc:chemicalFormula="Co" />
      <species boundaryCondition="false" compartment="e" constant="false" hasOnlySubstanceUnits="false" id="M_cobalt2_e" name="cobalt2[e]" fbc:charge="0" />
      <species boundaryCondition="false" compartment="c" constant="false" hasOnlySubstanceUnits="false" id="M_cobya_c" name="cobya[c]" fbc:charge="0" fbc:chemicalFormula="C45H52CoN4O14" />
      <species boundaryCondition="false" compartment="c" constant="false" hasOnlySubstanceUnits="false" id="M_codhpre6_c" name="codhpre6[c]" fbc:charge="0" fbc:chemicalFormula="C44H47CoN4O16" />
      <species boundaryCondition="false" compartment="c" constant="false" hasOnlySubstanceUnits="false" id="M_com_c" name="com[c]" fbc:charge="0" fbc:chemicalFormula="C2H5O3S2" />
      <species boundaryCondition="false" compartment="c" constant="false" hasOnlySubstanceUnits="false" id="M_copre2_c" name="copre2[c]" fbc:charge="0" fbc:chemicalFormula="C42H38N4O16Co" />
      <species boundaryCondition="false" compartment="c" constant="false" hasOnlySubstanceUnits="false" id="M_copre3_c" name="copre3[c]" fbc:charge="0" fbc:chemicalFormula="C43H40CoN4O16" />
      <species boundaryCondition="false" compartment="c" constant="false" hasOnlySubstanceUnits="false" id="M_copre4_c" name="copre4[c]" fbc:charge="0" fbc:chemicalFormula="C44H43CoN4O16" />
      <species boundaryCondition="false" compartment="c" constant="false" hasOnlySubstanceUnits="false" id="M_copre5_c" name="copre5[c]" fbc:charge="0" fbc:chemicalFormula="C45H45CoN4O16" />
      <species boundaryCondition="false" compartment="c" constant="false" hasOnlySubstanceUnits="false" id="M_copre6_c" name="copre6[c]" fbc:charge="0" fbc:chemicalFormula="C44H44CoN4O16" />
      <species boundaryCondition="false" compartment="c" constant="false" hasOnlySubstanceUnits="false" id="M_copre8_c" name="copre8[c]" fbc:charge="0" fbc:chemicalFormula="C45H51CoN4O14" />
      <species boundaryCondition="false" compartment="c" constant="false" hasOnlySubstanceUnits="false" id="M_csn_c" name="csn[c]" fbc:charge="0" fbc:chemicalFormula="C4H5N3O" />
      <species boundaryCondition="false" compartment="c" constant="false" hasOnlySubstanceUnits="false" id="M_ctp_c" name="ctp[c]" fbc:charge="0" fbc:chemicalFormula="C9H12N3O14P3" />
      <species boundaryCondition="false" compartment="c" constant="false" hasOnlySubstanceUnits="false" id="M_cu2_c" name="cu2[c]" fbc:charge="0" fbc:chemicalFormula="Cu" />
      <species boundaryCondition="false" compartment="e" constant="false" hasOnlySubstanceUnits="false" id="M_cu2_e" name="cu2[e]" fbc:charge="0" />
      <species boundaryCondition="false" compartment="c" constant="false" hasOnlySubstanceUnits="false" id="M_cys_L_c" name="cys-L[c]" fbc:charge="0" fbc:chemicalFormula="C3H7NO2S" />
      <species boundaryCondition="false" compartment="e" constant="false" hasOnlySubstanceUnits="false" id="M_cys_L_e" name="cys-L[e]" fbc:charge="0" />
      <species boundaryCondition="false" compartment="c" constant="false" hasOnlySubstanceUnits="false" id="M_cystrna_pser__c" name="cystrna(pser)[c]" fbc:charge="0" fbc:chemicalFormula="C3H5NO5PR" />
      <species boundaryCondition="false" compartment="c" constant="false" hasOnlySubstanceUnits="false" id="M_cystrna_c" name="cystrna[c]" fbc:charge="0" fbc:chemicalFormula="C3H6NOSR" />
      <species boundaryCondition="false" compartment="c" constant="false" hasOnlySubstanceUnits="false" id="M_cytd_c" name="cytd[c]" fbc:charge="0" fbc:chemicalFormula="C9H13N3O5" />
      <species boundaryCondition="false" compartment="c" constant="false" hasOnlySubstanceUnits="false" id="M_dad_2_c" name="dad-2[c]" fbc:charge="0" fbc:chemicalFormula="C10H13N5O3" />
      <species boundaryCondition="false" compartment="c" constant="false" hasOnlySubstanceUnits="false" id="M_dadp_c" name="dadp[c]" fbc:charge="0" fbc:chemicalFormula="C10H12N5O9P2" />
      <species boundaryCondition="false" compartment="c" constant="false" hasOnlySubstanceUnits="false" id="M_damp_c" name="damp[c]" fbc:charge="0" fbc:chemicalFormula="C10H12N5O6P" />
      <species boundaryCondition="false" compartment="c" constant="false" hasOnlySubstanceUnits="false" id="M_dann_c" name="dann[c]" fbc:charge="0" fbc:chemicalFormula="C9H21N2O2" />
      <species boundaryCondition="false" compartment="c" constant="false" hasOnlySubstanceUnits="false" id="M_datp_c" name="datp[c]" fbc:charge="0" fbc:chemicalFormula="C10H12N5O12P3" />
      <species boundaryCondition="false" compartment="c" constant="false" hasOnlySubstanceUnits="false" id="M_db4p_c" name="db4p[c]" fbc:charge="0" fbc:chemicalFormula="C4H7O6P" />
      <species boundaryCondition="false" compartment="c" constant="false" hasOnlySubstanceUnits="false" id="M_dcamp_c" name="dcamp[c]" fbc:charge="0" fbc:chemicalFormula="C14H14N5O11P" />
      <species boundaryCondition="false" compartment="c" constant="false" hasOnlySubstanceUnits="false" id="M_dcdp_c" name="dcdp[c]" fbc:charge="0" fbc:chemicalFormula="C9H12N3O10P2" />
      <species boundaryCondition="false" compartment="c" constant="false" hasOnlySubstanceUnits="false" id="M_dcmp_c" name="dcmp[c]" fbc:charge="0" fbc:chemicalFormula="C9H12N3O7P" />
      <species boundaryCondition="false" compartment="c" constant="false" hasOnlySubstanceUnits="false" id="M_dctp_c" name="dctp[c]" fbc:charge="0" fbc:chemicalFormula="C9H12N3O13P3" />
      <species boundaryCondition="false" compartment="c" constant="false" hasOnlySubstanceUnits="false" id="M_dcyt_c" name="dcyt[c]" fbc:charge="0" fbc:chemicalFormula="C9H13N3O4" />
      <species boundaryCondition="false" compartment="c" constant="false" hasOnlySubstanceUnits="false" id="M_ddcdscl_c" name="ddcdscl[c]" fbc:charge="0" fbc:chemicalFormula="C40H43N4O12" />
      <species boundaryCondition="false" compartment="c" constant="false" hasOnlySubstanceUnits="false" id="M_ddhrb_c" name="ddhrb[c]" fbc:charge="0" fbc:chemicalFormula="C16H16N3O7" />
      <species boundaryCondition="false" compartment="c" constant="false" hasOnlySubstanceUnits="false" id="M_dgdp_c" name="dgdp[c]" fbc:charge="0" fbc:chemicalFormula="C10H12N5O10P2" />
      <species boundaryCondition="false" compartment="c" constant="false" hasOnlySubstanceUnits="false" id="M_dgggp_c" name="dgggp[c]" fbc:charge="0" fbc:chemicalFormula="C43H71O6P1" />
      <species boundaryCondition="false" compartment="c" constant="false" hasOnlySubstanceUnits="false" id="M_dgggps_c" name="dgggps[c]" fbc:charge="0" fbc:chemicalFormula="C46H77N1O8P1" />
      <species boundaryCondition="false" compartment="c" constant="false" hasOnlySubstanceUnits="false" id="M_dggpg_c" name="dggpg[c]" fbc:charge="0" fbc:chemicalFormula="C46H78O8P1" />
      <species boundaryCondition="false" compartment="c" constant="false" hasOnlySubstanceUnits="false" id="M_dggpgp_c" name="dggpgp[c]" fbc:charge="0" fbc:chemicalFormula="C46H77O11P2" />
      <species boundaryCondition="false" compartment="c" constant="false" hasOnlySubstanceUnits="false" id="M_dggpi_c" name="dggpi[c]" fbc:charge="0" fbc:chemicalFormula="C49H82O11P1" />
      <species boundaryCondition="false" compartment="c" constant="false" hasOnlySubstanceUnits="false" id="M_dgmp_c" name="dgmp[c]" fbc:charge="0" fbc:chemicalFormula="C10H12N5O7P" />
      <species boundaryCondition="false" compartment="c" constant="false" hasOnlySubstanceUnits="false" id="M_dgsn_c" name="dgsn[c]" fbc:charge="0" fbc:chemicalFormula="C10H13N5O4" />
      <species boundaryCondition="false" compartment="c" constant="false" hasOnlySubstanceUnits="false" id="M_dgtp_c" name="dgtp[c]" fbc:charge="0" fbc:chemicalFormula="C10H12N5O13P3" />
      <species boundaryCondition="false" compartment="c" constant="false" hasOnlySubstanceUnits="false" id="M_dha_c" name="dha[c]" fbc:charge="0" fbc:chemicalFormula="C3H6O3" />
      <species boundaryCondition="false" compartment="c" constant="false" hasOnlySubstanceUnits="false" id="M_dhadr_c" name="dhadr[c]" fbc:charge="0" fbc:chemicalFormula="C18H25N6O5" />
      <species boundaryCondition="false" compartment="c" constant="false" hasOnlySubstanceUnits="false" id="M_dhadrdpr_c" name="dhadrdpr[c]" fbc:charge="0" fbc:chemicalFormula="C23H32N6O15P2" />
      <species boundaryCondition="false" compartment="c" constant="false" hasOnlySubstanceUnits="false" id="M_dhadrp_c" name="dhadrp[c]" fbc:charge="0" fbc:chemicalFormula="C18H24N6O8P" />
      <species boundaryCondition="false" compartment="c" constant="false" hasOnlySubstanceUnits="false" id="M_dhadrpr_c" name="dhadrpr[c]" fbc:charge="0" fbc:chemicalFormula="C23H32N6O12P" />
      <species boundaryCondition="false" compartment="c" constant="false" hasOnlySubstanceUnits="false" id="M_dhadrtpr_c" name="dhadrtpr[c]" fbc:charge="0" fbc:chemicalFormula="C23H32N6O18P3" />
      <species boundaryCondition="false" compartment="c" constant="false" hasOnlySubstanceUnits="false" id="M_dhap_c" name="dhap[c]" fbc:charge="0" fbc:chemicalFormula="C3H5O6P" />
      <species boundaryCondition="false" compartment="c" constant="false" hasOnlySubstanceUnits="false" id="M_dhf_c" name="dhf[c]" fbc:charge="0" fbc:chemicalFormula="C19H20N7O6" />
      <species boundaryCondition="false" compartment="c" constant="false" hasOnlySubstanceUnits="false" id="M_dhlpro_c" name="dhlpro[c]" fbc:charge="0" fbc:chemicalFormula="C8H16NOS2R" />
      <species boundaryCondition="false" compartment="c" constant="false" hasOnlySubstanceUnits="false" id="M_dhnpt_c" name="dhnpt[c]" fbc:charge="0" fbc:chemicalFormula="C9H14N5O4" />
      <species boundaryCondition="false" compartment="c" constant="false" hasOnlySubstanceUnits="false" id="M_dhor_S_c" name="dhor-S[c]" fbc:charge="0" fbc:chemicalFormula="C5H5N2O4" />
      <species boundaryCondition="false" compartment="c" constant="false" hasOnlySubstanceUnits="false" id="M_dhp23cp_c" name="dhp23cp[c]" fbc:charge="0" fbc:chemicalFormula="C9H12N5O6P" />
      <species boundaryCondition="false" compartment="c" constant="false" hasOnlySubstanceUnits="false" id="M_dhpmp_c" name="dhpmp[c]" fbc:charge="0" fbc:chemicalFormula="C9H13N5O7P" />
      <species boundaryCondition="false" compartment="c" constant="false" hasOnlySubstanceUnits="false" id="M_dhpt_c" name="dhpt[c]" fbc:charge="0" fbc:chemicalFormula="C14H14N6O3" />
      <species boundaryCondition="false" compartment="c" constant="false" hasOnlySubstanceUnits="false" id="M_dhrfap_c" name="dhrfap[c]" fbc:charge="0" fbc:chemicalFormula="C18H22N6O8P" />
      <species boundaryCondition="false" compartment="c" constant="false" hasOnlySubstanceUnits="false" id="M_didp_c" name="didp[c]" fbc:charge="0" fbc:chemicalFormula="C10H11N4O10P2" />
      <species boundaryCondition="false" compartment="c" constant="false" hasOnlySubstanceUnits="false" id="M_ditp_c" name="ditp[c]" fbc:charge="0" fbc:chemicalFormula="C10H11N4O13P3" />
      <species boundaryCondition="false" compartment="c" constant="false" hasOnlySubstanceUnits="false" id="M_dkfp_c" name="dkfp[c]" fbc:charge="0" fbc:chemicalFormula="C6H9O8P" />
      <species boundaryCondition="false" compartment="c" constant="false" hasOnlySubstanceUnits="false" id="M_dkmp_c" name="dkmp[c]" fbc:charge="0" fbc:chemicalFormula="C6H11O8P" />
      <species boundaryCondition="false" compartment="c" constant="false" hasOnlySubstanceUnits="false" id="M_dma_c" name="dma[c]" fbc:charge="0" fbc:chemicalFormula="C2H8N" />
      <species boundaryCondition="false" compartment="e" constant="false" hasOnlySubstanceUnits="false" id="M_dma_e" name="dma[e]" fbc:charge="0" />
      <species boundaryCondition="false" compartment="c" constant="false" hasOnlySubstanceUnits="false" id="M_dmh2mpt_c" name="dmh2mpt[c]" fbc:charge="0" fbc:chemicalFormula="C28H37N6O16P" />
      <species boundaryCondition="false" compartment="c" constant="false" hasOnlySubstanceUnits="false" id="M_dmlz_c" name="dmlz[c]" fbc:charge="0" fbc:chemicalFormula="C13H18N4O6" />
      <species boundaryCondition="false" compartment="c" constant="false" hasOnlySubstanceUnits="false" id="M_dmpp_c" name="dmpp[c]" fbc:charge="0" fbc:chemicalFormula="C5H9O7P2" />
      <species boundaryCondition="false" compartment="c" constant="false" hasOnlySubstanceUnits="false" id="M_dms_c" name="dms[c]" fbc:charge="0" fbc:chemicalFormula="C2H6S" />
      <species boundaryCondition="false" compartment="e" constant="false" hasOnlySubstanceUnits="false" id="M_dms_e" name="dms[e]" fbc:charge="0" />
      <species boundaryCondition="false" compartment="c" constant="false" hasOnlySubstanceUnits="false" id="M_dna_met_c" name="dna_met[c]" fbc:charge="0" />
      <species boundaryCondition="false" compartment="c" constant="false" hasOnlySubstanceUnits="false" id="M_dnad_c" name="dnad[c]" fbc:charge="0" fbc:chemicalFormula="C21H24N6O15P2" />
      <species boundaryCondition="false" compartment="c" constant="false" hasOnlySubstanceUnits="false" id="M_dohau_c" name="dohau[c]" fbc:charge="0" fbc:chemicalFormula="C7H13O5N" />
      <species boundaryCondition="false" compartment="c" constant="false" hasOnlySubstanceUnits="false" id="M_dohdu_c" name="dohdu[c]" fbc:charge="0" fbc:chemicalFormula="C7H9O6" />
      <species boundaryCondition="false" compartment="c" constant="false" hasOnlySubstanceUnits="false" id="M_dpcoa_c" name="dpcoa[c]" fbc:charge="0" fbc:chemicalFormula="C21H33N7O13P2S" />
      <species boundaryCondition="false" compartment="c" constant="false" hasOnlySubstanceUnits="false" id="M_dpgpe_c" name="dpgpe[c]" fbc:charge="0" fbc:chemicalFormula="C45H94O6N1P1" />
      <species boundaryCondition="false" compartment="c" constant="false" hasOnlySubstanceUnits="false" id="M_dpgpg_c" name="dpgpg[c]" fbc:charge="0" fbc:chemicalFormula="C46H94O8P1" />
      <species boundaryCondition="false" compartment="c" constant="false" hasOnlySubstanceUnits="false" id="M_dpgpi_c" name="dpgpi[c]" fbc:charge="0" fbc:chemicalFormula="C49H98O11P1" />
      <species boundaryCondition="false" compartment="c" constant="false" hasOnlySubstanceUnits="false" id="M_dpgps_c" name="dpgps[c]" fbc:charge="0" fbc:chemicalFormula="C46H93N1O8P1" />
      <species boundaryCondition="false" compartment="c" constant="false" hasOnlySubstanceUnits="false" id="M_drib_c" name="drib[c]" fbc:charge="0" fbc:chemicalFormula="C5H10O4" />
      <species boundaryCondition="false" compartment="c" constant="false" hasOnlySubstanceUnits="false" id="M_dscl_c" name="dscl[c]" fbc:charge="0" fbc:chemicalFormula="C42H41N4O16" />
      <species boundaryCondition="false" compartment="c" constant="false" hasOnlySubstanceUnits="false" id="M_dtbt_c" name="dtbt[c]" fbc:charge="0" fbc:chemicalFormula="C10H17N2O3" />
      <species boundaryCondition="false" compartment="c" constant="false" hasOnlySubstanceUnits="false" id="M_dtdp4d6dg_c" name="dtdp4d6dg[c]" fbc:charge="0" fbc:chemicalFormula="C16H22N2O15P2" />
      <species boundaryCondition="false" compartment="c" constant="false" hasOnlySubstanceUnits="false" id="M_dtdp4d6dm_c" name="dtdp4d6dm[c]" fbc:charge="0" fbc:chemicalFormula="C16H22N2O15P2" />
      <species boundaryCondition="false" compartment="c" constant="false" hasOnlySubstanceUnits="false" id="M_dtdp_c" name="dtdp[c]" fbc:charge="0" fbc:chemicalFormula="C10H13N2O11P2" />
      <species boundaryCondition="false" compartment="c" constant="false" hasOnlySubstanceUnits="false" id="M_dtdpglu_c" name="dtdpglu[c]" fbc:charge="0" fbc:chemicalFormula="C16H24N2O16P2" />
      <species boundaryCondition="false" compartment="c" constant="false" hasOnlySubstanceUnits="false" id="M_dtdprmn_c" name="dtdprmn[c]" fbc:charge="0" fbc:chemicalFormula="C16H24N2O15P2" />
      <species boundaryCondition="false" compartment="c" constant="false" hasOnlySubstanceUnits="false" id="M_dtmp_c" name="dtmp[c]" fbc:charge="0" fbc:chemicalFormula="C10H13N2O8P" />
      <species boundaryCondition="false" compartment="c" constant="false" hasOnlySubstanceUnits="false" id="M_dttp_c" name="dttp[c]" fbc:charge="0" fbc:chemicalFormula="C10H13N2O14P3" />
      <species boundaryCondition="false" compartment="c" constant="false" hasOnlySubstanceUnits="false" id="M_dudp_c" name="dudp[c]" fbc:charge="0" fbc:chemicalFormula="C9H11N2O11P2" />
      <species boundaryCondition="false" compartment="c" constant="false" hasOnlySubstanceUnits="false" id="M_dump_c" name="dump[c]" fbc:charge="0" fbc:chemicalFormula="C9H11N2O8P" />
      <species boundaryCondition="false" compartment="c" constant="false" hasOnlySubstanceUnits="false" id="M_duri_c" name="duri[c]" fbc:charge="0" fbc:chemicalFormula="C9H12N2O5" />
      <species boundaryCondition="false" compartment="c" constant="false" hasOnlySubstanceUnits="false" id="M_dutp_c" name="dutp[c]" fbc:charge="0" fbc:chemicalFormula="C9H11N2O14P3" />
      <species boundaryCondition="false" compartment="c" constant="false" hasOnlySubstanceUnits="false" id="M_dxyl5p_c" name="dxyl5p[c]" fbc:charge="0" fbc:chemicalFormula="C5H9O7P" />
      <species boundaryCondition="false" compartment="c" constant="false" hasOnlySubstanceUnits="false" id="M_eig3p_c" name="eig3p[c]" fbc:charge="0" fbc:chemicalFormula="C6H9N2O6P" />
      <species boundaryCondition="false" compartment="c" constant="false" hasOnlySubstanceUnits="false" id="M_etha_c" name="etha[c]" fbc:charge="0" fbc:chemicalFormula="C2H8NO" />
      <species boundaryCondition="false" compartment="e" constant="false" hasOnlySubstanceUnits="false" id="M_etha_e" name="etha[e]" fbc:charge="0" />
      <species boundaryCondition="false" compartment="c" constant="false" hasOnlySubstanceUnits="false" id="M_etoh_c" name="etoh[c]" fbc:charge="0" fbc:chemicalFormula="C2H6O" />
      <species boundaryCondition="false" compartment="c" constant="false" hasOnlySubstanceUnits="false" id="M_f1p_c" name="f1p[c]" fbc:charge="0" fbc:chemicalFormula="C6H11O9P" />
      <species boundaryCondition="false" compartment="c" constant="false" hasOnlySubstanceUnits="false" id="M_f390a_c" name="f390a[c]" fbc:charge="0" fbc:chemicalFormula="C39H43N10O24P2" />
      <species boundaryCondition="false" compartment="c" constant="false" hasOnlySubstanceUnits="false" id="M_f390g_c" name="f390g[c]" fbc:charge="0" fbc:chemicalFormula="C39H42N10O25P2" />
      <species boundaryCondition="false" compartment="c" constant="false" hasOnlySubstanceUnits="false" id="M_f420_0_c" name="f420-0[c]" fbc:charge="0" fbc:chemicalFormula="C19H19N3O12P" />
      <species boundaryCondition="false" compartment="c" constant="false" hasOnlySubstanceUnits="false" id="M_f420_1_c" name="f420-1[c]" fbc:charge="0" fbc:chemicalFormula="C24H25N4O15P" />
      <species boundaryCondition="false" compartment="c" constant="false" hasOnlySubstanceUnits="false" id="M_f420_2_c" name="f420-2[c]" fbc:charge="0" fbc:chemicalFormula="C29H31N5O18P" />
      <species boundaryCondition="false" compartment="c" constant="false" hasOnlySubstanceUnits="false" id="M_f420_2h2_c" name="f420-2h2[c]" fbc:charge="0" fbc:chemicalFormula="C29H34O18N5P1" />
      <species boundaryCondition="false" compartment="c" constant="false" hasOnlySubstanceUnits="false" id="M_f420_3_c" name="f420-3[c]" fbc:charge="0" fbc:chemicalFormula="C34H37N6O21P" />
      <species boundaryCondition="false" compartment="c" constant="false" hasOnlySubstanceUnits="false" id="M_f420_4_c" name="f420-4[c]" fbc:charge="0" fbc:chemicalFormula="C39H43N7O24P" />
      <species boundaryCondition="false" compartment="c" constant="false" hasOnlySubstanceUnits="false" id="M_f420_5_c" name="f420-5[c]" fbc:charge="0" fbc:chemicalFormula="C44H49N8O27P" />
      <species boundaryCondition="false" compartment="c" constant="false" hasOnlySubstanceUnits="false" id="M_f420_6_c" name="f420-6[c]" fbc:charge="0" fbc:chemicalFormula="C49H55N9O30P" />
      <species boundaryCondition="false" compartment="c" constant="false" hasOnlySubstanceUnits="false" id="M_f420_7_c" name="f420-7[c]" fbc:charge="0" fbc:chemicalFormula="C54H61N10O33P" />
      <species boundaryCondition="false" compartment="c" constant="false" hasOnlySubstanceUnits="false" id="M_f430_c" name="f430[c]" fbc:charge="0" fbc:chemicalFormula="C42H46N6NiO13" />
      <species boundaryCondition="false" compartment="c" constant="false" hasOnlySubstanceUnits="false" id="M_f430p1_c" name="f430p1[c]" fbc:charge="0" fbc:chemicalFormula="C42H43N6NiO14" />
      <species boundaryCondition="false" compartment="c" constant="false" hasOnlySubstanceUnits="false" id="M_f430p2_c" name="f430p2[c]" fbc:charge="0" fbc:chemicalFormula="C42H45N6NiO14" />
      <species boundaryCondition="false" compartment="c" constant="false" hasOnlySubstanceUnits="false" id="M_f430p3_c" name="f430p3[c]" fbc:charge="0" fbc:chemicalFormula="C42H47N6NiO14" />
      <species boundaryCondition="false" compartment="c" constant="false" hasOnlySubstanceUnits="false" id="M_f6p_c" name="f6p[c]" fbc:charge="0" fbc:chemicalFormula="C6H11O9P" />
      <species boundaryCondition="false" compartment="c" constant="false" hasOnlySubstanceUnits="false" id="M_fad_c" name="fad[c]" fbc:charge="0" fbc:chemicalFormula="C27H31N9O15P2" />
      <species boundaryCondition="false" compartment="c" constant="false" hasOnlySubstanceUnits="false" id="M_fald_c" name="fald[c]" fbc:charge="0" fbc:chemicalFormula="CH2O" />
      <species boundaryCondition="false" compartment="c" constant="false" hasOnlySubstanceUnits="false" id="M_fapy_c" name="fapy[c]" fbc:charge="0" fbc:chemicalFormula="C10H14N5O9P" />
      <species boundaryCondition="false" compartment="c" constant="false" hasOnlySubstanceUnits="false" id="M_fc1p_c" name="fc1p[c]" fbc:charge="0" fbc:chemicalFormula="C6H11O8P" />
      <species boundaryCondition="false" compartment="c" constant="false" hasOnlySubstanceUnits="false" id="M_fcd_c" name="fcd[c]" fbc:charge="0" fbc:chemicalFormula="C26H31N7O16P2" />
      <species boundaryCondition="false" compartment="c" constant="false" hasOnlySubstanceUnits="false" id="M_fdox_c" name="fdox[c]" fbc:charge="0" fbc:chemicalFormula="Fe8S8X" />
      <species boundaryCondition="false" compartment="c" constant="false" hasOnlySubstanceUnits="false" id="M_fdp_c" name="fdp[c]" fbc:charge="0" fbc:chemicalFormula="C6H10O12P2" />
      <species boundaryCondition="false" compartment="c" constant="false" hasOnlySubstanceUnits="false" id="M_fdred_c" name="fdred[c]" fbc:charge="0" fbc:chemicalFormula="Fe8S8X" />
      <species boundaryCondition="false" compartment="c" constant="false" hasOnlySubstanceUnits="false" id="M_fe2_c" name="fe2[c]" fbc:charge="0" fbc:chemicalFormula="Fe" />
      <species boundaryCondition="false" compartment="e" constant="false" hasOnlySubstanceUnits="false" id="M_fe2_e" name="fe2[e]" fbc:charge="0" />
      <species boundaryCondition="false" compartment="c" constant="false" hasOnlySubstanceUnits="false" id="M_fe3_c" name="fe3[c]" fbc:charge="0" fbc:chemicalFormula="Fe" />
      <species boundaryCondition="false" compartment="e" constant="false" hasOnlySubstanceUnits="false" id="M_fe3_e" name="fe3[e]" fbc:charge="0" />
      <species boundaryCondition="false" compartment="c" constant="false" hasOnlySubstanceUnits="false" id="M_fgam_c" name="fgam[c]" fbc:charge="0" fbc:chemicalFormula="C8H13N2O9P" />
      <species boundaryCondition="false" compartment="c" constant="false" hasOnlySubstanceUnits="false" id="M_fgd_c" name="fgd[c]" fbc:charge="0" fbc:chemicalFormula="C27H31N9O16P2" />
      <species boundaryCondition="false" compartment="c" constant="false" hasOnlySubstanceUnits="false" id="M_fmn_c" name="fmn[c]" fbc:charge="0" fbc:chemicalFormula="C17H19N4O9P" />
      <species boundaryCondition="false" compartment="c" constant="false" hasOnlySubstanceUnits="false" id="M_fol_c" name="fol[c]" fbc:charge="0" fbc:chemicalFormula="C19H17N7O6" />
      <species boundaryCondition="false" compartment="e" constant="false" hasOnlySubstanceUnits="false" id="M_fol_e" name="fol[e]" fbc:charge="0" />
      <species boundaryCondition="false" compartment="c" constant="false" hasOnlySubstanceUnits="false" id="M_for_c" name="for[c]" fbc:charge="0" fbc:chemicalFormula="CH1O2" />
      <species boundaryCondition="false" compartment="e" constant="false" hasOnlySubstanceUnits="false" id="M_for_e" name="for[e]" fbc:charge="0" />
      <species boundaryCondition="false" compartment="c" constant="false" hasOnlySubstanceUnits="false" id="M_formh4spt_c" name="formh4spt[c]" fbc:charge="0" fbc:chemicalFormula="C36H49N7O20P1" />
      <species boundaryCondition="false" compartment="c" constant="false" hasOnlySubstanceUnits="false" id="M_formmfr_b__c" name="formmfr(b)[c]" fbc:charge="0" fbc:chemicalFormula="C35H43N6O15" />
      <species boundaryCondition="false" compartment="c" constant="false" hasOnlySubstanceUnits="false" id="M_fpram_c" name="fpram[c]" fbc:charge="0" fbc:chemicalFormula="C8H15N3O8P" />
      <species boundaryCondition="false" compartment="c" constant="false" hasOnlySubstanceUnits="false" id="M_fprica_c" name="fprica[c]" fbc:charge="0" fbc:chemicalFormula="C10H13N4O9P" />
      <species boundaryCondition="false" compartment="c" constant="false" hasOnlySubstanceUnits="false" id="M_frdp_c" name="frdp[c]" fbc:charge="0" fbc:chemicalFormula="C15H25O7P2" />
      <species boundaryCondition="false" compartment="c" constant="false" hasOnlySubstanceUnits="false" id="M_fru_c" name="fru[c]" fbc:charge="0" fbc:chemicalFormula="C6H12O6" />
      <species boundaryCondition="false" compartment="c" constant="false" hasOnlySubstanceUnits="false" id="M_fum_c" name="fum[c]" fbc:charge="0" fbc:chemicalFormula="C4H2O4" />
      <species boundaryCondition="false" compartment="c" constant="false" hasOnlySubstanceUnits="false" id="M_g1p_c" name="g1p[c]" fbc:charge="0" fbc:chemicalFormula="C6H11O9P" />
      <species boundaryCondition="false" compartment="c" constant="false" hasOnlySubstanceUnits="false" id="M_g3p_c" name="g3p[c]" fbc:charge="0" fbc:chemicalFormula="C3H5O6P" />
      <species boundaryCondition="false" compartment="c" constant="false" hasOnlySubstanceUnits="false" id="M_g6p_c" name="g6p[c]" fbc:charge="0" fbc:chemicalFormula="C6H11O9P" />
      <species boundaryCondition="false" compartment="c" constant="false" hasOnlySubstanceUnits="false" id="M_gal1p_c" name="gal1p[c]" fbc:charge="0" fbc:chemicalFormula="C6H11O9P" />
      <species boundaryCondition="false" compartment="c" constant="false" hasOnlySubstanceUnits="false" id="M_galactan_c" name="galactan[c]" fbc:charge="0" fbc:chemicalFormula="C6H10O5" />
      <species boundaryCondition="false" compartment="c" constant="false" hasOnlySubstanceUnits="false" id="M_gald_c" name="gald[c]" fbc:charge="0" fbc:chemicalFormula="C3H6O3" />
      <species boundaryCondition="false" compartment="c" constant="false" hasOnlySubstanceUnits="false" id="M_gam1p_c" name="gam1p[c]" fbc:charge="0" fbc:chemicalFormula="C6H13NO8P" />
      <species boundaryCondition="false" compartment="c" constant="false" hasOnlySubstanceUnits="false" id="M_gam6p_c" name="gam6p[c]" fbc:charge="0" fbc:chemicalFormula="C6H13NO8P" />
      <species boundaryCondition="false" compartment="c" constant="false" hasOnlySubstanceUnits="false" id="M_gar_c" name="gar[c]" fbc:charge="0" fbc:chemicalFormula="C7H14N2O8P" />
      <species boundaryCondition="false" compartment="c" constant="false" hasOnlySubstanceUnits="false" id="M_gcald_c" name="gcald[c]" fbc:charge="0" fbc:chemicalFormula="C2H4O2" />
      <species boundaryCondition="false" compartment="e" constant="false" hasOnlySubstanceUnits="false" id="M_gcald_e" name="gcald[e]" fbc:charge="0" />
      <species boundaryCondition="false" compartment="c" constant="false" hasOnlySubstanceUnits="false" id="M_gdp_c" name="gdp[c]" fbc:charge="0" fbc:chemicalFormula="C10H12N5O11P2" />
      <species boundaryCondition="false" compartment="c" constant="false" hasOnlySubstanceUnits="false" id="M_gdpddman_c" name="gdpddman[c]" fbc:charge="0" fbc:chemicalFormula="C16H21N5O15P2" />
      <species boundaryCondition="false" compartment="c" constant="false" hasOnlySubstanceUnits="false" id="M_gdpgpi_c" name="gdpgpi[c]" fbc:charge="0" fbc:chemicalFormula="C55H110N1O15P1" />
      <species boundaryCondition="false" compartment="c" constant="false" hasOnlySubstanceUnits="false" id="M_gdpmann_c" name="gdpmann[c]" fbc:charge="0" fbc:chemicalFormula="C16H23N5O16P2" />
      <species boundaryCondition="false" compartment="c" constant="false" hasOnlySubstanceUnits="false" id="M_ggdp_c" name="ggdp[c]" fbc:charge="0" fbc:chemicalFormula="C20H33O7P2" />
      <species boundaryCondition="false" compartment="c" constant="false" hasOnlySubstanceUnits="false" id="M_gggp_c" name="gggp[c]" fbc:charge="0" fbc:chemicalFormula="C23H39O6P1" />
      <species boundaryCondition="false" compartment="c" constant="false" hasOnlySubstanceUnits="false" id="M_glc_D_c" name="glc-D[c]" fbc:charge="0" fbc:chemicalFormula="C6H12O6" />
      <species boundaryCondition="false" compartment="c" constant="false" hasOnlySubstanceUnits="false" id="M_glcn_c" name="glcn[c]" fbc:charge="0" fbc:chemicalFormula="C6H11O7" />
      <species boundaryCondition="false" compartment="e" constant="false" hasOnlySubstanceUnits="false" id="M_glcn_e" name="glcn[e]" fbc:charge="0" />
      <species boundaryCondition="false" compartment="c" constant="false" hasOnlySubstanceUnits="false" id="M_gln_L_c" name="gln-L[c]" fbc:charge="0" fbc:chemicalFormula="C5H10N2O3" />
      <species boundaryCondition="false" compartment="c" constant="false" hasOnlySubstanceUnits="false" id="M_glnam_c" name="glnam[c]" fbc:charge="0" fbc:chemicalFormula="C11H18NO10" />
      <species boundaryCondition="false" compartment="c" constant="false" hasOnlySubstanceUnits="false" id="M_glnamcmp_c" name="glnamcmp[c]" fbc:charge="0" fbc:chemicalFormula="C20H29N4O17P" />
      <species boundaryCondition="false" compartment="c" constant="false" hasOnlySubstanceUnits="false" id="M_glntrna_c" name="glntrna[c]" fbc:charge="0" fbc:chemicalFormula="C5H9N2O2R" />
      <species boundaryCondition="false" compartment="c" constant="false" hasOnlySubstanceUnits="false" id="M_glu_L_c" name="glu-L[c]" fbc:charge="0" fbc:chemicalFormula="C5H8NO4" />
      <species boundaryCondition="false" compartment="e" constant="false" hasOnlySubstanceUnits="false" id="M_glu_L_e" name="glu-L[e]" fbc:charge="0" />
      <species boundaryCondition="false" compartment="c" constant="false" hasOnlySubstanceUnits="false" id="M_glu1sa_c" name="glu1sa[c]" fbc:charge="0" fbc:chemicalFormula="C5H10NO3" />
      <species boundaryCondition="false" compartment="c" constant="false" hasOnlySubstanceUnits="false" id="M_glu5p_c" name="glu5p[c]" fbc:charge="0" fbc:chemicalFormula="C5H8NO7P" />
      <species boundaryCondition="false" compartment="c" constant="false" hasOnlySubstanceUnits="false" id="M_glu5sa_c" name="glu5sa[c]" fbc:charge="0" fbc:chemicalFormula="C5H9NO3" />
      <species boundaryCondition="false" compartment="c" constant="false" hasOnlySubstanceUnits="false" id="M_glutrna_gln__c" name="glutrna(gln)[c]" fbc:charge="0" fbc:chemicalFormula="C5H7NO3R" />
      <species boundaryCondition="false" compartment="c" constant="false" hasOnlySubstanceUnits="false" id="M_glutrna_c" name="glutrna[c]" fbc:charge="0" fbc:chemicalFormula="C5H7NO3R" />
      <species boundaryCondition="false" compartment="c" constant="false" hasOnlySubstanceUnits="false" id="M_glx_c" name="glx[c]" fbc:charge="0" fbc:chemicalFormula="C2H1O3" />
      <species boundaryCondition="false" compartment="c" constant="false" hasOnlySubstanceUnits="false" id="M_gly_c" name="gly[c]" fbc:charge="0" fbc:chemicalFormula="C2H5NO2" />
      <species boundaryCondition="false" compartment="e" constant="false" hasOnlySubstanceUnits="false" id="M_gly_e" name="gly[e]" fbc:charge="0" />
      <species boundaryCondition="false" compartment="c" constant="false" hasOnlySubstanceUnits="false" id="M_glyald_c" name="glyald[c]" fbc:charge="0" fbc:chemicalFormula="C3H6O3" />
      <species boundaryCondition="false" compartment="c" constant="false" hasOnlySubstanceUnits="false" id="M_glyb_c" name="glyb[c]" fbc:charge="0" fbc:chemicalFormula="C5H11NO2" />
      <species boundaryCondition="false" compartment="e" constant="false" hasOnlySubstanceUnits="false" id="M_glyb_e" name="glyb[e]" fbc:charge="0" />
      <species boundaryCondition="false" compartment="c" constant="false" hasOnlySubstanceUnits="false" id="M_glyc_R_c" name="glyc-R[c]" fbc:charge="0" fbc:chemicalFormula="C3H5O4" />
      <species boundaryCondition="false" compartment="c" constant="false" hasOnlySubstanceUnits="false" id="M_glyc1p_c" name="glyc1p[c]" fbc:charge="0" fbc:chemicalFormula="C3H7O6P" />
      <species boundaryCondition="false" compartment="c" constant="false" hasOnlySubstanceUnits="false" id="M_glyc_c" name="glyc[c]" fbc:charge="0" fbc:chemicalFormula="C3H8O3" />
      <species boundaryCondition="false" compartment="c" constant="false" hasOnlySubstanceUnits="false" id="M_glyclt_c" name="glyclt[c]" fbc:charge="0" fbc:chemicalFormula="C2H3O3" />
      <species boundaryCondition="false" compartment="c" constant="false" hasOnlySubstanceUnits="false" id="M_glycogen_c" name="glycogen[c]" fbc:charge="0" fbc:chemicalFormula="C6H10O5" />
      <species boundaryCondition="false" compartment="c" constant="false" hasOnlySubstanceUnits="false" id="M_glytrna_c" name="glytrna[c]" fbc:charge="0" fbc:chemicalFormula="C2H4NOR" />
      <species boundaryCondition="false" compartment="c" constant="false" hasOnlySubstanceUnits="false" id="M_gmp_c" name="gmp[c]" fbc:charge="0" fbc:chemicalFormula="C10H12N5O8P" />
      <species boundaryCondition="false" compartment="c" constant="false" hasOnlySubstanceUnits="false" id="M_grdp_c" name="grdp[c]" fbc:charge="0" fbc:chemicalFormula="C10H17O7P2" />
      <species boundaryCondition="false" compartment="c" constant="false" hasOnlySubstanceUnits="false" id="M_gsn_c" name="gsn[c]" fbc:charge="0" fbc:chemicalFormula="C10H13N5O5" />
      <species boundaryCondition="false" compartment="c" constant="false" hasOnlySubstanceUnits="false" id="M_gthox_c" name="gthox[c]" fbc:charge="0" fbc:chemicalFormula="C20H30N6O12S2" />
      <species boundaryCondition="false" compartment="c" constant="false" hasOnlySubstanceUnits="false" id="M_gthrd_c" name="gthrd[c]" fbc:charge="0" fbc:chemicalFormula="C10H16N3O6S" />
      <species boundaryCondition="false" compartment="c" constant="false" hasOnlySubstanceUnits="false" id="M_gtp_c" name="gtp[c]" fbc:charge="0" fbc:chemicalFormula="C10H12N5O14P3" />
      <species boundaryCondition="false" compartment="c" constant="false" hasOnlySubstanceUnits="false" id="M_gua_c" name="gua[c]" fbc:charge="0" fbc:chemicalFormula="C5H5N5O" />
      <species boundaryCondition="false" compartment="c" constant="false" hasOnlySubstanceUnits="false" id="M_h2_c" name="h2[c]" fbc:charge="0" fbc:chemicalFormula="H2" />
      <species boundaryCondition="false" compartment="e" constant="false" hasOnlySubstanceUnits="false" id="M_h2_e" name="h2[e]" fbc:charge="0" />
      <species boundaryCondition="false" compartment="c" constant="false" hasOnlySubstanceUnits="false" id="M_h2acon_C_c" name="h2acon-C[c]" fbc:charge="0" fbc:chemicalFormula="C8H7O6" />
      <species boundaryCondition="false" compartment="c" constant="false" hasOnlySubstanceUnits="false" id="M_h2mpt_c" name="h2mpt[c]" fbc:charge="0" fbc:chemicalFormula="C30H41N6O16P" />
      <species boundaryCondition="false" compartment="c" constant="false" hasOnlySubstanceUnits="false" id="M_h2o2_c" name="h2o2[c]" fbc:charge="0" fbc:chemicalFormula="H2O2" />
      <species boundaryCondition="false" compartment="c" constant="false" hasOnlySubstanceUnits="false" id="M_h2o_c" name="h2o[c]" fbc:charge="0" fbc:chemicalFormula="H2O" />
      <species boundaryCondition="false" compartment="e" constant="false" hasOnlySubstanceUnits="false" id="M_h2o_e" name="h2o[e]" fbc:charge="0" />
      <species boundaryCondition="false" compartment="c" constant="false" hasOnlySubstanceUnits="false" id="M_h2s_c" name="h2s[c]" fbc:charge="0" fbc:chemicalFormula="H2S" />
      <species boundaryCondition="false" compartment="e" constant="false" hasOnlySubstanceUnits="false" id="M_h2s_e" name="h2s[e]" fbc:charge="0" />
      <species boundaryCondition="false" compartment="c" constant="false" hasOnlySubstanceUnits="false" id="M_h3acon_C_c" name="h3acon-C[c]" fbc:charge="0" fbc:chemicalFormula="C9H9O6" />
      <species boundaryCondition="false" compartment="c" constant="false" hasOnlySubstanceUnits="false" id="M_h4mpt_c" name="h4mpt[c]" fbc:charge="0" fbc:chemicalFormula="C30H43N6O16P" />
      <species boundaryCondition="false" compartment="c" constant="false" hasOnlySubstanceUnits="false" id="M_h4spt_c" name="h4spt[c]" fbc:charge="0" fbc:chemicalFormula="C35H49N7O19P1" />
      <species boundaryCondition="false" compartment="c" constant="false" hasOnlySubstanceUnits="false" id="M_h_c" name="h[c]" fbc:charge="0" fbc:chemicalFormula="H" />
      <species boundaryCondition="false" compartment="e" constant="false" hasOnlySubstanceUnits="false" id="M_h_e" name="h[e]" fbc:charge="0" />
      <species boundaryCondition="false" compartment="c" constant="false" hasOnlySubstanceUnits="false" id="M_hacon_C_c" name="hacon-C[c]" fbc:charge="0" fbc:chemicalFormula="C7H5O6" />
      <species boundaryCondition="false" compartment="c" constant="false" hasOnlySubstanceUnits="false" id="M_hacon_T_c" name="hacon-T[c]" fbc:charge="0" fbc:chemicalFormula="C7H5O6" />
      <species boundaryCondition="false" compartment="c" constant="false" hasOnlySubstanceUnits="false" id="M_hcarn_c" name="hcarn[c]" fbc:charge="0" fbc:chemicalFormula="C10H17N4O3" />
      <species boundaryCondition="false" compartment="c" constant="false" hasOnlySubstanceUnits="false" id="M_hcit_c" name="hcit[c]" fbc:charge="0" fbc:chemicalFormula="C7H7O7" />
      <species boundaryCondition="false" compartment="c" constant="false" hasOnlySubstanceUnits="false" id="M_hco3_c" name="hco3[c]" fbc:charge="0" fbc:chemicalFormula="CHO3" />
      <species boundaryCondition="false" compartment="e" constant="false" hasOnlySubstanceUnits="false" id="M_hco3_e" name="hco3[e]" fbc:charge="0" />
      <species boundaryCondition="false" compartment="c" constant="false" hasOnlySubstanceUnits="false" id="M_hcys_L_c" name="hcys-L[c]" fbc:charge="0" fbc:chemicalFormula="C4H9NO2S" />
      <species boundaryCondition="false" compartment="c" constant="false" hasOnlySubstanceUnits="false" id="M_he2thpp_c" name="he2thpp[c]" fbc:charge="0" fbc:chemicalFormula="C14H20N4O8P2S" />
      <species boundaryCondition="false" compartment="c" constant="false" hasOnlySubstanceUnits="false" id="M_hepdp_c" name="hepdp[c]" fbc:charge="0" fbc:chemicalFormula="C35H57O7P2" />
      <species boundaryCondition="false" compartment="c" constant="false" hasOnlySubstanceUnits="false" id="M_hgbam_c" name="hgbam[c]" fbc:charge="0" fbc:chemicalFormula="C45H59N6O12" />
      <species boundaryCondition="false" compartment="c" constant="false" hasOnlySubstanceUnits="false" id="M_his_L_c" name="his-L[c]" fbc:charge="0" fbc:chemicalFormula="C6H9N3O2" />
      <species boundaryCondition="false" compartment="c" constant="false" hasOnlySubstanceUnits="false" id="M_hisp_c" name="hisp[c]" fbc:charge="0" fbc:chemicalFormula="C6H11N3O4P" />
      <species boundaryCondition="false" compartment="c" constant="false" hasOnlySubstanceUnits="false" id="M_histd_c" name="histd[c]" fbc:charge="0" fbc:chemicalFormula="C6H12N3O" />
      <species boundaryCondition="false" compartment="c" constant="false" hasOnlySubstanceUnits="false" id="M_histrna_c" name="histrna[c]" fbc:charge="0" fbc:chemicalFormula="C6H8N3OR" />
      <species boundaryCondition="false" compartment="c" constant="false" hasOnlySubstanceUnits="false" id="M_hmbil_c" name="hmbil[c]" fbc:charge="0" fbc:chemicalFormula="C40H38N4O17" />
      <species boundaryCondition="false" compartment="c" constant="false" hasOnlySubstanceUnits="false" id="M_hmgcoa_c" name="hmgcoa[c]" fbc:charge="0" fbc:chemicalFormula="C27H39N7O20P3S" />
      <species boundaryCondition="false" compartment="c" constant="false" hasOnlySubstanceUnits="false" id="M_hom_L_c" name="hom-L[c]" fbc:charge="0" fbc:chemicalFormula="C4H9NO3" />
      <species boundaryCondition="false" compartment="c" constant="false" hasOnlySubstanceUnits="false" id="M_hpglu_c" name="hpglu[c]" fbc:charge="0" fbc:chemicalFormula="C24H34N8O12" />
      <species boundaryCondition="false" compartment="c" constant="false" hasOnlySubstanceUnits="false" id="M_hphaccoa_c" name="hphaccoa[c]" fbc:charge="0" fbc:chemicalFormula="C29H38N7O18P3S" />
      <species boundaryCondition="false" compartment="c" constant="false" hasOnlySubstanceUnits="false" id="M_hpyr_c" name="hpyr[c]" fbc:charge="0" fbc:chemicalFormula="C3H3O4" />
      <species boundaryCondition="false" compartment="c" constant="false" hasOnlySubstanceUnits="false" id="M_hsfd_c" name="hsfd[c]" fbc:charge="0" fbc:chemicalFormula="C13H22N1O10P1S3" />
      <species boundaryCondition="false" compartment="c" constant="false" hasOnlySubstanceUnits="false" id="M_hspmd_c" name="hspmd[c]" fbc:charge="0" fbc:chemicalFormula="C8H24N3" />
      <species boundaryCondition="false" compartment="c" constant="false" hasOnlySubstanceUnits="false" id="M_hxan_c" name="hxan[c]" fbc:charge="0" fbc:chemicalFormula="C5H4N4O" />
      <species boundaryCondition="false" compartment="c" constant="false" hasOnlySubstanceUnits="false" id="M_iasp_c" name="iasp[c]" fbc:charge="0" fbc:chemicalFormula="C4H4NO4" />
      <species boundaryCondition="false" compartment="c" constant="false" hasOnlySubstanceUnits="false" id="M_ibcoa_c" name="ibcoa[c]" fbc:charge="0" fbc:chemicalFormula="C25H38N7O17P3S" />
      <species boundaryCondition="false" compartment="c" constant="false" hasOnlySubstanceUnits="false" id="M_icit_c" name="icit[c]" fbc:charge="0" fbc:chemicalFormula="C6H5O7" />
      <species boundaryCondition="false" compartment="c" constant="false" hasOnlySubstanceUnits="false" id="M_id3acald_c" name="id3acald[c]" fbc:charge="0" fbc:chemicalFormula="C10H9NO" />
      <species boundaryCondition="false" compartment="c" constant="false" hasOnlySubstanceUnits="false" id="M_idp_c" name="idp[c]" fbc:charge="0" fbc:chemicalFormula="C10H11N4O11P2" />
      <species boundaryCondition="false" compartment="c" constant="false" hasOnlySubstanceUnits="false" id="M_ihcit_T_c" name="ihcit-T[c]" fbc:charge="0" fbc:chemicalFormula="C7H7O7" />
      <species boundaryCondition="false" compartment="c" constant="false" hasOnlySubstanceUnits="false" id="M_ile_L_c" name="ile-L[c]" fbc:charge="0" fbc:chemicalFormula="C6H13NO2" />
      <species boundaryCondition="false" compartment="e" constant="false" hasOnlySubstanceUnits="false" id="M_ile_L_e" name="ile-L[e]" fbc:charge="0" />
      <species boundaryCondition="false" compartment="c" constant="false" hasOnlySubstanceUnits="false" id="M_iletrna_c" name="iletrna[c]" fbc:charge="0" fbc:chemicalFormula="C6H12NOR" />
      <species boundaryCondition="false" compartment="c" constant="false" hasOnlySubstanceUnits="false" id="M_imacp_c" name="imacp[c]" fbc:charge="0" fbc:chemicalFormula="C6H7N2O5P" />
      <species boundaryCondition="false" compartment="c" constant="false" hasOnlySubstanceUnits="false" id="M_imp_c" name="imp[c]" fbc:charge="0" fbc:chemicalFormula="C10H11N4O8P" />
      <species boundaryCondition="false" compartment="c" constant="false" hasOnlySubstanceUnits="false" id="M_ind3ac_c" name="ind3ac[c]" fbc:charge="0" fbc:chemicalFormula="C10H8NO2" />
      <species boundaryCondition="false" compartment="e" constant="false" hasOnlySubstanceUnits="false" id="M_ind3ac_e" name="ind3ac[e]" fbc:charge="0" />
      <species boundaryCondition="false" compartment="c" constant="false" hasOnlySubstanceUnits="false" id="M_indaccoa_c" name="indaccoa[c]" fbc:charge="0" fbc:chemicalFormula="C31H39N8O17P3S" />
      <species boundaryCondition="false" compartment="c" constant="false" hasOnlySubstanceUnits="false" id="M_indole_c" name="indole[c]" fbc:charge="0" fbc:chemicalFormula="C8H7N" />
      <species boundaryCondition="false" compartment="c" constant="false" hasOnlySubstanceUnits="false" id="M_indpyr_c" name="indpyr[c]" fbc:charge="0" fbc:chemicalFormula="C11H8NO3" />
      <species boundaryCondition="false" compartment="c" constant="false" hasOnlySubstanceUnits="false" id="M_inost_c" name="inost[c]" fbc:charge="0" fbc:chemicalFormula="C6H12O6" />
      <species boundaryCondition="false" compartment="c" constant="false" hasOnlySubstanceUnits="false" id="M_ins_c" name="ins[c]" fbc:charge="0" fbc:chemicalFormula="C10H12N4O5" />
      <species boundaryCondition="false" compartment="c" constant="false" hasOnlySubstanceUnits="false" id="M_ipdp_c" name="ipdp[c]" fbc:charge="0" fbc:chemicalFormula="C5H9O7P2" />
      <species boundaryCondition="false" compartment="c" constant="false" hasOnlySubstanceUnits="false" id="M_ipp_c" name="ipp[c]" fbc:charge="0" fbc:chemicalFormula="C5H9O4P" />
      <species boundaryCondition="false" compartment="c" constant="false" hasOnlySubstanceUnits="false" id="M_itp_c" name="itp[c]" fbc:charge="0" fbc:chemicalFormula="C10H11N4O14P3" />
      <species boundaryCondition="false" compartment="c" constant="false" hasOnlySubstanceUnits="false" id="M_k_c" name="k[c]" fbc:charge="0" fbc:chemicalFormula="K" />
      <species boundaryCondition="false" compartment="e" constant="false" hasOnlySubstanceUnits="false" id="M_k_e" name="k[e]" fbc:charge="0" />
      <species boundaryCondition="false" compartment="c" constant="false" hasOnlySubstanceUnits="false" id="M_lac_D_c" name="lac-D[c]" fbc:charge="0" fbc:chemicalFormula="C3H5O3" />
      <species boundaryCondition="false" compartment="c" constant="false" hasOnlySubstanceUnits="false" id="M_lac_L_c" name="lac-L[c]" fbc:charge="0" fbc:chemicalFormula="C3H5O3" />
      <species boundaryCondition="false" compartment="c" constant="false" hasOnlySubstanceUnits="false" id="M_lald_L_c" name="lald-L[c]" fbc:charge="0" fbc:chemicalFormula="C3H6O2" />
      <species boundaryCondition="false" compartment="c" constant="false" hasOnlySubstanceUnits="false" id="M_leu_L_c" name="leu-L[c]" fbc:charge="0" fbc:chemicalFormula="C6H13NO2" />
      <species boundaryCondition="false" compartment="e" constant="false" hasOnlySubstanceUnits="false" id="M_leu_L_e" name="leu-L[e]" fbc:charge="0" />
      <species boundaryCondition="false" compartment="c" constant="false" hasOnlySubstanceUnits="false" id="M_leutrna_c" name="leutrna[c]" fbc:charge="0" fbc:chemicalFormula="C6H12NOR" />
      <species boundaryCondition="false" compartment="c" constant="false" hasOnlySubstanceUnits="false" id="M_lgt_S_c" name="lgt-S[c]" fbc:charge="0" fbc:chemicalFormula="C13H20N3O8S" />
      <species boundaryCondition="false" compartment="c" constant="false" hasOnlySubstanceUnits="false" id="M_lipid_met_c" name="lipid_met[c]" fbc:charge="0" />
      <species boundaryCondition="false" compartment="c" constant="false" hasOnlySubstanceUnits="false" id="M_lppg_c" name="lppg[c]" fbc:charge="0" fbc:chemicalFormula="C13H16N5O13P2" />
      <species boundaryCondition="false" compartment="c" constant="false" hasOnlySubstanceUnits="false" id="M_lpro_c" name="lpro[c]" fbc:charge="0" fbc:chemicalFormula="C8H14NOS2R" />
      <species boundaryCondition="false" compartment="c" constant="false" hasOnlySubstanceUnits="false" id="M_lys_L_c" name="lys-L[c]" fbc:charge="0" fbc:chemicalFormula="C6H15N2O2" />
      <species boundaryCondition="false" compartment="e" constant="false" hasOnlySubstanceUnits="false" id="M_lys_L_e" name="lys-L[e]" fbc:charge="0" />
      <species boundaryCondition="false" compartment="c" constant="false" hasOnlySubstanceUnits="false" id="M_lystrna_c" name="lystrna[c]" fbc:charge="0" fbc:chemicalFormula="C6H14N2OR" />
      <species boundaryCondition="false" compartment="c" constant="false" hasOnlySubstanceUnits="false" id="M_m3hdp_c" name="m3hdp[c]" fbc:charge="0" fbc:chemicalFormula="C5H11O8P2" />
      <species boundaryCondition="false" compartment="c" constant="false" hasOnlySubstanceUnits="false" id="M_m5hbc_c" name="m5hbc[c]" fbc:charge="0" fbc:chemicalFormula="C61H87CoN13O15P" />
      <species boundaryCondition="false" compartment="c" constant="false" hasOnlySubstanceUnits="false" id="M_mal_L_c" name="mal-L[c]" fbc:charge="0" fbc:chemicalFormula="C4H4O5" />
      <species boundaryCondition="false" compartment="c" constant="false" hasOnlySubstanceUnits="false" id="M_man1p_c" name="man1p[c]" fbc:charge="0" fbc:chemicalFormula="C6H11O9P" />
      <species boundaryCondition="false" compartment="c" constant="false" hasOnlySubstanceUnits="false" id="M_man6p_c" name="man6p[c]" fbc:charge="0" fbc:chemicalFormula="C6H11O9P" />
      <species boundaryCondition="false" compartment="c" constant="false" hasOnlySubstanceUnits="false" id="M_mcom_c" name="mcom[c]" fbc:charge="0" fbc:chemicalFormula="C3O3S2H7" />
      <species boundaryCondition="false" compartment="c" constant="false" hasOnlySubstanceUnits="false" id="M_menylh4spt_c" name="menylh4spt[c]" fbc:charge="0" fbc:chemicalFormula="C36H48N7O19P1" />
      <species boundaryCondition="false" compartment="c" constant="false" hasOnlySubstanceUnits="false" id="M_meoh_c" name="meoh[c]" fbc:charge="0" fbc:chemicalFormula="CH4O1" />
      <species boundaryCondition="false" compartment="e" constant="false" hasOnlySubstanceUnits="false" id="M_meoh_e" name="meoh[e]" fbc:charge="0" />
      <species boundaryCondition="false" compartment="c" constant="false" hasOnlySubstanceUnits="false" id="M_mercppyr_c" name="mercppyr[c]" fbc:charge="0" fbc:chemicalFormula="C3H3O3S" />
      <species boundaryCondition="false" compartment="c" constant="false" hasOnlySubstanceUnits="false" id="M_met_L_c" name="met-L[c]" fbc:charge="0" fbc:chemicalFormula="C5H11NO2S" />
      <species boundaryCondition="false" compartment="c" constant="false" hasOnlySubstanceUnits="false" id="M_methf_c" name="methf[c]" fbc:charge="0" fbc:chemicalFormula="C20H20N7O6" />
      <species boundaryCondition="false" compartment="c" constant="false" hasOnlySubstanceUnits="false" id="M_metsox_R_L_c" name="metsox-R-L[c]" fbc:charge="0" fbc:chemicalFormula="C5H11NO3S" />
      <species boundaryCondition="false" compartment="c" constant="false" hasOnlySubstanceUnits="false" id="M_mettrna_c" name="mettrna[c]" fbc:charge="0" fbc:chemicalFormula="C5H10NOSR" />
      <species boundaryCondition="false" compartment="c" constant="false" hasOnlySubstanceUnits="false" id="M_mev_R_c" name="mev-R[c]" fbc:charge="0" fbc:chemicalFormula="C6H11O4" />
      <species boundaryCondition="false" compartment="c" constant="false" hasOnlySubstanceUnits="false" id="M_mfr_b__c" name="mfr(b)[c]" fbc:charge="0" fbc:chemicalFormula="C34H44N6O14" />
      <species boundaryCondition="false" compartment="c" constant="false" hasOnlySubstanceUnits="false" id="M_mfrbi1_c" name="mfrbi1[c]" fbc:charge="0" fbc:chemicalFormula="C6H9O13P2" />
      <species boundaryCondition="false" compartment="c" constant="false" hasOnlySubstanceUnits="false" id="M_mfrbi2_c" name="mfrbi2[c]" fbc:charge="0" fbc:chemicalFormula="C6H8O9P" />
      <species boundaryCondition="false" compartment="c" constant="false" hasOnlySubstanceUnits="false" id="M_mfrbi3_c" name="mfrbi3[c]" fbc:charge="0" fbc:chemicalFormula="C6H6O8P" />
      <species boundaryCondition="false" compartment="c" constant="false" hasOnlySubstanceUnits="false" id="M_mfrbi4_c" name="mfrbi4[c]" fbc:charge="0" fbc:chemicalFormula="C6H6O8P" />
      <species boundaryCondition="false" compartment="c" constant="false" hasOnlySubstanceUnits="false" id="M_mg2_c" name="mg2[c]" fbc:charge="0" fbc:chemicalFormula="Mg" />
      <species boundaryCondition="false" compartment="e" constant="false" hasOnlySubstanceUnits="false" id="M_mg2_e" name="mg2[e]" fbc:charge="0" />
      <species boundaryCondition="false" compartment="c" constant="false" hasOnlySubstanceUnits="false" id="M_mh4spt_c" name="mh4spt[c]" fbc:charge="0" fbc:chemicalFormula="C36H51N7O19P1" />
      <species boundaryCondition="false" compartment="c" constant="false" hasOnlySubstanceUnits="false" id="M_mhpglu_c" name="mhpglu[c]" fbc:charge="0" fbc:chemicalFormula="C25H36N8O12" />
      <species boundaryCondition="false" compartment="c" constant="false" hasOnlySubstanceUnits="false" id="M_mi3p_D_c" name="mi3p-D[c]" fbc:charge="0" fbc:chemicalFormula="C6H11O9P" />
      <species boundaryCondition="false" compartment="c" constant="false" hasOnlySubstanceUnits="false" id="M_mleneh4spt_c" name="mleneh4spt[c]" fbc:charge="0" fbc:chemicalFormula="C36H49N7O19P1" />
      <species boundaryCondition="false" compartment="c" constant="false" hasOnlySubstanceUnits="false" id="M_mlthf_c" name="mlthf[c]" fbc:charge="0" fbc:chemicalFormula="C20H22N7O6" />
      <species boundaryCondition="false" compartment="c" constant="false" hasOnlySubstanceUnits="false" id="M_mma_c" name="mma[c]" fbc:charge="0" fbc:chemicalFormula="C1H6N" />
      <species boundaryCondition="false" compartment="e" constant="false" hasOnlySubstanceUnits="false" id="M_mma_e" name="mma[e]" fbc:charge="0" />
      <species boundaryCondition="false" compartment="c" constant="false" hasOnlySubstanceUnits="false" id="M_mmal_c" name="mmal[c]" fbc:charge="0" fbc:chemicalFormula="C4H4O4" />
      <species boundaryCondition="false" compartment="c" constant="false" hasOnlySubstanceUnits="false" id="M_mmh2mpt_c" name="mmh2mpt[c]" fbc:charge="0" fbc:chemicalFormula="C29H39N6O16P" />
      <species boundaryCondition="false" compartment="c" constant="false" hasOnlySubstanceUnits="false" id="M_mn2_c" name="mn2[c]" fbc:charge="0" fbc:chemicalFormula="Mn" />
      <species boundaryCondition="false" compartment="e" constant="false" hasOnlySubstanceUnits="false" id="M_mn2_e" name="mn2[e]" fbc:charge="0" />
      <species boundaryCondition="false" compartment="c" constant="false" hasOnlySubstanceUnits="false" id="M_mobd_c" name="mobd[c]" fbc:charge="0" fbc:chemicalFormula="MoO4" />
      <species boundaryCondition="false" compartment="e" constant="false" hasOnlySubstanceUnits="false" id="M_mobd_e" name="mobd[e]" fbc:charge="0" />
      <species boundaryCondition="false" compartment="c" constant="false" hasOnlySubstanceUnits="false" id="M_mphen_c" name="mphen[c]" fbc:charge="0" fbc:chemicalFormula="C37N2O1H50" />
      <species boundaryCondition="false" compartment="c" constant="false" hasOnlySubstanceUnits="false" id="M_mphenh2_c" name="mphenh2[c]" fbc:charge="0" fbc:chemicalFormula="C37N2O1H52" />
      <species boundaryCondition="false" compartment="c" constant="false" hasOnlySubstanceUnits="false" id="M_msa_c" name="msa[c]" fbc:charge="0" fbc:chemicalFormula="C3H3O3" />
      <species boundaryCondition="false" compartment="c" constant="false" hasOnlySubstanceUnits="false" id="M_mthgxl_c" name="mthgxl[c]" fbc:charge="0" fbc:chemicalFormula="C3H4O2" />
      <species boundaryCondition="false" compartment="c" constant="false" hasOnlySubstanceUnits="false" id="M_n2_c" name="n2[c]" fbc:charge="0" fbc:chemicalFormula="N2" />
      <species boundaryCondition="false" compartment="e" constant="false" hasOnlySubstanceUnits="false" id="M_n2_e" name="n2[e]" fbc:charge="0" />
      <species boundaryCondition="false" compartment="c" constant="false" hasOnlySubstanceUnits="false" id="M_na1_c" name="na1[c]" fbc:charge="0" fbc:chemicalFormula="Na" />
      <species boundaryCondition="false" compartment="e" constant="false" hasOnlySubstanceUnits="false" id="M_na1_e" name="na1[e]" fbc:charge="0" />
      <species boundaryCondition="false" compartment="c" constant="false" hasOnlySubstanceUnits="false" id="M_nabl_c" name="nabl[c]" fbc:charge="0" fbc:chemicalFormula="C8H16N2O3" />
      <species boundaryCondition="false" compartment="c" constant="false" hasOnlySubstanceUnits="false" id="M_nac_c" name="nac[c]" fbc:charge="0" fbc:chemicalFormula="C6H4NO2" />
      <species boundaryCondition="false" compartment="e" constant="false" hasOnlySubstanceUnits="false" id="M_nac_e" name="nac[e]" fbc:charge="0" />
      <species boundaryCondition="false" compartment="c" constant="false" hasOnlySubstanceUnits="false" id="M_nad_c" name="nad[c]" fbc:charge="0" fbc:chemicalFormula="C21H26N7O14P2" />
      <species boundaryCondition="false" compartment="c" constant="false" hasOnlySubstanceUnits="false" id="M_nadh_c" name="nadh[c]" fbc:charge="0" fbc:chemicalFormula="C21H27N7O14P2" />
      <species boundaryCondition="false" compartment="c" constant="false" hasOnlySubstanceUnits="false" id="M_nadp_c" name="nadp[c]" fbc:charge="0" fbc:chemicalFormula="C21H25N7O17P3" />
      <species boundaryCondition="false" compartment="c" constant="false" hasOnlySubstanceUnits="false" id="M_nadph_c" name="nadph[c]" fbc:charge="0" fbc:chemicalFormula="C21H26N7O17P3" />
      <species boundaryCondition="false" compartment="c" constant="false" hasOnlySubstanceUnits="false" id="M_nh4_c" name="nh4[c]" fbc:charge="0" fbc:chemicalFormula="H4N" />
      <species boundaryCondition="false" compartment="e" constant="false" hasOnlySubstanceUnits="false" id="M_nh4_e" name="nh4[e]" fbc:charge="0" />
      <species boundaryCondition="false" compartment="c" constant="false" hasOnlySubstanceUnits="false" id="M_ni2_c" name="ni2[c]" fbc:charge="0" fbc:chemicalFormula="Ni" />
      <species boundaryCondition="false" compartment="e" constant="false" hasOnlySubstanceUnits="false" id="M_ni2_e" name="ni2[e]" fbc:charge="0" />
      <species boundaryCondition="false" compartment="c" constant="false" hasOnlySubstanceUnits="false" id="M_nicrns_c" name="nicrns[c]" fbc:charge="0" fbc:chemicalFormula="C11H13NO6" />
      <species boundaryCondition="false" compartment="c" constant="false" hasOnlySubstanceUnits="false" id="M_nicrnt_c" name="nicrnt[c]" fbc:charge="0" fbc:chemicalFormula="C11H12NO9P" />
      <species boundaryCondition="false" compartment="c" constant="false" hasOnlySubstanceUnits="false" id="M_nmn_c" name="nmn[c]" fbc:charge="0" fbc:chemicalFormula="C11H14N2O8P" />
      <species boundaryCondition="false" compartment="c" constant="false" hasOnlySubstanceUnits="false" id="M_no2_c" name="no2[c]" fbc:charge="0" fbc:chemicalFormula="NO2" />
      <species boundaryCondition="false" compartment="c" constant="false" hasOnlySubstanceUnits="false" id="M_o2__c" name="o2-[c]" fbc:charge="0" fbc:chemicalFormula="O2" />
      <species boundaryCondition="false" compartment="c" constant="false" hasOnlySubstanceUnits="false" id="M_o2_c" name="o2[c]" fbc:charge="0" fbc:chemicalFormula="O2" />
      <species boundaryCondition="false" compartment="c" constant="false" hasOnlySubstanceUnits="false" id="M_oaa_c" name="oaa[c]" fbc:charge="0" fbc:chemicalFormula="C4H2O5" />
      <species boundaryCondition="false" compartment="c" constant="false" hasOnlySubstanceUnits="false" id="M_octdp_c" name="octdp[c]" fbc:charge="0" fbc:chemicalFormula="C40H65O7P2" />
      <species boundaryCondition="false" compartment="c" constant="false" hasOnlySubstanceUnits="false" id="M_ohepa_c" name="ohepa[c]" fbc:charge="0" fbc:chemicalFormula="C7H8O5" />
      <species boundaryCondition="false" compartment="c" constant="false" hasOnlySubstanceUnits="false" id="M_ohexa_c" name="ohexa[c]" fbc:charge="0" fbc:chemicalFormula="C6H6O5" />
      <species boundaryCondition="false" compartment="c" constant="false" hasOnlySubstanceUnits="false" id="M_orn_c" name="orn[c]" fbc:charge="0" fbc:chemicalFormula="C5H13N2O2" />
      <species boundaryCondition="false" compartment="c" constant="false" hasOnlySubstanceUnits="false" id="M_orot5p_c" name="orot5p[c]" fbc:charge="0" fbc:chemicalFormula="C10H10N2O11P" />
      <species boundaryCondition="false" compartment="c" constant="false" hasOnlySubstanceUnits="false" id="M_orot_c" name="orot[c]" fbc:charge="0" fbc:chemicalFormula="C5H3N2O4" />
      <species boundaryCondition="false" compartment="c" constant="false" hasOnlySubstanceUnits="false" id="M_osuc_c" name="osuc[c]" fbc:charge="0" fbc:chemicalFormula="C6H3O7" />
      <species boundaryCondition="false" compartment="c" constant="false" hasOnlySubstanceUnits="false" id="M_oxa_c" name="oxa[c]" fbc:charge="0" fbc:chemicalFormula="C2O4" />
      <species boundaryCondition="false" compartment="c" constant="false" hasOnlySubstanceUnits="false" id="M_pac_c" name="pac[c]" fbc:charge="0" fbc:chemicalFormula="C8H7O2" />
      <species boundaryCondition="false" compartment="e" constant="false" hasOnlySubstanceUnits="false" id="M_pac_e" name="pac[e]" fbc:charge="0" />
      <species boundaryCondition="false" compartment="c" constant="false" hasOnlySubstanceUnits="false" id="M_pan4p_c" name="pan4p[c]" fbc:charge="0" fbc:chemicalFormula="C11H21N2O7PS" />
      <species boundaryCondition="false" compartment="c" constant="false" hasOnlySubstanceUnits="false" id="M_pant_R_c" name="pant-R[c]" fbc:charge="0" fbc:chemicalFormula="C6H11O4" />
      <species boundaryCondition="false" compartment="c" constant="false" hasOnlySubstanceUnits="false" id="M_pap_c" name="pap[c]" fbc:charge="0" fbc:chemicalFormula="C10H11N5O10P2" />
      <species boundaryCondition="false" compartment="c" constant="false" hasOnlySubstanceUnits="false" id="M_paps_c" name="paps[c]" fbc:charge="0" fbc:chemicalFormula="C10H11N5O13P2S" />
      <species boundaryCondition="false" compartment="c" constant="false" hasOnlySubstanceUnits="false" id="M_pep_c" name="pep[c]" fbc:charge="0" fbc:chemicalFormula="C3H2O6P" />
      <species boundaryCondition="false" compartment="c" constant="false" hasOnlySubstanceUnits="false" id="M_phaccoa_c" name="phaccoa[c]" fbc:charge="0" fbc:chemicalFormula="C29H38N7O17P3S" />
      <species boundaryCondition="false" compartment="c" constant="false" hasOnlySubstanceUnits="false" id="M_phe_L_c" name="phe-L[c]" fbc:charge="0" fbc:chemicalFormula="C9H11NO2" />
      <species boundaryCondition="false" compartment="c" constant="false" hasOnlySubstanceUnits="false" id="M_pheme_c" name="pheme[c]" fbc:charge="0" fbc:chemicalFormula="C34H30FeN4O4" />
      <species boundaryCondition="false" compartment="c" constant="false" hasOnlySubstanceUnits="false" id="M_phetrna_c" name="phetrna[c]" fbc:charge="0" fbc:chemicalFormula="C9H10NOR" />
      <species boundaryCondition="false" compartment="c" constant="false" hasOnlySubstanceUnits="false" id="M_phom_c" name="phom[c]" fbc:charge="0" fbc:chemicalFormula="C4H8NO6P" />
      <species boundaryCondition="false" compartment="c" constant="false" hasOnlySubstanceUnits="false" id="M_phpyr_c" name="phpyr[c]" fbc:charge="0" fbc:chemicalFormula="C9H7O3" />
      <species boundaryCondition="false" compartment="c" constant="false" hasOnlySubstanceUnits="false" id="M_phydp_c" name="phydp[c]" fbc:charge="0" fbc:chemicalFormula="C20H39O7P2" />
      <species boundaryCondition="false" compartment="c" constant="false" hasOnlySubstanceUnits="false" id="M_pi_c" name="pi[c]" fbc:charge="0" fbc:chemicalFormula="HO4P" />
      <species boundaryCondition="false" compartment="e" constant="false" hasOnlySubstanceUnits="false" id="M_pi_e" name="pi[e]" fbc:charge="0" />
      <species boundaryCondition="false" compartment="c" constant="false" hasOnlySubstanceUnits="false" id="M_pmcoa_c" name="pmcoa[c]" fbc:charge="0" fbc:chemicalFormula="C28H41N7O19P3S" />
      <species boundaryCondition="false" compartment="c" constant="false" hasOnlySubstanceUnits="false" id="M_pnto_R_c" name="pnto-R[c]" fbc:charge="0" fbc:chemicalFormula="C9H16NO5" />
      <species boundaryCondition="false" compartment="e" constant="false" hasOnlySubstanceUnits="false" id="M_pnto_R_e" name="pnto-R[e]" fbc:charge="0" />
      <species boundaryCondition="false" compartment="c" constant="false" hasOnlySubstanceUnits="false" id="M_polyacgal_c" name="polyacgal[c]" fbc:charge="0" fbc:chemicalFormula="C8H13NO5" />
      <species boundaryCondition="false" compartment="c" constant="false" hasOnlySubstanceUnits="false" id="M_polyglcur_c" name="polyglcur[c]" fbc:charge="0" fbc:chemicalFormula="C6H7O6" />
      <species boundaryCondition="false" compartment="c" constant="false" hasOnlySubstanceUnits="false" id="M_ppa_c" name="ppa[c]" fbc:charge="0" fbc:chemicalFormula="C3H5O2" />
      <species boundaryCondition="false" compartment="c" constant="false" hasOnlySubstanceUnits="false" id="M_ppant_R_c" name="ppant-R[c]" fbc:charge="0" fbc:chemicalFormula="C6H10O7P" />
      <species boundaryCondition="false" compartment="c" constant="false" hasOnlySubstanceUnits="false" id="M_ppap_c" name="ppap[c]" fbc:charge="0" fbc:chemicalFormula="C3H5O5P" />
      <species boundaryCondition="false" compartment="c" constant="false" hasOnlySubstanceUnits="false" id="M_ppbng_c" name="ppbng[c]" fbc:charge="0" fbc:chemicalFormula="C10H13N2O4" />
      <species boundaryCondition="false" compartment="c" constant="false" hasOnlySubstanceUnits="false" id="M_ppcoa_c" name="ppcoa[c]" fbc:charge="0" fbc:chemicalFormula="C24H36N7O17P3S" />
      <species boundaryCondition="false" compartment="c" constant="false" hasOnlySubstanceUnits="false" id="M_pphn_c" name="pphn[c]" fbc:charge="0" fbc:chemicalFormula="C10H8O6" />
      <species boundaryCondition="false" compartment="c" constant="false" hasOnlySubstanceUnits="false" id="M_ppi_c" name="ppi[c]" fbc:charge="0" fbc:chemicalFormula="HO7P2" />
      <species boundaryCondition="false" compartment="c" constant="false" hasOnlySubstanceUnits="false" id="M_pppi_c" name="pppi[c]" fbc:charge="0" fbc:chemicalFormula="HO10P3" />
      <species boundaryCondition="false" compartment="c" constant="false" hasOnlySubstanceUnits="false" id="M_pram_c" name="pram[c]" fbc:charge="0" fbc:chemicalFormula="C5H11NO7P" />
      <species boundaryCondition="false" compartment="c" constant="false" hasOnlySubstanceUnits="false" id="M_pran_c" name="pran[c]" fbc:charge="0" fbc:chemicalFormula="C12H13NO9P" />
      <species boundaryCondition="false" compartment="c" constant="false" hasOnlySubstanceUnits="false" id="M_prbamp_c" name="prbamp[c]" fbc:charge="0" fbc:chemicalFormula="C15H19N5O14P2" />
      <species boundaryCondition="false" compartment="c" constant="false" hasOnlySubstanceUnits="false" id="M_prbatp_c" name="prbatp[c]" fbc:charge="0" fbc:chemicalFormula="C15H19N5O20P4" />
      <species boundaryCondition="false" compartment="c" constant="false" hasOnlySubstanceUnits="false" id="M_prfp_c" name="prfp[c]" fbc:charge="0" fbc:chemicalFormula="C15H21N5O15P2" />
      <species boundaryCondition="false" compartment="c" constant="false" hasOnlySubstanceUnits="false" id="M_prlp_c" name="prlp[c]" fbc:charge="0" fbc:chemicalFormula="C15H21N5O15P2" />
      <species boundaryCondition="false" compartment="c" constant="false" hasOnlySubstanceUnits="false" id="M_pro_L_c" name="pro-L[c]" fbc:charge="0" fbc:chemicalFormula="C5H9NO2" />
      <species boundaryCondition="false" compartment="e" constant="false" hasOnlySubstanceUnits="false" id="M_pro_L_e" name="pro-L[e]" fbc:charge="0" />
      <species boundaryCondition="false" compartment="c" constant="false" hasOnlySubstanceUnits="false" id="M_protein_met_c" name="protein_met[c]" fbc:charge="0" />
      <species boundaryCondition="false" compartment="c" constant="false" hasOnlySubstanceUnits="false" id="M_protrna_c" name="protrna[c]" fbc:charge="0" fbc:chemicalFormula="C5H8NOR" />
      <species boundaryCondition="false" compartment="c" constant="false" hasOnlySubstanceUnits="false" id="M_prpp_c" name="prpp[c]" fbc:charge="0" fbc:chemicalFormula="C5H8O14P3" />
      <species boundaryCondition="false" compartment="c" constant="false" hasOnlySubstanceUnits="false" id="M_psd5p_c" name="psd5p[c]" fbc:charge="0" fbc:chemicalFormula="C9H11N2O9P" />
      <species boundaryCondition="false" compartment="c" constant="false" hasOnlySubstanceUnits="false" id="M_pser_L_c" name="pser-L[c]" fbc:charge="0" fbc:chemicalFormula="C3H6NO6P" />
      <species boundaryCondition="false" compartment="c" constant="false" hasOnlySubstanceUnits="false" id="M_ptrc_c" name="ptrc[c]" fbc:charge="0" fbc:chemicalFormula="C4H14N2" />
      <species boundaryCondition="false" compartment="c" constant="false" hasOnlySubstanceUnits="false" id="M_pydx5p_c" name="pydx5p[c]" fbc:charge="0" fbc:chemicalFormula="C8H8NO6P" />
      <species boundaryCondition="false" compartment="c" constant="false" hasOnlySubstanceUnits="false" id="M_pyr_L_c" name="pyr-L[c]" fbc:charge="0" fbc:chemicalFormula="C12H21N3O3" />
      <species boundaryCondition="false" compartment="c" constant="false" hasOnlySubstanceUnits="false" id="M_pyr_c" name="pyr[c]" fbc:charge="0" fbc:chemicalFormula="C3H3O3" />
      <species boundaryCondition="false" compartment="e" constant="false" hasOnlySubstanceUnits="false" id="M_pyr_e" name="pyr[e]" fbc:charge="0" />
      <species boundaryCondition="false" compartment="c" constant="false" hasOnlySubstanceUnits="false" id="M_pyrtrna_c" name="pyrtrna[c]" fbc:charge="0" fbc:chemicalFormula="C12H20N3O2R" />
      <species boundaryCondition="false" compartment="c" constant="false" hasOnlySubstanceUnits="false" id="M_quln_c" name="quln[c]" fbc:charge="0" fbc:chemicalFormula="C7H3NO4" />
      <species boundaryCondition="false" compartment="c" constant="false" hasOnlySubstanceUnits="false" id="M_r15bp_c" name="r15bp[c]" fbc:charge="0" fbc:chemicalFormula="C5H8O11P2" />
      <species boundaryCondition="false" compartment="c" constant="false" hasOnlySubstanceUnits="false" id="M_r2mmal_c" name="r2mmal[c]" fbc:charge="0" fbc:chemicalFormula="C5H6O5" />
      <species boundaryCondition="false" compartment="c" constant="false" hasOnlySubstanceUnits="false" id="M_r5hbzi_c" name="r5hbzi[c]" fbc:charge="0" fbc:chemicalFormula="C12H14N2O5" />
      <species boundaryCondition="false" compartment="c" constant="false" hasOnlySubstanceUnits="false" id="M_r5p_c" name="r5p[c]" fbc:charge="0" fbc:chemicalFormula="C5H9O8P" />
      <species boundaryCondition="false" compartment="c" constant="false" hasOnlySubstanceUnits="false" id="M_rb15bp_c" name="rb15bp[c]" fbc:charge="0" fbc:chemicalFormula="C5H8O11P2" />
      <species boundaryCondition="false" compartment="c" constant="false" hasOnlySubstanceUnits="false" id="M_rib_D_c" name="rib-D[c]" fbc:charge="0" fbc:chemicalFormula="C5H10O5" />
      <species boundaryCondition="false" compartment="c" constant="false" hasOnlySubstanceUnits="false" id="M_ribflv_c" name="ribflv[c]" fbc:charge="0" fbc:chemicalFormula="C17H20N4O6" />
      <species boundaryCondition="false" compartment="e" constant="false" hasOnlySubstanceUnits="false" id="M_ribflv_e" name="ribflv[e]" fbc:charge="0" />
      <species boundaryCondition="false" compartment="c" constant="false" hasOnlySubstanceUnits="false" id="M_rna_met_c" name="rna_met[c]" fbc:charge="0" />
      <species boundaryCondition="false" compartment="c" constant="false" hasOnlySubstanceUnits="false" id="M_rnam_c" name="rnam[c]" fbc:charge="0" fbc:chemicalFormula="C11H15N2O5" />
      <species boundaryCondition="false" compartment="c" constant="false" hasOnlySubstanceUnits="false" id="M_ru5p_D_c" name="ru5p-D[c]" fbc:charge="0" fbc:chemicalFormula="C5H9O8P" />
      <species boundaryCondition="false" compartment="c" constant="false" hasOnlySubstanceUnits="false" id="M_scl_c" name="scl[c]" fbc:charge="0" fbc:chemicalFormula="C42H40N4O16" />
      <species boundaryCondition="false" compartment="c" constant="false" hasOnlySubstanceUnits="false" id="M_sec_c" name="sec[c]" fbc:charge="0" fbc:chemicalFormula="C5H10NO5S2" />
      <species boundaryCondition="false" compartment="c" constant="false" hasOnlySubstanceUnits="false" id="M_ser_L_c" name="ser-L[c]" fbc:charge="0" fbc:chemicalFormula="C3H7NO3" />
      <species boundaryCondition="false" compartment="c" constant="false" hasOnlySubstanceUnits="false" id="M_sertrna_c" name="sertrna[c]" fbc:charge="0" fbc:chemicalFormula="C3H6NO2R" />
      <species boundaryCondition="false" compartment="c" constant="false" hasOnlySubstanceUnits="false" id="M_sf430a_c" name="sf430a[c]" fbc:charge="0" fbc:chemicalFormula="C42H47N6NiO14" />
      <species boundaryCondition="false" compartment="c" constant="false" hasOnlySubstanceUnits="false" id="M_sheme_c" name="sheme[c]" fbc:charge="0" fbc:chemicalFormula="C42H36FeN4O16" />
      <species boundaryCondition="false" compartment="c" constant="false" hasOnlySubstanceUnits="false" id="M_skm5p_c" name="skm5p[c]" fbc:charge="0" fbc:chemicalFormula="C7H8O8P" />
      <species boundaryCondition="false" compartment="c" constant="false" hasOnlySubstanceUnits="false" id="M_skm_c" name="skm[c]" fbc:charge="0" fbc:chemicalFormula="C7H9O5" />
      <species boundaryCondition="false" compartment="c" constant="false" hasOnlySubstanceUnits="false" id="M_sl26da_c" name="sl26da[c]" fbc:charge="0" fbc:chemicalFormula="C11H16N2O7" />
      <species boundaryCondition="false" compartment="c" constant="false" hasOnlySubstanceUnits="false" id="M_sl2a6o_c" name="sl2a6o[c]" fbc:charge="0" fbc:chemicalFormula="C11H12NO8" />
      <species boundaryCondition="false" compartment="c" constant="false" hasOnlySubstanceUnits="false" id="M_so3_c" name="so3[c]" fbc:charge="0" fbc:chemicalFormula="O3S" />
      <species boundaryCondition="false" compartment="c" constant="false" hasOnlySubstanceUnits="false" id="M_so4_c" name="so4[c]" fbc:charge="0" fbc:chemicalFormula="O4S" />
      <species boundaryCondition="false" compartment="e" constant="false" hasOnlySubstanceUnits="false" id="M_so4_e" name="so4[e]" fbc:charge="0" />
      <species boundaryCondition="false" compartment="c" constant="false" hasOnlySubstanceUnits="false" id="M_succ_c" name="succ[c]" fbc:charge="0" fbc:chemicalFormula="C4H4O4" />
      <species boundaryCondition="false" compartment="c" constant="false" hasOnlySubstanceUnits="false" id="M_succoa_c" name="succoa[c]" fbc:charge="0" fbc:chemicalFormula="C25H35N7O19P3S" />
      <species boundaryCondition="false" compartment="c" constant="false" hasOnlySubstanceUnits="false" id="M_suchms_c" name="suchms[c]" fbc:charge="0" fbc:chemicalFormula="C8H12NO6" />
      <species boundaryCondition="false" compartment="c" constant="false" hasOnlySubstanceUnits="false" id="M_sucsal_c" name="sucsal[c]" fbc:charge="0" fbc:chemicalFormula="C4H5O3" />
      <species boundaryCondition="false" compartment="c" constant="false" hasOnlySubstanceUnits="false" id="M_thdp_c" name="thdp[c]" fbc:charge="0" fbc:chemicalFormula="C7H8NO4" />
      <species boundaryCondition="false" compartment="c" constant="false" hasOnlySubstanceUnits="false" id="M_thf_c" name="thf[c]" fbc:charge="0" fbc:chemicalFormula="C19H22N7O6" />
      <species boundaryCondition="false" compartment="c" constant="false" hasOnlySubstanceUnits="false" id="M_thm_c" name="thm[c]" fbc:charge="0" fbc:chemicalFormula="C12H17N4OS" />
      <species boundaryCondition="false" compartment="e" constant="false" hasOnlySubstanceUnits="false" id="M_thm_e" name="thm[e]" fbc:charge="0" />
      <species boundaryCondition="false" compartment="c" constant="false" hasOnlySubstanceUnits="false" id="M_thmmp_c" name="thmmp[c]" fbc:charge="0" fbc:chemicalFormula="C12H16N4O4PS" />
      <species boundaryCondition="false" compartment="c" constant="false" hasOnlySubstanceUnits="false" id="M_thmpp_c" name="thmpp[c]" fbc:charge="0" fbc:chemicalFormula="C12H16N4O7P2S" />
      <species boundaryCondition="false" compartment="c" constant="false" hasOnlySubstanceUnits="false" id="M_thr_L_c" name="thr-L[c]" fbc:charge="0" fbc:chemicalFormula="C4H9NO3" />
      <species boundaryCondition="false" compartment="c" constant="false" hasOnlySubstanceUnits="false" id="M_thrp_c" name="thrp[c]" fbc:charge="0" fbc:chemicalFormula="C4H8NO6P" />
      <species boundaryCondition="false" compartment="c" constant="false" hasOnlySubstanceUnits="false" id="M_thrtrna_c" name="thrtrna[c]" fbc:charge="0" fbc:chemicalFormula="C4H8NO2R" />
      <species boundaryCondition="false" compartment="c" constant="false" hasOnlySubstanceUnits="false" id="M_thym_c" name="thym[c]" fbc:charge="0" fbc:chemicalFormula="C5H6N2O2" />
      <species boundaryCondition="false" compartment="c" constant="false" hasOnlySubstanceUnits="false" id="M_thymd_c" name="thymd[c]" fbc:charge="0" fbc:chemicalFormula="C10H14N2O5" />
      <species boundaryCondition="false" compartment="c" constant="false" hasOnlySubstanceUnits="false" id="M_tih2cit_c" name="tih2cit[c]" fbc:charge="0" fbc:chemicalFormula="C8H9O7" />
      <species boundaryCondition="false" compartment="c" constant="false" hasOnlySubstanceUnits="false" id="M_tih3cit_c" name="tih3cit[c]" fbc:charge="0" fbc:chemicalFormula="C9H11O7" />
      <species boundaryCondition="false" compartment="c" constant="false" hasOnlySubstanceUnits="false" id="M_tma_c" name="tma[c]" fbc:charge="0" fbc:chemicalFormula="C3H10N" />
      <species boundaryCondition="false" compartment="e" constant="false" hasOnlySubstanceUnits="false" id="M_tma_e" name="tma[e]" fbc:charge="0" />
      <species boundaryCondition="false" compartment="c" constant="false" hasOnlySubstanceUnits="false" id="M_trace_met_c" name="trace_met[c]" fbc:charge="0" />
      <species boundaryCondition="false" compartment="c" constant="false" hasOnlySubstanceUnits="false" id="M_trdox_c" name="trdox[c]" fbc:charge="0" fbc:chemicalFormula="X" />
      <species boundaryCondition="false" compartment="c" constant="false" hasOnlySubstanceUnits="false" id="M_trdrd_c" name="trdrd[c]" fbc:charge="0" fbc:chemicalFormula="XH2" />
      <species boundaryCondition="false" compartment="c" constant="false" hasOnlySubstanceUnits="false" id="M_trnaala_c" name="trnaala[c]" fbc:charge="0" fbc:chemicalFormula="R" />
      <species boundaryCondition="false" compartment="c" constant="false" hasOnlySubstanceUnits="false" id="M_trnaarg_c" name="trnaarg[c]" fbc:charge="0" fbc:chemicalFormula="R" />
      <species boundaryCondition="false" compartment="c" constant="false" hasOnlySubstanceUnits="false" id="M_trnaasn_c" name="trnaasn[c]" fbc:charge="0" fbc:chemicalFormula="R" />
      <species boundaryCondition="false" compartment="c" constant="false" hasOnlySubstanceUnits="false" id="M_trnaasp_c" name="trnaasp[c]" fbc:charge="0" fbc:chemicalFormula="R" />
      <species boundaryCondition="false" compartment="c" constant="false" hasOnlySubstanceUnits="false" id="M_trnacys_c" name="trnacys[c]" fbc:charge="0" fbc:chemicalFormula="R" />
      <species boundaryCondition="false" compartment="c" constant="false" hasOnlySubstanceUnits="false" id="M_trnagln_c" name="trnagln[c]" fbc:charge="0" fbc:chemicalFormula="R" />
      <species boundaryCondition="false" compartment="c" constant="false" hasOnlySubstanceUnits="false" id="M_trnaglu_c" name="trnaglu[c]" fbc:charge="0" fbc:chemicalFormula="R" />
      <species boundaryCondition="false" compartment="c" constant="false" hasOnlySubstanceUnits="false" id="M_trnagly_c" name="trnagly[c]" fbc:charge="0" fbc:chemicalFormula="R" />
      <species boundaryCondition="false" compartment="c" constant="false" hasOnlySubstanceUnits="false" id="M_trnahis_c" name="trnahis[c]" fbc:charge="0" fbc:chemicalFormula="R" />
      <species boundaryCondition="false" compartment="c" constant="false" hasOnlySubstanceUnits="false" id="M_trnaile_c" name="trnaile[c]" fbc:charge="0" fbc:chemicalFormula="R" />
      <species boundaryCondition="false" compartment="c" constant="false" hasOnlySubstanceUnits="false" id="M_trnaleu_c" name="trnaleu[c]" fbc:charge="0" fbc:chemicalFormula="R" />
      <species boundaryCondition="false" compartment="c" constant="false" hasOnlySubstanceUnits="false" id="M_trnalys_c" name="trnalys[c]" fbc:charge="0" fbc:chemicalFormula="R" />
      <species boundaryCondition="false" compartment="c" constant="false" hasOnlySubstanceUnits="false" id="M_trnamet_c" name="trnamet[c]" fbc:charge="0" fbc:chemicalFormula="R" />
      <species boundaryCondition="false" compartment="c" constant="false" hasOnlySubstanceUnits="false" id="M_trnaphe_c" name="trnaphe[c]" fbc:charge="0" fbc:chemicalFormula="R" />
      <species boundaryCondition="false" compartment="c" constant="false" hasOnlySubstanceUnits="false" id="M_trnapro_c" name="trnapro[c]" fbc:charge="0" fbc:chemicalFormula="R" />
      <species boundaryCondition="false" compartment="c" constant="false" hasOnlySubstanceUnits="false" id="M_trnaser_c" name="trnaser[c]" fbc:charge="0" fbc:chemicalFormula="R" />
      <species boundaryCondition="false" compartment="c" constant="false" hasOnlySubstanceUnits="false" id="M_trnathr_c" name="trnathr[c]" fbc:charge="0" fbc:chemicalFormula="R" />
      <species boundaryCondition="false" compartment="c" constant="false" hasOnlySubstanceUnits="false" id="M_trnatrp_c" name="trnatrp[c]" fbc:charge="0" fbc:chemicalFormula="R" />
      <species boundaryCondition="false" compartment="c" constant="false" hasOnlySubstanceUnits="false" id="M_trnatyr_c" name="trnatyr[c]" fbc:charge="0" fbc:chemicalFormula="R" />
      <species boundaryCondition="false" compartment="c" constant="false" hasOnlySubstanceUnits="false" id="M_trnaval_c" name="trnaval[c]" fbc:charge="0" fbc:chemicalFormula="R" />
      <species boundaryCondition="false" compartment="c" constant="false" hasOnlySubstanceUnits="false" id="M_trp_L_c" name="trp-L[c]" fbc:charge="0" fbc:chemicalFormula="C11H12N2O2" />
      <species boundaryCondition="false" compartment="e" constant="false" hasOnlySubstanceUnits="false" id="M_trp_L_e" name="trp-L[e]" fbc:charge="0" />
      <species boundaryCondition="false" compartment="c" constant="false" hasOnlySubstanceUnits="false" id="M_trptrna_c" name="trptrna[c]" fbc:charge="0" fbc:chemicalFormula="C11H11N2OR" />
      <species boundaryCondition="false" compartment="c" constant="false" hasOnlySubstanceUnits="false" id="M_tsul_c" name="tsul[c]" fbc:charge="0" fbc:chemicalFormula="O3S2" />
      <species boundaryCondition="false" compartment="c" constant="false" hasOnlySubstanceUnits="false" id="M_tym_c" name="tym[c]" fbc:charge="0" fbc:chemicalFormula="C8H12NO" />
      <species boundaryCondition="false" compartment="c" constant="false" hasOnlySubstanceUnits="false" id="M_tyr_L_c" name="tyr-L[c]" fbc:charge="0" fbc:chemicalFormula="C9H11NO3" />
      <species boundaryCondition="false" compartment="c" constant="false" hasOnlySubstanceUnits="false" id="M_tyrtrna_c" name="tyrtrna[c]" fbc:charge="0" fbc:chemicalFormula="C9H10NO2R" />
      <species boundaryCondition="false" compartment="c" constant="false" hasOnlySubstanceUnits="false" id="M_uacgam_c" name="uacgam[c]" fbc:charge="0" fbc:chemicalFormula="C17H25N3O17P2" />
      <species boundaryCondition="false" compartment="c" constant="false" hasOnlySubstanceUnits="false" id="M_udp_c" name="udp[c]" fbc:charge="0" fbc:chemicalFormula="C9H11N2O12P2" />
      <species boundaryCondition="false" compartment="c" constant="false" hasOnlySubstanceUnits="false" id="M_udpacgal_c" name="udpacgal[c]" fbc:charge="0" fbc:chemicalFormula="C17H25N3O17P2" />
      <species boundaryCondition="false" compartment="c" constant="false" hasOnlySubstanceUnits="false" id="M_udpg_c" name="udpg[c]" fbc:charge="0" fbc:chemicalFormula="C15H22N2O17P2" />
      <species boundaryCondition="false" compartment="c" constant="false" hasOnlySubstanceUnits="false" id="M_udpgal_c" name="udpgal[c]" fbc:charge="0" fbc:chemicalFormula="C15H22N2O17P2" />
      <species boundaryCondition="false" compartment="c" constant="false" hasOnlySubstanceUnits="false" id="M_udpglcur_c" name="udpglcur[c]" fbc:charge="0" fbc:chemicalFormula="C15H19N2O18P2" />
      <species boundaryCondition="false" compartment="c" constant="false" hasOnlySubstanceUnits="false" id="M_ump_c" name="ump[c]" fbc:charge="0" fbc:chemicalFormula="C9H11N2O9P" />
      <species boundaryCondition="false" compartment="c" constant="false" hasOnlySubstanceUnits="false" id="M_unknown_cbl1deg_c" name="unknown_cbl1deg[c]" fbc:charge="0" fbc:chemicalFormula="C14H16N2O6P1" />
      <species boundaryCondition="false" compartment="e" constant="false" hasOnlySubstanceUnits="false" id="M_unknown_cbl1deg_e" name="unknown_cbl1deg[e]" fbc:charge="0" />
      <species boundaryCondition="false" compartment="c" constant="false" hasOnlySubstanceUnits="false" id="M_unknown_rbfdeg_c" name="unknown_rbfdeg[c]" fbc:charge="0" fbc:chemicalFormula="C10H14N2O5" />
      <species boundaryCondition="false" compartment="e" constant="false" hasOnlySubstanceUnits="false" id="M_unknown_rbfdeg_e" name="unknown_rbfdeg[e]" fbc:charge="0" />
      <species boundaryCondition="false" compartment="c" constant="false" hasOnlySubstanceUnits="false" id="M_uppg3_c" name="uppg3[c]" fbc:charge="0" fbc:chemicalFormula="C40H36N4O16" />
      <species boundaryCondition="false" compartment="c" constant="false" hasOnlySubstanceUnits="false" id="M_ura_c" name="ura[c]" fbc:charge="0" fbc:chemicalFormula="C4H4N2O2" />
      <species boundaryCondition="false" compartment="c" constant="false" hasOnlySubstanceUnits="false" id="M_urea_c" name="urea[c]" fbc:charge="0" fbc:chemicalFormula="CH4N2O" />
      <species boundaryCondition="false" compartment="c" constant="false" hasOnlySubstanceUnits="false" id="M_uri_c" name="uri[c]" fbc:charge="0" fbc:chemicalFormula="C9H12N2O6" />
      <species boundaryCondition="false" compartment="c" constant="false" hasOnlySubstanceUnits="false" id="M_utp_c" name="utp[c]" fbc:charge="0" fbc:chemicalFormula="C9H11N2O15P3" />
      <species boundaryCondition="false" compartment="c" constant="false" hasOnlySubstanceUnits="false" id="M_val_L_c" name="val-L[c]" fbc:charge="0" fbc:chemicalFormula="C5H11NO2" />
      <species boundaryCondition="false" compartment="e" constant="false" hasOnlySubstanceUnits="false" id="M_val_L_e" name="val-L[e]" fbc:charge="0" />
      <species boundaryCondition="false" compartment="c" constant="false" hasOnlySubstanceUnits="false" id="M_valtrna_c" name="valtrna[c]" fbc:charge="0" fbc:chemicalFormula="C5H10NOR" />
      <species boundaryCondition="false" compartment="c" constant="false" hasOnlySubstanceUnits="false" id="M_wo4_c" name="wo4[c]" fbc:charge="0" fbc:chemicalFormula="WO4" />
      <species boundaryCondition="false" compartment="e" constant="false" hasOnlySubstanceUnits="false" id="M_wo4_e" name="wo4[e]" fbc:charge="0" />
      <species boundaryCondition="false" compartment="c" constant="false" hasOnlySubstanceUnits="false" id="M_xan_c" name="xan[c]" fbc:charge="0" fbc:chemicalFormula="C5H4N4O2" />
      <species boundaryCondition="false" compartment="c" constant="false" hasOnlySubstanceUnits="false" id="M_xmp_c" name="xmp[c]" fbc:charge="0" fbc:chemicalFormula="C10H11N4O9P" />
      <species boundaryCondition="false" compartment="c" constant="false" hasOnlySubstanceUnits="false" id="M_xtp_c" name="xtp[c]" fbc:charge="0" fbc:chemicalFormula="C10H11N4O15P3" />
      <species boundaryCondition="false" compartment="c" constant="false" hasOnlySubstanceUnits="false" id="M_xtsn_c" name="xtsn[c]" fbc:charge="0" fbc:chemicalFormula="C10H12N4O6" />
      <species boundaryCondition="false" compartment="c" constant="false" hasOnlySubstanceUnits="false" id="M_zn2_c" name="zn2[c]" fbc:charge="0" fbc:chemicalFormula="Zn" />
      <species boundaryCondition="false" compartment="e" constant="false" hasOnlySubstanceUnits="false" id="M_zn2_e" name="zn2[e]" fbc:charge="0" />
    </listOfSpecies>
    <fbc:listOfGeneProducts>
      <fbc:geneProduct fbc:id="G_MA0006" fbc:label="MA0006" fbc:name="MA0006" />
      <fbc:geneProduct fbc:id="G_MA0010" fbc:label="MA0010" fbc:name="MA0010" />
      <fbc:geneProduct fbc:id="G_MA0021" fbc:label="MA0021" fbc:name="MA0021" />
      <fbc:geneProduct fbc:id="G_MA0023" fbc:label="MA0023" fbc:name="MA0023" />
      <fbc:geneProduct fbc:id="G_MA0024" fbc:label="MA0024" fbc:name="MA0024" />
      <fbc:geneProduct fbc:id="G_MA0025" fbc:label="MA0025" fbc:name="MA0025" />
      <fbc:geneProduct fbc:id="G_MA0031" fbc:label="MA0031" fbc:name="MA0031" />
      <fbc:geneProduct fbc:id="G_MA0032" fbc:label="MA0032" fbc:name="MA0032" />
      <fbc:geneProduct fbc:id="G_MA0033" fbc:label="MA0033" fbc:name="MA0033" />
      <fbc:geneProduct fbc:id="G_MA0034" fbc:label="MA0034" fbc:name="MA0034" />
      <fbc:geneProduct fbc:id="G_MA0043" fbc:label="MA0043" fbc:name="MA0043" />
      <fbc:geneProduct fbc:id="G_MA0051" fbc:label="MA0051" fbc:name="MA0051" />
      <fbc:geneProduct fbc:id="G_MA0053" fbc:label="MA0053" fbc:name="MA0053" />
      <fbc:geneProduct fbc:id="G_MA0054" fbc:label="MA0054" fbc:name="MA0054" />
      <fbc:geneProduct fbc:id="G_MA0069" fbc:label="MA0069" fbc:name="MA0069" />
      <fbc:geneProduct fbc:id="G_MA0072" fbc:label="MA0072" fbc:name="MA0072" />
      <fbc:geneProduct fbc:id="G_MA0075" fbc:label="MA0075" fbc:name="MA0075" />
      <fbc:geneProduct fbc:id="G_MA0076" fbc:label="MA0076" fbc:name="MA0076" />
      <fbc:geneProduct fbc:id="G_MA0081" fbc:label="MA0081" fbc:name="MA0081" />
      <fbc:geneProduct fbc:id="G_MA0083" fbc:label="MA0083" fbc:name="MA0083" />
      <fbc:geneProduct fbc:id="G_MA0090" fbc:label="MA0090" fbc:name="MA0090" />
      <fbc:geneProduct fbc:id="G_MA0097" fbc:label="MA0097" fbc:name="MA0097" />
      <fbc:geneProduct fbc:id="G_MA0104" fbc:label="MA0104" fbc:name="MA0104" />
      <fbc:geneProduct fbc:id="G_MA0106" fbc:label="MA0106" fbc:name="MA0106" />
      <fbc:geneProduct fbc:id="G_MA0113" fbc:label="MA0113" fbc:name="MA0113" />
      <fbc:geneProduct fbc:id="G_MA0115" fbc:label="MA0115" fbc:name="MA0115" />
      <fbc:geneProduct fbc:id="G_MA0116" fbc:label="MA0116" fbc:name="MA0116" />
      <fbc:geneProduct fbc:id="G_MA0118" fbc:label="MA0118" fbc:name="MA0118" />
      <fbc:geneProduct fbc:id="G_MA0119" fbc:label="MA0119" fbc:name="MA0119" />
      <fbc:geneProduct fbc:id="G_MA0130" fbc:label="MA0130" fbc:name="MA0130" />
      <fbc:geneProduct fbc:id="G_MA0131" fbc:label="MA0131" fbc:name="MA0131" />
      <fbc:geneProduct fbc:id="G_MA0132" fbc:label="MA0132" fbc:name="MA0132" />
      <fbc:geneProduct fbc:id="G_MA0135" fbc:label="MA0135" fbc:name="MA0135" />
      <fbc:geneProduct fbc:id="G_MA0136" fbc:label="MA0136" fbc:name="MA0136" />
      <fbc:geneProduct fbc:id="G_MA0137" fbc:label="MA0137" fbc:name="MA0137" />
      <fbc:geneProduct fbc:id="G_MA0143" fbc:label="MA0143" fbc:name="MA0143" />
      <fbc:geneProduct fbc:id="G_MA0144" fbc:label="MA0144" fbc:name="MA0144" />
      <fbc:geneProduct fbc:id="G_MA0145" fbc:label="MA0145" fbc:name="MA0145" />
      <fbc:geneProduct fbc:id="G_MA0146" fbc:label="MA0146" fbc:name="MA0146" />
      <fbc:geneProduct fbc:id="G_MA0150" fbc:label="MA0150" fbc:name="MA0150" />
      <fbc:geneProduct fbc:id="G_MA0152" fbc:label="MA0152" fbc:name="MA0152" />
      <fbc:geneProduct fbc:id="G_MA0153" fbc:label="MA0153" fbc:name="MA0153" />
      <fbc:geneProduct fbc:id="G_MA0154" fbc:label="MA0154" fbc:name="MA0154" />
      <fbc:geneProduct fbc:id="G_MA0155" fbc:label="MA0155" fbc:name="MA0155" />
      <fbc:geneProduct fbc:id="G_MA0166" fbc:label="MA0166" fbc:name="MA0166" />
      <fbc:geneProduct fbc:id="G_MA0171" fbc:label="MA0171" fbc:name="MA0171" />
      <fbc:geneProduct fbc:id="G_MA0172" fbc:label="MA0172" fbc:name="MA0172" />
      <fbc:geneProduct fbc:id="G_MA0194" fbc:label="MA0194" fbc:name="MA0194" />
      <fbc:geneProduct fbc:id="G_MA0201" fbc:label="MA0201" fbc:name="MA0201" />
      <fbc:geneProduct fbc:id="G_MA0202" fbc:label="MA0202" fbc:name="MA0202" />
      <fbc:geneProduct fbc:id="G_MA0206" fbc:label="MA0206" fbc:name="MA0206" />
      <fbc:geneProduct fbc:id="G_MA0208" fbc:label="MA0208" fbc:name="MA0208" />
      <fbc:geneProduct fbc:id="G_MA0216" fbc:label="MA0216" fbc:name="MA0216" />
      <fbc:geneProduct fbc:id="G_MA0217" fbc:label="MA0217" fbc:name="MA0217" />
      <fbc:geneProduct fbc:id="G_MA0218" fbc:label="MA0218" fbc:name="MA0218" />
      <fbc:geneProduct fbc:id="G_MA0219" fbc:label="MA0219" fbc:name="MA0219" />
      <fbc:geneProduct fbc:id="G_MA0236" fbc:label="MA0236" fbc:name="MA0236" />
      <fbc:geneProduct fbc:id="G_MA0241" fbc:label="MA0241" fbc:name="MA0241" />
      <fbc:geneProduct fbc:id="G_MA0249" fbc:label="MA0249" fbc:name="MA0249" />
      <fbc:geneProduct fbc:id="G_MA0250" fbc:label="MA0250" fbc:name="MA0250" />
      <fbc:geneProduct fbc:id="G_MA0255" fbc:label="MA0255" fbc:name="MA0255" />
      <fbc:geneProduct fbc:id="G_MA0261" fbc:label="MA0261" fbc:name="MA0261" />
      <fbc:geneProduct fbc:id="G_MA0263" fbc:label="MA0263" fbc:name="MA0263" />
      <fbc:geneProduct fbc:id="G_MA0264" fbc:label="MA0264" fbc:name="MA0264" />
      <fbc:geneProduct fbc:id="G_MA0269" fbc:label="MA0269" fbc:name="MA0269" />
      <fbc:geneProduct fbc:id="G_MA0270" fbc:label="MA0270" fbc:name="MA0270" />
      <fbc:geneProduct fbc:id="G_MA0271" fbc:label="MA0271" fbc:name="MA0271" />
      <fbc:geneProduct fbc:id="G_MA0272" fbc:label="MA0272" fbc:name="MA0272" />
      <fbc:geneProduct fbc:id="G_MA0273" fbc:label="MA0273" fbc:name="MA0273" />
      <fbc:geneProduct fbc:id="G_MA0274" fbc:label="MA0274" fbc:name="MA0274" />
      <fbc:geneProduct fbc:id="G_MA0275" fbc:label="MA0275" fbc:name="MA0275" />
      <fbc:geneProduct fbc:id="G_MA0276" fbc:label="MA0276" fbc:name="MA0276" />
      <fbc:geneProduct fbc:id="G_MA0279" fbc:label="MA0279" fbc:name="MA0279" />
      <fbc:geneProduct fbc:id="G_MA0280" fbc:label="MA0280" fbc:name="MA0280" />
      <fbc:geneProduct fbc:id="G_MA0281" fbc:label="MA0281" fbc:name="MA0281" />
      <fbc:geneProduct fbc:id="G_MA0282" fbc:label="MA0282" fbc:name="MA0282" />
      <fbc:geneProduct fbc:id="G_MA0304" fbc:label="MA0304" fbc:name="MA0304" />
      <fbc:geneProduct fbc:id="G_MA0305" fbc:label="MA0305" fbc:name="MA0305" />
      <fbc:geneProduct fbc:id="G_MA0306" fbc:label="MA0306" fbc:name="MA0306" />
      <fbc:geneProduct fbc:id="G_MA0307" fbc:label="MA0307" fbc:name="MA0307" />
      <fbc:geneProduct fbc:id="G_MA0308" fbc:label="MA0308" fbc:name="MA0308" />
      <fbc:geneProduct fbc:id="G_MA0309" fbc:label="MA0309" fbc:name="MA0309" />
      <fbc:geneProduct fbc:id="G_MA0316" fbc:label="MA0316" fbc:name="MA0316" />
      <fbc:geneProduct fbc:id="G_MA0322" fbc:label="MA0322" fbc:name="MA0322" />
      <fbc:geneProduct fbc:id="G_MA0323" fbc:label="MA0323" fbc:name="MA0323" />
      <fbc:geneProduct fbc:id="G_MA0324" fbc:label="MA0324" fbc:name="MA0324" />
      <fbc:geneProduct fbc:id="G_MA0325" fbc:label="MA0325" fbc:name="MA0325" />
      <fbc:geneProduct fbc:id="G_MA0339" fbc:label="MA0339" fbc:name="MA0339" />
      <fbc:geneProduct fbc:id="G_MA0346" fbc:label="MA0346" fbc:name="MA0346" />
      <fbc:geneProduct fbc:id="G_MA0372" fbc:label="MA0372" fbc:name="MA0372" />
      <fbc:geneProduct fbc:id="G_MA0381" fbc:label="MA0381" fbc:name="MA0381" />
      <fbc:geneProduct fbc:id="G_MA0382" fbc:label="MA0382" fbc:name="MA0382" />
      <fbc:geneProduct fbc:id="G_MA0384" fbc:label="MA0384" fbc:name="MA0384" />
      <fbc:geneProduct fbc:id="G_MA0385" fbc:label="MA0385" fbc:name="MA0385" />
      <fbc:geneProduct fbc:id="G_MA0393" fbc:label="MA0393" fbc:name="MA0393" />
      <fbc:geneProduct fbc:id="G_MA0394" fbc:label="MA0394" fbc:name="MA0394" />
      <fbc:geneProduct fbc:id="G_MA0403" fbc:label="MA0403" fbc:name="MA0403" />
      <fbc:geneProduct fbc:id="G_MA0409" fbc:label="MA0409" fbc:name="MA0409" />
      <fbc:geneProduct fbc:id="G_MA0417" fbc:label="MA0417" fbc:name="MA0417" />
      <fbc:geneProduct fbc:id="G_MA0422" fbc:label="MA0422" fbc:name="MA0422" />
      <fbc:geneProduct fbc:id="G_MA0428" fbc:label="MA0428" fbc:name="MA0428" />
      <fbc:geneProduct fbc:id="G_MA0430" fbc:label="MA0430" fbc:name="MA0430" />
      <fbc:geneProduct fbc:id="G_MA0439" fbc:label="MA0439" fbc:name="MA0439" />
      <fbc:geneProduct fbc:id="G_MA0440" fbc:label="MA0440" fbc:name="MA0440" />
      <fbc:geneProduct fbc:id="G_MA0451" fbc:label="MA0451" fbc:name="MA0451" />
      <fbc:geneProduct fbc:id="G_MA0455" fbc:label="MA0455" fbc:name="MA0455" />
      <fbc:geneProduct fbc:id="G_MA0456" fbc:label="MA0456" fbc:name="MA0456" />
      <fbc:geneProduct fbc:id="G_MA0520" fbc:label="MA0520" fbc:name="MA0520" />
      <fbc:geneProduct fbc:id="G_MA0521" fbc:label="MA0521" fbc:name="MA0521" />
      <fbc:geneProduct fbc:id="G_MA0525" fbc:label="MA0525" fbc:name="MA0525" />
      <fbc:geneProduct fbc:id="G_MA0526" fbc:label="MA0526" fbc:name="MA0526" />
      <fbc:geneProduct fbc:id="G_MA0527" fbc:label="MA0527" fbc:name="MA0527" />
      <fbc:geneProduct fbc:id="G_MA0528" fbc:label="MA0528" fbc:name="MA0528" />
      <fbc:geneProduct fbc:id="G_MA0529" fbc:label="MA0529" fbc:name="MA0529" />
      <fbc:geneProduct fbc:id="G_MA0530" fbc:label="MA0530" fbc:name="MA0530" />
      <fbc:geneProduct fbc:id="G_MA0532" fbc:label="MA0532" fbc:name="MA0532" />
      <fbc:geneProduct fbc:id="G_MA0534" fbc:label="MA0534" fbc:name="MA0534" />
      <fbc:geneProduct fbc:id="G_MA0541" fbc:label="MA0541" fbc:name="MA0541" />
      <fbc:geneProduct fbc:id="G_MA0547" fbc:label="MA0547" fbc:name="MA0547" />
      <fbc:geneProduct fbc:id="G_MA0548" fbc:label="MA0548" fbc:name="MA0548" />
      <fbc:geneProduct fbc:id="G_MA0549" fbc:label="MA0549" fbc:name="MA0549" />
      <fbc:geneProduct fbc:id="G_MA0550" fbc:label="MA0550" fbc:name="MA0550" />
      <fbc:geneProduct fbc:id="G_MA0576" fbc:label="MA0576" fbc:name="MA0576" />
      <fbc:geneProduct fbc:id="G_MA0577" fbc:label="MA0577" fbc:name="MA0577" />
      <fbc:geneProduct fbc:id="G_MA0578" fbc:label="MA0578" fbc:name="MA0578" />
      <fbc:geneProduct fbc:id="G_MA0581" fbc:label="MA0581" fbc:name="MA0581" />
      <fbc:geneProduct fbc:id="G_MA0582" fbc:label="MA0582" fbc:name="MA0582" />
      <fbc:geneProduct fbc:id="G_MA0583" fbc:label="MA0583" fbc:name="MA0583" />
      <fbc:geneProduct fbc:id="G_MA0584" fbc:label="MA0584" fbc:name="MA0584" />
      <fbc:geneProduct fbc:id="G_MA0587" fbc:label="MA0587" fbc:name="MA0587" />
      <fbc:geneProduct fbc:id="G_MA0591" fbc:label="MA0591" fbc:name="MA0591" />
      <fbc:geneProduct fbc:id="G_MA0592" fbc:label="MA0592" fbc:name="MA0592" />
      <fbc:geneProduct fbc:id="G_MA0594" fbc:label="MA0594" fbc:name="MA0594" />
      <fbc:geneProduct fbc:id="G_MA0601" fbc:label="MA0601" fbc:name="MA0601" />
      <fbc:geneProduct fbc:id="G_MA0602" fbc:label="MA0602" fbc:name="MA0602" />
      <fbc:geneProduct fbc:id="G_MA0603" fbc:label="MA0603" fbc:name="MA0603" />
      <fbc:geneProduct fbc:id="G_MA0604" fbc:label="MA0604" fbc:name="MA0604" />
      <fbc:geneProduct fbc:id="G_MA0606" fbc:label="MA0606" fbc:name="MA0606" />
      <fbc:geneProduct fbc:id="G_MA0608" fbc:label="MA0608" fbc:name="MA0608" />
      <fbc:geneProduct fbc:id="G_MA0614" fbc:label="MA0614" fbc:name="MA0614" />
      <fbc:geneProduct fbc:id="G_MA0636" fbc:label="MA0636" fbc:name="MA0636" />
      <fbc:geneProduct fbc:id="G_MA0642" fbc:label="MA0642" fbc:name="MA0642" />
      <fbc:geneProduct fbc:id="G_MA0658" fbc:label="MA0658" fbc:name="MA0658" />
      <fbc:geneProduct fbc:id="G_MA0659" fbc:label="MA0659" fbc:name="MA0659" />
      <fbc:geneProduct fbc:id="G_MA0660" fbc:label="MA0660" fbc:name="MA0660" />
      <fbc:geneProduct fbc:id="G_MA0661" fbc:label="MA0661" fbc:name="MA0661" />
      <fbc:geneProduct fbc:id="G_MA0662" fbc:label="MA0662" fbc:name="MA0662" />
      <fbc:geneProduct fbc:id="G_MA0663" fbc:label="MA0663" fbc:name="MA0663" />
      <fbc:geneProduct fbc:id="G_MA0664" fbc:label="MA0664" fbc:name="MA0664" />
      <fbc:geneProduct fbc:id="G_MA0665" fbc:label="MA0665" fbc:name="MA0665" />
      <fbc:geneProduct fbc:id="G_MA0671" fbc:label="MA0671" fbc:name="MA0671" />
      <fbc:geneProduct fbc:id="G_MA0674" fbc:label="MA0674" fbc:name="MA0674" />
      <fbc:geneProduct fbc:id="G_MA0675" fbc:label="MA0675" fbc:name="MA0675" />
      <fbc:geneProduct fbc:id="G_MA0676" fbc:label="MA0676" fbc:name="MA0676" />
      <fbc:geneProduct fbc:id="G_MA0678" fbc:label="MA0678" fbc:name="MA0678" />
      <fbc:geneProduct fbc:id="G_MA0685" fbc:label="MA0685" fbc:name="MA0685" />
      <fbc:geneProduct fbc:id="G_MA0687" fbc:label="MA0687" fbc:name="MA0687" />
      <fbc:geneProduct fbc:id="G_MA0688" fbc:label="MA0688" fbc:name="MA0688" />
      <fbc:geneProduct fbc:id="G_MA0691" fbc:label="MA0691" fbc:name="MA0691" />
      <fbc:geneProduct fbc:id="G_MA0692" fbc:label="MA0692" fbc:name="MA0692" />
      <fbc:geneProduct fbc:id="G_MA0705" fbc:label="MA0705" fbc:name="MA0705" />
      <fbc:geneProduct fbc:id="G_MA0713" fbc:label="MA0713" fbc:name="MA0713" />
      <fbc:geneProduct fbc:id="G_MA0714" fbc:label="MA0714" fbc:name="MA0714" />
      <fbc:geneProduct fbc:id="G_MA0717" fbc:label="MA0717" fbc:name="MA0717" />
      <fbc:geneProduct fbc:id="G_MA0726" fbc:label="MA0726" fbc:name="MA0726" />
      <fbc:geneProduct fbc:id="G_MA0749" fbc:label="MA0749" fbc:name="MA0749" />
      <fbc:geneProduct fbc:id="G_MA0760" fbc:label="MA0760" fbc:name="MA0760" />
      <fbc:geneProduct fbc:id="G_MA0792" fbc:label="MA0792" fbc:name="MA0792" />
      <fbc:geneProduct fbc:id="G_MA0798" fbc:label="MA0798" fbc:name="MA0798" />
      <fbc:geneProduct fbc:id="G_MA0815" fbc:label="MA0815" fbc:name="MA0815" />
      <fbc:geneProduct fbc:id="G_MA0819" fbc:label="MA0819" fbc:name="MA0819" />
      <fbc:geneProduct fbc:id="G_MA0821" fbc:label="MA0821" fbc:name="MA0821" />
      <fbc:geneProduct fbc:id="G_MA0832" fbc:label="MA0832" fbc:name="MA0832" />
      <fbc:geneProduct fbc:id="G_MA0833" fbc:label="MA0833" fbc:name="MA0833" />
      <fbc:geneProduct fbc:id="G_MA0834" fbc:label="MA0834" fbc:name="MA0834" />
      <fbc:geneProduct fbc:id="G_MA0835" fbc:label="MA0835" fbc:name="MA0835" />
      <fbc:geneProduct fbc:id="G_MA0849" fbc:label="MA0849" fbc:name="MA0849" />
      <fbc:geneProduct fbc:id="G_MA0859" fbc:label="MA0859" fbc:name="MA0859" />
      <fbc:geneProduct fbc:id="G_MA0869" fbc:label="MA0869" fbc:name="MA0869" />
      <fbc:geneProduct fbc:id="G_MA0870" fbc:label="MA0870" fbc:name="MA0870" />
      <fbc:geneProduct fbc:id="G_MA0872" fbc:label="MA0872" fbc:name="MA0872" />
      <fbc:geneProduct fbc:id="G_MA0877" fbc:label="MA0877" fbc:name="MA0877" />
      <fbc:geneProduct fbc:id="G_MA0882" fbc:label="MA0882" fbc:name="MA0882" />
      <fbc:geneProduct fbc:id="G_MA0887" fbc:label="MA0887" fbc:name="MA0887" />
      <fbc:geneProduct fbc:id="G_MA0888" fbc:label="MA0888" fbc:name="MA0888" />
      <fbc:geneProduct fbc:id="G_MA0889" fbc:label="MA0889" fbc:name="MA0889" />
      <fbc:geneProduct fbc:id="G_MA0890" fbc:label="MA0890" fbc:name="MA0890" />
      <fbc:geneProduct fbc:id="G_MA0892" fbc:label="MA0892" fbc:name="MA0892" />
      <fbc:geneProduct fbc:id="G_MA0905" fbc:label="MA0905" fbc:name="MA0905" />
      <fbc:geneProduct fbc:id="G_MA0908" fbc:label="MA0908" fbc:name="MA0908" />
      <fbc:geneProduct fbc:id="G_MA0913" fbc:label="MA0913" fbc:name="MA0913" />
      <fbc:geneProduct fbc:id="G_MA0919" fbc:label="MA0919" fbc:name="MA0919" />
      <fbc:geneProduct fbc:id="G_MA0925" fbc:label="MA0925" fbc:name="MA0925" />
      <fbc:geneProduct fbc:id="G_MA0931" fbc:label="MA0931" fbc:name="MA0931" />
      <fbc:geneProduct fbc:id="G_MA0932" fbc:label="MA0932" fbc:name="MA0932" />
      <fbc:geneProduct fbc:id="G_MA0933" fbc:label="MA0933" fbc:name="MA0933" />
      <fbc:geneProduct fbc:id="G_MA0934" fbc:label="MA0934" fbc:name="MA0934" />
      <fbc:geneProduct fbc:id="G_MA0938" fbc:label="MA0938" fbc:name="MA0938" />
      <fbc:geneProduct fbc:id="G_MA0939" fbc:label="MA0939" fbc:name="MA0939" />
      <fbc:geneProduct fbc:id="G_MA0940" fbc:label="MA0940" fbc:name="MA0940" />
      <fbc:geneProduct fbc:id="G_MA0941" fbc:label="MA0941" fbc:name="MA0941" />
      <fbc:geneProduct fbc:id="G_MA0942" fbc:label="MA0942" fbc:name="MA0942" />
      <fbc:geneProduct fbc:id="G_MA0943" fbc:label="MA0943" fbc:name="MA0943" />
      <fbc:geneProduct fbc:id="G_MA0950" fbc:label="MA0950" fbc:name="MA0950" />
      <fbc:geneProduct fbc:id="G_MA0951" fbc:label="MA0951" fbc:name="MA0951" />
      <fbc:geneProduct fbc:id="G_MA0952" fbc:label="MA0952" fbc:name="MA0952" />
      <fbc:geneProduct fbc:id="G_MA0955" fbc:label="MA0955" fbc:name="MA0955" />
      <fbc:geneProduct fbc:id="G_MA0956" fbc:label="MA0956" fbc:name="MA0956" />
      <fbc:geneProduct fbc:id="G_MA0958" fbc:label="MA0958" fbc:name="MA0958" />
      <fbc:geneProduct fbc:id="G_MA0959" fbc:label="MA0959" fbc:name="MA0959" />
      <fbc:geneProduct fbc:id="G_MA0961" fbc:label="MA0961" fbc:name="MA0961" />
      <fbc:geneProduct fbc:id="G_MA0962" fbc:label="MA0962" fbc:name="MA0962" />
      <fbc:geneProduct fbc:id="G_MA0969" fbc:label="MA0969" fbc:name="MA0969" />
      <fbc:geneProduct fbc:id="G_MA0972" fbc:label="MA0972" fbc:name="MA0972" />
      <fbc:geneProduct fbc:id="G_MA0990" fbc:label="MA0990" fbc:name="MA0990" />
      <fbc:geneProduct fbc:id="G_MA1001" fbc:label="MA1001" fbc:name="MA1001" />
      <fbc:geneProduct fbc:id="G_MA1011" fbc:label="MA1011" fbc:name="MA1011" />
      <fbc:geneProduct fbc:id="G_MA1012" fbc:label="MA1012" fbc:name="MA1012" />
      <fbc:geneProduct fbc:id="G_MA1013" fbc:label="MA1013" fbc:name="MA1013" />
      <fbc:geneProduct fbc:id="G_MA1014" fbc:label="MA1014" fbc:name="MA1014" />
      <fbc:geneProduct fbc:id="G_MA1015" fbc:label="MA1015" fbc:name="MA1015" />
      <fbc:geneProduct fbc:id="G_MA1016" fbc:label="MA1016" fbc:name="MA1016" />
      <fbc:geneProduct fbc:id="G_MA1018" fbc:label="MA1018" fbc:name="MA1018" />
      <fbc:geneProduct fbc:id="G_MA1019" fbc:label="MA1019" fbc:name="MA1019" />
      <fbc:geneProduct fbc:id="G_MA1022" fbc:label="MA1022" fbc:name="MA1022" />
      <fbc:geneProduct fbc:id="G_MA1023" fbc:label="MA1023" fbc:name="MA1023" />
      <fbc:geneProduct fbc:id="G_MA1030" fbc:label="MA1030" fbc:name="MA1030" />
      <fbc:geneProduct fbc:id="G_MA1096" fbc:label="MA1096" fbc:name="MA1096" />
      <fbc:geneProduct fbc:id="G_MA1104" fbc:label="MA1104" fbc:name="MA1104" />
      <fbc:geneProduct fbc:id="G_MA1117" fbc:label="MA1117" fbc:name="MA1117" />
      <fbc:geneProduct fbc:id="G_MA1152" fbc:label="MA1152" fbc:name="MA1152" />
      <fbc:geneProduct fbc:id="G_MA1167" fbc:label="MA1167" fbc:name="MA1167" />
      <fbc:geneProduct fbc:id="G_MA1173" fbc:label="MA1173" fbc:name="MA1173" />
      <fbc:geneProduct fbc:id="G_MA1174" fbc:label="MA1174" fbc:name="MA1174" />
      <fbc:geneProduct fbc:id="G_MA1185" fbc:label="MA1185" fbc:name="MA1185" />
      <fbc:geneProduct fbc:id="G_MA1190" fbc:label="MA1190" fbc:name="MA1190" />
      <fbc:geneProduct fbc:id="G_MA1205" fbc:label="MA1205" fbc:name="MA1205" />
      <fbc:geneProduct fbc:id="G_MA1208" fbc:label="MA1208" fbc:name="MA1208" />
      <fbc:geneProduct fbc:id="G_MA1209" fbc:label="MA1209" fbc:name="MA1209" />
      <fbc:geneProduct fbc:id="G_MA1210" fbc:label="MA1210" fbc:name="MA1210" />
      <fbc:geneProduct fbc:id="G_MA1211" fbc:label="MA1211" fbc:name="MA1211" />
      <fbc:geneProduct fbc:id="G_MA1212" fbc:label="MA1212" fbc:name="MA1212" />
      <fbc:geneProduct fbc:id="G_MA1213" fbc:label="MA1213" fbc:name="MA1213" />
      <fbc:geneProduct fbc:id="G_MA1214" fbc:label="MA1214" fbc:name="MA1214" />
      <fbc:geneProduct fbc:id="G_MA1215" fbc:label="MA1215" fbc:name="MA1215" />
      <fbc:geneProduct fbc:id="G_MA1216" fbc:label="MA1216" fbc:name="MA1216" />
      <fbc:geneProduct fbc:id="G_MA1217" fbc:label="MA1217" fbc:name="MA1217" />
      <fbc:geneProduct fbc:id="G_MA1218" fbc:label="MA1218" fbc:name="MA1218" />
      <fbc:geneProduct fbc:id="G_MA1219" fbc:label="MA1219" fbc:name="MA1219" />
      <fbc:geneProduct fbc:id="G_MA1220" fbc:label="MA1220" fbc:name="MA1220" />
      <fbc:geneProduct fbc:id="G_MA1223" fbc:label="MA1223" fbc:name="MA1223" />
      <fbc:geneProduct fbc:id="G_MA1230" fbc:label="MA1230" fbc:name="MA1230" />
      <fbc:geneProduct fbc:id="G_MA1231" fbc:label="MA1231" fbc:name="MA1231" />
      <fbc:geneProduct fbc:id="G_MA1232" fbc:label="MA1232" fbc:name="MA1232" />
      <fbc:geneProduct fbc:id="G_MA1233" fbc:label="MA1233" fbc:name="MA1233" />
      <fbc:geneProduct fbc:id="G_MA1234" fbc:label="MA1234" fbc:name="MA1234" />
      <fbc:geneProduct fbc:id="G_MA1235" fbc:label="MA1235" fbc:name="MA1235" />
      <fbc:geneProduct fbc:id="G_MA1236" fbc:label="MA1236" fbc:name="MA1236" />
      <fbc:geneProduct fbc:id="G_MA1237" fbc:label="MA1237" fbc:name="MA1237" />
      <fbc:geneProduct fbc:id="G_MA1241" fbc:label="MA1241" fbc:name="MA1241" />
      <fbc:geneProduct fbc:id="G_MA1275" fbc:label="MA1275" fbc:name="MA1275" />
      <fbc:geneProduct fbc:id="G_MA1278" fbc:label="MA1278" fbc:name="MA1278" />
      <fbc:geneProduct fbc:id="G_MA1280" fbc:label="MA1280" fbc:name="MA1280" />
      <fbc:geneProduct fbc:id="G_MA1309" fbc:label="MA1309" fbc:name="MA1309" />
      <fbc:geneProduct fbc:id="G_MA1316" fbc:label="MA1316" fbc:name="MA1316" />
      <fbc:geneProduct fbc:id="G_MA1317" fbc:label="MA1317" fbc:name="MA1317" />
      <fbc:geneProduct fbc:id="G_MA1318" fbc:label="MA1318" fbc:name="MA1318" />
      <fbc:geneProduct fbc:id="G_MA1334" fbc:label="MA1334" fbc:name="MA1334" />
      <fbc:geneProduct fbc:id="G_MA1342" fbc:label="MA1342" fbc:name="MA1342" />
      <fbc:geneProduct fbc:id="G_MA1354" fbc:label="MA1354" fbc:name="MA1354" />
      <fbc:geneProduct fbc:id="G_MA1355" fbc:label="MA1355" fbc:name="MA1355" />
      <fbc:geneProduct fbc:id="G_MA1368" fbc:label="MA1368" fbc:name="MA1368" />
      <fbc:geneProduct fbc:id="G_MA1370" fbc:label="MA1370" fbc:name="MA1370" />
      <fbc:geneProduct fbc:id="G_MA1373" fbc:label="MA1373" fbc:name="MA1373" />
      <fbc:geneProduct fbc:id="G_MA1376" fbc:label="MA1376" fbc:name="MA1376" />
      <fbc:geneProduct fbc:id="G_MA1377" fbc:label="MA1377" fbc:name="MA1377" />
      <fbc:geneProduct fbc:id="G_MA1378" fbc:label="MA1378" fbc:name="MA1378" />
      <fbc:geneProduct fbc:id="G_MA1384" fbc:label="MA1384" fbc:name="MA1384" />
      <fbc:geneProduct fbc:id="G_MA1385" fbc:label="MA1385" fbc:name="MA1385" />
      <fbc:geneProduct fbc:id="G_MA1392" fbc:label="MA1392" fbc:name="MA1392" />
      <fbc:geneProduct fbc:id="G_MA1393" fbc:label="MA1393" fbc:name="MA1393" />
      <fbc:geneProduct fbc:id="G_MA1409" fbc:label="MA1409" fbc:name="MA1409" />
      <fbc:geneProduct fbc:id="G_MA1417" fbc:label="MA1417" fbc:name="MA1417" />
      <fbc:geneProduct fbc:id="G_MA1431" fbc:label="MA1431" fbc:name="MA1431" />
      <fbc:geneProduct fbc:id="G_MA1439" fbc:label="MA1439" fbc:name="MA1439" />
      <fbc:geneProduct fbc:id="G_MA1466" fbc:label="MA1466" fbc:name="MA1466" />
      <fbc:geneProduct fbc:id="G_MA1484" fbc:label="MA1484" fbc:name="MA1484" />
      <fbc:geneProduct fbc:id="G_MA1488" fbc:label="MA1488" fbc:name="MA1488" />
      <fbc:geneProduct fbc:id="G_MA1489" fbc:label="MA1489" fbc:name="MA1489" />
      <fbc:geneProduct fbc:id="G_MA1490" fbc:label="MA1490" fbc:name="MA1490" />
      <fbc:geneProduct fbc:id="G_MA1491" fbc:label="MA1491" fbc:name="MA1491" />
      <fbc:geneProduct fbc:id="G_MA1494" fbc:label="MA1494" fbc:name="MA1494" />
      <fbc:geneProduct fbc:id="G_MA1495" fbc:label="MA1495" fbc:name="MA1495" />
      <fbc:geneProduct fbc:id="G_MA1496" fbc:label="MA1496" fbc:name="MA1496" />
      <fbc:geneProduct fbc:id="G_MA1497" fbc:label="MA1497" fbc:name="MA1497" />
      <fbc:geneProduct fbc:id="G_MA1498" fbc:label="MA1498" fbc:name="MA1498" />
      <fbc:geneProduct fbc:id="G_MA1499" fbc:label="MA1499" fbc:name="MA1499" />
      <fbc:geneProduct fbc:id="G_MA1500" fbc:label="MA1500" fbc:name="MA1500" />
      <fbc:geneProduct fbc:id="G_MA1501" fbc:label="MA1501" fbc:name="MA1501" />
      <fbc:geneProduct fbc:id="G_MA1502" fbc:label="MA1502" fbc:name="MA1502" />
      <fbc:geneProduct fbc:id="G_MA1503" fbc:label="MA1503" fbc:name="MA1503" />
      <fbc:geneProduct fbc:id="G_MA1504" fbc:label="MA1504" fbc:name="MA1504" />
      <fbc:geneProduct fbc:id="G_MA1505" fbc:label="MA1505" fbc:name="MA1505" />
      <fbc:geneProduct fbc:id="G_MA1506" fbc:label="MA1506" fbc:name="MA1506" />
      <fbc:geneProduct fbc:id="G_MA1507" fbc:label="MA1507" fbc:name="MA1507" />
      <fbc:geneProduct fbc:id="G_MA1509" fbc:label="MA1509" fbc:name="MA1509" />
      <fbc:geneProduct fbc:id="G_MA1524" fbc:label="MA1524" fbc:name="MA1524" />
      <fbc:geneProduct fbc:id="G_MA1527" fbc:label="MA1527" fbc:name="MA1527" />
      <fbc:geneProduct fbc:id="G_MA1550" fbc:label="MA1550" fbc:name="MA1550" />
      <fbc:geneProduct fbc:id="G_MA1566" fbc:label="MA1566" fbc:name="MA1566" />
      <fbc:geneProduct fbc:id="G_MA1567" fbc:label="MA1567" fbc:name="MA1567" />
      <fbc:geneProduct fbc:id="G_MA1569" fbc:label="MA1569" fbc:name="MA1569" />
      <fbc:geneProduct fbc:id="G_MA1605" fbc:label="MA1605" fbc:name="MA1605" />
      <fbc:geneProduct fbc:id="G_MA1610" fbc:label="MA1610" fbc:name="MA1610" />
      <fbc:geneProduct fbc:id="G_MA1611" fbc:label="MA1611" fbc:name="MA1611" />
      <fbc:geneProduct fbc:id="G_MA1616" fbc:label="MA1616" fbc:name="MA1616" />
      <fbc:geneProduct fbc:id="G_MA1617" fbc:label="MA1617" fbc:name="MA1617" />
      <fbc:geneProduct fbc:id="G_MA1623" fbc:label="MA1623" fbc:name="MA1623" />
      <fbc:geneProduct fbc:id="G_MA1631" fbc:label="MA1631" fbc:name="MA1631" />
      <fbc:geneProduct fbc:id="G_MA1632" fbc:label="MA1632" fbc:name="MA1632" />
      <fbc:geneProduct fbc:id="G_MA1633" fbc:label="MA1633" fbc:name="MA1633" />
      <fbc:geneProduct fbc:id="G_MA1636" fbc:label="MA1636" fbc:name="MA1636" />
      <fbc:geneProduct fbc:id="G_MA1652" fbc:label="MA1652" fbc:name="MA1652" />
      <fbc:geneProduct fbc:id="G_MA1665" fbc:label="MA1665" fbc:name="MA1665" />
      <fbc:geneProduct fbc:id="G_MA1672" fbc:label="MA1672" fbc:name="MA1672" />
      <fbc:geneProduct fbc:id="G_MA1678" fbc:label="MA1678" fbc:name="MA1678" />
      <fbc:geneProduct fbc:id="G_MA1683" fbc:label="MA1683" fbc:name="MA1683" />
      <fbc:geneProduct fbc:id="G_MA1684" fbc:label="MA1684" fbc:name="MA1684" />
      <fbc:geneProduct fbc:id="G_MA1687" fbc:label="MA1687" fbc:name="MA1687" />
      <fbc:geneProduct fbc:id="G_MA1710" fbc:label="MA1710" fbc:name="MA1710" />
      <fbc:geneProduct fbc:id="G_MA1712" fbc:label="MA1712" fbc:name="MA1712" />
      <fbc:geneProduct fbc:id="G_MA1714" fbc:label="MA1714" fbc:name="MA1714" />
      <fbc:geneProduct fbc:id="G_MA1721" fbc:label="MA1721" fbc:name="MA1721" />
      <fbc:geneProduct fbc:id="G_MA1726" fbc:label="MA1726" fbc:name="MA1726" />
      <fbc:geneProduct fbc:id="G_MA1727" fbc:label="MA1727" fbc:name="MA1727" />
      <fbc:geneProduct fbc:id="G_MA1735" fbc:label="MA1735" fbc:name="MA1735" />
      <fbc:geneProduct fbc:id="G_MA1747" fbc:label="MA1747" fbc:name="MA1747" />
      <fbc:geneProduct fbc:id="G_MA1748" fbc:label="MA1748" fbc:name="MA1748" />
      <fbc:geneProduct fbc:id="G_MA1790" fbc:label="MA1790" fbc:name="MA1790" />
      <fbc:geneProduct fbc:id="G_MA1801" fbc:label="MA1801" fbc:name="MA1801" />
      <fbc:geneProduct fbc:id="G_MA1802" fbc:label="MA1802" fbc:name="MA1802" />
      <fbc:geneProduct fbc:id="G_MA1817" fbc:label="MA1817" fbc:name="MA1817" />
      <fbc:geneProduct fbc:id="G_MA1818" fbc:label="MA1818" fbc:name="MA1818" />
      <fbc:geneProduct fbc:id="G_MA1819" fbc:label="MA1819" fbc:name="MA1819" />
      <fbc:geneProduct fbc:id="G_MA1820" fbc:label="MA1820" fbc:name="MA1820" />
      <fbc:geneProduct fbc:id="G_MA1831" fbc:label="MA1831" fbc:name="MA1831" />
      <fbc:geneProduct fbc:id="G_MA1840" fbc:label="MA1840" fbc:name="MA1840" />
      <fbc:geneProduct fbc:id="G_MA1874" fbc:label="MA1874" fbc:name="MA1874" />
      <fbc:geneProduct fbc:id="G_MA1901" fbc:label="MA1901" fbc:name="MA1901" />
      <fbc:geneProduct fbc:id="G_MA1909" fbc:label="MA1909" fbc:name="MA1909" />
      <fbc:geneProduct fbc:id="G_MA1919" fbc:label="MA1919" fbc:name="MA1919" />
      <fbc:geneProduct fbc:id="G_MA1946" fbc:label="MA1946" fbc:name="MA1946" />
      <fbc:geneProduct fbc:id="G_MA1949" fbc:label="MA1949" fbc:name="MA1949" />
      <fbc:geneProduct fbc:id="G_MA1956" fbc:label="MA1956" fbc:name="MA1956" />
      <fbc:geneProduct fbc:id="G_MA1958" fbc:label="MA1958" fbc:name="MA1958" />
      <fbc:geneProduct fbc:id="G_MA1963" fbc:label="MA1963" fbc:name="MA1963" />
      <fbc:geneProduct fbc:id="G_MA1964" fbc:label="MA1964" fbc:name="MA1964" />
      <fbc:geneProduct fbc:id="G_MA1966" fbc:label="MA1966" fbc:name="MA1966" />
      <fbc:geneProduct fbc:id="G_MA1982" fbc:label="MA1982" fbc:name="MA1982" />
      <fbc:geneProduct fbc:id="G_MA1999" fbc:label="MA1999" fbc:name="MA1999" />
      <fbc:geneProduct fbc:id="G_MA2008" fbc:label="MA2008" fbc:name="MA2008" />
      <fbc:geneProduct fbc:id="G_MA2010" fbc:label="MA2010" fbc:name="MA2010" />
      <fbc:geneProduct fbc:id="G_MA2032" fbc:label="MA2032" fbc:name="MA2032" />
      <fbc:geneProduct fbc:id="G_MA2034" fbc:label="MA2034" fbc:name="MA2034" />
      <fbc:geneProduct fbc:id="G_MA2076" fbc:label="MA2076" fbc:name="MA2076" />
      <fbc:geneProduct fbc:id="G_MA2084" fbc:label="MA2084" fbc:name="MA2084" />
      <fbc:geneProduct fbc:id="G_MA2108" fbc:label="MA2108" fbc:name="MA2108" />
      <fbc:geneProduct fbc:id="G_MA2142" fbc:label="MA2142" fbc:name="MA2142" />
      <fbc:geneProduct fbc:id="G_MA2143" fbc:label="MA2143" fbc:name="MA2143" />
      <fbc:geneProduct fbc:id="G_MA2144" fbc:label="MA2144" fbc:name="MA2144" />
      <fbc:geneProduct fbc:id="G_MA2145" fbc:label="MA2145" fbc:name="MA2145" />
      <fbc:geneProduct fbc:id="G_MA2146" fbc:label="MA2146" fbc:name="MA2146" />
      <fbc:geneProduct fbc:id="G_MA2147" fbc:label="MA2147" fbc:name="MA2147" />
      <fbc:geneProduct fbc:id="G_MA2148" fbc:label="MA2148" fbc:name="MA2148" />
      <fbc:geneProduct fbc:id="G_MA2149" fbc:label="MA2149" fbc:name="MA2149" />
      <fbc:geneProduct fbc:id="G_MA2150" fbc:label="MA2150" fbc:name="MA2150" />
      <fbc:geneProduct fbc:id="G_MA2183" fbc:label="MA2183" fbc:name="MA2183" />
      <fbc:geneProduct fbc:id="G_MA2186" fbc:label="MA2186" fbc:name="MA2186" />
      <fbc:geneProduct fbc:id="G_MA2218" fbc:label="MA2218" fbc:name="MA2218" />
      <fbc:geneProduct fbc:id="G_MA2244" fbc:label="MA2244" fbc:name="MA2244" />
      <fbc:geneProduct fbc:id="G_MA2253" fbc:label="MA2253" fbc:name="MA2253" />
      <fbc:geneProduct fbc:id="G_MA2280" fbc:label="MA2280" fbc:name="MA2280" />
      <fbc:geneProduct fbc:id="G_MA2281" fbc:label="MA2281" fbc:name="MA2281" />
      <fbc:geneProduct fbc:id="G_MA2282" fbc:label="MA2282" fbc:name="MA2282" />
      <fbc:geneProduct fbc:id="G_MA2291" fbc:label="MA2291" fbc:name="MA2291" />
      <fbc:geneProduct fbc:id="G_MA2292" fbc:label="MA2292" fbc:name="MA2292" />
      <fbc:geneProduct fbc:id="G_MA2300" fbc:label="MA2300" fbc:name="MA2300" />
      <fbc:geneProduct fbc:id="G_MA2304" fbc:label="MA2304" fbc:name="MA2304" />
      <fbc:geneProduct fbc:id="G_MA2310" fbc:label="MA2310" fbc:name="MA2310" />
      <fbc:geneProduct fbc:id="G_MA2320" fbc:label="MA2320" fbc:name="MA2320" />
      <fbc:geneProduct fbc:id="G_MA2341" fbc:label="MA2341" fbc:name="MA2341" />
      <fbc:geneProduct fbc:id="G_MA2351" fbc:label="MA2351" fbc:name="MA2351" />
      <fbc:geneProduct fbc:id="G_MA2400" fbc:label="MA2400" fbc:name="MA2400" />
      <fbc:geneProduct fbc:id="G_MA2407" fbc:label="MA2407" fbc:name="MA2407" />
      <fbc:geneProduct fbc:id="G_MA2422" fbc:label="MA2422" fbc:name="MA2422" />
      <fbc:geneProduct fbc:id="G_MA2424" fbc:label="MA2424" fbc:name="MA2424" />
      <fbc:geneProduct fbc:id="G_MA2425" fbc:label="MA2425" fbc:name="MA2425" />
      <fbc:geneProduct fbc:id="G_MA2431" fbc:label="MA2431" fbc:name="MA2431" />
      <fbc:geneProduct fbc:id="G_MA2433" fbc:label="MA2433" fbc:name="MA2433" />
      <fbc:geneProduct fbc:id="G_MA2434" fbc:label="MA2434" fbc:name="MA2434" />
      <fbc:geneProduct fbc:id="G_MA2435" fbc:label="MA2435" fbc:name="MA2435" />
      <fbc:geneProduct fbc:id="G_MA2436" fbc:label="MA2436" fbc:name="MA2436" />
      <fbc:geneProduct fbc:id="G_MA2437" fbc:label="MA2437" fbc:name="MA2437" />
      <fbc:geneProduct fbc:id="G_MA2438" fbc:label="MA2438" fbc:name="MA2438" />
      <fbc:geneProduct fbc:id="G_MA2439" fbc:label="MA2439" fbc:name="MA2439" />
      <fbc:geneProduct fbc:id="G_MA2440" fbc:label="MA2440" fbc:name="MA2440" />
      <fbc:geneProduct fbc:id="G_MA2441" fbc:label="MA2441" fbc:name="MA2441" />
      <fbc:geneProduct fbc:id="G_MA2448" fbc:label="MA2448" fbc:name="MA2448" />
      <fbc:geneProduct fbc:id="G_MA2458" fbc:label="MA2458" fbc:name="MA2458" />
      <fbc:geneProduct fbc:id="G_MA2469" fbc:label="MA2469" fbc:name="MA2469" />
      <fbc:geneProduct fbc:id="G_MA2497" fbc:label="MA2497" fbc:name="MA2497" />
      <fbc:geneProduct fbc:id="G_MA2498" fbc:label="MA2498" fbc:name="MA2498" />
      <fbc:geneProduct fbc:id="G_MA2520" fbc:label="MA2520" fbc:name="MA2520" />
      <fbc:geneProduct fbc:id="G_MA2532" fbc:label="MA2532" fbc:name="MA2532" />
      <fbc:geneProduct fbc:id="G_MA2533" fbc:label="MA2533" fbc:name="MA2533" />
      <fbc:geneProduct fbc:id="G_MA2536" fbc:label="MA2536" fbc:name="MA2536" />
      <fbc:geneProduct fbc:id="G_MA2559" fbc:label="MA2559" fbc:name="MA2559" />
      <fbc:geneProduct fbc:id="G_MA2572" fbc:label="MA2572" fbc:name="MA2572" />
      <fbc:geneProduct fbc:id="G_MA2628" fbc:label="MA2628" fbc:name="MA2628" />
      <fbc:geneProduct fbc:id="G_MA2630" fbc:label="MA2630" fbc:name="MA2630" />
      <fbc:geneProduct fbc:id="G_MA2633" fbc:label="MA2633" fbc:name="MA2633" />
      <fbc:geneProduct fbc:id="G_MA2649" fbc:label="MA2649" fbc:name="MA2649" />
      <fbc:geneProduct fbc:id="G_MA2653" fbc:label="MA2653" fbc:name="MA2653" />
      <fbc:geneProduct fbc:id="G_MA2665" fbc:label="MA2665" fbc:name="MA2665" />
      <fbc:geneProduct fbc:id="G_MA2666" fbc:label="MA2666" fbc:name="MA2666" />
      <fbc:geneProduct fbc:id="G_MA2667" fbc:label="MA2667" fbc:name="MA2667" />
      <fbc:geneProduct fbc:id="G_MA2669" fbc:label="MA2669" fbc:name="MA2669" />
      <fbc:geneProduct fbc:id="G_MA2671" fbc:label="MA2671" fbc:name="MA2671" />
      <fbc:geneProduct fbc:id="G_MA2676" fbc:label="MA2676" fbc:name="MA2676" />
      <fbc:geneProduct fbc:id="G_MA2690" fbc:label="MA2690" fbc:name="MA2690" />
      <fbc:geneProduct fbc:id="G_MA2714" fbc:label="MA2714" fbc:name="MA2714" />
      <fbc:geneProduct fbc:id="G_MA2715" fbc:label="MA2715" fbc:name="MA2715" />
      <fbc:geneProduct fbc:id="G_MA2717" fbc:label="MA2717" fbc:name="MA2717" />
      <fbc:geneProduct fbc:id="G_MA2718" fbc:label="MA2718" fbc:name="MA2718" />
      <fbc:geneProduct fbc:id="G_MA2720" fbc:label="MA2720" fbc:name="MA2720" />
      <fbc:geneProduct fbc:id="G_MA2721" fbc:label="MA2721" fbc:name="MA2721" />
      <fbc:geneProduct fbc:id="G_MA2722" fbc:label="MA2722" fbc:name="MA2722" />
      <fbc:geneProduct fbc:id="G_MA2723" fbc:label="MA2723" fbc:name="MA2723" />
      <fbc:geneProduct fbc:id="G_MA2728" fbc:label="MA2728" fbc:name="MA2728" />
      <fbc:geneProduct fbc:id="G_MA2756" fbc:label="MA2756" fbc:name="MA2756" />
      <fbc:geneProduct fbc:id="G_MA2817" fbc:label="MA2817" fbc:name="MA2817" />
      <fbc:geneProduct fbc:id="G_MA2833" fbc:label="MA2833" fbc:name="MA2833" />
      <fbc:geneProduct fbc:id="G_MA2837" fbc:label="MA2837" fbc:name="MA2837" />
      <fbc:geneProduct fbc:id="G_MA2851" fbc:label="MA2851" fbc:name="MA2851" />
      <fbc:geneProduct fbc:id="G_MA2859" fbc:label="MA2859" fbc:name="MA2859" />
      <fbc:geneProduct fbc:id="G_MA2860" fbc:label="MA2860" fbc:name="MA2860" />
      <fbc:geneProduct fbc:id="G_MA2862" fbc:label="MA2862" fbc:name="MA2862" />
      <fbc:geneProduct fbc:id="G_MA2867" fbc:label="MA2867" fbc:name="MA2867" />
      <fbc:geneProduct fbc:id="G_MA2868" fbc:label="MA2868" fbc:name="MA2868" />
      <fbc:geneProduct fbc:id="G_MA2877" fbc:label="MA2877" fbc:name="MA2877" />
      <fbc:geneProduct fbc:id="G_MA2878" fbc:label="MA2878" fbc:name="MA2878" />
      <fbc:geneProduct fbc:id="G_MA2879" fbc:label="MA2879" fbc:name="MA2879" />
      <fbc:geneProduct fbc:id="G_MA2880" fbc:label="MA2880" fbc:name="MA2880" />
      <fbc:geneProduct fbc:id="G_MA2881" fbc:label="MA2881" fbc:name="MA2881" />
      <fbc:geneProduct fbc:id="G_MA2882" fbc:label="MA2882" fbc:name="MA2882" />
      <fbc:geneProduct fbc:id="G_MA2894" fbc:label="MA2894" fbc:name="MA2894" />
      <fbc:geneProduct fbc:id="G_MA2896" fbc:label="MA2896" fbc:name="MA2896" />
      <fbc:geneProduct fbc:id="G_MA2909" fbc:label="MA2909" fbc:name="MA2909" />
      <fbc:geneProduct fbc:id="G_MA2910" fbc:label="MA2910" fbc:name="MA2910" />
      <fbc:geneProduct fbc:id="G_MA2911" fbc:label="MA2911" fbc:name="MA2911" />
      <fbc:geneProduct fbc:id="G_MA2912" fbc:label="MA2912" fbc:name="MA2912" />
      <fbc:geneProduct fbc:id="G_MA2935" fbc:label="MA2935" fbc:name="MA2935" />
      <fbc:geneProduct fbc:id="G_MA2961" fbc:label="MA2961" fbc:name="MA2961" />
      <fbc:geneProduct fbc:id="G_MA2962" fbc:label="MA2962" fbc:name="MA2962" />
      <fbc:geneProduct fbc:id="G_MA2971" fbc:label="MA2971" fbc:name="MA2971" />
      <fbc:geneProduct fbc:id="G_MA2972" fbc:label="MA2972" fbc:name="MA2972" />
      <fbc:geneProduct fbc:id="G_MA2986" fbc:label="MA2986" fbc:name="MA2986" />
      <fbc:geneProduct fbc:id="G_MA2987" fbc:label="MA2987" fbc:name="MA2987" />
      <fbc:geneProduct fbc:id="G_MA2988" fbc:label="MA2988" fbc:name="MA2988" />
      <fbc:geneProduct fbc:id="G_MA2989" fbc:label="MA2989" fbc:name="MA2989" />
      <fbc:geneProduct fbc:id="G_MA2990" fbc:label="MA2990" fbc:name="MA2990" />
      <fbc:geneProduct fbc:id="G_MA2991" fbc:label="MA2991" fbc:name="MA2991" />
      <fbc:geneProduct fbc:id="G_MA2992" fbc:label="MA2992" fbc:name="MA2992" />
      <fbc:geneProduct fbc:id="G_MA3006" fbc:label="MA3006" fbc:name="MA3006" />
      <fbc:geneProduct fbc:id="G_MA3012" fbc:label="MA3012" fbc:name="MA3012" />
      <fbc:geneProduct fbc:id="G_MA3014" fbc:label="MA3014" fbc:name="MA3014" />
      <fbc:geneProduct fbc:id="G_MA3021" fbc:label="MA3021" fbc:name="MA3021" />
      <fbc:geneProduct fbc:id="G_MA3022" fbc:label="MA3022" fbc:name="MA3022" />
      <fbc:geneProduct fbc:id="G_MA3023" fbc:label="MA3023" fbc:name="MA3023" />
      <fbc:geneProduct fbc:id="G_MA3024" fbc:label="MA3024" fbc:name="MA3024" />
      <fbc:geneProduct fbc:id="G_MA3025" fbc:label="MA3025" fbc:name="MA3025" />
      <fbc:geneProduct fbc:id="G_MA3033" fbc:label="MA3033" fbc:name="MA3033" />
      <fbc:geneProduct fbc:id="G_MA3034" fbc:label="MA3034" fbc:name="MA3034" />
      <fbc:geneProduct fbc:id="G_MA3052" fbc:label="MA3052" fbc:name="MA3052" />
      <fbc:geneProduct fbc:id="G_MA3073" fbc:label="MA3073" fbc:name="MA3073" />
      <fbc:geneProduct fbc:id="G_MA3075" fbc:label="MA3075" fbc:name="MA3075" />
      <fbc:geneProduct fbc:id="G_MA3076" fbc:label="MA3076" fbc:name="MA3076" />
      <fbc:geneProduct fbc:id="G_MA3085" fbc:label="MA3085" fbc:name="MA3085" />
      <fbc:geneProduct fbc:id="G_MA3093" fbc:label="MA3093" fbc:name="MA3093" />
      <fbc:geneProduct fbc:id="G_MA3094" fbc:label="MA3094" fbc:name="MA3094" />
      <fbc:geneProduct fbc:id="G_MA3095" fbc:label="MA3095" fbc:name="MA3095" />
      <fbc:geneProduct fbc:id="G_MA3126" fbc:label="MA3126" fbc:name="MA3126" />
      <fbc:geneProduct fbc:id="G_MA3127" fbc:label="MA3127" fbc:name="MA3127" />
      <fbc:geneProduct fbc:id="G_MA3128" fbc:label="MA3128" fbc:name="MA3128" />
      <fbc:geneProduct fbc:id="G_MA3140" fbc:label="MA3140" fbc:name="MA3140" />
      <fbc:geneProduct fbc:id="G_MA3150" fbc:label="MA3150" fbc:name="MA3150" />
      <fbc:geneProduct fbc:id="G_MA3167" fbc:label="MA3167" fbc:name="MA3167" />
      <fbc:geneProduct fbc:id="G_MA3168" fbc:label="MA3168" fbc:name="MA3168" />
      <fbc:geneProduct fbc:id="G_MA3169" fbc:label="MA3169" fbc:name="MA3169" />
      <fbc:geneProduct fbc:id="G_MA3193" fbc:label="MA3193" fbc:name="MA3193" />
      <fbc:geneProduct fbc:id="G_MA3197" fbc:label="MA3197" fbc:name="MA3197" />
      <fbc:geneProduct fbc:id="G_MA3198" fbc:label="MA3198" fbc:name="MA3198" />
      <fbc:geneProduct fbc:id="G_MA3201" fbc:label="MA3201" fbc:name="MA3201" />
      <fbc:geneProduct fbc:id="G_MA3237" fbc:label="MA3237" fbc:name="MA3237" />
      <fbc:geneProduct fbc:id="G_MA3242" fbc:label="MA3242" fbc:name="MA3242" />
      <fbc:geneProduct fbc:id="G_MA3250" fbc:label="MA3250" fbc:name="MA3250" />
      <fbc:geneProduct fbc:id="G_MA3252" fbc:label="MA3252" fbc:name="MA3252" />
      <fbc:geneProduct fbc:id="G_MA3264" fbc:label="MA3264" fbc:name="MA3264" />
      <fbc:geneProduct fbc:id="G_MA3265" fbc:label="MA3265" fbc:name="MA3265" />
      <fbc:geneProduct fbc:id="G_MA3268" fbc:label="MA3268" fbc:name="MA3268" />
      <fbc:geneProduct fbc:id="G_MA3271" fbc:label="MA3271" fbc:name="MA3271" />
      <fbc:geneProduct fbc:id="G_MA3279" fbc:label="MA3279" fbc:name="MA3279" />
      <fbc:geneProduct fbc:id="G_MA3282" fbc:label="MA3282" fbc:name="MA3282" />
      <fbc:geneProduct fbc:id="G_MA3283" fbc:label="MA3283" fbc:name="MA3283" />
      <fbc:geneProduct fbc:id="G_MA3297" fbc:label="MA3297" fbc:name="MA3297" />
      <fbc:geneProduct fbc:id="G_MA3298" fbc:label="MA3298" fbc:name="MA3298" />
      <fbc:geneProduct fbc:id="G_MA3307" fbc:label="MA3307" fbc:name="MA3307" />
      <fbc:geneProduct fbc:id="G_MA3309" fbc:label="MA3309" fbc:name="MA3309" />
      <fbc:geneProduct fbc:id="G_MA3310" fbc:label="MA3310" fbc:name="MA3310" />
      <fbc:geneProduct fbc:id="G_MA3342" fbc:label="MA3342" fbc:name="MA3342" />
      <fbc:geneProduct fbc:id="G_MA3343" fbc:label="MA3343" fbc:name="MA3343" />
      <fbc:geneProduct fbc:id="G_MA3344" fbc:label="MA3344" fbc:name="MA3344" />
      <fbc:geneProduct fbc:id="G_MA3345" fbc:label="MA3345" fbc:name="MA3345" />
      <fbc:geneProduct fbc:id="G_MA3357" fbc:label="MA3357" fbc:name="MA3357" />
      <fbc:geneProduct fbc:id="G_MA3358" fbc:label="MA3358" fbc:name="MA3358" />
      <fbc:geneProduct fbc:id="G_MA3359" fbc:label="MA3359" fbc:name="MA3359" />
      <fbc:geneProduct fbc:id="G_MA3366" fbc:label="MA3366" fbc:name="MA3366" />
      <fbc:geneProduct fbc:id="G_MA3367" fbc:label="MA3367" fbc:name="MA3367" />
      <fbc:geneProduct fbc:id="G_MA3373" fbc:label="MA3373" fbc:name="MA3373" />
      <fbc:geneProduct fbc:id="G_MA3381" fbc:label="MA3381" fbc:name="MA3381" />
      <fbc:geneProduct fbc:id="G_MA3398" fbc:label="MA3398" fbc:name="MA3398" />
      <fbc:geneProduct fbc:id="G_MA3407" fbc:label="MA3407" fbc:name="MA3407" />
      <fbc:geneProduct fbc:id="G_MA3408" fbc:label="MA3408" fbc:name="MA3408" />
      <fbc:geneProduct fbc:id="G_MA3419" fbc:label="MA3419" fbc:name="MA3419" />
      <fbc:geneProduct fbc:id="G_MA3437" fbc:label="MA3437" fbc:name="MA3437" />
      <fbc:geneProduct fbc:id="G_MA3438" fbc:label="MA3438" fbc:name="MA3438" />
      <fbc:geneProduct fbc:id="G_MA3439" fbc:label="MA3439" fbc:name="MA3439" />
      <fbc:geneProduct fbc:id="G_MA3442" fbc:label="MA3442" fbc:name="MA3442" />
      <fbc:geneProduct fbc:id="G_MA3455" fbc:label="MA3455" fbc:name="MA3455" />
      <fbc:geneProduct fbc:id="G_MA3456" fbc:label="MA3456" fbc:name="MA3456" />
      <fbc:geneProduct fbc:id="G_MA3457" fbc:label="MA3457" fbc:name="MA3457" />
      <fbc:geneProduct fbc:id="G_MA3458" fbc:label="MA3458" fbc:name="MA3458" />
      <fbc:geneProduct fbc:id="G_MA3477" fbc:label="MA3477" fbc:name="MA3477" />
      <fbc:geneProduct fbc:id="G_MA3478" fbc:label="MA3478" fbc:name="MA3478" />
      <fbc:geneProduct fbc:id="G_MA3479" fbc:label="MA3479" fbc:name="MA3479" />
      <fbc:geneProduct fbc:id="G_MA3496" fbc:label="MA3496" fbc:name="MA3496" />
      <fbc:geneProduct fbc:id="G_MA3512" fbc:label="MA3512" fbc:name="MA3512" />
      <fbc:geneProduct fbc:id="G_MA3514" fbc:label="MA3514" fbc:name="MA3514" />
      <fbc:geneProduct fbc:id="G_MA3516" fbc:label="MA3516" fbc:name="MA3516" />
      <fbc:geneProduct fbc:id="G_MA3519" fbc:label="MA3519" fbc:name="MA3519" />
      <fbc:geneProduct fbc:id="G_MA3520" fbc:label="MA3520" fbc:name="MA3520" />
      <fbc:geneProduct fbc:id="G_MA3522" fbc:label="MA3522" fbc:name="MA3522" />
      <fbc:geneProduct fbc:id="G_MA3526" fbc:label="MA3526" fbc:name="MA3526" />
      <fbc:geneProduct fbc:id="G_MA3544" fbc:label="MA3544" fbc:name="MA3544" />
      <fbc:geneProduct fbc:id="G_MA3546" fbc:label="MA3546" fbc:name="MA3546" />
      <fbc:geneProduct fbc:id="G_MA3549" fbc:label="MA3549" fbc:name="MA3549" />
      <fbc:geneProduct fbc:id="G_MA3551" fbc:label="MA3551" fbc:name="MA3551" />
      <fbc:geneProduct fbc:id="G_MA3552" fbc:label="MA3552" fbc:name="MA3552" />
      <fbc:geneProduct fbc:id="G_MA3553" fbc:label="MA3553" fbc:name="MA3553" />
      <fbc:geneProduct fbc:id="G_MA3562" fbc:label="MA3562" fbc:name="MA3562" />
      <fbc:geneProduct fbc:id="G_MA3563" fbc:label="MA3563" fbc:name="MA3563" />
      <fbc:geneProduct fbc:id="G_MA3564" fbc:label="MA3564" fbc:name="MA3564" />
      <fbc:geneProduct fbc:id="G_MA3566" fbc:label="MA3566" fbc:name="MA3566" />
      <fbc:geneProduct fbc:id="G_MA3592" fbc:label="MA3592" fbc:name="MA3592" />
      <fbc:geneProduct fbc:id="G_MA3602" fbc:label="MA3602" fbc:name="MA3602" />
      <fbc:geneProduct fbc:id="G_MA3606" fbc:label="MA3606" fbc:name="MA3606" />
      <fbc:geneProduct fbc:id="G_MA3607" fbc:label="MA3607" fbc:name="MA3607" />
      <fbc:geneProduct fbc:id="G_MA3609" fbc:label="MA3609" fbc:name="MA3609" />
      <fbc:geneProduct fbc:id="G_MA3626" fbc:label="MA3626" fbc:name="MA3626" />
      <fbc:geneProduct fbc:id="G_MA3627" fbc:label="MA3627" fbc:name="MA3627" />
      <fbc:geneProduct fbc:id="G_MA3631" fbc:label="MA3631" fbc:name="MA3631" />
      <fbc:geneProduct fbc:id="G_MA3632" fbc:label="MA3632" fbc:name="MA3632" />
      <fbc:geneProduct fbc:id="G_MA3679" fbc:label="MA3679" fbc:name="MA3679" />
      <fbc:geneProduct fbc:id="G_MA3680" fbc:label="MA3680" fbc:name="MA3680" />
      <fbc:geneProduct fbc:id="G_MA3686" fbc:label="MA3686" fbc:name="MA3686" />
      <fbc:geneProduct fbc:id="G_MA3689" fbc:label="MA3689" fbc:name="MA3689" />
      <fbc:geneProduct fbc:id="G_MA3706" fbc:label="MA3706" fbc:name="MA3706" />
      <fbc:geneProduct fbc:id="G_MA3715" fbc:label="MA3715" fbc:name="MA3715" />
      <fbc:geneProduct fbc:id="G_MA3723" fbc:label="MA3723" fbc:name="MA3723" />
      <fbc:geneProduct fbc:id="G_MA3731" fbc:label="MA3731" fbc:name="MA3731" />
      <fbc:geneProduct fbc:id="G_MA3732" fbc:label="MA3732" fbc:name="MA3732" />
      <fbc:geneProduct fbc:id="G_MA3733" fbc:label="MA3733" fbc:name="MA3733" />
      <fbc:geneProduct fbc:id="G_MA3744" fbc:label="MA3744" fbc:name="MA3744" />
      <fbc:geneProduct fbc:id="G_MA3748" fbc:label="MA3748" fbc:name="MA3748" />
      <fbc:geneProduct fbc:id="G_MA3751" fbc:label="MA3751" fbc:name="MA3751" />
      <fbc:geneProduct fbc:id="G_MA3766" fbc:label="MA3766" fbc:name="MA3766" />
      <fbc:geneProduct fbc:id="G_MA3767" fbc:label="MA3767" fbc:name="MA3767" />
      <fbc:geneProduct fbc:id="G_MA3777" fbc:label="MA3777" fbc:name="MA3777" />
      <fbc:geneProduct fbc:id="G_MA3778" fbc:label="MA3778" fbc:name="MA3778" />
      <fbc:geneProduct fbc:id="G_MA3779" fbc:label="MA3779" fbc:name="MA3779" />
      <fbc:geneProduct fbc:id="G_MA3780" fbc:label="MA3780" fbc:name="MA3780" />
      <fbc:geneProduct fbc:id="G_MA3781" fbc:label="MA3781" fbc:name="MA3781" />
      <fbc:geneProduct fbc:id="G_MA3787" fbc:label="MA3787" fbc:name="MA3787" />
      <fbc:geneProduct fbc:id="G_MA3790" fbc:label="MA3790" fbc:name="MA3790" />
      <fbc:geneProduct fbc:id="G_MA3791" fbc:label="MA3791" fbc:name="MA3791" />
      <fbc:geneProduct fbc:id="G_MA3792" fbc:label="MA3792" fbc:name="MA3792" />
      <fbc:geneProduct fbc:id="G_MA3793" fbc:label="MA3793" fbc:name="MA3793" />
      <fbc:geneProduct fbc:id="G_MA3853" fbc:label="MA3853" fbc:name="MA3853" />
      <fbc:geneProduct fbc:id="G_MA3854" fbc:label="MA3854" fbc:name="MA3854" />
      <fbc:geneProduct fbc:id="G_MA3860" fbc:label="MA3860" fbc:name="MA3860" />
      <fbc:geneProduct fbc:id="G_MA3861" fbc:label="MA3861" fbc:name="MA3861" />
      <fbc:geneProduct fbc:id="G_MA3862" fbc:label="MA3862" fbc:name="MA3862" />
      <fbc:geneProduct fbc:id="G_MA3863" fbc:label="MA3863" fbc:name="MA3863" />
      <fbc:geneProduct fbc:id="G_MA3864" fbc:label="MA3864" fbc:name="MA3864" />
      <fbc:geneProduct fbc:id="G_MA3865" fbc:label="MA3865" fbc:name="MA3865" />
      <fbc:geneProduct fbc:id="G_MA3879" fbc:label="MA3879" fbc:name="MA3879" />
      <fbc:geneProduct fbc:id="G_MA3880" fbc:label="MA3880" fbc:name="MA3880" />
      <fbc:geneProduct fbc:id="G_MA3886" fbc:label="MA3886" fbc:name="MA3886" />
      <fbc:geneProduct fbc:id="G_MA3889" fbc:label="MA3889" fbc:name="MA3889" />
      <fbc:geneProduct fbc:id="G_MA3890" fbc:label="MA3890" fbc:name="MA3890" />
      <fbc:geneProduct fbc:id="G_MA3895" fbc:label="MA3895" fbc:name="MA3895" />
      <fbc:geneProduct fbc:id="G_MA3896" fbc:label="MA3896" fbc:name="MA3896" />
      <fbc:geneProduct fbc:id="G_MA3897" fbc:label="MA3897" fbc:name="MA3897" />
      <fbc:geneProduct fbc:id="G_MA3898" fbc:label="MA3898" fbc:name="MA3898" />
      <fbc:geneProduct fbc:id="G_MA3899" fbc:label="MA3899" fbc:name="MA3899" />
      <fbc:geneProduct fbc:id="G_MA3900" fbc:label="MA3900" fbc:name="MA3900" />
      <fbc:geneProduct fbc:id="G_MA3901" fbc:label="MA3901" fbc:name="MA3901" />
      <fbc:geneProduct fbc:id="G_MA3917" fbc:label="MA3917" fbc:name="MA3917" />
      <fbc:geneProduct fbc:id="G_MA3918" fbc:label="MA3918" fbc:name="MA3918" />
      <fbc:geneProduct fbc:id="G_MA3969" fbc:label="MA3969" fbc:name="MA3969" />
      <fbc:geneProduct fbc:id="G_MA3971" fbc:label="MA3971" fbc:name="MA3971" />
      <fbc:geneProduct fbc:id="G_MA3978" fbc:label="MA3978" fbc:name="MA3978" />
      <fbc:geneProduct fbc:id="G_MA3979" fbc:label="MA3979" fbc:name="MA3979" />
      <fbc:geneProduct fbc:id="G_MA3986" fbc:label="MA3986" fbc:name="MA3986" />
      <fbc:geneProduct fbc:id="G_MA3989" fbc:label="MA3989" fbc:name="MA3989" />
      <fbc:geneProduct fbc:id="G_MA3999" fbc:label="MA3999" fbc:name="MA3999" />
      <fbc:geneProduct fbc:id="G_MA4006" fbc:label="MA4006" fbc:name="MA4006" />
      <fbc:geneProduct fbc:id="G_MA4007" fbc:label="MA4007" fbc:name="MA4007" />
      <fbc:geneProduct fbc:id="G_MA4008" fbc:label="MA4008" fbc:name="MA4008" />
      <fbc:geneProduct fbc:id="G_MA4012" fbc:label="MA4012" fbc:name="MA4012" />
      <fbc:geneProduct fbc:id="G_MA4013" fbc:label="MA4013" fbc:name="MA4013" />
      <fbc:geneProduct fbc:id="G_MA4041" fbc:label="MA4041" fbc:name="MA4041" />
      <fbc:geneProduct fbc:id="G_MA4042" fbc:label="MA4042" fbc:name="MA4042" />
      <fbc:geneProduct fbc:id="G_MA4044" fbc:label="MA4044" fbc:name="MA4044" />
      <fbc:geneProduct fbc:id="G_MA4046" fbc:label="MA4046" fbc:name="MA4046" />
      <fbc:geneProduct fbc:id="G_MA4048" fbc:label="MA4048" fbc:name="MA4048" />
      <fbc:geneProduct fbc:id="G_MA4050" fbc:label="MA4050" fbc:name="MA4050" />
      <fbc:geneProduct fbc:id="G_MA4055" fbc:label="MA4055" fbc:name="MA4055" />
      <fbc:geneProduct fbc:id="G_MA4063" fbc:label="MA4063" fbc:name="MA4063" />
      <fbc:geneProduct fbc:id="G_MA4074" fbc:label="MA4074" fbc:name="MA4074" />
      <fbc:geneProduct fbc:id="G_MA4082" fbc:label="MA4082" fbc:name="MA4082" />
      <fbc:geneProduct fbc:id="G_MA4086" fbc:label="MA4086" fbc:name="MA4086" />
      <fbc:geneProduct fbc:id="G_MA4092" fbc:label="MA4092" fbc:name="MA4092" />
      <fbc:geneProduct fbc:id="G_MA4100" fbc:label="MA4100" fbc:name="MA4100" />
      <fbc:geneProduct fbc:id="G_MA4101" fbc:label="MA4101" fbc:name="MA4101" />
      <fbc:geneProduct fbc:id="G_MA4102" fbc:label="MA4102" fbc:name="MA4102" />
      <fbc:geneProduct fbc:id="G_MA4118" fbc:label="MA4118" fbc:name="MA4118" />
      <fbc:geneProduct fbc:id="G_MA4150" fbc:label="MA4150" fbc:name="MA4150" />
      <fbc:geneProduct fbc:id="G_MA4152" fbc:label="MA4152" fbc:name="MA4152" />
      <fbc:geneProduct fbc:id="G_MA4153" fbc:label="MA4153" fbc:name="MA4153" />
      <fbc:geneProduct fbc:id="G_MA4154" fbc:label="MA4154" fbc:name="MA4154" />
      <fbc:geneProduct fbc:id="G_MA4155" fbc:label="MA4155" fbc:name="MA4155" />
      <fbc:geneProduct fbc:id="G_MA4156" fbc:label="MA4156" fbc:name="MA4156" />
      <fbc:geneProduct fbc:id="G_MA4157" fbc:label="MA4157" fbc:name="MA4157" />
      <fbc:geneProduct fbc:id="G_MA4158" fbc:label="MA4158" fbc:name="MA4158" />
      <fbc:geneProduct fbc:id="G_MA4159" fbc:label="MA4159" fbc:name="MA4159" />
      <fbc:geneProduct fbc:id="G_MA4160" fbc:label="MA4160" fbc:name="MA4160" />
      <fbc:geneProduct fbc:id="G_MA4174" fbc:label="MA4174" fbc:name="MA4174" />
      <fbc:geneProduct fbc:id="G_MA4175" fbc:label="MA4175" fbc:name="MA4175" />
      <fbc:geneProduct fbc:id="G_MA4176" fbc:label="MA4176" fbc:name="MA4176" />
      <fbc:geneProduct fbc:id="G_MA4177" fbc:label="MA4177" fbc:name="MA4177" />
      <fbc:geneProduct fbc:id="G_MA4178" fbc:label="MA4178" fbc:name="MA4178" />
      <fbc:geneProduct fbc:id="G_MA4195" fbc:label="MA4195" fbc:name="MA4195" />
      <fbc:geneProduct fbc:id="G_MA4196" fbc:label="MA4196" fbc:name="MA4196" />
      <fbc:geneProduct fbc:id="G_MA4207" fbc:label="MA4207" fbc:name="MA4207" />
      <fbc:geneProduct fbc:id="G_MA4216" fbc:label="MA4216" fbc:name="MA4216" />
      <fbc:geneProduct fbc:id="G_MA4217" fbc:label="MA4217" fbc:name="MA4217" />
      <fbc:geneProduct fbc:id="G_MA4218" fbc:label="MA4218" fbc:name="MA4218" />
      <fbc:geneProduct fbc:id="G_MA4236" fbc:label="MA4236" fbc:name="MA4236" />
      <fbc:geneProduct fbc:id="G_MA4237" fbc:label="MA4237" fbc:name="MA4237" />
      <fbc:geneProduct fbc:id="G_MA4246" fbc:label="MA4246" fbc:name="MA4246" />
      <fbc:geneProduct fbc:id="G_MA4258" fbc:label="MA4258" fbc:name="MA4258" />
      <fbc:geneProduct fbc:id="G_MA4259" fbc:label="MA4259" fbc:name="MA4259" />
      <fbc:geneProduct fbc:id="G_MA4261" fbc:label="MA4261" fbc:name="MA4261" />
      <fbc:geneProduct fbc:id="G_MA4262" fbc:label="MA4262" fbc:name="MA4262" />
      <fbc:geneProduct fbc:id="G_MA4265" fbc:label="MA4265" fbc:name="MA4265" />
      <fbc:geneProduct fbc:id="G_MA4329" fbc:label="MA4329" fbc:name="MA4329" />
      <fbc:geneProduct fbc:id="G_MA4339" fbc:label="MA4339" fbc:name="MA4339" />
      <fbc:geneProduct fbc:id="G_MA4340" fbc:label="MA4340" fbc:name="MA4340" />
      <fbc:geneProduct fbc:id="G_MA4341" fbc:label="MA4341" fbc:name="MA4341" />
      <fbc:geneProduct fbc:id="G_MA4342" fbc:label="MA4342" fbc:name="MA4342" />
      <fbc:geneProduct fbc:id="G_MA4343" fbc:label="MA4343" fbc:name="MA4343" />
      <fbc:geneProduct fbc:id="G_MA4349" fbc:label="MA4349" fbc:name="MA4349" />
      <fbc:geneProduct fbc:id="G_MA4354" fbc:label="MA4354" fbc:name="MA4354" />
      <fbc:geneProduct fbc:id="G_MA4360" fbc:label="MA4360" fbc:name="MA4360" />
      <fbc:geneProduct fbc:id="G_MA4378" fbc:label="MA4378" fbc:name="MA4378" />
      <fbc:geneProduct fbc:id="G_MA4379" fbc:label="MA4379" fbc:name="MA4379" />
      <fbc:geneProduct fbc:id="G_MA4384" fbc:label="MA4384" fbc:name="MA4384" />
      <fbc:geneProduct fbc:id="G_MA4391" fbc:label="MA4391" fbc:name="MA4391" />
      <fbc:geneProduct fbc:id="G_MA4392" fbc:label="MA4392" fbc:name="MA4392" />
      <fbc:geneProduct fbc:id="G_MA4399" fbc:label="MA4399" fbc:name="MA4399" />
      <fbc:geneProduct fbc:id="G_MA4402" fbc:label="MA4402" fbc:name="MA4402" />
      <fbc:geneProduct fbc:id="G_MA4415" fbc:label="MA4415" fbc:name="MA4415" />
      <fbc:geneProduct fbc:id="G_MA4428" fbc:label="MA4428" fbc:name="MA4428" />
      <fbc:geneProduct fbc:id="G_MA4429" fbc:label="MA4429" fbc:name="MA4429" />
      <fbc:geneProduct fbc:id="G_MA4430" fbc:label="MA4430" fbc:name="MA4430" />
      <fbc:geneProduct fbc:id="G_MA4433" fbc:label="MA4433" fbc:name="MA4433" />
      <fbc:geneProduct fbc:id="G_MA4435" fbc:label="MA4435" fbc:name="MA4435" />
      <fbc:geneProduct fbc:id="G_MA4448" fbc:label="MA4448" fbc:name="MA4448" />
      <fbc:geneProduct fbc:id="G_MA4457" fbc:label="MA4457" fbc:name="MA4457" />
      <fbc:geneProduct fbc:id="G_MA4459" fbc:label="MA4459" fbc:name="MA4459" />
      <fbc:geneProduct fbc:id="G_MA4460" fbc:label="MA4460" fbc:name="MA4460" />
      <fbc:geneProduct fbc:id="G_MA4464" fbc:label="MA4464" fbc:name="MA4464" />
      <fbc:geneProduct fbc:id="G_MA4473" fbc:label="MA4473" fbc:name="MA4473" />
      <fbc:geneProduct fbc:id="G_MA4474" fbc:label="MA4474" fbc:name="MA4474" />
      <fbc:geneProduct fbc:id="G_MA4501" fbc:label="MA4501" fbc:name="MA4501" />
      <fbc:geneProduct fbc:id="G_MA4502" fbc:label="MA4502" fbc:name="MA4502" />
      <fbc:geneProduct fbc:id="G_MA4506" fbc:label="MA4506" fbc:name="MA4506" />
      <fbc:geneProduct fbc:id="G_MA4511" fbc:label="MA4511" fbc:name="MA4511" />
      <fbc:geneProduct fbc:id="G_MA4515" fbc:label="MA4515" fbc:name="MA4515" />
      <fbc:geneProduct fbc:id="G_MA4517" fbc:label="MA4517" fbc:name="MA4517" />
      <fbc:geneProduct fbc:id="G_MA4520" fbc:label="MA4520" fbc:name="MA4520" />
      <fbc:geneProduct fbc:id="G_MA4522" fbc:label="MA4522" fbc:name="MA4522" />
      <fbc:geneProduct fbc:id="G_MA4523" fbc:label="MA4523" fbc:name="MA4523" />
      <fbc:geneProduct fbc:id="G_MA4524" fbc:label="MA4524" fbc:name="MA4524" />
      <fbc:geneProduct fbc:id="G_MA4543" fbc:label="MA4543" fbc:name="MA4543" />
      <fbc:geneProduct fbc:id="G_MA4544" fbc:label="MA4544" fbc:name="MA4544" />
      <fbc:geneProduct fbc:id="G_MA4546" fbc:label="MA4546" fbc:name="MA4546" />
      <fbc:geneProduct fbc:id="G_MA4547" fbc:label="MA4547" fbc:name="MA4547" />
      <fbc:geneProduct fbc:id="G_MA4548" fbc:label="MA4548" fbc:name="MA4548" />
      <fbc:geneProduct fbc:id="G_MA4549" fbc:label="MA4549" fbc:name="MA4549" />
      <fbc:geneProduct fbc:id="G_MA4550" fbc:label="MA4550" fbc:name="MA4550" />
      <fbc:geneProduct fbc:id="G_MA4555" fbc:label="MA4555" fbc:name="MA4555" />
      <fbc:geneProduct fbc:id="G_MA4558" fbc:label="MA4558" fbc:name="MA4558" />
      <fbc:geneProduct fbc:id="G_MA4566" fbc:label="MA4566" fbc:name="MA4566" />
      <fbc:geneProduct fbc:id="G_MA4567" fbc:label="MA4567" fbc:name="MA4567" />
      <fbc:geneProduct fbc:id="G_MA4568" fbc:label="MA4568" fbc:name="MA4568" />
      <fbc:geneProduct fbc:id="G_MA4569" fbc:label="MA4569" fbc:name="MA4569" />
      <fbc:geneProduct fbc:id="G_MA4570" fbc:label="MA4570" fbc:name="MA4570" />
      <fbc:geneProduct fbc:id="G_MA4572" fbc:label="MA4572" fbc:name="MA4572" />
      <fbc:geneProduct fbc:id="G_MA4581" fbc:label="MA4581" fbc:name="MA4581" />
      <fbc:geneProduct fbc:id="G_MA4590" fbc:label="MA4590" fbc:name="MA4590" />
      <fbc:geneProduct fbc:id="G_MA4591" fbc:label="MA4591" fbc:name="MA4591" />
      <fbc:geneProduct fbc:id="G_MA4592" fbc:label="MA4592" fbc:name="MA4592" />
      <fbc:geneProduct fbc:id="G_MA4593" fbc:label="MA4593" fbc:name="MA4593" />
      <fbc:geneProduct fbc:id="G_MA4594" fbc:label="MA4594" fbc:name="MA4594" />
      <fbc:geneProduct fbc:id="G_MA4595" fbc:label="MA4595" fbc:name="MA4595" />
      <fbc:geneProduct fbc:id="G_MA4604" fbc:label="MA4604" fbc:name="MA4604" />
      <fbc:geneProduct fbc:id="G_MA4605" fbc:label="MA4605" fbc:name="MA4605" />
      <fbc:geneProduct fbc:id="G_MA4606" fbc:label="MA4606" fbc:name="MA4606" />
      <fbc:geneProduct fbc:id="G_MA4607" fbc:label="MA4607" fbc:name="MA4607" />
      <fbc:geneProduct fbc:id="G_MA4608" fbc:label="MA4608" fbc:name="MA4608" />
      <fbc:geneProduct fbc:id="G_MA4615" fbc:label="MA4615" fbc:name="MA4615" />
      <fbc:geneProduct fbc:id="G_MA4665" fbc:label="MA4665" fbc:name="MA4665" />
      <fbc:geneProduct fbc:id="G_MA4673" fbc:label="MA4673" fbc:name="MA4673" />
    </fbc:listOfGeneProducts>
    <listOfReactions>
      <reaction fast="false" id="R_2H3MOAOX" name="2H3MOAOX" reversible="true" fbc:lowerFluxBound="cobra_default_lb" fbc:upperFluxBound="cobra_default_ub">
        <listOfReactants>
          <speciesReference constant="true" species="M_23dhmb_c" stoichiometry="1" />
          <speciesReference constant="true" species="M_nadp_c" stoichiometry="1" />
        </listOfReactants>
        <listOfProducts>
          <speciesReference constant="true" species="M_nadph_c" stoichiometry="1" />
          <speciesReference constant="true" species="M_h_c" stoichiometry="1" />
          <speciesReference constant="true" species="M_2h3moa_c" stoichiometry="1" />
        </listOfProducts>
        <fbc:geneProductAssociation>
          <fbc:geneProductRef fbc:geneProduct="G_MA3790" />
        </fbc:geneProductAssociation>
      </reaction>
      <reaction fast="false" id="R_2MBCOAS" name="2MBCOAS" reversible="false" fbc:lowerFluxBound="cobra_0_bound" fbc:upperFluxBound="cobra_default_ub">
        <listOfReactants>
          <speciesReference constant="true" species="M_2mbr_c" stoichiometry="1" />
          <speciesReference constant="true" species="M_atp_c" stoichiometry="1" />
          <speciesReference constant="true" species="M_coa_c" stoichiometry="1" />
        </listOfReactants>
        <listOfProducts>
          <speciesReference constant="true" species="M_ppi_c" stoichiometry="1" />
          <speciesReference constant="true" species="M_2mbcoa_c" stoichiometry="1" />
          <speciesReference constant="true" species="M_amp_c" stoichiometry="1" />
        </listOfProducts>
        <fbc:geneProductAssociation>
          <fbc:geneProductRef fbc:geneProduct="G_MA2912" />
        </fbc:geneProductAssociation>
      </reaction>
      <reaction fast="false" id="R_2MOPRED" name="2MOPRED" reversible="false" fbc:lowerFluxBound="cobra_0_bound" fbc:upperFluxBound="cobra_default_ub">
        <listOfReactants>
          <speciesReference constant="true" species="M_2mop_c" stoichiometry="1" />
          <speciesReference constant="true" species="M_h2o_c" stoichiometry="1" />
          <speciesReference constant="true" species="M_nad_c" stoichiometry="1" />
        </listOfReactants>
        <listOfProducts>
          <speciesReference constant="true" species="M_h_c" stoichiometry="2" />
          <speciesReference constant="true" species="M_nadh_c" stoichiometry="1" />
          <speciesReference constant="true" species="M_mmal_c" stoichiometry="1" />
        </listOfProducts>
        <fbc:geneProductAssociation>
          <fbc:geneProductRef fbc:geneProduct="G_MA2860" />
        </fbc:geneProductAssociation>
      </reaction>
      <reaction fast="false" id="R_2OBUTHE2THPPTRX" name="2OBUTHE2THPPTRX" reversible="true" fbc:lowerFluxBound="cobra_default_lb" fbc:upperFluxBound="cobra_default_ub">
        <listOfReactants>
          <speciesReference constant="true" species="M_he2thpp_c" stoichiometry="1" />
          <speciesReference constant="true" species="M_2obut_c" stoichiometry="1" />
        </listOfReactants>
        <listOfProducts>
          <speciesReference constant="true" species="M_2ahbut_c" stoichiometry="1" />
          <speciesReference constant="true" species="M_thmpp_c" stoichiometry="1" />
        </listOfProducts>
        <fbc:geneProductAssociation>
          <fbc:and>
            <fbc:geneProductRef fbc:geneProduct="G_MA1354" />
            <fbc:geneProductRef fbc:geneProduct="G_MA1958" />
          </fbc:and>
        </fbc:geneProductAssociation>
      </reaction>
      <reaction fast="false" id="R_2PLS" name="2PLS" reversible="false" fbc:lowerFluxBound="cobra_0_bound" fbc:upperFluxBound="cobra_default_ub">
        <listOfReactants>
          <speciesReference constant="true" species="M_lac_L_c" stoichiometry="1" />
          <speciesReference constant="true" species="M_gtp_c" stoichiometry="1" />
        </listOfReactants>
        <listOfProducts>
          <speciesReference constant="true" species="M_h_c" stoichiometry="1" />
          <speciesReference constant="true" species="M_gdp_c" stoichiometry="1" />
          <speciesReference constant="true" species="M_2plac_L_c" stoichiometry="1" />
        </listOfProducts>
      </reaction>
      <reaction fast="false" id="R_4ABZt2r" name="4ABZt2r" reversible="true" fbc:lowerFluxBound="cobra_default_lb" fbc:upperFluxBound="cobra_default_ub">
        <listOfReactants>
          <speciesReference constant="true" species="M_h_e" stoichiometry="1" />
          <speciesReference constant="true" species="M_4abz_e" stoichiometry="1" />
        </listOfReactants>
        <listOfProducts>
          <speciesReference constant="true" species="M_h_c" stoichiometry="1" />
          <speciesReference constant="true" species="M_4abz_c" stoichiometry="1" />
        </listOfProducts>
      </reaction>
      <reaction fast="false" id="R_4ASD" name="4ASD" reversible="false" fbc:lowerFluxBound="cobra_0_bound" fbc:upperFluxBound="cobra_default_ub">
        <listOfReactants>
          <speciesReference constant="true" species="M_4as_c" stoichiometry="1" />
        </listOfReactants>
        <listOfProducts>
          <speciesReference constant="true" species="M_h2o_c" stoichiometry="1" />
          <speciesReference constant="true" species="M_4das_c" stoichiometry="1" />
        </listOfProducts>
      </reaction>
      <reaction fast="false" id="R_4DHSD" name="4DHSD" reversible="false" fbc:lowerFluxBound="cobra_0_bound" fbc:upperFluxBound="cobra_default_ub">
        <listOfReactants>
          <speciesReference constant="true" species="M_h_c" stoichiometry="2" />
          <speciesReference constant="true" species="M_nadh_c" stoichiometry="1" />
          <speciesReference constant="true" species="M_4adhs_c" stoichiometry="1" />
        </listOfReactants>
        <listOfProducts>
          <speciesReference constant="true" species="M_nad_c" stoichiometry="1" />
          <speciesReference constant="true" species="M_4as_c" stoichiometry="1" />
        </listOfProducts>
      </reaction>
      <reaction fast="false" id="R_4DHSS" name="4DHSS" reversible="false" fbc:lowerFluxBound="cobra_0_bound" fbc:upperFluxBound="cobra_default_ub">
        <listOfReactants>
          <speciesReference constant="true" species="M_4adhq_c" stoichiometry="1" />
        </listOfReactants>
        <listOfProducts>
          <speciesReference constant="true" species="M_h2o_c" stoichiometry="1" />
          <speciesReference constant="true" species="M_h_c" stoichiometry="1" />
          <speciesReference constant="true" species="M_4adhs_c" stoichiometry="1" />
        </listOfProducts>
      </reaction>
      <reaction fast="false" id="R_5HBCOX" name="5HBCOX" reversible="false" fbc:lowerFluxBound="cobra_0_bound" fbc:upperFluxBound="cobra_default_ub">
        <listOfReactants>
          <speciesReference constant="true" species="M_h_c" stoichiometry="2" />
          <speciesReference constant="true" species="M_5hbc_red_c" stoichiometry="2" />
        </listOfReactants>
        <listOfProducts>
          <speciesReference constant="true" species="M_5hbc_c" stoichiometry="2" />
          <speciesReference constant="true" species="M_h2_c" stoichiometry="1" />
        </listOfProducts>
      </reaction>
      <reaction fast="false" id="R_5HBCR" name="5HBCR" reversible="false" fbc:lowerFluxBound="cobra_0_bound" fbc:upperFluxBound="cobra_default_ub">
        <listOfReactants>
          <speciesReference constant="true" species="M_fdred_c" stoichiometry="1" />
          <speciesReference constant="true" species="M_5hbc_c" stoichiometry="1" />
          <speciesReference constant="true" species="M_atp_c" stoichiometry="1" />
          <speciesReference constant="true" species="M_h2o_c" stoichiometry="1" />
        </listOfReactants>
        <listOfProducts>
          <speciesReference constant="true" species="M_adp_c" stoichiometry="1" />
          <speciesReference constant="true" species="M_pi_c" stoichiometry="1" />
          <speciesReference constant="true" species="M_h_c" stoichiometry="1" />
          <speciesReference constant="true" species="M_5hbc_red_c" stoichiometry="1" />
          <speciesReference constant="true" species="M_fdox_c" stoichiometry="1" />
        </listOfProducts>
        <fbc:geneProductAssociation>
          <fbc:or>
            <fbc:geneProductRef fbc:geneProduct="G_MA0150" />
            <fbc:geneProductRef fbc:geneProduct="G_MA0849" />
            <fbc:geneProductRef fbc:geneProduct="G_MA4360" />
          </fbc:or>
        </fbc:geneProductAssociation>
      </reaction>
      <reaction fast="false" id="R_5HBZIDS" name="5HBZIDS" reversible="false" fbc:lowerFluxBound="cobra_0_bound" fbc:upperFluxBound="cobra_default_ub">
        <listOfReactants>
          <speciesReference constant="true" species="M_ribflv_c" stoichiometry="1" />
        </listOfReactants>
        <listOfProducts>
          <speciesReference constant="true" species="M_5hbzid_c" stoichiometry="1" />
          <speciesReference constant="true" species="M_unknown_rbfdeg_c" stoichiometry="1" />
        </listOfProducts>
      </reaction>
      <reaction fast="false" id="R_7MHS" name="7MHS" reversible="false" fbc:lowerFluxBound="cobra_0_bound" fbc:upperFluxBound="cobra_default_ub">
        <listOfReactants>
          <speciesReference constant="true" species="M_7ohp_c" stoichiometry="1" />
          <speciesReference constant="true" species="M_h_c" stoichiometry="1" />
          <speciesReference constant="true" species="M_cys_L_c" stoichiometry="1" />
          <speciesReference constant="true" species="M_nadh_c" stoichiometry="1" />
        </listOfReactants>
        <listOfProducts>
          <speciesReference constant="true" species="M_ser_L_c" stoichiometry="1" />
          <speciesReference constant="true" species="M_nad_c" stoichiometry="1" />
          <speciesReference constant="true" species="M_7mhp_c" stoichiometry="1" />
        </listOfProducts>
      </reaction>
      <reaction fast="false" id="R_7MHTS" name="7MHTS" reversible="false" fbc:lowerFluxBound="cobra_0_bound" fbc:upperFluxBound="cobra_default_ub">
        <listOfReactants>
          <speciesReference constant="true" species="M_thr_L_c" stoichiometry="1" />
          <speciesReference constant="true" species="M_atp_c" stoichiometry="1" />
          <speciesReference constant="true" species="M_7mhp_c" stoichiometry="1" />
        </listOfReactants>
        <listOfProducts>
          <speciesReference constant="true" species="M_pi_c" stoichiometry="1" />
          <speciesReference constant="true" species="M_7mht_c" stoichiometry="1" />
          <speciesReference constant="true" species="M_h_c" stoichiometry="1" />
          <speciesReference constant="true" species="M_adp_c" stoichiometry="1" />
        </listOfProducts>
      </reaction>
      <reaction fast="false" id="R_ABTA" name="ABTA" reversible="true" fbc:lowerFluxBound="cobra_default_lb" fbc:upperFluxBound="cobra_default_ub">
        <listOfReactants>
          <speciesReference constant="true" species="M_4abut_c" stoichiometry="1" />
          <speciesReference constant="true" species="M_akg_c" stoichiometry="1" />
        </listOfReactants>
        <listOfProducts>
          <speciesReference constant="true" species="M_glu_L_c" stoichiometry="1" />
          <speciesReference constant="true" species="M_sucsal_c" stoichiometry="1" />
        </listOfProducts>
        <fbc:geneProductAssociation>
          <fbc:geneProductRef fbc:geneProduct="G_MA2859" />
        </fbc:geneProductAssociation>
      </reaction>
      <reaction fast="false" id="R_ACACT1" name="ACACT1" reversible="true" fbc:lowerFluxBound="cobra_default_lb" fbc:upperFluxBound="cobra_default_ub">
        <listOfReactants>
          <speciesReference constant="true" species="M_accoa_c" stoichiometry="2" />
        </listOfReactants>
        <listOfProducts>
          <speciesReference constant="true" species="M_aacoa_c" stoichiometry="1" />
          <speciesReference constant="true" species="M_coa_c" stoichiometry="1" />
        </listOfProducts>
        <fbc:geneProductAssociation>
          <fbc:geneProductRef fbc:geneProduct="G_MA4042" />
        </fbc:geneProductAssociation>
      </reaction>
      <reaction fast="false" id="R_ACBIPGT" name="ACBIPGT" reversible="false" fbc:lowerFluxBound="cobra_0_bound" fbc:upperFluxBound="cobra_default_ub">
        <listOfReactants>
          <speciesReference constant="true" species="M_h_c" stoichiometry="1" />
          <speciesReference constant="true" species="M_adocbip_c" stoichiometry="1" />
          <speciesReference constant="true" species="M_gtp_c" stoichiometry="1" />
        </listOfReactants>
        <listOfProducts>
          <speciesReference constant="true" species="M_ppi_c" stoichiometry="1" />
          <speciesReference constant="true" species="M_agdpcbi_c" stoichiometry="1" />
        </listOfProducts>
        <fbc:geneProductAssociation>
          <fbc:geneProductRef fbc:geneProduct="G_MA0938" />
        </fbc:geneProductAssociation>
      </reaction>
      <reaction fast="false" id="R_ACCOAL2r" name="ACCOAL2r" reversible="true" fbc:lowerFluxBound="cobra_default_lb" fbc:upperFluxBound="cobra_default_ub">
        <listOfReactants>
          <speciesReference constant="true" species="M_ppa_c" stoichiometry="1" />
          <speciesReference constant="true" species="M_atp_c" stoichiometry="1" />
          <speciesReference constant="true" species="M_coa_c" stoichiometry="1" />
        </listOfReactants>
        <listOfProducts>
          <speciesReference constant="true" species="M_ppcoa_c" stoichiometry="1" />
          <speciesReference constant="true" species="M_pi_c" stoichiometry="1" />
          <speciesReference constant="true" species="M_adp_c" stoichiometry="1" />
        </listOfProducts>
        <fbc:geneProductAssociation>
          <fbc:and>
            <fbc:geneProductRef fbc:geneProduct="G_MA3168" />
            <fbc:geneProductRef fbc:geneProduct="G_MA3602" />
          </fbc:and>
        </fbc:geneProductAssociation>
      </reaction>
      <reaction fast="false" id="R_ACGK" name="ACGK" reversible="true" fbc:lowerFluxBound="cobra_default_lb" fbc:upperFluxBound="cobra_default_ub">
        <listOfReactants>
          <speciesReference constant="true" species="M_atp_c" stoichiometry="1" />
          <speciesReference constant="true" species="M_acglu_c" stoichiometry="1" />
        </listOfReactants>
        <listOfProducts>
          <speciesReference constant="true" species="M_adp_c" stoichiometry="1" />
          <speciesReference constant="true" species="M_acg5p_c" stoichiometry="1" />
        </listOfProducts>
        <fbc:geneProductAssociation>
          <fbc:geneProductRef fbc:geneProduct="G_MA4515" />
        </fbc:geneProductAssociation>
      </reaction>
      <reaction fast="false" id="R_ACGS" name="ACGS" reversible="false" fbc:lowerFluxBound="cobra_0_bound" fbc:upperFluxBound="cobra_default_ub">
        <listOfReactants>
          <speciesReference constant="true" species="M_glu_L_c" stoichiometry="1" />
          <speciesReference constant="true" species="M_accoa_c" stoichiometry="1" />
        </listOfReactants>
        <listOfProducts>
          <speciesReference constant="true" species="M_h_c" stoichiometry="1" />
          <speciesReference constant="true" species="M_acglu_c" stoichiometry="1" />
          <speciesReference constant="true" species="M_coa_c" stoichiometry="1" />
        </listOfProducts>
        <fbc:geneProductAssociation>
          <fbc:or>
            <fbc:geneProductRef fbc:geneProduct="G_MA3564" />
            <fbc:geneProductRef fbc:geneProduct="G_MA4339" />
          </fbc:or>
        </fbc:geneProductAssociation>
      </reaction>
      <reaction fast="false" id="R_ACKr" name="ACKr" reversible="true" fbc:lowerFluxBound="cobra_default_lb" fbc:upperFluxBound="cobra_default_ub">
        <listOfReactants>
          <speciesReference constant="true" species="M_ac_c" stoichiometry="1" />
          <speciesReference constant="true" species="M_atp_c" stoichiometry="1" />
        </listOfReactants>
        <listOfProducts>
          <speciesReference constant="true" species="M_actp_c" stoichiometry="1" />
          <speciesReference constant="true" species="M_adp_c" stoichiometry="1" />
        </listOfProducts>
        <fbc:geneProductAssociation>
          <fbc:geneProductRef fbc:geneProduct="G_MA3606" />
        </fbc:geneProductAssociation>
      </reaction>
      <reaction fast="false" id="R_ACLDC" name="ACLDC" reversible="false" fbc:lowerFluxBound="cobra_0_bound" fbc:upperFluxBound="cobra_default_ub">
        <listOfReactants>
          <speciesReference constant="true" species="M_alac_S_c" stoichiometry="1" />
          <speciesReference constant="true" species="M_h_c" stoichiometry="1" />
        </listOfReactants>
        <listOfProducts>
          <speciesReference constant="true" species="M_co2_c" stoichiometry="1" />
          <speciesReference constant="true" species="M_actn_R_c" stoichiometry="1" />
        </listOfProducts>
        <fbc:geneProductAssociation>
          <fbc:geneProductRef fbc:geneProduct="G_MA3744" />
        </fbc:geneProductAssociation>
      </reaction>
      <reaction fast="false" id="R_ACLS" name="ACLS" reversible="false" fbc:lowerFluxBound="cobra_0_bound" fbc:upperFluxBound="cobra_default_ub">
        <listOfReactants>
          <speciesReference constant="true" species="M_pyr_c" stoichiometry="2" />
          <speciesReference constant="true" species="M_h_c" stoichiometry="1" />
        </listOfReactants>
        <listOfProducts>
          <speciesReference constant="true" species="M_co2_c" stoichiometry="1" />
          <speciesReference constant="true" species="M_alac_S_c" stoichiometry="1" />
        </listOfProducts>
        <fbc:geneProductAssociation>
          <fbc:and>
            <fbc:or>
              <fbc:geneProductRef fbc:geneProduct="G_MA1354" />
              <fbc:geneProductRef fbc:geneProduct="G_MA1958" />
              <fbc:geneProductRef fbc:geneProduct="G_MA3792" />
            </fbc:or>
            <fbc:or>
              <fbc:geneProductRef fbc:geneProduct="G_MA3791" />
              <fbc:geneProductRef fbc:geneProduct="G_MA3854" />
            </fbc:or>
          </fbc:and>
        </fbc:geneProductAssociation>
      </reaction>
      <reaction fast="false" id="R_ACNPLYS" name="ACNPLYS" reversible="true" fbc:lowerFluxBound="cobra_default_lb" fbc:upperFluxBound="cobra_default_ub">
        <listOfReactants>
          <speciesReference constant="true" species="M_pi_c" stoichiometry="1" />
          <speciesReference constant="true" species="M_acnam_c" stoichiometry="1" />
        </listOfReactants>
        <listOfProducts>
          <speciesReference constant="true" species="M_h2o_c" stoichiometry="1" />
          <speciesReference constant="true" species="M_acmana_c" stoichiometry="1" />
          <speciesReference constant="true" species="M_pep_c" stoichiometry="1" />
        </listOfProducts>
        <fbc:geneProductAssociation>
          <fbc:geneProductRef fbc:geneProduct="G_MA3767" />
        </fbc:geneProductAssociation>
      </reaction>
      <reaction fast="false" id="R_ACONMT" name="ACONMT" reversible="false" fbc:lowerFluxBound="cobra_0_bound" fbc:upperFluxBound="cobra_default_ub">
        <listOfReactants>
          <speciesReference constant="true" species="M_acon_T_c" stoichiometry="1" />
          <speciesReference constant="true" species="M_amet_c" stoichiometry="1" />
        </listOfReactants>
        <listOfProducts>
          <speciesReference constant="true" species="M_aconm_c" stoichiometry="1" />
          <speciesReference constant="true" species="M_ahcys_c" stoichiometry="1" />
        </listOfProducts>
        <fbc:geneProductAssociation>
          <fbc:geneProductRef fbc:geneProduct="G_MA1801" />
        </fbc:geneProductAssociation>
      </reaction>
      <reaction fast="false" id="R_ACONTa" name="ACONTa" reversible="true" fbc:lowerFluxBound="cobra_default_lb" fbc:upperFluxBound="cobra_default_ub">
        <listOfReactants>
          <speciesReference constant="true" species="M_cit_c" stoichiometry="1" />
        </listOfReactants>
        <listOfProducts>
          <speciesReference constant="true" species="M_h2o_c" stoichiometry="1" />
          <speciesReference constant="true" species="M_acon_C_c" stoichiometry="1" />
        </listOfProducts>
        <fbc:geneProductAssociation>
          <fbc:geneProductRef fbc:geneProduct="G_MA0250" />
        </fbc:geneProductAssociation>
      </reaction>
      <reaction fast="false" id="R_ACONTb" name="ACONTb" reversible="true" fbc:lowerFluxBound="cobra_default_lb" fbc:upperFluxBound="cobra_default_ub">
        <listOfReactants>
          <speciesReference constant="true" species="M_icit_c" stoichiometry="1" />
        </listOfReactants>
        <listOfProducts>
          <speciesReference constant="true" species="M_h2o_c" stoichiometry="1" />
          <speciesReference constant="true" species="M_acon_C_c" stoichiometry="1" />
        </listOfProducts>
        <fbc:geneProductAssociation>
          <fbc:geneProductRef fbc:geneProduct="G_MA0250" />
        </fbc:geneProductAssociation>
      </reaction>
      <reaction fast="false" id="R_ACOTA" name="ACOTA" reversible="true" fbc:lowerFluxBound="cobra_default_lb" fbc:upperFluxBound="cobra_default_ub">
        <listOfReactants>
          <speciesReference constant="true" species="M_glu_L_c" stoichiometry="1" />
          <speciesReference constant="true" species="M_acg5sa_c" stoichiometry="1" />
        </listOfReactants>
        <listOfProducts>
          <speciesReference constant="true" species="M_acorn_c" stoichiometry="1" />
          <speciesReference constant="true" species="M_akg_c" stoichiometry="1" />
        </listOfProducts>
        <fbc:geneProductAssociation>
          <fbc:geneProductRef fbc:geneProduct="G_MA0119" />
        </fbc:geneProductAssociation>
      </reaction>
      <reaction fast="false" id="R_ACP1_FMN" name="ACP1(FMN)" reversible="false" fbc:lowerFluxBound="cobra_0_bound" fbc:upperFluxBound="cobra_default_ub">
        <listOfReactants>
          <speciesReference constant="true" species="M_h2o_c" stoichiometry="1" />
          <speciesReference constant="true" species="M_fmn_c" stoichiometry="1" />
        </listOfReactants>
        <listOfProducts>
          <speciesReference constant="true" species="M_pi_c" stoichiometry="1" />
          <speciesReference constant="true" species="M_ribflv_c" stoichiometry="1" />
        </listOfProducts>
        <fbc:geneProductAssociation>
          <fbc:geneProductRef fbc:geneProduct="G_MA2649" />
        </fbc:geneProductAssociation>
      </reaction>
      <reaction fast="false" id="R_ACSERHS" name="ACSERHS" reversible="false" fbc:lowerFluxBound="cobra_0_bound" fbc:upperFluxBound="cobra_default_ub">
        <listOfReactants>
          <speciesReference constant="true" species="M_tsul_c" stoichiometry="1" />
          <speciesReference constant="true" species="M_trdrd_c" stoichiometry="1" />
          <speciesReference constant="true" species="M_acser_c" stoichiometry="1" />
        </listOfReactants>
        <listOfProducts>
          <speciesReference constant="true" species="M_ac_c" stoichiometry="1" />
          <speciesReference constant="true" species="M_so3_c" stoichiometry="1" />
          <speciesReference constant="true" species="M_h_c" stoichiometry="1" />
          <speciesReference constant="true" species="M_trdox_c" stoichiometry="1" />
          <speciesReference constant="true" species="M_cys_L_c" stoichiometry="1" />
        </listOfProducts>
        <fbc:geneProductAssociation>
          <fbc:or>
            <fbc:geneProductRef fbc:geneProduct="G_MA2715" />
            <fbc:geneProductRef fbc:geneProduct="G_MA2720" />
          </fbc:or>
        </fbc:geneProductAssociation>
      </reaction>
      <reaction fast="false" id="R_ACTNt2r" name="ACTNt2r" reversible="true" fbc:lowerFluxBound="cobra_default_lb" fbc:upperFluxBound="cobra_default_ub">
        <listOfReactants>
          <speciesReference constant="true" species="M_actn_R_e" stoichiometry="1" />
          <speciesReference constant="true" species="M_h_e" stoichiometry="1" />
        </listOfReactants>
        <listOfProducts>
          <speciesReference constant="true" species="M_h_c" stoichiometry="1" />
          <speciesReference constant="true" species="M_actn_R_c" stoichiometry="1" />
        </listOfProducts>
      </reaction>
      <reaction fast="false" id="R_ACYP" name="ACYP" reversible="false" fbc:lowerFluxBound="cobra_0_bound" fbc:upperFluxBound="cobra_default_ub">
        <listOfReactants>
          <speciesReference constant="true" species="M_h2o_c" stoichiometry="1" />
          <speciesReference constant="true" species="M_13dpg_c" stoichiometry="1" />
        </listOfReactants>
        <listOfProducts>
          <speciesReference constant="true" species="M_pi_c" stoichiometry="1" />
          <speciesReference constant="true" species="M_h_c" stoichiometry="1" />
          <speciesReference constant="true" species="M_3pg_c" stoichiometry="1" />
        </listOfProducts>
        <fbc:geneProductAssociation>
          <fbc:geneProductRef fbc:geneProduct="G_MA3367" />
        </fbc:geneProductAssociation>
      </reaction>
      <reaction fast="false" id="R_ACYP_2" name="ACYP_2" reversible="false" fbc:lowerFluxBound="cobra_0_bound" fbc:upperFluxBound="cobra_default_ub">
        <listOfReactants>
          <speciesReference constant="true" species="M_h2o_c" stoichiometry="1" />
          <speciesReference constant="true" species="M_actp_c" stoichiometry="1" />
        </listOfReactants>
        <listOfProducts>
          <speciesReference constant="true" species="M_ac_c" stoichiometry="1" />
          <speciesReference constant="true" species="M_pi_c" stoichiometry="1" />
          <speciesReference constant="true" species="M_h_c" stoichiometry="1" />
        </listOfProducts>
        <fbc:geneProductAssociation>
          <fbc:geneProductRef fbc:geneProduct="G_MA3367" />
        </fbc:geneProductAssociation>
      </reaction>
      <reaction fast="false" id="R_ACt3r" name="ACt3r" reversible="true" fbc:lowerFluxBound="cobra_default_lb" fbc:upperFluxBound="cobra_default_ub">
        <listOfReactants>
          <speciesReference constant="true" species="M_ac_e" stoichiometry="1" />
          <speciesReference constant="true" species="M_hco3_c" stoichiometry="1" />
        </listOfReactants>
        <listOfProducts>
          <speciesReference constant="true" species="M_ac_c" stoichiometry="1" />
          <speciesReference constant="true" species="M_hco3_e" stoichiometry="1" />
        </listOfProducts>
        <fbc:geneProductAssociation>
          <fbc:geneProductRef fbc:geneProduct="G_MA4008" />
        </fbc:geneProductAssociation>
      </reaction>
      <reaction fast="false" id="R_ADCBHBIR" name="ADCBHBIR" reversible="false" fbc:lowerFluxBound="cobra_0_bound" fbc:upperFluxBound="cobra_default_ub">
        <listOfReactants>
          <speciesReference constant="true" species="M_h2o_c" stoichiometry="1" />
          <speciesReference constant="true" species="M_adocblhbi_c" stoichiometry="1" />
        </listOfReactants>
        <listOfProducts>
          <speciesReference constant="true" species="M_h_c" stoichiometry="1" />
          <speciesReference constant="true" species="M_5hbc_red_c" stoichiometry="1" />
          <speciesReference constant="true" species="M_adn_c" stoichiometry="1" />
        </listOfProducts>
      </reaction>
      <reaction fast="false" id="R_ADCL2" name="ADCL2" reversible="false" fbc:lowerFluxBound="cobra_0_bound" fbc:upperFluxBound="cobra_default_ub">
        <listOfReactants>
          <speciesReference constant="true" species="M_4das_c" stoichiometry="1" />
        </listOfReactants>
        <listOfProducts>
          <speciesReference constant="true" species="M_h2o_c" stoichiometry="1" />
          <speciesReference constant="true" species="M_h_c" stoichiometry="1" />
          <speciesReference constant="true" species="M_4abz_c" stoichiometry="1" />
        </listOfProducts>
      </reaction>
      <reaction fast="false" id="R_ADCPS1" name="ADCPS1" reversible="false" fbc:lowerFluxBound="cobra_0_bound" fbc:upperFluxBound="cobra_default_ub">
        <listOfReactants>
          <speciesReference constant="true" species="M_adcobhex_c" stoichiometry="1" />
          <speciesReference constant="true" species="M_atp_c" stoichiometry="1" />
          <speciesReference constant="true" species="M_appl_c" stoichiometry="1" />
        </listOfReactants>
        <listOfProducts>
          <speciesReference constant="true" species="M_pi_c" stoichiometry="1" />
          <speciesReference constant="true" species="M_h_c" stoichiometry="1" />
          <speciesReference constant="true" species="M_adp_c" stoichiometry="1" />
          <speciesReference constant="true" species="M_adocbi_c" stoichiometry="1" />
        </listOfProducts>
        <fbc:geneProductAssociation>
          <fbc:geneProductRef fbc:geneProduct="G_MA0941" />
        </fbc:geneProductAssociation>
      </reaction>
      <reaction fast="false" id="R_ADCPS2" name="ADCPS2" reversible="false" fbc:lowerFluxBound="cobra_0_bound" fbc:upperFluxBound="cobra_default_ub">
        <listOfReactants>
          <speciesReference constant="true" species="M_applp_c" stoichiometry="1" />
          <speciesReference constant="true" species="M_atp_c" stoichiometry="1" />
          <speciesReference constant="true" species="M_adcobhex_c" stoichiometry="1" />
        </listOfReactants>
        <listOfProducts>
          <speciesReference constant="true" species="M_pi_c" stoichiometry="1" />
          <speciesReference constant="true" species="M_adocbip_c" stoichiometry="1" />
          <speciesReference constant="true" species="M_adp_c" stoichiometry="1" />
          <speciesReference constant="true" species="M_h_c" stoichiometry="1" />
        </listOfProducts>
        <fbc:geneProductAssociation>
          <fbc:geneProductRef fbc:geneProduct="G_MA0941" />
        </fbc:geneProductAssociation>
      </reaction>
      <reaction fast="false" id="R_ADCYRS" name="ADCYRS" reversible="false" fbc:lowerFluxBound="cobra_0_bound" fbc:upperFluxBound="cobra_default_ub">
        <listOfReactants>
          <speciesReference constant="true" species="M_h2o_c" stoichiometry="4" />
          <speciesReference constant="true" species="M_gln_L_c" stoichiometry="4" />
          <speciesReference constant="true" species="M_atp_c" stoichiometry="4" />
          <speciesReference constant="true" species="M_adcobdam_c" stoichiometry="1" />
        </listOfReactants>
        <listOfProducts>
          <speciesReference constant="true" species="M_glu_L_c" stoichiometry="4" />
          <speciesReference constant="true" species="M_pi_c" stoichiometry="4" />
          <speciesReference constant="true" species="M_adcobhex_c" stoichiometry="1" />
          <speciesReference constant="true" species="M_h_c" stoichiometry="4" />
          <speciesReference constant="true" species="M_adp_c" stoichiometry="4" />
        </listOfProducts>
        <fbc:geneProductAssociation>
          <fbc:geneProductRef fbc:geneProduct="G_MA3250" />
        </fbc:geneProductAssociation>
      </reaction>
      <reaction fast="false" id="R_ADD" name="ADD" reversible="false" fbc:lowerFluxBound="cobra_0_bound" fbc:upperFluxBound="cobra_default_ub">
        <listOfReactants>
          <speciesReference constant="true" species="M_h2o_c" stoichiometry="1" />
          <speciesReference constant="true" species="M_ade_c" stoichiometry="1" />
          <speciesReference constant="true" species="M_h_c" stoichiometry="1" />
        </listOfReactants>
        <listOfProducts>
          <speciesReference constant="true" species="M_hxan_c" stoichiometry="1" />
          <speciesReference constant="true" species="M_nh4_c" stoichiometry="1" />
        </listOfProducts>
        <fbc:geneProductAssociation>
          <fbc:geneProductRef fbc:geneProduct="G_MA2310" />
        </fbc:geneProductAssociation>
      </reaction>
      <reaction fast="false" id="R_ADK1" name="ADK1" reversible="true" fbc:lowerFluxBound="cobra_default_lb" fbc:upperFluxBound="cobra_default_ub">
        <listOfReactants>
          <speciesReference constant="true" species="M_atp_c" stoichiometry="1" />
          <speciesReference constant="true" species="M_amp_c" stoichiometry="1" />
        </listOfReactants>
        <listOfProducts>
          <speciesReference constant="true" species="M_adp_c" stoichiometry="2" />
        </listOfProducts>
        <fbc:geneProductAssociation>
          <fbc:geneProductRef fbc:geneProduct="G_MA1096" />
        </fbc:geneProductAssociation>
      </reaction>
      <reaction fast="false" id="R_ADK2" name="ADK2" reversible="true" fbc:lowerFluxBound="cobra_default_lb" fbc:upperFluxBound="cobra_default_ub">
        <listOfReactants>
          <speciesReference constant="true" species="M_pppi_c" stoichiometry="1" />
          <speciesReference constant="true" species="M_amp_c" stoichiometry="1" />
        </listOfReactants>
        <listOfProducts>
          <speciesReference constant="true" species="M_ppi_c" stoichiometry="1" />
          <speciesReference constant="true" species="M_adp_c" stoichiometry="1" />
        </listOfProducts>
        <fbc:geneProductAssociation>
          <fbc:geneProductRef fbc:geneProduct="G_MA1096" />
        </fbc:geneProductAssociation>
      </reaction>
      <reaction fast="false" id="R_ADK3" name="ADK3" reversible="true" fbc:lowerFluxBound="cobra_default_lb" fbc:upperFluxBound="cobra_default_ub">
        <listOfReactants>
          <speciesReference constant="true" species="M_gtp_c" stoichiometry="1" />
          <speciesReference constant="true" species="M_amp_c" stoichiometry="1" />
        </listOfReactants>
        <listOfProducts>
          <speciesReference constant="true" species="M_adp_c" stoichiometry="1" />
          <speciesReference constant="true" species="M_gdp_c" stoichiometry="1" />
        </listOfProducts>
        <fbc:geneProductAssociation>
          <fbc:geneProductRef fbc:geneProduct="G_MA1096" />
        </fbc:geneProductAssociation>
      </reaction>
      <reaction fast="false" id="R_ADK4" name="ADK4" reversible="true" fbc:lowerFluxBound="cobra_default_lb" fbc:upperFluxBound="cobra_default_ub">
        <listOfReactants>
          <speciesReference constant="true" species="M_itp_c" stoichiometry="1" />
          <speciesReference constant="true" species="M_amp_c" stoichiometry="1" />
        </listOfReactants>
        <listOfProducts>
          <speciesReference constant="true" species="M_idp_c" stoichiometry="1" />
          <speciesReference constant="true" species="M_adp_c" stoichiometry="1" />
        </listOfProducts>
        <fbc:geneProductAssociation>
          <fbc:geneProductRef fbc:geneProduct="G_MA1096" />
        </fbc:geneProductAssociation>
      </reaction>
      <reaction fast="false" id="R_ADKd" name="ADKd" reversible="true" fbc:lowerFluxBound="cobra_default_lb" fbc:upperFluxBound="cobra_default_ub">
        <listOfReactants>
          <speciesReference constant="true" species="M_damp_c" stoichiometry="1" />
          <speciesReference constant="true" species="M_datp_c" stoichiometry="1" />
        </listOfReactants>
        <listOfProducts>
          <speciesReference constant="true" species="M_dadp_c" stoichiometry="2" />
        </listOfProducts>
        <fbc:geneProductAssociation>
          <fbc:geneProductRef fbc:geneProduct="G_MA1096" />
        </fbc:geneProductAssociation>
      </reaction>
      <reaction fast="false" id="R_ADNCYC" name="ADNCYC" reversible="false" fbc:lowerFluxBound="cobra_0_bound" fbc:upperFluxBound="cobra_default_ub">
        <listOfReactants>
          <speciesReference constant="true" species="M_atp_c" stoichiometry="1" />
        </listOfReactants>
        <listOfProducts>
          <speciesReference constant="true" species="M_ppi_c" stoichiometry="1" />
          <speciesReference constant="true" species="M_camp_c" stoichiometry="1" />
        </listOfProducts>
        <fbc:geneProductAssociation>
          <fbc:geneProductRef fbc:geneProduct="G_MA4044" />
        </fbc:geneProductAssociation>
      </reaction>
      <reaction fast="false" id="R_ADNK1" name="ADNK1" reversible="false" fbc:lowerFluxBound="cobra_0_bound" fbc:upperFluxBound="cobra_default_ub">
        <listOfReactants>
          <speciesReference constant="true" species="M_atp_c" stoichiometry="1" />
          <speciesReference constant="true" species="M_adn_c" stoichiometry="1" />
        </listOfReactants>
        <listOfProducts>
          <speciesReference constant="true" species="M_h_c" stoichiometry="1" />
          <speciesReference constant="true" species="M_adp_c" stoichiometry="1" />
          <speciesReference constant="true" species="M_amp_c" stoichiometry="1" />
        </listOfProducts>
        <fbc:geneProductAssociation>
          <fbc:geneProductRef fbc:geneProduct="G_MA1373" />
        </fbc:geneProductAssociation>
      </reaction>
      <reaction fast="false" id="R_ADOCBIAH" name="ADOCBIAH" reversible="false" fbc:lowerFluxBound="cobra_0_bound" fbc:upperFluxBound="cobra_default_ub">
        <listOfReactants>
          <speciesReference constant="true" species="M_h2o_c" stoichiometry="1" />
          <speciesReference constant="true" species="M_adocbi_c" stoichiometry="1" />
        </listOfReactants>
        <listOfProducts>
          <speciesReference constant="true" species="M_adcobhex_c" stoichiometry="1" />
          <speciesReference constant="true" species="M_appl_c" stoichiometry="1" />
        </listOfProducts>
        <fbc:geneProductAssociation>
          <fbc:geneProductRef fbc:geneProduct="G_MA1623" />
        </fbc:geneProductAssociation>
      </reaction>
      <reaction fast="false" id="R_ADOCBLS2" name="ADOCBLS2" reversible="false" fbc:lowerFluxBound="cobra_0_bound" fbc:upperFluxBound="cobra_default_ub">
        <listOfReactants>
          <speciesReference constant="true" species="M_r5hbzi_c" stoichiometry="1" />
          <speciesReference constant="true" species="M_agdpcbi_c" stoichiometry="1" />
        </listOfReactants>
        <listOfProducts>
          <speciesReference constant="true" species="M_gmp_c" stoichiometry="1" />
          <speciesReference constant="true" species="M_h_c" stoichiometry="1" />
          <speciesReference constant="true" species="M_adocblhbi_c" stoichiometry="1" />
        </listOfProducts>
        <fbc:geneProductAssociation>
          <fbc:geneProductRef fbc:geneProduct="G_MA0939" />
        </fbc:geneProductAssociation>
      </reaction>
      <reaction fast="false" id="R_ADPRDP" name="ADPRDP" reversible="false" fbc:lowerFluxBound="cobra_0_bound" fbc:upperFluxBound="cobra_default_ub">
        <listOfReactants>
          <speciesReference constant="true" species="M_h2o_c" stoichiometry="1" />
          <speciesReference constant="true" species="M_adprib_c" stoichiometry="1" />
        </listOfReactants>
        <listOfProducts>
          <speciesReference constant="true" species="M_r5p_c" stoichiometry="1" />
          <speciesReference constant="true" species="M_h_c" stoichiometry="2" />
          <speciesReference constant="true" species="M_amp_c" stoichiometry="1" />
        </listOfProducts>
        <fbc:geneProductAssociation>
          <fbc:geneProductRef fbc:geneProduct="G_MA0113" />
        </fbc:geneProductAssociation>
      </reaction>
      <reaction fast="false" id="R_ADPT" name="ADPT" reversible="true" fbc:lowerFluxBound="cobra_default_lb" fbc:upperFluxBound="cobra_default_ub">
        <listOfReactants>
          <speciesReference constant="true" species="M_ppi_c" stoichiometry="1" />
          <speciesReference constant="true" species="M_amp_c" stoichiometry="1" />
        </listOfReactants>
        <listOfProducts>
          <speciesReference constant="true" species="M_prpp_c" stoichiometry="1" />
          <speciesReference constant="true" species="M_ade_c" stoichiometry="1" />
        </listOfProducts>
        <fbc:geneProductAssociation>
          <fbc:geneProductRef fbc:geneProduct="G_MA0717" />
        </fbc:geneProductAssociation>
      </reaction>
      <reaction fast="false" id="R_ADSK" name="ADSK" reversible="false" fbc:lowerFluxBound="cobra_0_bound" fbc:upperFluxBound="cobra_default_ub">
        <listOfReactants>
          <speciesReference constant="true" species="M_atp_c" stoichiometry="1" />
          <speciesReference constant="true" species="M_aps_c" stoichiometry="1" />
        </listOfReactants>
        <listOfProducts>
          <speciesReference constant="true" species="M_paps_c" stoichiometry="1" />
          <speciesReference constant="true" species="M_h_c" stoichiometry="1" />
          <speciesReference constant="true" species="M_adp_c" stoichiometry="1" />
        </listOfProducts>
        <fbc:geneProductAssociation>
          <fbc:geneProductRef fbc:geneProduct="G_MA4246" />
        </fbc:geneProductAssociation>
      </reaction>
      <reaction fast="false" id="R_ADSL1" name="ADSL1" reversible="true" fbc:lowerFluxBound="cobra_default_lb" fbc:upperFluxBound="cobra_default_ub">
        <listOfReactants>
          <speciesReference constant="true" species="M_dcamp_c" stoichiometry="1" />
        </listOfReactants>
        <listOfProducts>
          <speciesReference constant="true" species="M_fum_c" stoichiometry="1" />
          <speciesReference constant="true" species="M_amp_c" stoichiometry="1" />
        </listOfProducts>
        <fbc:geneProductAssociation>
          <fbc:geneProductRef fbc:geneProduct="G_MA3971" />
        </fbc:geneProductAssociation>
      </reaction>
      <reaction fast="false" id="R_ADSL2" name="ADSL2" reversible="true" fbc:lowerFluxBound="cobra_default_lb" fbc:upperFluxBound="cobra_default_ub">
        <listOfReactants>
          <speciesReference constant="true" species="M_25aics_c" stoichiometry="1" />
        </listOfReactants>
        <listOfProducts>
          <speciesReference constant="true" species="M_fum_c" stoichiometry="1" />
          <speciesReference constant="true" species="M_aicar_c" stoichiometry="1" />
        </listOfProducts>
        <fbc:geneProductAssociation>
          <fbc:geneProductRef fbc:geneProduct="G_MA3971" />
        </fbc:geneProductAssociation>
      </reaction>
      <reaction fast="false" id="R_ADSS" name="ADSS" reversible="false" fbc:lowerFluxBound="cobra_0_bound" fbc:upperFluxBound="cobra_default_ub">
        <listOfReactants>
          <speciesReference constant="true" species="M_gtp_c" stoichiometry="1" />
          <speciesReference constant="true" species="M_asp_L_c" stoichiometry="1" />
          <speciesReference constant="true" species="M_imp_c" stoichiometry="1" />
        </listOfReactants>
        <listOfProducts>
          <speciesReference constant="true" species="M_dcamp_c" stoichiometry="1" />
          <speciesReference constant="true" species="M_pi_c" stoichiometry="1" />
          <speciesReference constant="true" species="M_h_c" stoichiometry="2" />
          <speciesReference constant="true" species="M_gdp_c" stoichiometry="1" />
        </listOfProducts>
        <fbc:geneProductAssociation>
          <fbc:or>
            <fbc:geneProductRef fbc:geneProduct="G_MA1919" />
            <fbc:geneProductRef fbc:geneProduct="G_MA4118" />
          </fbc:or>
        </fbc:geneProductAssociation>
      </reaction>
      <reaction fast="false" id="R_AGAIAGT" name="AGAIAGT" reversible="false" fbc:lowerFluxBound="cobra_0_bound" fbc:upperFluxBound="cobra_default_ub">
        <listOfReactants>
          <speciesReference constant="true" species="M_dpgpi_c" stoichiometry="1" />
          <speciesReference constant="true" species="M_uacgam_c" stoichiometry="1" />
        </listOfReactants>
        <listOfProducts>
          <speciesReference constant="true" species="M_udp_c" stoichiometry="1" />
          <speciesReference constant="true" species="M_h_c" stoichiometry="1" />
          <speciesReference constant="true" species="M_agdpgpi_c" stoichiometry="1" />
        </listOfProducts>
        <fbc:geneProductAssociation>
          <fbc:geneProductRef fbc:geneProduct="G_MA0798" />
        </fbc:geneProductAssociation>
      </reaction>
      <reaction fast="false" id="R_AGAID" name="AGAID" reversible="false" fbc:lowerFluxBound="cobra_0_bound" fbc:upperFluxBound="cobra_default_ub">
        <listOfReactants>
          <speciesReference constant="true" species="M_h2o_c" stoichiometry="1" />
          <speciesReference constant="true" species="M_agdpgpi_c" stoichiometry="1" />
        </listOfReactants>
        <listOfProducts>
          <speciesReference constant="true" species="M_ac_c" stoichiometry="1" />
          <speciesReference constant="true" species="M_gdpgpi_c" stoichiometry="1" />
        </listOfProducts>
        <fbc:geneProductAssociation>
          <fbc:geneProductRef fbc:geneProduct="G_MA0990" />
        </fbc:geneProductAssociation>
      </reaction>
      <reaction fast="false" id="R_AGMT" name="AGMT" reversible="true" fbc:lowerFluxBound="cobra_default_lb" fbc:upperFluxBound="cobra_default_ub">
        <listOfReactants>
          <speciesReference constant="true" species="M_h2o_c" stoichiometry="1" />
          <speciesReference constant="true" species="M_agm_c" stoichiometry="1" />
        </listOfReactants>
        <listOfProducts>
          <speciesReference constant="true" species="M_urea_c" stoichiometry="1" />
          <speciesReference constant="true" species="M_ptrc_c" stoichiometry="1" />
        </listOfProducts>
        <fbc:geneProductAssociation>
          <fbc:geneProductRef fbc:geneProduct="G_MA3986" />
        </fbc:geneProductAssociation>
      </reaction>
      <reaction fast="false" id="R_AGPR" name="AGPR" reversible="true" fbc:lowerFluxBound="cobra_default_lb" fbc:upperFluxBound="cobra_default_ub">
        <listOfReactants>
          <speciesReference constant="true" species="M_nadph_c" stoichiometry="1" />
          <speciesReference constant="true" species="M_h_c" stoichiometry="1" />
          <speciesReference constant="true" species="M_acg5p_c" stoichiometry="1" />
        </listOfReactants>
        <listOfProducts>
          <speciesReference constant="true" species="M_pi_c" stoichiometry="1" />
          <speciesReference constant="true" species="M_acg5sa_c" stoichiometry="1" />
          <speciesReference constant="true" species="M_nadp_c" stoichiometry="1" />
        </listOfProducts>
        <fbc:geneProductAssociation>
          <fbc:geneProductRef fbc:geneProduct="G_MA3566" />
        </fbc:geneProductAssociation>
      </reaction>
      <reaction fast="false" id="R_AH6PI" name="AH6PI" reversible="true" fbc:lowerFluxBound="cobra_default_lb" fbc:upperFluxBound="cobra_default_ub">
        <listOfReactants>
          <speciesReference constant="true" species="M_ah6p_D_c" stoichiometry="1" />
        </listOfReactants>
        <listOfProducts>
          <speciesReference constant="true" species="M_f6p_c" stoichiometry="1" />
        </listOfProducts>
        <fbc:geneProductAssociation>
          <fbc:geneProductRef fbc:geneProduct="G_MA1384" />
        </fbc:geneProductAssociation>
      </reaction>
      <reaction fast="false" id="R_AHC" name="AHC" reversible="true" fbc:lowerFluxBound="cobra_default_lb" fbc:upperFluxBound="cobra_default_ub">
        <listOfReactants>
          <speciesReference constant="true" species="M_h2o_c" stoichiometry="1" />
          <speciesReference constant="true" species="M_ahcys_c" stoichiometry="1" />
        </listOfReactants>
        <listOfProducts>
          <speciesReference constant="true" species="M_hcys_L_c" stoichiometry="1" />
          <speciesReference constant="true" species="M_adn_c" stoichiometry="1" />
        </listOfProducts>
        <fbc:geneProductAssociation>
          <fbc:geneProductRef fbc:geneProduct="G_MA1275" />
        </fbc:geneProductAssociation>
      </reaction>
      <reaction fast="false" id="R_AHGDx" name="AHGDx" reversible="true" fbc:lowerFluxBound="cobra_default_lb" fbc:upperFluxBound="cobra_default_ub">
        <listOfReactants>
          <speciesReference constant="true" species="M_S2hglut_c" stoichiometry="1" />
          <speciesReference constant="true" species="M_nad_c" stoichiometry="1" />
        </listOfReactants>
        <listOfProducts>
          <speciesReference constant="true" species="M_akg_c" stoichiometry="1" />
          <speciesReference constant="true" species="M_h_c" stoichiometry="1" />
          <speciesReference constant="true" species="M_nadh_c" stoichiometry="1" />
        </listOfProducts>
      </reaction>
      <reaction fast="false" id="R_AHMMPS" name="AHMMPS" reversible="false" fbc:lowerFluxBound="cobra_0_bound" fbc:upperFluxBound="cobra_default_ub">
        <listOfReactants>
          <speciesReference constant="true" species="M_h_c" stoichiometry="2" />
          <speciesReference constant="true" species="M_air_c" stoichiometry="1" />
          <speciesReference constant="true" species="M_nadh_c" stoichiometry="1" />
        </listOfReactants>
        <listOfProducts>
          <speciesReference constant="true" species="M_gcald_c" stoichiometry="1" />
          <speciesReference constant="true" species="M_pi_c" stoichiometry="1" />
          <speciesReference constant="true" species="M_nad_c" stoichiometry="1" />
          <speciesReference constant="true" species="M_4ahmmp_c" stoichiometry="1" />
        </listOfProducts>
        <fbc:geneProductAssociation>
          <fbc:or>
            <fbc:geneProductRef fbc:geneProduct="G_MA0261" />
            <fbc:geneProductRef fbc:geneProduct="G_MA1790" />
            <fbc:geneProductRef fbc:geneProduct="G_MA4329" />
          </fbc:or>
        </fbc:geneProductAssociation>
      </reaction>
      <reaction fast="false" id="R_AHSERL2" name="AHSERL2" reversible="false" fbc:lowerFluxBound="cobra_0_bound" fbc:upperFluxBound="cobra_default_ub">
        <listOfReactants>
          <speciesReference constant="true" species="M_achms_c" stoichiometry="1" />
          <speciesReference constant="true" species="M_h2s_c" stoichiometry="1" />
        </listOfReactants>
        <listOfProducts>
          <speciesReference constant="true" species="M_ac_c" stoichiometry="1" />
          <speciesReference constant="true" species="M_h_c" stoichiometry="1" />
          <speciesReference constant="true" species="M_hcys_L_c" stoichiometry="1" />
        </listOfProducts>
        <fbc:geneProductAssociation>
          <fbc:geneProductRef fbc:geneProduct="G_MA2715" />
        </fbc:geneProductAssociation>
      </reaction>
      <reaction fast="false" id="R_AICART" name="AICART" reversible="true" fbc:lowerFluxBound="cobra_default_lb" fbc:upperFluxBound="cobra_default_ub">
        <listOfReactants>
          <speciesReference constant="true" species="M_10fthf_c" stoichiometry="1" />
          <speciesReference constant="true" species="M_aicar_c" stoichiometry="1" />
        </listOfReactants>
        <listOfProducts>
          <speciesReference constant="true" species="M_fprica_c" stoichiometry="1" />
          <speciesReference constant="true" species="M_thf_c" stoichiometry="1" />
        </listOfProducts>
        <fbc:geneProductAssociation>
          <fbc:geneProductRef fbc:geneProduct="G_MA4012" />
        </fbc:geneProductAssociation>
      </reaction>
      <reaction fast="false" id="R_AIRC2" name="AIRC2" reversible="false" fbc:lowerFluxBound="cobra_0_bound" fbc:upperFluxBound="cobra_default_ub">
        <listOfReactants>
          <speciesReference constant="true" species="M_atp_c" stoichiometry="1" />
          <speciesReference constant="true" species="M_air_c" stoichiometry="1" />
          <speciesReference constant="true" species="M_hco3_c" stoichiometry="1" />
        </listOfReactants>
        <listOfProducts>
          <speciesReference constant="true" species="M_pi_c" stoichiometry="1" />
          <speciesReference constant="true" species="M_h_c" stoichiometry="1" />
          <speciesReference constant="true" species="M_adp_c" stoichiometry="1" />
          <speciesReference constant="true" species="M_5caiz_c" stoichiometry="1" />
        </listOfProducts>
        <fbc:geneProductAssociation>
          <fbc:or>
            <fbc:geneProductRef fbc:geneProduct="G_MA0428" />
            <fbc:geneProductRef fbc:geneProduct="G_MA1376" />
            <fbc:geneProductRef fbc:geneProduct="G_MA4063" />
          </fbc:or>
        </fbc:geneProductAssociation>
      </reaction>
      <reaction fast="false" id="R_AIRC3" name="AIRC3" reversible="true" fbc:lowerFluxBound="cobra_default_lb" fbc:upperFluxBound="cobra_default_ub">
        <listOfReactants>
          <speciesReference constant="true" species="M_5aizc_c" stoichiometry="1" />
        </listOfReactants>
        <listOfProducts>
          <speciesReference constant="true" species="M_5caiz_c" stoichiometry="1" />
        </listOfProducts>
        <fbc:geneProductAssociation>
          <fbc:or>
            <fbc:geneProductRef fbc:geneProduct="G_MA0428" />
            <fbc:geneProductRef fbc:geneProduct="G_MA1376" />
            <fbc:geneProductRef fbc:geneProduct="G_MA4063" />
          </fbc:or>
        </fbc:geneProductAssociation>
      </reaction>
      <reaction fast="false" id="R_AIRCr" name="AIRCr" reversible="true" fbc:lowerFluxBound="cobra_default_lb" fbc:upperFluxBound="cobra_default_ub">
        <listOfReactants>
          <speciesReference constant="true" species="M_co2_c" stoichiometry="1" />
          <speciesReference constant="true" species="M_air_c" stoichiometry="1" />
        </listOfReactants>
        <listOfProducts>
          <speciesReference constant="true" species="M_5aizc_c" stoichiometry="1" />
          <speciesReference constant="true" species="M_h_c" stoichiometry="1" />
        </listOfProducts>
        <fbc:geneProductAssociation>
          <fbc:geneProductRef fbc:geneProduct="G_MA1376" />
        </fbc:geneProductAssociation>
      </reaction>
      <reaction fast="false" id="R_AKACAL" name="AKACAL" reversible="false" fbc:lowerFluxBound="cobra_0_bound" fbc:upperFluxBound="cobra_default_ub">
        <listOfReactants>
          <speciesReference constant="true" species="M_ohexa_c" stoichiometry="1" />
          <speciesReference constant="true" species="M_accoa_c" stoichiometry="1" />
          <speciesReference constant="true" species="M_h2o_c" stoichiometry="1" />
        </listOfReactants>
        <listOfProducts>
          <speciesReference constant="true" species="M_Rh2cit_c" stoichiometry="1" />
          <speciesReference constant="true" species="M_h_c" stoichiometry="1" />
          <speciesReference constant="true" species="M_coa_c" stoichiometry="1" />
        </listOfProducts>
        <fbc:geneProductAssociation>
          <fbc:geneProductRef fbc:geneProduct="G_MA3342" />
        </fbc:geneProductAssociation>
      </reaction>
      <reaction fast="false" id="R_AKGCAL" name="AKGCAL" reversible="false" fbc:lowerFluxBound="cobra_0_bound" fbc:upperFluxBound="cobra_default_ub">
        <listOfReactants>
          <speciesReference constant="true" species="M_accoa_c" stoichiometry="1" />
          <speciesReference constant="true" species="M_akg_c" stoichiometry="1" />
        </listOfReactants>
        <listOfProducts>
          <speciesReference constant="true" species="M_h_c" stoichiometry="1" />
          <speciesReference constant="true" species="M_coa_c" stoichiometry="1" />
          <speciesReference constant="true" species="M_hacon_T_c" stoichiometry="1" />
        </listOfProducts>
        <fbc:geneProductAssociation>
          <fbc:geneProductRef fbc:geneProduct="G_MA3342" />
        </fbc:geneProductAssociation>
      </reaction>
      <reaction fast="false" id="R_AKP1" name="AKP1" reversible="false" fbc:lowerFluxBound="cobra_0_bound" fbc:upperFluxBound="cobra_default_ub">
        <listOfReactants>
          <speciesReference constant="true" species="M_h2o_c" stoichiometry="3" />
          <speciesReference constant="true" species="M_ahdt_c" stoichiometry="1" />
        </listOfReactants>
        <listOfProducts>
          <speciesReference constant="true" species="M_pi_c" stoichiometry="3" />
          <speciesReference constant="true" species="M_h_c" stoichiometry="2" />
          <speciesReference constant="true" species="M_dhnpt_c" stoichiometry="1" />
        </listOfProducts>
        <fbc:geneProductAssociation>
          <fbc:geneProductRef fbc:geneProduct="G_MA4354" />
        </fbc:geneProductAssociation>
      </reaction>
      <reaction fast="false" id="R_AKPCAL" name="AKPCAL" reversible="false" fbc:lowerFluxBound="cobra_0_bound" fbc:upperFluxBound="cobra_default_ub">
        <listOfReactants>
          <speciesReference constant="true" species="M_accoa_c" stoichiometry="1" />
          <speciesReference constant="true" species="M_ohepa_c" stoichiometry="1" />
          <speciesReference constant="true" species="M_h2o_c" stoichiometry="1" />
        </listOfReactants>
        <listOfProducts>
          <speciesReference constant="true" species="M_h_c" stoichiometry="1" />
          <speciesReference constant="true" species="M_coa_c" stoichiometry="1" />
          <speciesReference constant="true" species="M_Rh3cit_c" stoichiometry="1" />
        </listOfProducts>
        <fbc:geneProductAssociation>
          <fbc:geneProductRef fbc:geneProduct="G_MA3342" />
        </fbc:geneProductAssociation>
      </reaction>
      <reaction fast="false" id="R_AKSCAL" name="AKSCAL" reversible="false" fbc:lowerFluxBound="cobra_0_bound" fbc:upperFluxBound="cobra_default_ub">
        <listOfReactants>
          <speciesReference constant="true" species="M_h2o_c" stoichiometry="1" />
          <speciesReference constant="true" species="M_accoa_c" stoichiometry="1" />
          <speciesReference constant="true" species="M_2ood_c" stoichiometry="1" />
        </listOfReactants>
        <listOfProducts>
          <speciesReference constant="true" species="M_glyc_R_c" stoichiometry="1" />
          <speciesReference constant="true" species="M_pmcoa_c" stoichiometry="1" />
        </listOfProducts>
      </reaction>
      <reaction fast="false" id="R_AKSDC" name="AKSDC" reversible="false" fbc:lowerFluxBound="cobra_0_bound" fbc:upperFluxBound="cobra_default_ub">
        <listOfReactants>
          <speciesReference constant="true" species="M_h_c" stoichiometry="1" />
          <speciesReference constant="true" species="M_2ood_c" stoichiometry="1" />
        </listOfReactants>
        <listOfProducts>
          <speciesReference constant="true" species="M_7ohp_c" stoichiometry="1" />
          <speciesReference constant="true" species="M_co2_c" stoichiometry="1" />
        </listOfProducts>
      </reaction>
      <reaction fast="false" id="R_ALACCBX" name="ALACCBX" reversible="false" fbc:lowerFluxBound="cobra_0_bound" fbc:upperFluxBound="cobra_default_ub">
        <listOfReactants>
          <speciesReference constant="true" species="M_pyr_c" stoichiometry="1" />
          <speciesReference constant="true" species="M_he2thpp_c" stoichiometry="1" />
        </listOfReactants>
        <listOfProducts>
          <speciesReference constant="true" species="M_alac_S_c" stoichiometry="1" />
          <speciesReference constant="true" species="M_thmpp_c" stoichiometry="1" />
        </listOfProducts>
        <fbc:geneProductAssociation>
          <fbc:and>
            <fbc:geneProductRef fbc:geneProduct="G_MA1354" />
            <fbc:geneProductRef fbc:geneProduct="G_MA1958" />
          </fbc:and>
        </fbc:geneProductAssociation>
      </reaction>
      <reaction fast="false" id="R_ALACt2r" name="ALACt2r" reversible="true" fbc:lowerFluxBound="cobra_default_lb" fbc:upperFluxBound="cobra_default_ub">
        <listOfReactants>
          <speciesReference constant="true" species="M_h_e" stoichiometry="1" />
          <speciesReference constant="true" species="M_alac_S_e" stoichiometry="1" />
        </listOfReactants>
        <listOfProducts>
          <speciesReference constant="true" species="M_alac_S_c" stoichiometry="1" />
          <speciesReference constant="true" species="M_h_c" stoichiometry="1" />
        </listOfProducts>
      </reaction>
      <reaction fast="false" id="R_ALATA_L" name="ALATA_L" reversible="true" fbc:lowerFluxBound="cobra_default_lb" fbc:upperFluxBound="cobra_default_ub">
        <listOfReactants>
          <speciesReference constant="true" species="M_akg_c" stoichiometry="1" />
          <speciesReference constant="true" species="M_ala_L_c" stoichiometry="1" />
        </listOfReactants>
        <listOfProducts>
          <speciesReference constant="true" species="M_glu_L_c" stoichiometry="1" />
          <speciesReference constant="true" species="M_pyr_c" stoichiometry="1" />
        </listOfProducts>
        <fbc:geneProductAssociation>
          <fbc:geneProductRef fbc:geneProduct="G_MA0636" />
        </fbc:geneProductAssociation>
      </reaction>
      <reaction fast="false" id="R_ALATRS" name="ALATRS" reversible="false" fbc:lowerFluxBound="cobra_0_bound" fbc:upperFluxBound="cobra_default_ub">
        <listOfReactants>
          <speciesReference constant="true" species="M_ala_L_c" stoichiometry="1" />
          <speciesReference constant="true" species="M_atp_c" stoichiometry="1" />
          <speciesReference constant="true" species="M_trnaala_c" stoichiometry="1" />
        </listOfReactants>
        <listOfProducts>
          <speciesReference constant="true" species="M_ppi_c" stoichiometry="1" />
          <speciesReference constant="true" species="M_alatrna_c" stoichiometry="1" />
          <speciesReference constant="true" species="M_amp_c" stoichiometry="1" />
        </listOfProducts>
        <fbc:geneProductAssociation>
          <fbc:geneProductRef fbc:geneProduct="G_MA0194" />
        </fbc:geneProductAssociation>
      </reaction>
      <reaction fast="false" id="R_ALAt4r" name="ALAt4r" reversible="true" fbc:lowerFluxBound="cobra_default_lb" fbc:upperFluxBound="cobra_default_ub">
        <listOfReactants>
          <speciesReference constant="true" species="M_ala_L_e" stoichiometry="1" />
          <speciesReference constant="true" species="M_na1_e" stoichiometry="1" />
        </listOfReactants>
        <listOfProducts>
          <speciesReference constant="true" species="M_na1_c" stoichiometry="1" />
          <speciesReference constant="true" species="M_ala_L_c" stoichiometry="1" />
        </listOfProducts>
        <fbc:geneProductAssociation>
          <fbc:geneProductRef fbc:geneProduct="G_MA2837" />
        </fbc:geneProductAssociation>
      </reaction>
      <reaction fast="false" id="R_ALCD19x" name="ALCD19x" reversible="false" fbc:lowerFluxBound="cobra_0_bound" fbc:upperFluxBound="cobra_default_ub">
        <listOfReactants>
          <speciesReference constant="true" species="M_nadph_c" stoichiometry="1" />
          <speciesReference constant="true" species="M_h_c" stoichiometry="1" />
          <speciesReference constant="true" species="M_glyald_c" stoichiometry="1" />
        </listOfReactants>
        <listOfProducts>
          <speciesReference constant="true" species="M_glyc_c" stoichiometry="1" />
          <speciesReference constant="true" species="M_nadp_c" stoichiometry="1" />
        </listOfProducts>
        <fbc:geneProductAssociation>
          <fbc:geneProductRef fbc:geneProduct="G_MA2630" />
        </fbc:geneProductAssociation>
      </reaction>
      <reaction fast="false" id="R_ALCD19y" name="ALCD19y" reversible="false" fbc:lowerFluxBound="cobra_0_bound" fbc:upperFluxBound="cobra_default_ub">
        <listOfReactants>
          <speciesReference constant="true" species="M_nadph_c" stoichiometry="1" />
          <speciesReference constant="true" species="M_h_c" stoichiometry="1" />
          <speciesReference constant="true" species="M_glyald_c" stoichiometry="1" />
        </listOfReactants>
        <listOfProducts>
          <speciesReference constant="true" species="M_glyc_c" stoichiometry="1" />
          <speciesReference constant="true" species="M_nadp_c" stoichiometry="1" />
        </listOfProducts>
        <fbc:geneProductAssociation>
          <fbc:or>
            <fbc:geneProductRef fbc:geneProduct="G_MA0403" />
            <fbc:geneProductRef fbc:geneProduct="G_MA1901" />
          </fbc:or>
        </fbc:geneProductAssociation>
      </reaction>
      <reaction fast="false" id="R_ALCD20x" name="ALCD20x" reversible="true" fbc:lowerFluxBound="cobra_default_lb" fbc:upperFluxBound="cobra_default_ub">
        <listOfReactants>
          <speciesReference constant="true" species="M_2ppoh_c" stoichiometry="1" />
          <speciesReference constant="true" species="M_nad_c" stoichiometry="1" />
        </listOfReactants>
        <listOfProducts>
          <speciesReference constant="true" species="M_h_c" stoichiometry="1" />
          <speciesReference constant="true" species="M_acetone_c" stoichiometry="1" />
          <speciesReference constant="true" species="M_nadh_c" stoichiometry="1" />
        </listOfProducts>
        <fbc:geneProductAssociation>
          <fbc:geneProductRef fbc:geneProduct="G_MA2630" />
        </fbc:geneProductAssociation>
      </reaction>
      <reaction fast="false" id="R_ALCD20y" name="ALCD20y" reversible="true" fbc:lowerFluxBound="cobra_default_lb" fbc:upperFluxBound="cobra_default_ub">
        <listOfReactants>
          <speciesReference constant="true" species="M_2ppoh_c" stoichiometry="1" />
          <speciesReference constant="true" species="M_nadp_c" stoichiometry="1" />
        </listOfReactants>
        <listOfProducts>
          <speciesReference constant="true" species="M_nadph_c" stoichiometry="1" />
          <speciesReference constant="true" species="M_h_c" stoichiometry="1" />
          <speciesReference constant="true" species="M_acetone_c" stoichiometry="1" />
        </listOfProducts>
        <fbc:geneProductAssociation>
          <fbc:or>
            <fbc:geneProductRef fbc:geneProduct="G_MA0403" />
            <fbc:geneProductRef fbc:geneProduct="G_MA1901" />
          </fbc:or>
        </fbc:geneProductAssociation>
      </reaction>
      <reaction fast="false" id="R_ALCD22_L_f420" name="ALCD22_L_f420_" reversible="true" fbc:lowerFluxBound="cobra_default_lb" fbc:upperFluxBound="cobra_default_ub">
        <listOfReactants>
          <speciesReference constant="true" species="M_lald_L_c" stoichiometry="1" />
          <speciesReference constant="true" species="M_h_c" stoichiometry="1" />
          <speciesReference constant="true" species="M_f420_2_c" stoichiometry="1" />
        </listOfReactants>
        <listOfProducts>
          <speciesReference constant="true" species="M_mthgxl_c" stoichiometry="1" />
          <speciesReference constant="true" species="M_f420_2h2_c" stoichiometry="1" />
        </listOfProducts>
      </reaction>
      <reaction fast="false" id="R_ALCD2x" name="ALCD2x" reversible="true" fbc:lowerFluxBound="cobra_default_lb" fbc:upperFluxBound="cobra_default_ub">
        <listOfReactants>
          <speciesReference constant="true" species="M_etoh_c" stoichiometry="1" />
          <speciesReference constant="true" species="M_nad_c" stoichiometry="1" />
        </listOfReactants>
        <listOfProducts>
          <speciesReference constant="true" species="M_h_c" stoichiometry="1" />
          <speciesReference constant="true" species="M_nadh_c" stoichiometry="1" />
          <speciesReference constant="true" species="M_acald_c" stoichiometry="1" />
        </listOfProducts>
        <fbc:geneProductAssociation>
          <fbc:geneProductRef fbc:geneProduct="G_MA2630" />
        </fbc:geneProductAssociation>
      </reaction>
      <reaction fast="false" id="R_ALCD2y" name="ALCD2y" reversible="true" fbc:lowerFluxBound="cobra_default_lb" fbc:upperFluxBound="cobra_default_ub">
        <listOfReactants>
          <speciesReference constant="true" species="M_etoh_c" stoichiometry="1" />
          <speciesReference constant="true" species="M_nadp_c" stoichiometry="1" />
        </listOfReactants>
        <listOfProducts>
          <speciesReference constant="true" species="M_nadph_c" stoichiometry="1" />
          <speciesReference constant="true" species="M_h_c" stoichiometry="1" />
          <speciesReference constant="true" species="M_acald_c" stoichiometry="1" />
        </listOfProducts>
        <fbc:geneProductAssociation>
          <fbc:or>
            <fbc:geneProductRef fbc:geneProduct="G_MA0403" />
            <fbc:geneProductRef fbc:geneProduct="G_MA1901" />
          </fbc:or>
        </fbc:geneProductAssociation>
      </reaction>
      <reaction fast="false" id="R_ALDD1" name="ALDD1" reversible="false" fbc:lowerFluxBound="cobra_0_bound" fbc:upperFluxBound="cobra_default_ub">
        <listOfReactants>
          <speciesReference constant="true" species="M_h2o_c" stoichiometry="1" />
          <speciesReference constant="true" species="M_fald_c" stoichiometry="1" />
          <speciesReference constant="true" species="M_nad_c" stoichiometry="1" />
        </listOfReactants>
        <listOfProducts>
          <speciesReference constant="true" species="M_h_c" stoichiometry="2" />
          <speciesReference constant="true" species="M_for_c" stoichiometry="1" />
          <speciesReference constant="true" species="M_nadh_c" stoichiometry="1" />
        </listOfProducts>
        <fbc:geneProductAssociation>
          <fbc:geneProductRef fbc:geneProduct="G_MA0417" />
        </fbc:geneProductAssociation>
      </reaction>
      <reaction fast="false" id="R_ALDD20x" name="ALDD20x" reversible="false" fbc:lowerFluxBound="cobra_0_bound" fbc:upperFluxBound="cobra_default_ub">
        <listOfReactants>
          <speciesReference constant="true" species="M_h2o_c" stoichiometry="1" />
          <speciesReference constant="true" species="M_id3acald_c" stoichiometry="1" />
          <speciesReference constant="true" species="M_nad_c" stoichiometry="1" />
        </listOfReactants>
        <listOfProducts>
          <speciesReference constant="true" species="M_h_c" stoichiometry="2" />
          <speciesReference constant="true" species="M_nadh_c" stoichiometry="1" />
          <speciesReference constant="true" species="M_ind3ac_c" stoichiometry="1" />
        </listOfProducts>
        <fbc:geneProductAssociation>
          <fbc:geneProductRef fbc:geneProduct="G_MA2860" />
        </fbc:geneProductAssociation>
      </reaction>
      <reaction fast="false" id="R_ALDD2x" name="ALDD2x" reversible="false" fbc:lowerFluxBound="cobra_0_bound" fbc:upperFluxBound="cobra_default_ub">
        <listOfReactants>
          <speciesReference constant="true" species="M_h2o_c" stoichiometry="1" />
          <speciesReference constant="true" species="M_nad_c" stoichiometry="1" />
          <speciesReference constant="true" species="M_acald_c" stoichiometry="1" />
        </listOfReactants>
        <listOfProducts>
          <speciesReference constant="true" species="M_ac_c" stoichiometry="1" />
          <speciesReference constant="true" species="M_h_c" stoichiometry="2" />
          <speciesReference constant="true" species="M_nadh_c" stoichiometry="1" />
        </listOfProducts>
        <fbc:geneProductAssociation>
          <fbc:geneProductRef fbc:geneProduct="G_MA2860" />
        </fbc:geneProductAssociation>
      </reaction>
      <reaction fast="false" id="R_ALDD31" name="ALDD31" reversible="false" fbc:lowerFluxBound="cobra_0_bound" fbc:upperFluxBound="cobra_default_ub">
        <listOfReactants>
          <speciesReference constant="true" species="M_h2o_c" stoichiometry="1" />
          <speciesReference constant="true" species="M_nad_c" stoichiometry="1" />
          <speciesReference constant="true" species="M_aacald_c" stoichiometry="1" />
        </listOfReactants>
        <listOfProducts>
          <speciesReference constant="true" species="M_h_c" stoichiometry="2" />
          <speciesReference constant="true" species="M_nadh_c" stoichiometry="1" />
          <speciesReference constant="true" species="M_gly_c" stoichiometry="1" />
        </listOfProducts>
        <fbc:geneProductAssociation>
          <fbc:geneProductRef fbc:geneProduct="G_MA2860" />
        </fbc:geneProductAssociation>
      </reaction>
      <reaction fast="false" id="R_ALKP" name="ALKP" reversible="false" fbc:lowerFluxBound="cobra_0_bound" fbc:upperFluxBound="cobra_default_ub">
        <listOfReactants>
          <speciesReference constant="true" species="M_h2o_c" stoichiometry="1" />
          <speciesReference constant="true" species="M_dhap_c" stoichiometry="1" />
        </listOfReactants>
        <listOfProducts>
          <speciesReference constant="true" species="M_pi_c" stoichiometry="1" />
          <speciesReference constant="true" species="M_dha_c" stoichiometry="1" />
        </listOfProducts>
        <fbc:geneProductAssociation>
          <fbc:geneProductRef fbc:geneProduct="G_MA4354" />
        </fbc:geneProductAssociation>
      </reaction>
      <reaction fast="false" id="R_ALR2_f420" name="ALR2_f420_" reversible="true" fbc:lowerFluxBound="cobra_default_lb" fbc:upperFluxBound="cobra_default_ub">
        <listOfReactants>
          <speciesReference constant="true" species="M_mthgxl_c" stoichiometry="1" />
          <speciesReference constant="true" species="M_f420_2h2_c" stoichiometry="1" />
        </listOfReactants>
        <listOfProducts>
          <speciesReference constant="true" species="M_h_c" stoichiometry="1" />
          <speciesReference constant="true" species="M_acetol_c" stoichiometry="1" />
          <speciesReference constant="true" species="M_f420_2_c" stoichiometry="1" />
        </listOfProducts>
        <fbc:geneProductAssociation>
          <fbc:or>
            <fbc:geneProductRef fbc:geneProduct="G_MA0422" />
            <fbc:geneProductRef fbc:geneProduct="G_MA2291" />
            <fbc:geneProductRef fbc:geneProduct="G_MA2292" />
            <fbc:geneProductRef fbc:geneProduct="G_MA2756" />
          </fbc:or>
        </fbc:geneProductAssociation>
      </reaction>
      <reaction fast="false" id="R_AMAOTr" name="AMAOTr" reversible="true" fbc:lowerFluxBound="cobra_default_lb" fbc:upperFluxBound="cobra_default_ub">
        <listOfReactants>
          <speciesReference constant="true" species="M_8aonn_c" stoichiometry="1" />
          <speciesReference constant="true" species="M_amet_c" stoichiometry="1" />
        </listOfReactants>
        <listOfProducts>
          <speciesReference constant="true" species="M_dann_c" stoichiometry="1" />
          <speciesReference constant="true" species="M_amob_c" stoichiometry="1" />
        </listOfProducts>
      </reaction>
      <reaction fast="false" id="R_AMPMS2" name="AMPMS2" reversible="false" fbc:lowerFluxBound="cobra_0_bound" fbc:upperFluxBound="cobra_default_ub">
        <listOfReactants>
          <speciesReference constant="true" species="M_h2o_c" stoichiometry="1" />
          <speciesReference constant="true" species="M_nad_c" stoichiometry="1" />
          <speciesReference constant="true" species="M_air_c" stoichiometry="1" />
        </listOfReactants>
        <listOfProducts>
          <speciesReference constant="true" species="M_for_c" stoichiometry="2" />
          <speciesReference constant="true" species="M_h_c" stoichiometry="3" />
          <speciesReference constant="true" species="M_4ampm_c" stoichiometry="1" />
          <speciesReference constant="true" species="M_nadh_c" stoichiometry="1" />
        </listOfProducts>
        <fbc:geneProductAssociation>
          <fbc:geneProductRef fbc:geneProduct="G_MA1790" />
        </fbc:geneProductAssociation>
      </reaction>
      <reaction fast="false" id="R_AMPTASECG" name="AMPTASECG" reversible="false" fbc:lowerFluxBound="cobra_0_bound" fbc:upperFluxBound="cobra_default_ub">
        <listOfReactants>
          <speciesReference constant="true" species="M_h2o_c" stoichiometry="1" />
          <speciesReference constant="true" species="M_cgly_c" stoichiometry="1" />
        </listOfReactants>
        <listOfProducts>
          <speciesReference constant="true" species="M_cys_L_c" stoichiometry="1" />
          <speciesReference constant="true" species="M_gly_c" stoichiometry="1" />
        </listOfProducts>
        <fbc:geneProductAssociation>
          <fbc:or>
            <fbc:geneProductRef fbc:geneProduct="G_MA1605" />
            <fbc:geneProductRef fbc:geneProduct="G_MA2653" />
          </fbc:or>
        </fbc:geneProductAssociation>
      </reaction>
      <reaction fast="false" id="R_ANPRT" name="ANPRT" reversible="true" fbc:lowerFluxBound="cobra_default_lb" fbc:upperFluxBound="cobra_default_ub">
        <listOfReactants>
          <speciesReference constant="true" species="M_ppi_c" stoichiometry="1" />
          <speciesReference constant="true" species="M_pran_c" stoichiometry="1" />
        </listOfReactants>
        <listOfProducts>
          <speciesReference constant="true" species="M_prpp_c" stoichiometry="1" />
          <speciesReference constant="true" species="M_anth_c" stoichiometry="1" />
        </listOfProducts>
        <fbc:geneProductAssociation>
          <fbc:geneProductRef fbc:geneProduct="G_MA2989" />
        </fbc:geneProductAssociation>
      </reaction>
      <reaction fast="false" id="R_ANS" name="ANS" reversible="false" fbc:lowerFluxBound="cobra_0_bound" fbc:upperFluxBound="cobra_default_ub">
        <listOfReactants>
          <speciesReference constant="true" species="M_gln_L_c" stoichiometry="1" />
          <speciesReference constant="true" species="M_chor_c" stoichiometry="1" />
        </listOfReactants>
        <listOfProducts>
          <speciesReference constant="true" species="M_pyr_c" stoichiometry="1" />
          <speciesReference constant="true" species="M_glu_L_c" stoichiometry="1" />
          <speciesReference constant="true" species="M_h_c" stoichiometry="1" />
          <speciesReference constant="true" species="M_anth_c" stoichiometry="1" />
        </listOfProducts>
        <fbc:geneProductAssociation>
          <fbc:and>
            <fbc:geneProductRef fbc:geneProduct="G_MA2986" />
            <fbc:geneProductRef fbc:geneProduct="G_MA2987" />
          </fbc:and>
        </fbc:geneProductAssociation>
      </reaction>
      <reaction fast="false" id="R_ANS2" name="ANS2" reversible="false" fbc:lowerFluxBound="cobra_0_bound" fbc:upperFluxBound="cobra_default_ub">
        <listOfReactants>
          <speciesReference constant="true" species="M_chor_c" stoichiometry="1" />
          <speciesReference constant="true" species="M_nh4_c" stoichiometry="1" />
        </listOfReactants>
        <listOfProducts>
          <speciesReference constant="true" species="M_pyr_c" stoichiometry="1" />
          <speciesReference constant="true" species="M_h2o_c" stoichiometry="1" />
          <speciesReference constant="true" species="M_h_c" stoichiometry="1" />
          <speciesReference constant="true" species="M_anth_c" stoichiometry="1" />
        </listOfProducts>
        <fbc:geneProductAssociation>
          <fbc:and>
            <fbc:geneProductRef fbc:geneProduct="G_MA2986" />
            <fbc:geneProductRef fbc:geneProduct="G_MA2987" />
          </fbc:and>
        </fbc:geneProductAssociation>
      </reaction>
      <reaction fast="false" id="R_AOXSr" name="AOXSr" reversible="true" fbc:lowerFluxBound="cobra_default_lb" fbc:upperFluxBound="cobra_default_ub">
        <listOfReactants>
          <speciesReference constant="true" species="M_ala_L_c" stoichiometry="1" />
          <speciesReference constant="true" species="M_h_c" stoichiometry="1" />
          <speciesReference constant="true" species="M_pmcoa_c" stoichiometry="1" />
        </listOfReactants>
        <listOfProducts>
          <speciesReference constant="true" species="M_co2_c" stoichiometry="1" />
          <speciesReference constant="true" species="M_coa_c" stoichiometry="1" />
          <speciesReference constant="true" species="M_8aonn_c" stoichiometry="1" />
        </listOfProducts>
      </reaction>
      <reaction fast="false" id="R_APAT2" name="APAT2" reversible="true" fbc:lowerFluxBound="cobra_default_lb" fbc:upperFluxBound="cobra_default_ub">
        <listOfReactants>
          <speciesReference constant="true" species="M_ala_B_c" stoichiometry="1" />
          <speciesReference constant="true" species="M_akg_c" stoichiometry="1" />
        </listOfReactants>
        <listOfProducts>
          <speciesReference constant="true" species="M_glu_L_c" stoichiometry="1" />
          <speciesReference constant="true" species="M_msa_c" stoichiometry="1" />
        </listOfProducts>
        <fbc:geneProductAssociation>
          <fbc:geneProductRef fbc:geneProduct="G_MA2859" />
        </fbc:geneProductAssociation>
      </reaction>
      <reaction fast="false" id="R_APPLP" name="APPLP" reversible="false" fbc:lowerFluxBound="cobra_0_bound" fbc:upperFluxBound="cobra_default_ub">
        <listOfReactants>
          <speciesReference constant="true" species="M_atp_c" stoichiometry="1" />
          <speciesReference constant="true" species="M_appl_c" stoichiometry="1" />
        </listOfReactants>
        <listOfProducts>
          <speciesReference constant="true" species="M_applp_c" stoichiometry="1" />
          <speciesReference constant="true" species="M_h_c" stoichiometry="1" />
          <speciesReference constant="true" species="M_adp_c" stoichiometry="1" />
        </listOfProducts>
        <fbc:geneProductAssociation>
          <fbc:geneProductRef fbc:geneProduct="G_MA0940" />
        </fbc:geneProductAssociation>
      </reaction>
      <reaction fast="false" id="R_ARGDC" name="ARGDC" reversible="false" fbc:lowerFluxBound="cobra_0_bound" fbc:upperFluxBound="cobra_default_ub">
        <listOfReactants>
          <speciesReference constant="true" species="M_arg_L_c" stoichiometry="1" />
          <speciesReference constant="true" species="M_h_c" stoichiometry="1" />
        </listOfReactants>
        <listOfProducts>
          <speciesReference constant="true" species="M_agm_c" stoichiometry="1" />
          <speciesReference constant="true" species="M_co2_c" stoichiometry="1" />
        </listOfProducts>
        <fbc:geneProductAssociation>
          <fbc:or>
            <fbc:geneProductRef fbc:geneProduct="G_MA3012" />
            <fbc:geneProductRef fbc:geneProduct="G_MA3496" />
          </fbc:or>
        </fbc:geneProductAssociation>
      </reaction>
      <reaction fast="false" id="R_ARGDr" name="ARGDr" reversible="true" fbc:lowerFluxBound="cobra_default_lb" fbc:upperFluxBound="cobra_default_ub">
        <listOfReactants>
          <speciesReference constant="true" species="M_h2o_c" stoichiometry="1" />
          <speciesReference constant="true" species="M_arg_L_c" stoichiometry="1" />
        </listOfReactants>
        <listOfProducts>
          <speciesReference constant="true" species="M_citr_L_c" stoichiometry="1" />
          <speciesReference constant="true" species="M_nh4_c" stoichiometry="1" />
        </listOfProducts>
        <fbc:geneProductAssociation>
          <fbc:geneProductRef fbc:geneProduct="G_MA0792" />
        </fbc:geneProductAssociation>
      </reaction>
      <reaction fast="false" id="R_ARGSL" name="ARGSL" reversible="true" fbc:lowerFluxBound="cobra_default_lb" fbc:upperFluxBound="cobra_default_ub">
        <listOfReactants>
          <speciesReference constant="true" species="M_argsuc_c" stoichiometry="1" />
        </listOfReactants>
        <listOfProducts>
          <speciesReference constant="true" species="M_fum_c" stoichiometry="1" />
          <speciesReference constant="true" species="M_arg_L_c" stoichiometry="1" />
        </listOfProducts>
        <fbc:geneProductAssociation>
          <fbc:geneProductRef fbc:geneProduct="G_MA1318" />
        </fbc:geneProductAssociation>
      </reaction>
      <reaction fast="false" id="R_ARGSS" name="ARGSS" reversible="false" fbc:lowerFluxBound="cobra_0_bound" fbc:upperFluxBound="cobra_default_ub">
        <listOfReactants>
          <speciesReference constant="true" species="M_citr_L_c" stoichiometry="1" />
          <speciesReference constant="true" species="M_atp_c" stoichiometry="1" />
          <speciesReference constant="true" species="M_asp_L_c" stoichiometry="1" />
        </listOfReactants>
        <listOfProducts>
          <speciesReference constant="true" species="M_ppi_c" stoichiometry="1" />
          <speciesReference constant="true" species="M_h_c" stoichiometry="1" />
          <speciesReference constant="true" species="M_argsuc_c" stoichiometry="1" />
          <speciesReference constant="true" species="M_amp_c" stoichiometry="1" />
        </listOfProducts>
        <fbc:geneProductAssociation>
          <fbc:geneProductRef fbc:geneProduct="G_MA2142" />
        </fbc:geneProductAssociation>
      </reaction>
      <reaction fast="false" id="R_ARGTRS" name="ARGTRS" reversible="false" fbc:lowerFluxBound="cobra_0_bound" fbc:upperFluxBound="cobra_default_ub">
        <listOfReactants>
          <speciesReference constant="true" species="M_arg_L_c" stoichiometry="1" />
          <speciesReference constant="true" species="M_atp_c" stoichiometry="1" />
          <speciesReference constant="true" species="M_trnaarg_c" stoichiometry="1" />
        </listOfReactants>
        <listOfProducts>
          <speciesReference constant="true" species="M_ppi_c" stoichiometry="1" />
          <speciesReference constant="true" species="M_argtrna_c" stoichiometry="1" />
          <speciesReference constant="true" species="M_amp_c" stoichiometry="1" />
        </listOfProducts>
        <fbc:geneProductAssociation>
          <fbc:geneProductRef fbc:geneProduct="G_MA0043" />
        </fbc:geneProductAssociation>
      </reaction>
      <reaction fast="false" id="R_ASADi" name="ASADi" reversible="false" fbc:lowerFluxBound="cobra_0_bound" fbc:upperFluxBound="cobra_default_ub">
        <listOfReactants>
          <speciesReference constant="true" species="M_h_c" stoichiometry="1" />
          <speciesReference constant="true" species="M_nadph_c" stoichiometry="1" />
          <speciesReference constant="true" species="M_4pasp_c" stoichiometry="1" />
        </listOfReactants>
        <listOfProducts>
          <speciesReference constant="true" species="M_pi_c" stoichiometry="1" />
          <speciesReference constant="true" species="M_nadp_c" stoichiometry="1" />
          <speciesReference constant="true" species="M_aspsa_c" stoichiometry="1" />
        </listOfProducts>
        <fbc:geneProductAssociation>
          <fbc:geneProductRef fbc:geneProduct="G_MA0430" />
        </fbc:geneProductAssociation>
      </reaction>
      <reaction fast="false" id="R_ASD" name="ASD" reversible="false" fbc:lowerFluxBound="cobra_0_bound" fbc:upperFluxBound="cobra_default_ub">
        <listOfReactants>
          <speciesReference constant="true" species="M_h_c" stoichiometry="1" />
          <speciesReference constant="true" species="M_dpgps_c" stoichiometry="1" />
        </listOfReactants>
        <listOfProducts>
          <speciesReference constant="true" species="M_co2_c" stoichiometry="1" />
          <speciesReference constant="true" species="M_dpgpe_c" stoichiometry="1" />
        </listOfProducts>
        <fbc:geneProductAssociation>
          <fbc:geneProductRef fbc:geneProduct="G_MA0115" />
        </fbc:geneProductAssociation>
      </reaction>
      <reaction fast="false" id="R_ASNN" name="ASNN" reversible="false" fbc:lowerFluxBound="cobra_0_bound" fbc:upperFluxBound="cobra_default_ub">
        <listOfReactants>
          <speciesReference constant="true" species="M_asn_L_c" stoichiometry="1" />
          <speciesReference constant="true" species="M_h2o_c" stoichiometry="1" />
        </listOfReactants>
        <listOfProducts>
          <speciesReference constant="true" species="M_asp_L_c" stoichiometry="1" />
          <speciesReference constant="true" species="M_nh4_c" stoichiometry="1" />
        </listOfProducts>
        <fbc:geneProductAssociation>
          <fbc:geneProductRef fbc:geneProduct="G_MA1317" />
        </fbc:geneProductAssociation>
      </reaction>
      <reaction fast="false" id="R_ASNS1" name="ASNS1" reversible="false" fbc:lowerFluxBound="cobra_0_bound" fbc:upperFluxBound="cobra_default_ub">
        <listOfReactants>
          <speciesReference constant="true" species="M_h2o_c" stoichiometry="1" />
          <speciesReference constant="true" species="M_gln_L_c" stoichiometry="1" />
          <speciesReference constant="true" species="M_atp_c" stoichiometry="1" />
          <speciesReference constant="true" species="M_asp_L_c" stoichiometry="1" />
        </listOfReactants>
        <listOfProducts>
          <speciesReference constant="true" species="M_glu_L_c" stoichiometry="1" />
          <speciesReference constant="true" species="M_asn_L_c" stoichiometry="1" />
          <speciesReference constant="true" species="M_h_c" stoichiometry="1" />
          <speciesReference constant="true" species="M_ppi_c" stoichiometry="1" />
          <speciesReference constant="true" species="M_amp_c" stoichiometry="1" />
        </listOfProducts>
        <fbc:geneProductAssociation>
          <fbc:or>
            <fbc:geneProductRef fbc:geneProduct="G_MA0051" />
            <fbc:geneProductRef fbc:geneProduct="G_MA1966" />
          </fbc:or>
        </fbc:geneProductAssociation>
      </reaction>
      <reaction fast="false" id="R_ASNTRS2_1" name="ASNTRS2-1" reversible="false" fbc:lowerFluxBound="cobra_0_bound" fbc:upperFluxBound="cobra_default_ub">
        <listOfReactants>
          <speciesReference constant="true" species="M_trnaasn_c" stoichiometry="1" />
          <speciesReference constant="true" species="M_atp_c" stoichiometry="1" />
          <speciesReference constant="true" species="M_asp_L_c" stoichiometry="1" />
        </listOfReactants>
        <listOfProducts>
          <speciesReference constant="true" species="M_ppi_c" stoichiometry="1" />
          <speciesReference constant="true" species="M_asntrna_asp__c" stoichiometry="1" />
          <speciesReference constant="true" species="M_amp_c" stoichiometry="1" />
        </listOfProducts>
        <fbc:geneProductAssociation>
          <fbc:geneProductRef fbc:geneProduct="G_MA1684" />
        </fbc:geneProductAssociation>
      </reaction>
      <reaction fast="false" id="R_ASNTRS2_2" name="ASNTRS2-2" reversible="false" fbc:lowerFluxBound="cobra_0_bound" fbc:upperFluxBound="cobra_default_ub">
        <listOfReactants>
          <speciesReference constant="true" species="M_h2o_c" stoichiometry="1" />
          <speciesReference constant="true" species="M_gln_L_c" stoichiometry="1" />
          <speciesReference constant="true" species="M_asntrna_asp__c" stoichiometry="1" />
          <speciesReference constant="true" species="M_atp_c" stoichiometry="1" />
        </listOfReactants>
        <listOfProducts>
          <speciesReference constant="true" species="M_glu_L_c" stoichiometry="1" />
          <speciesReference constant="true" species="M_pi_c" stoichiometry="1" />
          <speciesReference constant="true" species="M_asntrna_c" stoichiometry="1" />
          <speciesReference constant="true" species="M_h_c" stoichiometry="1" />
          <speciesReference constant="true" species="M_adp_c" stoichiometry="1" />
        </listOfProducts>
        <fbc:geneProductAssociation>
          <fbc:and>
            <fbc:geneProductRef fbc:geneProduct="G_MA4522" />
            <fbc:geneProductRef fbc:geneProduct="G_MA4523" />
            <fbc:geneProductRef fbc:geneProduct="G_MA4524" />
          </fbc:and>
        </fbc:geneProductAssociation>
      </reaction>
      <reaction fast="false" id="R_ASP1DC" name="ASP1DC" reversible="false" fbc:lowerFluxBound="cobra_0_bound" fbc:upperFluxBound="cobra_default_ub">
        <listOfReactants>
          <speciesReference constant="true" species="M_h_c" stoichiometry="1" />
          <speciesReference constant="true" species="M_asp_L_c" stoichiometry="1" />
        </listOfReactants>
        <listOfProducts>
          <speciesReference constant="true" species="M_ala_B_c" stoichiometry="1" />
          <speciesReference constant="true" species="M_co2_c" stoichiometry="1" />
        </listOfProducts>
        <fbc:geneProductAssociation>
          <fbc:geneProductRef fbc:geneProduct="G_MA1949" />
        </fbc:geneProductAssociation>
      </reaction>
      <reaction fast="false" id="R_ASPCT" name="ASPCT" reversible="false" fbc:lowerFluxBound="cobra_0_bound" fbc:upperFluxBound="cobra_default_ub">
        <listOfReactants>
          <speciesReference constant="true" species="M_cbp_c" stoichiometry="1" />
          <speciesReference constant="true" species="M_asp_L_c" stoichiometry="1" />
        </listOfReactants>
        <listOfProducts>
          <speciesReference constant="true" species="M_pi_c" stoichiometry="1" />
          <speciesReference constant="true" species="M_h_c" stoichiometry="1" />
          <speciesReference constant="true" species="M_cbasp_c" stoichiometry="1" />
        </listOfProducts>
        <fbc:geneProductAssociation>
          <fbc:and>
            <fbc:geneProductRef fbc:geneProduct="G_MA4501" />
            <fbc:geneProductRef fbc:geneProduct="G_MA4502" />
          </fbc:and>
        </fbc:geneProductAssociation>
      </reaction>
      <reaction fast="false" id="R_ASPKi" name="ASPKi" reversible="true" fbc:lowerFluxBound="cobra_default_lb" fbc:upperFluxBound="cobra_default_ub">
        <listOfReactants>
          <speciesReference constant="true" species="M_atp_c" stoichiometry="1" />
          <speciesReference constant="true" species="M_asp_L_c" stoichiometry="1" />
        </listOfReactants>
        <listOfProducts>
          <speciesReference constant="true" species="M_4pasp_c" stoichiometry="1" />
          <speciesReference constant="true" species="M_adp_c" stoichiometry="1" />
        </listOfProducts>
        <fbc:geneProductAssociation>
          <fbc:geneProductRef fbc:geneProduct="G_MA0131" />
        </fbc:geneProductAssociation>
      </reaction>
      <reaction fast="false" id="R_ASPO2x" name="ASPO2x" reversible="false" fbc:lowerFluxBound="cobra_0_bound" fbc:upperFluxBound="cobra_default_ub">
        <listOfReactants>
          <speciesReference constant="true" species="M_nad_c" stoichiometry="1" />
          <speciesReference constant="true" species="M_asp_L_c" stoichiometry="1" />
        </listOfReactants>
        <listOfProducts>
          <speciesReference constant="true" species="M_h_c" stoichiometry="1" />
          <speciesReference constant="true" species="M_iasp_c" stoichiometry="1" />
          <speciesReference constant="true" species="M_nadh_c" stoichiometry="1" />
        </listOfProducts>
        <fbc:geneProductAssociation>
          <fbc:geneProductRef fbc:geneProduct="G_MA0958" />
        </fbc:geneProductAssociation>
      </reaction>
      <reaction fast="false" id="R_ASPO2y" name="ASPO2y" reversible="false" fbc:lowerFluxBound="cobra_0_bound" fbc:upperFluxBound="cobra_default_ub">
        <listOfReactants>
          <speciesReference constant="true" species="M_nadp_c" stoichiometry="1" />
          <speciesReference constant="true" species="M_asp_L_c" stoichiometry="1" />
        </listOfReactants>
        <listOfProducts>
          <speciesReference constant="true" species="M_nadph_c" stoichiometry="1" />
          <speciesReference constant="true" species="M_h_c" stoichiometry="1" />
          <speciesReference constant="true" species="M_iasp_c" stoichiometry="1" />
        </listOfProducts>
        <fbc:geneProductAssociation>
          <fbc:geneProductRef fbc:geneProduct="G_MA0958" />
        </fbc:geneProductAssociation>
      </reaction>
      <reaction fast="false" id="R_ASPTA" name="ASPTA" reversible="true" fbc:lowerFluxBound="cobra_default_lb" fbc:upperFluxBound="cobra_default_ub">
        <listOfReactants>
          <speciesReference constant="true" species="M_akg_c" stoichiometry="1" />
          <speciesReference constant="true" species="M_asp_L_c" stoichiometry="1" />
        </listOfReactants>
        <listOfProducts>
          <speciesReference constant="true" species="M_glu_L_c" stoichiometry="1" />
          <speciesReference constant="true" species="M_oaa_c" stoichiometry="1" />
        </listOfProducts>
        <fbc:geneProductAssociation>
          <fbc:or>
            <fbc:geneProductRef fbc:geneProduct="G_MA0636" />
            <fbc:geneProductRef fbc:geneProduct="G_MA1385" />
            <fbc:geneProductRef fbc:geneProduct="G_MA1819" />
          </fbc:or>
        </fbc:geneProductAssociation>
      </reaction>
      <reaction fast="false" id="R_ASPTRS" name="ASPTRS" reversible="false" fbc:lowerFluxBound="cobra_0_bound" fbc:upperFluxBound="cobra_default_ub">
        <listOfReactants>
          <speciesReference constant="true" species="M_trnaasp_c" stoichiometry="1" />
          <speciesReference constant="true" species="M_atp_c" stoichiometry="1" />
          <speciesReference constant="true" species="M_asp_L_c" stoichiometry="1" />
        </listOfReactants>
        <listOfProducts>
          <speciesReference constant="true" species="M_asptrna_c" stoichiometry="1" />
          <speciesReference constant="true" species="M_ppi_c" stoichiometry="1" />
          <speciesReference constant="true" species="M_amp_c" stoichiometry="1" />
        </listOfProducts>
        <fbc:geneProductAssociation>
          <fbc:geneProductRef fbc:geneProduct="G_MA1684" />
        </fbc:geneProductAssociation>
      </reaction>
      <reaction fast="false" id="R_ATGH" name="ATGH" reversible="false" fbc:lowerFluxBound="cobra_0_bound" fbc:upperFluxBound="cobra_default_ub">
        <listOfReactants>
          <speciesReference constant="true" species="M_nadph_c" stoichiometry="8" />
          <speciesReference constant="true" species="M_h_c" stoichiometry="8" />
          <speciesReference constant="true" species="M_dggpg_c" stoichiometry="1" />
        </listOfReactants>
        <listOfProducts>
          <speciesReference constant="true" species="M_dpgpg_c" stoichiometry="1" />
          <speciesReference constant="true" species="M_nadp_c" stoichiometry="8" />
        </listOfProducts>
        <fbc:geneProductAssociation>
          <fbc:or>
            <fbc:geneProductRef fbc:geneProduct="G_MA0691" />
            <fbc:geneProductRef fbc:geneProduct="G_MA0692" />
            <fbc:geneProductRef fbc:geneProduct="G_MA1484" />
          </fbc:or>
        </fbc:geneProductAssociation>
      </reaction>
      <reaction fast="false" id="R_ATIH" name="ATIH" reversible="false" fbc:lowerFluxBound="cobra_0_bound" fbc:upperFluxBound="cobra_default_ub">
        <listOfReactants>
          <speciesReference constant="true" species="M_nadph_c" stoichiometry="8" />
          <speciesReference constant="true" species="M_h_c" stoichiometry="8" />
          <speciesReference constant="true" species="M_dggpi_c" stoichiometry="1" />
        </listOfReactants>
        <listOfProducts>
          <speciesReference constant="true" species="M_dpgpi_c" stoichiometry="1" />
          <speciesReference constant="true" species="M_nadp_c" stoichiometry="8" />
        </listOfProducts>
        <fbc:geneProductAssociation>
          <fbc:or>
            <fbc:geneProductRef fbc:geneProduct="G_MA0691" />
            <fbc:geneProductRef fbc:geneProduct="G_MA0692" />
            <fbc:geneProductRef fbc:geneProduct="G_MA1484" />
          </fbc:or>
        </fbc:geneProductAssociation>
      </reaction>
      <reaction fast="false" id="R_ATPFORTRX" name="ATPFORTRX" reversible="false" fbc:lowerFluxBound="cobra_0_bound" fbc:upperFluxBound="cobra_default_ub">
        <listOfReactants>
          <speciesReference constant="true" species="M_atp_c" stoichiometry="1" />
          <speciesReference constant="true" species="M_for_c" stoichiometry="1" />
          <speciesReference constant="true" species="M_aicar_c" stoichiometry="1" />
        </listOfReactants>
        <listOfProducts>
          <speciesReference constant="true" species="M_pi_c" stoichiometry="1" />
          <speciesReference constant="true" species="M_adp_c" stoichiometry="1" />
          <speciesReference constant="true" species="M_fprica_c" stoichiometry="1" />
        </listOfProducts>
        <fbc:geneProductAssociation>
          <fbc:or>
            <fbc:geneProductRef fbc:geneProduct="G_MA0206" />
            <fbc:geneProductRef fbc:geneProduct="G_MA3689" />
          </fbc:or>
        </fbc:geneProductAssociation>
      </reaction>
      <reaction fast="false" id="R_ATPHs" name="ATPHs" reversible="false" fbc:lowerFluxBound="cobra_0_bound" fbc:upperFluxBound="cobra_default_ub">
        <listOfReactants>
          <speciesReference constant="true" species="M_h2o_c" stoichiometry="1" />
          <speciesReference constant="true" species="M_h_c" stoichiometry="1" />
          <speciesReference constant="true" species="M_atp_c" stoichiometry="1" />
        </listOfReactants>
        <listOfProducts>
          <speciesReference constant="true" species="M_itp_c" stoichiometry="1" />
          <speciesReference constant="true" species="M_nh4_c" stoichiometry="1" />
        </listOfProducts>
      </reaction>
      <reaction fast="false" id="R_ATPM" name="ATPM" reversible="false" fbc:lowerFluxBound="R_ATPM_lower_bound" fbc:upperFluxBound="cobra_default_ub">
        <listOfReactants>
          <speciesReference constant="true" species="M_h2o_c" stoichiometry="1" />
          <speciesReference constant="true" species="M_atp_c" stoichiometry="1" />
        </listOfReactants>
        <listOfProducts>
          <speciesReference constant="true" species="M_pi_c" stoichiometry="1" />
          <speciesReference constant="true" species="M_h_c" stoichiometry="1" />
          <speciesReference constant="true" species="M_adp_c" stoichiometry="1" />
        </listOfProducts>
        <fbc:geneProductAssociation>
          <fbc:geneProductRef fbc:geneProduct="G_MA3706" />
        </fbc:geneProductAssociation>
      </reaction>
      <reaction fast="false" id="R_ATPPRT" name="ATPPRT" reversible="true" fbc:lowerFluxBound="cobra_default_lb" fbc:upperFluxBound="cobra_default_ub">
        <listOfReactants>
          <speciesReference constant="true" species="M_ppi_c" stoichiometry="1" />
          <speciesReference constant="true" species="M_prbatp_c" stoichiometry="1" />
        </listOfReactants>
        <listOfProducts>
          <speciesReference constant="true" species="M_prpp_c" stoichiometry="1" />
          <speciesReference constant="true" species="M_atp_c" stoichiometry="1" />
        </listOfProducts>
        <fbc:geneProductAssociation>
          <fbc:geneProductRef fbc:geneProduct="G_MA0217" />
        </fbc:geneProductAssociation>
      </reaction>
      <reaction fast="false" id="R_ATPS1" name="ATPS1" reversible="false" fbc:lowerFluxBound="cobra_0_bound" fbc:upperFluxBound="cobra_default_ub">
        <listOfReactants>
          <speciesReference constant="true" species="M_h2o_c" stoichiometry="1" />
          <speciesReference constant="true" species="M_h_c" stoichiometry="1" />
          <speciesReference constant="true" species="M_atp_c" stoichiometry="1" />
        </listOfReactants>
        <listOfProducts>
          <speciesReference constant="true" species="M_pi_c" stoichiometry="1" />
          <speciesReference constant="true" species="M_adp_c" stoichiometry="1" />
          <speciesReference constant="true" species="M_h_e" stoichiometry="2" />
        </listOfProducts>
        <fbc:geneProductAssociation>
          <fbc:or>
            <fbc:geneProductRef fbc:geneProduct="G_MA1678" />
            <fbc:geneProductRef fbc:geneProduct="G_MA2833" />
          </fbc:or>
        </fbc:geneProductAssociation>
      </reaction>
      <reaction fast="false" id="R_ATPS4r" name="ATPS4r" reversible="true" fbc:lowerFluxBound="cobra_default_lb" fbc:upperFluxBound="cobra_default_ub">
        <listOfReactants>
          <speciesReference constant="true" species="M_pi_c" stoichiometry="1" />
          <speciesReference constant="true" species="M_adp_c" stoichiometry="1" />
          <speciesReference constant="true" species="M_h_e" stoichiometry="4" />
        </listOfReactants>
        <listOfProducts>
          <speciesReference constant="true" species="M_h2o_c" stoichiometry="1" />
          <speciesReference constant="true" species="M_h_c" stoichiometry="3" />
          <speciesReference constant="true" species="M_atp_c" stoichiometry="1" />
        </listOfProducts>
        <fbc:geneProductAssociation>
          <fbc:and>
            <fbc:geneProductRef fbc:geneProduct="G_MA4152" />
            <fbc:geneProductRef fbc:geneProduct="G_MA4153" />
            <fbc:geneProductRef fbc:geneProduct="G_MA4154" />
            <fbc:geneProductRef fbc:geneProduct="G_MA4155" />
            <fbc:geneProductRef fbc:geneProduct="G_MA4156" />
            <fbc:geneProductRef fbc:geneProduct="G_MA4157" />
            <fbc:geneProductRef fbc:geneProduct="G_MA4158" />
            <fbc:geneProductRef fbc:geneProduct="G_MA4159" />
            <fbc:geneProductRef fbc:geneProduct="G_MA4160" />
          </fbc:and>
        </fbc:geneProductAssociation>
      </reaction>
      <reaction fast="false" id="R_ATSH" name="ATSH" reversible="false" fbc:lowerFluxBound="cobra_0_bound" fbc:upperFluxBound="cobra_default_ub">
        <listOfReactants>
          <speciesReference constant="true" species="M_nadph_c" stoichiometry="8" />
          <speciesReference constant="true" species="M_h_c" stoichiometry="8" />
          <speciesReference constant="true" species="M_dgggps_c" stoichiometry="1" />
        </listOfReactants>
        <listOfProducts>
          <speciesReference constant="true" species="M_nadp_c" stoichiometry="8" />
          <speciesReference constant="true" species="M_dpgps_c" stoichiometry="1" />
        </listOfProducts>
        <fbc:geneProductAssociation>
          <fbc:or>
            <fbc:geneProductRef fbc:geneProduct="G_MA0691" />
            <fbc:geneProductRef fbc:geneProduct="G_MA0692" />
            <fbc:geneProductRef fbc:geneProduct="G_MA1484" />
          </fbc:or>
        </fbc:geneProductAssociation>
      </reaction>
      <reaction fast="false" id="R_BACCL" name="BACCL" reversible="false" fbc:lowerFluxBound="cobra_0_bound" fbc:upperFluxBound="cobra_default_ub">
        <listOfReactants>
          <speciesReference constant="true" species="M_btn_c" stoichiometry="1" />
          <speciesReference constant="true" species="M_h_c" stoichiometry="1" />
          <speciesReference constant="true" species="M_atp_c" stoichiometry="1" />
        </listOfReactants>
        <listOfProducts>
          <speciesReference constant="true" species="M_ppi_c" stoichiometry="1" />
          <speciesReference constant="true" species="M_btamp_c" stoichiometry="1" />
        </listOfProducts>
        <fbc:geneProductAssociation>
          <fbc:geneProductRef fbc:geneProduct="G_MA0676" />
        </fbc:geneProductAssociation>
      </reaction>
      <reaction fast="false" id="R_BAMPPALDOX" name="BAMPPALDOX" reversible="false" fbc:lowerFluxBound="cobra_0_bound" fbc:upperFluxBound="cobra_default_ub">
        <listOfReactants>
          <speciesReference constant="true" species="M_h2o_c" stoichiometry="1" />
          <speciesReference constant="true" species="M_bamppald_c" stoichiometry="1" />
          <speciesReference constant="true" species="M_nad_c" stoichiometry="1" />
        </listOfReactants>
        <listOfProducts>
          <speciesReference constant="true" species="M_ala_B_c" stoichiometry="1" />
          <speciesReference constant="true" species="M_h_c" stoichiometry="2" />
          <speciesReference constant="true" species="M_nadh_c" stoichiometry="1" />
        </listOfProducts>
        <fbc:geneProductAssociation>
          <fbc:geneProductRef fbc:geneProduct="G_MA2860" />
        </fbc:geneProductAssociation>
      </reaction>
      <reaction fast="false" id="R_BLAT" name="BLAT" reversible="false" fbc:lowerFluxBound="cobra_0_bound" fbc:upperFluxBound="cobra_default_ub">
        <listOfReactants>
          <speciesReference constant="true" species="M_accoa_c" stoichiometry="1" />
          <speciesReference constant="true" species="M_36dahx_c" stoichiometry="1" />
        </listOfReactants>
        <listOfProducts>
          <speciesReference constant="true" species="M_h_c" stoichiometry="1" />
          <speciesReference constant="true" species="M_nabl_c" stoichiometry="1" />
          <speciesReference constant="true" species="M_coa_c" stoichiometry="1" />
        </listOfProducts>
        <fbc:geneProductAssociation>
          <fbc:geneProductRef fbc:geneProduct="G_MA3978" />
        </fbc:geneProductAssociation>
      </reaction>
      <reaction fast="false" id="R_BMt" name="BMt" reversible="false" fbc:lowerFluxBound="cobra_0_bound" fbc:upperFluxBound="cobra_default_ub">
        <listOfReactants>
          <speciesReference constant="true" species="M_biomass_met_c" stoichiometry="1" />
        </listOfReactants>
        <listOfProducts>
          <speciesReference constant="true" species="M_biomass_met_e" stoichiometry="1" />
        </listOfProducts>
      </reaction>
      <reaction fast="false" id="R_BRFAPS" name="BRFAPS" reversible="false" fbc:lowerFluxBound="cobra_0_bound" fbc:upperFluxBound="cobra_default_ub">
        <listOfReactants>
          <speciesReference constant="true" species="M_prpp_c" stoichiometry="1" />
          <speciesReference constant="true" species="M_h_c" stoichiometry="1" />
          <speciesReference constant="true" species="M_4abz_c" stoichiometry="1" />
        </listOfReactants>
        <listOfProducts>
          <speciesReference constant="true" species="M_ppi_c" stoichiometry="1" />
          <speciesReference constant="true" species="M_co2_c" stoichiometry="1" />
          <speciesReference constant="true" species="M_Brfap_c" stoichiometry="1" />
        </listOfProducts>
        <fbc:geneProductAssociation>
          <fbc:or>
            <fbc:geneProductRef fbc:geneProduct="G_MA0339" />
            <fbc:geneProductRef fbc:geneProduct="G_MA4006" />
          </fbc:or>
        </fbc:geneProductAssociation>
      </reaction>
      <reaction fast="false" id="R_BSPRR" name="BSPRR" reversible="false" fbc:lowerFluxBound="cobra_0_bound" fbc:upperFluxBound="cobra_default_ub">
        <listOfReactants>
          <speciesReference constant="true" species="M_fe2_c" stoichiometry="2" />
          <speciesReference constant="true" species="M_h2s_c" stoichiometry="2" />
          <speciesReference constant="true" species="M_fdox_c" stoichiometry="2" />
          <speciesReference constant="true" species="M_btnp_c" stoichiometry="1" />
        </listOfReactants>
        <listOfProducts>
          <speciesReference constant="true" species="M_fdred_c" stoichiometry="2" />
          <speciesReference constant="true" species="M_h_c" stoichiometry="4" />
          <speciesReference constant="true" species="M_btnp_s2_c" stoichiometry="1" />
        </listOfProducts>
      </reaction>
      <reaction fast="false" id="R_BTNabc" name="BTNabc" reversible="false" fbc:lowerFluxBound="cobra_0_bound" fbc:upperFluxBound="cobra_default_ub">
        <listOfReactants>
          <speciesReference constant="true" species="M_h2o_c" stoichiometry="1" />
          <speciesReference constant="true" species="M_atp_c" stoichiometry="1" />
          <speciesReference constant="true" species="M_btn_e" stoichiometry="1" />
        </listOfReactants>
        <listOfProducts>
          <speciesReference constant="true" species="M_btn_c" stoichiometry="1" />
          <speciesReference constant="true" species="M_h_c" stoichiometry="1" />
          <speciesReference constant="true" species="M_adp_c" stoichiometry="1" />
          <speciesReference constant="true" species="M_pi_c" stoichiometry="1" />
        </listOfProducts>
        <fbc:geneProductAssociation>
          <fbc:and>
            <fbc:geneProductRef fbc:geneProduct="G_MA4340" />
            <fbc:or>
              <fbc:geneProductRef fbc:geneProduct="G_MA4341" />
              <fbc:geneProductRef fbc:geneProduct="G_MA4342" />
            </fbc:or>
            <fbc:geneProductRef fbc:geneProduct="G_MA4343" />
          </fbc:and>
        </fbc:geneProductAssociation>
      </reaction>
      <reaction fast="false" id="R_BTNt2i" name="BTNt2i" reversible="true" fbc:lowerFluxBound="cobra_default_lb" fbc:upperFluxBound="cobra_default_ub">
        <listOfReactants>
          <speciesReference constant="true" species="M_h_e" stoichiometry="1" />
          <speciesReference constant="true" species="M_btn_e" stoichiometry="1" />
        </listOfReactants>
        <listOfProducts>
          <speciesReference constant="true" species="M_btn_c" stoichiometry="1" />
          <speciesReference constant="true" species="M_h_c" stoichiometry="1" />
        </listOfProducts>
        <fbc:geneProductAssociation>
          <fbc:geneProductRef fbc:geneProduct="G_MA4340" />
        </fbc:geneProductAssociation>
      </reaction>
      <reaction fast="false" id="R_BTS5" name="BTS5" reversible="false" fbc:lowerFluxBound="cobra_0_bound" fbc:upperFluxBound="cobra_default_ub">
        <listOfReactants>
          <speciesReference constant="true" species="M_dtbt_c" stoichiometry="1" />
          <speciesReference constant="true" species="M_btnp_s2_c" stoichiometry="1" />
          <speciesReference constant="true" species="M_fdox_c" stoichiometry="2" />
        </listOfReactants>
        <listOfProducts>
          <speciesReference constant="true" species="M_fdred_c" stoichiometry="2" />
          <speciesReference constant="true" species="M_btn_c" stoichiometry="1" />
          <speciesReference constant="true" species="M_fe2_c" stoichiometry="2" />
          <speciesReference constant="true" species="M_h2s_c" stoichiometry="1" />
          <speciesReference constant="true" species="M_btnp_c" stoichiometry="1" />
        </listOfProducts>
      </reaction>
      <reaction fast="false" id="R_CA2abc" name="CA2abc" reversible="false" fbc:lowerFluxBound="cobra_0_bound" fbc:upperFluxBound="cobra_default_ub">
        <listOfReactants>
          <speciesReference constant="true" species="M_h2o_c" stoichiometry="1" />
          <speciesReference constant="true" species="M_ca2_e" stoichiometry="1" />
          <speciesReference constant="true" species="M_atp_c" stoichiometry="1" />
        </listOfReactants>
        <listOfProducts>
          <speciesReference constant="true" species="M_pi_c" stoichiometry="1" />
          <speciesReference constant="true" species="M_h_c" stoichiometry="1" />
          <speciesReference constant="true" species="M_adp_c" stoichiometry="1" />
          <speciesReference constant="true" species="M_ca2_c" stoichiometry="1" />
        </listOfProducts>
        <fbc:geneProductAssociation>
          <fbc:geneProductRef fbc:geneProduct="G_MA4082" />
        </fbc:geneProductAssociation>
      </reaction>
      <reaction fast="false" id="R_CAT" name="CAT" reversible="false" fbc:lowerFluxBound="cobra_0_bound" fbc:upperFluxBound="cobra_default_ub">
        <listOfReactants>
          <speciesReference constant="true" species="M_h2o2_c" stoichiometry="2" />
        </listOfReactants>
        <listOfProducts>
          <speciesReference constant="true" species="M_h2o_c" stoichiometry="2" />
          <speciesReference constant="true" species="M_o2_c" stoichiometry="1" />
        </listOfProducts>
        <fbc:geneProductAssociation>
          <fbc:geneProductRef fbc:geneProduct="G_MA0972" />
        </fbc:geneProductAssociation>
      </reaction>
      <reaction fast="false" id="R_CAt6" name="CAt6" reversible="true" fbc:lowerFluxBound="cobra_default_lb" fbc:upperFluxBound="cobra_default_ub">
        <listOfReactants>
          <speciesReference constant="true" species="M_na1_e" stoichiometry="1" />
          <speciesReference constant="true" species="M_ca2_c" stoichiometry="1" />
        </listOfReactants>
        <listOfProducts>
          <speciesReference constant="true" species="M_ca2_e" stoichiometry="1" />
          <speciesReference constant="true" species="M_na1_c" stoichiometry="1" />
        </listOfProducts>
        <fbc:geneProductAssociation>
          <fbc:or>
            <fbc:geneProductRef fbc:geneProduct="G_MA2008" />
            <fbc:geneProductRef fbc:geneProduct="G_MA2817" />
            <fbc:geneProductRef fbc:geneProduct="G_MA3021" />
          </fbc:or>
        </fbc:geneProductAssociation>
      </reaction>
      <reaction fast="false" id="R_CBIAT" name="CBIAT" reversible="true" fbc:lowerFluxBound="cobra_default_lb" fbc:upperFluxBound="cobra_default_ub">
        <listOfReactants>
          <speciesReference constant="true" species="M_cbi_c" stoichiometry="1" />
          <speciesReference constant="true" species="M_h_c" stoichiometry="1" />
          <speciesReference constant="true" species="M_atp_c" stoichiometry="1" />
        </listOfReactants>
        <listOfProducts>
          <speciesReference constant="true" species="M_adocbi_c" stoichiometry="1" />
          <speciesReference constant="true" species="M_pppi_c" stoichiometry="1" />
        </listOfProducts>
        <fbc:geneProductAssociation>
          <fbc:geneProductRef fbc:geneProduct="G_MA2084" />
        </fbc:geneProductAssociation>
      </reaction>
      <reaction fast="false" id="R_CBIabc" name="CBIabc" reversible="false" fbc:lowerFluxBound="cobra_0_bound" fbc:upperFluxBound="cobra_default_ub">
        <listOfReactants>
          <speciesReference constant="true" species="M_h2o_c" stoichiometry="1" />
          <speciesReference constant="true" species="M_atp_c" stoichiometry="1" />
          <speciesReference constant="true" species="M_cbi_e" stoichiometry="1" />
        </listOfReactants>
        <listOfProducts>
          <speciesReference constant="true" species="M_pi_c" stoichiometry="1" />
          <speciesReference constant="true" species="M_h_c" stoichiometry="1" />
          <speciesReference constant="true" species="M_adp_c" stoichiometry="1" />
          <speciesReference constant="true" species="M_cbi_c" stoichiometry="1" />
        </listOfProducts>
        <fbc:geneProductAssociation>
          <fbc:and>
            <fbc:geneProductRef fbc:geneProduct="G_MA4604" />
            <fbc:geneProductRef fbc:geneProduct="G_MA4605" />
            <fbc:geneProductRef fbc:geneProduct="G_MA4606" />
          </fbc:and>
        </fbc:geneProductAssociation>
      </reaction>
      <reaction fast="false" id="R_CBL1HBIabc" name="CBL1HBIabc" reversible="false" fbc:lowerFluxBound="cobra_0_bound" fbc:upperFluxBound="cobra_default_ub">
        <listOfReactants>
          <speciesReference constant="true" species="M_h2o_c" stoichiometry="1" />
          <speciesReference constant="true" species="M_atp_c" stoichiometry="1" />
          <speciesReference constant="true" species="M_cbl1hbi_e" stoichiometry="1" />
        </listOfReactants>
        <listOfProducts>
          <speciesReference constant="true" species="M_cbl1hbi_c" stoichiometry="1" />
          <speciesReference constant="true" species="M_pi_c" stoichiometry="1" />
          <speciesReference constant="true" species="M_h_c" stoichiometry="1" />
          <speciesReference constant="true" species="M_adp_c" stoichiometry="1" />
        </listOfProducts>
        <fbc:geneProductAssociation>
          <fbc:and>
            <fbc:geneProductRef fbc:geneProduct="G_MA4604" />
            <fbc:geneProductRef fbc:geneProduct="G_MA4605" />
            <fbc:geneProductRef fbc:geneProduct="G_MA4606" />
          </fbc:and>
        </fbc:geneProductAssociation>
      </reaction>
      <reaction fast="false" id="R_CBL1abc" name="CBL1abc" reversible="false" fbc:lowerFluxBound="cobra_0_bound" fbc:upperFluxBound="cobra_default_ub">
        <listOfReactants>
          <speciesReference constant="true" species="M_h2o_c" stoichiometry="1" />
          <speciesReference constant="true" species="M_cbl1_e" stoichiometry="1" />
          <speciesReference constant="true" species="M_atp_c" stoichiometry="1" />
        </listOfReactants>
        <listOfProducts>
          <speciesReference constant="true" species="M_pi_c" stoichiometry="1" />
          <speciesReference constant="true" species="M_cbl1_c" stoichiometry="1" />
          <speciesReference constant="true" species="M_h_c" stoichiometry="1" />
          <speciesReference constant="true" species="M_adp_c" stoichiometry="1" />
        </listOfProducts>
        <fbc:geneProductAssociation>
          <fbc:and>
            <fbc:geneProductRef fbc:geneProduct="G_MA4604" />
            <fbc:geneProductRef fbc:geneProduct="G_MA4605" />
            <fbc:geneProductRef fbc:geneProduct="G_MA4606" />
          </fbc:and>
        </fbc:geneProductAssociation>
      </reaction>
      <reaction fast="false" id="R_CBLAT2" name="CBLAT2" reversible="false" fbc:lowerFluxBound="cobra_0_bound" fbc:upperFluxBound="cobra_default_ub">
        <listOfReactants>
          <speciesReference constant="true" species="M_cbl1hbi_c" stoichiometry="1" />
          <speciesReference constant="true" species="M_h_c" stoichiometry="1" />
          <speciesReference constant="true" species="M_atp_c" stoichiometry="1" />
        </listOfReactants>
        <listOfProducts>
          <speciesReference constant="true" species="M_adocblhbi_c" stoichiometry="1" />
          <speciesReference constant="true" species="M_pppi_c" stoichiometry="1" />
        </listOfProducts>
        <fbc:geneProductAssociation>
          <fbc:geneProductRef fbc:geneProduct="G_MA2084" />
        </fbc:geneProductAssociation>
      </reaction>
      <reaction fast="false" id="R_CBLD" name="CBLD" reversible="false" fbc:lowerFluxBound="cobra_0_bound" fbc:upperFluxBound="cobra_default_ub">
        <listOfReactants>
          <speciesReference constant="true" species="M_cbl1_c" stoichiometry="1" />
        </listOfReactants>
        <listOfProducts>
          <speciesReference constant="true" species="M_cbi_c" stoichiometry="1" />
          <speciesReference constant="true" species="M_unknown_cbl1deg_c" stoichiometry="1" />
        </listOfProducts>
      </reaction>
      <reaction fast="false" id="R_CBPS" name="CBPS" reversible="false" fbc:lowerFluxBound="cobra_0_bound" fbc:upperFluxBound="cobra_default_ub">
        <listOfReactants>
          <speciesReference constant="true" species="M_h2o_c" stoichiometry="1" />
          <speciesReference constant="true" species="M_gln_L_c" stoichiometry="1" />
          <speciesReference constant="true" species="M_atp_c" stoichiometry="2" />
          <speciesReference constant="true" species="M_hco3_c" stoichiometry="1" />
        </listOfReactants>
        <listOfProducts>
          <speciesReference constant="true" species="M_cbp_c" stoichiometry="1" />
          <speciesReference constant="true" species="M_pi_c" stoichiometry="1" />
          <speciesReference constant="true" species="M_h_c" stoichiometry="2" />
          <speciesReference constant="true" species="M_adp_c" stoichiometry="2" />
          <speciesReference constant="true" species="M_glu_L_c" stoichiometry="1" />
        </listOfProducts>
        <fbc:geneProductAssociation>
          <fbc:and>
            <fbc:geneProductRef fbc:geneProduct="G_MA2143" />
            <fbc:geneProductRef fbc:geneProduct="G_MA2144" />
          </fbc:and>
        </fbc:geneProductAssociation>
      </reaction>
      <reaction fast="false" id="R_CD2abc1" name="CD2abc1" reversible="false" fbc:lowerFluxBound="cobra_0_bound" fbc:upperFluxBound="cobra_default_ub">
        <listOfReactants>
          <speciesReference constant="true" species="M_h2o_c" stoichiometry="1" />
          <speciesReference constant="true" species="M_cd2_c" stoichiometry="1" />
          <speciesReference constant="true" species="M_atp_c" stoichiometry="1" />
        </listOfReactants>
        <listOfProducts>
          <speciesReference constant="true" species="M_pi_c" stoichiometry="1" />
          <speciesReference constant="true" species="M_cd2_e" stoichiometry="1" />
          <speciesReference constant="true" species="M_h_c" stoichiometry="1" />
          <speciesReference constant="true" species="M_adp_c" stoichiometry="1" />
        </listOfProducts>
        <fbc:geneProductAssociation>
          <fbc:or>
            <fbc:geneProductRef fbc:geneProduct="G_MA0549" />
            <fbc:geneProductRef fbc:geneProduct="G_MA3366" />
            <fbc:geneProductRef fbc:geneProduct="G_MA3632" />
          </fbc:or>
        </fbc:geneProductAssociation>
      </reaction>
      <reaction fast="false" id="R_CD2t4" name="CD2t4" reversible="true" fbc:lowerFluxBound="cobra_default_lb" fbc:upperFluxBound="cobra_default_ub">
        <listOfReactants>
          <speciesReference constant="true" species="M_k_e" stoichiometry="1" />
          <speciesReference constant="true" species="M_cd2_c" stoichiometry="1" />
          <speciesReference constant="true" species="M_h_e" stoichiometry="1" />
        </listOfReactants>
        <listOfProducts>
          <speciesReference constant="true" species="M_cd2_e" stoichiometry="1" />
          <speciesReference constant="true" species="M_h_c" stoichiometry="1" />
          <speciesReference constant="true" species="M_k_c" stoichiometry="1" />
        </listOfProducts>
        <fbc:geneProductAssociation>
          <fbc:geneProductRef fbc:geneProduct="G_MA1117" />
        </fbc:geneProductAssociation>
      </reaction>
      <reaction fast="false" id="R_CDGGGPP3" name="CDGGGPP3" reversible="false" fbc:lowerFluxBound="cobra_0_bound" fbc:upperFluxBound="cobra_default_ub">
        <listOfReactants>
          <speciesReference constant="true" species="M_glyc1p_c" stoichiometry="1" />
          <speciesReference constant="true" species="M_cdgggp_c" stoichiometry="1" />
        </listOfReactants>
        <listOfProducts>
          <speciesReference constant="true" species="M_h_c" stoichiometry="1" />
          <speciesReference constant="true" species="M_cmp_c" stoichiometry="1" />
          <speciesReference constant="true" species="M_dggpgp_c" stoichiometry="1" />
        </listOfProducts>
        <fbc:geneProductAssociation>
          <fbc:or>
            <fbc:geneProductRef fbc:geneProduct="G_MA0264" />
            <fbc:geneProductRef fbc:geneProduct="G_MA0525" />
          </fbc:or>
        </fbc:geneProductAssociation>
      </reaction>
      <reaction fast="false" id="R_CDGGGPP4" name="CDGGGPP4" reversible="false" fbc:lowerFluxBound="cobra_0_bound" fbc:upperFluxBound="cobra_default_ub">
        <listOfReactants>
          <speciesReference constant="true" species="M_3hcdgggp_c" stoichiometry="1" />
          <speciesReference constant="true" species="M_glyc1p_c" stoichiometry="1" />
        </listOfReactants>
        <listOfProducts>
          <speciesReference constant="true" species="M_h_c" stoichiometry="1" />
          <speciesReference constant="true" species="M_3hdggpgp_c" stoichiometry="1" />
          <speciesReference constant="true" species="M_cmp_c" stoichiometry="1" />
        </listOfProducts>
        <fbc:geneProductAssociation>
          <fbc:or>
            <fbc:geneProductRef fbc:geneProduct="G_MA0264" />
            <fbc:geneProductRef fbc:geneProduct="G_MA0525" />
          </fbc:or>
        </fbc:geneProductAssociation>
      </reaction>
      <reaction fast="false" id="R_CDGGGS" name="CDGGGS" reversible="false" fbc:lowerFluxBound="cobra_0_bound" fbc:upperFluxBound="cobra_default_ub">
        <listOfReactants>
          <speciesReference constant="true" species="M_ctp_c" stoichiometry="1" />
          <speciesReference constant="true" species="M_h_c" stoichiometry="1" />
          <speciesReference constant="true" species="M_dgggp_c" stoichiometry="1" />
        </listOfReactants>
        <listOfProducts>
          <speciesReference constant="true" species="M_ppi_c" stoichiometry="1" />
          <speciesReference constant="true" species="M_cdgggp_c" stoichiometry="1" />
        </listOfProducts>
        <fbc:geneProductAssociation>
          <fbc:geneProductRef fbc:geneProduct="G_MA2010" />
        </fbc:geneProductAssociation>
      </reaction>
      <reaction fast="false" id="R_CDGGGS2" name="CDGGGS2" reversible="false" fbc:lowerFluxBound="cobra_0_bound" fbc:upperFluxBound="cobra_default_ub">
        <listOfReactants>
          <speciesReference constant="true" species="M_3hdgggp_c" stoichiometry="1" />
          <speciesReference constant="true" species="M_ctp_c" stoichiometry="1" />
          <speciesReference constant="true" species="M_h_c" stoichiometry="1" />
        </listOfReactants>
        <listOfProducts>
          <speciesReference constant="true" species="M_ppi_c" stoichiometry="1" />
          <speciesReference constant="true" species="M_3hcdgggp_c" stoichiometry="1" />
        </listOfProducts>
        <fbc:geneProductAssociation>
          <fbc:geneProductRef fbc:geneProduct="G_MA2010" />
        </fbc:geneProductAssociation>
      </reaction>
      <reaction fast="false" id="R_CDGGGSAT" name="CDGGGSAT" reversible="false" fbc:lowerFluxBound="cobra_0_bound" fbc:upperFluxBound="cobra_default_ub">
        <listOfReactants>
          <speciesReference constant="true" species="M_ser_L_c" stoichiometry="1" />
          <speciesReference constant="true" species="M_cdgggp_c" stoichiometry="1" />
        </listOfReactants>
        <listOfProducts>
          <speciesReference constant="true" species="M_h_c" stoichiometry="1" />
          <speciesReference constant="true" species="M_cmp_c" stoichiometry="1" />
          <speciesReference constant="true" species="M_dgggps_c" stoichiometry="1" />
        </listOfProducts>
        <fbc:geneProductAssociation>
          <fbc:geneProductRef fbc:geneProduct="G_MA0116" />
        </fbc:geneProductAssociation>
      </reaction>
      <reaction fast="false" id="R_CDGGGSAT2" name="CDGGGSAT2" reversible="false" fbc:lowerFluxBound="cobra_0_bound" fbc:upperFluxBound="cobra_default_ub">
        <listOfReactants>
          <speciesReference constant="true" species="M_ser_L_c" stoichiometry="1" />
          <speciesReference constant="true" species="M_3hcdgggp_c" stoichiometry="1" />
        </listOfReactants>
        <listOfProducts>
          <speciesReference constant="true" species="M_3hdgggps_c" stoichiometry="1" />
          <speciesReference constant="true" species="M_h_c" stoichiometry="1" />
          <speciesReference constant="true" species="M_cmp_c" stoichiometry="1" />
        </listOfProducts>
        <fbc:geneProductAssociation>
          <fbc:geneProductRef fbc:geneProduct="G_MA0116" />
        </fbc:geneProductAssociation>
      </reaction>
      <reaction fast="false" id="R_CDGGIPT" name="CDGGIPT" reversible="false" fbc:lowerFluxBound="cobra_0_bound" fbc:upperFluxBound="cobra_default_ub">
        <listOfReactants>
          <speciesReference constant="true" species="M_inost_c" stoichiometry="1" />
          <speciesReference constant="true" species="M_cdgggp_c" stoichiometry="1" />
        </listOfReactants>
        <listOfProducts>
          <speciesReference constant="true" species="M_h_c" stoichiometry="1" />
          <speciesReference constant="true" species="M_dggpi_c" stoichiometry="1" />
          <speciesReference constant="true" species="M_cmp_c" stoichiometry="1" />
        </listOfProducts>
        <fbc:geneProductAssociation>
          <fbc:geneProductRef fbc:geneProduct="G_MA0525" />
        </fbc:geneProductAssociation>
      </reaction>
      <reaction fast="false" id="R_CDGGIPT2" name="CDGGIPT2" reversible="false" fbc:lowerFluxBound="cobra_0_bound" fbc:upperFluxBound="cobra_default_ub">
        <listOfReactants>
          <speciesReference constant="true" species="M_3hcdgggp_c" stoichiometry="1" />
          <speciesReference constant="true" species="M_inost_c" stoichiometry="1" />
        </listOfReactants>
        <listOfProducts>
          <speciesReference constant="true" species="M_h_c" stoichiometry="1" />
          <speciesReference constant="true" species="M_cmp_c" stoichiometry="1" />
          <speciesReference constant="true" species="M_3hdggpi_c" stoichiometry="1" />
        </listOfProducts>
        <fbc:geneProductAssociation>
          <fbc:geneProductRef fbc:geneProduct="G_MA0525" />
        </fbc:geneProductAssociation>
      </reaction>
      <reaction fast="false" id="R_CF3Ha" name="CF3Ha" reversible="false" fbc:lowerFluxBound="cobra_0_bound" fbc:upperFluxBound="cobra_default_ub">
        <listOfReactants>
          <speciesReference constant="true" species="M_h2o_c" stoichiometry="1" />
          <speciesReference constant="true" species="M_f390a_c" stoichiometry="1" />
        </listOfReactants>
        <listOfProducts>
          <speciesReference constant="true" species="M_amp_c" stoichiometry="1" />
          <speciesReference constant="true" species="M_h_c" stoichiometry="2" />
          <speciesReference constant="true" species="M_f420_2_c" stoichiometry="1" />
        </listOfProducts>
      </reaction>
      <reaction fast="false" id="R_CF3Hg" name="CF3Hg" reversible="false" fbc:lowerFluxBound="cobra_0_bound" fbc:upperFluxBound="cobra_default_ub">
        <listOfReactants>
          <speciesReference constant="true" species="M_h2o_c" stoichiometry="1" />
          <speciesReference constant="true" species="M_f390g_c" stoichiometry="1" />
        </listOfReactants>
        <listOfProducts>
          <speciesReference constant="true" species="M_gmp_c" stoichiometry="1" />
          <speciesReference constant="true" species="M_h_c" stoichiometry="1" />
          <speciesReference constant="true" species="M_f420_2_c" stoichiometry="1" />
        </listOfProducts>
      </reaction>
      <reaction fast="false" id="R_CF3Sa" name="CF3Sa" reversible="false" fbc:lowerFluxBound="cobra_0_bound" fbc:upperFluxBound="cobra_default_ub">
        <listOfReactants>
          <speciesReference constant="true" species="M_h_c" stoichiometry="1" />
          <speciesReference constant="true" species="M_atp_c" stoichiometry="1" />
          <speciesReference constant="true" species="M_f420_2_c" stoichiometry="1" />
        </listOfReactants>
        <listOfProducts>
          <speciesReference constant="true" species="M_ppi_c" stoichiometry="1" />
          <speciesReference constant="true" species="M_f390a_c" stoichiometry="1" />
        </listOfProducts>
        <fbc:geneProductAssociation>
          <fbc:geneProductRef fbc:geneProduct="G_MA4074" />
        </fbc:geneProductAssociation>
      </reaction>
      <reaction fast="false" id="R_CF3Sg" name="CF3Sg" reversible="false" fbc:lowerFluxBound="cobra_0_bound" fbc:upperFluxBound="cobra_default_ub">
        <listOfReactants>
          <speciesReference constant="true" species="M_gtp_c" stoichiometry="1" />
          <speciesReference constant="true" species="M_f420_2_c" stoichiometry="1" />
        </listOfReactants>
        <listOfProducts>
          <speciesReference constant="true" species="M_ppi_c" stoichiometry="1" />
          <speciesReference constant="true" species="M_f390g_c" stoichiometry="1" />
        </listOfProducts>
        <fbc:geneProductAssociation>
          <fbc:geneProductRef fbc:geneProduct="G_MA4074" />
        </fbc:geneProductAssociation>
      </reaction>
      <reaction fast="false" id="R_CH2ACH" name="CH2ACH" reversible="true" fbc:lowerFluxBound="cobra_default_lb" fbc:upperFluxBound="cobra_default_ub">
        <listOfReactants>
          <speciesReference constant="true" species="M_h2o_c" stoichiometry="1" />
          <speciesReference constant="true" species="M_h2acon_C_c" stoichiometry="1" />
        </listOfReactants>
        <listOfProducts>
          <speciesReference constant="true" species="M_tih2cit_c" stoichiometry="1" />
        </listOfProducts>
        <fbc:geneProductAssociation>
          <fbc:and>
            <fbc:geneProductRef fbc:geneProduct="G_MA3085" />
            <fbc:geneProductRef fbc:geneProduct="G_MA3751" />
          </fbc:and>
        </fbc:geneProductAssociation>
      </reaction>
      <reaction fast="false" id="R_CH3ACH" name="CH3ACH" reversible="true" fbc:lowerFluxBound="cobra_default_lb" fbc:upperFluxBound="cobra_default_ub">
        <listOfReactants>
          <speciesReference constant="true" species="M_h2o_c" stoichiometry="1" />
          <speciesReference constant="true" species="M_h3acon_C_c" stoichiometry="1" />
        </listOfReactants>
        <listOfProducts>
          <speciesReference constant="true" species="M_tih3cit_c" stoichiometry="1" />
        </listOfProducts>
        <fbc:geneProductAssociation>
          <fbc:and>
            <fbc:geneProductRef fbc:geneProduct="G_MA3085" />
            <fbc:geneProductRef fbc:geneProduct="G_MA3751" />
          </fbc:and>
        </fbc:geneProductAssociation>
      </reaction>
      <reaction fast="false" id="R_CH4St" name="CH4St" reversible="true" fbc:lowerFluxBound="cobra_default_lb" fbc:upperFluxBound="cobra_default_ub">
        <listOfReactants>
          <speciesReference constant="true" species="M_ch4s_e" stoichiometry="1" />
        </listOfReactants>
        <listOfProducts>
          <speciesReference constant="true" species="M_ch4s_c" stoichiometry="1" />
        </listOfProducts>
      </reaction>
      <reaction fast="false" id="R_CH4t" name="CH4t" reversible="true" fbc:lowerFluxBound="cobra_default_lb" fbc:upperFluxBound="cobra_default_ub">
        <listOfReactants>
          <speciesReference constant="true" species="M_ch4_c" stoichiometry="1" />
        </listOfReactants>
        <listOfProducts>
          <speciesReference constant="true" species="M_ch4_e" stoichiometry="1" />
        </listOfProducts>
      </reaction>
      <reaction fast="false" id="R_CHACH" name="CHACH" reversible="true" fbc:lowerFluxBound="cobra_default_lb" fbc:upperFluxBound="cobra_default_ub">
        <listOfReactants>
          <speciesReference constant="true" species="M_h2o_c" stoichiometry="1" />
          <speciesReference constant="true" species="M_hacon_C_c" stoichiometry="1" />
        </listOfReactants>
        <listOfProducts>
          <speciesReference constant="true" species="M_ihcit_T_c" stoichiometry="1" />
        </listOfProducts>
        <fbc:geneProductAssociation>
          <fbc:and>
            <fbc:geneProductRef fbc:geneProduct="G_MA3085" />
            <fbc:geneProductRef fbc:geneProduct="G_MA3751" />
          </fbc:and>
        </fbc:geneProductAssociation>
      </reaction>
      <reaction fast="false" id="R_CHORM" name="CHORM" reversible="false" fbc:lowerFluxBound="cobra_0_bound" fbc:upperFluxBound="cobra_default_ub">
        <listOfReactants>
          <speciesReference constant="true" species="M_chor_c" stoichiometry="1" />
        </listOfReactants>
        <listOfProducts>
          <speciesReference constant="true" species="M_pphn_c" stoichiometry="1" />
        </listOfProducts>
        <fbc:geneProductAssociation>
          <fbc:geneProductRef fbc:geneProduct="G_MA1377" />
        </fbc:geneProductAssociation>
      </reaction>
      <reaction fast="false" id="R_CHORS" name="CHORS" reversible="false" fbc:lowerFluxBound="cobra_0_bound" fbc:upperFluxBound="cobra_default_ub">
        <listOfReactants>
          <speciesReference constant="true" species="M_3psme_c" stoichiometry="1" />
        </listOfReactants>
        <listOfProducts>
          <speciesReference constant="true" species="M_pi_c" stoichiometry="1" />
          <speciesReference constant="true" species="M_chor_c" stoichiometry="1" />
        </listOfProducts>
        <fbc:geneProductAssociation>
          <fbc:geneProductRef fbc:geneProduct="G_MA0550" />
        </fbc:geneProductAssociation>
      </reaction>
      <reaction fast="false" id="R_CHRPL" name="CHRPL" reversible="false" fbc:lowerFluxBound="cobra_0_bound" fbc:upperFluxBound="cobra_default_ub">
        <listOfReactants>
          <speciesReference constant="true" species="M_chor_c" stoichiometry="1" />
        </listOfReactants>
        <listOfProducts>
          <speciesReference constant="true" species="M_pyr_c" stoichiometry="1" />
          <speciesReference constant="true" species="M_4hbz_c" stoichiometry="1" />
        </listOfProducts>
        <fbc:geneProductAssociation>
          <fbc:and>
            <fbc:geneProductRef fbc:geneProduct="G_MA2986" />
            <fbc:geneProductRef fbc:geneProduct="G_MA2987" />
          </fbc:and>
        </fbc:geneProductAssociation>
      </reaction>
      <reaction fast="false" id="R_CM5HBCMT" name="CM5HBCMT" reversible="false" fbc:lowerFluxBound="cobra_0_bound" fbc:upperFluxBound="cobra_default_ub">
        <listOfReactants>
          <speciesReference constant="true" species="M_m5hbc_c" stoichiometry="1" />
          <speciesReference constant="true" species="M_com_c" stoichiometry="1" />
        </listOfReactants>
        <listOfProducts>
          <speciesReference constant="true" species="M_mcom_c" stoichiometry="1" />
          <speciesReference constant="true" species="M_h_c" stoichiometry="1" />
          <speciesReference constant="true" species="M_5hbc_red_c" stoichiometry="1" />
        </listOfProducts>
      </reaction>
      <reaction fast="false" id="R_CMLDC" name="CMLDC" reversible="false" fbc:lowerFluxBound="cobra_0_bound" fbc:upperFluxBound="cobra_default_ub">
        <listOfReactants>
          <speciesReference constant="true" species="M_2c25dho_c" stoichiometry="1" />
          <speciesReference constant="true" species="M_h_c" stoichiometry="1" />
        </listOfReactants>
        <listOfProducts>
          <speciesReference constant="true" species="M_5odhf2a_c" stoichiometry="1" />
          <speciesReference constant="true" species="M_co2_c" stoichiometry="1" />
        </listOfProducts>
        <fbc:geneProductAssociation>
          <fbc:or>
            <fbc:geneProductRef fbc:geneProduct="G_MA0409" />
            <fbc:geneProductRef fbc:geneProduct="G_MA2469" />
          </fbc:or>
        </fbc:geneProductAssociation>
      </reaction>
      <reaction fast="false" id="R_CMPSAS" name="CMPSAS" reversible="true" fbc:lowerFluxBound="cobra_default_lb" fbc:upperFluxBound="cobra_default_ub">
        <listOfReactants>
          <speciesReference constant="true" species="M_ctp_c" stoichiometry="1" />
          <speciesReference constant="true" species="M_acnam_c" stoichiometry="1" />
        </listOfReactants>
        <listOfProducts>
          <speciesReference constant="true" species="M_ppi_c" stoichiometry="1" />
          <speciesReference constant="true" species="M_cmpacna_c" stoichiometry="1" />
        </listOfProducts>
        <fbc:geneProductAssociation>
          <fbc:geneProductRef fbc:geneProduct="G_MA3766" />
        </fbc:geneProductAssociation>
      </reaction>
      <reaction fast="false" id="R_CO2t" name="CO2t" reversible="true" fbc:lowerFluxBound="cobra_default_lb" fbc:upperFluxBound="cobra_default_ub">
        <listOfReactants>
          <speciesReference constant="true" species="M_co2_c" stoichiometry="1" />
        </listOfReactants>
        <listOfProducts>
          <speciesReference constant="true" species="M_co2_e" stoichiometry="1" />
        </listOfProducts>
      </reaction>
      <reaction fast="false" id="R_COBALTt5" name="COBALTt5" reversible="true" fbc:lowerFluxBound="cobra_default_lb" fbc:upperFluxBound="cobra_default_ub">
        <listOfReactants>
          <speciesReference constant="true" species="M_cobalt2_c" stoichiometry="1" />
        </listOfReactants>
        <listOfProducts>
          <speciesReference constant="true" species="M_cobalt2_e" stoichiometry="1" />
        </listOfProducts>
        <fbc:geneProductAssociation>
          <fbc:geneProductRef fbc:geneProduct="G_MA1721" />
        </fbc:geneProductAssociation>
      </reaction>
      <reaction fast="false" id="R_COBS" name="COBS" reversible="false" fbc:lowerFluxBound="cobra_0_bound" fbc:upperFluxBound="cobra_default_ub">
        <listOfReactants>
          <speciesReference constant="true" species="M_7mht_c" stoichiometry="1" />
          <speciesReference constant="true" species="M_atp_c" stoichiometry="1" />
        </listOfReactants>
        <listOfProducts>
          <speciesReference constant="true" species="M_cob_c" stoichiometry="1" />
          <speciesReference constant="true" species="M_h_c" stoichiometry="1" />
          <speciesReference constant="true" species="M_adp_c" stoichiometry="1" />
        </listOfProducts>
        <fbc:geneProductAssociation>
          <fbc:geneProductRef fbc:geneProduct="G_MA0339" />
        </fbc:geneProductAssociation>
      </reaction>
      <reaction fast="false" id="R_COCHL" name="COCHL" reversible="false" fbc:lowerFluxBound="cobra_0_bound" fbc:upperFluxBound="cobra_default_ub">
        <listOfReactants>
          <speciesReference constant="true" species="M_h2o_c" stoichiometry="1" />
          <speciesReference constant="true" species="M_cobalt2_c" stoichiometry="1" />
          <speciesReference constant="true" species="M_atp_c" stoichiometry="1" />
          <speciesReference constant="true" species="M_hgbam_c" stoichiometry="1" />
        </listOfReactants>
        <listOfProducts>
          <speciesReference constant="true" species="M_pi_c" stoichiometry="1" />
          <speciesReference constant="true" species="M_co2dam_c" stoichiometry="1" />
          <speciesReference constant="true" species="M_h_c" stoichiometry="4" />
          <speciesReference constant="true" species="M_adp_c" stoichiometry="1" />
        </listOfProducts>
        <fbc:geneProductAssociation>
          <fbc:or>
            <fbc:geneProductRef fbc:geneProduct="G_MA0346" />
            <fbc:geneProductRef fbc:geneProduct="G_MA0384" />
            <fbc:geneProductRef fbc:geneProduct="G_MA0385" />
            <fbc:geneProductRef fbc:geneProduct="G_MA0872" />
          </fbc:or>
        </fbc:geneProductAssociation>
      </reaction>
      <reaction fast="false" id="R_CODH2" name="CODH2" reversible="false" fbc:lowerFluxBound="cobra_0_bound" fbc:upperFluxBound="cobra_default_ub">
        <listOfReactants>
          <speciesReference constant="true" species="M_h2o_c" stoichiometry="1" />
          <speciesReference constant="true" species="M_co_c" stoichiometry="1" />
          <speciesReference constant="true" species="M_fdox_c" stoichiometry="2" />
        </listOfReactants>
        <listOfProducts>
          <speciesReference constant="true" species="M_fdred_c" stoichiometry="2" />
          <speciesReference constant="true" species="M_co2_c" stoichiometry="1" />
          <speciesReference constant="true" species="M_h_c" stoichiometry="2" />
        </listOfProducts>
        <fbc:geneProductAssociation>
          <fbc:or>
            <fbc:and>
              <fbc:or>
                <fbc:geneProductRef fbc:geneProduct="G_MA1016" />
                <fbc:geneProductRef fbc:geneProduct="G_MA3860" />
                <fbc:geneProductRef fbc:geneProduct="G_MA4399" />
              </fbc:or>
              <fbc:or>
                <fbc:geneProductRef fbc:geneProduct="G_MA1011" />
                <fbc:geneProductRef fbc:geneProduct="G_MA3865" />
              </fbc:or>
            </fbc:and>
            <fbc:and>
              <fbc:geneProductRef fbc:geneProduct="G_MA3283" />
              <fbc:or>
                <fbc:geneProductRef fbc:geneProduct="G_MA1309" />
                <fbc:geneProductRef fbc:geneProduct="G_MA3282" />
              </fbc:or>
            </fbc:and>
          </fbc:or>
        </fbc:geneProductAssociation>
      </reaction>
      <reaction fast="false" id="R_CODH2_SIDERXN" name="CODH2_SIDERXN" reversible="false" fbc:lowerFluxBound="cobra_0_bound" fbc:upperFluxBound="cobra_default_ub">
        <listOfReactants>
          <speciesReference constant="true" species="M_h2o_c" stoichiometry="1" />
          <speciesReference constant="true" species="M_co_c" stoichiometry="1" />
        </listOfReactants>
        <listOfProducts>
          <speciesReference constant="true" species="M_h_c" stoichiometry="1" />
          <speciesReference constant="true" species="M_for_c" stoichiometry="1" />
        </listOfProducts>
        <fbc:geneProductAssociation>
          <fbc:and>
            <fbc:or>
              <fbc:geneProductRef fbc:geneProduct="G_MA1011" />
              <fbc:geneProductRef fbc:geneProduct="G_MA3865" />
            </fbc:or>
            <fbc:or>
              <fbc:geneProductRef fbc:geneProduct="G_MA1016" />
              <fbc:geneProductRef fbc:geneProduct="G_MA3860" />
              <fbc:geneProductRef fbc:geneProduct="G_MA4399" />
            </fbc:or>
          </fbc:and>
        </fbc:geneProductAssociation>
      </reaction>
      <reaction fast="false" id="R_CODH3" name="CODH3" reversible="false" fbc:lowerFluxBound="cobra_0_bound" fbc:upperFluxBound="cobra_default_ub">
        <listOfReactants>
          <speciesReference constant="true" species="M_mh4spt_c" stoichiometry="1" />
          <speciesReference constant="true" species="M_co_c" stoichiometry="1" />
          <speciesReference constant="true" species="M_coa_c" stoichiometry="1" />
        </listOfReactants>
        <listOfProducts>
          <speciesReference constant="true" species="M_h4spt_c" stoichiometry="1" />
          <speciesReference constant="true" species="M_accoa_c" stoichiometry="1" />
        </listOfProducts>
        <fbc:geneProductAssociation>
          <fbc:and>
            <fbc:or>
              <fbc:geneProductRef fbc:geneProduct="G_MA1012" />
              <fbc:geneProductRef fbc:geneProduct="G_MA3864" />
            </fbc:or>
            <fbc:or>
              <fbc:geneProductRef fbc:geneProduct="G_MA1014" />
              <fbc:geneProductRef fbc:geneProduct="G_MA3862" />
            </fbc:or>
            <fbc:or>
              <fbc:geneProductRef fbc:geneProduct="G_MA1015" />
              <fbc:geneProductRef fbc:geneProduct="G_MA3861" />
            </fbc:or>
          </fbc:and>
        </fbc:geneProductAssociation>
      </reaction>
      <reaction fast="false" id="R_CODHr" name="CODHr" reversible="false" fbc:lowerFluxBound="cobra_0_bound" fbc:upperFluxBound="cobra_0_bound">
        <listOfReactants>
          <speciesReference constant="true" species="M_h4spt_c" stoichiometry="1" />
          <speciesReference constant="true" species="M_accoa_c" stoichiometry="1" />
          <speciesReference constant="true" species="M_fdox_c" stoichiometry="2" />
          <speciesReference constant="true" species="M_h2o_c" stoichiometry="1" />
        </listOfReactants>
        <listOfProducts>
          <speciesReference constant="true" species="M_fdred_c" stoichiometry="2" />
          <speciesReference constant="true" species="M_co2_c" stoichiometry="1" />
          <speciesReference constant="true" species="M_h_c" stoichiometry="2" />
          <speciesReference constant="true" species="M_mh4spt_c" stoichiometry="1" />
          <speciesReference constant="true" species="M_coa_c" stoichiometry="1" />
        </listOfProducts>
        <fbc:geneProductAssociation>
          <fbc:and>
            <fbc:or>
              <fbc:geneProductRef fbc:geneProduct="G_MA1016" />
              <fbc:geneProductRef fbc:geneProduct="G_MA3860" />
              <fbc:geneProductRef fbc:geneProduct="G_MA4399" />
            </fbc:or>
            <fbc:or>
              <fbc:geneProductRef fbc:geneProduct="G_MA1015" />
              <fbc:geneProductRef fbc:geneProduct="G_MA3861" />
            </fbc:or>
            <fbc:or>
              <fbc:geneProductRef fbc:geneProduct="G_MA1014" />
              <fbc:geneProductRef fbc:geneProduct="G_MA3862" />
            </fbc:or>
            <fbc:or>
              <fbc:geneProductRef fbc:geneProduct="G_MA1013" />
              <fbc:geneProductRef fbc:geneProduct="G_MA3863" />
            </fbc:or>
            <fbc:or>
              <fbc:geneProductRef fbc:geneProduct="G_MA1012" />
              <fbc:geneProductRef fbc:geneProduct="G_MA3864" />
            </fbc:or>
            <fbc:or>
              <fbc:geneProductRef fbc:geneProduct="G_MA1011" />
              <fbc:geneProductRef fbc:geneProduct="G_MA3865" />
            </fbc:or>
          </fbc:and>
        </fbc:geneProductAssociation>
      </reaction>
      <reaction fast="false" id="R_COMS" name="COMS" reversible="false" fbc:lowerFluxBound="cobra_0_bound" fbc:upperFluxBound="cobra_default_ub">
        <listOfReactants>
          <speciesReference constant="true" species="M_h2o_c" stoichiometry="1" />
          <speciesReference constant="true" species="M_sec_c" stoichiometry="1" />
        </listOfReactants>
        <listOfProducts>
          <speciesReference constant="true" species="M_pyr_c" stoichiometry="1" />
          <speciesReference constant="true" species="M_com_c" stoichiometry="1" />
          <speciesReference constant="true" species="M_nh4_c" stoichiometry="1" />
        </listOfProducts>
      </reaction>
      <reaction fast="false" id="R_COt" name="COt" reversible="true" fbc:lowerFluxBound="cobra_default_lb" fbc:upperFluxBound="cobra_default_ub">
        <listOfReactants>
          <speciesReference constant="true" species="M_co_c" stoichiometry="1" />
        </listOfReactants>
        <listOfProducts>
          <speciesReference constant="true" species="M_co_e" stoichiometry="1" />
        </listOfProducts>
      </reaction>
      <reaction fast="false" id="R_CPC2MT" name="CPC2MT" reversible="false" fbc:lowerFluxBound="cobra_0_bound" fbc:upperFluxBound="cobra_default_ub">
        <listOfReactants>
          <speciesReference constant="true" species="M_copre2_c" stoichiometry="1" />
          <speciesReference constant="true" species="M_amet_c" stoichiometry="1" />
        </listOfReactants>
        <listOfProducts>
          <speciesReference constant="true" species="M_h_c" stoichiometry="1" />
          <speciesReference constant="true" species="M_copre3_c" stoichiometry="1" />
          <speciesReference constant="true" species="M_ahcys_c" stoichiometry="1" />
        </listOfProducts>
        <fbc:geneProductAssociation>
          <fbc:geneProductRef fbc:geneProduct="G_MA4262" />
        </fbc:geneProductAssociation>
      </reaction>
      <reaction fast="false" id="R_CPC3MT" name="CPC3MT" reversible="false" fbc:lowerFluxBound="cobra_0_bound" fbc:upperFluxBound="cobra_default_ub">
        <listOfReactants>
          <speciesReference constant="true" species="M_copre3_c" stoichiometry="1" />
          <speciesReference constant="true" species="M_amet_c" stoichiometry="1" />
        </listOfReactants>
        <listOfProducts>
          <speciesReference constant="true" species="M_ahcys_c" stoichiometry="1" />
          <speciesReference constant="true" species="M_copre4_c" stoichiometry="1" />
        </listOfProducts>
        <fbc:geneProductAssociation>
          <fbc:geneProductRef fbc:geneProduct="G_MA4259" />
        </fbc:geneProductAssociation>
      </reaction>
      <reaction fast="false" id="R_CPC4MT" name="CPC4MT" reversible="false" fbc:lowerFluxBound="cobra_0_bound" fbc:upperFluxBound="cobra_default_ub">
        <listOfReactants>
          <speciesReference constant="true" species="M_amet_c" stoichiometry="1" />
          <speciesReference constant="true" species="M_copre4_c" stoichiometry="1" />
        </listOfReactants>
        <listOfProducts>
          <speciesReference constant="true" species="M_h_c" stoichiometry="1" />
          <speciesReference constant="true" species="M_ahcys_c" stoichiometry="1" />
          <speciesReference constant="true" species="M_copre5_c" stoichiometry="1" />
        </listOfProducts>
        <fbc:geneProductAssociation>
          <fbc:geneProductRef fbc:geneProduct="G_MA4261" />
        </fbc:geneProductAssociation>
      </reaction>
      <reaction fast="false" id="R_CPC5MT" name="CPC5MT" reversible="false" fbc:lowerFluxBound="cobra_0_bound" fbc:upperFluxBound="cobra_default_ub">
        <listOfReactants>
          <speciesReference constant="true" species="M_h2o_c" stoichiometry="1" />
          <speciesReference constant="true" species="M_copre5_c" stoichiometry="1" />
          <speciesReference constant="true" species="M_amet_c" stoichiometry="1" />
        </listOfReactants>
        <listOfProducts>
          <speciesReference constant="true" species="M_copre6_c" stoichiometry="1" />
          <speciesReference constant="true" species="M_h_c" stoichiometry="2" />
          <speciesReference constant="true" species="M_ahcys_c" stoichiometry="1" />
          <speciesReference constant="true" species="M_acald_c" stoichiometry="1" />
        </listOfProducts>
        <fbc:geneProductAssociation>
          <fbc:geneProductRef fbc:geneProduct="G_MA0521" />
        </fbc:geneProductAssociation>
      </reaction>
      <reaction fast="false" id="R_CPC6MT" name="CPC6MT" reversible="false" fbc:lowerFluxBound="cobra_0_bound" fbc:upperFluxBound="cobra_default_ub">
        <listOfReactants>
          <speciesReference constant="true" species="M_codhpre6_c" stoichiometry="1" />
          <speciesReference constant="true" species="M_amet_c" stoichiometry="2" />
        </listOfReactants>
        <listOfProducts>
          <speciesReference constant="true" species="M_co2_c" stoichiometry="1" />
          <speciesReference constant="true" species="M_copre8_c" stoichiometry="1" />
          <speciesReference constant="true" species="M_ahcys_c" stoichiometry="2" />
          <speciesReference constant="true" species="M_h_c" stoichiometry="2" />
        </listOfProducts>
        <fbc:geneProductAssociation>
          <fbc:geneProductRef fbc:geneProduct="G_MA0520" />
        </fbc:geneProductAssociation>
      </reaction>
      <reaction fast="false" id="R_CPC6R" name="CPC6R" reversible="false" fbc:lowerFluxBound="cobra_0_bound" fbc:upperFluxBound="cobra_default_ub">
        <listOfReactants>
          <speciesReference constant="true" species="M_copre6_c" stoichiometry="1" />
          <speciesReference constant="true" species="M_nadph_c" stoichiometry="1" />
          <speciesReference constant="true" species="M_h_c" stoichiometry="2" />
        </listOfReactants>
        <listOfProducts>
          <speciesReference constant="true" species="M_codhpre6_c" stoichiometry="1" />
          <speciesReference constant="true" species="M_nadp_c" stoichiometry="1" />
        </listOfProducts>
      </reaction>
      <reaction fast="false" id="R_CPC8MM" name="CPC8MM" reversible="true" fbc:lowerFluxBound="cobra_default_lb" fbc:upperFluxBound="cobra_default_ub">
        <listOfReactants>
          <speciesReference constant="true" species="M_h_c" stoichiometry="1" />
          <speciesReference constant="true" species="M_copre8_c" stoichiometry="1" />
        </listOfReactants>
        <listOfProducts>
          <speciesReference constant="true" species="M_cobya_c" stoichiometry="1" />
        </listOfProducts>
        <fbc:geneProductAssociation>
          <fbc:geneProductRef fbc:geneProduct="G_MA4258" />
        </fbc:geneProductAssociation>
      </reaction>
      <reaction fast="false" id="R_CS" name="CS" reversible="true" fbc:lowerFluxBound="cobra_default_lb" fbc:upperFluxBound="cobra_default_ub">
        <listOfReactants>
          <speciesReference constant="true" species="M_h_c" stoichiometry="1" />
          <speciesReference constant="true" species="M_cit_c" stoichiometry="1" />
          <speciesReference constant="true" species="M_coa_c" stoichiometry="1" />
        </listOfReactants>
        <listOfProducts>
          <speciesReference constant="true" species="M_accoa_c" stoichiometry="1" />
          <speciesReference constant="true" species="M_h2o_c" stoichiometry="1" />
          <speciesReference constant="true" species="M_oaa_c" stoichiometry="1" />
        </listOfProducts>
        <fbc:geneProductAssociation>
          <fbc:geneProductRef fbc:geneProduct="G_MA0249" />
        </fbc:geneProductAssociation>
      </reaction>
      <reaction fast="false" id="R_CSND" name="CSND" reversible="false" fbc:lowerFluxBound="cobra_0_bound" fbc:upperFluxBound="cobra_default_ub">
        <listOfReactants>
          <speciesReference constant="true" species="M_h2o_c" stoichiometry="1" />
          <speciesReference constant="true" species="M_csn_c" stoichiometry="1" />
          <speciesReference constant="true" species="M_h_c" stoichiometry="1" />
        </listOfReactants>
        <listOfProducts>
          <speciesReference constant="true" species="M_ura_c" stoichiometry="1" />
          <speciesReference constant="true" species="M_nh4_c" stoichiometry="1" />
        </listOfProducts>
        <fbc:geneProductAssociation>
          <fbc:geneProductRef fbc:geneProduct="G_MA2341" />
        </fbc:geneProductAssociation>
      </reaction>
      <reaction fast="false" id="R_CTPRIBFLVTX" name="CTPRIBFLVTX" reversible="false" fbc:lowerFluxBound="cobra_0_bound" fbc:upperFluxBound="cobra_default_ub">
        <listOfReactants>
          <speciesReference constant="true" species="M_ctp_c" stoichiometry="1" />
          <speciesReference constant="true" species="M_ribflv_c" stoichiometry="1" />
        </listOfReactants>
        <listOfProducts>
          <speciesReference constant="true" species="M_cdp_c" stoichiometry="1" />
          <speciesReference constant="true" species="M_h_c" stoichiometry="1" />
          <speciesReference constant="true" species="M_fmn_c" stoichiometry="1" />
        </listOfProducts>
        <fbc:geneProductAssociation>
          <fbc:geneProductRef fbc:geneProduct="G_MA0547" />
        </fbc:geneProductAssociation>
      </reaction>
      <reaction fast="false" id="R_CTPS1" name="CTPS1" reversible="false" fbc:lowerFluxBound="cobra_0_bound" fbc:upperFluxBound="cobra_default_ub">
        <listOfReactants>
          <speciesReference constant="true" species="M_utp_c" stoichiometry="1" />
          <speciesReference constant="true" species="M_atp_c" stoichiometry="1" />
          <speciesReference constant="true" species="M_nh4_c" stoichiometry="1" />
        </listOfReactants>
        <listOfProducts>
          <speciesReference constant="true" species="M_pi_c" stoichiometry="1" />
          <speciesReference constant="true" species="M_ctp_c" stoichiometry="1" />
          <speciesReference constant="true" species="M_h_c" stoichiometry="2" />
          <speciesReference constant="true" species="M_adp_c" stoichiometry="1" />
        </listOfProducts>
        <fbc:geneProductAssociation>
          <fbc:geneProductRef fbc:geneProduct="G_MA3279" />
        </fbc:geneProductAssociation>
      </reaction>
      <reaction fast="false" id="R_CTPS2" name="CTPS2" reversible="false" fbc:lowerFluxBound="cobra_0_bound" fbc:upperFluxBound="cobra_default_ub">
        <listOfReactants>
          <speciesReference constant="true" species="M_utp_c" stoichiometry="1" />
          <speciesReference constant="true" species="M_h2o_c" stoichiometry="1" />
          <speciesReference constant="true" species="M_gln_L_c" stoichiometry="1" />
          <speciesReference constant="true" species="M_atp_c" stoichiometry="1" />
        </listOfReactants>
        <listOfProducts>
          <speciesReference constant="true" species="M_glu_L_c" stoichiometry="1" />
          <speciesReference constant="true" species="M_pi_c" stoichiometry="1" />
          <speciesReference constant="true" species="M_ctp_c" stoichiometry="1" />
          <speciesReference constant="true" species="M_h_c" stoichiometry="2" />
          <speciesReference constant="true" species="M_adp_c" stoichiometry="1" />
        </listOfProducts>
        <fbc:geneProductAssociation>
          <fbc:geneProductRef fbc:geneProduct="G_MA3279" />
        </fbc:geneProductAssociation>
      </reaction>
      <reaction fast="false" id="R_CYRDAAT" name="CYRDAAT" reversible="false" fbc:lowerFluxBound="cobra_0_bound" fbc:upperFluxBound="cobra_default_ub">
        <listOfReactants>
          <speciesReference constant="true" species="M_h_c" stoichiometry="1" />
          <speciesReference constant="true" species="M_atp_c" stoichiometry="1" />
          <speciesReference constant="true" species="M_co1dam_c" stoichiometry="1" />
        </listOfReactants>
        <listOfProducts>
          <speciesReference constant="true" species="M_adcobdam_c" stoichiometry="1" />
          <speciesReference constant="true" species="M_pppi_c" stoichiometry="1" />
        </listOfProducts>
        <fbc:geneProductAssociation>
          <fbc:geneProductRef fbc:geneProduct="G_MA2084" />
        </fbc:geneProductAssociation>
      </reaction>
      <reaction fast="false" id="R_CYRDAR" name="CYRDAR" reversible="false" fbc:lowerFluxBound="cobra_0_bound" fbc:upperFluxBound="cobra_default_ub">
        <listOfReactants>
          <speciesReference constant="true" species="M_co2dam_c" stoichiometry="2" />
          <speciesReference constant="true" species="M_nadh_c" stoichiometry="1" />
        </listOfReactants>
        <listOfProducts>
          <speciesReference constant="true" species="M_h_c" stoichiometry="1" />
          <speciesReference constant="true" species="M_nad_c" stoichiometry="1" />
          <speciesReference constant="true" species="M_co1dam_c" stoichiometry="2" />
        </listOfProducts>
      </reaction>
      <reaction fast="false" id="R_CYRDAS" name="CYRDAS" reversible="false" fbc:lowerFluxBound="cobra_0_bound" fbc:upperFluxBound="cobra_default_ub">
        <listOfReactants>
          <speciesReference constant="true" species="M_h2o_c" stoichiometry="1" />
          <speciesReference constant="true" species="M_cobya_c" stoichiometry="1" />
          <speciesReference constant="true" species="M_gln_L_c" stoichiometry="2" />
          <speciesReference constant="true" species="M_atp_c" stoichiometry="2" />
        </listOfReactants>
        <listOfProducts>
          <speciesReference constant="true" species="M_glu_L_c" stoichiometry="2" />
          <speciesReference constant="true" species="M_ppi_c" stoichiometry="1" />
          <speciesReference constant="true" species="M_co2dam_c" stoichiometry="1" />
          <speciesReference constant="true" species="M_h_c" stoichiometry="1" />
          <speciesReference constant="true" species="M_adp_c" stoichiometry="2" />
        </listOfProducts>
        <fbc:geneProductAssociation>
          <fbc:or>
            <fbc:geneProductRef fbc:geneProduct="G_MA0106" />
            <fbc:geneProductRef fbc:geneProduct="G_MA3626" />
          </fbc:or>
        </fbc:geneProductAssociation>
      </reaction>
      <reaction fast="false" id="R_CYSDS" name="CYSDS" reversible="false" fbc:lowerFluxBound="cobra_0_bound" fbc:upperFluxBound="cobra_default_ub">
        <listOfReactants>
          <speciesReference constant="true" species="M_h2o_c" stoichiometry="1" />
          <speciesReference constant="true" species="M_cys_L_c" stoichiometry="1" />
        </listOfReactants>
        <listOfProducts>
          <speciesReference constant="true" species="M_pyr_c" stoichiometry="1" />
          <speciesReference constant="true" species="M_h2s_c" stoichiometry="1" />
          <speciesReference constant="true" species="M_nh4_c" stoichiometry="1" />
        </listOfProducts>
        <fbc:geneProductAssociation>
          <fbc:geneProductRef fbc:geneProduct="G_MA2532" />
        </fbc:geneProductAssociation>
      </reaction>
      <reaction fast="false" id="R_CYSSr" name="CYSSr" reversible="true" fbc:lowerFluxBound="cobra_default_lb" fbc:upperFluxBound="cobra_default_ub">
        <listOfReactants>
          <speciesReference constant="true" species="M_h2s_c" stoichiometry="1" />
          <speciesReference constant="true" species="M_acser_c" stoichiometry="1" />
        </listOfReactants>
        <listOfProducts>
          <speciesReference constant="true" species="M_ac_c" stoichiometry="1" />
          <speciesReference constant="true" species="M_h_c" stoichiometry="1" />
          <speciesReference constant="true" species="M_cys_L_c" stoichiometry="1" />
        </listOfProducts>
        <fbc:geneProductAssociation>
          <fbc:geneProductRef fbc:geneProduct="G_MA2720" />
        </fbc:geneProductAssociation>
      </reaction>
      <reaction fast="false" id="R_CYSTA" name="CYSTA" reversible="true" fbc:lowerFluxBound="cobra_default_lb" fbc:upperFluxBound="cobra_default_ub">
        <listOfReactants>
          <speciesReference constant="true" species="M_akg_c" stoichiometry="1" />
          <speciesReference constant="true" species="M_cys_L_c" stoichiometry="1" />
        </listOfReactants>
        <listOfProducts>
          <speciesReference constant="true" species="M_glu_L_c" stoichiometry="1" />
          <speciesReference constant="true" species="M_mercppyr_c" stoichiometry="1" />
        </listOfProducts>
        <fbc:geneProductAssociation>
          <fbc:or>
            <fbc:geneProductRef fbc:geneProduct="G_MA0636" />
            <fbc:geneProductRef fbc:geneProduct="G_MA1385" />
            <fbc:geneProductRef fbc:geneProduct="G_MA1819" />
          </fbc:or>
        </fbc:geneProductAssociation>
      </reaction>
      <reaction fast="false" id="R_CYSTRS" name="CYSTRS" reversible="false" fbc:lowerFluxBound="cobra_0_bound" fbc:upperFluxBound="cobra_default_ub">
        <listOfReactants>
          <speciesReference constant="true" species="M_trnacys_c" stoichiometry="1" />
          <speciesReference constant="true" species="M_atp_c" stoichiometry="1" />
          <speciesReference constant="true" species="M_cys_L_c" stoichiometry="1" />
        </listOfReactants>
        <listOfProducts>
          <speciesReference constant="true" species="M_ppi_c" stoichiometry="1" />
          <speciesReference constant="true" species="M_cystrna_c" stoichiometry="1" />
          <speciesReference constant="true" species="M_amp_c" stoichiometry="1" />
        </listOfProducts>
        <fbc:geneProductAssociation>
          <fbc:geneProductRef fbc:geneProduct="G_MA0749" />
        </fbc:geneProductAssociation>
      </reaction>
      <reaction fast="false" id="R_CYSt2r" name="CYSt2r" reversible="true" fbc:lowerFluxBound="cobra_default_lb" fbc:upperFluxBound="cobra_default_ub">
        <listOfReactants>
          <speciesReference constant="true" species="M_cys_L_e" stoichiometry="1" />
          <speciesReference constant="true" species="M_h_e" stoichiometry="1" />
        </listOfReactants>
        <listOfProducts>
          <speciesReference constant="true" species="M_h_c" stoichiometry="1" />
          <speciesReference constant="true" species="M_cys_L_c" stoichiometry="1" />
        </listOfProducts>
      </reaction>
      <reaction fast="false" id="R_CYTDK1" name="CYTDK1" reversible="false" fbc:lowerFluxBound="cobra_0_bound" fbc:upperFluxBound="cobra_default_ub">
        <listOfReactants>
          <speciesReference constant="true" species="M_atp_c" stoichiometry="1" />
          <speciesReference constant="true" species="M_cytd_c" stoichiometry="1" />
        </listOfReactants>
        <listOfProducts>
          <speciesReference constant="true" species="M_h_c" stoichiometry="1" />
          <speciesReference constant="true" species="M_adp_c" stoichiometry="1" />
          <speciesReference constant="true" species="M_cmp_c" stoichiometry="1" />
        </listOfProducts>
        <fbc:geneProductAssociation>
          <fbc:geneProductRef fbc:geneProduct="G_MA1373" />
        </fbc:geneProductAssociation>
      </reaction>
      <reaction fast="false" id="R_CYTDK3" name="CYTDK3" reversible="false" fbc:lowerFluxBound="cobra_0_bound" fbc:upperFluxBound="cobra_default_ub">
        <listOfReactants>
          <speciesReference constant="true" species="M_itp_c" stoichiometry="1" />
          <speciesReference constant="true" species="M_cytd_c" stoichiometry="1" />
        </listOfReactants>
        <listOfProducts>
          <speciesReference constant="true" species="M_h_c" stoichiometry="1" />
          <speciesReference constant="true" species="M_idp_c" stoichiometry="1" />
          <speciesReference constant="true" species="M_cmp_c" stoichiometry="1" />
        </listOfProducts>
        <fbc:geneProductAssociation>
          <fbc:geneProductRef fbc:geneProduct="G_MA1104" />
        </fbc:geneProductAssociation>
      </reaction>
      <reaction fast="false" id="R_CYTK1" name="CYTK1" reversible="true" fbc:lowerFluxBound="cobra_default_lb" fbc:upperFluxBound="cobra_default_ub">
        <listOfReactants>
          <speciesReference constant="true" species="M_atp_c" stoichiometry="1" />
          <speciesReference constant="true" species="M_cmp_c" stoichiometry="1" />
        </listOfReactants>
        <listOfProducts>
          <speciesReference constant="true" species="M_cdp_c" stoichiometry="1" />
          <speciesReference constant="true" species="M_adp_c" stoichiometry="1" />
        </listOfProducts>
        <fbc:geneProductAssociation>
          <fbc:geneProductRef fbc:geneProduct="G_MA1104" />
        </fbc:geneProductAssociation>
      </reaction>
      <reaction fast="false" id="R_CYTK2" name="CYTK2" reversible="true" fbc:lowerFluxBound="cobra_default_lb" fbc:upperFluxBound="cobra_default_ub">
        <listOfReactants>
          <speciesReference constant="true" species="M_atp_c" stoichiometry="1" />
          <speciesReference constant="true" species="M_dcmp_c" stoichiometry="1" />
        </listOfReactants>
        <listOfProducts>
          <speciesReference constant="true" species="M_dcdp_c" stoichiometry="1" />
          <speciesReference constant="true" species="M_adp_c" stoichiometry="1" />
        </listOfProducts>
        <fbc:geneProductAssociation>
          <fbc:geneProductRef fbc:geneProduct="G_MA1104" />
        </fbc:geneProductAssociation>
      </reaction>
      <reaction fast="false" id="R_CYTK5" name="CYTK5" reversible="true" fbc:lowerFluxBound="cobra_default_lb" fbc:upperFluxBound="cobra_default_ub">
        <listOfReactants>
          <speciesReference constant="true" species="M_ctp_c" stoichiometry="1" />
          <speciesReference constant="true" species="M_dcmp_c" stoichiometry="1" />
        </listOfReactants>
        <listOfProducts>
          <speciesReference constant="true" species="M_dcdp_c" stoichiometry="1" />
          <speciesReference constant="true" species="M_cdp_c" stoichiometry="1" />
        </listOfProducts>
        <fbc:geneProductAssociation>
          <fbc:geneProductRef fbc:geneProduct="G_MA1104" />
        </fbc:geneProductAssociation>
      </reaction>
      <reaction fast="false" id="R_Clt" name="Clt" reversible="true" fbc:lowerFluxBound="cobra_default_lb" fbc:upperFluxBound="cobra_default_ub">
        <listOfReactants>
          <speciesReference constant="true" species="M_cl_e" stoichiometry="1" />
        </listOfReactants>
        <listOfProducts>
          <speciesReference constant="true" species="M_cl_c" stoichiometry="1" />
        </listOfProducts>
        <fbc:geneProductAssociation>
          <fbc:geneProductRef fbc:geneProduct="G_MA3609" />
        </fbc:geneProductAssociation>
      </reaction>
      <reaction fast="false" id="R_Coabc" name="Coabc" reversible="false" fbc:lowerFluxBound="cobra_0_bound" fbc:upperFluxBound="cobra_default_ub">
        <listOfReactants>
          <speciesReference constant="true" species="M_h2o_c" stoichiometry="1" />
          <speciesReference constant="true" species="M_cobalt2_e" stoichiometry="1" />
          <speciesReference constant="true" species="M_atp_c" stoichiometry="1" />
        </listOfReactants>
        <listOfProducts>
          <speciesReference constant="true" species="M_pi_c" stoichiometry="1" />
          <speciesReference constant="true" species="M_cobalt2_c" stoichiometry="1" />
          <speciesReference constant="true" species="M_adp_c" stoichiometry="1" />
          <speciesReference constant="true" species="M_h_c" stoichiometry="1" />
        </listOfProducts>
        <fbc:geneProductAssociation>
          <fbc:and>
            <fbc:or>
              <fbc:geneProductRef fbc:geneProduct="G_MA0393" />
              <fbc:geneProductRef fbc:geneProduct="G_MA0869" />
              <fbc:geneProductRef fbc:geneProduct="G_MA1748" />
              <fbc:geneProductRef fbc:geneProduct="G_MA3552" />
            </fbc:or>
            <fbc:or>
              <fbc:geneProductRef fbc:geneProduct="G_MA0394" />
              <fbc:geneProductRef fbc:geneProduct="G_MA0870" />
              <fbc:geneProductRef fbc:geneProduct="G_MA1747" />
              <fbc:geneProductRef fbc:geneProduct="G_MA3551" />
            </fbc:or>
            <fbc:geneProductRef fbc:geneProduct="G_MA3553" />
          </fbc:and>
        </fbc:geneProductAssociation>
      </reaction>
      <reaction fast="false" id="R_Cuabc" name="Cuabc" reversible="false" fbc:lowerFluxBound="cobra_0_bound" fbc:upperFluxBound="cobra_default_ub">
        <listOfReactants>
          <speciesReference constant="true" species="M_h2o_c" stoichiometry="1" />
          <speciesReference constant="true" species="M_atp_c" stoichiometry="1" />
          <speciesReference constant="true" species="M_cu2_e" stoichiometry="1" />
        </listOfReactants>
        <listOfProducts>
          <speciesReference constant="true" species="M_h_c" stoichiometry="1" />
          <speciesReference constant="true" species="M_cu2_c" stoichiometry="1" />
          <speciesReference constant="true" species="M_adp_c" stoichiometry="1" />
          <speciesReference constant="true" species="M_pi_c" stoichiometry="1" />
        </listOfProducts>
        <fbc:geneProductAssociation>
          <fbc:geneProductRef fbc:geneProduct="G_MA1342" />
        </fbc:geneProductAssociation>
      </reaction>
      <reaction fast="false" id="R_Cut1" name="Cut1" reversible="false" fbc:lowerFluxBound="cobra_0_bound" fbc:upperFluxBound="cobra_default_ub">
        <listOfReactants>
          <speciesReference constant="true" species="M_h2o_c" stoichiometry="1" />
          <speciesReference constant="true" species="M_cu2_c" stoichiometry="1" />
          <speciesReference constant="true" species="M_atp_c" stoichiometry="1" />
        </listOfReactants>
        <listOfProducts>
          <speciesReference constant="true" species="M_pi_c" stoichiometry="1" />
          <speciesReference constant="true" species="M_h_c" stoichiometry="1" />
          <speciesReference constant="true" species="M_adp_c" stoichiometry="1" />
          <speciesReference constant="true" species="M_cu2_e" stoichiometry="1" />
        </listOfProducts>
        <fbc:geneProductAssociation>
          <fbc:or>
            <fbc:geneProductRef fbc:geneProduct="G_MA0166" />
            <fbc:geneProductRef fbc:geneProduct="G_MA1342" />
          </fbc:or>
        </fbc:geneProductAssociation>
      </reaction>
      <reaction fast="false" id="R_DADK" name="DADK" reversible="true" fbc:lowerFluxBound="cobra_default_lb" fbc:upperFluxBound="cobra_default_ub">
        <listOfReactants>
          <speciesReference constant="true" species="M_atp_c" stoichiometry="1" />
          <speciesReference constant="true" species="M_damp_c" stoichiometry="1" />
        </listOfReactants>
        <listOfProducts>
          <speciesReference constant="true" species="M_adp_c" stoichiometry="1" />
          <speciesReference constant="true" species="M_dadp_c" stoichiometry="1" />
        </listOfProducts>
        <fbc:geneProductAssociation>
          <fbc:geneProductRef fbc:geneProduct="G_MA1096" />
        </fbc:geneProductAssociation>
      </reaction>
      <reaction fast="false" id="R_DAPDC" name="DAPDC" reversible="false" fbc:lowerFluxBound="cobra_0_bound" fbc:upperFluxBound="cobra_default_ub">
        <listOfReactants>
          <speciesReference constant="true" species="M_26dap_M_c" stoichiometry="1" />
          <speciesReference constant="true" species="M_h_c" stoichiometry="1" />
        </listOfReactants>
        <listOfProducts>
          <speciesReference constant="true" species="M_co2_c" stoichiometry="1" />
          <speciesReference constant="true" species="M_lys_L_c" stoichiometry="1" />
        </listOfProducts>
        <fbc:geneProductAssociation>
          <fbc:geneProductRef fbc:geneProduct="G_MA0726" />
        </fbc:geneProductAssociation>
      </reaction>
      <reaction fast="false" id="R_DAPE" name="DAPE" reversible="true" fbc:lowerFluxBound="cobra_default_lb" fbc:upperFluxBound="cobra_default_ub">
        <listOfReactants>
          <speciesReference constant="true" species="M_26dap_LL_c" stoichiometry="1" />
        </listOfReactants>
        <listOfProducts>
          <speciesReference constant="true" species="M_26dap_M_c" stoichiometry="1" />
        </listOfProducts>
      </reaction>
      <reaction fast="false" id="R_DAPNH4T" name="DAPNH4T" reversible="false" fbc:lowerFluxBound="cobra_0_bound" fbc:upperFluxBound="cobra_default_ub">
        <listOfReactants>
          <speciesReference constant="true" species="M_h2o_c" stoichiometry="1" />
          <speciesReference constant="true" species="M_glu_L_c" stoichiometry="1" />
          <speciesReference constant="true" species="M_thdp_c" stoichiometry="1" />
        </listOfReactants>
        <listOfProducts>
          <speciesReference constant="true" species="M_akg_c" stoichiometry="1" />
          <speciesReference constant="true" species="M_26dap_LL_c" stoichiometry="1" />
        </listOfProducts>
        <fbc:geneProductAssociation>
          <fbc:geneProductRef fbc:geneProduct="G_MA1712" />
        </fbc:geneProductAssociation>
      </reaction>
      <reaction fast="false" id="R_DATPHs" name="DATPHs" reversible="false" fbc:lowerFluxBound="cobra_0_bound" fbc:upperFluxBound="cobra_default_ub">
        <listOfReactants>
          <speciesReference constant="true" species="M_h2o_c" stoichiometry="1" />
          <speciesReference constant="true" species="M_h_c" stoichiometry="1" />
          <speciesReference constant="true" species="M_datp_c" stoichiometry="1" />
        </listOfReactants>
        <listOfProducts>
          <speciesReference constant="true" species="M_ditp_c" stoichiometry="1" />
          <speciesReference constant="true" species="M_nh4_c" stoichiometry="1" />
        </listOfProducts>
      </reaction>
      <reaction fast="false" id="R_DB4PS" name="DB4PS" reversible="false" fbc:lowerFluxBound="cobra_0_bound" fbc:upperFluxBound="cobra_default_ub">
        <listOfReactants>
          <speciesReference constant="true" species="M_ru5p_D_c" stoichiometry="1" />
        </listOfReactants>
        <listOfProducts>
          <speciesReference constant="true" species="M_db4p_c" stoichiometry="1" />
          <speciesReference constant="true" species="M_h_c" stoichiometry="1" />
          <speciesReference constant="true" species="M_for_c" stoichiometry="1" />
        </listOfProducts>
        <fbc:geneProductAssociation>
          <fbc:geneProductRef fbc:geneProduct="G_MA0548" />
        </fbc:geneProductAssociation>
      </reaction>
      <reaction fast="false" id="R_DBTSr" name="DBTSr" reversible="false" fbc:lowerFluxBound="cobra_0_bound" fbc:upperFluxBound="cobra_default_ub">
        <listOfReactants>
          <speciesReference constant="true" species="M_co2_c" stoichiometry="1" />
          <speciesReference constant="true" species="M_dann_c" stoichiometry="1" />
          <speciesReference constant="true" species="M_atp_c" stoichiometry="1" />
        </listOfReactants>
        <listOfProducts>
          <speciesReference constant="true" species="M_dtbt_c" stoichiometry="1" />
          <speciesReference constant="true" species="M_pi_c" stoichiometry="1" />
          <speciesReference constant="true" species="M_h_c" stoichiometry="3" />
          <speciesReference constant="true" species="M_adp_c" stoichiometry="1" />
        </listOfProducts>
      </reaction>
      <reaction fast="false" id="R_DCMPDA" name="DCMPDA" reversible="true" fbc:lowerFluxBound="cobra_default_lb" fbc:upperFluxBound="cobra_default_ub">
        <listOfReactants>
          <speciesReference constant="true" species="M_h2o_c" stoichiometry="1" />
          <speciesReference constant="true" species="M_h_c" stoichiometry="1" />
          <speciesReference constant="true" species="M_dcmp_c" stoichiometry="1" />
        </listOfReactants>
        <listOfProducts>
          <speciesReference constant="true" species="M_dump_c" stoichiometry="1" />
          <speciesReference constant="true" species="M_nh4_c" stoichiometry="1" />
        </listOfProducts>
        <fbc:geneProductAssociation>
          <fbc:or>
            <fbc:geneProductRef fbc:geneProduct="G_MA0136" />
            <fbc:geneProductRef fbc:geneProduct="G_MA0137" />
          </fbc:or>
        </fbc:geneProductAssociation>
      </reaction>
      <reaction fast="false" id="R_DCTPD" name="DCTPD" reversible="false" fbc:lowerFluxBound="cobra_0_bound" fbc:upperFluxBound="cobra_default_ub">
        <listOfReactants>
          <speciesReference constant="true" species="M_h2o_c" stoichiometry="1" />
          <speciesReference constant="true" species="M_dctp_c" stoichiometry="1" />
          <speciesReference constant="true" species="M_h_c" stoichiometry="1" />
        </listOfReactants>
        <listOfProducts>
          <speciesReference constant="true" species="M_dutp_c" stoichiometry="1" />
          <speciesReference constant="true" species="M_nh4_c" stoichiometry="1" />
        </listOfProducts>
        <fbc:geneProductAssociation>
          <fbc:geneProductRef fbc:geneProduct="G_MA0440" />
        </fbc:geneProductAssociation>
      </reaction>
      <reaction fast="false" id="R_DGGGPS" name="DGGGPS" reversible="false" fbc:lowerFluxBound="cobra_0_bound" fbc:upperFluxBound="cobra_default_ub">
        <listOfReactants>
          <speciesReference constant="true" species="M_gggp_c" stoichiometry="1" />
          <speciesReference constant="true" species="M_ggdp_c" stoichiometry="1" />
        </listOfReactants>
        <listOfProducts>
          <speciesReference constant="true" species="M_ppi_c" stoichiometry="1" />
          <speciesReference constant="true" species="M_dgggp_c" stoichiometry="1" />
        </listOfProducts>
        <fbc:geneProductAssociation>
          <fbc:geneProductRef fbc:geneProduct="G_MA0961" />
        </fbc:geneProductAssociation>
      </reaction>
      <reaction fast="false" id="R_DGGGPS2" name="DGGGPS2" reversible="false" fbc:lowerFluxBound="cobra_0_bound" fbc:upperFluxBound="cobra_default_ub">
        <listOfReactants>
          <speciesReference constant="true" species="M_gggp_c" stoichiometry="1" />
          <speciesReference constant="true" species="M_3hggdp_c" stoichiometry="1" />
        </listOfReactants>
        <listOfProducts>
          <speciesReference constant="true" species="M_ppi_c" stoichiometry="1" />
          <speciesReference constant="true" species="M_3hdgggp_c" stoichiometry="1" />
        </listOfProducts>
        <fbc:geneProductAssociation>
          <fbc:geneProductRef fbc:geneProduct="G_MA0961" />
        </fbc:geneProductAssociation>
      </reaction>
      <reaction fast="false" id="R_DGGPGP" name="DGGPGP" reversible="false" fbc:lowerFluxBound="cobra_0_bound" fbc:upperFluxBound="cobra_default_ub">
        <listOfReactants>
          <speciesReference constant="true" species="M_h2o_c" stoichiometry="1" />
          <speciesReference constant="true" species="M_dggpgp_c" stoichiometry="1" />
        </listOfReactants>
        <listOfProducts>
          <speciesReference constant="true" species="M_pi_c" stoichiometry="1" />
          <speciesReference constant="true" species="M_dggpg_c" stoichiometry="1" />
        </listOfProducts>
        <fbc:geneProductAssociation>
          <fbc:geneProductRef fbc:geneProduct="G_MA1569" />
        </fbc:geneProductAssociation>
      </reaction>
      <reaction fast="false" id="R_DGGPGP2" name="DGGPGP2" reversible="false" fbc:lowerFluxBound="cobra_0_bound" fbc:upperFluxBound="cobra_default_ub">
        <listOfReactants>
          <speciesReference constant="true" species="M_h2o_c" stoichiometry="1" />
          <speciesReference constant="true" species="M_3hdggpgp_c" stoichiometry="1" />
        </listOfReactants>
        <listOfProducts>
          <speciesReference constant="true" species="M_pi_c" stoichiometry="1" />
          <speciesReference constant="true" species="M_3hdggpg_c" stoichiometry="1" />
        </listOfProducts>
        <fbc:geneProductAssociation>
          <fbc:geneProductRef fbc:geneProduct="G_MA1569" />
        </fbc:geneProductAssociation>
      </reaction>
      <reaction fast="false" id="R_DGLY3POX" name="DGLY3POX" reversible="false" fbc:lowerFluxBound="cobra_0_bound" fbc:upperFluxBound="cobra_default_ub">
        <listOfReactants>
          <speciesReference constant="true" species="M_h2o_c" stoichiometry="1" />
          <speciesReference constant="true" species="M_fdox_c" stoichiometry="2" />
          <speciesReference constant="true" species="M_g3p_c" stoichiometry="1" />
        </listOfReactants>
        <listOfProducts>
          <speciesReference constant="true" species="M_fdred_c" stoichiometry="2" />
          <speciesReference constant="true" species="M_h_c" stoichiometry="3" />
          <speciesReference constant="true" species="M_3pg_c" stoichiometry="1" />
        </listOfProducts>
        <fbc:geneProductAssociation>
          <fbc:geneProductRef fbc:geneProduct="G_MA1714" />
        </fbc:geneProductAssociation>
      </reaction>
      <reaction fast="false" id="R_DGLYOX" name="DGLYOX" reversible="false" fbc:lowerFluxBound="cobra_0_bound" fbc:upperFluxBound="cobra_default_ub">
        <listOfReactants>
          <speciesReference constant="true" species="M_h2o_c" stoichiometry="1" />
          <speciesReference constant="true" species="M_nad_c" stoichiometry="1" />
          <speciesReference constant="true" species="M_glyald_c" stoichiometry="1" />
        </listOfReactants>
        <listOfProducts>
          <speciesReference constant="true" species="M_glyc_R_c" stoichiometry="1" />
          <speciesReference constant="true" species="M_h_c" stoichiometry="2" />
          <speciesReference constant="true" species="M_nadh_c" stoichiometry="1" />
        </listOfProducts>
        <fbc:geneProductAssociation>
          <fbc:geneProductRef fbc:geneProduct="G_MA2860" />
        </fbc:geneProductAssociation>
      </reaction>
      <reaction fast="false" id="R_DHAD1" name="DHAD1" reversible="false" fbc:lowerFluxBound="cobra_0_bound" fbc:upperFluxBound="cobra_default_ub">
        <listOfReactants>
          <speciesReference constant="true" species="M_23dhmb_c" stoichiometry="1" />
        </listOfReactants>
        <listOfProducts>
          <speciesReference constant="true" species="M_h2o_c" stoichiometry="1" />
          <speciesReference constant="true" species="M_3mob_c" stoichiometry="1" />
        </listOfProducts>
        <fbc:geneProductAssociation>
          <fbc:or>
            <fbc:geneProductRef fbc:geneProduct="G_MA1802" />
            <fbc:geneProductRef fbc:geneProduct="G_MA3373" />
          </fbc:or>
        </fbc:geneProductAssociation>
      </reaction>
      <reaction fast="false" id="R_DHAD2" name="DHAD2" reversible="false" fbc:lowerFluxBound="cobra_0_bound" fbc:upperFluxBound="cobra_default_ub">
        <listOfReactants>
          <speciesReference constant="true" species="M_23dhmp_c" stoichiometry="1" />
        </listOfReactants>
        <listOfProducts>
          <speciesReference constant="true" species="M_h2o_c" stoichiometry="1" />
          <speciesReference constant="true" species="M_3mop_c" stoichiometry="1" />
        </listOfProducts>
        <fbc:geneProductAssociation>
          <fbc:or>
            <fbc:geneProductRef fbc:geneProduct="G_MA1802" />
            <fbc:geneProductRef fbc:geneProduct="G_MA3373" />
          </fbc:or>
        </fbc:geneProductAssociation>
      </reaction>
      <reaction fast="false" id="R_DHDPRx" name="DHDPRx" reversible="true" fbc:lowerFluxBound="cobra_default_lb" fbc:upperFluxBound="cobra_default_ub">
        <listOfReactants>
          <speciesReference constant="true" species="M_nad_c" stoichiometry="1" />
          <speciesReference constant="true" species="M_thdp_c" stoichiometry="1" />
        </listOfReactants>
        <listOfProducts>
          <speciesReference constant="true" species="M_23dhdp_c" stoichiometry="1" />
          <speciesReference constant="true" species="M_h_c" stoichiometry="1" />
          <speciesReference constant="true" species="M_nadh_c" stoichiometry="1" />
        </listOfProducts>
        <fbc:geneProductAssociation>
          <fbc:geneProductRef fbc:geneProduct="G_MA4474" />
        </fbc:geneProductAssociation>
      </reaction>
      <reaction fast="false" id="R_DHDPRy" name="DHDPRy" reversible="true" fbc:lowerFluxBound="cobra_default_lb" fbc:upperFluxBound="cobra_default_ub">
        <listOfReactants>
          <speciesReference constant="true" species="M_nadp_c" stoichiometry="1" />
          <speciesReference constant="true" species="M_thdp_c" stoichiometry="1" />
        </listOfReactants>
        <listOfProducts>
          <speciesReference constant="true" species="M_23dhdp_c" stoichiometry="1" />
          <speciesReference constant="true" species="M_nadph_c" stoichiometry="1" />
          <speciesReference constant="true" species="M_h_c" stoichiometry="1" />
        </listOfProducts>
        <fbc:geneProductAssociation>
          <fbc:geneProductRef fbc:geneProduct="G_MA4474" />
        </fbc:geneProductAssociation>
      </reaction>
      <reaction fast="false" id="R_DHDPS" name="DHDPS" reversible="false" fbc:lowerFluxBound="cobra_0_bound" fbc:upperFluxBound="cobra_default_ub">
        <listOfReactants>
          <speciesReference constant="true" species="M_pyr_c" stoichiometry="1" />
          <speciesReference constant="true" species="M_aspsa_c" stoichiometry="1" />
        </listOfReactants>
        <listOfProducts>
          <speciesReference constant="true" species="M_h2o_c" stoichiometry="2" />
          <speciesReference constant="true" species="M_23dhdp_c" stoichiometry="1" />
        </listOfProducts>
        <fbc:geneProductAssociation>
          <fbc:geneProductRef fbc:geneProduct="G_MA4473" />
        </fbc:geneProductAssociation>
      </reaction>
      <reaction fast="false" id="R_DHFR" name="DHFR" reversible="true" fbc:lowerFluxBound="cobra_default_lb" fbc:upperFluxBound="cobra_default_ub">
        <listOfReactants>
          <speciesReference constant="true" species="M_nadph_c" stoichiometry="1" />
          <speciesReference constant="true" species="M_h_c" stoichiometry="1" />
          <speciesReference constant="true" species="M_dhf_c" stoichiometry="1" />
        </listOfReactants>
        <listOfProducts>
          <speciesReference constant="true" species="M_nadp_c" stoichiometry="1" />
          <speciesReference constant="true" species="M_thf_c" stoichiometry="1" />
        </listOfProducts>
      </reaction>
      <reaction fast="false" id="R_DHFS" name="DHFS" reversible="false" fbc:lowerFluxBound="cobra_0_bound" fbc:upperFluxBound="cobra_default_ub">
        <listOfReactants>
          <speciesReference constant="true" species="M_glu_L_c" stoichiometry="1" />
          <speciesReference constant="true" species="M_atp_c" stoichiometry="1" />
          <speciesReference constant="true" species="M_dhpt_c" stoichiometry="1" />
        </listOfReactants>
        <listOfProducts>
          <speciesReference constant="true" species="M_pi_c" stoichiometry="1" />
          <speciesReference constant="true" species="M_h_c" stoichiometry="1" />
          <speciesReference constant="true" species="M_adp_c" stoichiometry="1" />
          <speciesReference constant="true" species="M_dhf_c" stoichiometry="1" />
        </listOfProducts>
      </reaction>
      <reaction fast="false" id="R_DHNPA2" name="DHNPA2" reversible="false" fbc:lowerFluxBound="cobra_0_bound" fbc:upperFluxBound="cobra_default_ub">
        <listOfReactants>
          <speciesReference constant="true" species="M_dhnpt_c" stoichiometry="1" />
        </listOfReactants>
        <listOfProducts>
          <speciesReference constant="true" species="M_gcald_c" stoichiometry="1" />
          <speciesReference constant="true" species="M_6hmhpt_c" stoichiometry="1" />
          <speciesReference constant="true" species="M_h_c" stoichiometry="1" />
        </listOfProducts>
      </reaction>
      <reaction fast="false" id="R_DHORD7" name="DHORD7" reversible="true" fbc:lowerFluxBound="cobra_default_lb" fbc:upperFluxBound="cobra_default_ub">
        <listOfReactants>
          <speciesReference constant="true" species="M_h_c" stoichiometry="1" />
          <speciesReference constant="true" species="M_dhor_S_c" stoichiometry="1" />
          <speciesReference constant="true" species="M_f420_2_c" stoichiometry="1" />
        </listOfReactants>
        <listOfProducts>
          <speciesReference constant="true" species="M_orot_c" stoichiometry="1" />
          <speciesReference constant="true" species="M_f420_2h2_c" stoichiometry="1" />
        </listOfProducts>
        <fbc:geneProductAssociation>
          <fbc:and>
            <fbc:geneProductRef fbc:geneProduct="G_MA0583" />
            <fbc:geneProductRef fbc:geneProduct="G_MA0584" />
          </fbc:and>
        </fbc:geneProductAssociation>
      </reaction>
      <reaction fast="false" id="R_DHORTS" name="DHORTS" reversible="true" fbc:lowerFluxBound="cobra_default_lb" fbc:upperFluxBound="cobra_default_ub">
        <listOfReactants>
          <speciesReference constant="true" species="M_h2o_c" stoichiometry="1" />
          <speciesReference constant="true" species="M_dhor_S_c" stoichiometry="1" />
        </listOfReactants>
        <listOfProducts>
          <speciesReference constant="true" species="M_h_c" stoichiometry="1" />
          <speciesReference constant="true" species="M_cbasp_c" stoichiometry="1" />
        </listOfProducts>
        <fbc:geneProductAssociation>
          <fbc:geneProductRef fbc:geneProduct="G_MA0892" />
        </fbc:geneProductAssociation>
      </reaction>
      <reaction fast="false" id="R_DHPCPH" name="DHPCPH" reversible="false" fbc:lowerFluxBound="cobra_0_bound" fbc:upperFluxBound="cobra_default_ub">
        <listOfReactants>
          <speciesReference constant="true" species="M_h2o_c" stoichiometry="1" />
          <speciesReference constant="true" species="M_dhp23cp_c" stoichiometry="1" />
        </listOfReactants>
        <listOfProducts>
          <speciesReference constant="true" species="M_dhpmp_c" stoichiometry="1" />
          <speciesReference constant="true" species="M_h_c" stoichiometry="1" />
        </listOfProducts>
      </reaction>
      <reaction fast="false" id="R_DHPS2" name="DHPS2" reversible="false" fbc:lowerFluxBound="cobra_0_bound" fbc:upperFluxBound="cobra_default_ub">
        <listOfReactants>
          <speciesReference constant="true" species="M_h_c" stoichiometry="1" />
          <speciesReference constant="true" species="M_4abz_c" stoichiometry="1" />
          <speciesReference constant="true" species="M_6hmhptpp_c" stoichiometry="1" />
        </listOfReactants>
        <listOfProducts>
          <speciesReference constant="true" species="M_ppi_c" stoichiometry="1" />
          <speciesReference constant="true" species="M_dhpt_c" stoichiometry="1" />
        </listOfProducts>
        <fbc:geneProductAssociation>
          <fbc:geneProductRef fbc:geneProduct="G_MA3516" />
        </fbc:geneProductAssociation>
      </reaction>
      <reaction fast="false" id="R_DHPS3" name="DHPS3" reversible="false" fbc:lowerFluxBound="cobra_0_bound" fbc:upperFluxBound="cobra_default_ub">
        <listOfReactants>
          <speciesReference constant="true" species="M_Brfap_c" stoichiometry="1" />
          <speciesReference constant="true" species="M_h_c" stoichiometry="1" />
          <speciesReference constant="true" species="M_6hmhptpp_c" stoichiometry="1" />
        </listOfReactants>
        <listOfProducts>
          <speciesReference constant="true" species="M_ppi_c" stoichiometry="1" />
          <speciesReference constant="true" species="M_dhrfap_c" stoichiometry="1" />
        </listOfProducts>
        <fbc:geneProductAssociation>
          <fbc:or>
            <fbc:geneProductRef fbc:geneProduct="G_MA1946" />
            <fbc:geneProductRef fbc:geneProduct="G_MA3419" />
          </fbc:or>
        </fbc:geneProductAssociation>
      </reaction>
      <reaction fast="false" id="R_DHQAT" name="DHQAT" reversible="false" fbc:lowerFluxBound="cobra_0_bound" fbc:upperFluxBound="cobra_default_ub">
        <listOfReactants>
          <speciesReference constant="true" species="M_3dhq_c" stoichiometry="1" />
          <speciesReference constant="true" species="M_nh4_c" stoichiometry="1" />
        </listOfReactants>
        <listOfProducts>
          <speciesReference constant="true" species="M_h2o_c" stoichiometry="1" />
          <speciesReference constant="true" species="M_4adhq_c" stoichiometry="1" />
        </listOfProducts>
      </reaction>
      <reaction fast="false" id="R_DHQD" name="DHQD" reversible="false" fbc:lowerFluxBound="cobra_0_bound" fbc:upperFluxBound="cobra_default_ub">
        <listOfReactants>
          <speciesReference constant="true" species="M_3dhq_c" stoichiometry="1" />
        </listOfReactants>
        <listOfProducts>
          <speciesReference constant="true" species="M_h2o_c" stoichiometry="1" />
          <speciesReference constant="true" species="M_3dhsk_c" stoichiometry="1" />
        </listOfProducts>
        <fbc:geneProductAssociation>
          <fbc:geneProductRef fbc:geneProduct="G_MA4593" />
        </fbc:geneProductAssociation>
      </reaction>
      <reaction fast="false" id="R_DHQS2" name="DHQS2" reversible="false" fbc:lowerFluxBound="cobra_0_bound" fbc:upperFluxBound="cobra_default_ub">
        <listOfReactants>
          <speciesReference constant="true" species="M_dohdu_c" stoichiometry="1" />
        </listOfReactants>
        <listOfProducts>
          <speciesReference constant="true" species="M_3dhq_c" stoichiometry="1" />
        </listOfProducts>
        <fbc:geneProductAssociation>
          <fbc:geneProductRef fbc:geneProduct="G_MA4592" />
        </fbc:geneProductAssociation>
      </reaction>
      <reaction fast="false" id="R_DIPS" name="DIPS" reversible="false" fbc:lowerFluxBound="cobra_0_bound" fbc:upperFluxBound="cobra_default_ub">
        <listOfReactants>
          <speciesReference constant="true" species="M_caphis_c" stoichiometry="1" />
          <speciesReference constant="true" species="M_amet_c" stoichiometry="1" />
        </listOfReactants>
        <listOfProducts>
          <speciesReference constant="true" species="M_h_c" stoichiometry="1" />
          <speciesReference constant="true" species="M_cmaphis_c" stoichiometry="1" />
          <speciesReference constant="true" species="M_ahcys_c" stoichiometry="1" />
        </listOfProducts>
        <fbc:geneProductAssociation>
          <fbc:geneProductRef fbc:geneProduct="G_MA1370" />
        </fbc:geneProductAssociation>
      </reaction>
      <reaction fast="false" id="R_DKFPASPL" name="DKFPASPL" reversible="false" fbc:lowerFluxBound="cobra_0_bound" fbc:upperFluxBound="cobra_default_ub">
        <listOfReactants>
          <speciesReference constant="true" species="M_h_c" stoichiometry="1" />
          <speciesReference constant="true" species="M_nadh_c" stoichiometry="1" />
          <speciesReference constant="true" species="M_aspsa_c" stoichiometry="1" />
          <speciesReference constant="true" species="M_dkfp_c" stoichiometry="1" />
        </listOfReactants>
        <listOfProducts>
          <speciesReference constant="true" species="M_dohau_c" stoichiometry="1" />
          <speciesReference constant="true" species="M_nad_c" stoichiometry="1" />
          <speciesReference constant="true" species="M_g3p_c" stoichiometry="1" />
        </listOfProducts>
        <fbc:geneProductAssociation>
          <fbc:geneProductRef fbc:geneProduct="G_MA4591" />
        </fbc:geneProductAssociation>
      </reaction>
      <reaction fast="false" id="R_DKFPR" name="DKFPR" reversible="true" fbc:lowerFluxBound="cobra_default_lb" fbc:upperFluxBound="cobra_default_ub">
        <listOfReactants>
          <speciesReference constant="true" species="M_h_c" stoichiometry="1" />
          <speciesReference constant="true" species="M_nadh_c" stoichiometry="1" />
          <speciesReference constant="true" species="M_dkfp_c" stoichiometry="1" />
        </listOfReactants>
        <listOfProducts>
          <speciesReference constant="true" species="M_nad_c" stoichiometry="1" />
          <speciesReference constant="true" species="M_dkmp_c" stoichiometry="1" />
        </listOfProducts>
      </reaction>
      <reaction fast="false" id="R_DKFPS2" name="DKFPS2" reversible="true" fbc:lowerFluxBound="cobra_default_lb" fbc:upperFluxBound="cobra_default_ub">
        <listOfReactants>
          <speciesReference constant="true" species="M_mthgxl_c" stoichiometry="1" />
          <speciesReference constant="true" species="M_fdp_c" stoichiometry="1" />
        </listOfReactants>
        <listOfProducts>
          <speciesReference constant="true" species="M_g3p_c" stoichiometry="1" />
          <speciesReference constant="true" species="M_dkfp_c" stoichiometry="1" />
        </listOfProducts>
        <fbc:geneProductAssociation>
          <fbc:or>
            <fbc:geneProductRef fbc:geneProduct="G_MA2666" />
            <fbc:geneProductRef fbc:geneProduct="G_MA3889" />
          </fbc:or>
        </fbc:geneProductAssociation>
      </reaction>
      <reaction fast="false" id="R_DKFPS3" name="DKFPS3" reversible="true" fbc:lowerFluxBound="cobra_default_lb" fbc:upperFluxBound="cobra_default_ub">
        <listOfReactants>
          <speciesReference constant="true" species="M_f1p_c" stoichiometry="1" />
          <speciesReference constant="true" species="M_mthgxl_c" stoichiometry="1" />
        </listOfReactants>
        <listOfProducts>
          <speciesReference constant="true" species="M_gald_c" stoichiometry="1" />
          <speciesReference constant="true" species="M_dkfp_c" stoichiometry="1" />
        </listOfProducts>
        <fbc:geneProductAssociation>
          <fbc:or>
            <fbc:geneProductRef fbc:geneProduct="G_MA2666" />
            <fbc:geneProductRef fbc:geneProduct="G_MA3889" />
          </fbc:or>
        </fbc:geneProductAssociation>
      </reaction>
      <reaction fast="false" id="R_DMAMT" name="DMAMT" reversible="false" fbc:lowerFluxBound="cobra_0_bound" fbc:upperFluxBound="cobra_default_ub">
        <listOfReactants>
          <speciesReference constant="true" species="M_h_c" stoichiometry="1" />
          <speciesReference constant="true" species="M_5hbc_red_c" stoichiometry="1" />
          <speciesReference constant="true" species="M_dma_c" stoichiometry="1" />
        </listOfReactants>
        <listOfProducts>
          <speciesReference constant="true" species="M_m5hbc_c" stoichiometry="1" />
          <speciesReference constant="true" species="M_mma_c" stoichiometry="1" />
        </listOfProducts>
        <fbc:geneProductAssociation>
          <fbc:and>
            <fbc:geneProductRef fbc:geneProduct="G_MA0146" />
            <fbc:or>
              <fbc:geneProductRef fbc:geneProduct="G_MA0532" />
              <fbc:geneProductRef fbc:geneProduct="G_MA0933" />
              <fbc:geneProductRef fbc:geneProduct="G_MA2425" />
            </fbc:or>
            <fbc:or>
              <fbc:geneProductRef fbc:geneProduct="G_MA0527" />
              <fbc:geneProductRef fbc:geneProduct="G_MA0934" />
[truncated: 458,424 more chars]
