# Supplementary material for: Do genome-scale models need exact solvers or clearer standards?
Source: Mol Syst Biol. 2015 Oct 14;11(10):831. doi: 10.15252/msb.20156157 (PMC4631202; doi:10.15252/msb.20156157)
Supplement: Supplementary file 2 — Dataset EV1 [file msb0011-0831-sd2.zip › m_model_collection-master/sbml3/iMH551.xml]

<?xml version='1.0' encoding='UTF-8'?>
<sbml xmlns:fbc="http://www.sbml.org/sbml/level3/version1/fbc/version2" level="3" sboTerm="SBO:0000624" version="1" xmlns="http://www.sbml.org/sbml/level3/version1/core" fbc:required="false">
  <model id="iMH551" fbc:strict="true">
    <listOfUnitDefinitions>
      <unitDefinition id="mmol_per_gDW_per_hr">
        <listOfUnits>
          <unit exponent="1" kind="mole" multiplier="1" scale="-3" />
          <unit exponent="-1" kind="gram" multiplier="1" scale="0" />
          <unit exponent="-1" kind="second" multiplier="3600" scale="0" />
        </listOfUnits>
      </unitDefinition>
    </listOfUnitDefinitions>
    <fbc:listOfObjectives fbc:activeObjective="obj">
      <fbc:objective fbc:id="obj" fbc:type="maximize">
        <fbc:listOfFluxObjectives>
          <fbc:fluxObjective fbc:coefficient="1" fbc:reaction="R_R0227" />
        </fbc:listOfFluxObjectives>
      </fbc:objective>
    </fbc:listOfObjectives>
    <listOfParameters>
      <parameter constant="true" id="cobra_default_lb" sboTerm="SBO:0000626" units="mmol_per_gDW_per_hr" value="-1000" />
      <parameter constant="true" id="cobra_default_ub" sboTerm="SBO:0000626" units="mmol_per_gDW_per_hr" value="1000" />
      <parameter constant="true" id="cobra_0_bound" sboTerm="SBO:0000626" units="mmol_per_gDW_per_hr" value="0" />
      <parameter constant="true" id="R_EX_Isomaltose_e_upper_bound" sboTerm="SBO:0000625" units="mmol_per_gDW_per_hr" value="10" />
      <parameter constant="true" id="R_EX_Isomaltose_e_lower_bound" sboTerm="SBO:0000625" units="mmol_per_gDW_per_hr" value="-10" />
      <parameter constant="true" id="R_EX_H_e_upper_bound" sboTerm="SBO:0000625" units="mmol_per_gDW_per_hr" value="10" />
      <parameter constant="true" id="R_EX_H_e_lower_bound" sboTerm="SBO:0000625" units="mmol_per_gDW_per_hr" value="-10" />
      <parameter constant="true" id="R_EX__LPAREN_R_RPAREN___Lactate_e_upper_bound" sboTerm="SBO:0000625" units="mmol_per_gDW_per_hr" value="10" />
      <parameter constant="true" id="R_EX__LPAREN_R_RPAREN___Lactate_e_lower_bound" sboTerm="SBO:0000625" units="mmol_per_gDW_per_hr" value="-10" />
      <parameter constant="true" id="R_EX__LPAREN_S_RPAREN___Lactate_e_upper_bound" sboTerm="SBO:0000625" units="mmol_per_gDW_per_hr" value="10" />
      <parameter constant="true" id="R_EX__LPAREN_S_RPAREN___Lactate_e_lower_bound" sboTerm="SBO:0000625" units="mmol_per_gDW_per_hr" value="-10" />
      <parameter constant="true" id="R_EX__LPAREN_S_RPAREN___Malate_e_upper_bound" sboTerm="SBO:0000625" units="mmol_per_gDW_per_hr" value="10" />
      <parameter constant="true" id="R_EX__LPAREN_S_RPAREN___Malate_e_lower_bound" sboTerm="SBO:0000625" units="mmol_per_gDW_per_hr" value="-10" />
      <parameter constant="true" id="R_EX_Na_e_upper_bound" sboTerm="SBO:0000625" units="mmol_per_gDW_per_hr" value="10" />
      <parameter constant="true" id="R_EX_Na_e_lower_bound" sboTerm="SBO:0000625" units="mmol_per_gDW_per_hr" value="-10" />
      <parameter constant="true" id="R_EX_2__Oxoglutarate_e_upper_bound" sboTerm="SBO:0000625" units="mmol_per_gDW_per_hr" value="10" />
      <parameter constant="true" id="R_EX_2__Oxoglutarate_e_lower_bound" sboTerm="SBO:0000625" units="mmol_per_gDW_per_hr" value="-10" />
      <parameter constant="true" id="R_EX_Acetate_e_upper_bound" sboTerm="SBO:0000625" units="mmol_per_gDW_per_hr" value="10" />
      <parameter constant="true" id="R_EX_Acetate_e_lower_bound" sboTerm="SBO:0000625" units="mmol_per_gDW_per_hr" value="-10" />
      <parameter constant="true" id="R_EX_Alkylphosphonate_e_upper_bound" sboTerm="SBO:0000625" units="mmol_per_gDW_per_hr" value="10" />
      <parameter constant="true" id="R_EX_Alkylphosphonate_e_lower_bound" sboTerm="SBO:0000625" units="mmol_per_gDW_per_hr" value="-10" />
      <parameter constant="true" id="R_EX_alpha__Methyl_glutamate_e_upper_bound" sboTerm="SBO:0000625" units="mmol_per_gDW_per_hr" value="10" />
      <parameter constant="true" id="R_EX_alpha__Methyl_glutamate_e_lower_bound" sboTerm="SBO:0000625" units="mmol_per_gDW_per_hr" value="-10" />
      <parameter constant="true" id="R_EX_Antimonite_e_upper_bound" sboTerm="SBO:0000625" units="mmol_per_gDW_per_hr" value="10" />
      <parameter constant="true" id="R_EX_Antimonite_e_lower_bound" sboTerm="SBO:0000625" units="mmol_per_gDW_per_hr" value="-10" />
      <parameter constant="true" id="R_EX_Arsenite_e_upper_bound" sboTerm="SBO:0000625" units="mmol_per_gDW_per_hr" value="10" />
      <parameter constant="true" id="R_EX_Arsenite_e_lower_bound" sboTerm="SBO:0000625" units="mmol_per_gDW_per_hr" value="-10" />
      <parameter constant="true" id="R_EX_K_e_upper_bound" sboTerm="SBO:0000625" units="mmol_per_gDW_per_hr" value="10" />
      <parameter constant="true" id="R_EX_K_e_lower_bound" sboTerm="SBO:0000625" units="mmol_per_gDW_per_hr" value="-10" />
      <parameter constant="true" id="R_EX_Carnitine_e_upper_bound" sboTerm="SBO:0000625" units="mmol_per_gDW_per_hr" value="10" />
      <parameter constant="true" id="R_EX_Carnitine_e_lower_bound" sboTerm="SBO:0000625" units="mmol_per_gDW_per_hr" value="-10" />
      <parameter constant="true" id="R_EX_Choline_e_upper_bound" sboTerm="SBO:0000625" units="mmol_per_gDW_per_hr" value="10" />
      <parameter constant="true" id="R_EX_Choline_e_lower_bound" sboTerm="SBO:0000625" units="mmol_per_gDW_per_hr" value="-10" />
      <parameter constant="true" id="R_EX_Mg2_e_upper_bound" sboTerm="SBO:0000625" units="mmol_per_gDW_per_hr" value="10" />
      <parameter constant="true" id="R_EX_Mg2_e_lower_bound" sboTerm="SBO:0000625" units="mmol_per_gDW_per_hr" value="-10" />
      <parameter constant="true" id="R_EX_CO2_e_upper_bound" sboTerm="SBO:0000625" units="mmol_per_gDW_per_hr" value="10" />
      <parameter constant="true" id="R_EX_CO2_e_lower_bound" sboTerm="SBO:0000625" units="mmol_per_gDW_per_hr" value="-10" />
      <parameter constant="true" id="R_EX_Cobalt_e_upper_bound" sboTerm="SBO:0000625" units="mmol_per_gDW_per_hr" value="10" />
      <parameter constant="true" id="R_EX_Cobalt_e_lower_bound" sboTerm="SBO:0000625" units="mmol_per_gDW_per_hr" value="-10" />
      <parameter constant="true" id="R_EX_D__Alanine_e_upper_bound" sboTerm="SBO:0000625" units="mmol_per_gDW_per_hr" value="10" />
      <parameter constant="true" id="R_EX_D__Alanine_e_lower_bound" sboTerm="SBO:0000625" units="mmol_per_gDW_per_hr" value="-10" />
      <parameter constant="true" id="R_EX_D__Fructose_6__phosphate_e_upper_bound" sboTerm="SBO:0000625" units="mmol_per_gDW_per_hr" value="10" />
      <parameter constant="true" id="R_EX_D__Fructose_6__phosphate_e_lower_bound" sboTerm="SBO:0000625" units="mmol_per_gDW_per_hr" value="-10" />
      <parameter constant="true" id="R_EX_D__Galactose_6__phosphate_e_upper_bound" sboTerm="SBO:0000625" units="mmol_per_gDW_per_hr" value="10" />
      <parameter constant="true" id="R_EX_D__Galactose_6__phosphate_e_lower_bound" sboTerm="SBO:0000625" units="mmol_per_gDW_per_hr" value="-10" />
      <parameter constant="true" id="R_EX_D__Gluconic_acid_e_upper_bound" sboTerm="SBO:0000625" units="mmol_per_gDW_per_hr" value="10" />
      <parameter constant="true" id="R_EX_D__Gluconic_acid_e_lower_bound" sboTerm="SBO:0000625" units="mmol_per_gDW_per_hr" value="-10" />
      <parameter constant="true" id="R_EX_D__Glucose_1__phosphate_e_upper_bound" sboTerm="SBO:0000625" units="mmol_per_gDW_per_hr" value="10" />
      <parameter constant="true" id="R_EX_D__Glucose_1__phosphate_e_lower_bound" sboTerm="SBO:0000625" units="mmol_per_gDW_per_hr" value="-10" />
      <parameter constant="true" id="R_EX_D__Glucose_6__phosphate_e_upper_bound" sboTerm="SBO:0000625" units="mmol_per_gDW_per_hr" value="10" />
      <parameter constant="true" id="R_EX_D__Glucose_6__phosphate_e_lower_bound" sboTerm="SBO:0000625" units="mmol_per_gDW_per_hr" value="-10" />
      <parameter constant="true" id="R_EX_D__Glutamate_e_upper_bound" sboTerm="SBO:0000625" units="mmol_per_gDW_per_hr" value="10" />
      <parameter constant="true" id="R_EX_D__Glutamate_e_lower_bound" sboTerm="SBO:0000625" units="mmol_per_gDW_per_hr" value="-10" />
      <parameter constant="true" id="R_EX_D__Mannose_6__phosphate_e_upper_bound" sboTerm="SBO:0000625" units="mmol_per_gDW_per_hr" value="10" />
      <parameter constant="true" id="R_EX_D__Mannose_6__phosphate_e_lower_bound" sboTerm="SBO:0000625" units="mmol_per_gDW_per_hr" value="-10" />
      <parameter constant="true" id="R_EX_D__Ribose_e_upper_bound" sboTerm="SBO:0000625" units="mmol_per_gDW_per_hr" value="10" />
      <parameter constant="true" id="R_EX_D__Ribose_e_lower_bound" sboTerm="SBO:0000625" units="mmol_per_gDW_per_hr" value="-10" />
      <parameter constant="true" id="R_EX_D__Serine_e_upper_bound" sboTerm="SBO:0000625" units="mmol_per_gDW_per_hr" value="10" />
      <parameter constant="true" id="R_EX_D__Serine_e_lower_bound" sboTerm="SBO:0000625" units="mmol_per_gDW_per_hr" value="-10" />
      <parameter constant="true" id="R_EX_D__Tagatose_6__phosphate_e_upper_bound" sboTerm="SBO:0000625" units="mmol_per_gDW_per_hr" value="10" />
      <parameter constant="true" id="R_EX_D__Tagatose_6__phosphate_e_lower_bound" sboTerm="SBO:0000625" units="mmol_per_gDW_per_hr" value="-10" />
      <parameter constant="true" id="R_EX_Ethanol_e_upper_bound" sboTerm="SBO:0000625" units="mmol_per_gDW_per_hr" value="10" />
      <parameter constant="true" id="R_EX_Ethanol_e_lower_bound" sboTerm="SBO:0000625" units="mmol_per_gDW_per_hr" value="-10" />
      <parameter constant="true" id="R_EX_Fe3__ferrichrome_e_upper_bound" sboTerm="SBO:0000625" units="mmol_per_gDW_per_hr" value="10" />
      <parameter constant="true" id="R_EX_Fe3__ferrichrome_e_lower_bound" sboTerm="SBO:0000625" units="mmol_per_gDW_per_hr" value="-10" />
      <parameter constant="true" id="R_EX_Glycerol_e_upper_bound" sboTerm="SBO:0000625" units="mmol_per_gDW_per_hr" value="10" />
      <parameter constant="true" id="R_EX_Glycerol_e_lower_bound" sboTerm="SBO:0000625" units="mmol_per_gDW_per_hr" value="-10" />
      <parameter constant="true" id="R_EX_Glycine_e_upper_bound" sboTerm="SBO:0000625" units="mmol_per_gDW_per_hr" value="10" />
      <parameter constant="true" id="R_EX_Glycine_e_lower_bound" sboTerm="SBO:0000625" units="mmol_per_gDW_per_hr" value="-10" />
      <parameter constant="true" id="R_EX_Glycolate_e_upper_bound" sboTerm="SBO:0000625" units="mmol_per_gDW_per_hr" value="10" />
      <parameter constant="true" id="R_EX_Glycolate_e_lower_bound" sboTerm="SBO:0000625" units="mmol_per_gDW_per_hr" value="-10" />
      <parameter constant="true" id="R_EX_sn__Glycerol_3__phosphate_e_upper_bound" sboTerm="SBO:0000625" units="mmol_per_gDW_per_hr" value="10" />
      <parameter constant="true" id="R_EX_sn__Glycerol_3__phosphate_e_lower_bound" sboTerm="SBO:0000625" units="mmol_per_gDW_per_hr" value="-10" />
      <parameter constant="true" id="R_EX_H2O_e_upper_bound" sboTerm="SBO:0000625" units="mmol_per_gDW_per_hr" value="10" />
      <parameter constant="true" id="R_EX_H2O_e_lower_bound" sboTerm="SBO:0000625" units="mmol_per_gDW_per_hr" value="-10" />
      <parameter constant="true" id="R_EX_Hg2_e_upper_bound" sboTerm="SBO:0000625" units="mmol_per_gDW_per_hr" value="10" />
      <parameter constant="true" id="R_EX_Hg2_e_lower_bound" sboTerm="SBO:0000625" units="mmol_per_gDW_per_hr" value="-10" />
      <parameter constant="true" id="R_EX_Iron_e_upper_bound" sboTerm="SBO:0000625" units="mmol_per_gDW_per_hr" value="10" />
      <parameter constant="true" id="R_EX_Iron_e_lower_bound" sboTerm="SBO:0000625" units="mmol_per_gDW_per_hr" value="-10" />
      <parameter constant="true" id="R_EX_L__Alanine_e_upper_bound" sboTerm="SBO:0000625" units="mmol_per_gDW_per_hr" value="10" />
      <parameter constant="true" id="R_EX_L__Alanine_e_lower_bound" sboTerm="SBO:0000625" units="mmol_per_gDW_per_hr" value="-10" />
      <parameter constant="true" id="R_EX_L__Arginine_e_upper_bound" sboTerm="SBO:0000625" units="mmol_per_gDW_per_hr" value="10" />
      <parameter constant="true" id="R_EX_L__Arginine_e_lower_bound" sboTerm="SBO:0000625" units="mmol_per_gDW_per_hr" value="-10" />
      <parameter constant="true" id="R_EX_L__Ornithine_e_upper_bound" sboTerm="SBO:0000625" units="mmol_per_gDW_per_hr" value="10" />
      <parameter constant="true" id="R_EX_L__Ornithine_e_lower_bound" sboTerm="SBO:0000625" units="mmol_per_gDW_per_hr" value="-10" />
      <parameter constant="true" id="R_EX_L__Glutamate_e_upper_bound" sboTerm="SBO:0000625" units="mmol_per_gDW_per_hr" value="10" />
      <parameter constant="true" id="R_EX_L__Glutamate_e_lower_bound" sboTerm="SBO:0000625" units="mmol_per_gDW_per_hr" value="-10" />
      <parameter constant="true" id="R_EX_L__Glutamine_e_upper_bound" sboTerm="SBO:0000625" units="mmol_per_gDW_per_hr" value="10" />
      <parameter constant="true" id="R_EX_L__Glutamine_e_lower_bound" sboTerm="SBO:0000625" units="mmol_per_gDW_per_hr" value="-10" />
      <parameter constant="true" id="R_EX_L__Isoleucine_e_upper_bound" sboTerm="SBO:0000625" units="mmol_per_gDW_per_hr" value="10" />
      <parameter constant="true" id="R_EX_L__Isoleucine_e_lower_bound" sboTerm="SBO:0000625" units="mmol_per_gDW_per_hr" value="-10" />
      <parameter constant="true" id="R_EX_L__Leucine_e_upper_bound" sboTerm="SBO:0000625" units="mmol_per_gDW_per_hr" value="10" />
      <parameter constant="true" id="R_EX_L__Leucine_e_lower_bound" sboTerm="SBO:0000625" units="mmol_per_gDW_per_hr" value="-10" />
      <parameter constant="true" id="R_EX_L__Lysine_e_upper_bound" sboTerm="SBO:0000625" units="mmol_per_gDW_per_hr" value="10" />
      <parameter constant="true" id="R_EX_L__Lysine_e_lower_bound" sboTerm="SBO:0000625" units="mmol_per_gDW_per_hr" value="-10" />
      <parameter constant="true" id="R_EX_L__Proline_e_upper_bound" sboTerm="SBO:0000625" units="mmol_per_gDW_per_hr" value="10" />
      <parameter constant="true" id="R_EX_L__Proline_e_lower_bound" sboTerm="SBO:0000625" units="mmol_per_gDW_per_hr" value="-10" />
      <parameter constant="true" id="R_EX_L__Valine_e_upper_bound" sboTerm="SBO:0000625" units="mmol_per_gDW_per_hr" value="10" />
      <parameter constant="true" id="R_EX_L__Valine_e_lower_bound" sboTerm="SBO:0000625" units="mmol_per_gDW_per_hr" value="-10" />
      <parameter constant="true" id="R_EX_Maltodextrin_e_upper_bound" sboTerm="SBO:0000625" units="mmol_per_gDW_per_hr" value="10" />
      <parameter constant="true" id="R_EX_Maltodextrin_e_lower_bound" sboTerm="SBO:0000625" units="mmol_per_gDW_per_hr" value="-10" />
      <parameter constant="true" id="R_EX_Melibiose_e_upper_bound" sboTerm="SBO:0000625" units="mmol_per_gDW_per_hr" value="10" />
      <parameter constant="true" id="R_EX_Melibiose_e_lower_bound" sboTerm="SBO:0000625" units="mmol_per_gDW_per_hr" value="-10" />
      <parameter constant="true" id="R_EX_Mn2_e_upper_bound" sboTerm="SBO:0000625" units="mmol_per_gDW_per_hr" value="10" />
      <parameter constant="true" id="R_EX_Mn2_e_lower_bound" sboTerm="SBO:0000625" units="mmol_per_gDW_per_hr" value="-10" />
      <parameter constant="true" id="R_EX_Molybdate_e_upper_bound" sboTerm="SBO:0000625" units="mmol_per_gDW_per_hr" value="10" />
      <parameter constant="true" id="R_EX_Molybdate_e_lower_bound" sboTerm="SBO:0000625" units="mmol_per_gDW_per_hr" value="-10" />
      <parameter constant="true" id="R_EX_NH3_e_upper_bound" sboTerm="SBO:0000625" units="mmol_per_gDW_per_hr" value="10" />
      <parameter constant="true" id="R_EX_NH3_e_lower_bound" sboTerm="SBO:0000625" units="mmol_per_gDW_per_hr" value="-10" />
      <parameter constant="true" id="R_EX_Ni2_e_upper_bound" sboTerm="SBO:0000625" units="mmol_per_gDW_per_hr" value="10" />
      <parameter constant="true" id="R_EX_Ni2_e_lower_bound" sboTerm="SBO:0000625" units="mmol_per_gDW_per_hr" value="-10" />
      <parameter constant="true" id="R_EX_Nicotinamide_e_upper_bound" sboTerm="SBO:0000625" units="mmol_per_gDW_per_hr" value="10" />
      <parameter constant="true" id="R_EX_Nicotinamide_e_lower_bound" sboTerm="SBO:0000625" units="mmol_per_gDW_per_hr" value="-10" />
      <parameter constant="true" id="R_EX_Nicotinate_e_upper_bound" sboTerm="SBO:0000625" units="mmol_per_gDW_per_hr" value="10" />
      <parameter constant="true" id="R_EX_Nicotinate_e_lower_bound" sboTerm="SBO:0000625" units="mmol_per_gDW_per_hr" value="-10" />
      <parameter constant="true" id="R_EX_Nitrate_e_upper_bound" sboTerm="SBO:0000625" units="mmol_per_gDW_per_hr" value="10" />
      <parameter constant="true" id="R_EX_Nitrate_e_lower_bound" sboTerm="SBO:0000625" units="mmol_per_gDW_per_hr" value="-10" />
      <parameter constant="true" id="R_EX_Nitrite_e_upper_bound" sboTerm="SBO:0000625" units="mmol_per_gDW_per_hr" value="10" />
      <parameter constant="true" id="R_EX_Nitrite_e_lower_bound" sboTerm="SBO:0000625" units="mmol_per_gDW_per_hr" value="-10" />
      <parameter constant="true" id="R_EX_Orthophosphate_e_upper_bound" sboTerm="SBO:0000625" units="mmol_per_gDW_per_hr" value="10" />
      <parameter constant="true" id="R_EX_Orthophosphate_e_lower_bound" sboTerm="SBO:0000625" units="mmol_per_gDW_per_hr" value="-10" />
      <parameter constant="true" id="R_EX_Oxygen_e_upper_bound" sboTerm="SBO:0000625" units="mmol_per_gDW_per_hr" value="10" />
      <parameter constant="true" id="R_EX_Oxygen_e_lower_bound" sboTerm="SBO:0000625" units="mmol_per_gDW_per_hr" value="-10" />
      <parameter constant="true" id="R_EX_alpha_COMMA_alpha'__Trehalose_e_upper_bound" sboTerm="SBO:0000625" units="mmol_per_gDW_per_hr" value="10" />
      <parameter constant="true" id="R_EX_alpha_COMMA_alpha'__Trehalose_e_lower_bound" sboTerm="SBO:0000625" units="mmol_per_gDW_per_hr" value="-10" />
      <parameter constant="true" id="R_EX_Arbutin_e_upper_bound" sboTerm="SBO:0000625" units="mmol_per_gDW_per_hr" value="10" />
      <parameter constant="true" id="R_EX_Arbutin_e_lower_bound" sboTerm="SBO:0000625" units="mmol_per_gDW_per_hr" value="-10" />
      <parameter constant="true" id="R_EX_D__Fructose_e_upper_bound" sboTerm="SBO:0000625" units="mmol_per_gDW_per_hr" value="10" />
      <parameter constant="true" id="R_EX_D__Fructose_e_lower_bound" sboTerm="SBO:0000625" units="mmol_per_gDW_per_hr" value="-10" />
      <parameter constant="true" id="R_EX_D__Glucose_e_upper_bound" sboTerm="SBO:0000625" units="mmol_per_gDW_per_hr" value="10" />
      <parameter constant="true" id="R_EX_D__Glucose_e_lower_bound" sboTerm="SBO:0000625" units="mmol_per_gDW_per_hr" value="-10" />
      <parameter constant="true" id="R_EX_D__Glucoside_e_upper_bound" sboTerm="SBO:0000625" units="mmol_per_gDW_per_hr" value="10" />
      <parameter constant="true" id="R_EX_D__Glucoside_e_lower_bound" sboTerm="SBO:0000625" units="mmol_per_gDW_per_hr" value="-10" />
      <parameter constant="true" id="R_EX_D__Mannitol_e_upper_bound" sboTerm="SBO:0000625" units="mmol_per_gDW_per_hr" value="10" />
      <parameter constant="true" id="R_EX_D__Mannitol_e_lower_bound" sboTerm="SBO:0000625" units="mmol_per_gDW_per_hr" value="-10" />
      <parameter constant="true" id="R_EX_D__Mannose_e_upper_bound" sboTerm="SBO:0000625" units="mmol_per_gDW_per_hr" value="10" />
      <parameter constant="true" id="R_EX_D__Mannose_e_lower_bound" sboTerm="SBO:0000625" units="mmol_per_gDW_per_hr" value="-10" />
      <parameter constant="true" id="R_EX_Lactose_e_upper_bound" sboTerm="SBO:0000625" units="mmol_per_gDW_per_hr" value="10" />
      <parameter constant="true" id="R_EX_Lactose_e_lower_bound" sboTerm="SBO:0000625" units="mmol_per_gDW_per_hr" value="-10" />
      <parameter constant="true" id="R_EX_Maltose_e_upper_bound" sboTerm="SBO:0000625" units="mmol_per_gDW_per_hr" value="10" />
      <parameter constant="true" id="R_EX_Maltose_e_lower_bound" sboTerm="SBO:0000625" units="mmol_per_gDW_per_hr" value="-10" />
      <parameter constant="true" id="R_EX_N__Acetyl__D__glucosamine_e_upper_bound" sboTerm="SBO:0000625" units="mmol_per_gDW_per_hr" value="10" />
      <parameter constant="true" id="R_EX_N__Acetyl__D__glucosamine_e_lower_bound" sboTerm="SBO:0000625" units="mmol_per_gDW_per_hr" value="-10" />
      <parameter constant="true" id="R_EX_Phosphonate_e_upper_bound" sboTerm="SBO:0000625" units="mmol_per_gDW_per_hr" value="10" />
      <parameter constant="true" id="R_EX_Phosphonate_e_lower_bound" sboTerm="SBO:0000625" units="mmol_per_gDW_per_hr" value="-10" />
      <parameter constant="true" id="R_EX_Putrescine_e_upper_bound" sboTerm="SBO:0000625" units="mmol_per_gDW_per_hr" value="10" />
      <parameter constant="true" id="R_EX_Putrescine_e_lower_bound" sboTerm="SBO:0000625" units="mmol_per_gDW_per_hr" value="-10" />
      <parameter constant="true" id="R_EX_Pyrimidine_e_upper_bound" sboTerm="SBO:0000625" units="mmol_per_gDW_per_hr" value="10" />
      <parameter constant="true" id="R_EX_Pyrimidine_e_lower_bound" sboTerm="SBO:0000625" units="mmol_per_gDW_per_hr" value="-10" />
      <parameter constant="true" id="R_EX_Raffinose_e_upper_bound" sboTerm="SBO:0000625" units="mmol_per_gDW_per_hr" value="10" />
      <parameter constant="true" id="R_EX_Raffinose_e_lower_bound" sboTerm="SBO:0000625" units="mmol_per_gDW_per_hr" value="-10" />
      <parameter constant="true" id="R_EX_Sorbose_1__phosphate_e_upper_bound" sboTerm="SBO:0000625" units="mmol_per_gDW_per_hr" value="10" />
      <parameter constant="true" id="R_EX_Sorbose_1__phosphate_e_lower_bound" sboTerm="SBO:0000625" units="mmol_per_gDW_per_hr" value="-10" />
      <parameter constant="true" id="R_EX_Spermidine_e_upper_bound" sboTerm="SBO:0000625" units="mmol_per_gDW_per_hr" value="10" />
      <parameter constant="true" id="R_EX_Spermidine_e_lower_bound" sboTerm="SBO:0000625" units="mmol_per_gDW_per_hr" value="-10" />
      <parameter constant="true" id="R_EX_Sucrose_e_upper_bound" sboTerm="SBO:0000625" units="mmol_per_gDW_per_hr" value="10" />
      <parameter constant="true" id="R_EX_Sucrose_e_lower_bound" sboTerm="SBO:0000625" units="mmol_per_gDW_per_hr" value="-10" />
      <parameter constant="true" id="R_EX_Sulfide_e_upper_bound" sboTerm="SBO:0000625" units="mmol_per_gDW_per_hr" value="10" />
      <parameter constant="true" id="R_EX_Sulfide_e_lower_bound" sboTerm="SBO:0000625" units="mmol_per_gDW_per_hr" value="-10" />
      <parameter constant="true" id="R_EX_Sulfite_e_upper_bound" sboTerm="SBO:0000625" units="mmol_per_gDW_per_hr" value="10" />
      <parameter constant="true" id="R_EX_Sulfite_e_lower_bound" sboTerm="SBO:0000625" units="mmol_per_gDW_per_hr" value="-10" />
      <parameter constant="true" id="R_EX_Sulfur_e_upper_bound" sboTerm="SBO:0000625" units="mmol_per_gDW_per_hr" value="10" />
      <parameter constant="true" id="R_EX_Sulfur_e_lower_bound" sboTerm="SBO:0000625" units="mmol_per_gDW_per_hr" value="-10" />
      <parameter constant="true" id="R_EX_Teichoic_acid_e_upper_bound" sboTerm="SBO:0000625" units="mmol_per_gDW_per_hr" value="10" />
      <parameter constant="true" id="R_EX_Teichoic_acid_e_lower_bound" sboTerm="SBO:0000625" units="mmol_per_gDW_per_hr" value="-10" />
      <parameter constant="true" id="R_EX_Thiamin_e_upper_bound" sboTerm="SBO:0000625" units="mmol_per_gDW_per_hr" value="10" />
      <parameter constant="true" id="R_EX_Thiamin_e_lower_bound" sboTerm="SBO:0000625" units="mmol_per_gDW_per_hr" value="-10" />
      <parameter constant="true" id="R_EX_Thiosulfate_e_upper_bound" sboTerm="SBO:0000625" units="mmol_per_gDW_per_hr" value="10" />
      <parameter constant="true" id="R_EX_Thiosulfate_e_lower_bound" sboTerm="SBO:0000625" units="mmol_per_gDW_per_hr" value="-10" />
      <parameter constant="true" id="R_EX_Uracil_e_upper_bound" sboTerm="SBO:0000625" units="mmol_per_gDW_per_hr" value="10" />
      <parameter constant="true" id="R_EX_Uracil_e_lower_bound" sboTerm="SBO:0000625" units="mmol_per_gDW_per_hr" value="-10" />
      <parameter constant="true" id="R_EX_Ascorbate_e_upper_bound" sboTerm="SBO:0000625" units="mmol_per_gDW_per_hr" value="10" />
      <parameter constant="true" id="R_EX_Ascorbate_e_lower_bound" sboTerm="SBO:0000625" units="mmol_per_gDW_per_hr" value="-10" />
      <parameter constant="true" id="R_EX_Xanthine_e_upper_bound" sboTerm="SBO:0000625" units="mmol_per_gDW_per_hr" value="10" />
      <parameter constant="true" id="R_EX_Xanthine_e_lower_bound" sboTerm="SBO:0000625" units="mmol_per_gDW_per_hr" value="-10" />
      <parameter constant="true" id="R_EX_Zn2_e_upper_bound" sboTerm="SBO:0000625" units="mmol_per_gDW_per_hr" value="10" />
      <parameter constant="true" id="R_EX_Zn2_e_lower_bound" sboTerm="SBO:0000625" units="mmol_per_gDW_per_hr" value="-10" />
    </listOfParameters>
    <listOfCompartments>
      <compartment constant="true" id="A" name="A" />
      <compartment constant="true" id="c" name="Cytoplasm" />
      <compartment constant="true" id="b" name="b" />
      <compartment constant="true" id="e" name="Extracellular" />
      <compartment constant="true" id="D" name="D" />
      <compartment constant="true" id="default" name="No Compartment" />
      <compartment constant="true" id="I" name="I" />
    </listOfCompartments>
    <listOfSpecies>
      <species boundaryCondition="false" compartment="default" constant="false" hasOnlySubstanceUnits="false" id="M__LPAREN_2S_COMMA_3S_RPAREN___3__Hydroxy__2__methylbutanoyl__CoA" name="(2S,3S)-3-Hydroxy-2-methylbutanoyl-CoA" />
      <species boundaryCondition="false" compartment="default" constant="false" hasOnlySubstanceUnits="false" id="M_NAD" name="NAD" />
      <species boundaryCondition="false" compartment="default" constant="false" hasOnlySubstanceUnits="false" id="M_2__Methylacetoacetyl__CoA" name="2-Methylacetoacetyl-CoA" />
      <species boundaryCondition="false" compartment="default" constant="false" hasOnlySubstanceUnits="false" id="M_NADH" name="NADH" />
      <species boundaryCondition="false" compartment="default" constant="false" hasOnlySubstanceUnits="false" id="M_H" name="H" />
      <species boundaryCondition="false" compartment="default" constant="false" hasOnlySubstanceUnits="false" id="M_NADP" name="NADP" />
      <species boundaryCondition="false" compartment="default" constant="false" hasOnlySubstanceUnits="false" id="M_NADPH" name="NADPH" />
      <species boundaryCondition="false" compartment="default" constant="false" hasOnlySubstanceUnits="false" id="M_2__Methylbut__2__enoyl__CoA" name="2-Methylbut-2-enoyl-CoA" />
      <species boundaryCondition="false" compartment="default" constant="false" hasOnlySubstanceUnits="false" id="M_H2O" name="H2O" />
      <species boundaryCondition="false" compartment="default" constant="false" hasOnlySubstanceUnits="false" id="M__LPAREN_R_RPAREN___2_COMMA_3__Dihydroxy__3__methylbutanoate" name="(R)-2,3-Dihydroxy-3-methylbutanoate" />
      <species boundaryCondition="false" compartment="default" constant="false" hasOnlySubstanceUnits="false" id="M__LPAREN_R_RPAREN___3__Hydroxy__3__methyl__2__oxobutanoate" name="(R)-3-Hydroxy-3-methyl-2-oxobutanoate" />
      <species boundaryCondition="false" compartment="default" constant="false" hasOnlySubstanceUnits="false" id="M_3__Methyl__2__oxobutanoate" name="3-Methyl-2-oxobutanoate" />
      <species boundaryCondition="false" compartment="default" constant="false" hasOnlySubstanceUnits="false" id="M__LPAREN_R_RPAREN___2_COMMA_3__Dihydroxy__3__methylpentanoate" name="(R)-2,3-Dihydroxy-3-methylpentanoate" />
      <species boundaryCondition="false" compartment="default" constant="false" hasOnlySubstanceUnits="false" id="M__LPAREN_S_RPAREN___2__Hydroxy__3__methyl__3__oxopentanoate" name="(S)-2-Hydroxy-3-methyl-3-oxopentanoate" />
      <species boundaryCondition="false" compartment="default" constant="false" hasOnlySubstanceUnits="false" id="M__LPAREN_R_RPAREN___2__Oxo__3__methylpentanoate" name="(R)-2-Oxo-3-methylpentanoate" />
      <species boundaryCondition="false" compartment="default" constant="false" hasOnlySubstanceUnits="false" id="M_L__Glutamate" name="L-Glutamate" />
      <species boundaryCondition="false" compartment="default" constant="false" hasOnlySubstanceUnits="false" id="M_L__Isoleucine" name="L-Isoleucine" />
      <species boundaryCondition="false" compartment="default" constant="false" hasOnlySubstanceUnits="false" id="M_2__Oxoglutarate" name="2-Oxoglutarate" />
      <species boundaryCondition="false" compartment="default" constant="false" hasOnlySubstanceUnits="false" id="M__LPAREN_S_RPAREN___1__Pyrroline__5__carboxylate" name="(S)-1-Pyrroline-5-carboxylate" />
      <species boundaryCondition="false" compartment="default" constant="false" hasOnlySubstanceUnits="false" id="M_L__Proline" name="L-Proline" />
      <species boundaryCondition="false" compartment="default" constant="false" hasOnlySubstanceUnits="false" id="M__LPAREN_S_RPAREN___2__Aceto__2__hydroxybutanoate" name="(S)-2-Aceto-2-hydroxybutanoate" />
      <species boundaryCondition="false" compartment="default" constant="false" hasOnlySubstanceUnits="false" id="M__LPAREN_S_RPAREN___2__Acetolactate" name="(S)-2-Acetolactate" />
      <species boundaryCondition="false" compartment="default" constant="false" hasOnlySubstanceUnits="false" id="M__LPAREN_S_RPAREN___3__Hydroxyisobutyrate" name="(S)-3-Hydroxyisobutyrate" />
      <species boundaryCondition="false" compartment="default" constant="false" hasOnlySubstanceUnits="false" id="M__LPAREN_S_RPAREN___Methylmalonate_semialdehyde" name="(S)-Methylmalonate_semialdehyde" />
      <species boundaryCondition="false" compartment="default" constant="false" hasOnlySubstanceUnits="false" id="M_1___LPAREN_2__Carboxyphenylamino_RPAREN___1'__deoxy__D__ribulose_5'__phosphate" name="1-(2-Carboxyphenylamino)-1'-deoxy-D-ribulose_5'-phosphate" />
      <species boundaryCondition="false" compartment="default" constant="false" hasOnlySubstanceUnits="false" id="M_Indoleglycerol_phosphate" name="Indoleglycerol_phosphate" />
      <species boundaryCondition="false" compartment="default" constant="false" hasOnlySubstanceUnits="false" id="M_CO2" name="CO2" />
      <species boundaryCondition="false" compartment="default" constant="false" hasOnlySubstanceUnits="false" id="M_1H__Imidazole__4__ethanamine" name="1H-Imidazole-4-ethanamine" />
      <species boundaryCondition="false" compartment="default" constant="false" hasOnlySubstanceUnits="false" id="M_Acetyl__CoA" name="Acetyl-CoA" />
      <species boundaryCondition="false" compartment="default" constant="false" hasOnlySubstanceUnits="false" id="M_4___LPAREN_beta__Acetylaminoethyl_RPAREN_imidazole" name="4-(beta-Acetylaminoethyl)imidazole" />
      <species boundaryCondition="false" compartment="default" constant="false" hasOnlySubstanceUnits="false" id="M_CoA" name="CoA" />
      <species boundaryCondition="false" compartment="default" constant="false" hasOnlySubstanceUnits="false" id="M_3__Hydroxyanthranilate" name="3-Hydroxyanthranilate" />
      <species boundaryCondition="false" compartment="default" constant="false" hasOnlySubstanceUnits="false" id="M_Oxygen" name="Oxygen" />
      <species boundaryCondition="false" compartment="default" constant="false" hasOnlySubstanceUnits="false" id="M_Cinnavalininate" name="Cinnavalininate" />
      <species boundaryCondition="false" compartment="default" constant="false" hasOnlySubstanceUnits="false" id="M_H2O2" name="H2O2" />
      <species boundaryCondition="false" compartment="default" constant="false" hasOnlySubstanceUnits="false" id="M_ATP" name="ATP" />
      <species boundaryCondition="false" compartment="default" constant="false" hasOnlySubstanceUnits="false" id="M_L__Glutamine" name="L-Glutamine" />
      <species boundaryCondition="false" compartment="default" constant="false" hasOnlySubstanceUnits="false" id="M_ADP" name="ADP" />
      <species boundaryCondition="false" compartment="default" constant="false" hasOnlySubstanceUnits="false" id="M_Orthophosphate" name="Orthophosphate" />
      <species boundaryCondition="false" compartment="default" constant="false" hasOnlySubstanceUnits="false" id="M_Carbamoyl_phosphate" name="Carbamoyl_phosphate" />
      <species boundaryCondition="false" compartment="default" constant="false" hasOnlySubstanceUnits="false" id="M_2_COMMA_3_COMMA_4_COMMA_5__Tetrahydrodipicolinate" name="2,3,4,5-Tetrahydrodipicolinate" />
      <species boundaryCondition="false" compartment="default" constant="false" hasOnlySubstanceUnits="false" id="M_N__Acetyl__L__2__amino__6__oxopimelate" name="N-Acetyl-L-2-amino-6-oxopimelate" />
      <species boundaryCondition="false" compartment="default" constant="false" hasOnlySubstanceUnits="false" id="M_2_COMMA_3__Dihydrodipicolinate" name="2,3-Dihydrodipicolinate" />
      <species boundaryCondition="false" compartment="default" constant="false" hasOnlySubstanceUnits="false" id="M_2__Dehydro__3__deoxy__D__arabino__heptonate_7__phosphate" name="2-Dehydro-3-deoxy-D-arabino-heptonate_7-phosphate" />
      <species boundaryCondition="false" compartment="default" constant="false" hasOnlySubstanceUnits="false" id="M_3__Dehydroquinate" name="3-Dehydroquinate" />
      <species boundaryCondition="false" compartment="default" constant="false" hasOnlySubstanceUnits="false" id="M_2__Isopropylmalate" name="2-Isopropylmalate" />
      <species boundaryCondition="false" compartment="default" constant="false" hasOnlySubstanceUnits="false" id="M_2__Isopropylmaleate" name="2-Isopropylmaleate" />
      <species boundaryCondition="false" compartment="default" constant="false" hasOnlySubstanceUnits="false" id="M_3__Isopropylmalate" name="3-Isopropylmalate" />
      <species boundaryCondition="false" compartment="default" constant="false" hasOnlySubstanceUnits="false" id="M_2__Methylbutanoyl__CoA" name="2-Methylbutanoyl-CoA" />
      <species boundaryCondition="false" compartment="default" constant="false" hasOnlySubstanceUnits="false" id="M_FAD" name="FAD" />
      <species boundaryCondition="false" compartment="default" constant="false" hasOnlySubstanceUnits="false" id="M_FADH2" name="FADH2" />
      <species boundaryCondition="false" compartment="default" constant="false" hasOnlySubstanceUnits="false" id="M_2__Methylprop__2__enoyl__CoA" name="2-Methylprop-2-enoyl-CoA" />
      <species boundaryCondition="false" compartment="default" constant="false" hasOnlySubstanceUnits="false" id="M__LPAREN_S_RPAREN___3__Hydroxyisobutyryl__CoA" name="(S)-3-Hydroxyisobutyryl-CoA" />
      <species boundaryCondition="false" compartment="default" constant="false" hasOnlySubstanceUnits="false" id="M_2__Methylpropanoyl__CoA" name="2-Methylpropanoyl-CoA" />
      <species boundaryCondition="false" compartment="default" constant="false" hasOnlySubstanceUnits="false" id="M_2__Oxoadipate" name="2-Oxoadipate" />
      <species boundaryCondition="false" compartment="default" constant="false" hasOnlySubstanceUnits="false" id="M_Glutaryl__CoA" name="Glutaryl-CoA" />
      <species boundaryCondition="false" compartment="default" constant="false" hasOnlySubstanceUnits="false" id="M_Lipoamide" name="Lipoamide" />
      <species boundaryCondition="false" compartment="default" constant="false" hasOnlySubstanceUnits="false" id="M_S__Glutaryldihydrolipoamide" name="S-Glutaryldihydrolipoamide" />
      <species boundaryCondition="false" compartment="default" constant="false" hasOnlySubstanceUnits="false" id="M_3___LPAREN_2__Aminoethyl_RPAREN___1H__indol__5__ol" name="3-(2-Aminoethyl)-1H-indol-5-ol" />
      <species boundaryCondition="false" compartment="default" constant="false" hasOnlySubstanceUnits="false" id="M_5__Hydroxyindoleacetaldehyde" name="5-Hydroxyindoleacetaldehyde" />
      <species boundaryCondition="false" compartment="default" constant="false" hasOnlySubstanceUnits="false" id="M_NH3" name="NH3" />
      <species boundaryCondition="false" compartment="default" constant="false" hasOnlySubstanceUnits="false" id="M_S__Adenosyl__L__methionine" name="S-Adenosyl-L-methionine" />
      <species boundaryCondition="false" compartment="default" constant="false" hasOnlySubstanceUnits="false" id="M_5__Methoxytryptamine" name="5-Methoxytryptamine" />
      <species boundaryCondition="false" compartment="default" constant="false" hasOnlySubstanceUnits="false" id="M_S__Adenosyl__L__homocysteine" name="S-Adenosyl-L-homocysteine" />
      <species boundaryCondition="false" compartment="default" constant="false" hasOnlySubstanceUnits="false" id="M_3__Carboxy__4__methyl__2__oxopentanoate" name="3-Carboxy-4-methyl-2-oxopentanoate" />
      <species boundaryCondition="false" compartment="default" constant="false" hasOnlySubstanceUnits="false" id="M_4__Methyl__2__oxopentanoate" name="4-Methyl-2-oxopentanoate" />
      <species boundaryCondition="false" compartment="default" constant="false" hasOnlySubstanceUnits="false" id="M_3__Dehydroshikimate" name="3-Dehydroshikimate" />
      <species boundaryCondition="false" compartment="default" constant="false" hasOnlySubstanceUnits="false" id="M_3_COMMA_4__Dihydroxybenzoate" name="3,4-Dihydroxybenzoate" />
      <species boundaryCondition="false" compartment="default" constant="false" hasOnlySubstanceUnits="false" id="M_3__Hydroxyisovaleryl__CoA" name="3-Hydroxyisovaleryl-CoA" />
      <species boundaryCondition="false" compartment="default" constant="false" hasOnlySubstanceUnits="false" id="M_3__Methylcrotonyl__CoA" name="3-Methylcrotonyl-CoA" />
      <species boundaryCondition="false" compartment="default" constant="false" hasOnlySubstanceUnits="false" id="M_3__Hydroxy__N6_COMMA_N6_COMMA_N6__trimethyl__L__lysine" name="3-Hydroxy-N6,N6,N6-trimethyl-L-lysine" />
      <species boundaryCondition="false" compartment="default" constant="false" hasOnlySubstanceUnits="false" id="M_4__Trimethylammoniobutanal" name="4-Trimethylammoniobutanal" />
      <species boundaryCondition="false" compartment="default" constant="false" hasOnlySubstanceUnits="false" id="M_Glycine" name="Glycine" />
      <species boundaryCondition="false" compartment="default" constant="false" hasOnlySubstanceUnits="false" id="M_L__Valine" name="L-Valine" />
      <species boundaryCondition="false" compartment="default" constant="false" hasOnlySubstanceUnits="false" id="M_3__Methyl__2__oxopentanoate" name="3-Methyl-2-oxopentanoate" />
      <species boundaryCondition="false" compartment="default" constant="false" hasOnlySubstanceUnits="false" id="M_S___LPAREN_2__Methylbutanoyl_RPAREN___dihydrolipoamide" name="S-(2-Methylbutanoyl)-dihydrolipoamide" />
      <species boundaryCondition="false" compartment="default" constant="false" hasOnlySubstanceUnits="false" id="M_3__Methylbutanoyl__CoA" name="3-Methylbutanoyl-CoA" />
      <species boundaryCondition="false" compartment="default" constant="false" hasOnlySubstanceUnits="false" id="M_3__Phospho__D__glycerate" name="3-Phospho-D-glycerate" />
      <species boundaryCondition="false" compartment="default" constant="false" hasOnlySubstanceUnits="false" id="M_3__Phosphonooxypyruvate" name="3-Phosphonooxypyruvate" />
      <species boundaryCondition="false" compartment="default" constant="false" hasOnlySubstanceUnits="false" id="M_4__Aminobutanoate" name="4-Aminobutanoate" />
      <species boundaryCondition="false" compartment="default" constant="false" hasOnlySubstanceUnits="false" id="M_Succinate_semialdehyde" name="Succinate_semialdehyde" />
      <species boundaryCondition="false" compartment="default" constant="false" hasOnlySubstanceUnits="false" id="M_4__Hydroxyphenylacetyl__CoA" name="4-Hydroxyphenylacetyl-CoA" />
      <species boundaryCondition="false" compartment="default" constant="false" hasOnlySubstanceUnits="false" id="M_4__Hydroxyphenylacetylglycine" name="4-Hydroxyphenylacetylglycine" />
      <species boundaryCondition="false" compartment="default" constant="false" hasOnlySubstanceUnits="false" id="M_4__Imidazolone__5__propanoate" name="4-Imidazolone-5-propanoate" />
      <species boundaryCondition="false" compartment="default" constant="false" hasOnlySubstanceUnits="false" id="M_N__Formimino__L__glutamate" name="N-Formimino-L-glutamate" />
      <species boundaryCondition="false" compartment="default" constant="false" hasOnlySubstanceUnits="false" id="M_S___LPAREN_3__Methylbutanoyl_RPAREN___dihydrolipoamide" name="S-(3-Methylbutanoyl)-dihydrolipoamide" />
      <species boundaryCondition="false" compartment="default" constant="false" hasOnlySubstanceUnits="false" id="M_4__Phospho__L__aspartate" name="4-Phospho-L-aspartate" />
      <species boundaryCondition="false" compartment="default" constant="false" hasOnlySubstanceUnits="false" id="M_L__Aspartate_4__semialdehyde" name="L-Aspartate_4-semialdehyde" />
      <species boundaryCondition="false" compartment="default" constant="false" hasOnlySubstanceUnits="false" id="M_5___LPAREN_5__Phospho__D__ribosylaminoformimino_RPAREN___1___LPAREN_5__phosphoribosyl_RPAREN___imidazole__4__carboxamide" name="5-(5-Phospho-D-ribosylaminoformimino)-1-(5-phosphoribosyl)-imidazole-4-carboxamide" />
      <species boundaryCondition="false" compartment="default" constant="false" hasOnlySubstanceUnits="false" id="M_N___LPAREN_5'__Phospho__D__1'__ribulosylformimino_RPAREN___5__amino__1___LPAREN_5''__phospho__D__ribosyl_RPAREN___4__imidazolecarboxamide" name="N-(5'-Phospho-D-1'-ribulosylformimino)-5-amino-1-(5''-phospho-D-ribosyl)-4-imidazolecarboxamide" />
      <species boundaryCondition="false" compartment="default" constant="false" hasOnlySubstanceUnits="false" id="M_5_COMMA_10__Methylenetetrahydrofolate" name="5,10-Methylenetetrahydrofolate" />
      <species boundaryCondition="false" compartment="default" constant="false" hasOnlySubstanceUnits="false" id="M_Tetrahydrofolate" name="Tetrahydrofolate" />
      <species boundaryCondition="false" compartment="default" constant="false" hasOnlySubstanceUnits="false" id="M_L__Serine" name="L-Serine" />
      <species boundaryCondition="false" compartment="default" constant="false" hasOnlySubstanceUnits="false" id="M_5__Methyltetrahydropteroyltri__L__glutamate" name="5-Methyltetrahydropteroyltri-L-glutamate" />
      <species boundaryCondition="false" compartment="default" constant="false" hasOnlySubstanceUnits="false" id="M_L__Homocysteine" name="L-Homocysteine" />
      <species boundaryCondition="false" compartment="default" constant="false" hasOnlySubstanceUnits="false" id="M_Tetrahydropteroyltri__L__glutamate" name="Tetrahydropteroyltri-L-glutamate" />
      <species boundaryCondition="false" compartment="default" constant="false" hasOnlySubstanceUnits="false" id="M_L__Methionine" name="L-Methionine" />
      <species boundaryCondition="false" compartment="default" constant="false" hasOnlySubstanceUnits="false" id="M_5'__Methylthioadenosine" name="5'-Methylthioadenosine" />
      <species boundaryCondition="false" compartment="default" constant="false" hasOnlySubstanceUnits="false" id="M_Adenine" name="Adenine" />
      <species boundaryCondition="false" compartment="default" constant="false" hasOnlySubstanceUnits="false" id="M_5__Methylthio__D__ribose" name="5-Methylthio-D-ribose" />
      <species boundaryCondition="false" compartment="default" constant="false" hasOnlySubstanceUnits="false" id="M_5__O___LPAREN_1__Carboxyvinyl_RPAREN___3__phosphoshikimate" name="5-O-(1-Carboxyvinyl)-3-phosphoshikimate" />
      <species boundaryCondition="false" compartment="default" constant="false" hasOnlySubstanceUnits="false" id="M_Chorismate" name="Chorismate" />
      <species boundaryCondition="false" compartment="default" constant="false" hasOnlySubstanceUnits="false" id="M_L__2__Amino__3__oxobutanoate" name="L-2-Amino-3-oxobutanoate" />
      <species boundaryCondition="false" compartment="default" constant="false" hasOnlySubstanceUnits="false" id="M_N__Acetyl__L__glutamate" name="N-Acetyl-L-glutamate" />
      <species boundaryCondition="false" compartment="default" constant="false" hasOnlySubstanceUnits="false" id="M_L__Homoserine" name="L-Homoserine" />
      <species boundaryCondition="false" compartment="default" constant="false" hasOnlySubstanceUnits="false" id="M_O__Acetyl__L__homoserine" name="O-Acetyl-L-homoserine" />
      <species boundaryCondition="false" compartment="default" constant="false" hasOnlySubstanceUnits="false" id="M_Anthranilate" name="Anthranilate" />
      <species boundaryCondition="false" compartment="default" constant="false" hasOnlySubstanceUnits="false" id="M_5__Phospho__D__ribose_1__diphosphate" name="5-Phospho-D-ribose_1-diphosphate" />
      <species boundaryCondition="false" compartment="default" constant="false" hasOnlySubstanceUnits="false" id="M_N___LPAREN_5__Phospho__D__ribosyl_RPAREN_anthranilate" name="N-(5-Phospho-D-ribosyl)anthranilate" />
      <species boundaryCondition="false" compartment="default" constant="false" hasOnlySubstanceUnits="false" id="M_Pyrophosphate" name="Pyrophosphate" />
      <species boundaryCondition="false" compartment="default" constant="false" hasOnlySubstanceUnits="false" id="M_L__Aspartate" name="L-Aspartate" />
      <species boundaryCondition="false" compartment="default" constant="false" hasOnlySubstanceUnits="false" id="M_AMP" name="AMP" />
      <species boundaryCondition="false" compartment="default" constant="false" hasOnlySubstanceUnits="false" id="M_L__Asparagine" name="L-Asparagine" />
      <species boundaryCondition="false" compartment="default" constant="false" hasOnlySubstanceUnits="false" id="M_L__Citrulline" name="L-Citrulline" />
      <species boundaryCondition="false" compartment="default" constant="false" hasOnlySubstanceUnits="false" id="M_N___LPAREN_L__Arginino_RPAREN_succinate" name="N-(L-Arginino)succinate" />
      <species boundaryCondition="false" compartment="default" constant="false" hasOnlySubstanceUnits="false" id="M_O__Phospho__L__homoserine" name="O-Phospho-L-homoserine" />
      <species boundaryCondition="false" compartment="default" constant="false" hasOnlySubstanceUnits="false" id="M_N__Acetyl__L__glutamate_5__phosphate" name="N-Acetyl-L-glutamate_5-phosphate" />
      <species boundaryCondition="false" compartment="default" constant="false" hasOnlySubstanceUnits="false" id="M_Shikimate" name="Shikimate" />
      <species boundaryCondition="false" compartment="default" constant="false" hasOnlySubstanceUnits="false" id="M_Shikimate_3__phosphate" name="Shikimate_3-phosphate" />
      <species boundaryCondition="false" compartment="default" constant="false" hasOnlySubstanceUnits="false" id="M_Betaine_aldehyde" name="Betaine_aldehyde" />
      <species boundaryCondition="false" compartment="default" constant="false" hasOnlySubstanceUnits="false" id="M_Betaine" name="Betaine" />
      <species boundaryCondition="false" compartment="default" constant="false" hasOnlySubstanceUnits="false" id="M_L__Ornithine" name="L-Ornithine" />
      <species boundaryCondition="false" compartment="default" constant="false" hasOnlySubstanceUnits="false" id="M_Carnosine" name="Carnosine" />
      <species boundaryCondition="false" compartment="default" constant="false" hasOnlySubstanceUnits="false" id="M_beta__Alanine" name="beta-Alanine" />
      <species boundaryCondition="false" compartment="default" constant="false" hasOnlySubstanceUnits="false" id="M_L__Histidine" name="L-Histidine" />
      <species boundaryCondition="false" compartment="default" constant="false" hasOnlySubstanceUnits="false" id="M_Choline" name="Choline" />
      <species boundaryCondition="false" compartment="default" constant="false" hasOnlySubstanceUnits="false" id="M_Pyruvate" name="Pyruvate" />
      <species boundaryCondition="false" compartment="default" constant="false" hasOnlySubstanceUnits="false" id="M_Prephenate" name="Prephenate" />
      <species boundaryCondition="false" compartment="default" constant="false" hasOnlySubstanceUnits="false" id="M_Propanoyl__CoA" name="Propanoyl-CoA" />
      <species boundaryCondition="false" compartment="default" constant="false" hasOnlySubstanceUnits="false" id="M_D__erythro__1___LPAREN_Imidazol__4__yl_RPAREN_glycerol_3__phosphate" name="D-erythro-1-(Imidazol-4-yl)glycerol_3-phosphate" />
      <species boundaryCondition="false" compartment="default" constant="false" hasOnlySubstanceUnits="false" id="M_3___LPAREN_Imidazol__4__yl_RPAREN___2__oxopropyl_phosphate" name="3-(Imidazol-4-yl)-2-oxopropyl_phosphate" />
      <species boundaryCondition="false" compartment="default" constant="false" hasOnlySubstanceUnits="false" id="M_Dihydrolipoylprotein" name="Dihydrolipoylprotein" />
      <species boundaryCondition="false" compartment="default" constant="false" hasOnlySubstanceUnits="false" id="M_Lipoylprotein" name="Lipoylprotein" />
      <species boundaryCondition="false" compartment="default" constant="false" hasOnlySubstanceUnits="false" id="M_D__Lysine" name="D-Lysine" />
      <species boundaryCondition="false" compartment="default" constant="false" hasOnlySubstanceUnits="false" id="M_6__Amino__2__oxohexanoate" name="6-Amino-2-oxohexanoate" />
      <species boundaryCondition="false" compartment="default" constant="false" hasOnlySubstanceUnits="false" id="M_D__Glutamate" name="D-Glutamate" />
      <species boundaryCondition="false" compartment="default" constant="false" hasOnlySubstanceUnits="false" id="M_D__Phenylalanine" name="D-Phenylalanine" />
      <species boundaryCondition="false" compartment="default" constant="false" hasOnlySubstanceUnits="false" id="M_Phenylpyruvate" name="Phenylpyruvate" />
      <species boundaryCondition="false" compartment="default" constant="false" hasOnlySubstanceUnits="false" id="M_Dihydrolipoamide" name="Dihydrolipoamide" />
      <species boundaryCondition="false" compartment="default" constant="false" hasOnlySubstanceUnits="false" id="M_S__Aminomethyldihydrolipoylprotein" name="S-Aminomethyldihydrolipoylprotein" />
      <species boundaryCondition="false" compartment="default" constant="false" hasOnlySubstanceUnits="false" id="M_GTP" name="GTP" />
      <species boundaryCondition="false" compartment="default" constant="false" hasOnlySubstanceUnits="false" id="M_IMP" name="IMP" />
      <species boundaryCondition="false" compartment="default" constant="false" hasOnlySubstanceUnits="false" id="M_GDP" name="GDP" />
      <species boundaryCondition="false" compartment="default" constant="false" hasOnlySubstanceUnits="false" id="M_N6___LPAREN_1_COMMA_2__Dicarboxyethyl_RPAREN___AMP" name="N6-(1,2-Dicarboxyethyl)-AMP" />
      <species boundaryCondition="false" compartment="default" constant="false" hasOnlySubstanceUnits="false" id="M_Homocarnosine" name="Homocarnosine" />
      <species boundaryCondition="false" compartment="default" constant="false" hasOnlySubstanceUnits="false" id="M_Hydrogen_sulfide" name="Hydrogen_sulfide" />
      <species boundaryCondition="false" compartment="default" constant="false" hasOnlySubstanceUnits="false" id="M_L__Cysteine" name="L-Cysteine" />
      <species boundaryCondition="false" compartment="default" constant="false" hasOnlySubstanceUnits="false" id="M_Indole" name="Indole" />
      <species boundaryCondition="false" compartment="default" constant="false" hasOnlySubstanceUnits="false" id="M__LPAREN_2R_RPAREN___2__Hydroxy__3___LPAREN_phosphonooxy_RPAREN___propanal" name="(2R)-2-Hydroxy-3-(phosphonooxy)-propanal" />
      <species boundaryCondition="false" compartment="default" constant="false" hasOnlySubstanceUnits="false" id="M_L__1__Pyrroline__3__hydroxy__5__carboxylate" name="L-1-Pyrroline-3-hydroxy-5-carboxylate" />
      <species boundaryCondition="false" compartment="default" constant="false" hasOnlySubstanceUnits="false" id="M_trans__4__Hydroxy__L__proline" name="trans-4-Hydroxy-L-proline" />
      <species boundaryCondition="false" compartment="default" constant="false" hasOnlySubstanceUnits="false" id="M_L__erythro__4__Hydroxyglutamate" name="L-erythro-4-Hydroxyglutamate" />
      <species boundaryCondition="false" compartment="default" constant="false" hasOnlySubstanceUnits="false" id="M_L__Allothreonine" name="L-Allothreonine" />
      <species boundaryCondition="false" compartment="default" constant="false" hasOnlySubstanceUnits="false" id="M_Acetaldehyde" name="Acetaldehyde" />
      <species boundaryCondition="false" compartment="default" constant="false" hasOnlySubstanceUnits="false" id="M_L__Arginine" name="L-Arginine" />
      <species boundaryCondition="false" compartment="default" constant="false" hasOnlySubstanceUnits="false" id="M_Urea" name="Urea" />
      <species boundaryCondition="false" compartment="default" constant="false" hasOnlySubstanceUnits="false" id="M_L__Arogenate" name="L-Arogenate" />
      <species boundaryCondition="false" compartment="default" constant="false" hasOnlySubstanceUnits="false" id="M_L__Phenylalanine" name="L-Phenylalanine" />
      <species boundaryCondition="false" compartment="default" constant="false" hasOnlySubstanceUnits="false" id="M_Oxaloacetate" name="Oxaloacetate" />
      <species boundaryCondition="false" compartment="default" constant="false" hasOnlySubstanceUnits="false" id="M_L__Cystathionine" name="L-Cystathionine" />
      <species boundaryCondition="false" compartment="default" constant="false" hasOnlySubstanceUnits="false" id="M_L__Cystine" name="L-Cystine" />
      <species boundaryCondition="false" compartment="default" constant="false" hasOnlySubstanceUnits="false" id="M_Thiocysteine" name="Thiocysteine" />
      <species boundaryCondition="false" compartment="default" constant="false" hasOnlySubstanceUnits="false" id="M_L__4__Hydroxyglutamate_semialdehyde" name="L-4-Hydroxyglutamate_semialdehyde" />
      <species boundaryCondition="false" compartment="default" constant="false" hasOnlySubstanceUnits="false" id="M_L__Glutamate_5__semialdehyde" name="L-Glutamate_5-semialdehyde" />
      <species boundaryCondition="false" compartment="default" constant="false" hasOnlySubstanceUnits="false" id="M_5__Phosphoribosylamine" name="5-Phosphoribosylamine" />
      <species boundaryCondition="false" compartment="default" constant="false" hasOnlySubstanceUnits="false" id="M_N_LPAREN_pai_RPAREN___Methyl__L__histidine" name="N(pai)-Methyl-L-histidine" />
      <species boundaryCondition="false" compartment="default" constant="false" hasOnlySubstanceUnits="false" id="M_L__Histidinol" name="L-Histidinol" />
      <species boundaryCondition="false" compartment="default" constant="false" hasOnlySubstanceUnits="false" id="M_L__Histidinol_phosphate" name="L-Histidinol_phosphate" />
      <species boundaryCondition="false" compartment="default" constant="false" hasOnlySubstanceUnits="false" id="M_LL__2_COMMA_6__Diaminoheptanedioate" name="LL-2,6-Diaminoheptanedioate" />
      <species boundaryCondition="false" compartment="default" constant="false" hasOnlySubstanceUnits="false" id="M_meso__2_COMMA_6__Diaminoheptanedioate" name="meso-2,6-Diaminoheptanedioate" />
      <species boundaryCondition="false" compartment="default" constant="false" hasOnlySubstanceUnits="false" id="M_L__Leucine" name="L-Leucine" />
      <species boundaryCondition="false" compartment="default" constant="false" hasOnlySubstanceUnits="false" id="M_L__Lysine" name="L-Lysine" />
      <species boundaryCondition="false" compartment="default" constant="false" hasOnlySubstanceUnits="false" id="M_N6__Acetyl__L__lysine" name="N6-Acetyl-L-lysine" />
      <species boundaryCondition="false" compartment="default" constant="false" hasOnlySubstanceUnits="false" id="M_O__Acetyl__L__serine" name="O-Acetyl-L-serine" />
      <species boundaryCondition="false" compartment="default" constant="false" hasOnlySubstanceUnits="false" id="M_L__Tryptophane" name="L-Tryptophane" />
      <species boundaryCondition="false" compartment="default" constant="false" hasOnlySubstanceUnits="false" id="M_2__Aminoacrylate" name="2-Aminoacrylate" />
      <species boundaryCondition="false" compartment="default" constant="false" hasOnlySubstanceUnits="false" id="M_L__Threonine" name="L-Threonine" />
      <species boundaryCondition="false" compartment="default" constant="false" hasOnlySubstanceUnits="false" id="M_2__Oxobutanoate" name="2-Oxobutanoate" />
      <species boundaryCondition="false" compartment="default" constant="false" hasOnlySubstanceUnits="false" id="M_Methylglyoxal" name="Methylglyoxal" />
      <species boundaryCondition="false" compartment="default" constant="false" hasOnlySubstanceUnits="false" id="M_Hydroxyacetone" name="Hydroxyacetone" />
      <species boundaryCondition="false" compartment="default" constant="false" hasOnlySubstanceUnits="false" id="M_1___LPAREN_5'__Phosphoribosyl_RPAREN___5__amino__4__imidazolecarboxamide" name="1-(5'-Phosphoribosyl)-5-amino-4-imidazolecarboxamide" />
      <species boundaryCondition="false" compartment="default" constant="false" hasOnlySubstanceUnits="false" id="M_Fumarate" name="Fumarate" />
      <species boundaryCondition="false" compartment="default" constant="false" hasOnlySubstanceUnits="false" id="M_N2__Succinyl__L__glutamate_5__semialdehyde" name="N2-Succinyl-L-glutamate_5-semialdehyde" />
      <species boundaryCondition="false" compartment="default" constant="false" hasOnlySubstanceUnits="false" id="M_N2__Succinyl__L__glutamate" name="N2-Succinyl-L-glutamate" />
      <species boundaryCondition="false" compartment="default" constant="false" hasOnlySubstanceUnits="false" id="M_N2__Succinyl__L__ornithine" name="N2-Succinyl-L-ornithine" />
      <species boundaryCondition="false" compartment="default" constant="false" hasOnlySubstanceUnits="false" id="M_N6__Acetyl__LL__2_COMMA_6__diaminoheptanedioate" name="N6-Acetyl-LL-2,6-diaminoheptanedioate" />
      <species boundaryCondition="false" compartment="default" constant="false" hasOnlySubstanceUnits="false" id="M_N__Acetyl__L__glutamate_5__semialdehyde" name="N-Acetyl-L-glutamate_5-semialdehyde" />
      <species boundaryCondition="false" compartment="default" constant="false" hasOnlySubstanceUnits="false" id="M_N__Acetylornithine" name="N-Acetylornithine" />
      <species boundaryCondition="false" compartment="default" constant="false" hasOnlySubstanceUnits="false" id="M_Formamide" name="Formamide" />
      <species boundaryCondition="false" compartment="default" constant="false" hasOnlySubstanceUnits="false" id="M_N__Methyltyramine" name="N-Methyltyramine" />
      <species boundaryCondition="false" compartment="default" constant="false" hasOnlySubstanceUnits="false" id="M_Hordenine" name="Hordenine" />
      <species boundaryCondition="false" compartment="default" constant="false" hasOnlySubstanceUnits="false" id="M_N__Succinyl__2__L__amino__6__oxoheptanedioate" name="N-Succinyl-2-L-amino-6-oxoheptanedioate" />
      <species boundaryCondition="false" compartment="default" constant="false" hasOnlySubstanceUnits="false" id="M_N__Succinyl__LL__2_COMMA_6__diaminoheptanedioate" name="N-Succinyl-LL-2,6-diaminoheptanedioate" />
      <species boundaryCondition="false" compartment="default" constant="false" hasOnlySubstanceUnits="false" id="M_Succinate" name="Succinate" />
      <species boundaryCondition="false" compartment="default" constant="false" hasOnlySubstanceUnits="false" id="M_D__Aspartate" name="D-Aspartate" />
      <species boundaryCondition="false" compartment="default" constant="false" hasOnlySubstanceUnits="false" id="M_D__4__Hydroxy__2__oxoglutarate" name="D-4-Hydroxy-2-oxoglutarate" />
      <species boundaryCondition="false" compartment="default" constant="false" hasOnlySubstanceUnits="false" id="M_Phenylacetyl__CoA" name="Phenylacetyl-CoA" />
      <species boundaryCondition="false" compartment="default" constant="false" hasOnlySubstanceUnits="false" id="M_Phenylacetylglycine" name="Phenylacetylglycine" />
      <species boundaryCondition="false" compartment="default" constant="false" hasOnlySubstanceUnits="false" id="M_Phosphoenolpyruvate" name="Phosphoenolpyruvate" />
      <species boundaryCondition="false" compartment="default" constant="false" hasOnlySubstanceUnits="false" id="M_D__Erythrose_4__phosphate" name="D-Erythrose_4-phosphate" />
      <species boundaryCondition="false" compartment="default" constant="false" hasOnlySubstanceUnits="false" id="M_Phosphoribosyl__AMP" name="Phosphoribosyl-AMP" />
      <species boundaryCondition="false" compartment="default" constant="false" hasOnlySubstanceUnits="false" id="M_Phosphoribosyl__ATP" name="Phosphoribosyl-ATP" />
      <species boundaryCondition="false" compartment="default" constant="false" hasOnlySubstanceUnits="false" id="M_3___LPAREN_4__Hydroxyphenyl_RPAREN_pyruvate" name="3-(4-Hydroxyphenyl)pyruvate" />
      <species boundaryCondition="false" compartment="default" constant="false" hasOnlySubstanceUnits="false" id="M_Putrescine" name="Putrescine" />
      <species boundaryCondition="false" compartment="default" constant="false" hasOnlySubstanceUnits="false" id="M_4__Aminobutanal" name="4-Aminobutanal" />
      <species boundaryCondition="false" compartment="default" constant="false" hasOnlySubstanceUnits="false" id="M_S___LPAREN_2__Methylpropanoyl_RPAREN___dihydrolipoamide" name="S-(2-Methylpropanoyl)-dihydrolipoamide" />
      <species boundaryCondition="false" compartment="default" constant="false" hasOnlySubstanceUnits="false" id="M_S__Ribosyl__L__homocysteine" name="S-Ribosyl-L-homocysteine" />
      <species boundaryCondition="false" compartment="default" constant="false" hasOnlySubstanceUnits="false" id="M_Succinyl__CoA" name="Succinyl-CoA" />
      <species boundaryCondition="false" compartment="default" constant="false" hasOnlySubstanceUnits="false" id="M_Urocanate" name="Urocanate" />
      <species boundaryCondition="false" compartment="default" constant="false" hasOnlySubstanceUnits="false" id="M_Xanthurenic_acid" name="Xanthurenic_acid" />
      <species boundaryCondition="false" compartment="default" constant="false" hasOnlySubstanceUnits="false" id="M_8__Methoxykynurenate" name="8-Methoxykynurenate" />
      <species boundaryCondition="false" compartment="default" constant="false" hasOnlySubstanceUnits="false" id="M__LPAREN_S_RPAREN___4__Amino__5__oxopentanoate" name="(S)-4-Amino-5-oxopentanoate" />
      <species boundaryCondition="false" compartment="default" constant="false" hasOnlySubstanceUnits="false" id="M_3__Phosphonopyruvate" name="3-Phosphonopyruvate" />
      <species boundaryCondition="false" compartment="default" constant="false" hasOnlySubstanceUnits="false" id="M_2__Amino__3__phosphonopropanoate" name="2-Amino-3-phosphonopropanoate" />
      <species boundaryCondition="false" compartment="default" constant="false" hasOnlySubstanceUnits="false" id="M_epsilon__Caprolactam" name="epsilon-Caprolactam" />
      <species boundaryCondition="false" compartment="default" constant="false" hasOnlySubstanceUnits="false" id="M_6__Aminohexanoate" name="6-Aminohexanoate" />
      <species boundaryCondition="false" compartment="default" constant="false" hasOnlySubstanceUnits="false" id="M_L__Tyrosine" name="L-Tyrosine" />
      <species boundaryCondition="false" compartment="default" constant="false" hasOnlySubstanceUnits="false" id="M_Hexadecanoyl__CoA" name="Hexadecanoyl-CoA" />
      <species boundaryCondition="false" compartment="default" constant="false" hasOnlySubstanceUnits="false" id="M_Crotonoyl__CoA" name="Crotonoyl-CoA" />
      <species boundaryCondition="false" compartment="default" constant="false" hasOnlySubstanceUnits="false" id="M_Methylmalonate" name="Methylmalonate" />
      <species boundaryCondition="false" compartment="default" constant="false" hasOnlySubstanceUnits="false" id="M_2__Propyn__1__al" name="2-Propyn-1-al" />
      <species boundaryCondition="false" compartment="default" constant="false" hasOnlySubstanceUnits="false" id="M_Propynoate" name="Propynoate" />
      <species boundaryCondition="false" compartment="default" constant="false" hasOnlySubstanceUnits="false" id="M_3alpha_COMMA_7alpha__Dihydroxy__5beta__cholestan__26__al" name="3alpha,7alpha-Dihydroxy-5beta-cholestan-26-al" />
      <species boundaryCondition="false" compartment="default" constant="false" hasOnlySubstanceUnits="false" id="M_3alpha_COMMA_7alpha__Dihydroxy__5beta__cholestanate" name="3alpha,7alpha-Dihydroxy-5beta-cholestanate" />
      <species boundaryCondition="false" compartment="default" constant="false" hasOnlySubstanceUnits="false" id="M_3__Butyn__1__al" name="3-Butyn-1-al" />
      <species boundaryCondition="false" compartment="default" constant="false" hasOnlySubstanceUnits="false" id="M_3__Butynoate" name="3-Butynoate" />
      <species boundaryCondition="false" compartment="default" constant="false" hasOnlySubstanceUnits="false" id="M_4__Trimethylammoniobutanoate" name="4-Trimethylammoniobutanoate" />
      <species boundaryCondition="false" compartment="default" constant="false" hasOnlySubstanceUnits="false" id="M_5__Hydroxyindoleacetate" name="5-Hydroxyindoleacetate" />
      <species boundaryCondition="false" compartment="default" constant="false" hasOnlySubstanceUnits="false" id="M_Acetate" name="Acetate" />
      <species boundaryCondition="false" compartment="default" constant="false" hasOnlySubstanceUnits="false" id="M_beta__Aminopropion_aldehyde" name="beta-Aminopropion_aldehyde" />
      <species boundaryCondition="false" compartment="default" constant="false" hasOnlySubstanceUnits="false" id="M_Chloroacetaldehyde" name="Chloroacetaldehyde" />
      <species boundaryCondition="false" compartment="default" constant="false" hasOnlySubstanceUnits="false" id="M_Chloroacetic_acid" name="Chloroacetic_acid" />
      <species boundaryCondition="false" compartment="default" constant="false" hasOnlySubstanceUnits="false" id="M_D__Glyceraldehyde" name="D-Glyceraldehyde" />
      <species boundaryCondition="false" compartment="default" constant="false" hasOnlySubstanceUnits="false" id="M_D__Glycerate" name="D-Glycerate" />
      <species boundaryCondition="false" compartment="default" constant="false" hasOnlySubstanceUnits="false" id="M_Imidazole__4__acetaldehyde" name="Imidazole-4-acetaldehyde" />
      <species boundaryCondition="false" compartment="default" constant="false" hasOnlySubstanceUnits="false" id="M_Imidazole__4__acetate" name="Imidazole-4-acetate" />
      <species boundaryCondition="false" compartment="default" constant="false" hasOnlySubstanceUnits="false" id="M_Indole__3__acetaldehyde" name="Indole-3-acetaldehyde" />
      <species boundaryCondition="false" compartment="default" constant="false" hasOnlySubstanceUnits="false" id="M_Indole__3__acetate" name="Indole-3-acetate" />
      <species boundaryCondition="false" compartment="default" constant="false" hasOnlySubstanceUnits="false" id="M_N4__Acetylaminobutanal" name="N4-Acetylaminobutanal" />
      <species boundaryCondition="false" compartment="default" constant="false" hasOnlySubstanceUnits="false" id="M_4__Acetamidobutanoate" name="4-Acetamidobutanoate" />
      <species boundaryCondition="false" compartment="default" constant="false" hasOnlySubstanceUnits="false" id="M__LPAREN_S_RPAREN___Lactate" name="(S)-Lactate" />
      <species boundaryCondition="false" compartment="default" constant="false" hasOnlySubstanceUnits="false" id="M_2__Hydroxybutyrate" name="2-Hydroxybutyrate" />
      <species boundaryCondition="false" compartment="default" constant="false" hasOnlySubstanceUnits="false" id="M_3_COMMA_4__Dihydroxyphenylethyleneglycol" name="3,4-Dihydroxyphenylethyleneglycol" />
      <species boundaryCondition="false" compartment="default" constant="false" hasOnlySubstanceUnits="false" id="M_3_COMMA_4__Dihydroxymandelaldehyde" name="3,4-Dihydroxymandelaldehyde" />
      <species boundaryCondition="false" compartment="default" constant="false" hasOnlySubstanceUnits="false" id="M_3alpha_COMMA_7alpha_COMMA_26__Trihydroxy__5beta__cholestane" name="3alpha,7alpha,26-Trihydroxy-5beta-cholestane" />
      <species boundaryCondition="false" compartment="default" constant="false" hasOnlySubstanceUnits="false" id="M_Ethanol" name="Ethanol" />
      <species boundaryCondition="false" compartment="default" constant="false" hasOnlySubstanceUnits="false" id="M_Glycerol" name="Glycerol" />
      <species boundaryCondition="false" compartment="default" constant="false" hasOnlySubstanceUnits="false" id="M_2___LPAREN_alpha__Hydroxyethyl_RPAREN_thiamine_diphosphate" name="2-(alpha-Hydroxyethyl)thiamine_diphosphate" />
      <species boundaryCondition="false" compartment="default" constant="false" hasOnlySubstanceUnits="false" id="M_Thiamin_diphosphate" name="Thiamin_diphosphate" />
      <species boundaryCondition="false" compartment="default" constant="false" hasOnlySubstanceUnits="false" id="M_L__Selenocysteine" name="L-Selenocysteine" />
      <species boundaryCondition="false" compartment="default" constant="false" hasOnlySubstanceUnits="false" id="M_L__Selenocystathionine" name="L-Selenocystathionine" />
      <species boundaryCondition="false" compartment="default" constant="false" hasOnlySubstanceUnits="false" id="M_Selenide" name="Selenide" />
      <species boundaryCondition="false" compartment="default" constant="false" hasOnlySubstanceUnits="false" id="M_Thiosulfate" name="Thiosulfate" />
      <species boundaryCondition="false" compartment="default" constant="false" hasOnlySubstanceUnits="false" id="M_Thioredoxin" name="Thioredoxin" />
      <species boundaryCondition="false" compartment="default" constant="false" hasOnlySubstanceUnits="false" id="M_Sulfite" name="Sulfite" />
      <species boundaryCondition="false" compartment="default" constant="false" hasOnlySubstanceUnits="false" id="M_Oxidized_thioredoxin" name="Oxidized_thioredoxin" />
      <species boundaryCondition="false" compartment="default" constant="false" hasOnlySubstanceUnits="false" id="M_S__Sulfo__L__cysteine" name="S-Sulfo-L-cysteine" />
      <species boundaryCondition="false" compartment="default" constant="false" hasOnlySubstanceUnits="false" id="M_O__Succinyl__L__homoserine" name="O-Succinyl-L-homoserine" />
      <species boundaryCondition="false" compartment="default" constant="false" hasOnlySubstanceUnits="false" id="M_Sulfide" name="Sulfide" />
      <species boundaryCondition="false" compartment="default" constant="false" hasOnlySubstanceUnits="false" id="M_Carbamate" name="Carbamate" />
      <species boundaryCondition="false" compartment="default" constant="false" hasOnlySubstanceUnits="false" id="M_L__Alanine" name="L-Alanine" />
      <species boundaryCondition="false" compartment="default" constant="false" hasOnlySubstanceUnits="false" id="M_D__Alanine" name="D-Alanine" />
      <species boundaryCondition="false" compartment="default" constant="false" hasOnlySubstanceUnits="false" id="M__LPAREN_Hydroxymethylphenyl_RPAREN_succinyl__CoA" name="(Hydroxymethylphenyl)succinyl-CoA" />
      <species boundaryCondition="false" compartment="default" constant="false" hasOnlySubstanceUnits="false" id="M_Benzoylsuccinyl__CoA" name="Benzoylsuccinyl-CoA" />
      <species boundaryCondition="false" compartment="default" constant="false" hasOnlySubstanceUnits="false" id="M_2__Hydroxycyclohexane__1__carboxyl__CoA" name="2-Hydroxycyclohexane-1-carboxyl-CoA" />
      <species boundaryCondition="false" compartment="default" constant="false" hasOnlySubstanceUnits="false" id="M_2__Ketocyclohexane__1__carboxyl__CoA" name="2-Ketocyclohexane-1-carboxyl-CoA" />
      <species boundaryCondition="false" compartment="default" constant="false" hasOnlySubstanceUnits="false" id="M_3__Oxopimeloyl__CoA" name="3-Oxopimeloyl-CoA" />
      <species boundaryCondition="false" compartment="default" constant="false" hasOnlySubstanceUnits="false" id="M_6__Hydroxycyclohex__1__enecarbonyl__CoA" name="6-Hydroxycyclohex-1-enecarbonyl-CoA" />
      <species boundaryCondition="false" compartment="default" constant="false" hasOnlySubstanceUnits="false" id="M_6__Ketoxycyclohex__1__ene__1__carboxyl__CoA" name="6-Ketoxycyclohex-1-ene-1-carboxyl-CoA" />
      <species boundaryCondition="false" compartment="default" constant="false" hasOnlySubstanceUnits="false" id="M_Benzoyl_phosphate" name="Benzoyl_phosphate" />
      <species boundaryCondition="false" compartment="default" constant="false" hasOnlySubstanceUnits="false" id="M_Benzoate" name="Benzoate" />
      <species boundaryCondition="false" compartment="A" constant="false" hasOnlySubstanceUnits="false" id="M_S__Benzoate_coenzyme_A" name="S-Benzoate_coenzyme_A" />
      <species boundaryCondition="false" compartment="default" constant="false" hasOnlySubstanceUnits="false" id="M_Glutaconyl__1__CoA" name="Glutaconyl-1-CoA" />
      <species boundaryCondition="false" compartment="default" constant="false" hasOnlySubstanceUnits="false" id="M_K" name="K" />
      <species boundaryCondition="false" compartment="default" constant="false" hasOnlySubstanceUnits="false" id="M_Mg2" name="Mg2" />
      <species boundaryCondition="false" compartment="default" constant="false" hasOnlySubstanceUnits="false" id="M_Na" name="Na" />
      <species boundaryCondition="false" compartment="default" constant="false" hasOnlySubstanceUnits="false" id="M_D__Glucose" name="D-Glucose" />
      <species boundaryCondition="false" compartment="default" constant="false" hasOnlySubstanceUnits="false" id="M_1gPool" name="1gPool" />
      <species boundaryCondition="false" compartment="default" constant="false" hasOnlySubstanceUnits="false" id="M_Crosslinked_peptidoglycan" name="Crosslinked_peptidoglycan" />
      <species boundaryCondition="false" compartment="default" constant="false" hasOnlySubstanceUnits="false" id="M_Wallteichoic_acid" name="Wallteichoic_acid" />
      <species boundaryCondition="false" compartment="default" constant="false" hasOnlySubstanceUnits="false" id="M_1gCellwall" name="1gCellwall" />
      <species boundaryCondition="false" compartment="default" constant="false" hasOnlySubstanceUnits="false" id="M_1gProtein" name="1gProtein" />
      <species boundaryCondition="false" compartment="default" constant="false" hasOnlySubstanceUnits="false" id="M_1gRNA" name="1gRNA" />
      <species boundaryCondition="false" compartment="default" constant="false" hasOnlySubstanceUnits="false" id="M_1gDNA" name="1gDNA" />
      <species boundaryCondition="false" compartment="default" constant="false" hasOnlySubstanceUnits="false" id="M_1gLipid" name="1gLipid" />
      <species boundaryCondition="false" compartment="default" constant="false" hasOnlySubstanceUnits="false" id="M_Biomass" name="Biomass" />
      <species boundaryCondition="false" compartment="default" constant="false" hasOnlySubstanceUnits="false" id="M_Phosphatidylglycerol" name="Phosphatidylglycerol" />
      <species boundaryCondition="false" compartment="default" constant="false" hasOnlySubstanceUnits="false" id="M_Cardiolipin" name="Cardiolipin" />
      <species boundaryCondition="false" compartment="default" constant="false" hasOnlySubstanceUnits="false" id="M_Lysylphosphatidylglycerol" name="Lysylphosphatidylglycerol" />
      <species boundaryCondition="false" compartment="default" constant="false" hasOnlySubstanceUnits="false" id="M_3__D__Glucosyl__1_COMMA_2__dihexadecanoylglycerol" name="3-D-Glucosyl-1,2-dihexadecanoylglycerol" />
      <species boundaryCondition="false" compartment="default" constant="false" hasOnlySubstanceUnits="false" id="M_Diglucosyl__dihexadecanoylglycerol" name="Diglucosyl-dihexadecanoylglycerol" />
      <species boundaryCondition="false" compartment="default" constant="false" hasOnlySubstanceUnits="false" id="M_Lipoteichoic_acid" name="Lipoteichoic_acid" />
      <species boundaryCondition="false" compartment="default" constant="false" hasOnlySubstanceUnits="false" id="M_MKbiomass" name="MKbiomass" />
      <species boundaryCondition="false" compartment="default" constant="false" hasOnlySubstanceUnits="false" id="M_1_COMMA_2__Dihexadecanoyl__sn__glycerol" name="1,2-Dihexadecanoyl-sn-glycerol" />
      <species boundaryCondition="false" compartment="default" constant="false" hasOnlySubstanceUnits="false" id="M_dATP" name="dATP" />
      <species boundaryCondition="false" compartment="default" constant="false" hasOnlySubstanceUnits="false" id="M_dCTP" name="dCTP" />
      <species boundaryCondition="false" compartment="default" constant="false" hasOnlySubstanceUnits="false" id="M_dGTP" name="dGTP" />
      <species boundaryCondition="false" compartment="default" constant="false" hasOnlySubstanceUnits="false" id="M_dTTP" name="dTTP" />
      <species boundaryCondition="false" compartment="default" constant="false" hasOnlySubstanceUnits="false" id="M_CTP" name="CTP" />
      <species boundaryCondition="false" compartment="default" constant="false" hasOnlySubstanceUnits="false" id="M_UTP" name="UTP" />
      <species boundaryCondition="false" compartment="default" constant="false" hasOnlySubstanceUnits="false" id="M_Menaquinol" name="Menaquinol" />
      <species boundaryCondition="false" compartment="default" constant="false" hasOnlySubstanceUnits="false" id="M_Menaquinone" name="Menaquinone" />
      <species boundaryCondition="false" compartment="default" constant="false" hasOnlySubstanceUnits="false" id="M_2_COMMA_6__Dimethyl__5__methylene__3__oxo__heptanoyl__CoA" name="2,6-Dimethyl-5-methylene-3-oxo-heptanoyl-CoA" />
      <species boundaryCondition="false" compartment="default" constant="false" hasOnlySubstanceUnits="false" id="M_3__Isopropylbut__3__enoyl__CoA" name="3-Isopropylbut-3-enoyl-CoA" />
      <species boundaryCondition="false" compartment="default" constant="false" hasOnlySubstanceUnits="false" id="M_cis__2__Methyl__5__isopropylhexa__2_COMMA_5__dienoyl__CoA" name="cis-2-Methyl-5-isopropylhexa-2,5-dienoyl-CoA" />
      <species boundaryCondition="false" compartment="default" constant="false" hasOnlySubstanceUnits="false" id="M_3__Hydroxy__2_COMMA_6__dimethyl__5__methylene__heptanoyl__CoA" name="3-Hydroxy-2,6-dimethyl-5-methylene-heptanoyl-CoA" />
      <species boundaryCondition="false" compartment="default" constant="false" hasOnlySubstanceUnits="false" id="M_Cocaine" name="Cocaine" />
      <species boundaryCondition="false" compartment="default" constant="false" hasOnlySubstanceUnits="false" id="M_Ecgonine_methyl_ester" name="Ecgonine_methyl_ester" />
      <species boundaryCondition="false" compartment="default" constant="false" hasOnlySubstanceUnits="false" id="M_Perillyl_aldehyde" name="Perillyl_aldehyde" />
      <species boundaryCondition="false" compartment="default" constant="false" hasOnlySubstanceUnits="false" id="M_Perillic_acid" name="Perillic_acid" />
      <species boundaryCondition="false" compartment="default" constant="false" hasOnlySubstanceUnits="false" id="M_trans_COMMA_trans__Farnesyl_diphosphate" name="trans,trans-Farnesyl_diphosphate" />
      <species boundaryCondition="false" compartment="default" constant="false" hasOnlySubstanceUnits="false" id="M_Isopentenyl_diphosphate" name="Isopentenyl_diphosphate" />
      <species boundaryCondition="false" compartment="default" constant="false" hasOnlySubstanceUnits="false" id="M_trans_COMMA_trans_COMMA_cis__Geranylgeranyl_diphosphate" name="trans,trans,cis-Geranylgeranyl_diphosphate" />
      <species boundaryCondition="false" compartment="default" constant="false" hasOnlySubstanceUnits="false" id="M_trans__2__Methyl__5__isopropylhexa__2_COMMA_5__dienoyl__CoA" name="trans-2-Methyl-5-isopropylhexa-2,5-dienoyl-CoA" />
      <species boundaryCondition="false" compartment="default" constant="false" hasOnlySubstanceUnits="false" id="M_2__Deoxy__D__ribose_5__phosphate" name="2-Deoxy-D-ribose_5-phosphate" />
      <species boundaryCondition="false" compartment="default" constant="false" hasOnlySubstanceUnits="false" id="M_3__Phospho__D__glyceroyl_phosphate" name="3-Phospho-D-glyceroyl_phosphate" />
      <species boundaryCondition="false" compartment="default" constant="false" hasOnlySubstanceUnits="false" id="M_Glycerone_phosphate" name="Glycerone_phosphate" />
      <species boundaryCondition="false" compartment="default" constant="false" hasOnlySubstanceUnits="false" id="M__LPAREN_R_RPAREN___3__Hydroxybutanoyl__CoA" name="(R)-3-Hydroxybutanoyl-CoA" />
      <species boundaryCondition="false" compartment="default" constant="false" hasOnlySubstanceUnits="false" id="M_Poly__beta__hydroxybutyrate" name="Poly-beta-hydroxybutyrate" />
      <species boundaryCondition="false" compartment="default" constant="false" hasOnlySubstanceUnits="false" id="M__LPAREN_R_RPAREN___Lactate" name="(R)-Lactate" />
      <species boundaryCondition="false" compartment="default" constant="false" hasOnlySubstanceUnits="false" id="M__LPAREN_R_RPAREN___Acetoin" name="(R)-Acetoin" />
      <species boundaryCondition="false" compartment="default" constant="false" hasOnlySubstanceUnits="false" id="M__LPAREN_S_RPAREN___Malate" name="(S)-Malate" />
      <species boundaryCondition="false" compartment="default" constant="false" hasOnlySubstanceUnits="false" id="M_10__Formyltetrahydrofolate" name="10-Formyltetrahydrofolate" />
      <species boundaryCondition="false" compartment="default" constant="false" hasOnlySubstanceUnits="false" id="M_5_COMMA_10__Methenyltetrahydrofolate" name="5,10-Methenyltetrahydrofolate" />
      <species boundaryCondition="false" compartment="default" constant="false" hasOnlySubstanceUnits="false" id="M_1D__myo__Inositol_1_COMMA_3_COMMA_4_COMMA_5_COMMA_6__pentakisphosphate" name="1D-myo-Inositol_1,3,4,5,6-pentakisphosphate" />
      <species boundaryCondition="false" compartment="default" constant="false" hasOnlySubstanceUnits="false" id="M_myo__Inositol_hexakisphosphate" name="myo-Inositol_hexakisphosphate" />
      <species boundaryCondition="false" compartment="default" constant="false" hasOnlySubstanceUnits="false" id="M_1L__myo__Inositol_1__phosphate" name="1L-myo-Inositol_1-phosphate" />
      <species boundaryCondition="false" compartment="default" constant="false" hasOnlySubstanceUnits="false" id="M_myo__Inositol" name="myo-Inositol" />
      <species boundaryCondition="false" compartment="default" constant="false" hasOnlySubstanceUnits="false" id="M_1__Phosphatidyl__D__myo__inositol" name="1-Phosphatidyl-D-myo-inositol" />
      <species boundaryCondition="false" compartment="default" constant="false" hasOnlySubstanceUnits="false" id="M_S__Acetyldihydrolipoamide" name="S-Acetyldihydrolipoamide" />
      <species boundaryCondition="false" compartment="default" constant="false" hasOnlySubstanceUnits="false" id="M_2__Deoxy__D__ribose_1__phosphate" name="2-Deoxy-D-ribose_1-phosphate" />
      <species boundaryCondition="false" compartment="default" constant="false" hasOnlySubstanceUnits="false" id="M_3__Carboxy__1__hydroxypropyl__ThPP" name="3-Carboxy-1-hydroxypropyl-ThPP" />
      <species boundaryCondition="false" compartment="default" constant="false" hasOnlySubstanceUnits="false" id="M_2__Phospho__D__glycerate" name="2-Phospho-D-glycerate" />
      <species boundaryCondition="false" compartment="default" constant="false" hasOnlySubstanceUnits="false" id="M_2__Phosphoglycolate" name="2-Phosphoglycolate" />
      <species boundaryCondition="false" compartment="default" constant="false" hasOnlySubstanceUnits="false" id="M_Glycolate" name="Glycolate" />
      <species boundaryCondition="false" compartment="default" constant="false" hasOnlySubstanceUnits="false" id="M_S__Succinyldihydrolipoamide" name="S-Succinyldihydrolipoamide" />
      <species boundaryCondition="false" compartment="default" constant="false" hasOnlySubstanceUnits="false" id="M_6__Phospho__D__gluconate" name="6-Phospho-D-gluconate" />
      <species boundaryCondition="false" compartment="default" constant="false" hasOnlySubstanceUnits="false" id="M_D__Ribulose_5__phosphate" name="D-Ribulose_5-phosphate" />
      <species boundaryCondition="false" compartment="default" constant="false" hasOnlySubstanceUnits="false" id="M_Acetyl_adenylate" name="Acetyl_adenylate" />
      <species boundaryCondition="false" compartment="default" constant="false" hasOnlySubstanceUnits="false" id="M_Acetyl_phosphate" name="Acetyl_phosphate" />
      <species boundaryCondition="false" compartment="default" constant="false" hasOnlySubstanceUnits="false" id="M_D__Glucosamine_1__phosphate" name="D-Glucosamine_1-phosphate" />
      <species boundaryCondition="false" compartment="default" constant="false" hasOnlySubstanceUnits="false" id="M_N__Acetyl__D__glucosamine_1__phosphate" name="N-Acetyl-D-glucosamine_1-phosphate" />
      <species boundaryCondition="false" compartment="default" constant="false" hasOnlySubstanceUnits="false" id="M_Formate" name="Formate" />
      <species boundaryCondition="false" compartment="default" constant="false" hasOnlySubstanceUnits="false" id="M_Acetoacetyl__CoA" name="Acetoacetyl-CoA" />
      <species boundaryCondition="false" compartment="default" constant="false" hasOnlySubstanceUnits="false" id="M__LPAREN_S_RPAREN___3__Hydroxy__3__methylglutaryl__CoA" name="(S)-3-Hydroxy-3-methylglutaryl-CoA" />
      <species boundaryCondition="false" compartment="default" constant="false" hasOnlySubstanceUnits="false" id="M_Citrate" name="Citrate" />
      <species boundaryCondition="false" compartment="default" constant="false" hasOnlySubstanceUnits="false" id="M_Malonyl__CoA" name="Malonyl-CoA" />
      <species boundaryCondition="false" compartment="default" constant="false" hasOnlySubstanceUnits="false" id="M_D__Fructose" name="D-Fructose" />
      <species boundaryCondition="false" compartment="default" constant="false" hasOnlySubstanceUnits="false" id="M_D__Fructose_6__phosphate" name="D-Fructose_6-phosphate" />
      <species boundaryCondition="false" compartment="default" constant="false" hasOnlySubstanceUnits="false" id="M_D__Fructose_1__phosphate" name="D-Fructose_1-phosphate" />
      <species boundaryCondition="false" compartment="default" constant="false" hasOnlySubstanceUnits="false" id="M_D__Fructose_1_COMMA_6__bisphosphate" name="D-Fructose_1,6-bisphosphate" />
      <species boundaryCondition="false" compartment="default" constant="false" hasOnlySubstanceUnits="false" id="M_D__Gluconic_acid" name="D-Gluconic_acid" />
      <species boundaryCondition="false" compartment="default" constant="false" hasOnlySubstanceUnits="false" id="M_D__Glucose_6__phosphate" name="D-Glucose_6-phosphate" />
      <species boundaryCondition="false" compartment="default" constant="false" hasOnlySubstanceUnits="false" id="M_D__Ribose" name="D-Ribose" />
      <species boundaryCondition="false" compartment="default" constant="false" hasOnlySubstanceUnits="false" id="M_D__Ribose_5__phosphate" name="D-Ribose_5-phosphate" />
      <species boundaryCondition="false" compartment="default" constant="false" hasOnlySubstanceUnits="false" id="M_D__Ribulose" name="D-Ribulose" />
      <species boundaryCondition="false" compartment="default" constant="false" hasOnlySubstanceUnits="false" id="M_Itaconate" name="Itaconate" />
      <species boundaryCondition="false" compartment="default" constant="false" hasOnlySubstanceUnits="false" id="M_Itaconyl__CoA" name="Itaconyl-CoA" />
      <species boundaryCondition="false" compartment="default" constant="false" hasOnlySubstanceUnits="false" id="M_L__Ribulose" name="L-Ribulose" />
      <species boundaryCondition="false" compartment="default" constant="false" hasOnlySubstanceUnits="false" id="M_L__Ribulose_5__phosphate" name="L-Ribulose_5-phosphate" />
      <species boundaryCondition="false" compartment="default" constant="false" hasOnlySubstanceUnits="false" id="M_Propanoate" name="Propanoate" />
      <species boundaryCondition="false" compartment="default" constant="false" hasOnlySubstanceUnits="false" id="M_Propanoyl_phosphate" name="Propanoyl_phosphate" />
      <species boundaryCondition="false" compartment="default" constant="false" hasOnlySubstanceUnits="false" id="M_Propinol_adenylate" name="Propinol_adenylate" />
      <species boundaryCondition="false" compartment="default" constant="false" hasOnlySubstanceUnits="false" id="M_Butanal" name="Butanal" />
      <species boundaryCondition="false" compartment="default" constant="false" hasOnlySubstanceUnits="false" id="M_Butanoyl__CoA" name="Butanoyl-CoA" />
      <species boundaryCondition="false" compartment="default" constant="false" hasOnlySubstanceUnits="false" id="M_D__Ribitol_5__phosphate" name="D-Ribitol_5-phosphate" />
      <species boundaryCondition="false" compartment="default" constant="false" hasOnlySubstanceUnits="false" id="M_CDPribitol" name="CDPribitol" />
      <species boundaryCondition="false" compartment="default" constant="false" hasOnlySubstanceUnits="false" id="M_D__Tagatose_6__phosphate" name="D-Tagatose_6-phosphate" />
      <species boundaryCondition="false" compartment="default" constant="false" hasOnlySubstanceUnits="false" id="M_CDP" name="CDP" />
      <species boundaryCondition="false" compartment="default" constant="false" hasOnlySubstanceUnits="false" id="M_D__Tagatose_1_COMMA_6__bisphosphate" name="D-Tagatose_1,6-bisphosphate" />
      <species boundaryCondition="false" compartment="default" constant="false" hasOnlySubstanceUnits="false" id="M_Deoxyribose" name="Deoxyribose" />
      <species boundaryCondition="false" compartment="default" constant="false" hasOnlySubstanceUnits="false" id="M_D__Xylulose_5__phosphate" name="D-Xylulose_5-phosphate" />
      <species boundaryCondition="false" compartment="default" constant="false" hasOnlySubstanceUnits="false" id="M_D__Galactose_6__phosphate" name="D-Galactose_6-phosphate" />
      <species boundaryCondition="false" compartment="default" constant="false" hasOnlySubstanceUnits="false" id="M_D__Glucono__1_COMMA_5__lactone_6__phosphate" name="D-Glucono-1,5-lactone_6-phosphate" />
      <species boundaryCondition="false" compartment="default" constant="false" hasOnlySubstanceUnits="false" id="M_D__Glucosamine_6__phosphate" name="D-Glucosamine_6-phosphate" />
      <species boundaryCondition="false" compartment="default" constant="false" hasOnlySubstanceUnits="false" id="M_D__Glucose_1__phosphate" name="D-Glucose_1-phosphate" />
      <species boundaryCondition="false" compartment="default" constant="false" hasOnlySubstanceUnits="false" id="M_D__Glucuronolactone" name="D-Glucuronolactone" />
      <species boundaryCondition="false" compartment="default" constant="false" hasOnlySubstanceUnits="false" id="M_D__Glucarate" name="D-Glucarate" />
      <species boundaryCondition="false" compartment="default" constant="false" hasOnlySubstanceUnits="false" id="M_Diacetyl" name="Diacetyl" />
      <species boundaryCondition="false" compartment="default" constant="false" hasOnlySubstanceUnits="false" id="M_D__Mannitol_1__phosphate" name="D-Mannitol_1-phosphate" />
      <species boundaryCondition="false" compartment="default" constant="false" hasOnlySubstanceUnits="false" id="M_D__Mannose_6__phosphate" name="D-Mannose_6-phosphate" />
      <species boundaryCondition="false" compartment="default" constant="false" hasOnlySubstanceUnits="false" id="M_D__Mannose_1__phosphate" name="D-Mannose_1-phosphate" />
      <species boundaryCondition="false" compartment="default" constant="false" hasOnlySubstanceUnits="false" id="M_D__Ribitol" name="D-Ribitol" />
      <species boundaryCondition="false" compartment="default" constant="false" hasOnlySubstanceUnits="false" id="M_D__Ribose_1__phosphate" name="D-Ribose_1-phosphate" />
      <species boundaryCondition="false" compartment="default" constant="false" hasOnlySubstanceUnits="false" id="M_Formaldehyde" name="Formaldehyde" />
      <species boundaryCondition="false" compartment="default" constant="false" hasOnlySubstanceUnits="false" id="M_D__Arabino__6__hexulose_3__phosphate" name="D-Arabino-6-hexulose_3-phosphate" />
      <species boundaryCondition="false" compartment="default" constant="false" hasOnlySubstanceUnits="false" id="M_D__Sedoheptulose_7__phosphate" name="D-Sedoheptulose_7-phosphate" />
      <species boundaryCondition="false" compartment="default" constant="false" hasOnlySubstanceUnits="false" id="M_D__Sorbitol" name="D-Sorbitol" />
      <species boundaryCondition="false" compartment="default" constant="false" hasOnlySubstanceUnits="false" id="M_dTDPglucose" name="dTDPglucose" />
      <species boundaryCondition="false" compartment="default" constant="false" hasOnlySubstanceUnits="false" id="M_dTDP__D__glucuronate" name="dTDP-D-glucuronate" />
      <species boundaryCondition="false" compartment="default" constant="false" hasOnlySubstanceUnits="false" id="M_dTDPgalactose" name="dTDPgalactose" />
      <species boundaryCondition="false" compartment="default" constant="false" hasOnlySubstanceUnits="false" id="M_alpha_COMMA_alpha'__Trehalose_6__phosphate" name="alpha,alpha'-Trehalose_6-phosphate" />
      <species boundaryCondition="false" compartment="default" constant="false" hasOnlySubstanceUnits="false" id="M_Isocitrate" name="Isocitrate" />
      <species boundaryCondition="false" compartment="default" constant="false" hasOnlySubstanceUnits="false" id="M_Oxalosuccinate" name="Oxalosuccinate" />
      <species boundaryCondition="false" compartment="e" constant="false" hasOnlySubstanceUnits="false" id="M_Isomaltose_e" name="Isomaltose(extracellular)" />
      <species boundaryCondition="false" compartment="default" constant="false" hasOnlySubstanceUnits="false" id="M_Isomaltose" name="Isomaltose" />
      <species boundaryCondition="false" compartment="default" constant="false" hasOnlySubstanceUnits="false" id="M_ITP" name="ITP" />
      <species boundaryCondition="false" compartment="default" constant="false" hasOnlySubstanceUnits="false" id="M_IDP" name="IDP" />
      <species boundaryCondition="false" compartment="default" constant="false" hasOnlySubstanceUnits="false" id="M_Lactose_6__phosphate" name="Lactose_6-phosphate" />
      <species boundaryCondition="false" compartment="default" constant="false" hasOnlySubstanceUnits="false" id="M_Maltose" name="Maltose" />
      <species boundaryCondition="false" compartment="default" constant="false" hasOnlySubstanceUnits="false" id="M_Melibiose" name="Melibiose" />
      <species boundaryCondition="false" compartment="default" constant="false" hasOnlySubstanceUnits="false" id="M_D__Galactose" name="D-Galactose" />
      <species boundaryCondition="false" compartment="default" constant="false" hasOnlySubstanceUnits="false" id="M_myo__Inositol_4__phosphate" name="myo-Inositol_4-phosphate" />
      <species boundaryCondition="false" compartment="default" constant="false" hasOnlySubstanceUnits="false" id="M_N__Acetyl__D__glucosamine_6__phosphate" name="N-Acetyl-D-glucosamine_6-phosphate" />
      <species boundaryCondition="false" compartment="default" constant="false" hasOnlySubstanceUnits="false" id="M_N__Acetyl__D__mannosamine_6__phosphate" name="N-Acetyl-D-mannosamine_6-phosphate" />
      <species boundaryCondition="false" compartment="default" constant="false" hasOnlySubstanceUnits="false" id="M_N__Acetylneuraminate" name="N-Acetylneuraminate" />
      <species boundaryCondition="false" compartment="default" constant="false" hasOnlySubstanceUnits="false" id="M_N__Acetyl__D__mannosamine" name="N-Acetyl-D-mannosamine" />
      <species boundaryCondition="false" compartment="default" constant="false" hasOnlySubstanceUnits="false" id="M_Oxidized_ferredoxin" name="Oxidized_ferredoxin" />
      <species boundaryCondition="false" compartment="default" constant="false" hasOnlySubstanceUnits="false" id="M_Reduced_ferredoxin" name="Reduced_ferredoxin" />
      <species boundaryCondition="false" compartment="default" constant="false" hasOnlySubstanceUnits="false" id="M_UDP__N__acetyl__D__glucosamine" name="UDP-N-acetyl-D-glucosamine" />
      <species boundaryCondition="false" compartment="default" constant="false" hasOnlySubstanceUnits="false" id="M_UDP__N__acetyl__3___LPAREN_1__carboxyvinyl_RPAREN___D__glucosamine" name="UDP-N-acetyl-3-(1-carboxyvinyl)-D-glucosamine" />
      <species boundaryCondition="false" compartment="default" constant="false" hasOnlySubstanceUnits="false" id="M_Raffinose" name="Raffinose" />
      <species boundaryCondition="false" compartment="default" constant="false" hasOnlySubstanceUnits="false" id="M_Salicin_6__phosphate" name="Salicin_6-phosphate" />
      <species boundaryCondition="false" compartment="default" constant="false" hasOnlySubstanceUnits="false" id="M_2___LPAREN_Hydroxymethyl_RPAREN_phenol" name="2-(Hydroxymethyl)phenol" />
      <species boundaryCondition="false" compartment="default" constant="false" hasOnlySubstanceUnits="false" id="M_Sorbose_1__phosphate" name="Sorbose_1-phosphate" />
      <species boundaryCondition="false" compartment="default" constant="false" hasOnlySubstanceUnits="false" id="M_D__Sorbitol_6__phosphate" name="D-Sorbitol_6-phosphate" />
      <species boundaryCondition="false" compartment="default" constant="false" hasOnlySubstanceUnits="false" id="M_Stachyose" name="Stachyose" />
      <species boundaryCondition="false" compartment="default" constant="false" hasOnlySubstanceUnits="false" id="M_D__Gal_alpha_1___GT_6D__Gal_alpha_1___GT_6D__Glucose" name="D-Gal_alpha_1-&gt;6D-Gal_alpha_1-&gt;6D-Glucose" />
      <species boundaryCondition="false" compartment="default" constant="false" hasOnlySubstanceUnits="false" id="M_Sucrose" name="Sucrose" />
      <species boundaryCondition="false" compartment="default" constant="false" hasOnlySubstanceUnits="false" id="M_Sucrose_6__phosphate" name="Sucrose_6-phosphate" />
      <species boundaryCondition="false" compartment="default" constant="false" hasOnlySubstanceUnits="false" id="M_UDPglucose" name="UDPglucose" />
      <species boundaryCondition="false" compartment="default" constant="false" hasOnlySubstanceUnits="false" id="M_UDP__D__galactose" name="UDP-D-galactose" />
      <species boundaryCondition="false" compartment="default" constant="false" hasOnlySubstanceUnits="false" id="M_UDP__N__acetylmuramate" name="UDP-N-acetylmuramate" />
      <species boundaryCondition="false" compartment="default" constant="false" hasOnlySubstanceUnits="false" id="M_UDP" name="UDP" />
      <species boundaryCondition="false" compartment="default" constant="false" hasOnlySubstanceUnits="false" id="M_UDP__N__acetyl__D__mannosamine" name="UDP-N-acetyl-D-mannosamine" />
      <species boundaryCondition="false" compartment="default" constant="false" hasOnlySubstanceUnits="false" id="M_N__Formyl__L__methionine" name="N-Formyl-L-methionine" />
      <species boundaryCondition="false" compartment="default" constant="false" hasOnlySubstanceUnits="false" id="M_cis__Aconitate" name="cis-Aconitate" />
      <species boundaryCondition="false" compartment="default" constant="false" hasOnlySubstanceUnits="false" id="M_3__Oxohexulose_6__phosphate" name="3-Oxohexulose_6-phosphate" />
      <species boundaryCondition="false" compartment="e" constant="false" hasOnlySubstanceUnits="false" id="M_H_e" name="H(extracellular)" />
      <species boundaryCondition="false" compartment="default" constant="false" hasOnlySubstanceUnits="false" id="M_Cytochrome_b_reduced" name="Cytochrome_b_reduced" />
      <species boundaryCondition="false" compartment="b" constant="false" hasOnlySubstanceUnits="false" id="M_Cytochrome_b" name="Cytochrome_b" />
      <species boundaryCondition="false" compartment="default" constant="false" hasOnlySubstanceUnits="false" id="M_Nitrate" name="Nitrate" />
      <species boundaryCondition="false" compartment="default" constant="false" hasOnlySubstanceUnits="false" id="M_Nitrite" name="Nitrite" />
      <species boundaryCondition="false" compartment="default" constant="false" hasOnlySubstanceUnits="false" id="M_Sedoheptulose_1_COMMA_7__bisphosphate" name="Sedoheptulose_1,7-bisphosphate" />
      <species boundaryCondition="false" compartment="default" constant="false" hasOnlySubstanceUnits="false" id="M_Methanol" name="Methanol" />
      <species boundaryCondition="false" compartment="c" constant="false" hasOnlySubstanceUnits="false" id="M_Ferrocytochrome_c" name="Ferrocytochrome_c" />
      <species boundaryCondition="false" compartment="c" constant="false" hasOnlySubstanceUnits="false" id="M_Ferricytochrome_c" name="Ferricytochrome_c" />
      <species boundaryCondition="false" compartment="default" constant="false" hasOnlySubstanceUnits="false" id="M_Trimethylamine" name="Trimethylamine" />
      <species boundaryCondition="false" compartment="default" constant="false" hasOnlySubstanceUnits="false" id="M_Acceptor" name="Acceptor" />
      <species boundaryCondition="false" compartment="default" constant="false" hasOnlySubstanceUnits="false" id="M_Dimethylamine" name="Dimethylamine" />
      <species boundaryCondition="false" compartment="default" constant="false" hasOnlySubstanceUnits="false" id="M_Reduced_acceptor" name="Reduced_acceptor" />
      <species boundaryCondition="false" compartment="default" constant="false" hasOnlySubstanceUnits="false" id="M_Ubiquinone" name="Ubiquinone" />
      <species boundaryCondition="false" compartment="default" constant="false" hasOnlySubstanceUnits="false" id="M_Ubiquinol" name="Ubiquinol" />
      <species boundaryCondition="false" compartment="default" constant="false" hasOnlySubstanceUnits="false" id="M__LPAREN_Gro__P_RPAREN_3_N__Acetyl__D__mannosamine__N__acetyl__D__glucosamine__c55p" name="(Gro-P)3_N-Acetyl-D-mannosamine-N-acetyl-D-glucosamine-c55p" />
      <species boundaryCondition="false" compartment="default" constant="false" hasOnlySubstanceUnits="false" id="M_CMP" name="CMP" />
      <species boundaryCondition="false" compartment="default" constant="false" hasOnlySubstanceUnits="false" id="M_unmodified_Wallteichoic_acid__c55p" name="unmodified_Wallteichoic_acid-c55p" />
      <species boundaryCondition="false" compartment="default" constant="false" hasOnlySubstanceUnits="false" id="M_N__acetylmuramoyl___LPAREN_N__acetylglucosamine_RPAREN___L__alanyl__D__isoglutaminyl__L__lysyl__D__alanyl__D__alanine__c55p" name="N-acetylmuramoyl-(N-acetylglucosamine)-L-alanyl-D-isoglutaminyl-L-lysyl-D-alanyl-D-alanine-c55p" />
      <species boundaryCondition="false" compartment="default" constant="false" hasOnlySubstanceUnits="false" id="M_N__acetylmuramoyl___LPAREN_N__acetylglucosamine_RPAREN___L__alanyl__D__isoglutaminyl__L__lysyl___LPAREN_glycyl_RPAREN_5__D__alanyl__D__alanine__c55p" name="N-acetylmuramoyl-(N-acetylglucosamine)-L-alanyl-D-isoglutaminyl-L-lysyl-(glycyl)5-D-alanyl-D-alanine-c55p" />
      <species boundaryCondition="false" compartment="default" constant="false" hasOnlySubstanceUnits="false" id="M_D__Alanyl__D__alanine" name="D-Alanyl-D-alanine" />
      <species boundaryCondition="false" compartment="default" constant="false" hasOnlySubstanceUnits="false" id="M_N__acetylmuramoyl___LPAREN_N__acetylglucosamine_RPAREN___L__alanyl__gamma__D__glutamyl__L__lysyl__D__alanyl__D__alanine__c55p" name="N-acetylmuramoyl-(N-acetylglucosamine)-L-alanyl-gamma-D-glutamyl-L-lysyl-D-alanyl-D-alanine-c55p" />
      <species boundaryCondition="false" compartment="default" constant="false" hasOnlySubstanceUnits="false" id="M_UDP__N__acetylmuramoyl__L__alanyl__D__glutamate" name="UDP-N-acetylmuramoyl-L-alanyl-D-glutamate" />
      <species boundaryCondition="false" compartment="default" constant="false" hasOnlySubstanceUnits="false" id="M_UDP__N__acetylmuramoyl__L__alanyl__gamma__D__glutamyl__L__lysine" name="UDP-N-acetylmuramoyl-L-alanyl-gamma-D-glutamyl-L-lysine" />
      <species boundaryCondition="false" compartment="default" constant="false" hasOnlySubstanceUnits="false" id="M_UDPMurAc_LPAREN_oyl__L__Ala__D__gamma__Glu__L__Lys__D__Ala__D__Ala_RPAREN_" name="UDPMurAc(oyl-L-Ala-D-gamma-Glu-L-Lys-D-Ala-D-Ala)" />
      <species boundaryCondition="false" compartment="default" constant="false" hasOnlySubstanceUnits="false" id="M_Crosslinked_N__acetylmuramoyl___LPAREN_N__acetylglucosamine_RPAREN___L__alanyl__D__isoglutaminyl__L__lysyl___LPAREN_glycyl_RPAREN_5__D__alanyl__D__alanine" name="Crosslinked_N-acetylmuramoyl-(N-acetylglucosamine)-L-alanyl-D-isoglutaminyl-L-lysyl-(glycyl)5-D-alanyl-D-alanine" />
      <species boundaryCondition="false" compartment="default" constant="false" hasOnlySubstanceUnits="false" id="M_MurAc_LPAREN_oyl__L__Ala__D__gamma__Glu__L__Lys__D__Ala__D__Ala_RPAREN___c55p" name="MurAc(oyl-L-Ala-D-gamma-Glu-L-Lys-D-Ala-D-Ala)-c55p" />
      <species boundaryCondition="false" compartment="default" constant="false" hasOnlySubstanceUnits="false" id="M_N__Acetyl__D__glucosamine__c55p" name="N-Acetyl-D-glucosamine-c55p" />
      <species boundaryCondition="false" compartment="default" constant="false" hasOnlySubstanceUnits="false" id="M_N__Acetyl__D__mannosamine__N__acetyl__D__glucosamine__c55p" name="N-Acetyl-D-mannosamine-N-acetyl-D-glucosamine-c55p" />
      <species boundaryCondition="false" compartment="default" constant="false" hasOnlySubstanceUnits="false" id="M_N__acetyl__D__glucosaminemodified_Wallteichoic_acid__c55p" name="N-acetyl-D-glucosaminemodified_Wallteichoic_acid-c55p" />
      <species boundaryCondition="false" compartment="default" constant="false" hasOnlySubstanceUnits="false" id="M_Wallteichoic_acid__c55p" name="Wallteichoic_acid-c55p" />
      <species boundaryCondition="false" compartment="default" constant="false" hasOnlySubstanceUnits="false" id="M_CDPglycerol" name="CDPglycerol" />
      <species boundaryCondition="false" compartment="default" constant="false" hasOnlySubstanceUnits="false" id="M_N__acetylmuramoyl___LPAREN_N__acetylglucosamine_RPAREN___L__alanyl__D__isoglutaminyl__L__lysyl___LPAREN_glycyl_RPAREN_5__D__alanyl__D__alanine" name="N-acetylmuramoyl-(N-acetylglucosamine)-L-alanyl-D-isoglutaminyl-L-lysyl-(glycyl)5-D-alanyl-D-alanine" />
      <species boundaryCondition="false" compartment="default" constant="false" hasOnlySubstanceUnits="false" id="M_N__Acetylmuramoyl__Ala" name="N-Acetylmuramoyl-Ala" />
      <species boundaryCondition="false" compartment="default" constant="false" hasOnlySubstanceUnits="false" id="M_N__Acetyl__D__muramoate" name="N-Acetyl-D-muramoate" />
      <species boundaryCondition="false" compartment="default" constant="false" hasOnlySubstanceUnits="false" id="M_UMP" name="UMP" />
      <species boundaryCondition="false" compartment="default" constant="false" hasOnlySubstanceUnits="false" id="M_CMP__2__aminoethylphosphonate" name="CMP-2-aminoethylphosphonate" />
      <species boundaryCondition="false" compartment="default" constant="false" hasOnlySubstanceUnits="false" id="M_N__Hexadecanoylsphingosine" name="N-Hexadecanoylsphingosine" />
      <species boundaryCondition="false" compartment="default" constant="false" hasOnlySubstanceUnits="false" id="M_Ceramide_2__aminoethylphosphonate" name="Ceramide_2-aminoethylphosphonate" />
      <species boundaryCondition="false" compartment="default" constant="false" hasOnlySubstanceUnits="false" id="M_CDPdihexadecanoylglycerol" name="CDPdihexadecanoylglycerol" />
      <species boundaryCondition="false" compartment="default" constant="false" hasOnlySubstanceUnits="false" id="M__LPAREN_R_RPAREN___Mevalonate" name="(R)-Mevalonate" />
      <species boundaryCondition="false" compartment="default" constant="false" hasOnlySubstanceUnits="false" id="M__LPAREN_S_RPAREN___3__Hydroxybutanoyl__CoA" name="(S)-3-Hydroxybutanoyl-CoA" />
      <species boundaryCondition="false" compartment="default" constant="false" hasOnlySubstanceUnits="false" id="M_Hexadecanoylglycerol" name="Hexadecanoylglycerol" />
      <species boundaryCondition="false" compartment="default" constant="false" hasOnlySubstanceUnits="false" id="M_Hexadecanoate" name="Hexadecanoate" />
      <species boundaryCondition="false" compartment="default" constant="false" hasOnlySubstanceUnits="false" id="M_1__Hexadecanoyl__sn__glycero__3__phosphoethanolamine" name="1-Hexadecanoyl-sn-glycero-3-phosphoethanolamine" />
      <species boundaryCondition="false" compartment="default" constant="false" hasOnlySubstanceUnits="false" id="M_Phosphatidylethanolamine" name="Phosphatidylethanolamine" />
      <species boundaryCondition="false" compartment="default" constant="false" hasOnlySubstanceUnits="false" id="M_1__Hexadecanoyl__sn__glycerol_3__phosphate" name="1-Hexadecanoyl-sn-glycerol_3-phosphate" />
      <species boundaryCondition="false" compartment="default" constant="false" hasOnlySubstanceUnits="false" id="M_Phosphatidate" name="Phosphatidate" />
      <species boundaryCondition="false" compartment="default" constant="false" hasOnlySubstanceUnits="false" id="M_2__C__Methyl__D__erythritol_4__phosphate" name="2-C-Methyl-D-erythritol_4-phosphate" />
      <species boundaryCondition="false" compartment="default" constant="false" hasOnlySubstanceUnits="false" id="M_4___LPAREN_Cytidine_5'__diphospho_RPAREN___2__C__methyl__D__erythritol" name="4-(Cytidine_5'-diphospho)-2-C-methyl-D-erythritol" />
      <species boundaryCondition="false" compartment="default" constant="false" hasOnlySubstanceUnits="false" id="M_3alpha_COMMA_7alpha_COMMA_12alpha_COMMA_24__Tetrahydroxy__5beta__cholestanoyl__CoA" name="3alpha,7alpha,12alpha,24-Tetrahydroxy-5beta-cholestanoyl-CoA" />
      <species boundaryCondition="false" compartment="default" constant="false" hasOnlySubstanceUnits="false" id="M_3alpha_COMMA_7alpha_COMMA_12alpha__Trihydroxy__5beta__24__oxocholestanoyl__CoA" name="3alpha,7alpha,12alpha-Trihydroxy-5beta-24-oxocholestanoyl-CoA" />
      <species boundaryCondition="false" compartment="default" constant="false" hasOnlySubstanceUnits="false" id="M_3alpha_COMMA_7alpha_COMMA_24__Trihydroxy__5beta__cholestanoyl__CoA" name="3alpha,7alpha,24-Trihydroxy-5beta-cholestanoyl-CoA" />
      <species boundaryCondition="false" compartment="default" constant="false" hasOnlySubstanceUnits="false" id="M_3alpha_COMMA_7alpha__Dihydroxy__5beta__24__oxocholestanoyl__CoA" name="3alpha,7alpha-Dihydroxy-5beta-24-oxocholestanoyl-CoA" />
      <species boundaryCondition="false" compartment="default" constant="false" hasOnlySubstanceUnits="false" id="M_2__Phospho__4___LPAREN_cytidine_5'__diphospho_RPAREN___2__C__methyl__D__erythritol" name="2-Phospho-4-(cytidine_5'-diphospho)-2-C-methyl-D-erythritol" />
      <species boundaryCondition="false" compartment="default" constant="false" hasOnlySubstanceUnits="false" id="M__LPAREN_Gro__P_RPAREN___Glycolipid" name="(Gro-P)-Glycolipid" />
      <species boundaryCondition="false" compartment="default" constant="false" hasOnlySubstanceUnits="false" id="M_unmodified_Lipoteichoic_acid" name="unmodified_Lipoteichoic_acid" />
      <species boundaryCondition="false" compartment="default" constant="false" hasOnlySubstanceUnits="false" id="M_Acetyl___LSQBKTacp_RSQBKT" name="Acetyl-[acp]" />
      <species boundaryCondition="false" compartment="default" constant="false" hasOnlySubstanceUnits="false" id="M_Malonyl___LSQBKTacp_RSQBKT" name="Malonyl-[acp]" />
      <species boundaryCondition="false" compartment="default" constant="false" hasOnlySubstanceUnits="false" id="M__LSQBKTacp_RSQBKT" name="[acp]" />
      <species boundaryCondition="false" compartment="default" constant="false" hasOnlySubstanceUnits="false" id="M_Hexadecanoyl___LSQBKTacp_RSQBKT" name="Hexadecanoyl-[acp]" />
      <species boundaryCondition="false" compartment="default" constant="false" hasOnlySubstanceUnits="false" id="M_Carboxybiotin__carboxyl__carrier_protein" name="Carboxybiotin-carboxyl-carrier_protein" />
      <species boundaryCondition="false" compartment="default" constant="false" hasOnlySubstanceUnits="false" id="M_Holo___LSQBKTcarboxylase_RSQBKT" name="Holo-[carboxylase]" />
      <species boundaryCondition="false" compartment="default" constant="false" hasOnlySubstanceUnits="false" id="M_all__trans__Heptaprenyl_diphosphate" name="all-trans-Heptaprenyl_diphosphate" />
      <species boundaryCondition="false" compartment="default" constant="false" hasOnlySubstanceUnits="false" id="M_all__trans__Octaprenyl_diphosphate" name="all-trans-Octaprenyl_diphosphate" />
      <species boundaryCondition="false" compartment="default" constant="false" hasOnlySubstanceUnits="false" id="M_all__trans__Hexaprenyl_diphosphate" name="all-trans-Hexaprenyl_diphosphate" />
      <species boundaryCondition="false" compartment="default" constant="false" hasOnlySubstanceUnits="false" id="M_all__trans__Pentaprenyl_diphosphate" name="all-trans-Pentaprenyl_diphosphate" />
      <species boundaryCondition="false" compartment="default" constant="false" hasOnlySubstanceUnits="false" id="M__LPAREN_R_RPAREN___5__Diphosphomevalonate" name="(R)-5-Diphosphomevalonate" />
      <species boundaryCondition="false" compartment="default" constant="false" hasOnlySubstanceUnits="false" id="M__LPAREN_R_RPAREN___5__Phosphomevalonate" name="(R)-5-Phosphomevalonate" />
      <species boundaryCondition="false" compartment="default" constant="false" hasOnlySubstanceUnits="false" id="M_sn__Glycerol_3__phosphate" name="sn-Glycerol_3-phosphate" />
      <species boundaryCondition="false" compartment="default" constant="false" hasOnlySubstanceUnits="false" id="M_Glycerone" name="Glycerone" />
      <species boundaryCondition="false" compartment="default" constant="false" hasOnlySubstanceUnits="false" id="M_Phosphatidylglycerophosphate" name="Phosphatidylglycerophosphate" />
      <species boundaryCondition="false" compartment="default" constant="false" hasOnlySubstanceUnits="false" id="M_Choloyl__CoA" name="Choloyl-CoA" />
      <species boundaryCondition="false" compartment="default" constant="false" hasOnlySubstanceUnits="false" id="M_Chenodeoxyglycocholoyl__CoA" name="Chenodeoxyglycocholoyl-CoA" />
      <species boundaryCondition="false" compartment="default" constant="false" hasOnlySubstanceUnits="false" id="M_3alpha_COMMA_7alpha__Dihydroxy__5beta__cholestanoyl__CoA" name="3alpha,7alpha-Dihydroxy-5beta-cholestanoyl-CoA" />
      <species boundaryCondition="false" compartment="default" constant="false" hasOnlySubstanceUnits="false" id="M_Chenodeoxycholoyl__CoA" name="Chenodeoxycholoyl-CoA" />
      <species boundaryCondition="false" compartment="default" constant="false" hasOnlySubstanceUnits="false" id="M_D__Alaninemodified_Lipoteichoic_acid" name="D-Alaninemodified_Lipoteichoic_acid" />
      <species boundaryCondition="false" compartment="default" constant="false" hasOnlySubstanceUnits="false" id="M_Dimethylallyl_diphosphate" name="Dimethylallyl_diphosphate" />
      <species boundaryCondition="false" compartment="default" constant="false" hasOnlySubstanceUnits="false" id="M_Geranyl_diphosphate" name="Geranyl_diphosphate" />
      <species boundaryCondition="false" compartment="default" constant="false" hasOnlySubstanceUnits="false" id="M_Geranylgeranyl_diphosphate" name="Geranylgeranyl_diphosphate" />
      <species boundaryCondition="false" compartment="default" constant="false" hasOnlySubstanceUnits="false" id="M_O__Alkylglycerone_phosphate" name="O-Alkylglycerone_phosphate" />
      <species boundaryCondition="false" compartment="default" constant="false" hasOnlySubstanceUnits="false" id="M_1__Alkyl__sn__glycero__3__phosphate" name="1-Alkyl-sn-glycero-3-phosphate" />
      <species boundaryCondition="false" compartment="default" constant="false" hasOnlySubstanceUnits="false" id="M_Phosphatidylcholine" name="Phosphatidylcholine" />
      <species boundaryCondition="false" compartment="default" constant="false" hasOnlySubstanceUnits="false" id="M_Choline_phosphate" name="Choline_phosphate" />
      <species boundaryCondition="false" compartment="default" constant="false" hasOnlySubstanceUnits="false" id="M_Ethanolamine_phosphate" name="Ethanolamine_phosphate" />
      <species boundaryCondition="false" compartment="default" constant="false" hasOnlySubstanceUnits="false" id="M_sn__Glycero__3__phosphocholine" name="sn-Glycero-3-phosphocholine" />
      <species boundaryCondition="false" compartment="default" constant="false" hasOnlySubstanceUnits="false" id="M_sn__Glycero__3__phosphoethanolamine" name="sn-Glycero-3-phosphoethanolamine" />
      <species boundaryCondition="false" compartment="default" constant="false" hasOnlySubstanceUnits="false" id="M_Ethanolamine" name="Ethanolamine" />
      <species boundaryCondition="false" compartment="default" constant="false" hasOnlySubstanceUnits="false" id="M_Trihexadecanoylglycerol" name="Trihexadecanoylglycerol" />
      <species boundaryCondition="false" compartment="e" constant="false" hasOnlySubstanceUnits="false" id="M__LPAREN_R_RPAREN___Lactate_e" name="(R)-Lactate(extracellular)" />
      <species boundaryCondition="false" compartment="e" constant="false" hasOnlySubstanceUnits="false" id="M__LPAREN_S_RPAREN___Lactate_e" name="(S)-Lactate(extracellular)" />
      <species boundaryCondition="false" compartment="e" constant="false" hasOnlySubstanceUnits="false" id="M__LPAREN_S_RPAREN___Malate_e" name="(S)-Malate(extracellular)" />
      <species boundaryCondition="false" compartment="e" constant="false" hasOnlySubstanceUnits="false" id="M_Na_e" name="Na(extracellular)" />
      <species boundaryCondition="false" compartment="e" constant="false" hasOnlySubstanceUnits="false" id="M_2__Oxoglutarate_e" name="2-Oxoglutarate(extracellular)" />
      <species boundaryCondition="false" compartment="e" constant="false" hasOnlySubstanceUnits="false" id="M_Acetate_e" name="Acetate(extracellular)" />
      <species boundaryCondition="false" compartment="e" constant="false" hasOnlySubstanceUnits="false" id="M_Alkylphosphonate_e" name="Alkylphosphonate(extracellular)" />
      <species boundaryCondition="false" compartment="default" constant="false" hasOnlySubstanceUnits="false" id="M_Alkylphosphonate" name="Alkylphosphonate" />
      <species boundaryCondition="false" compartment="e" constant="false" hasOnlySubstanceUnits="false" id="M_alpha__Methyl_glutamate_e" name="alpha-Methyl_glutamate(extracellular)" />
      <species boundaryCondition="false" compartment="default" constant="false" hasOnlySubstanceUnits="false" id="M_alpha__Methyl_glutamate" name="alpha-Methyl_glutamate" />
      <species boundaryCondition="false" compartment="default" constant="false" hasOnlySubstanceUnits="false" id="M_Antimonite" name="Antimonite" />
      <species boundaryCondition="false" compartment="e" constant="false" hasOnlySubstanceUnits="false" id="M_Antimonite_e" name="Antimonite(extracellular)" />
      <species boundaryCondition="false" compartment="default" constant="false" hasOnlySubstanceUnits="false" id="M_Arsenite" name="Arsenite" />
      <species boundaryCondition="false" compartment="e" constant="false" hasOnlySubstanceUnits="false" id="M_Arsenite_e" name="Arsenite(extracellular)" />
      <species boundaryCondition="false" compartment="e" constant="false" hasOnlySubstanceUnits="false" id="M_K_e" name="K(extracellular)" />
      <species boundaryCondition="false" compartment="e" constant="false" hasOnlySubstanceUnits="false" id="M_Carnitine_e" name="Carnitine(extracellular)" />
      <species boundaryCondition="false" compartment="default" constant="false" hasOnlySubstanceUnits="false" id="M_Carnitine" name="Carnitine" />
      <species boundaryCondition="false" compartment="e" constant="false" hasOnlySubstanceUnits="false" id="M_Choline_e" name="Choline(extracellular)" />
      <species boundaryCondition="false" compartment="e" constant="false" hasOnlySubstanceUnits="false" id="M_Mg2_e" name="Mg2(extracellular)" />
      <species boundaryCondition="false" compartment="e" constant="false" hasOnlySubstanceUnits="false" id="M_CO2_e" name="CO2(extracellular)" />
      <species boundaryCondition="false" compartment="e" constant="false" hasOnlySubstanceUnits="false" id="M_Cobalt_e" name="Cobalt(extracellular)" />
      <species boundaryCondition="false" compartment="default" constant="false" hasOnlySubstanceUnits="false" id="M_Cobalt" name="Cobalt" />
      <species boundaryCondition="false" compartment="e" constant="false" hasOnlySubstanceUnits="false" id="M_D__Alanine_e" name="D-Alanine(extracellular)" />
      <species boundaryCondition="false" compartment="e" constant="false" hasOnlySubstanceUnits="false" id="M_D__Fructose_6__phosphate_e" name="D-Fructose_6-phosphate(extracellular)" />
      <species boundaryCondition="false" compartment="e" constant="false" hasOnlySubstanceUnits="false" id="M_D__Galactose_6__phosphate_e" name="D-Galactose_6-phosphate(extracellular)" />
      <species boundaryCondition="false" compartment="e" constant="false" hasOnlySubstanceUnits="false" id="M_D__Gluconic_acid_e" name="D-Gluconic_acid(extracellular)" />
      <species boundaryCondition="false" compartment="e" constant="false" hasOnlySubstanceUnits="false" id="M_D__Glucose_1__phosphate_e" name="D-Glucose_1-phosphate(extracellular)" />
      <species boundaryCondition="false" compartment="e" constant="false" hasOnlySubstanceUnits="false" id="M_D__Glucose_6__phosphate_e" name="D-Glucose_6-phosphate(extracellular)" />
      <species boundaryCondition="false" compartment="e" constant="false" hasOnlySubstanceUnits="false" id="M_D__Glutamate_e" name="D-Glutamate(extracellular)" />
      <species boundaryCondition="false" compartment="e" constant="false" hasOnlySubstanceUnits="false" id="M_D__Mannose_6__phosphate_e" name="D-Mannose_6-phosphate(extracellular)" />
      <species boundaryCondition="false" compartment="e" constant="false" hasOnlySubstanceUnits="false" id="M_D__Ribose_e" name="D-Ribose(extracellular)" />
      <species boundaryCondition="false" compartment="e" constant="false" hasOnlySubstanceUnits="false" id="M_D__Serine_e" name="D-Serine(extracellular)" />
      <species boundaryCondition="false" compartment="default" constant="false" hasOnlySubstanceUnits="false" id="M_D__Serine" name="D-Serine" />
      <species boundaryCondition="false" compartment="e" constant="false" hasOnlySubstanceUnits="false" id="M_D__Tagatose_6__phosphate_e" name="D-Tagatose_6-phosphate(extracellular)" />
      <species boundaryCondition="false" compartment="e" constant="false" hasOnlySubstanceUnits="false" id="M_Ethanol_e" name="Ethanol(extracellular)" />
      <species boundaryCondition="false" compartment="e" constant="false" hasOnlySubstanceUnits="false" id="M_Fe3__ferrichrome_e" name="Fe3-ferrichrome(extracellular)" />
      <species boundaryCondition="false" compartment="default" constant="false" hasOnlySubstanceUnits="false" id="M_Fe3__ferrichrome" name="Fe3-ferrichrome" />
      <species boundaryCondition="false" compartment="default" constant="false" hasOnlySubstanceUnits="false" id="M_Galactitol" name="Galactitol" />
      <species boundaryCondition="false" compartment="default" constant="false" hasOnlySubstanceUnits="false" id="M_Galactitol_1__phosphate" name="Galactitol_1-phosphate" />
      <species boundaryCondition="false" compartment="e" constant="false" hasOnlySubstanceUnits="false" id="M_Glycerol_e" name="Glycerol(extracellular)" />
      <species boundaryCondition="false" compartment="e" constant="false" hasOnlySubstanceUnits="false" id="M_Glycine_e" name="Glycine(extracellular)" />
      <species boundaryCondition="false" compartment="e" constant="false" hasOnlySubstanceUnits="false" id="M_Glycolate_e" name="Glycolate(extracellular)" />
      <species boundaryCondition="false" compartment="e" constant="false" hasOnlySubstanceUnits="false" id="M_sn__Glycerol_3__phosphate_e" name="sn-Glycerol_3-phosphate(extracellular)" />
      <species boundaryCondition="false" compartment="e" constant="false" hasOnlySubstanceUnits="false" id="M_H2O_e" name="H2O(extracellular)" />
      <species boundaryCondition="false" compartment="e" constant="false" hasOnlySubstanceUnits="false" id="M_Hg2_e" name="Hg2(extracellular)" />
      <species boundaryCondition="false" compartment="default" constant="false" hasOnlySubstanceUnits="false" id="M_Hg2" name="Hg2" />
      <species boundaryCondition="false" compartment="e" constant="false" hasOnlySubstanceUnits="false" id="M_Iron_e" name="Iron(extracellular)" />
      <species boundaryCondition="false" compartment="default" constant="false" hasOnlySubstanceUnits="false" id="M_Iron" name="Iron" />
      <species boundaryCondition="false" compartment="e" constant="false" hasOnlySubstanceUnits="false" id="M_L__Alanine_e" name="L-Alanine(extracellular)" />
      <species boundaryCondition="false" compartment="e" constant="false" hasOnlySubstanceUnits="false" id="M_L__Arginine_e" name="L-Arginine(extracellular)" />
      <species boundaryCondition="false" compartment="e" constant="false" hasOnlySubstanceUnits="false" id="M_L__Ornithine_e" name="L-Ornithine(extracellular)" />
      <species boundaryCondition="false" compartment="e" constant="false" hasOnlySubstanceUnits="false" id="M_L__Glutamate_e" name="L-Glutamate(extracellular)" />
      <species boundaryCondition="false" compartment="e" constant="false" hasOnlySubstanceUnits="false" id="M_L__Glutamine_e" name="L-Glutamine(extracellular)" />
      <species boundaryCondition="false" compartment="e" constant="false" hasOnlySubstanceUnits="false" id="M_L__Isoleucine_e" name="L-Isoleucine(extracellular)" />
      <species boundaryCondition="false" compartment="e" constant="false" hasOnlySubstanceUnits="false" id="M_L__Leucine_e" name="L-Leucine(extracellular)" />
      <species boundaryCondition="false" compartment="e" constant="false" hasOnlySubstanceUnits="false" id="M_L__Lysine_e" name="L-Lysine(extracellular)" />
      <species boundaryCondition="false" compartment="e" constant="false" hasOnlySubstanceUnits="false" id="M_L__Proline_e" name="L-Proline(extracellular)" />
      <species boundaryCondition="false" compartment="e" constant="false" hasOnlySubstanceUnits="false" id="M_L__Valine_e" name="L-Valine(extracellular)" />
      <species boundaryCondition="false" compartment="e" constant="false" hasOnlySubstanceUnits="false" id="M_Maltodextrin_e" name="Maltodextrin(extracellular)" />
      <species boundaryCondition="false" compartment="default" constant="false" hasOnlySubstanceUnits="false" id="M_Maltodextrin" name="Maltodextrin" />
      <species boundaryCondition="false" compartment="e" constant="false" hasOnlySubstanceUnits="false" id="M_Melibiose_e" name="Melibiose(extracellular)" />
      <species boundaryCondition="false" compartment="e" constant="false" hasOnlySubstanceUnits="false" id="M_Mn2_e" name="Mn2(extracellular)" />
      <species boundaryCondition="false" compartment="default" constant="false" hasOnlySubstanceUnits="false" id="M_Mn2" name="Mn2" />
      <species boundaryCondition="false" compartment="e" constant="false" hasOnlySubstanceUnits="false" id="M_Molybdate_e" name="Molybdate(extracellular)" />
      <species boundaryCondition="false" compartment="default" constant="false" hasOnlySubstanceUnits="false" id="M_Molybdate" name="Molybdate" />
      <species boundaryCondition="false" compartment="e" constant="false" hasOnlySubstanceUnits="false" id="M_NH3_e" name="NH3(extracellular)" />
      <species boundaryCondition="false" compartment="e" constant="false" hasOnlySubstanceUnits="false" id="M_Ni2_e" name="Ni2(extracellular)" />
      <species boundaryCondition="false" compartment="default" constant="false" hasOnlySubstanceUnits="false" id="M_Ni2" name="Ni2" />
      <species boundaryCondition="false" compartment="e" constant="false" hasOnlySubstanceUnits="false" id="M_Nicotinamide_e" name="Nicotinamide(extracellular)" />
      <species boundaryCondition="false" compartment="default" constant="false" hasOnlySubstanceUnits="false" id="M_Nicotinamide" name="Nicotinamide" />
      <species boundaryCondition="false" compartment="e" constant="false" hasOnlySubstanceUnits="false" id="M_Nicotinate_e" name="Nicotinate(extracellular)" />
      <species boundaryCondition="false" compartment="default" constant="false" hasOnlySubstanceUnits="false" id="M_Nicotinate" name="Nicotinate" />
      <species boundaryCondition="false" compartment="e" constant="false" hasOnlySubstanceUnits="false" id="M_Nitrate_e" name="Nitrate(extracellular)" />
      <species boundaryCondition="false" compartment="e" constant="false" hasOnlySubstanceUnits="false" id="M_Nitrite_e" name="Nitrite(extracellular)" />
      <species boundaryCondition="false" compartment="e" constant="false" hasOnlySubstanceUnits="false" id="M_Orthophosphate_e" name="Orthophosphate(extracellular)" />
      <species boundaryCondition="false" compartment="e" constant="false" hasOnlySubstanceUnits="false" id="M_Oxygen_e" name="Oxygen(extracellular)" />
      <species boundaryCondition="false" compartment="e" constant="false" hasOnlySubstanceUnits="false" id="M_alpha_COMMA_alpha'__Trehalose_e" name="alpha,alpha'-Trehalose(extracellular)" />
      <species boundaryCondition="false" compartment="e" constant="false" hasOnlySubstanceUnits="false" id="M_Arbutin_e" name="Arbutin(extracellular)" />
      <species boundaryCondition="false" compartment="default" constant="false" hasOnlySubstanceUnits="false" id="M_Arbutin_6__phosphate" name="Arbutin_6-phosphate" />
      <species boundaryCondition="false" compartment="e" constant="false" hasOnlySubstanceUnits="false" id="M_D__Fructose_e" name="D-Fructose(extracellular)" />
      <species boundaryCondition="false" compartment="e" constant="false" hasOnlySubstanceUnits="false" id="M_D__Glucose_e" name="D-Glucose(extracellular)" />
      <species boundaryCondition="false" compartment="e" constant="false" hasOnlySubstanceUnits="false" id="M_D__Glucoside_e" name="D-Glucoside(extracellular)" />
      <species boundaryCondition="false" compartment="default" constant="false" hasOnlySubstanceUnits="false" id="M_D__Glucoside" name="D-Glucoside" />
      <species boundaryCondition="false" compartment="e" constant="false" hasOnlySubstanceUnits="false" id="M_D__Mannitol_e" name="D-Mannitol(extracellular)" />
      <species boundaryCondition="false" compartment="e" constant="false" hasOnlySubstanceUnits="false" id="M_D__Mannose_e" name="D-Mannose(extracellular)" />
      <species boundaryCondition="false" compartment="e" constant="false" hasOnlySubstanceUnits="false" id="M_Lactose_e" name="Lactose(extracellular)" />
      <species boundaryCondition="false" compartment="e" constant="false" hasOnlySubstanceUnits="false" id="M_Maltose_e" name="Maltose(extracellular)" />
      <species boundaryCondition="false" compartment="default" constant="false" hasOnlySubstanceUnits="false" id="M_Maltose_6'__phosphate" name="Maltose_6'-phosphate" />
      <species boundaryCondition="false" compartment="e" constant="false" hasOnlySubstanceUnits="false" id="M_N__Acetyl__D__glucosamine_e" name="N-Acetyl-D-glucosamine(extracellular)" />
      <species boundaryCondition="false" compartment="e" constant="false" hasOnlySubstanceUnits="false" id="M_Phosphonate_e" name="Phosphonate(extracellular)" />
      <species boundaryCondition="false" compartment="default" constant="false" hasOnlySubstanceUnits="false" id="M_Phosphonate" name="Phosphonate" />
      <species boundaryCondition="false" compartment="e" constant="false" hasOnlySubstanceUnits="false" id="M_Putrescine_e" name="Putrescine(extracellular)" />
      <species boundaryCondition="false" compartment="e" constant="false" hasOnlySubstanceUnits="false" id="M_Pyrimidine_e" name="Pyrimidine(extracellular)" />
      <species boundaryCondition="false" compartment="default" constant="false" hasOnlySubstanceUnits="false" id="M_Pyrimidine" name="Pyrimidine" />
      <species boundaryCondition="false" compartment="e" constant="false" hasOnlySubstanceUnits="false" id="M_Raffinose_e" name="Raffinose(extracellular)" />
      <species boundaryCondition="false" compartment="e" constant="false" hasOnlySubstanceUnits="false" id="M_Sorbose_1__phosphate_e" name="Sorbose_1-phosphate(extracellular)" />
      <species boundaryCondition="false" compartment="e" constant="false" hasOnlySubstanceUnits="false" id="M_Spermidine_e" name="Spermidine(extracellular)" />
      <species boundaryCondition="false" compartment="default" constant="false" hasOnlySubstanceUnits="false" id="M_Spermidine" name="Spermidine" />
      <species boundaryCondition="false" compartment="e" constant="false" hasOnlySubstanceUnits="false" id="M_Sucrose_e" name="Sucrose(extracellular)" />
      <species boundaryCondition="false" compartment="e" constant="false" hasOnlySubstanceUnits="false" id="M_Sulfide_e" name="Sulfide(extracellular)" />
      <species boundaryCondition="false" compartment="e" constant="false" hasOnlySubstanceUnits="false" id="M_Sulfite_e" name="Sulfite(extracellular)" />
      <species boundaryCondition="false" compartment="e" constant="false" hasOnlySubstanceUnits="false" id="M_Sulfur_e" name="Sulfur(extracellular)" />
      <species boundaryCondition="false" compartment="default" constant="false" hasOnlySubstanceUnits="false" id="M_Sulfur" name="Sulfur" />
      <species boundaryCondition="false" compartment="default" constant="false" hasOnlySubstanceUnits="false" id="M_Teichoic_acid" name="Teichoic_acid" />
      <species boundaryCondition="false" compartment="e" constant="false" hasOnlySubstanceUnits="false" id="M_Teichoic_acid_e" name="Teichoic_acid(extracellular)" />
      <species boundaryCondition="false" compartment="e" constant="false" hasOnlySubstanceUnits="false" id="M_Thiamin_e" name="Thiamin(extracellular)" />
      <species boundaryCondition="false" compartment="default" constant="false" hasOnlySubstanceUnits="false" id="M_Thiamin" name="Thiamin" />
      <species boundaryCondition="false" compartment="e" constant="false" hasOnlySubstanceUnits="false" id="M_Thiosulfate_e" name="Thiosulfate(extracellular)" />
      <species boundaryCondition="false" compartment="e" constant="false" hasOnlySubstanceUnits="false" id="M_Uracil_e" name="Uracil(extracellular)" />
      <species boundaryCondition="false" compartment="e" constant="false" hasOnlySubstanceUnits="false" id="M_Ascorbate_e" name="Ascorbate(extracellular)" />
      <species boundaryCondition="false" compartment="default" constant="false" hasOnlySubstanceUnits="false" id="M_Uracil" name="Uracil" />
      <species boundaryCondition="false" compartment="default" constant="false" hasOnlySubstanceUnits="false" id="M_Ascorbate" name="Ascorbate" />
      <species boundaryCondition="false" compartment="e" constant="false" hasOnlySubstanceUnits="false" id="M_Xanthine_e" name="Xanthine(extracellular)" />
      <species boundaryCondition="false" compartment="default" constant="false" hasOnlySubstanceUnits="false" id="M_Xanthine" name="Xanthine" />
      <species boundaryCondition="false" compartment="e" constant="false" hasOnlySubstanceUnits="false" id="M_Zn2_e" name="Zn2(extracellular)" />
      <species boundaryCondition="false" compartment="default" constant="false" hasOnlySubstanceUnits="false" id="M_Zn2" name="Zn2" />
      <species boundaryCondition="false" compartment="default" constant="false" hasOnlySubstanceUnits="false" id="M__LPAREN_R_RPAREN___4'__Phosphopantothenoyl__L__cysteine" name="(R)-4'-Phosphopantothenoyl-L-cysteine" />
      <species boundaryCondition="false" compartment="default" constant="false" hasOnlySubstanceUnits="false" id="M_Pantetheine_4'__phosphate" name="Pantetheine_4'-phosphate" />
      <species boundaryCondition="false" compartment="default" constant="false" hasOnlySubstanceUnits="false" id="M__LPAREN_R_RPAREN___Pantoate" name="(R)-Pantoate" />
      <species boundaryCondition="false" compartment="default" constant="false" hasOnlySubstanceUnits="false" id="M_2__Dehydropantoate" name="2-Dehydropantoate" />
      <species boundaryCondition="false" compartment="default" constant="false" hasOnlySubstanceUnits="false" id="M_5__Aminolevulinate" name="5-Aminolevulinate" />
      <species boundaryCondition="false" compartment="default" constant="false" hasOnlySubstanceUnits="false" id="M_Apo___LSQBKTacp_RSQBKT" name="Apo-[acp]" />
      <species boundaryCondition="false" compartment="default" constant="false" hasOnlySubstanceUnits="false" id="M_1_COMMA_4__Dihydroxy__2__naphthoate" name="1,4-Dihydroxy-2-naphthoate" />
      <species boundaryCondition="false" compartment="default" constant="false" hasOnlySubstanceUnits="false" id="M_2__Demethylmenaquinone" name="2-Demethylmenaquinone" />
      <species boundaryCondition="false" compartment="default" constant="false" hasOnlySubstanceUnits="false" id="M_1___LPAREN_5'__Phosphoribosyl_RPAREN___5__formamido__4__imidazolecarboxamide" name="1-(5'-Phosphoribosyl)-5-formamido-4-imidazolecarboxamide" />
      <species boundaryCondition="false" compartment="default" constant="false" hasOnlySubstanceUnits="false" id="M_5'__Phosphoribosylglycinamide" name="5'-Phosphoribosylglycinamide" />
      <species boundaryCondition="false" compartment="default" constant="false" hasOnlySubstanceUnits="false" id="M_5'__Phosphoribosyl__N__formylglycinamide" name="5'-Phosphoribosyl-N-formylglycinamide" />
      <species boundaryCondition="false" compartment="default" constant="false" hasOnlySubstanceUnits="false" id="M_Porphobilinogen" name="Porphobilinogen" />
      <species boundaryCondition="false" compartment="default" constant="false" hasOnlySubstanceUnits="false" id="M_6_COMMA_7__Dimethyl__8___LPAREN_1__D__ribityl_RPAREN_lumazine" name="6,7-Dimethyl-8-(1-D-ribityl)lumazine" />
      <species boundaryCondition="false" compartment="default" constant="false" hasOnlySubstanceUnits="false" id="M_Riboflavin" name="Riboflavin" />
      <species boundaryCondition="false" compartment="default" constant="false" hasOnlySubstanceUnits="false" id="M_4___LPAREN_1__D__Ribitylamino_RPAREN___5__amino__2_COMMA_6__dihydroxypyrimidine" name="4-(1-D-Ribitylamino)-5-amino-2,6-dihydroxypyrimidine" />
      <species boundaryCondition="false" compartment="default" constant="false" hasOnlySubstanceUnits="false" id="M_Protoporphyrinogen_IX" name="Protoporphyrinogen_IX" />
      <species boundaryCondition="false" compartment="default" constant="false" hasOnlySubstanceUnits="false" id="M_Protoporphyrin" name="Protoporphyrin" />
      <species boundaryCondition="false" compartment="default" constant="false" hasOnlySubstanceUnits="false" id="M_Uroporphyrinogen_III" name="Uroporphyrinogen_III" />
      <species boundaryCondition="false" compartment="default" constant="false" hasOnlySubstanceUnits="false" id="M_Precorrin_2" name="Precorrin_2" />
      <species boundaryCondition="false" compartment="default" constant="false" hasOnlySubstanceUnits="false" id="M_2_COMMA_5__Diamino__6__hydroxy__4___LPAREN_5'__phosphoribosylamino_RPAREN___pyrimidine" name="2,5-Diamino-6-hydroxy-4-(5'-phosphoribosylamino)-pyrimidine" />
      <species boundaryCondition="false" compartment="default" constant="false" hasOnlySubstanceUnits="false" id="M_5__Amino__6___LPAREN_5'__phosphoribosylamino_RPAREN_uracil" name="5-Amino-6-(5'-phosphoribosylamino)uracil" />
      <species boundaryCondition="false" compartment="default" constant="false" hasOnlySubstanceUnits="false" id="M_2__Amino__4__hydroxy__6___LPAREN_D__erythro__1_COMMA_2_COMMA_3__trihydroxypropyl_RPAREN___7_COMMA_8__dihydropteridine" name="2-Amino-4-hydroxy-6-(D-erythro-1,2,3-trihydroxypropyl)-7,8-dihydropteridine" />
      <species boundaryCondition="false" compartment="default" constant="false" hasOnlySubstanceUnits="false" id="M_Glycolaldehyde" name="Glycolaldehyde" />
      <species boundaryCondition="false" compartment="default" constant="false" hasOnlySubstanceUnits="false" id="M_2__Amino__4__hydroxy__6__hydroxymethyl__7_COMMA_8__dihydropteridine" name="2-Amino-4-hydroxy-6-hydroxymethyl-7,8-dihydropteridine" />
      <species boundaryCondition="false" compartment="default" constant="false" hasOnlySubstanceUnits="false" id="M_2__Amino__4__hydroxy__6___LPAREN_erythro__1_COMMA_2_COMMA_3__trihydroxypropyl_RPAREN_dihydropteridine_triphosphate" name="2-Amino-4-hydroxy-6-(erythro-1,2,3-trihydroxypropyl)dihydropteridine_triphosphate" />
      <species boundaryCondition="false" compartment="default" constant="false" hasOnlySubstanceUnits="false" id="M_6__Pyruvoyltetrahydropterin" name="6-Pyruvoyltetrahydropterin" />
      <species boundaryCondition="false" compartment="default" constant="false" hasOnlySubstanceUnits="false" id="M_Triphosphate" name="Triphosphate" />
      <species boundaryCondition="false" compartment="default" constant="false" hasOnlySubstanceUnits="false" id="M_Dihydroneopterin_phosphate" name="Dihydroneopterin_phosphate" />
      <species boundaryCondition="false" compartment="default" constant="false" hasOnlySubstanceUnits="false" id="M_4__Aminobenzoate" name="4-Aminobenzoate" />
      <species boundaryCondition="false" compartment="default" constant="false" hasOnlySubstanceUnits="false" id="M_Dihydropteroate" name="Dihydropteroate" />
      <species boundaryCondition="false" compartment="default" constant="false" hasOnlySubstanceUnits="false" id="M_2__Amino__7_COMMA_8__dihydro__4__hydroxy__6___LPAREN_diphosphooxymethyl_RPAREN_pteridine" name="2-Amino-7,8-dihydro-4-hydroxy-6-(diphosphooxymethyl)pteridine" />
      <species boundaryCondition="false" compartment="default" constant="false" hasOnlySubstanceUnits="false" id="M_2__Hexaprenyl__3__methyl__5__hydroxy__6__methoxy__1_COMMA_4__benzoquinone" name="2-Hexaprenyl-3-methyl-5-hydroxy-6-methoxy-1,4-benzoquinone" />
      <species boundaryCondition="false" compartment="default" constant="false" hasOnlySubstanceUnits="false" id="M_2__Hexaprenyl__6__hydroxyphenol" name="2-Hexaprenyl-6-hydroxyphenol" />
      <species boundaryCondition="false" compartment="default" constant="false" hasOnlySubstanceUnits="false" id="M_2__Hexaprenyl__6__methoxyphenol" name="2-Hexaprenyl-6-methoxyphenol" />
      <species boundaryCondition="false" compartment="default" constant="false" hasOnlySubstanceUnits="false" id="M_2__Hexaprenyl__6__methoxy__1_COMMA_4__benzoquinone" name="2-Hexaprenyl-6-methoxy-1,4-benzoquinone" />
      <species boundaryCondition="false" compartment="default" constant="false" hasOnlySubstanceUnits="false" id="M_2__Hexaprenyl__3__methyl__6__methoxy__1_COMMA_4__benzoquinone" name="2-Hexaprenyl-3-methyl-6-methoxy-1,4-benzoquinone" />
      <species boundaryCondition="false" compartment="default" constant="false" hasOnlySubstanceUnits="false" id="M_2__Methyl__4__amino__5__hydroxymethylpyrimidine_diphosphate" name="2-Methyl-4-amino-5-hydroxymethylpyrimidine_diphosphate" />
      <species boundaryCondition="false" compartment="default" constant="false" hasOnlySubstanceUnits="false" id="M_4__Methyl__5___LPAREN_2__phosphoethyl_RPAREN___thiazole" name="4-Methyl-5-(2-phosphoethyl)-thiazole" />
      <species boundaryCondition="false" compartment="default" constant="false" hasOnlySubstanceUnits="false" id="M_Thiamin_monophosphate" name="Thiamin_monophosphate" />
      <species boundaryCondition="false" compartment="default" constant="false" hasOnlySubstanceUnits="false" id="M_2__Octaprenyl__6__hydroxyphenol" name="2-Octaprenyl-6-hydroxyphenol" />
      <species boundaryCondition="false" compartment="default" constant="false" hasOnlySubstanceUnits="false" id="M_2__Octaprenyl__6__methoxyphenol" name="2-Octaprenyl-6-methoxyphenol" />
      <species boundaryCondition="false" compartment="default" constant="false" hasOnlySubstanceUnits="false" id="M_2__Octaprenyl__6__methoxy__1_COMMA_4__benzoquinone" name="2-Octaprenyl-6-methoxy-1,4-benzoquinone" />
      <species boundaryCondition="false" compartment="default" constant="false" hasOnlySubstanceUnits="false" id="M_2__Octaprenyl__3__methyl__6__methoxy__1_COMMA_4__benzoquinone" name="2-Octaprenyl-3-methyl-6-methoxy-1,4-benzoquinone" />
      <species boundaryCondition="false" compartment="default" constant="false" hasOnlySubstanceUnits="false" id="M_Succinate_semialdehyde__thiamin_diphosphate_anion" name="Succinate_semialdehyde-thiamin_diphosphate_anion" />
      <species boundaryCondition="false" compartment="default" constant="false" hasOnlySubstanceUnits="false" id="M_2__Succinylbenzoate" name="2-Succinylbenzoate" />
      <species boundaryCondition="false" compartment="default" constant="false" hasOnlySubstanceUnits="false" id="M_2__Succinyl__6__hydroxy__2_COMMA_4__cyclohexadiene__1__carboxylate" name="2-Succinyl-6-hydroxy-2,4-cyclohexadiene-1-carboxylate" />
      <species boundaryCondition="false" compartment="default" constant="false" hasOnlySubstanceUnits="false" id="M_2__Succinylbenzoyl__CoA" name="2-Succinylbenzoyl-CoA" />
      <species boundaryCondition="false" compartment="default" constant="false" hasOnlySubstanceUnits="false" id="M_Hydroxymethylbilane" name="Hydroxymethylbilane" />
      <species boundaryCondition="false" compartment="default" constant="false" hasOnlySubstanceUnits="false" id="M_3_COMMA_4__Dihydroxy__2__butanone_4__phosphate" name="3,4-Dihydroxy-2-butanone_4-phosphate" />
      <species boundaryCondition="false" compartment="default" constant="false" hasOnlySubstanceUnits="false" id="M_4__amino__4__deoxychorismate" name="4-amino-4-deoxychorismate" />
      <species boundaryCondition="false" compartment="default" constant="false" hasOnlySubstanceUnits="false" id="M_5__Formyltetrahydrofolate" name="5-Formyltetrahydrofolate" />
      <species boundaryCondition="false" compartment="default" constant="false" hasOnlySubstanceUnits="false" id="M_5__Amino__6___LPAREN_5'__phosphoribitylamino_RPAREN_uracil" name="5-Amino-6-(5'-phosphoribitylamino)uracil" />
      <species boundaryCondition="false" compartment="default" constant="false" hasOnlySubstanceUnits="false" id="M_6__Carboxyhexanoyl__CoA" name="6-Carboxyhexanoyl-CoA" />
      <species boundaryCondition="false" compartment="default" constant="false" hasOnlySubstanceUnits="false" id="M_8__Amino__7__oxononanoate" name="8-Amino-7-oxononanoate" />
      <species boundaryCondition="false" compartment="default" constant="false" hasOnlySubstanceUnits="false" id="M_Pantothenate" name="Pantothenate" />
      <species boundaryCondition="false" compartment="default" constant="false" hasOnlySubstanceUnits="false" id="M_4__Amino__2__methyl__5__phosphomethylpyrimidine" name="4-Amino-2-methyl-5-phosphomethylpyrimidine" />
      <species boundaryCondition="false" compartment="default" constant="false" hasOnlySubstanceUnits="false" id="M_5___LPAREN_2__Hydroxyethyl_RPAREN___4__methylthiazole" name="5-(2-Hydroxyethyl)-4-methylthiazole" />
      <species boundaryCondition="false" compartment="default" constant="false" hasOnlySubstanceUnits="false" id="M_6__Carboxyhexanoate" name="6-Carboxyhexanoate" />
      <species boundaryCondition="false" compartment="default" constant="false" hasOnlySubstanceUnits="false" id="M_7_COMMA_8__Diaminononanoate" name="7,8-Diaminononanoate" />
      <species boundaryCondition="false" compartment="default" constant="false" hasOnlySubstanceUnits="false" id="M_Dethiobiotin" name="Dethiobiotin" />
      <species boundaryCondition="false" compartment="default" constant="false" hasOnlySubstanceUnits="false" id="M_Biotin" name="Biotin" />
      <species boundaryCondition="false" compartment="default" constant="false" hasOnlySubstanceUnits="false" id="M_Biotinyl__5'__AMP" name="Biotinyl-5'-AMP" />
      <species boundaryCondition="false" compartment="default" constant="false" hasOnlySubstanceUnits="false" id="M_D__4'__Phosphopantothenate" name="D-4'-Phosphopantothenate" />
      <species boundaryCondition="false" compartment="default" constant="false" hasOnlySubstanceUnits="false" id="M_Deamino__NAD" name="Deamino-NAD" />
      <species boundaryCondition="false" compartment="default" constant="false" hasOnlySubstanceUnits="false" id="M_Dephospho__CoA" name="Dephospho-CoA" />
      <species boundaryCondition="false" compartment="default" constant="false" hasOnlySubstanceUnits="false" id="M_Dihydrofolate" name="Dihydrofolate" />
      <species boundaryCondition="false" compartment="default" constant="false" hasOnlySubstanceUnits="false" id="M_FMN" name="FMN" />
      <species boundaryCondition="false" compartment="default" constant="false" hasOnlySubstanceUnits="false" id="M_N___LPAREN__LPAREN_R_RPAREN___Pantothenoyl_RPAREN___L__cysteine" name="N-((R)-Pantothenoyl)-L-cysteine" />
      <species boundaryCondition="false" compartment="default" constant="false" hasOnlySubstanceUnits="false" id="M_Nicotinamide_D__ribonucleotide" name="Nicotinamide_D-ribonucleotide" />
      <species boundaryCondition="false" compartment="default" constant="false" hasOnlySubstanceUnits="false" id="M_Nicotinate_D__ribonucleotide" name="Nicotinate_D-ribonucleotide" />
      <species boundaryCondition="false" compartment="default" constant="false" hasOnlySubstanceUnits="false" id="M_Pantetheine" name="Pantetheine" />
      <species boundaryCondition="false" compartment="default" constant="false" hasOnlySubstanceUnits="false" id="M_Tetrahydrofolyl___LSQBKTGlu_RSQBKT_LPAREN_2_RPAREN_" name="Tetrahydrofolyl-[Glu](2)" />
      <species boundaryCondition="false" compartment="default" constant="false" hasOnlySubstanceUnits="false" id="M_Apo___LSQBKTcarboxylase_RSQBKT" name="Apo-[carboxylase]" />
      <species boundaryCondition="false" compartment="default" constant="false" hasOnlySubstanceUnits="false" id="M_Isochorismate" name="Isochorismate" />
      <species boundaryCondition="false" compartment="default" constant="false" hasOnlySubstanceUnits="false" id="M_Adenosine_3'_COMMA_5'__bisphosphate" name="Adenosine_3',5'-bisphosphate" />
      <species boundaryCondition="false" compartment="default" constant="false" hasOnlySubstanceUnits="false" id="M_Cobalt__precorrin_5" name="Cobalt-precorrin_5" />
      <species boundaryCondition="false" compartment="default" constant="false" hasOnlySubstanceUnits="false" id="M_Cobalt__precorrin_6" name="Cobalt-precorrin_6" />
      <species boundaryCondition="false" compartment="default" constant="false" hasOnlySubstanceUnits="false" id="M_Coproporphyrinogen_III" name="Coproporphyrinogen_III" />
      <species boundaryCondition="false" compartment="default" constant="false" hasOnlySubstanceUnits="false" id="M_dUMP" name="dUMP" />
      <species boundaryCondition="false" compartment="default" constant="false" hasOnlySubstanceUnits="false" id="M_dTMP" name="dTMP" />
      <species boundaryCondition="false" compartment="I" constant="false" hasOnlySubstanceUnits="false" id="M_Uroporphyrinogen_I" name="Uroporphyrinogen_I" />
      <species boundaryCondition="false" compartment="default" constant="false" hasOnlySubstanceUnits="false" id="M_Sirohydrochlorin" name="Sirohydrochlorin" />
      <species boundaryCondition="false" compartment="default" constant="false" hasOnlySubstanceUnits="false" id="M_Siroheme" name="Siroheme" />
      <species boundaryCondition="false" compartment="default" constant="false" hasOnlySubstanceUnits="false" id="M_N__Ribosylnicotinamide" name="N-Ribosylnicotinamide" />
      <species boundaryCondition="false" compartment="default" constant="false" hasOnlySubstanceUnits="false" id="M_Nicotinate_D__ribonucleoside" name="Nicotinate_D-ribonucleoside" />
      <species boundaryCondition="false" compartment="default" constant="false" hasOnlySubstanceUnits="false" id="M_Heme" name="Heme" />
      <species boundaryCondition="false" compartment="default" constant="false" hasOnlySubstanceUnits="false" id="M_S__Adenosyl__4__methylthio__2__oxobutanoate" name="S-Adenosyl-4-methylthio-2-oxobutanoate" />
      <species boundaryCondition="false" compartment="I" constant="false" hasOnlySubstanceUnits="false" id="M_Coproporphyrinogen_I" name="Coproporphyrinogen_I" />
      <species boundaryCondition="false" compartment="default" constant="false" hasOnlySubstanceUnits="false" id="M_2_COMMA_5__Diaminopyrimidine_nucleoside_triphosphate" name="2,5-Diaminopyrimidine_nucleoside_triphosphate" />
      <species boundaryCondition="false" compartment="default" constant="false" hasOnlySubstanceUnits="false" id="M_2_COMMA_5__Diamino__6___LPAREN_5'__triphosphoryl__3'_COMMA_4'__trihydroxy__2'__oxopentyl_RPAREN___amino__4__oxopyrimidine" name="2,5-Diamino-6-(5'-triphosphoryl-3',4'-trihydroxy-2'-oxopentyl)-amino-4-oxopyrimidine" />
      <species boundaryCondition="false" compartment="default" constant="false" hasOnlySubstanceUnits="false" id="M_Formamidopyrimidine_nucleoside_triphosphate" name="Formamidopyrimidine_nucleoside_triphosphate" />
      <species boundaryCondition="false" compartment="default" constant="false" hasOnlySubstanceUnits="false" id="M_O__Phospho__4__hydroxy__L__threonine" name="O-Phospho-4-hydroxy-L-threonine" />
      <species boundaryCondition="false" compartment="default" constant="false" hasOnlySubstanceUnits="false" id="M_4__Hydroxy__L__threonine" name="4-Hydroxy-L-threonine" />
      <species boundaryCondition="false" compartment="default" constant="false" hasOnlySubstanceUnits="false" id="M_Adenosine" name="Adenosine" />
      <species boundaryCondition="false" compartment="default" constant="false" hasOnlySubstanceUnits="false" id="M_Deoxyadenosine" name="Deoxyadenosine" />
      <species boundaryCondition="false" compartment="default" constant="false" hasOnlySubstanceUnits="false" id="M_Deoxyguanosine" name="Deoxyguanosine" />
      <species boundaryCondition="false" compartment="default" constant="false" hasOnlySubstanceUnits="false" id="M_Guanine" name="Guanine" />
      <species boundaryCondition="false" compartment="default" constant="false" hasOnlySubstanceUnits="false" id="M_Deoxyinosine" name="Deoxyinosine" />
      <species boundaryCondition="false" compartment="default" constant="false" hasOnlySubstanceUnits="false" id="M_Hypoxanthine" name="Hypoxanthine" />
      <species boundaryCondition="false" compartment="default" constant="false" hasOnlySubstanceUnits="false" id="M_Deoxyuridine" name="Deoxyuridine" />
      <species boundaryCondition="false" compartment="default" constant="false" hasOnlySubstanceUnits="false" id="M_Guanosine" name="Guanosine" />
      <species boundaryCondition="false" compartment="default" constant="false" hasOnlySubstanceUnits="false" id="M_Inosine" name="Inosine" />
      <species boundaryCondition="false" compartment="default" constant="false" hasOnlySubstanceUnits="false" id="M_Xanthosine" name="Xanthosine" />
      <species boundaryCondition="false" compartment="default" constant="false" hasOnlySubstanceUnits="false" id="M_3__Cyano__L__alanine" name="3-Cyano-L-alanine" />
      <species boundaryCondition="false" compartment="default" constant="false" hasOnlySubstanceUnits="false" id="M_Glutamate" name="Glutamate" />
      <species boundaryCondition="false" compartment="default" constant="false" hasOnlySubstanceUnits="false" id="M_gamma__Glutamyl__beta__aminopropiononitrile" name="gamma-Glutamyl-beta-aminopropiononitrile" />
      <species boundaryCondition="false" compartment="default" constant="false" hasOnlySubstanceUnits="false" id="M_3__Hydroxypropionyl__CoA" name="3-Hydroxypropionyl-CoA" />
      <species boundaryCondition="false" compartment="default" constant="false" hasOnlySubstanceUnits="false" id="M_Propenoyl__CoA" name="Propenoyl-CoA" />
      <species boundaryCondition="false" compartment="default" constant="false" hasOnlySubstanceUnits="false" id="M_Poly_LPAREN_ribitol_phosphate_RPAREN_" name="Poly(ribitol_phosphate)" />
      <species boundaryCondition="false" compartment="default" constant="false" hasOnlySubstanceUnits="false" id="M_O__D__Alanyl__poly_LPAREN_ribitol_phosphate_RPAREN_" name="O-D-Alanyl-poly(ribitol_phosphate)" />
      <species boundaryCondition="false" compartment="default" constant="false" hasOnlySubstanceUnits="false" id="M_Selenomethionine" name="Selenomethionine" />
      <species boundaryCondition="false" compartment="default" constant="false" hasOnlySubstanceUnits="false" id="M_Se__Adenosylselenomethionine" name="Se-Adenosylselenomethionine" />
      <species boundaryCondition="false" compartment="default" constant="false" hasOnlySubstanceUnits="false" id="M_UDP__N__acetylmuramoyl__L__alanine" name="UDP-N-acetylmuramoyl-L-alanine" />
      <species boundaryCondition="false" compartment="default" constant="false" hasOnlySubstanceUnits="false" id="M_3__Oxopropanoate" name="3-Oxopropanoate" />
      <species boundaryCondition="false" compartment="default" constant="false" hasOnlySubstanceUnits="false" id="M_Methylcobalamin" name="Methylcobalamin" />
      <species boundaryCondition="false" compartment="default" constant="false" hasOnlySubstanceUnits="false" id="M_Phosphonoacetaldehyde" name="Phosphonoacetaldehyde" />
      <species boundaryCondition="false" compartment="default" constant="false" hasOnlySubstanceUnits="false" id="M_2__Hydroxypropylphosphonate" name="2-Hydroxypropylphosphonate" />
      <species boundaryCondition="false" compartment="default" constant="false" hasOnlySubstanceUnits="false" id="M_Vitamin_B12" name="Vitamin_B12" />
      <species boundaryCondition="false" compartment="default" constant="false" hasOnlySubstanceUnits="false" id="M_Selenite" name="Selenite" />
      <species boundaryCondition="false" compartment="default" constant="false" hasOnlySubstanceUnits="false" id="M_Selenocystathionine" name="Selenocystathionine" />
      <species boundaryCondition="false" compartment="default" constant="false" hasOnlySubstanceUnits="false" id="M_Selenohomocysteine" name="Selenohomocysteine" />
      <species boundaryCondition="false" compartment="default" constant="false" hasOnlySubstanceUnits="false" id="M__LPAREN_S_RPAREN___Dihydroorotate" name="(S)-Dihydroorotate" />
      <species boundaryCondition="false" compartment="default" constant="false" hasOnlySubstanceUnits="false" id="M_Orotate" name="Orotate" />
      <species boundaryCondition="false" compartment="default" constant="false" hasOnlySubstanceUnits="false" id="M_1___LPAREN_5'__Phosphoribosyl_RPAREN___5__amino__4___LPAREN_N__succinocarboxamide_RPAREN___imidazole" name="1-(5'-Phosphoribosyl)-5-amino-4-(N-succinocarboxamide)-imidazole" />
      <species boundaryCondition="false" compartment="default" constant="false" hasOnlySubstanceUnits="false" id="M_5__Amino__4__imidazolecarboxyamide" name="5-Amino-4-imidazolecarboxyamide" />
      <species boundaryCondition="false" compartment="default" constant="false" hasOnlySubstanceUnits="false" id="M_ADPribose" name="ADPribose" />
      <species boundaryCondition="false" compartment="default" constant="false" hasOnlySubstanceUnits="false" id="M_Aminoimidazole_ribotide" name="Aminoimidazole_ribotide" />
      <species boundaryCondition="false" compartment="default" constant="false" hasOnlySubstanceUnits="false" id="M_1___LPAREN_5__Phospho__D__ribosyl_RPAREN___5__amino__4__imidazolecarboxylate" name="1-(5-Phospho-D-ribosyl)-5-amino-4-imidazolecarboxylate" />
      <species boundaryCondition="false" compartment="default" constant="false" hasOnlySubstanceUnits="false" id="M_2___LPAREN_Formamido_RPAREN___N1___LPAREN_5'__phosphoribosyl_RPAREN_acetamidine" name="2-(Formamido)-N1-(5'-phosphoribosyl)acetamidine" />
      <species boundaryCondition="false" compartment="default" constant="false" hasOnlySubstanceUnits="false" id="M_Cytidine" name="Cytidine" />
      <species boundaryCondition="false" compartment="default" constant="false" hasOnlySubstanceUnits="false" id="M_dADP" name="dADP" />
      <species boundaryCondition="false" compartment="default" constant="false" hasOnlySubstanceUnits="false" id="M_dAMP" name="dAMP" />
      <species boundaryCondition="false" compartment="default" constant="false" hasOnlySubstanceUnits="false" id="M_dCDP" name="dCDP" />
      <species boundaryCondition="false" compartment="default" constant="false" hasOnlySubstanceUnits="false" id="M_dCMP" name="dCMP" />
      <species boundaryCondition="false" compartment="default" constant="false" hasOnlySubstanceUnits="false" id="M_dGMP" name="dGMP" />
      <species boundaryCondition="false" compartment="default" constant="false" hasOnlySubstanceUnits="false" id="M_dGDP" name="dGDP" />
      <species boundaryCondition="false" compartment="default" constant="false" hasOnlySubstanceUnits="false" id="M_dIDP" name="dIDP" />
      <species boundaryCondition="false" compartment="default" constant="false" hasOnlySubstanceUnits="false" id="M_dITP" name="dITP" />
      <species boundaryCondition="false" compartment="default" constant="false" hasOnlySubstanceUnits="false" id="M_dTDP" name="dTDP" />
      <species boundaryCondition="false" compartment="default" constant="false" hasOnlySubstanceUnits="false" id="M_dUDP" name="dUDP" />
      <species boundaryCondition="false" compartment="default" constant="false" hasOnlySubstanceUnits="false" id="M_dUTP" name="dUTP" />
      <species boundaryCondition="false" compartment="default" constant="false" hasOnlySubstanceUnits="false" id="M_GMP" name="GMP" />
      <species boundaryCondition="false" compartment="default" constant="false" hasOnlySubstanceUnits="false" id="M_Guanosine_3'__diphosphate_5'__triphosphate" name="Guanosine_3'-diphosphate_5'-triphosphate" />
      <species boundaryCondition="false" compartment="default" constant="false" hasOnlySubstanceUnits="false" id="M_Thymidine" name="Thymidine" />
      <species boundaryCondition="false" compartment="default" constant="false" hasOnlySubstanceUnits="false" id="M_Uridine" name="Uridine" />
      <species boundaryCondition="false" compartment="default" constant="false" hasOnlySubstanceUnits="false" id="M_Xanthosine_5'__phosphate" name="Xanthosine_5'-phosphate" />
      <species boundaryCondition="false" compartment="default" constant="false" hasOnlySubstanceUnits="false" id="M_N__Carbamoyl__L__aspartate" name="N-Carbamoyl-L-aspartate" />
      <species boundaryCondition="false" compartment="default" constant="false" hasOnlySubstanceUnits="false" id="M_Cytosine" name="Cytosine" />
      <species boundaryCondition="false" compartment="default" constant="false" hasOnlySubstanceUnits="false" id="M_Deoxycytidine" name="Deoxycytidine" />
      <species boundaryCondition="false" compartment="default" constant="false" hasOnlySubstanceUnits="false" id="M_Orotidine_5'__phosphate" name="Orotidine_5'-phosphate" />
      <species boundaryCondition="false" compartment="default" constant="false" hasOnlySubstanceUnits="false" id="M_Pseudouridine_5'__phosphate" name="Pseudouridine_5'-phosphate" />
      <species boundaryCondition="false" compartment="default" constant="false" hasOnlySubstanceUnits="false" id="M_Ribosomal__protein_L__alanine" name="Ribosomal-protein_L-alanine" />
      <species boundaryCondition="false" compartment="default" constant="false" hasOnlySubstanceUnits="false" id="M_Ribosomal__protein_N__acetyl__L__alanine" name="Ribosomal-protein_N-acetyl-L-alanine" />
      <species boundaryCondition="false" compartment="default" constant="false" hasOnlySubstanceUnits="false" id="M_2_COMMA_5__Dichloro__cis_COMMA_cis__muconate" name="2,5-Dichloro-cis,cis-muconate" />
      <species boundaryCondition="false" compartment="default" constant="false" hasOnlySubstanceUnits="false" id="M_trans__2__Chloro__4__carboxymethylenebut__2__en__1_COMMA_4__olide" name="trans-2-Chloro-4-carboxymethylenebut-2-en-1,4-olide" />
      <species boundaryCondition="false" compartment="default" constant="false" hasOnlySubstanceUnits="false" id="M_HCl" name="HCl" />
      <species boundaryCondition="false" compartment="default" constant="false" hasOnlySubstanceUnits="false" id="M_3__Chloro__cis_COMMA_cis__muconate" name="3-Chloro-cis,cis-muconate" />
      <species boundaryCondition="false" compartment="default" constant="false" hasOnlySubstanceUnits="false" id="M_2__Chloro__2_COMMA_5__dihydro__5__oxofuran__2__acetate" name="2-Chloro-2,5-dihydro-5-oxofuran-2-acetate" />
      <species boundaryCondition="false" compartment="default" constant="false" hasOnlySubstanceUnits="false" id="M_Chloramphenicol" name="Chloramphenicol" />
      <species boundaryCondition="false" compartment="default" constant="false" hasOnlySubstanceUnits="false" id="M_Chloramphenicol_3__acetate" name="Chloramphenicol_3-acetate" />
      <species boundaryCondition="false" compartment="default" constant="false" hasOnlySubstanceUnits="false" id="M_Acetyl__maltose" name="Acetyl-maltose" />
      <species boundaryCondition="false" compartment="default" constant="false" hasOnlySubstanceUnits="false" id="M_Cyclobutadipyrimidine" name="Cyclobutadipyrimidine" />
      <species boundaryCondition="false" compartment="default" constant="false" hasOnlySubstanceUnits="false" id="M_Pyrimidine_5'__deoxynucleotide" name="Pyrimidine_5'-deoxynucleotide" />
      <species boundaryCondition="false" compartment="D" constant="false" hasOnlySubstanceUnits="false" id="M_Neohancoside_D" name="Neohancoside_D" />
      <species boundaryCondition="false" compartment="default" constant="false" hasOnlySubstanceUnits="false" id="M_Dihydroflavodoxin" name="Dihydroflavodoxin" />
      <species boundaryCondition="false" compartment="default" constant="false" hasOnlySubstanceUnits="false" id="M_5'__Deoxyadenosine" name="5'-Deoxyadenosine" />
      <species boundaryCondition="false" compartment="default" constant="false" hasOnlySubstanceUnits="false" id="M_Methionine" name="Methionine" />
      <species boundaryCondition="false" compartment="default" constant="false" hasOnlySubstanceUnits="false" id="M_Flavodoxin" name="Flavodoxin" />
    </listOfSpecies>
    <listOfReactions>
      <reaction fast="false" id="R_R0000" name="putative 3-hydroxyacyl-CoAdehydrogenase" reversible="false" fbc:lowerFluxBound="cobra_0_bound" fbc:upperFluxBound="cobra_default_ub">
        <listOfReactants>
          <speciesReference constant="true" species="M_NAD" stoichiometry="1" />
          <speciesReference constant="true" species="M__LPAREN_2S_COMMA_3S_RPAREN___3__Hydroxy__2__methylbutanoyl__CoA" stoichiometry="1" />
        </listOfReactants>
        <listOfProducts>
          <speciesReference constant="true" species="M_NADH" stoichiometry="1" />
          <speciesReference constant="true" species="M_H" stoichiometry="1" />
          <speciesReference constant="true" species="M_2__Methylacetoacetyl__CoA" stoichiometry="1" />
        </listOfProducts>
      </reaction>
      <reaction fast="false" id="R_R0001" name="putative 3-hydroxyacyl-CoAdehydrogenase" reversible="false" fbc:lowerFluxBound="cobra_0_bound" fbc:upperFluxBound="cobra_default_ub">
        <listOfReactants>
          <speciesReference constant="true" species="M_NADP" stoichiometry="1" />
          <speciesReference constant="true" species="M__LPAREN_2S_COMMA_3S_RPAREN___3__Hydroxy__2__methylbutanoyl__CoA" stoichiometry="1" />
        </listOfReactants>
        <listOfProducts>
          <speciesReference constant="true" species="M_2__Methylacetoacetyl__CoA" stoichiometry="1" />
          <speciesReference constant="true" species="M_NADPH" stoichiometry="1" />
          <speciesReference constant="true" species="M_H" stoichiometry="1" />
        </listOfProducts>
      </reaction>
      <reaction fast="false" id="R_R0002" name="putativ enoyl-CoAhydratase" reversible="true" fbc:lowerFluxBound="cobra_default_lb" fbc:upperFluxBound="cobra_default_ub">
        <listOfReactants>
          <speciesReference constant="true" species="M__LPAREN_2S_COMMA_3S_RPAREN___3__Hydroxy__2__methylbutanoyl__CoA" stoichiometry="1" />
        </listOfReactants>
        <listOfProducts>
          <speciesReference constant="true" species="M_2__Methylbut__2__enoyl__CoA" stoichiometry="1" />
          <speciesReference constant="true" species="M_H2O" stoichiometry="1" />
        </listOfProducts>
      </reaction>
      <reaction fast="false" id="R_R0003" name="alpha-keto-beta-hydroxylacilreductoisomerase" reversible="true" fbc:lowerFluxBound="cobra_default_lb" fbc:upperFluxBound="cobra_default_ub">
        <listOfReactants>
          <speciesReference constant="true" species="M_NADP" stoichiometry="1" />
          <speciesReference constant="true" species="M__LPAREN_R_RPAREN___2_COMMA_3__Dihydroxy__3__methylbutanoate" stoichiometry="1" />
        </listOfReactants>
        <listOfProducts>
          <speciesReference constant="true" species="M__LPAREN_R_RPAREN___3__Hydroxy__3__methyl__2__oxobutanoate" stoichiometry="1" />
          <speciesReference constant="true" species="M_NADPH" stoichiometry="1" />
          <speciesReference constant="true" species="M_H" stoichiometry="1" />
        </listOfProducts>
      </reaction>
      <reaction fast="false" id="R_R0004" name="dihydroxy-aciddehydratase" reversible="false" fbc:lowerFluxBound="cobra_0_bound" fbc:upperFluxBound="cobra_default_ub">
        <listOfReactants>
          <speciesReference constant="true" species="M__LPAREN_R_RPAREN___2_COMMA_3__Dihydroxy__3__methylbutanoate" stoichiometry="1" />
        </listOfReactants>
        <listOfProducts>
          <speciesReference constant="true" species="M_H2O" stoichiometry="1" />
          <speciesReference constant="true" species="M_3__Methyl__2__oxobutanoate" stoichiometry="1" />
        </listOfProducts>
      </reaction>
      <reaction fast="false" id="R_R0005" name="alpha-keto-beta-hydroxylacilreductoisomerase" reversible="true" fbc:lowerFluxBound="cobra_default_lb" fbc:upperFluxBound="cobra_default_ub">
        <listOfReactants>
          <speciesReference constant="true" species="M_NADP" stoichiometry="1" />
          <speciesReference constant="true" species="M__LPAREN_R_RPAREN___2_COMMA_3__Dihydroxy__3__methylpentanoate" stoichiometry="1" />
        </listOfReactants>
        <listOfProducts>
          <speciesReference constant="true" species="M_NADPH" stoichiometry="1" />
          <speciesReference constant="true" species="M_H" stoichiometry="1" />
          <speciesReference constant="true" species="M__LPAREN_S_RPAREN___2__Hydroxy__3__methyl__3__oxopentanoate" stoichiometry="1" />
        </listOfProducts>
      </reaction>
      <reaction fast="false" id="R_R0006" name="dihydroxy-aciddehydratase" reversible="false" fbc:lowerFluxBound="cobra_0_bound" fbc:upperFluxBound="cobra_default_ub">
        <listOfReactants>
          <speciesReference constant="true" species="M__LPAREN_R_RPAREN___2_COMMA_3__Dihydroxy__3__methylpentanoate" stoichiometry="1" />
        </listOfReactants>
        <listOfProducts>
          <speciesReference constant="true" species="M_H2O" stoichiometry="1" />
          <speciesReference constant="true" species="M__LPAREN_R_RPAREN___2__Oxo__3__methylpentanoate" stoichiometry="1" />
        </listOfProducts>
      </reaction>
      <reaction fast="false" id="R_R0007" name="branched-chainaminoacidaminotransferase" reversible="false" fbc:lowerFluxBound="cobra_0_bound" fbc:upperFluxBound="cobra_default_ub">
        <listOfReactants>
          <speciesReference constant="true" species="M_L__Glutamate" stoichiometry="1" />
          <speciesReference constant="true" species="M__LPAREN_R_RPAREN___2__Oxo__3__methylpentanoate" stoichiometry="1" />
        </listOfReactants>
        <listOfProducts>
          <speciesReference constant="true" species="M_L__Isoleucine" stoichiometry="1" />
          <speciesReference constant="true" species="M_2__Oxoglutarate" stoichiometry="1" />
        </listOfProducts>
      </reaction>
      <reaction fast="false" id="R_R0008" name="1-pyrroline-5-carboxylatedehydrogenase" reversible="false" fbc:lowerFluxBound="cobra_0_bound" fbc:upperFluxBound="cobra_default_ub">
        <listOfReactants>
          <speciesReference constant="true" species="M_NAD" stoichiometry="1" />
          <speciesReference constant="true" species="M__LPAREN_S_RPAREN___1__Pyrroline__5__carboxylate" stoichiometry="1" />
          <speciesReference constant="true" species="M_H2O" stoichiometry="2" />
        </listOfReactants>
        <listOfProducts>
          <speciesReference constant="true" species="M_NADH" stoichiometry="1" />
          <speciesReference constant="true" species="M_H" stoichiometry="1" />
          <speciesReference constant="true" species="M_L__Glutamate" stoichiometry="1" />
        </listOfProducts>
      </reaction>
      <reaction fast="false" id="R_R0009" name="putative pyrroline-5-carboxylatereductase" reversible="false" fbc:lowerFluxBound="cobra_0_bound" fbc:upperFluxBound="cobra_default_ub">
        <listOfReactants>
          <speciesReference constant="true" species="M_NADPH" stoichiometry="1" />
          <speciesReference constant="true" species="M_H" stoichiometry="1" />
          <speciesReference constant="true" species="M__LPAREN_S_RPAREN___1__Pyrroline__5__carboxylate" stoichiometry="1" />
        </listOfReactants>
        <listOfProducts>
          <speciesReference constant="true" species="M_NADP" stoichiometry="1" />
          <speciesReference constant="true" species="M_L__Proline" stoichiometry="1" />
        </listOfProducts>
      </reaction>
      <reaction fast="false" id="R_R0010" name="alpha-keto-beta-hydroxylacilreductoisomerase" reversible="true" fbc:lowerFluxBound="cobra_default_lb" fbc:upperFluxBound="cobra_default_ub">
        <listOfReactants>
          <speciesReference constant="true" species="M__LPAREN_S_RPAREN___2__Aceto__2__hydroxybutanoate" stoichiometry="1" />
        </listOfReactants>
        <listOfProducts>
          <speciesReference constant="true" species="M__LPAREN_S_RPAREN___2__Hydroxy__3__methyl__3__oxopentanoate" stoichiometry="1" />
        </listOfProducts>
      </reaction>
      <reaction fast="false" id="R_R0011" name="alpha-keto-beta-hydroxylacilreductoisomerase" reversible="true" fbc:lowerFluxBound="cobra_default_lb" fbc:upperFluxBound="cobra_default_ub">
        <listOfReactants>
          <speciesReference constant="true" species="M__LPAREN_S_RPAREN___2__Acetolactate" stoichiometry="1" />
        </listOfReactants>
        <listOfProducts>
          <speciesReference constant="true" species="M__LPAREN_R_RPAREN___3__Hydroxy__3__methyl__2__oxobutanoate" stoichiometry="1" />
        </listOfProducts>
      </reaction>
      <reaction fast="false" id="R_R0012" name="putative 3-hydroxyacyl-CoAdehydrogenase" reversible="false" fbc:lowerFluxBound="cobra_0_bound" fbc:upperFluxBound="cobra_default_ub">
        <listOfReactants>
          <speciesReference constant="true" species="M__LPAREN_S_RPAREN___3__Hydroxyisobutyrate" stoichiometry="1" />
          <speciesReference constant="true" species="M_NAD" stoichiometry="1" />
        </listOfReactants>
        <listOfProducts>
          <speciesReference constant="true" species="M_NADH" stoichiometry="1" />
          <speciesReference constant="true" species="M_H" stoichiometry="1" />
          <speciesReference constant="true" species="M__LPAREN_S_RPAREN___Methylmalonate_semialdehyde" stoichiometry="1" />
        </listOfProducts>
      </reaction>
      <reaction fast="false" id="R_R0013" name="putative 3-hydroxyacyl-CoAdehydrogenase" reversible="false" fbc:lowerFluxBound="cobra_0_bound" fbc:upperFluxBound="cobra_default_ub">
        <listOfReactants>
          <speciesReference constant="true" species="M__LPAREN_S_RPAREN___3__Hydroxyisobutyrate" stoichiometry="1" />
          <speciesReference constant="true" species="M_NADP" stoichiometry="1" />
        </listOfReactants>
        <listOfProducts>
          <speciesReference constant="true" species="M_NADPH" stoichiometry="1" />
          <speciesReference constant="true" species="M_H" stoichiometry="1" />
          <speciesReference constant="true" species="M__LPAREN_S_RPAREN___Methylmalonate_semialdehyde" stoichiometry="1" />
        </listOfProducts>
      </reaction>
      <reaction fast="false" id="R_R0014" name="indole-3-glycerolphosphatesynthase" reversible="true" fbc:lowerFluxBound="cobra_default_lb" fbc:upperFluxBound="cobra_default_ub">
        <listOfReactants>
          <speciesReference constant="true" species="M_1___LPAREN_2__Carboxyphenylamino_RPAREN___1'__deoxy__D__ribulose_5'__phosphate" stoichiometry="1" />
        </listOfReactants>
        <listOfProducts>
          <speciesReference constant="true" species="M_H2O" stoichiometry="1" />
          <speciesReference constant="true" species="M_CO2" stoichiometry="1" />
          <speciesReference constant="true" species="M_Indoleglycerol_phosphate" stoichiometry="1" />
        </listOfProducts>
      </reaction>
      <reaction fast="false" id="R_R0015" name="branched-chainalpha-ketoaciddehydrogenaseE2" reversible="false" fbc:lowerFluxBound="cobra_0_bound" fbc:upperFluxBound="cobra_default_ub">
        <listOfReactants>
          <speciesReference constant="true" species="M_Acetyl__CoA" stoichiometry="1" />
          <speciesReference constant="true" species="M_1H__Imidazole__4__ethanamine" stoichiometry="1" />
        </listOfReactants>
        <listOfProducts>
          <speciesReference constant="true" species="M_4___LPAREN_beta__Acetylaminoethyl_RPAREN_imidazole" stoichiometry="1" />
          <speciesReference constant="true" species="M_CoA" stoichiometry="1" />
        </listOfProducts>
      </reaction>
      <reaction fast="false" id="R_R0016" name="catalase" reversible="false" fbc:lowerFluxBound="cobra_0_bound" fbc:upperFluxBound="cobra_default_ub">
        <listOfReactants>
          <speciesReference constant="true" species="M_Oxygen" stoichiometry="2" />
          <speciesReference constant="true" species="M_3__Hydroxyanthranilate" stoichiometry="2" />
        </listOfReactants>
        <listOfProducts>
          <speciesReference constant="true" species="M_Cinnavalininate" stoichiometry="1" />
          <speciesReference constant="true" species="M_H2O2" stoichiometry="2" />
        </listOfProducts>
      </reaction>
      <reaction fast="false" id="R_R0017" name="carbamoyl-phosphatesynthase" reversible="false" fbc:lowerFluxBound="cobra_0_bound" fbc:upperFluxBound="cobra_default_ub">
        <listOfReactants>
          <speciesReference constant="true" species="M_ATP" stoichiometry="2" />
          <speciesReference constant="true" species="M_H2O" stoichiometry="2" />
          <speciesReference constant="true" species="M_CO2" stoichiometry="1" />
          <speciesReference constant="true" species="M_L__Glutamine" stoichiometry="1" />
        </listOfReactants>
        <listOfProducts>
          <speciesReference constant="true" species="M_ADP" stoichiometry="2" />
          <speciesReference constant="true" species="M_Orthophosphate" stoichiometry="1" />
          <speciesReference constant="true" species="M_L__Glutamate" stoichiometry="1" />
          <speciesReference constant="true" species="M_Carbamoyl_phosphate" stoichiometry="1" />
        </listOfProducts>
      </reaction>
      <reaction fast="false" id="R_R0018" name="branched-chainalpha-ketoaciddehydrogenaseE2" reversible="false" fbc:lowerFluxBound="cobra_0_bound" fbc:upperFluxBound="cobra_default_ub">
        <listOfReactants>
          <speciesReference constant="true" species="M_Acetyl__CoA" stoichiometry="1" />
          <speciesReference constant="true" species="M_2_COMMA_3_COMMA_4_COMMA_5__Tetrahydrodipicolinate" stoichiometry="1" />
        </listOfReactants>
        <listOfProducts>
          <speciesReference constant="true" species="M_N__Acetyl__L__2__amino__6__oxopimelate" stoichiometry="1" />
          <speciesReference constant="true" species="M_CoA" stoichiometry="1" />
        </listOfProducts>
      </reaction>
      <reaction fast="false" id="R_R0019" name="dihydrodipicolinate reductase" reversible="true" fbc:lowerFluxBound="cobra_default_lb" fbc:upperFluxBound="cobra_default_ub">
        <listOfReactants>
          <speciesReference constant="true" species="M_2_COMMA_3__Dihydrodipicolinate" stoichiometry="1" />
          <speciesReference constant="true" species="M_H" stoichiometry="1" />
          <speciesReference constant="true" species="M_NADPH" stoichiometry="1" />
        </listOfReactants>
        <listOfProducts>
          <speciesReference constant="true" species="M_NADP" stoichiometry="1" />
          <speciesReference constant="true" species="M_2_COMMA_3_COMMA_4_COMMA_5__Tetrahydrodipicolinate" stoichiometry="1" />
        </listOfProducts>
      </reaction>
      <reaction fast="false" id="R_R0020" name="3-dehydroquinatesynthase" reversible="false" fbc:lowerFluxBound="cobra_0_bound" fbc:upperFluxBound="cobra_default_ub">
        <listOfReactants>
          <speciesReference constant="true" species="M_2__Dehydro__3__deoxy__D__arabino__heptonate_7__phosphate" stoichiometry="1" />
        </listOfReactants>
        <listOfProducts>
          <speciesReference constant="true" species="M_3__Dehydroquinate" stoichiometry="1" />
          <speciesReference constant="true" species="M_Orthophosphate" stoichiometry="1" />
        </listOfProducts>
      </reaction>
      <reaction fast="false" id="R_R0021" name="3-isopropylmalatedehydrataselargesubunit" reversible="true" fbc:lowerFluxBound="cobra_default_lb" fbc:upperFluxBound="cobra_default_ub">
        <listOfReactants>
          <speciesReference constant="true" species="M_2__Isopropylmalate" stoichiometry="1" />
        </listOfReactants>
        <listOfProducts>
          <speciesReference constant="true" species="M_2__Isopropylmaleate" stoichiometry="1" />
          <speciesReference constant="true" species="M_H2O" stoichiometry="1" />
        </listOfProducts>
      </reaction>
      <reaction fast="false" id="R_R0022" name="3-isopropylmalatedehydratasesmallsubunit" reversible="true" fbc:lowerFluxBound="cobra_default_lb" fbc:upperFluxBound="cobra_default_ub">
        <listOfReactants>
          <speciesReference constant="true" species="M_2__Isopropylmaleate" stoichiometry="1" />
          <speciesReference constant="true" species="M_H2O" stoichiometry="1" />
        </listOfReactants>
        <listOfProducts>
          <speciesReference constant="true" species="M_3__Isopropylmalate" stoichiometry="1" />
        </listOfProducts>
      </reaction>
      <reaction fast="false" id="R_R0023" name="putative acyl-CoA dehydrogenase" reversible="false" fbc:lowerFluxBound="cobra_0_bound" fbc:upperFluxBound="cobra_default_ub">
        <listOfReactants>
          <speciesReference constant="true" species="M_FAD" stoichiometry="1" />
          <speciesReference constant="true" species="M_2__Methylbutanoyl__CoA" stoichiometry="1" />
        </listOfReactants>
        <listOfProducts>
          <speciesReference constant="true" species="M_FADH2" stoichiometry="1" />
          <speciesReference constant="true" species="M_2__Methylbut__2__enoyl__CoA" stoichiometry="1" />
        </listOfProducts>
      </reaction>
      <reaction fast="false" id="R_R0024" name="hypothetical protein, similar to butyryl-CoA dehydrogenase" reversible="false" fbc:lowerFluxBound="cobra_0_bound" fbc:upperFluxBound="cobra_default_ub">
        <listOfReactants>
          <speciesReference constant="true" species="M_Oxygen" stoichiometry="1" />
          <speciesReference constant="true" species="M_2__Methylbutanoyl__CoA" stoichiometry="1" />
        </listOfReactants>
        <listOfProducts>
          <speciesReference constant="true" species="M_2__Methylbut__2__enoyl__CoA" stoichiometry="1" />
          <speciesReference constant="true" species="M_H2O" stoichiometry="2" />
        </listOfProducts>
      </reaction>
      <reaction fast="false" id="R_R0025" name="putativ enoyl-CoAhydratase" reversible="false" fbc:lowerFluxBound="cobra_0_bound" fbc:upperFluxBound="cobra_default_ub">
        <listOfReactants>
          <speciesReference constant="true" species="M_H2O" stoichiometry="1" />
          <speciesReference constant="true" species="M_2__Methylprop__2__enoyl__CoA" stoichiometry="1" />
        </listOfReactants>
        <listOfProducts>
          <speciesReference constant="true" species="M__LPAREN_S_RPAREN___3__Hydroxyisobutyryl__CoA" stoichiometry="1" />
        </listOfProducts>
      </reaction>
      <reaction fast="false" id="R_R0026" name="putative acyl-CoA dehydrogenase" reversible="false" fbc:lowerFluxBound="cobra_0_bound" fbc:upperFluxBound="cobra_default_ub">
        <listOfReactants>
          <speciesReference constant="true" species="M_FAD" stoichiometry="1" />
          <speciesReference constant="true" species="M_2__Methylpropanoyl__CoA" stoichiometry="1" />
        </listOfReactants>
        <listOfProducts>
          <speciesReference constant="true" species="M_FADH2" stoichiometry="1" />
          <speciesReference constant="true" species="M_2__Methylprop__2__enoyl__CoA" stoichiometry="1" />
        </listOfProducts>
      </reaction>
      <reaction fast="false" id="R_R0027" name="butyryl-CoA dehydrogenase" reversible="false" fbc:lowerFluxBound="cobra_0_bound" fbc:upperFluxBound="cobra_default_ub">
        <listOfReactants>
          <speciesReference constant="true" species="M_Oxygen" stoichiometry="1" />
          <speciesReference constant="true" species="M_2__Methylpropanoyl__CoA" stoichiometry="1" />
        </listOfReactants>
        <listOfProducts>
          <speciesReference constant="true" species="M_H2O" stoichiometry="2" />
          <speciesReference constant="true" species="M_2__Methylprop__2__enoyl__CoA" stoichiometry="1" />
        </listOfProducts>
      </reaction>
      <reaction fast="false" id="R_R0028" name="2-oxoglutaratedehydrogenaseE1" reversible="false" fbc:lowerFluxBound="cobra_0_bound" fbc:upperFluxBound="cobra_default_ub">
        <listOfReactants>
          <speciesReference constant="true" species="M_NAD" stoichiometry="1" />
          <speciesReference constant="true" species="M_CoA" stoichiometry="1" />
          <speciesReference constant="true" species="M_2__Oxoadipate" stoichiometry="1" />
        </listOfReactants>
        <listOfProducts>
          <speciesReference constant="true" species="M_NADH" stoichiometry="1" />
          <speciesReference constant="true" species="M_Glutaryl__CoA" stoichiometry="1" />
          <speciesReference constant="true" species="M_H" stoichiometry="1" />
          <speciesReference constant="true" species="M_CO2" stoichiometry="1" />
        </listOfProducts>
      </reaction>
      <reaction fast="false" id="R_R0029" name="2-oxoglutaratedehydrogenaseE1" reversible="false" fbc:lowerFluxBound="cobra_0_bound" fbc:upperFluxBound="cobra_default_ub">
        <listOfReactants>
          <speciesReference constant="true" species="M_Lipoamide" stoichiometry="1" />
          <speciesReference constant="true" species="M_2__Oxoadipate" stoichiometry="1" />
        </listOfReactants>
        <listOfProducts>
          <speciesReference constant="true" species="M_CO2" stoichiometry="1" />
          <speciesReference constant="true" species="M_S__Glutaryldihydrolipoamide" stoichiometry="1" />
        </listOfProducts>
      </reaction>
      <reaction fast="false" id="R_R0030" name="amine oxidase, flavin-containing superfamily" reversible="false" fbc:lowerFluxBound="cobra_0_bound" fbc:upperFluxBound="cobra_default_ub">
        <listOfReactants>
          <speciesReference constant="true" species="M_Oxygen" stoichiometry="1" />
          <speciesReference constant="true" species="M_3___LPAREN_2__Aminoethyl_RPAREN___1H__indol__5__ol" stoichiometry="1" />
          <speciesReference constant="true" species="M_H2O" stoichiometry="1" />
        </listOfReactants>
        <listOfProducts>
          <speciesReference constant="true" species="M_NH3" stoichiometry="1" />
          <speciesReference constant="true" species="M_5__Hydroxyindoleacetaldehyde" stoichiometry="1" />
          <speciesReference constant="true" species="M_H2O2" stoichiometry="1" />
        </listOfProducts>
      </reaction>
      <reaction fast="false" id="R_R0031" name="RNAmethyltransferase homolog" reversible="false" fbc:lowerFluxBound="cobra_0_bound" fbc:upperFluxBound="cobra_default_ub">
        <listOfReactants>
          <speciesReference constant="true" species="M_S__Adenosyl__L__methionine" stoichiometry="1" />
          <speciesReference constant="true" species="M_3___LPAREN_2__Aminoethyl_RPAREN___1H__indol__5__ol" stoichiometry="1" />
        </listOfReactants>
        <listOfProducts>
          <speciesReference constant="true" species="M_5__Methoxytryptamine" stoichiometry="1" />
          <speciesReference constant="true" species="M_S__Adenosyl__L__homocysteine" stoichiometry="1" />
        </listOfProducts>
      </reaction>
      <reaction fast="false" id="R_R0032" name="spontaneous" reversible="false" fbc:lowerFluxBound="cobra_0_bound" fbc:upperFluxBound="cobra_default_ub">
        <listOfReactants>
          <speciesReference constant="true" species="M_3__Carboxy__4__methyl__2__oxopentanoate" stoichiometry="1" />
          <speciesReference constant="true" species="M_H" stoichiometry="1" />
        </listOfReactants>
        <listOfProducts>
          <speciesReference constant="true" species="M_4__Methyl__2__oxopentanoate" stoichiometry="1" />
          <speciesReference constant="true" species="M_CO2" stoichiometry="1" />
        </listOfProducts>
      </reaction>
      <reaction fast="false" id="R_R0033" name="putative 3-dehydroquinatedehydratase" reversible="true" fbc:lowerFluxBound="cobra_default_lb" fbc:upperFluxBound="cobra_default_ub">
        <listOfReactants>
          <speciesReference constant="true" species="M_3__Dehydroshikimate" stoichiometry="1" />
        </listOfReactants>
        <listOfProducts>
          <speciesReference constant="true" species="M_3_COMMA_4__Dihydroxybenzoate" stoichiometry="1" />
          <speciesReference constant="true" species="M_H2O" stoichiometry="1" />
        </listOfProducts>
      </reaction>
      <reaction fast="false" id="R_R0034" name="putativ enoyl-CoAhydratase" reversible="true" fbc:lowerFluxBound="cobra_default_lb" fbc:upperFluxBound="cobra_default_ub">
        <listOfReactants>
          <speciesReference constant="true" species="M_3__Hydroxyisovaleryl__CoA" stoichiometry="1" />
        </listOfReactants>
        <listOfProducts>
          <speciesReference constant="true" species="M_H2O" stoichiometry="1" />
          <speciesReference constant="true" species="M_3__Methylcrotonyl__CoA" stoichiometry="1" />
        </listOfProducts>
      </reaction>
      <reaction fast="false" id="R_R0035" name="serinehydroxymethyltransferase" reversible="false" fbc:lowerFluxBound="cobra_0_bound" fbc:upperFluxBound="cobra_default_ub">
        <listOfReactants>
          <speciesReference constant="true" species="M_3__Hydroxy__N6_COMMA_N6_COMMA_N6__trimethyl__L__lysine" stoichiometry="1" />
        </listOfReactants>
        <listOfProducts>
          <speciesReference constant="true" species="M_Glycine" stoichiometry="1" />
          <speciesReference constant="true" species="M_4__Trimethylammoniobutanal" stoichiometry="1" />
        </listOfProducts>
      </reaction>
      <reaction fast="false" id="R_R0036" name="3-isopropylmalatedehydrogenase" reversible="true" fbc:lowerFluxBound="cobra_default_lb" fbc:upperFluxBound="cobra_default_ub">
        <listOfReactants>
          <speciesReference constant="true" species="M_NAD" stoichiometry="1" />
          <speciesReference constant="true" species="M_3__Isopropylmalate" stoichiometry="1" />
        </listOfReactants>
        <listOfProducts>
          <speciesReference constant="true" species="M_NADH" stoichiometry="1" />
          <speciesReference constant="true" species="M_3__Carboxy__4__methyl__2__oxopentanoate" stoichiometry="1" />
          <speciesReference constant="true" species="M_H" stoichiometry="1" />
        </listOfProducts>
      </reaction>
      <reaction fast="false" id="R_R0037" name="branched-chainaminoacidaminotransferase" reversible="false" fbc:lowerFluxBound="cobra_0_bound" fbc:upperFluxBound="cobra_default_ub">
        <listOfReactants>
          <speciesReference constant="true" species="M_L__Glutamate" stoichiometry="1" />
          <speciesReference constant="true" species="M_3__Methyl__2__oxobutanoate" stoichiometry="1" />
        </listOfReactants>
        <listOfProducts>
          <speciesReference constant="true" species="M_L__Valine" stoichiometry="1" />
          <speciesReference constant="true" species="M_2__Oxoglutarate" stoichiometry="1" />
        </listOfProducts>
      </reaction>
      <reaction fast="false" id="R_R0038" name="2-oxoisovalerate dehydrogenase" reversible="false" fbc:lowerFluxBound="cobra_0_bound" fbc:upperFluxBound="cobra_default_ub">
        <listOfReactants>
          <speciesReference constant="true" species="M_NAD" stoichiometry="1" />
          <speciesReference constant="true" species="M_3__Methyl__2__oxopentanoate" stoichiometry="1" />
          <speciesReference constant="true" species="M_CoA" stoichiometry="1" />
        </listOfReactants>
        <listOfProducts>
          <speciesReference constant="true" species="M_NADH" stoichiometry="1" />
          <speciesReference constant="true" species="M_2__Methylbutanoyl__CoA" stoichiometry="1" />
          <speciesReference constant="true" species="M_CO2" stoichiometry="1" />
        </listOfProducts>
      </reaction>
      <reaction fast="false" id="R_R0039" name="branched-chainalpha-ketoaciddehydrogenaseE1" reversible="false" fbc:lowerFluxBound="cobra_0_bound" fbc:upperFluxBound="cobra_default_ub">
        <listOfReactants>
          <speciesReference constant="true" species="M_Lipoamide" stoichiometry="1" />
          <speciesReference constant="true" species="M_3__Methyl__2__oxopentanoate" stoichiometry="1" />
        </listOfReactants>
        <listOfProducts>
          <speciesReference constant="true" species="M_S___LPAREN_2__Methylbutanoyl_RPAREN___dihydrolipoamide" stoichiometry="1" />
          <speciesReference constant="true" species="M_CO2" stoichiometry="1" />
        </listOfProducts>
      </reaction>
      <reaction fast="false" id="R_R0040" name="putative acyl-CoA dehydrogenase" reversible="true" fbc:lowerFluxBound="cobra_default_lb" fbc:upperFluxBound="cobra_default_ub">
        <listOfReactants>
          <speciesReference constant="true" species="M_FAD" stoichiometry="1" />
          <speciesReference constant="true" species="M_3__Methylbutanoyl__CoA" stoichiometry="1" />
        </listOfReactants>
        <listOfProducts>
          <speciesReference constant="true" species="M_FADH2" stoichiometry="1" />
          <speciesReference constant="true" species="M_3__Methylcrotonyl__CoA" stoichiometry="1" />
        </listOfProducts>
      </reaction>
      <reaction fast="false" id="R_R0041" name="D-3-phosphoglyceratedehydrogenase" reversible="true" fbc:lowerFluxBound="cobra_default_lb" fbc:upperFluxBound="cobra_default_ub">
        <listOfReactants>
          <speciesReference constant="true" species="M_3__Phospho__D__glycerate" stoichiometry="1" />
          <speciesReference constant="true" species="M_NAD" stoichiometry="1" />
        </listOfReactants>
        <listOfProducts>
          <speciesReference constant="true" species="M_NADH" stoichiometry="1" />
          <speciesReference constant="true" species="M_3__Phosphonooxypyruvate" stoichiometry="1" />
          <speciesReference constant="true" species="M_H" stoichiometry="1" />
        </listOfProducts>
      </reaction>
      <reaction fast="false" id="R_R0042" name="hypothetical 4-aminobutyrate aminotransferase" reversible="true" fbc:lowerFluxBound="cobra_default_lb" fbc:upperFluxBound="cobra_default_ub">
        <listOfReactants>
          <speciesReference constant="true" species="M_2__Oxoglutarate" stoichiometry="1" />
          <speciesReference constant="true" species="M_4__Aminobutanoate" stoichiometry="1" />
        </listOfReactants>
        <listOfProducts>
          <speciesReference constant="true" species="M_Succinate_semialdehyde" stoichiometry="1" />
          <speciesReference constant="true" species="M_L__Glutamate" stoichiometry="1" />
        </listOfProducts>
      </reaction>
      <reaction fast="false" id="R_R0043" name="branched-chainalpha-ketoaciddehydrogenaseE2" reversible="false" fbc:lowerFluxBound="cobra_0_bound" fbc:upperFluxBound="cobra_default_ub">
        <listOfReactants>
          <speciesReference constant="true" species="M_Glycine" stoichiometry="1" />
          <speciesReference constant="true" species="M_4__Hydroxyphenylacetyl__CoA" stoichiometry="1" />
        </listOfReactants>
        <listOfProducts>
          <speciesReference constant="true" species="M_4__Hydroxyphenylacetylglycine" stoichiometry="1" />
          <speciesReference constant="true" species="M_CoA" stoichiometry="1" />
        </listOfProducts>
      </reaction>
      <reaction fast="false" id="R_R0044" name="imidazolonepropionase" reversible="false" fbc:lowerFluxBound="cobra_0_bound" fbc:upperFluxBound="cobra_default_ub">
        <listOfReactants>
          <speciesReference constant="true" species="M_H2O" stoichiometry="1" />
          <speciesReference constant="true" species="M_4__Imidazolone__5__propanoate" stoichiometry="1" />
        </listOfReactants>
        <listOfProducts>
          <speciesReference constant="true" species="M_N__Formimino__L__glutamate" stoichiometry="1" />
        </listOfProducts>
      </reaction>
      <reaction fast="false" id="R_R0045" name="branched-chainalpha-ketoaciddehydrogenaseE1" reversible="false" fbc:lowerFluxBound="cobra_0_bound" fbc:upperFluxBound="cobra_default_ub">
        <listOfReactants>
          <speciesReference constant="true" species="M_4__Methyl__2__oxopentanoate" stoichiometry="1" />
          <speciesReference constant="true" species="M_Lipoamide" stoichiometry="1" />
        </listOfReactants>
        <listOfProducts>
          <speciesReference constant="true" species="M_S___LPAREN_3__Methylbutanoyl_RPAREN___dihydrolipoamide" stoichiometry="1" />
          <speciesReference constant="true" species="M_CO2" stoichiometry="1" />
        </listOfProducts>
      </reaction>
      <reaction fast="false" id="R_R0046" name="aspartate semialdehyde dehydrogenase" reversible="false" fbc:lowerFluxBound="cobra_0_bound" fbc:upperFluxBound="cobra_default_ub">
        <listOfReactants>
          <speciesReference constant="true" species="M_NADPH" stoichiometry="1" />
          <speciesReference constant="true" species="M_H" stoichiometry="1" />
          <speciesReference constant="true" species="M_4__Phospho__L__aspartate" stoichiometry="1" />
        </listOfReactants>
        <listOfProducts>
          <speciesReference constant="true" species="M_NADP" stoichiometry="1" />
          <speciesReference constant="true" species="M_L__Aspartate_4__semialdehyde" stoichiometry="1" />
          <speciesReference constant="true" species="M_Orthophosphate" stoichiometry="1" />
        </listOfProducts>
      </reaction>
      <reaction fast="false" id="R_R0047" name="putative phosphoribosylformimino-5-aminoimidazolecarboxamideribotideisomerase" reversible="false" fbc:lowerFluxBound="cobra_0_bound" fbc:upperFluxBound="cobra_default_ub">
        <listOfReactants>
          <speciesReference constant="true" species="M_5___LPAREN_5__Phospho__D__ribosylaminoformimino_RPAREN___1___LPAREN_5__phosphoribosyl_RPAREN___imidazole__4__carboxamide" stoichiometry="1" />
        </listOfReactants>
        <listOfProducts>
          <speciesReference constant="true" species="M_N___LPAREN_5'__Phospho__D__1'__ribulosylformimino_RPAREN___5__amino__1___LPAREN_5''__phospho__D__ribosyl_RPAREN___4__imidazolecarboxamide" stoichiometry="1" />
        </listOfProducts>
      </reaction>
      <reaction fast="false" id="R_R0048" name="serinehydroxymethyltransferase" reversible="true" fbc:lowerFluxBound="cobra_default_lb" fbc:upperFluxBound="cobra_default_ub">
        <listOfReactants>
          <speciesReference constant="true" species="M_Glycine" stoichiometry="1" />
          <speciesReference constant="true" species="M_5_COMMA_10__Methylenetetrahydrofolate" stoichiometry="1" />
          <speciesReference constant="true" species="M_H2O" stoichiometry="1" />
        </listOfReactants>
        <listOfProducts>
          <speciesReference constant="true" species="M_L__Serine" stoichiometry="1" />
          <speciesReference constant="true" species="M_Tetrahydrofolate" stoichiometry="1" />
        </listOfProducts>
      </reaction>
      <reaction fast="false" id="R_R0049" name="5-methyltetrahydropteroyltriglutamate-homocysteinemethyltransferase" reversible="false" fbc:lowerFluxBound="cobra_0_bound" fbc:upperFluxBound="cobra_default_ub">
        <listOfReactants>
          <speciesReference constant="true" species="M_L__Homocysteine" stoichiometry="1" />
          <speciesReference constant="true" species="M_5__Methyltetrahydropteroyltri__L__glutamate" stoichiometry="1" />
        </listOfReactants>
        <listOfProducts>
          <speciesReference constant="true" species="M_Tetrahydropteroyltri__L__glutamate" stoichiometry="1" />
          <speciesReference constant="true" species="M_L__Methionine" stoichiometry="1" />
        </listOfProducts>
      </reaction>
      <reaction fast="false" id="R_R0050" name="5'-methylthioadenosine nucleosidase / S-adenosylhomocysteine nucleosidase" reversible="false" fbc:lowerFluxBound="cobra_0_bound" fbc:upperFluxBound="cobra_default_ub">
        <listOfReactants>
          <speciesReference constant="true" species="M_5'__Methylthioadenosine" stoichiometry="1" />
          <speciesReference constant="true" species="M_H2O" stoichiometry="1" />
        </listOfReactants>
        <listOfProducts>
          <speciesReference constant="true" species="M_Adenine" stoichiometry="1" />
          <speciesReference constant="true" species="M_5__Methylthio__D__ribose" stoichiometry="1" />
        </listOfProducts>
      </reaction>
      <reaction fast="false" id="R_R0051" name="chorismatesynthase" reversible="false" fbc:lowerFluxBound="cobra_0_bound" fbc:upperFluxBound="cobra_default_ub">
        <listOfReactants>
          <speciesReference constant="true" species="M_5__O___LPAREN_1__Carboxyvinyl_RPAREN___3__phosphoshikimate" stoichiometry="1" />
        </listOfReactants>
        <listOfProducts>
          <speciesReference constant="true" species="M_Orthophosphate" stoichiometry="1" />
          <speciesReference constant="true" species="M_Chorismate" stoichiometry="1" />
        </listOfProducts>
      </reaction>
      <reaction fast="false" id="R_R0052" name="2-isopropylmalatesynthase" reversible="false" fbc:lowerFluxBound="cobra_0_bound" fbc:upperFluxBound="cobra_default_ub">
        <listOfReactants>
          <speciesReference constant="true" species="M_Acetyl__CoA" stoichiometry="1" />
          <speciesReference constant="true" species="M_H2O" stoichiometry="1" />
          <speciesReference constant="true" species="M_3__Methyl__2__oxobutanoate" stoichiometry="1" />
        </listOfReactants>
        <listOfProducts>
          <speciesReference constant="true" species="M_2__Isopropylmalate" stoichiometry="1" />
          <speciesReference constant="true" species="M_CoA" stoichiometry="1" />
        </listOfProducts>
      </reaction>
      <reaction fast="false" id="R_R0053" name="putative glycineC-acetyltransferase" reversible="true" fbc:lowerFluxBound="cobra_default_lb" fbc:upperFluxBound="cobra_default_ub">
        <listOfReactants>
          <speciesReference constant="true" species="M_Acetyl__CoA" stoichiometry="1" />
          <speciesReference constant="true" species="M_Glycine" stoichiometry="1" />
        </listOfReactants>
        <listOfProducts>
          <speciesReference constant="true" species="M_L__2__Amino__3__oxobutanoate" stoichiometry="1" />
          <speciesReference constant="true" species="M_CoA" stoichiometry="1" />
        </listOfProducts>
      </reaction>
      <reaction fast="false" id="R_R0054" name="amino-acidN-acetyltransferase" reversible="false" fbc:lowerFluxBound="cobra_0_bound" fbc:upperFluxBound="cobra_default_ub">
        <listOfReactants>
          <speciesReference constant="true" species="M_Acetyl__CoA" stoichiometry="1" />
          <speciesReference constant="true" species="M_L__Glutamate" stoichiometry="1" />
        </listOfReactants>
        <listOfProducts>
          <speciesReference constant="true" species="M_N__Acetyl__L__glutamate" stoichiometry="1" />
          <speciesReference constant="true" species="M_CoA" stoichiometry="1" />
        </listOfProducts>
      </reaction>
      <reaction fast="false" id="R_R0055" name="putative homoserine-o-acetyltransferase" reversible="true" fbc:lowerFluxBound="cobra_default_lb" fbc:upperFluxBound="cobra_default_ub">
        <listOfReactants>
          <speciesReference constant="true" species="M_Acetyl__CoA" stoichiometry="1" />
          <speciesReference constant="true" species="M_L__Homoserine" stoichiometry="1" />
        </listOfReactants>
        <listOfProducts>
          <speciesReference constant="true" species="M_O__Acetyl__L__homoserine" stoichiometry="1" />
          <speciesReference constant="true" species="M_CoA" stoichiometry="1" />
        </listOfProducts>
      </reaction>
      <reaction fast="false" id="R_R0056" name="anthranilatephosphoribosyltransferase" reversible="true" fbc:lowerFluxBound="cobra_default_lb" fbc:upperFluxBound="cobra_default_ub">
        <listOfReactants>
          <speciesReference constant="true" species="M_Anthranilate" stoichiometry="1" />
          <speciesReference constant="true" species="M_5__Phospho__D__ribose_1__diphosphate" stoichiometry="1" />
        </listOfReactants>
        <listOfProducts>
          <speciesReference constant="true" species="M_Pyrophosphate" stoichiometry="1" />
          <speciesReference constant="true" species="M_N___LPAREN_5__Phospho__D__ribosyl_RPAREN_anthranilate" stoichiometry="1" />
        </listOfProducts>
      </reaction>
      <reaction fast="false" id="R_R0057" name="asparagine synthase" reversible="true" fbc:lowerFluxBound="cobra_default_lb" fbc:upperFluxBound="cobra_default_ub">
        <listOfReactants>
          <speciesReference constant="true" species="M_ATP" stoichiometry="1" />
          <speciesReference constant="true" species="M_L__Aspartate" stoichiometry="1" />
          <speciesReference constant="true" species="M_H2O" stoichiometry="1" />
          <speciesReference constant="true" species="M_L__Glutamine" stoichiometry="1" />
        </listOfReactants>
        <listOfProducts>
          <speciesReference constant="true" species="M_L__Glutamate" stoichiometry="1" />
          <speciesReference constant="true" species="M_Pyrophosphate" stoichiometry="1" />
          <speciesReference constant="true" species="M_L__Asparagine" stoichiometry="1" />
          <speciesReference constant="true" species="M_AMP" stoichiometry="1" />
        </listOfProducts>
      </reaction>
      <reaction fast="false" id="R_R0058" name="asparto kinase II" reversible="false" fbc:lowerFluxBound="cobra_0_bound" fbc:upperFluxBound="cobra_default_ub">
        <listOfReactants>
          <speciesReference constant="true" species="M_ATP" stoichiometry="1" />
          <speciesReference constant="true" species="M_L__Aspartate" stoichiometry="1" />
        </listOfReactants>
        <listOfProducts>
          <speciesReference constant="true" species="M_ADP" stoichiometry="1" />
          <speciesReference constant="true" species="M_4__Phospho__L__aspartate" stoichiometry="1" />
        </listOfProducts>
      </reaction>
      <reaction fast="false" id="R_R0059" name="argininosuccinatesynthase" reversible="false" fbc:lowerFluxBound="cobra_0_bound" fbc:upperFluxBound="cobra_default_ub">
        <listOfReactants>
          <speciesReference constant="true" species="M_ATP" stoichiometry="1" />
          <speciesReference constant="true" species="M_L__Aspartate" stoichiometry="1" />
          <speciesReference constant="true" species="M_L__Citrulline" stoichiometry="1" />
        </listOfReactants>
        <listOfProducts>
          <speciesReference constant="true" species="M_Pyrophosphate" stoichiometry="1" />
          <speciesReference constant="true" species="M_N___LPAREN_L__Arginino_RPAREN_succinate" stoichiometry="1" />
          <speciesReference constant="true" species="M_AMP" stoichiometry="1" />
        </listOfProducts>
      </reaction>
      <reaction fast="false" id="R_R0060" name="glutamine-ammonialigase" reversible="false" fbc:lowerFluxBound="cobra_0_bound" fbc:upperFluxBound="cobra_default_ub">
        <listOfReactants>
          <speciesReference constant="true" species="M_ATP" stoichiometry="1" />
          <speciesReference constant="true" species="M_NH3" stoichiometry="1" />
          <speciesReference constant="true" species="M_L__Glutamate" stoichiometry="1" />
        </listOfReactants>
        <listOfProducts>
          <speciesReference constant="true" species="M_ADP" stoichiometry="1" />
          <speciesReference constant="true" species="M_Orthophosphate" stoichiometry="1" />
          <speciesReference constant="true" species="M_L__Glutamine" stoichiometry="1" />
        </listOfProducts>
      </reaction>
      <reaction fast="false" id="R_R0061" name="homoserinekinase" reversible="false" fbc:lowerFluxBound="cobra_0_bound" fbc:upperFluxBound="cobra_default_ub">
        <listOfReactants>
          <speciesReference constant="true" species="M_ATP" stoichiometry="1" />
          <speciesReference constant="true" species="M_L__Homoserine" stoichiometry="1" />
        </listOfReactants>
        <listOfProducts>
          <speciesReference constant="true" species="M_ADP" stoichiometry="1" />
          <speciesReference constant="true" species="M_O__Phospho__L__homoserine" stoichiometry="1" />
        </listOfProducts>
      </reaction>
      <reaction fast="false" id="R_R0062" name="S-adenosylmethioninesynthetase" reversible="false" fbc:lowerFluxBound="cobra_0_bound" fbc:upperFluxBound="cobra_default_ub">
        <listOfReactants>
          <speciesReference constant="true" species="M_ATP" stoichiometry="1" />
          <speciesReference constant="true" species="M_H2O" stoichiometry="1" />
          <speciesReference constant="true" species="M_L__Methionine" stoichiometry="1" />
        </listOfReactants>
        <listOfProducts>
          <speciesReference constant="true" species="M_S__Adenosyl__L__methionine" stoichiometry="1" />
          <speciesReference constant="true" species="M_Pyrophosphate" stoichiometry="1" />
          <speciesReference constant="true" species="M_Orthophosphate" stoichiometry="1" />
        </listOfProducts>
      </reaction>
      <reaction fast="false" id="R_R0063" name="putative N-acetylglutamate5-phosphotransferase" reversible="false" fbc:lowerFluxBound="cobra_0_bound" fbc:upperFluxBound="cobra_default_ub">
        <listOfReactants>
          <speciesReference constant="true" species="M_ATP" stoichiometry="1" />
          <speciesReference constant="true" species="M_N__Acetyl__L__glutamate" stoichiometry="1" />
        </listOfReactants>
        <listOfProducts>
          <speciesReference constant="true" species="M_ADP" stoichiometry="1" />
          <speciesReference constant="true" species="M_N__Acetyl__L__glutamate_5__phosphate" stoichiometry="1" />
        </listOfProducts>
      </reaction>
      <reaction fast="false" id="R_R0064" name="hypothetical protein,simialrtoshikimatekinase(SK)" reversible="false" fbc:lowerFluxBound="cobra_0_bound" fbc:upperFluxBound="cobra_default_ub">
        <listOfReactants>
          <speciesReference constant="true" species="M_ATP" stoichiometry="1" />
          <speciesReference constant="true" species="M_Shikimate" stoichiometry="1" />
        </listOfReactants>
        <listOfProducts>
          <speciesReference constant="true" species="M_ADP" stoichiometry="1" />
          <speciesReference constant="true" species="M_Shikimate_3__phosphate" stoichiometry="1" />
        </listOfProducts>
      </reaction>
      <reaction fast="false" id="R_R0065" name="cholinedehydrogenase" reversible="false" fbc:lowerFluxBound="cobra_0_bound" fbc:upperFluxBound="cobra_default_ub">
        <listOfReactants>
          <speciesReference constant="true" species="M_FAD" stoichiometry="1" />
          <speciesReference constant="true" species="M_Betaine_aldehyde" stoichiometry="1" />
          <speciesReference constant="true" species="M_H2O" stoichiometry="1" />
        </listOfReactants>
        <listOfProducts>
          <speciesReference constant="true" species="M_FADH2" stoichiometry="1" />
          <speciesReference constant="true" species="M_Betaine" stoichiometry="1" />
        </listOfProducts>
      </reaction>
      <reaction fast="false" id="R_R0066" name="glycinebetainealdehydedehydrogenasegbsA" reversible="true" fbc:lowerFluxBound="cobra_default_lb" fbc:upperFluxBound="cobra_default_ub">
        <listOfReactants>
          <speciesReference constant="true" species="M_NAD" stoichiometry="1" />
          <speciesReference constant="true" species="M_Betaine_aldehyde" stoichiometry="1" />
          <speciesReference constant="true" species="M_H2O" stoichiometry="1" />
        </listOfReactants>
        <listOfProducts>
          <speciesReference constant="true" species="M_Betaine" stoichiometry="1" />
          <speciesReference constant="true" species="M_H" stoichiometry="1" />
          <speciesReference constant="true" species="M_NADH" stoichiometry="1" />
        </listOfProducts>
      </reaction>
      <reaction fast="false" id="R_R0067" name="ornithinecarbamoyltransferase" reversible="true" fbc:lowerFluxBound="cobra_default_lb" fbc:upperFluxBound="cobra_default_ub">
        <listOfReactants>
          <speciesReference constant="true" species="M_Carbamoyl_phosphate" stoichiometry="1" />
          <speciesReference constant="true" species="M_L__Ornithine" stoichiometry="1" />
        </listOfReactants>
        <listOfProducts>
          <speciesReference constant="true" species="M_L__Citrulline" stoichiometry="1" />
          <speciesReference constant="true" species="M_Orthophosphate" stoichiometry="1" />
        </listOfProducts>
      </reaction>
      <reaction fast="false" id="R_R0068" name="dipeptidase" reversible="true" fbc:lowerFluxBound="cobra_default_lb" fbc:upperFluxBound="cobra_default_ub">
        <listOfReactants>
          <speciesReference constant="true" species="M_Carnosine" stoichiometry="1" />
          <speciesReference constant="true" species="M_H2O" stoichiometry="1" />
        </listOfReactants>
        <listOfProducts>
          <speciesReference constant="true" species="M_beta__Alanine" stoichiometry="1" />
          <speciesReference constant="true" species="M_L__Histidine" stoichiometry="1" />
        </listOfProducts>
      </reaction>
      <reaction fast="false" id="R_R0069" name="cholinedehydrogenase" reversible="false" fbc:lowerFluxBound="cobra_0_bound" fbc:upperFluxBound="cobra_default_ub">
        <listOfReactants>
          <speciesReference constant="true" species="M_FAD" stoichiometry="1" />
          <speciesReference constant="true" species="M_Choline" stoichiometry="1" />
        </listOfReactants>
        <listOfProducts>
          <speciesReference constant="true" species="M_FADH2" stoichiometry="1" />
          <speciesReference constant="true" species="M_Betaine_aldehyde" stoichiometry="1" />
        </listOfProducts>
      </reaction>
      <reaction fast="false" id="R_R0070" name="anthranilatesynthase" reversible="false" fbc:lowerFluxBound="cobra_0_bound" fbc:upperFluxBound="cobra_default_ub">
        <listOfReactants>
          <speciesReference constant="true" species="M_Chorismate" stoichiometry="1" />
          <speciesReference constant="true" species="M_L__Glutamine" stoichiometry="1" />
        </listOfReactants>
        <listOfProducts>
          <speciesReference constant="true" species="M_Anthranilate" stoichiometry="1" />
          <speciesReference constant="true" species="M_L__Glutamate" stoichiometry="1" />
          <speciesReference constant="true" species="M_Pyruvate" stoichiometry="1" />
        </listOfProducts>
      </reaction>
      <reaction fast="false" id="R_R0071" name="anthranilatesynthase" reversible="false" fbc:lowerFluxBound="cobra_0_bound" fbc:upperFluxBound="cobra_default_ub">
        <listOfReactants>
          <speciesReference constant="true" species="M_NH3" stoichiometry="1" />
          <speciesReference constant="true" species="M_Chorismate" stoichiometry="1" />
        </listOfReactants>
        <listOfProducts>
          <speciesReference constant="true" species="M_Anthranilate" stoichiometry="1" />
          <speciesReference constant="true" species="M_H2O" stoichiometry="1" />
          <speciesReference constant="true" species="M_Pyruvate" stoichiometry="1" />
        </listOfProducts>
      </reaction>
      <reaction fast="false" id="R_R0072" name="chorismatemutase" reversible="true" fbc:lowerFluxBound="cobra_default_lb" fbc:upperFluxBound="cobra_default_ub">
        <listOfReactants>
          <speciesReference constant="true" species="M_Chorismate" stoichiometry="1" />
        </listOfReactants>
        <listOfProducts>
          <speciesReference constant="true" species="M_Prephenate" stoichiometry="1" />
        </listOfProducts>
      </reaction>
      <reaction fast="false" id="R_R0073" name="acetyl-CoAacetyltransferase homologue" reversible="false" fbc:lowerFluxBound="cobra_0_bound" fbc:upperFluxBound="cobra_default_ub">
        <listOfReactants>
          <speciesReference constant="true" species="M_2__Methylacetoacetyl__CoA" stoichiometry="1" />
          <speciesReference constant="true" species="M_CoA" stoichiometry="1" />
        </listOfReactants>
        <listOfProducts>
          <speciesReference constant="true" species="M_Acetyl__CoA" stoichiometry="1" />
          <speciesReference constant="true" species="M_Propanoyl__CoA" stoichiometry="1" />
        </listOfProducts>
      </reaction>
      <reaction fast="false" id="R_R0074" name="imidazoleglycerol-phosphatedehydratase" reversible="false" fbc:lowerFluxBound="cobra_0_bound" fbc:upperFluxBound="cobra_default_ub">
        <listOfReactants>
          <speciesReference constant="true" species="M_D__erythro__1___LPAREN_Imidazol__4__yl_RPAREN_glycerol_3__phosphate" stoichiometry="1" />
        </listOfReactants>
        <listOfProducts>
          <speciesReference constant="true" species="M_3___LPAREN_Imidazol__4__yl_RPAREN___2__oxopropyl_phosphate" stoichiometry="1" />
          <speciesReference constant="true" species="M_H2O" stoichiometry="1" />
        </listOfProducts>
      </reaction>
      <reaction fast="false" id="R_R0075" name="dihydrolipoamide dehydrogenase component of pyruvate dehydrogenaseE3" reversible="false" fbc:lowerFluxBound="cobra_0_bound" fbc:upperFluxBound="cobra_default_ub">
        <listOfReactants>
          <speciesReference constant="true" species="M_NAD" stoichiometry="1" />
          <speciesReference constant="true" species="M_Dihydrolipoylprotein" stoichiometry="1" />
        </listOfReactants>
        <listOfProducts>
          <speciesReference constant="true" species="M_NADH" stoichiometry="1" />
          <speciesReference constant="true" species="M_H" stoichiometry="1" />
          <speciesReference constant="true" species="M_Lipoylprotein" stoichiometry="1" />
        </listOfProducts>
      </reaction>
      <reaction fast="false" id="R_R0076" name="D-alanineaminotransferase" reversible="false" fbc:lowerFluxBound="cobra_0_bound" fbc:upperFluxBound="cobra_default_ub">
        <listOfReactants>
          <speciesReference constant="true" species="M_2__Oxoglutarate" stoichiometry="1" />
          <speciesReference constant="true" species="M_D__Lysine" stoichiometry="1" />
        </listOfReactants>
        <listOfProducts>
          <speciesReference constant="true" species="M_6__Amino__2__oxohexanoate" stoichiometry="1" />
          <speciesReference constant="true" species="M_D__Glutamate" stoichiometry="1" />
        </listOfProducts>
      </reaction>
      <reaction fast="false" id="R_R0077" name="D-alanineaminotransferase" reversible="true" fbc:lowerFluxBound="cobra_default_lb" fbc:upperFluxBound="cobra_default_ub">
        <listOfReactants>
          <speciesReference constant="true" species="M_D__Phenylalanine" stoichiometry="1" />
          <speciesReference constant="true" species="M_2__Oxoglutarate" stoichiometry="1" />
        </listOfReactants>
        <listOfProducts>
          <speciesReference constant="true" species="M_D__Glutamate" stoichiometry="1" />
          <speciesReference constant="true" species="M_Phenylpyruvate" stoichiometry="1" />
        </listOfProducts>
      </reaction>
      <reaction fast="false" id="R_R0078" name="dihydrolipoamidesuccinyltransferase" reversible="true" fbc:lowerFluxBound="cobra_default_lb" fbc:upperFluxBound="cobra_default_ub">
        <listOfReactants>
          <speciesReference constant="true" species="M_Glutaryl__CoA" stoichiometry="1" />
          <speciesReference constant="true" species="M_Dihydrolipoamide" stoichiometry="1" />
        </listOfReactants>
        <listOfProducts>
          <speciesReference constant="true" species="M_CoA" stoichiometry="1" />
          <speciesReference constant="true" species="M_S__Glutaryldihydrolipoamide" stoichiometry="1" />
        </listOfProducts>
      </reaction>
      <reaction fast="false" id="R_R0079" name="glycinedehydrogenase(decarboxylating)" reversible="false" fbc:lowerFluxBound="cobra_0_bound" fbc:upperFluxBound="cobra_default_ub">
        <listOfReactants>
          <speciesReference constant="true" species="M_Glycine" stoichiometry="1" />
          <speciesReference constant="true" species="M_Lipoylprotein" stoichiometry="1" />
        </listOfReactants>
        <listOfProducts>
          <speciesReference constant="true" species="M_S__Aminomethyldihydrolipoylprotein" stoichiometry="1" />
          <speciesReference constant="true" species="M_CO2" stoichiometry="1" />
        </listOfProducts>
      </reaction>
      <reaction fast="false" id="R_R0080" name="adenylosuccinatesynthase" reversible="true" fbc:lowerFluxBound="cobra_default_lb" fbc:upperFluxBound="cobra_default_ub">
        <listOfReactants>
          <speciesReference constant="true" species="M_L__Aspartate" stoichiometry="1" />
          <speciesReference constant="true" species="M_GTP" stoichiometry="1" />
          <speciesReference constant="true" species="M_IMP" stoichiometry="1" />
        </listOfReactants>
        <listOfProducts>
          <speciesReference constant="true" species="M_N6___LPAREN_1_COMMA_2__Dicarboxyethyl_RPAREN___AMP" stoichiometry="1" />
          <speciesReference constant="true" species="M_Orthophosphate" stoichiometry="1" />
          <speciesReference constant="true" species="M_GDP" stoichiometry="1" />
        </listOfProducts>
      </reaction>
      <reaction fast="false" id="R_R0081" name="dipeptidase" reversible="false" fbc:lowerFluxBound="cobra_0_bound" fbc:upperFluxBound="cobra_default_ub">
        <listOfReactants>
          <speciesReference constant="true" species="M_H2O" stoichiometry="1" />
          <speciesReference constant="true" species="M_Homocarnosine" stoichiometry="1" />
        </listOfReactants>
        <listOfProducts>
          <speciesReference constant="true" species="M_4__Aminobutanoate" stoichiometry="1" />
          <speciesReference constant="true" species="M_L__Histidine" stoichiometry="1" />
        </listOfProducts>
      </reaction>
      <reaction fast="false" id="R_R0082" name="putative cystathioninebeta-lyase" reversible="false" fbc:lowerFluxBound="cobra_0_bound" fbc:upperFluxBound="cobra_default_ub">
        <listOfReactants>
          <speciesReference constant="true" species="M_NH3" stoichiometry="1" />
          <speciesReference constant="true" species="M_Hydrogen_sulfide" stoichiometry="1" />
          <speciesReference constant="true" species="M_Pyruvate" stoichiometry="1" />
        </listOfReactants>
        <listOfProducts>
          <speciesReference constant="true" species="M_L__Cysteine" stoichiometry="1" />
          <speciesReference constant="true" species="M_H2O" stoichiometry="1" />
        </listOfProducts>
      </reaction>
      <reaction fast="false" id="R_R0083" name="tryptophan synthase" reversible="true" fbc:lowerFluxBound="cobra_default_lb" fbc:upperFluxBound="cobra_default_ub">
        <listOfReactants>
          <speciesReference constant="true" species="M_Indoleglycerol_phosphate" stoichiometry="1" />
        </listOfReactants>
        <listOfProducts>
          <speciesReference constant="true" species="M__LPAREN_2R_RPAREN___2__Hydroxy__3___LPAREN_phosphonooxy_RPAREN___propanal" stoichiometry="1" />
          <speciesReference constant="true" species="M_Indole" stoichiometry="1" />
        </listOfProducts>
      </reaction>
      <reaction fast="false" id="R_R0084" name="putative pyrroline-5-carboxylatereductase" reversible="false" fbc:lowerFluxBound="cobra_0_bound" fbc:upperFluxBound="cobra_default_ub">
        <listOfReactants>
          <speciesReference constant="true" species="M_NADH" stoichiometry="1" />
          <speciesReference constant="true" species="M_H" stoichiometry="1" />
          <speciesReference constant="true" species="M_L__1__Pyrroline__3__hydroxy__5__carboxylate" stoichiometry="1" />
        </listOfReactants>
        <listOfProducts>
          <speciesReference constant="true" species="M_NAD" stoichiometry="1" />
          <speciesReference constant="true" species="M_trans__4__Hydroxy__L__proline" stoichiometry="1" />
        </listOfProducts>
      </reaction>
      <reaction fast="false" id="R_R0085" name="1-pyrroline-5-carboxylatedehydrogenase" reversible="false" fbc:lowerFluxBound="cobra_0_bound" fbc:upperFluxBound="cobra_default_ub">
        <listOfReactants>
          <speciesReference constant="true" species="M_NADP" stoichiometry="1" />
          <speciesReference constant="true" species="M_H2O" stoichiometry="2" />
          <speciesReference constant="true" species="M_L__1__Pyrroline__3__hydroxy__5__carboxylate" stoichiometry="1" />
        </listOfReactants>
        <listOfProducts>
          <speciesReference constant="true" species="M_NADPH" stoichiometry="1" />
          <speciesReference constant="true" species="M_H" stoichiometry="1" />
          <speciesReference constant="true" species="M_L__erythro__4__Hydroxyglutamate" stoichiometry="1" />
        </listOfProducts>
      </reaction>
      <reaction fast="false" id="R_R0086" name="putative pyrroline-5-carboxylatereductase" reversible="false" fbc:lowerFluxBound="cobra_0_bound" fbc:upperFluxBound="cobra_default_ub">
        <listOfReactants>
          <speciesReference constant="true" species="M_NADPH" stoichiometry="1" />
          <speciesReference constant="true" species="M_H" stoichiometry="1" />
          <speciesReference constant="true" species="M_L__1__Pyrroline__3__hydroxy__5__carboxylate" stoichiometry="1" />
        </listOfReactants>
        <listOfProducts>
          <speciesReference constant="true" species="M_NADP" stoichiometry="1" />
          <speciesReference constant="true" species="M_trans__4__Hydroxy__L__proline" stoichiometry="1" />
        </listOfProducts>
      </reaction>
      <reaction fast="false" id="R_R0087" name="putative threoninealdolase" reversible="true" fbc:lowerFluxBound="cobra_default_lb" fbc:upperFluxBound="cobra_default_ub">
        <listOfReactants>
          <speciesReference constant="true" species="M_L__Allothreonine" stoichiometry="1" />
        </listOfReactants>
        <listOfProducts>
          <speciesReference constant="true" species="M_Glycine" stoichiometry="1" />
          <speciesReference constant="true" species="M_Acetaldehyde" stoichiometry="1" />
        </listOfProducts>
      </reaction>
      <reaction fast="false" id="R_R0088" name="argininedeiminase" reversible="false" fbc:lowerFluxBound="cobra_0_bound" fbc:upperFluxBound="cobra_default_ub">
        <listOfReactants>
          <speciesReference constant="true" species="M_H2O" stoichiometry="1" />
          <speciesReference constant="true" species="M_L__Arginine" stoichiometry="1" />
        </listOfReactants>
        <listOfProducts>
          <speciesReference constant="true" species="M_NH3" stoichiometry="1" />
          <speciesReference constant="true" species="M_L__Citrulline" stoichiometry="1" />
        </listOfProducts>
      </reaction>
      <reaction fast="false" id="R_R0089" name="arginase" reversible="false" fbc:lowerFluxBound="cobra_0_bound" fbc:upperFluxBound="cobra_default_ub">
        <listOfReactants>
          <speciesReference constant="true" species="M_H2O" stoichiometry="1" />
          <speciesReference constant="true" species="M_L__Arginine" stoichiometry="1" />
        </listOfReactants>
        <listOfProducts>
          <speciesReference constant="true" species="M_Urea" stoichiometry="1" />
          <speciesReference constant="true" species="M_L__Ornithine" stoichiometry="1" />
        </listOfProducts>
      </reaction>
      <reaction fast="false" id="R_R0090" name="prephenatedehydratase" reversible="false" fbc:lowerFluxBound="cobra_0_bound" fbc:upperFluxBound="cobra_default_ub">
        <listOfReactants>
          <speciesReference constant="true" species="M_L__Arogenate" stoichiometry="1" />
        </listOfReactants>
        <listOfProducts>
          <speciesReference constant="true" species="M_L__Phenylalanine" stoichiometry="1" />
          <speciesReference constant="true" species="M_H2O" stoichiometry="1" />
          <speciesReference constant="true" species="M_CO2" stoichiometry="1" />
        </listOfProducts>
      </reaction>
      <reaction fast="false" id="R_R0091" name="L-asparaginase" reversible="false" fbc:lowerFluxBound="cobra_0_bound" fbc:upperFluxBound="cobra_default_ub">
        <listOfReactants>
          <speciesReference constant="true" species="M_L__Asparagine" stoichiometry="1" />
          <speciesReference constant="true" species="M_H2O" stoichiometry="1" />
        </listOfReactants>
        <listOfProducts>
          <speciesReference constant="true" species="M_NH3" stoichiometry="1" />
          <speciesReference constant="true" species="M_L__Aspartate" stoichiometry="1" />
        </listOfProducts>
      </reaction>
      <reaction fast="false" id="R_R0092" name="aspartate transaminase" reversible="true" fbc:lowerFluxBound="cobra_default_lb" fbc:upperFluxBound="cobra_default_ub">
        <listOfReactants>
          <speciesReference constant="true" species="M_L__Aspartate" stoichiometry="1" />
          <speciesReference constant="true" species="M_2__Oxoglutarate" stoichiometry="1" />
        </listOfReactants>
        <listOfProducts>
          <speciesReference constant="true" species="M_Oxaloacetate" stoichiometry="1" />
          <speciesReference constant="true" species="M_L__Glutamate" stoichiometry="1" />
        </listOfProducts>
      </reaction>
      <reaction fast="false" id="R_R0093" name="aspartate1-decarboxylase" reversible="false" fbc:lowerFluxBound="cobra_0_bound" fbc:upperFluxBound="cobra_default_ub">
        <listOfReactants>
          <speciesReference constant="true" species="M_L__Aspartate" stoichiometry="1" />
        </listOfReactants>
        <listOfProducts>
          <speciesReference constant="true" species="M_beta__Alanine" stoichiometry="1" />
          <speciesReference constant="true" species="M_CO2" stoichiometry="1" />
        </listOfProducts>
      </reaction>
      <reaction fast="false" id="R_R0094" name="dihydrodipicolinate synthase" reversible="false" fbc:lowerFluxBound="cobra_0_bound" fbc:upperFluxBound="cobra_default_ub">
        <listOfReactants>
          <speciesReference constant="true" species="M_L__Aspartate_4__semialdehyde" stoichiometry="1" />
          <speciesReference constant="true" species="M_Pyruvate" stoichiometry="1" />
        </listOfReactants>
        <listOfProducts>
          <speciesReference constant="true" species="M_2_COMMA_3__Dihydrodipicolinate" stoichiometry="1" />
          <speciesReference constant="true" species="M_H2O" stoichiometry="2" />
        </listOfProducts>
      </reaction>
      <reaction fast="false" id="R_R0095" name="putative cystathioninebeta-lyase" reversible="false" fbc:lowerFluxBound="cobra_0_bound" fbc:upperFluxBound="cobra_default_ub">
        <listOfReactants>
          <speciesReference constant="true" species="M_L__Cystathionine" stoichiometry="1" />
          <speciesReference constant="true" species="M_H2O" stoichiometry="1" />
        </listOfReactants>
        <listOfProducts>
          <speciesReference constant="true" species="M_NH3" stoichiometry="1" />
          <speciesReference constant="true" species="M_L__Homocysteine" stoichiometry="1" />
          <speciesReference constant="true" species="M_Pyruvate" stoichiometry="1" />
        </listOfProducts>
      </reaction>
      <reaction fast="false" id="R_R0096" name="putative cystathioninebeta-lyase" reversible="false" fbc:lowerFluxBound="cobra_0_bound" fbc:upperFluxBound="cobra_default_ub">
        <listOfReactants>
          <speciesReference constant="true" species="M_L__Cystine" stoichiometry="1" />
          <speciesReference constant="true" species="M_H2O" stoichiometry="1" />
        </listOfReactants>
        <listOfProducts>
          <speciesReference constant="true" species="M_NH3" stoichiometry="1" />
          <speciesReference constant="true" species="M_Thiocysteine" stoichiometry="1" />
          <speciesReference constant="true" species="M_Pyruvate" stoichiometry="1" />
        </listOfProducts>
      </reaction>
      <reaction fast="false" id="R_R0097" name="1-pyrroline-5-carboxylatedehydrogenase" reversible="true" fbc:lowerFluxBound="cobra_default_lb" fbc:upperFluxBound="cobra_default_ub">
        <listOfReactants>
          <speciesReference constant="true" species="M_NAD" stoichiometry="1" />
          <speciesReference constant="true" species="M_L__erythro__4__Hydroxyglutamate" stoichiometry="1" />
        </listOfReactants>
        <listOfProducts>
          <speciesReference constant="true" species="M_L__4__Hydroxyglutamate_semialdehyde" stoichiometry="1" />
          <speciesReference constant="true" species="M_H" stoichiometry="1" />
          <speciesReference constant="true" species="M_H2O" stoichiometry="1" />
          <speciesReference constant="true" species="M_NADH" stoichiometry="1" />
        </listOfProducts>
      </reaction>
      <reaction fast="false" id="R_R0098" name="NAD-specificglutamatedehydrogenase" reversible="true" fbc:lowerFluxBound="cobra_default_lb" fbc:upperFluxBound="cobra_default_ub">
        <listOfReactants>
          <speciesReference constant="true" species="M_NAD" stoichiometry="1" />
          <speciesReference constant="true" species="M_L__Glutamate" stoichiometry="1" />
          <speciesReference constant="true" species="M_H2O" stoichiometry="1" />
        </listOfReactants>
        <listOfProducts>
          <speciesReference constant="true" species="M_NH3" stoichiometry="1" />
          <speciesReference constant="true" species="M_NADH" stoichiometry="1" />
          <speciesReference constant="true" species="M_H" stoichiometry="1" />
          <speciesReference constant="true" species="M_2__Oxoglutarate" stoichiometry="1" />
        </listOfProducts>
      </reaction>
      <reaction fast="false" id="R_R0099" name="glutamateracemase" reversible="true" fbc:lowerFluxBound="cobra_default_lb" fbc:upperFluxBound="cobra_default_ub">
        <listOfReactants>
          <speciesReference constant="true" species="M_L__Glutamate" stoichiometry="1" />
        </listOfReactants>
        <listOfProducts>
          <speciesReference constant="true" species="M_D__Glutamate" stoichiometry="1" />
        </listOfProducts>
      </reaction>
      <reaction fast="false" id="R_R0100" name="1-pyrroline-5-carboxylatedehydrogenase" reversible="true" fbc:lowerFluxBound="cobra_default_lb" fbc:upperFluxBound="cobra_default_ub">
        <listOfReactants>
          <speciesReference constant="true" species="M_NAD" stoichiometry="1" />
          <speciesReference constant="true" species="M_H2O" stoichiometry="1" />
          <speciesReference constant="true" species="M_L__Glutamate_5__semialdehyde" stoichiometry="1" />
        </listOfReactants>
        <listOfProducts>
          <speciesReference constant="true" species="M_NADH" stoichiometry="1" />
          <speciesReference constant="true" species="M_H" stoichiometry="1" />
          <speciesReference constant="true" species="M_L__Glutamate" stoichiometry="1" />
        </listOfProducts>
      </reaction>
      <reaction fast="false" id="R_R0101" name="phosphoribosylpyrophosphateamidotransferasePurF" reversible="false" fbc:lowerFluxBound="cobra_0_bound" fbc:upperFluxBound="cobra_default_ub">
        <listOfReactants>
          <speciesReference constant="true" species="M_H2O" stoichiometry="1" />
          <speciesReference constant="true" species="M_L__Glutamine" stoichiometry="1" />
          <speciesReference constant="true" species="M_5__Phospho__D__ribose_1__diphosphate" stoichiometry="1" />
        </listOfReactants>
        <listOfProducts>
          <speciesReference constant="true" species="M_Pyrophosphate" stoichiometry="1" />
          <speciesReference constant="true" species="M_L__Glutamate" stoichiometry="1" />
          <speciesReference constant="true" species="M_5__Phosphoribosylamine" stoichiometry="1" />
        </listOfProducts>
      </reaction>
      <reaction fast="false" id="R_R0102" name="RNAmethyltransferase homolog" reversible="false" fbc:lowerFluxBound="cobra_0_bound" fbc:upperFluxBound="cobra_default_ub">
        <listOfReactants>
          <speciesReference constant="true" species="M_S__Adenosyl__L__methionine" stoichiometry="1" />
          <speciesReference constant="true" species="M_L__Histidine" stoichiometry="1" />
        </listOfReactants>
        <listOfProducts>
          <speciesReference constant="true" species="M_S__Adenosyl__L__homocysteine" stoichiometry="1" />
          <speciesReference constant="true" species="M_N_LPAREN_pai_RPAREN___Methyl__L__histidine" stoichiometry="1" />
        </listOfProducts>
      </reaction>
      <reaction fast="false" id="R_R0103" name="putative histidinoldehydrogenase" reversible="false" fbc:lowerFluxBound="cobra_0_bound" fbc:upperFluxBound="cobra_default_ub">
        <listOfReactants>
          <speciesReference constant="true" species="M_NAD" stoichiometry="2" />
          <speciesReference constant="true" species="M_L__Histidinol" stoichiometry="1" />
          <speciesReference constant="true" species="M_H2O" stoichiometry="1" />
        </listOfReactants>
        <listOfProducts>
          <speciesReference constant="true" species="M_NADH" stoichiometry="2" />
          <speciesReference constant="true" species="M_H" stoichiometry="2" />
          <speciesReference constant="true" species="M_L__Histidine" stoichiometry="1" />
        </listOfProducts>
      </reaction>
      <reaction fast="false" id="R_R0104" name="hypothetical DNA polymerase / putative histidinol phosphatase" reversible="false" fbc:lowerFluxBound="cobra_0_bound" fbc:upperFluxBound="cobra_default_ub">
        <listOfReactants>
          <speciesReference constant="true" species="M_L__Histidinol_phosphate" stoichiometry="1" />
          <speciesReference constant="true" species="M_H2O" stoichiometry="1" />
        </listOfReactants>
        <listOfProducts>
          <speciesReference constant="true" species="M_L__Histidinol" stoichiometry="1" />
          <speciesReference constant="true" species="M_Orthophosphate" stoichiometry="1" />
        </listOfProducts>
      </reaction>
      <reaction fast="false" id="R_R0105" name="homoserine dehydrogenase" reversible="true" fbc:lowerFluxBound="cobra_default_lb" fbc:upperFluxBound="cobra_default_ub">
        <listOfReactants>
          <speciesReference constant="true" species="M_NADP" stoichiometry="1" />
          <speciesReference constant="true" species="M_L__Homoserine" stoichiometry="1" />
        </listOfReactants>
        <listOfProducts>
          <speciesReference constant="true" species="M_NADPH" stoichiometry="1" />
          <speciesReference constant="true" species="M_H" stoichiometry="1" />
          <speciesReference constant="true" species="M_L__Aspartate_4__semialdehyde" stoichiometry="1" />
        </listOfProducts>
      </reaction>
      <reaction fast="false" id="R_R0106" name="branched-chainaminoacidaminotransferase" reversible="true" fbc:lowerFluxBound="cobra_default_lb" fbc:upperFluxBound="cobra_default_ub">
        <listOfReactants>
          <speciesReference constant="true" species="M_L__Isoleucine" stoichiometry="1" />
          <speciesReference constant="true" species="M_2__Oxoglutarate" stoichiometry="1" />
        </listOfReactants>
        <listOfProducts>
          <speciesReference constant="true" species="M_L__Glutamate" stoichiometry="1" />
          <speciesReference constant="true" species="M__LPAREN_R_RPAREN___2__Oxo__3__methylpentanoate" stoichiometry="1" />
        </listOfProducts>
      </reaction>
      <reaction fast="false" id="R_R0107" name="diaminopimelate epimerase" reversible="true" fbc:lowerFluxBound="cobra_default_lb" fbc:upperFluxBound="cobra_default_ub">
        <listOfReactants>
          <speciesReference constant="true" species="M_LL__2_COMMA_6__Diaminoheptanedioate" stoichiometry="1" />
        </listOfReactants>
        <listOfProducts>
          <speciesReference constant="true" species="M_meso__2_COMMA_6__Diaminoheptanedioate" stoichiometry="1" />
        </listOfProducts>
      </reaction>
      <reaction fast="false" id="R_R0108" name="branched-chainaminoacidaminotransferase" reversible="true" fbc:lowerFluxBound="cobra_default_lb" fbc:upperFluxBound="cobra_default_ub">
        <listOfReactants>
          <speciesReference constant="true" species="M_L__Leucine" stoichiometry="1" />
          <speciesReference constant="true" species="M_2__Oxoglutarate" stoichiometry="1" />
        </listOfReactants>
        <listOfProducts>
          <speciesReference constant="true" species="M_4__Methyl__2__oxopentanoate" stoichiometry="1" />
          <speciesReference constant="true" species="M_L__Glutamate" stoichiometry="1" />
        </listOfProducts>
      </reaction>
      <reaction fast="false" id="R_R0109" name="hypothetical protein,similartoN-acetyltransferase" reversible="false" fbc:lowerFluxBound="cobra_0_bound" fbc:upperFluxBound="cobra_default_ub">
        <listOfReactants>
          <speciesReference constant="true" species="M_Acetyl__CoA" stoichiometry="1" />
          <speciesReference constant="true" species="M_L__Lysine" stoichiometry="1" />
        </listOfReactants>
        <listOfProducts>
          <speciesReference constant="true" species="M_N6__Acetyl__L__lysine" stoichiometry="1" />
          <speciesReference constant="true" species="M_CoA" stoichiometry="1" />
        </listOfProducts>
      </reaction>
      <reaction fast="false" id="R_R0110" name="ornithineaminotransferase" reversible="true" fbc:lowerFluxBound="cobra_default_lb" fbc:upperFluxBound="cobra_default_ub">
        <listOfReactants>
          <speciesReference constant="true" species="M_2__Oxoglutarate" stoichiometry="1" />
          <speciesReference constant="true" species="M_L__Ornithine" stoichiometry="1" />
        </listOfReactants>
        <listOfProducts>
          <speciesReference constant="true" species="M_L__Glutamate" stoichiometry="1" />
          <speciesReference constant="true" species="M_L__Glutamate_5__semialdehyde" stoichiometry="1" />
        </listOfProducts>
      </reaction>
      <reaction fast="false" id="R_R0111" name="putative ornithinecyclodeaminase" reversible="true" fbc:lowerFluxBound="cobra_default_lb" fbc:upperFluxBound="cobra_default_ub">
        <listOfReactants>
          <speciesReference constant="true" species="M_L__Ornithine" stoichiometry="1" />
        </listOfReactants>
        <listOfProducts>
          <speciesReference constant="true" species="M_NH3" stoichiometry="1" />
          <speciesReference constant="true" species="M_L__Proline" stoichiometry="1" />
        </listOfProducts>
      </reaction>
      <reaction fast="false" id="R_R0112" name="Proline dehydrogenase superfamily" reversible="false" fbc:lowerFluxBound="cobra_0_bound" fbc:upperFluxBound="cobra_default_ub">
        <listOfReactants>
          <speciesReference constant="true" species="M_FAD" stoichiometry="1" />
          <speciesReference constant="true" species="M_H2O" stoichiometry="1" />
          <speciesReference constant="true" species="M_L__Proline" stoichiometry="1" />
        </listOfReactants>
        <listOfProducts>
          <speciesReference constant="true" species="M_FADH2" stoichiometry="1" />
          <speciesReference constant="true" species="M__LPAREN_S_RPAREN___1__Pyrroline__5__carboxylate" stoichiometry="1" />
        </listOfProducts>
      </reaction>
      <reaction fast="false" id="R_R0113" name="serineO-acetyltransferase" reversible="true" fbc:lowerFluxBound="cobra_default_lb" fbc:upperFluxBound="cobra_default_ub">
        <listOfReactants>
          <speciesReference constant="true" species="M_Acetyl__CoA" stoichiometry="1" />
          <speciesReference constant="true" species="M_L__Serine" stoichiometry="1" />
        </listOfReactants>
        <listOfProducts>
          <speciesReference constant="true" species="M_O__Acetyl__L__serine" stoichiometry="1" />
          <speciesReference constant="true" species="M_CoA" stoichiometry="1" />
        </listOfProducts>
      </reaction>
      <reaction fast="false" id="R_R0114" name="tryptophane synthase" reversible="true" fbc:lowerFluxBound="cobra_default_lb" fbc:upperFluxBound="cobra_default_ub">
        <listOfReactants>
          <speciesReference constant="true" species="M_L__Serine" stoichiometry="1" />
          <speciesReference constant="true" species="M_Indole" stoichiometry="1" />
        </listOfReactants>
        <listOfProducts>
          <speciesReference constant="true" species="M_L__Tryptophane" stoichiometry="1" />
          <speciesReference constant="true" species="M_H2O" stoichiometry="1" />
        </listOfProducts>
      </reaction>
      <reaction fast="false" id="R_R0115" name="tryptophan synthase" reversible="true" fbc:lowerFluxBound="cobra_default_lb" fbc:upperFluxBound="cobra_default_ub">
        <listOfReactants>
          <speciesReference constant="true" species="M_L__Serine" stoichiometry="1" />
          <speciesReference constant="true" species="M_Indoleglycerol_phosphate" stoichiometry="1" />
        </listOfReactants>
        <listOfProducts>
          <speciesReference constant="true" species="M_L__Tryptophane" stoichiometry="1" />
          <speciesReference constant="true" species="M_H2O" stoichiometry="1" />
          <speciesReference constant="true" species="M__LPAREN_2R_RPAREN___2__Hydroxy__3___LPAREN_phosphonooxy_RPAREN___propanal" stoichiometry="1" />
        </listOfProducts>
      </reaction>
      <reaction fast="false" id="R_R0116" name="thereoninedehydratase" reversible="true" fbc:lowerFluxBound="cobra_default_lb" fbc:upperFluxBound="cobra_default_ub">
        <listOfReactants>
          <speciesReference constant="true" species="M_L__Serine" stoichiometry="1" />
        </listOfReactants>
        <listOfProducts>
          <speciesReference constant="true" species="M_NH3" stoichiometry="1" />
          <speciesReference constant="true" species="M_Pyruvate" stoichiometry="1" />
        </listOfProducts>
      </reaction>
      <reaction fast="false" id="R_R0117" name="putative L-serinedehydratase" reversible="false" fbc:lowerFluxBound="cobra_0_bound" fbc:upperFluxBound="cobra_default_ub">
        <listOfReactants>
          <speciesReference constant="true" species="M_L__Serine" stoichiometry="1" />
        </listOfReactants>
        <listOfProducts>
          <speciesReference constant="true" species="M_2__Aminoacrylate" stoichiometry="1" />
          <speciesReference constant="true" species="M_H2O" stoichiometry="1" />
        </listOfProducts>
      </reaction>
      <reaction fast="false" id="R_R0118" name="sorbitol dehydrogenase" reversible="false" fbc:lowerFluxBound="cobra_0_bound" fbc:upperFluxBound="cobra_default_ub">
        <listOfReactants>
          <speciesReference constant="true" species="M_NAD" stoichiometry="1" />
          <speciesReference constant="true" species="M_L__Threonine" stoichiometry="1" />
        </listOfReactants>
        <listOfProducts>
          <speciesReference constant="true" species="M_NADH" stoichiometry="1" />
          <speciesReference constant="true" species="M_H" stoichiometry="1" />
          <speciesReference constant="true" species="M_L__2__Amino__3__oxobutanoate" stoichiometry="1" />
        </listOfProducts>
      </reaction>
      <reaction fast="false" id="R_R0119" name="putative threoninealdolase" reversible="true" fbc:lowerFluxBound="cobra_default_lb" fbc:upperFluxBound="cobra_default_ub">
        <listOfReactants>
          <speciesReference constant="true" species="M_L__Threonine" stoichiometry="1" />
        </listOfReactants>
        <listOfProducts>
          <speciesReference constant="true" species="M_Glycine" stoichiometry="1" />
          <speciesReference constant="true" species="M_Acetaldehyde" stoichiometry="1" />
        </listOfProducts>
      </reaction>
      <reaction fast="false" id="R_R0120" name="thereoninedehydratase" reversible="false" fbc:lowerFluxBound="cobra_0_bound" fbc:upperFluxBound="cobra_default_ub">
        <listOfReactants>
          <speciesReference constant="true" species="M_L__Threonine" stoichiometry="1" />
        </listOfReactants>
        <listOfProducts>
          <speciesReference constant="true" species="M_NH3" stoichiometry="1" />
          <speciesReference constant="true" species="M_2__Oxobutanoate" stoichiometry="1" />
        </listOfProducts>
      </reaction>
      <reaction fast="false" id="R_R0121" name="diaminopimelatedecarboxylase" reversible="false" fbc:lowerFluxBound="cobra_0_bound" fbc:upperFluxBound="cobra_default_ub">
        <listOfReactants>
          <speciesReference constant="true" species="M_meso__2_COMMA_6__Diaminoheptanedioate" stoichiometry="1" />
        </listOfReactants>
        <listOfProducts>
          <speciesReference constant="true" species="M_CO2" stoichiometry="1" />
          <speciesReference constant="true" species="M_L__Lysine" stoichiometry="1" />
        </listOfProducts>
      </reaction>
      <reaction fast="false" id="R_R0122" name="capsularpolysaccharidesynthesisenzymeCap8O" reversible="false" fbc:lowerFluxBound="cobra_0_bound" fbc:upperFluxBound="cobra_default_ub">
        <listOfReactants>
          <speciesReference constant="true" species="M_Methylglyoxal" stoichiometry="1" />
          <speciesReference constant="true" species="M_NADH" stoichiometry="1" />
          <speciesReference constant="true" species="M_H" stoichiometry="1" />
        </listOfReactants>
        <listOfProducts>
          <speciesReference constant="true" species="M_NAD" stoichiometry="1" />
          <speciesReference constant="true" species="M_Hydroxyacetone" stoichiometry="1" />
        </listOfProducts>
      </reaction>
      <reaction fast="false" id="R_R0123" name="capsularpolysaccharidesynthesisenzymeCap8O" reversible="false" fbc:lowerFluxBound="cobra_0_bound" fbc:upperFluxBound="cobra_default_ub">
        <listOfReactants>
          <speciesReference constant="true" species="M_Methylglyoxal" stoichiometry="1" />
          <speciesReference constant="true" species="M_NADPH" stoichiometry="1" />
          <speciesReference constant="true" species="M_H" stoichiometry="1" />
        </listOfReactants>
        <listOfProducts>
          <speciesReference constant="true" species="M_NADP" stoichiometry="1" />
          <speciesReference constant="true" species="M_Hydroxyacetone" stoichiometry="1" />
        </listOfProducts>
      </reaction>
      <reaction fast="false" id="R_R0124" name="amidotransferasehisH" reversible="false" fbc:lowerFluxBound="cobra_0_bound" fbc:upperFluxBound="cobra_default_ub">
        <listOfReactants>
          <speciesReference constant="true" species="M_N___LPAREN_5'__Phospho__D__1'__ribulosylformimino_RPAREN___5__amino__1___LPAREN_5''__phospho__D__ribosyl_RPAREN___4__imidazolecarboxamide" stoichiometry="1" />
        </listOfReactants>
        <listOfProducts>
          <speciesReference constant="true" species="M_1___LPAREN_5'__Phosphoribosyl_RPAREN___5__amino__4__imidazolecarboxamide" stoichiometry="1" />
          <speciesReference constant="true" species="M_D__erythro__1___LPAREN_Imidazol__4__yl_RPAREN_glycerol_3__phosphate" stoichiometry="1" />
        </listOfProducts>
      </reaction>
      <reaction fast="false" id="R_R0125" name="phosphoriborylanthranilateisomerase" reversible="true" fbc:lowerFluxBound="cobra_default_lb" fbc:upperFluxBound="cobra_default_ub">
        <listOfReactants>
          <speciesReference constant="true" species="M_N___LPAREN_5__Phospho__D__ribosyl_RPAREN_anthranilate" stoichiometry="1" />
        </listOfReactants>
        <listOfProducts>
          <speciesReference constant="true" species="M_1___LPAREN_2__Carboxyphenylamino_RPAREN___1'__deoxy__D__ribulose_5'__phosphate" stoichiometry="1" />
        </listOfProducts>
      </reaction>
      <reaction fast="false" id="R_R0126" name="argininosuccinatelyase" reversible="true" fbc:lowerFluxBound="cobra_default_lb" fbc:upperFluxBound="cobra_default_ub">
        <listOfReactants>
          <speciesReference constant="true" species="M_N___LPAREN_L__Arginino_RPAREN_succinate" stoichiometry="1" />
        </listOfReactants>
        <listOfProducts>
          <speciesReference constant="true" species="M_Fumarate" stoichiometry="1" />
          <speciesReference constant="true" species="M_L__Arginine" stoichiometry="1" />
        </listOfProducts>
      </reaction>
      <reaction fast="false" id="R_R0127" name="1-pyrroline-5-carboxylatedehydrogenase" reversible="true" fbc:lowerFluxBound="cobra_default_lb" fbc:upperFluxBound="cobra_default_ub">
        <listOfReactants>
          <speciesReference constant="true" species="M_NAD" stoichiometry="1" />
          <speciesReference constant="true" species="M_N2__Succinyl__L__glutamate_5__semialdehyde" stoichiometry="1" />
          <speciesReference constant="true" species="M_H2O" stoichiometry="1" />
        </listOfReactants>
        <listOfProducts>
          <speciesReference constant="true" species="M_NADH" stoichiometry="1" />
          <speciesReference constant="true" species="M_N2__Succinyl__L__glutamate" stoichiometry="1" />
          <speciesReference constant="true" species="M_H" stoichiometry="1" />
        </listOfProducts>
      </reaction>
      <reaction fast="false" id="R_R0128" name="ornithineaminotransferase" reversible="true" fbc:lowerFluxBound="cobra_default_lb" fbc:upperFluxBound="cobra_default_ub">
        <listOfReactants>
          <speciesReference constant="true" species="M_N2__Succinyl__L__ornithine" stoichiometry="1" />
          <speciesReference constant="true" species="M_2__Oxoglutarate" stoichiometry="1" />
        </listOfReactants>
        <listOfProducts>
          <speciesReference constant="true" species="M_N2__Succinyl__L__glutamate_5__semialdehyde" stoichiometry="1" />
          <speciesReference constant="true" species="M_L__Glutamate" stoichiometry="1" />
        </listOfProducts>
      </reaction>
      <reaction fast="false" id="R_R0129" name="His C homolog" reversible="false" fbc:lowerFluxBound="cobra_0_bound" fbc:upperFluxBound="cobra_default_ub">
        <listOfReactants>
          <speciesReference constant="true" species="M_N__Acetyl__L__2__amino__6__oxopimelate" stoichiometry="1" />
          <speciesReference constant="true" species="M_L__Glutamate" stoichiometry="1" />
        </listOfReactants>
        <listOfProducts>
          <speciesReference constant="true" species="M_2__Oxoglutarate" stoichiometry="1" />
          <speciesReference constant="true" species="M_N6__Acetyl__LL__2_COMMA_6__diaminoheptanedioate" stoichiometry="1" />
        </listOfProducts>
      </reaction>
      <reaction fast="false" id="R_R0130" name="N-acetylglutamategamma-semialdehydedehydrogenase" reversible="true" fbc:lowerFluxBound="cobra_default_lb" fbc:upperFluxBound="cobra_default_ub">
        <listOfReactants>
          <speciesReference constant="true" species="M_NADP" stoichiometry="1" />
          <speciesReference constant="true" species="M_N__Acetyl__L__glutamate_5__semialdehyde" stoichiometry="1" />
          <speciesReference constant="true" species="M_Orthophosphate" stoichiometry="1" />
        </listOfReactants>
        <listOfProducts>
          <speciesReference constant="true" species="M_N__Acetyl__L__glutamate_5__phosphate" stoichiometry="1" />
          <speciesReference constant="true" species="M_H" stoichiometry="1" />
          <speciesReference constant="true" species="M_NADPH" stoichiometry="1" />
        </listOfProducts>
      </reaction>
      <reaction fast="false" id="R_R0131" name="acetylornithineaminotransferase" reversible="true" fbc:lowerFluxBound="cobra_default_lb" fbc:upperFluxBound="cobra_default_ub">
        <listOfReactants>
          <speciesReference constant="true" species="M_2__Oxoglutarate" stoichiometry="1" />
          <speciesReference constant="true" species="M_N__Acetylornithine" stoichiometry="1" />
        </listOfReactants>
        <listOfProducts>
          <speciesReference constant="true" species="M_N__Acetyl__L__glutamate_5__semialdehyde" stoichiometry="1" />
          <speciesReference constant="true" species="M_L__Glutamate" stoichiometry="1" />
        </listOfProducts>
      </reaction>
      <reaction fast="false" id="R_R0132" name="glutamateN-acetyltransferase" reversible="true" fbc:lowerFluxBound="cobra_default_lb" fbc:upperFluxBound="cobra_default_ub">
        <listOfReactants>
          <speciesReference constant="true" species="M_L__Glutamate" stoichiometry="1" />
          <speciesReference constant="true" species="M_N__Acetylornithine" stoichiometry="1" />
        </listOfReactants>
        <listOfProducts>
          <speciesReference constant="true" species="M_N__Acetyl__L__glutamate" stoichiometry="1" />
          <speciesReference constant="true" species="M_L__Ornithine" stoichiometry="1" />
        </listOfProducts>
      </reaction>
      <reaction fast="false" id="R_R0133" name="hypothetical protein,similartoformiminoglutamase" reversible="false" fbc:lowerFluxBound="cobra_0_bound" fbc:upperFluxBound="cobra_default_ub">
        <listOfReactants>
          <speciesReference constant="true" species="M_H2O" stoichiometry="1" />
          <speciesReference constant="true" species="M_N__Formimino__L__glutamate" stoichiometry="1" />
        </listOfReactants>
        <listOfProducts>
          <speciesReference constant="true" species="M_Formamide" stoichiometry="1" />
          <speciesReference constant="true" species="M_L__Glutamate" stoichiometry="1" />
        </listOfProducts>
      </reaction>
      <reaction fast="false" id="R_R0134" name="RNAmethyltransferase homolog" reversible="false" fbc:lowerFluxBound="cobra_0_bound" fbc:upperFluxBound="cobra_default_ub">
        <listOfReactants>
          <speciesReference constant="true" species="M_S__Adenosyl__L__methionine" stoichiometry="1" />
          <speciesReference constant="true" species="M_N__Methyltyramine" stoichiometry="1" />
        </listOfReactants>
        <listOfProducts>
          <speciesReference constant="true" species="M_S__Adenosyl__L__homocysteine" stoichiometry="1" />
          <speciesReference constant="true" species="M_Hordenine" stoichiometry="1" />
        </listOfProducts>
      </reaction>
      <reaction fast="false" id="R_R0135" name="N-succinyl diaminopimelate aminotransferase" reversible="true" fbc:lowerFluxBound="cobra_default_lb" fbc:upperFluxBound="cobra_default_ub">
        <listOfReactants>
          <speciesReference constant="true" species="M_L__Glutamate" stoichiometry="1" />
          <speciesReference constant="true" species="M_N__Succinyl__2__L__amino__6__oxoheptanedioate" stoichiometry="1" />
        </listOfReactants>
        <listOfProducts>
          <speciesReference constant="true" species="M_2__Oxoglutarate" stoichiometry="1" />
          <speciesReference constant="true" species="M_N__Succinyl__LL__2_COMMA_6__diaminoheptanedioate" stoichiometry="1" />
        </listOfProducts>
      </reaction>
      <reaction fast="false" id="R_R0136" name="Xaa-His dipeptidase homolog" reversible="false" fbc:lowerFluxBound="cobra_0_bound" fbc:upperFluxBound="cobra_default_ub">
        <listOfReactants>
          <speciesReference constant="true" species="M_H2O" stoichiometry="1" />
          <speciesReference constant="true" species="M_N__Succinyl__LL__2_COMMA_6__diaminoheptanedioate" stoichiometry="1" />
        </listOfReactants>
        <listOfProducts>
          <speciesReference constant="true" species="M_LL__2_COMMA_6__Diaminoheptanedioate" stoichiometry="1" />
          <speciesReference constant="true" species="M_Succinate" stoichiometry="1" />
        </listOfProducts>
      </reaction>
      <reaction fast="false" id="R_R0137" name="threoninesynthase" reversible="false" fbc:lowerFluxBound="cobra_0_bound" fbc:upperFluxBound="cobra_default_ub">
        <listOfReactants>
          <speciesReference constant="true" species="M_O__Phospho__L__homoserine" stoichiometry="1" />
          <speciesReference constant="true" species="M_H2O" stoichiometry="1" />
        </listOfReactants>
        <listOfProducts>
          <speciesReference constant="true" species="M_L__Threonine" stoichiometry="1" />
          <speciesReference constant="true" species="M_Orthophosphate" stoichiometry="1" />
        </listOfProducts>
      </reaction>
      <reaction fast="false" id="R_R0138" name="D-alanineaminotransferase" reversible="false" fbc:lowerFluxBound="cobra_0_bound" fbc:upperFluxBound="cobra_default_ub">
        <listOfReactants>
          <speciesReference constant="true" species="M_L__erythro__4__Hydroxyglutamate" stoichiometry="1" />
          <speciesReference constant="true" species="M_Oxaloacetate" stoichiometry="1" />
        </listOfReactants>
        <listOfProducts>
          <speciesReference constant="true" species="M_D__Aspartate" stoichiometry="1" />
          <speciesReference constant="true" species="M_D__4__Hydroxy__2__oxoglutarate" stoichiometry="1" />
        </listOfProducts>
      </reaction>
      <reaction fast="false" id="R_R0139" name="branched-chainalpha-ketoaciddehydrogenaseE2" reversible="false" fbc:lowerFluxBound="cobra_0_bound" fbc:upperFluxBound="cobra_default_ub">
        <listOfReactants>
          <speciesReference constant="true" species="M_Glycine" stoichiometry="1" />
          <speciesReference constant="true" species="M_Phenylacetyl__CoA" stoichiometry="1" />
        </listOfReactants>
        <listOfProducts>
          <speciesReference constant="true" species="M_Phenylacetylglycine" stoichiometry="1" />
          <speciesReference constant="true" species="M_CoA" stoichiometry="1" />
        </listOfProducts>
      </reaction>
      <reaction fast="false" id="R_R0140" name="phospho-2-dehydro-3-deoxyheptonate aldo" reversible="false" fbc:lowerFluxBound="cobra_0_bound" fbc:upperFluxBound="cobra_default_ub">
        <listOfReactants>
          <speciesReference constant="true" species="M_Phosphoenolpyruvate" stoichiometry="1" />
          <speciesReference constant="true" species="M_H2O" stoichiometry="1" />
          <speciesReference constant="true" species="M_D__Erythrose_4__phosphate" stoichiometry="1" />
        </listOfReactants>
        <listOfProducts>
          <speciesReference constant="true" species="M_Orthophosphate" stoichiometry="1" />
          <speciesReference constant="true" species="M_2__Dehydro__3__deoxy__D__arabino__heptonate_7__phosphate" stoichiometry="1" />
        </listOfProducts>
      </reaction>
      <reaction fast="false" id="R_R0141" name="3-phosphoshikimate1-carboxyvinyltransferase" reversible="true" fbc:lowerFluxBound="cobra_default_lb" fbc:upperFluxBound="cobra_default_ub">
        <listOfReactants>
          <speciesReference constant="true" species="M_Phosphoenolpyruvate" stoichiometry="1" />
          <speciesReference constant="true" species="M_Shikimate_3__phosphate" stoichiometry="1" />
        </listOfReactants>
        <listOfProducts>
          <speciesReference constant="true" species="M_Orthophosphate" stoichiometry="1" />
          <speciesReference constant="true" species="M_5__O___LPAREN_1__Carboxyvinyl_RPAREN___3__phosphoshikimate" stoichiometry="1" />
        </listOfProducts>
      </reaction>
      <reaction fast="false" id="R_R0142" name="histidinebiosynthesisbifunctionalproteinHisIE" reversible="false" fbc:lowerFluxBound="cobra_0_bound" fbc:upperFluxBound="cobra_default_ub">
        <listOfReactants>
          <speciesReference constant="true" species="M_H2O" stoichiometry="1" />
          <speciesReference constant="true" species="M_Phosphoribosyl__AMP" stoichiometry="1" />
        </listOfReactants>
        <listOfProducts>
          <speciesReference constant="true" species="M_5___LPAREN_5__Phospho__D__ribosylaminoformimino_RPAREN___1___LPAREN_5__phosphoribosyl_RPAREN___imidazole__4__carboxamide" stoichiometry="1" />
        </listOfProducts>
      </reaction>
      <reaction fast="false" id="R_R0143" name="histidinebiosynthesisbifunctionalproteinHisIE" reversible="false" fbc:lowerFluxBound="cobra_0_bound" fbc:upperFluxBound="cobra_default_ub">
        <listOfReactants>
          <speciesReference constant="true" species="M_H2O" stoichiometry="1" />
          <speciesReference constant="true" species="M_Phosphoribosyl__ATP" stoichiometry="1" />
        </listOfReactants>
        <listOfProducts>
          <speciesReference constant="true" species="M_Pyrophosphate" stoichiometry="1" />
          <speciesReference constant="true" species="M_Phosphoribosyl__AMP" stoichiometry="1" />
        </listOfProducts>
      </reaction>
      <reaction fast="false" id="R_R0144" name="ATPphosphoribosyltransferase" reversible="true" fbc:lowerFluxBound="cobra_default_lb" fbc:upperFluxBound="cobra_default_ub">
        <listOfReactants>
          <speciesReference constant="true" species="M_Pyrophosphate" stoichiometry="1" />
          <speciesReference constant="true" species="M_Phosphoribosyl__ATP" stoichiometry="1" />
        </listOfReactants>
        <listOfProducts>
          <speciesReference constant="true" species="M_ATP" stoichiometry="1" />
          <speciesReference constant="true" species="M_5__Phospho__D__ribose_1__diphosphate" stoichiometry="1" />
        </listOfProducts>
      </reaction>
      <reaction fast="false" id="R_R0145" name="prephenatedehydrogenase" reversible="true" fbc:lowerFluxBound="cobra_default_lb" fbc:upperFluxBound="cobra_default_ub">
        <listOfReactants>
          <speciesReference constant="true" species="M_NAD" stoichiometry="1" />
          <speciesReference constant="true" species="M_Prephenate" stoichiometry="1" />
        </listOfReactants>
        <listOfProducts>
          <speciesReference constant="true" species="M_NADH" stoichiometry="1" />
          <speciesReference constant="true" species="M_H" stoichiometry="1" />
          <speciesReference constant="true" species="M_CO2" stoichiometry="1" />
          <speciesReference constant="true" species="M_3___LPAREN_4__Hydroxyphenyl_RPAREN_pyruvate" stoichiometry="1" />
        </listOfProducts>
      </reaction>
      <reaction fast="false" id="R_R0146" name="prephenate dehydratase" reversible="true" fbc:lowerFluxBound="cobra_default_lb" fbc:upperFluxBound="cobra_default_ub">
        <listOfReactants>
          <speciesReference constant="true" species="M_Prephenate" stoichiometry="1" />
        </listOfReactants>
        <listOfProducts>
          <speciesReference constant="true" species="M_H2O" stoichiometry="1" />
          <speciesReference constant="true" species="M_CO2" stoichiometry="1" />
          <speciesReference constant="true" species="M_Phenylpyruvate" stoichiometry="1" />
        </listOfProducts>
      </reaction>
      <reaction fast="false" id="R_R0147" name="amine oxidase, flavin-containing superfamily" reversible="false" fbc:lowerFluxBound="cobra_0_bound" fbc:upperFluxBound="cobra_default_ub">
        <listOfReactants>
          <speciesReference constant="true" species="M_Oxygen" stoichiometry="1" />
          <speciesReference constant="true" species="M_Putrescine" stoichiometry="1" />
          <speciesReference constant="true" species="M_H2O" stoichiometry="1" />
        </listOfReactants>
        <listOfProducts>
          <speciesReference constant="true" species="M_NH3" stoichiometry="1" />
          <speciesReference constant="true" species="M_4__Aminobutanal" stoichiometry="1" />
          <speciesReference constant="true" species="M_H2O2" stoichiometry="1" />
        </listOfProducts>
      </reaction>
      <reaction fast="false" id="R_R0148" name="branched-chainalpha-ketoaciddehydrogenaseE2" reversible="false" fbc:lowerFluxBound="cobra_0_bound" fbc:upperFluxBound="cobra_default_ub">
        <listOfReactants>
          <speciesReference constant="true" species="M_S___LPAREN_2__Methylbutanoyl_RPAREN___dihydrolipoamide" stoichiometry="1" />
          <speciesReference constant="true" species="M_CoA" stoichiometry="1" />
        </listOfReactants>
        <listOfProducts>
          <speciesReference constant="true" species="M_2__Methylbutanoyl__CoA" stoichiometry="1" />
          <speciesReference constant="true" species="M_Dihydrolipoamide" stoichiometry="1" />
        </listOfProducts>
      </reaction>
      <reaction fast="false" id="R_R0149" name="branched-chainalpha-ketoaciddehydrogenaseE2" reversible="false" fbc:lowerFluxBound="cobra_0_bound" fbc:upperFluxBound="cobra_default_ub">
        <listOfReactants>
          <speciesReference constant="true" species="M_S___LPAREN_2__Methylpropanoyl_RPAREN___dihydrolipoamide" stoichiometry="1" />
          <speciesReference constant="true" species="M_CoA" stoichiometry="1" />
        </listOfReactants>
        <listOfProducts>
          <speciesReference constant="true" species="M_Dihydrolipoamide" stoichiometry="1" />
          <speciesReference constant="true" species="M_2__Methylpropanoyl__CoA" stoichiometry="1" />
        </listOfProducts>
      </reaction>
      <reaction fast="false" id="R_R0150" name="branched-chainalpha-ketoaciddehydrogenaseE2" reversible="false" fbc:lowerFluxBound="cobra_0_bound" fbc:upperFluxBound="cobra_default_ub">
        <listOfReactants>
          <speciesReference constant="true" species="M_S___LPAREN_3__Methylbutanoyl_RPAREN___dihydrolipoamide" stoichiometry="1" />
          <speciesReference constant="true" species="M_CoA" stoichiometry="1" />
        </listOfReactants>
        <listOfProducts>
          <speciesReference constant="true" species="M_3__Methylbutanoyl__CoA" stoichiometry="1" />
          <speciesReference constant="true" species="M_Dihydrolipoamide" stoichiometry="1" />
        </listOfProducts>
      </reaction>
      <reaction fast="false" id="R_R0151" name="5'-methylthioadenosine nucleosidase / S-adenosylhomocysteine nucleosidase" reversible="true" fbc:lowerFluxBound="cobra_default_lb" fbc:upperFluxBound="cobra_default_ub">
        <listOfReactants>
          <speciesReference constant="true" species="M_S__Adenosyl__L__homocysteine" stoichiometry="1" />
          <speciesReference constant="true" species="M_H2O" stoichiometry="1" />
        </listOfReactants>
        <listOfProducts>
          <speciesReference constant="true" species="M_Adenine" stoichiometry="1" />
          <speciesReference constant="true" species="M_S__Ribosyl__L__homocysteine" stoichiometry="1" />
        </listOfProducts>
      </reaction>
      <reaction fast="false" id="R_R0152" name="homocysteine S-methyltransferase" reversible="false" fbc:lowerFluxBound="cobra_0_bound" fbc:upperFluxBound="cobra_default_ub">
        <listOfReactants>
          <speciesReference constant="true" species="M_S__Adenosyl__L__methionine" stoichiometry="1" />
          <speciesReference constant="true" species="M_L__Homocysteine" stoichiometry="1" />
        </listOfReactants>
        <listOfProducts>
          <speciesReference constant="true" species="M_S__Adenosyl__L__homocysteine" stoichiometry="1" />
          <speciesReference constant="true" species="M_L__Methionine" stoichiometry="1" />
        </listOfProducts>
      </reaction>
      <reaction fast="false" id="R_R0153" name="tRNA (guanine-N1)-methyltransferase, tRNA (5-methylaminomethyl-2-thiouridylate)-methyltransferase" reversible="true" fbc:lowerFluxBound="cobra_default_lb" fbc:upperFluxBound="cobra_default_ub">
        <listOfReactants>
          <speciesReference constant="true" species="M_S__Adenosyl__L__methionine" stoichiometry="1" />
        </listOfReactants>
        <listOfProducts>
          <speciesReference constant="true" species="M_S__Adenosyl__L__homocysteine" stoichiometry="1" />
        </listOfProducts>
      </reaction>
      <reaction fast="false" id="R_R0154" name="shikimatedehydrogenease" reversible="true" fbc:lowerFluxBound="cobra_default_lb" fbc:upperFluxBound="cobra_default_ub">
        <listOfReactants>
          <speciesReference constant="true" species="M_NADP" stoichiometry="1" />
          <speciesReference constant="true" species="M_Shikimate" stoichiometry="1" />
        </listOfReactants>
        <listOfProducts>
          <speciesReference constant="true" species="M_NADPH" stoichiometry="1" />
          <speciesReference constant="true" species="M_H" stoichiometry="1" />
          <speciesReference constant="true" species="M_3__Dehydroshikimate" stoichiometry="1" />
        </listOfProducts>
      </reaction>
      <reaction fast="false" id="R_R0155" name="succinate-semialdehyde dehydrogenase" reversible="false" fbc:lowerFluxBound="cobra_0_bound" fbc:upperFluxBound="cobra_default_ub">
        <listOfReactants>
          <speciesReference constant="true" species="M_Succinate_semialdehyde" stoichiometry="1" />
          <speciesReference constant="true" species="M_NAD" stoichiometry="1" />
          <speciesReference constant="true" species="M_H2O" stoichiometry="1" />
        </listOfReactants>
        <listOfProducts>
          <speciesReference constant="true" species="M_NADH" stoichiometry="1" />
          <speciesReference constant="true" species="M_H" stoichiometry="1" />
          <speciesReference constant="true" species="M_Succinate" stoichiometry="1" />
        </listOfProducts>
      </reaction>
      <reaction fast="false" id="R_R0156" name="succinate-semialdehyde dehydrogenase" reversible="false" fbc:lowerFluxBound="cobra_0_bound" fbc:upperFluxBound="cobra_default_ub">
        <listOfReactants>
          <speciesReference constant="true" species="M_Succinate_semialdehyde" stoichiometry="1" />
          <speciesReference constant="true" species="M_NADP" stoichiometry="1" />
          <speciesReference constant="true" species="M_H2O" stoichiometry="1" />
        </listOfReactants>
        <listOfProducts>
          <speciesReference constant="true" species="M_NADPH" stoichiometry="1" />
          <speciesReference constant="true" species="M_H" stoichiometry="1" />
          <speciesReference constant="true" species="M_Succinate" stoichiometry="1" />
        </listOfProducts>
      </reaction>
      <reaction fast="false" id="R_R0157" name="tetrahydrodipicolinate acetyltransferase" reversible="false" fbc:lowerFluxBound="cobra_0_bound" fbc:upperFluxBound="cobra_default_ub">
        <listOfReactants>
          <speciesReference constant="true" species="M_H2O" stoichiometry="1" />
          <speciesReference constant="true" species="M_Succinyl__CoA" stoichiometry="1" />
          <speciesReference constant="true" species="M_2_COMMA_3_COMMA_4_COMMA_5__Tetrahydrodipicolinate" stoichiometry="1" />
        </listOfReactants>
        <listOfProducts>
          <speciesReference constant="true" species="M_CoA" stoichiometry="1" />
          <speciesReference constant="true" species="M_N__Succinyl__2__L__amino__6__oxoheptanedioate" stoichiometry="1" />
        </listOfProducts>
      </reaction>
      <reaction fast="false" id="R_R0158" name="1-pyrroline-5-carboxylatedehydrogenase" reversible="false" fbc:lowerFluxBound="cobra_0_bound" fbc:upperFluxBound="cobra_default_ub">
        <listOfReactants>
          <speciesReference constant="true" species="M_FAD" stoichiometry="1" />
          <speciesReference constant="true" species="M_trans__4__Hydroxy__L__proline" stoichiometry="1" />
        </listOfReactants>
        <listOfProducts>
          <speciesReference constant="true" species="M_FADH2" stoichiometry="1" />
          <speciesReference constant="true" species="M_L__1__Pyrroline__3__hydroxy__5__carboxylate" stoichiometry="1" />
        </listOfProducts>
      </reaction>
      <reaction fast="false" id="R_R0159" name="urease" reversible="false" fbc:lowerFluxBound="cobra_0_bound" fbc:upperFluxBound="cobra_default_ub">
        <listOfReactants>
          <speciesReference constant="true" species="M_Urea" stoichiometry="1" />
          <speciesReference constant="true" species="M_H2O" stoichiometry="1" />
        </listOfReactants>
        <listOfProducts>
          <speciesReference constant="true" species="M_NH3" stoichiometry="2" />
          <speciesReference constant="true" species="M_CO2" stoichiometry="1" />
        </listOfProducts>
      </reaction>
      <reaction fast="false" id="R_R0160" name="urocanatehydratase" reversible="false" fbc:lowerFluxBound="cobra_0_bound" fbc:upperFluxBound="cobra_default_ub">
        <listOfReactants>
          <speciesReference constant="true" species="M_Urocanate" stoichiometry="1" />
          <speciesReference constant="true" species="M_H2O" stoichiometry="1" />
        </listOfReactants>
        <listOfProducts>
          <speciesReference constant="true" species="M_4__Imidazolone__5__propanoate" stoichiometry="1" />
        </listOfProducts>
      </reaction>
      <reaction fast="false" id="R_R0161" name="RNAmethyltransferase homolog" reversible="false" fbc:lowerFluxBound="cobra_0_bound" fbc:upperFluxBound="cobra_default_ub">
        <listOfReactants>
          <speciesReference constant="true" species="M_Xanthurenic_acid" stoichiometry="1" />
        </listOfReactants>
        <listOfProducts>
          <speciesReference constant="true" species="M_8__Methoxykynurenate" stoichiometry="1" />
        </listOfProducts>
      </reaction>
      <reaction fast="false" id="R_R0162" name="glutamyl-tRNAsynthetase and glutamyl-tRNAreductase" reversible="false" fbc:lowerFluxBound="cobra_0_bound" fbc:upperFluxBound="cobra_default_ub">
        <listOfReactants>
          <speciesReference constant="true" species="M_ATP" stoichiometry="1" />
          <speciesReference constant="true" species="M_NADH" stoichiometry="1" />
          <speciesReference constant="true" species="M_H" stoichiometry="1" />
          <speciesReference constant="true" species="M_L__Glutamate" stoichiometry="1" />
        </listOfReactants>
        <listOfProducts>
          <speciesReference constant="true" species="M_NAD" stoichiometry="1" />
          <speciesReference constant="true" species="M__LPAREN_S_RPAREN___4__Amino__5__oxopentanoate" stoichiometry="1" />
          <speciesReference constant="true" species="M_Pyrophosphate" stoichiometry="1" />
          <speciesReference constant="true" species="M_H2O" stoichiometry="1" />
          <speciesReference constant="true" species="M_AMP" stoichiometry="1" />
        </listOfProducts>
      </reaction>
      <reaction fast="false" id="R_R0163" name="HisC homolog" reversible="true" fbc:lowerFluxBound="cobra_default_lb" fbc:upperFluxBound="cobra_default_ub">
        <listOfReactants>
          <speciesReference constant="true" species="M_3__Phosphonopyruvate" stoichiometry="1" />
          <speciesReference constant="true" species="M_L__Glutamate" stoichiometry="1" />
        </listOfReactants>
        <listOfProducts>
          <speciesReference constant="true" species="M_2__Oxoglutarate" stoichiometry="1" />
          <speciesReference constant="true" species="M_2__Amino__3__phosphonopropanoate" stoichiometry="1" />
        </listOfProducts>
      </reaction>
      <reaction fast="false" id="R_R0164" name="hypothetical protein,similar to soluble hydrogenase 42kD subunit or HisC homolog" reversible="false" fbc:lowerFluxBound="cobra_0_bound" fbc:upperFluxBound="cobra_default_ub">
        <listOfReactants>
          <speciesReference constant="true" species="M_H2O" stoichiometry="1" />
          <speciesReference constant="true" species="M_epsilon__Caprolactam" stoichiometry="1" />
        </listOfReactants>
        <listOfProducts>
          <speciesReference constant="true" species="M_6__Aminohexanoate" stoichiometry="1" />
        </listOfProducts>
      </reaction>
      <reaction fast="false" id="R_R0165" name="putative histidinol-phosphateaminotransferase" reversible="true" fbc:lowerFluxBound="cobra_default_lb" fbc:upperFluxBound="cobra_default_ub">
        <listOfReactants>
          <speciesReference constant="true" species="M_L__Histidinol_phosphate" stoichiometry="1" />
          <speciesReference constant="true" species="M_2__Oxoglutarate" stoichiometry="1" />
        </listOfReactants>
        <listOfProducts>
          <speciesReference constant="true" species="M_3___LPAREN_Imidazol__4__yl_RPAREN___2__oxopropyl_phosphate" stoichiometry="1" />
          <speciesReference constant="true" species="M_L__Glutamate" stoichiometry="1" />
        </listOfProducts>
      </reaction>
      <reaction fast="false" id="R_R0166" name="putativehistidinol-phosphateaminotransferase" reversible="true" fbc:lowerFluxBound="cobra_default_lb" fbc:upperFluxBound="cobra_default_ub">
        <listOfReactants>
          <speciesReference constant="true" species="M_L__Phenylalanine" stoichiometry="1" />
          <speciesReference constant="true" species="M_2__Oxoglutarate" stoichiometry="1" />
        </listOfReactants>
        <listOfProducts>
          <speciesReference constant="true" species="M_L__Glutamate" stoichiometry="1" />
          <speciesReference constant="true" species="M_Phenylpyruvate" stoichiometry="1" />
        </listOfProducts>
      </reaction>
      <reaction fast="false" id="R_R0167" name="putative histidinol-phosphatetransaminase" reversible="true" fbc:lowerFluxBound="cobra_default_lb" fbc:upperFluxBound="cobra_default_ub">
        <listOfReactants>
          <speciesReference constant="true" species="M_L__Tyrosine" stoichiometry="1" />
          <speciesReference constant="true" species="M_2__Oxoglutarate" stoichiometry="1" />
        </listOfReactants>
        <listOfProducts>
          <speciesReference constant="true" species="M_L__Glutamate" stoichiometry="1" />
          <speciesReference constant="true" species="M_3___LPAREN_4__Hydroxyphenyl_RPAREN_pyruvate" stoichiometry="1" />
        </listOfProducts>
      </reaction>
      <reaction fast="false" id="R_R0168" name="branched-chainalpha-ketoaciddehydrogenaseE2" reversible="false" fbc:lowerFluxBound="cobra_0_bound" fbc:upperFluxBound="cobra_default_ub">
        <listOfReactants>
          <speciesReference constant="true" species="M_Lipoamide" stoichiometry="1" />
          <speciesReference constant="true" species="M_3__Methyl__2__oxobutanoate" stoichiometry="1" />
        </listOfReactants>
        <listOfProducts>
          <speciesReference constant="true" species="M_S___LPAREN_2__Methylpropanoyl_RPAREN___dihydrolipoamide" stoichiometry="1" />
          <speciesReference constant="true" species="M_CO2" stoichiometry="1" />
        </listOfProducts>
      </reaction>
      <reaction fast="false" id="R_R0169" reversible="false" fbc:lowerFluxBound="cobra_0_bound" fbc:upperFluxBound="cobra_default_ub">
        <listOfReactants>
          <speciesReference constant="true" species="M_FAD" stoichiometry="7" />
          <speciesReference constant="true" species="M_NAD" stoichiometry="6" />
          <speciesReference constant="true" species="M_Hexadecanoyl__CoA" stoichiometry="1" />
          <speciesReference constant="true" species="M_H2O" stoichiometry="6" />
          <speciesReference constant="true" species="M_CoA" stoichiometry="6" />
        </listOfReactants>
        <listOfProducts>
          <speciesReference constant="true" species="M_Acetyl__CoA" stoichiometry="6" />
          <speciesReference constant="true" species="M_Crotonoyl__CoA" stoichiometry="1" />
          <speciesReference constant="true" species="M_H" stoichiometry="6" />
          <speciesReference constant="true" species="M_FADH2" stoichiometry="7" />
          <speciesReference constant="true" species="M_NADH" stoichiometry="6" />
        </listOfProducts>
      </reaction>
      <reaction fast="false" id="R_R0170" reversible="false" fbc:lowerFluxBound="cobra_0_bound" fbc:upperFluxBound="cobra_default_ub">
        <listOfReactants>
          <speciesReference constant="true" species="M_FAD" stoichiometry="7" />
          <speciesReference constant="true" species="M_NADP" stoichiometry="6" />
          <speciesReference constant="true" species="M_Hexadecanoyl__CoA" stoichiometry="1" />
          <speciesReference constant="true" species="M_H2O" stoichiometry="6" />
          <speciesReference constant="true" species="M_CoA" stoichiometry="6" />
        </listOfReactants>
        <listOfProducts>
          <speciesReference constant="true" species="M_Acetyl__CoA" stoichiometry="6" />
          <speciesReference constant="true" species="M_Crotonoyl__CoA" stoichiometry="1" />
          <speciesReference constant="true" species="M_NADPH" stoichiometry="6" />
          <speciesReference constant="true" species="M_H" stoichiometry="6" />
          <speciesReference constant="true" species="M_FADH2" stoichiometry="7" />
        </listOfProducts>
      </reaction>
      <reaction fast="false" id="R_R0171" name="aldehydedehydrogenase" reversible="false" fbc:lowerFluxBound="cobra_0_bound" fbc:upperFluxBound="cobra_default_ub">
        <listOfReactants>
          <speciesReference constant="true" species="M_NAD" stoichiometry="1" />
          <speciesReference constant="true" species="M__LPAREN_S_RPAREN___Methylmalonate_semialdehyde" stoichiometry="1" />
          <speciesReference constant="true" species="M_H2O" stoichiometry="1" />
        </listOfReactants>
        <listOfProducts>
          <speciesReference constant="true" species="M_NADH" stoichiometry="1" />
          <speciesReference constant="true" species="M_H" stoichiometry="1" />
          <speciesReference constant="true" species="M_Methylmalonate" stoichiometry="1" />
        </listOfProducts>
      </reaction>
      <reaction fast="false" id="R_R0172" name="aldehydedehydrogenase" reversible="false" fbc:lowerFluxBound="cobra_0_bound" fbc:upperFluxBound="cobra_default_ub">
        <listOfReactants>
          <speciesReference constant="true" species="M_NAD" stoichiometry="1" />
          <speciesReference constant="true" species="M_2__Propyn__1__al" stoichiometry="1" />
          <speciesReference constant="true" species="M_H2O" stoichiometry="1" />
        </listOfReactants>
        <listOfProducts>
          <speciesReference constant="true" species="M_NADH" stoichiometry="1" />
          <speciesReference constant="true" species="M_H" stoichiometry="1" />
          <speciesReference constant="true" species="M_Propynoate" stoichiometry="1" />
        </listOfProducts>
      </reaction>
      <reaction fast="false" id="R_R0173" name="aldehydedehydrogenase" reversible="false" fbc:lowerFluxBound="cobra_0_bound" fbc:upperFluxBound="cobra_default_ub">
        <listOfReactants>
          <speciesReference constant="true" species="M_NAD" stoichiometry="1" />
          <speciesReference constant="true" species="M_3alpha_COMMA_7alpha__Dihydroxy__5beta__cholestan__26__al" stoichiometry="1" />
          <speciesReference constant="true" species="M_H2O" stoichiometry="1" />
        </listOfReactants>
        <listOfProducts>
          <speciesReference constant="true" species="M_NADH" stoichiometry="1" />
          <speciesReference constant="true" species="M_H" stoichiometry="1" />
          <speciesReference constant="true" species="M_3alpha_COMMA_7alpha__Dihydroxy__5beta__cholestanate" stoichiometry="1" />
        </listOfProducts>
      </reaction>
      <reaction fast="false" id="R_R0174" name="aldehydedehydrogenase" reversible="false" fbc:lowerFluxBound="cobra_0_bound" fbc:upperFluxBound="cobra_default_ub">
        <listOfReactants>
          <speciesReference constant="true" species="M_NAD" stoichiometry="1" />
          <speciesReference constant="true" species="M_H2O" stoichiometry="1" />
          <speciesReference constant="true" species="M_3__Butyn__1__al" stoichiometry="1" />
        </listOfReactants>
        <listOfProducts>
          <speciesReference constant="true" species="M_NADH" stoichiometry="1" />
          <speciesReference constant="true" species="M_H" stoichiometry="1" />
          <speciesReference constant="true" species="M_3__Butynoate" stoichiometry="1" />
        </listOfProducts>
      </reaction>
      <reaction fast="false" id="R_R0175" name="aldehydedehydrogenase, aldehydedehydrogenase, simialr to aldehyde dehydrogenase" reversible="false" fbc:lowerFluxBound="cobra_0_bound" fbc:upperFluxBound="cobra_default_ub">
        <listOfReactants>
          <speciesReference constant="true" species="M_NAD" stoichiometry="1" />
          <speciesReference constant="true" species="M_H2O" stoichiometry="1" />
          <speciesReference constant="true" species="M_4__Aminobutanal" stoichiometry="1" />
        </listOfReactants>
        <listOfProducts>
          <speciesReference constant="true" species="M_NADH" stoichiometry="1" />
          <speciesReference constant="true" species="M_H" stoichiometry="1" />
          <speciesReference constant="true" species="M_4__Aminobutanoate" stoichiometry="1" />
        </listOfProducts>
      </reaction>
      <reaction fast="false" id="R_R0176" name="aldehydedehydrogenase" reversible="false" fbc:lowerFluxBound="cobra_0_bound" fbc:upperFluxBound="cobra_default_ub">
        <listOfReactants>
          <speciesReference constant="true" species="M_NAD" stoichiometry="1" />
          <speciesReference constant="true" species="M_H2O" stoichiometry="1" />
          <speciesReference constant="true" species="M_4__Trimethylammoniobutanal" stoichiometry="1" />
        </listOfReactants>
        <listOfProducts>
          <speciesReference constant="true" species="M_NADH" stoichiometry="1" />
          <speciesReference constant="true" species="M_H" stoichiometry="1" />
          <speciesReference constant="true" species="M_4__Trimethylammoniobutanoate" stoichiometry="1" />
        </listOfProducts>
      </reaction>
      <reaction fast="false" id="R_R0177" name="aldehydedehydrogenase" reversible="false" fbc:lowerFluxBound="cobra_0_bound" fbc:upperFluxBound="cobra_default_ub">
        <listOfReactants>
          <speciesReference constant="true" species="M_NAD" stoichiometry="1" />
          <speciesReference constant="true" species="M_5__Hydroxyindoleacetaldehyde" stoichiometry="1" />
          <speciesReference constant="true" species="M_H2O" stoichiometry="1" />
        </listOfReactants>
        <listOfProducts>
          <speciesReference constant="true" species="M_5__Hydroxyindoleacetate" stoichiometry="1" />
          <speciesReference constant="true" species="M_NADH" stoichiometry="1" />
          <speciesReference constant="true" species="M_H" stoichiometry="1" />
        </listOfProducts>
      </reaction>
      <reaction fast="false" id="R_R0178" name="aldehyde dehydrogenase" reversible="false" fbc:lowerFluxBound="cobra_0_bound" fbc:upperFluxBound="cobra_default_ub">
        <listOfReactants>
          <speciesReference constant="true" species="M_NAD" stoichiometry="1" />
          <speciesReference constant="true" species="M_Acetaldehyde" stoichiometry="1" />
          <speciesReference constant="true" species="M_H2O" stoichiometry="1" />
        </listOfReactants>
        <listOfProducts>
          <speciesReference constant="true" species="M_Acetate" stoichiometry="1" />
          <speciesReference constant="true" species="M_NADH" stoichiometry="1" />
          <speciesReference constant="true" species="M_H" stoichiometry="1" />
        </listOfProducts>
      </reaction>
      <reaction fast="false" id="R_R0179" name="aldehydedehydrogenase" reversible="false" fbc:lowerFluxBound="cobra_0_bound" fbc:upperFluxBound="cobra_default_ub">
        <listOfReactants>
          <speciesReference constant="true" species="M_NAD" stoichiometry="1" />
          <speciesReference constant="true" species="M_H2O" stoichiometry="1" />
          <speciesReference constant="true" species="M_beta__Aminopropion_aldehyde" stoichiometry="1" />
        </listOfReactants>
        <listOfProducts>
          <speciesReference constant="true" species="M_NADH" stoichiometry="1" />
          <speciesReference constant="true" species="M_beta__Alanine" stoichiometry="1" />
          <speciesReference constant="true" species="M_H" stoichiometry="1" />
        </listOfProducts>
      </reaction>
      <reaction fast="false" id="R_R0180" name="aldehydedehydrogenase" reversible="false" fbc:lowerFluxBound="cobra_0_bound" fbc:upperFluxBound="cobra_default_ub">
        <listOfReactants>
          <speciesReference constant="true" species="M_NAD" stoichiometry="1" />
          <speciesReference constant="true" species="M_Chloroacetaldehyde" stoichiometry="1" />
          <speciesReference constant="true" species="M_H2O" stoichiometry="1" />
        </listOfReactants>
        <listOfProducts>
          <speciesReference constant="true" species="M_NADH" stoichiometry="1" />
          <speciesReference constant="true" species="M_H" stoichiometry="1" />
          <speciesReference constant="true" species="M_Chloroacetic_acid" stoichiometry="1" />
        </listOfProducts>
      </reaction>
      <reaction fast="false" id="R_R0181" name="aldehydedehydrogenase" reversible="true" fbc:lowerFluxBound="cobra_default_lb" fbc:upperFluxBound="cobra_default_ub">
        <listOfReactants>
          <speciesReference constant="true" species="M_NAD" stoichiometry="1" />
          <speciesReference constant="true" species="M_H2O" stoichiometry="1" />
          <speciesReference constant="true" species="M_D__Glyceraldehyde" stoichiometry="1" />
        </listOfReactants>
        <listOfProducts>
          <speciesReference constant="true" species="M_NADH" stoichiometry="1" />
          <speciesReference constant="true" species="M_H" stoichiometry="1" />
          <speciesReference constant="true" species="M_D__Glycerate" stoichiometry="1" />
        </listOfProducts>
      </reaction>
      <reaction fast="false" id="R_R0182" name="aldehydedehydrogenase" reversible="true" fbc:lowerFluxBound="cobra_default_lb" fbc:upperFluxBound="cobra_default_ub">
        <listOfReactants>
          <speciesReference constant="true" species="M_NAD" stoichiometry="1" />
          <speciesReference constant="true" species="M_Imidazole__4__acetaldehyde" stoichiometry="1" />
          <speciesReference constant="true" species="M_H2O" stoichiometry="1" />
        </listOfReactants>
        <listOfProducts>
          <speciesReference constant="true" species="M_Imidazole__4__acetate" stoichiometry="1" />
          <speciesReference constant="true" species="M_NADH" stoichiometry="1" />
          <speciesReference constant="true" species="M_H" stoichiometry="1" />
        </listOfProducts>
      </reaction>
      <reaction fast="false" id="R_R0183" name="aldehydedehydrogenase" reversible="false" fbc:lowerFluxBound="cobra_0_bound" fbc:upperFluxBound="cobra_default_ub">
        <listOfReactants>
          <speciesReference constant="true" species="M_NAD" stoichiometry="1" />
          <speciesReference constant="true" species="M_Indole__3__acetaldehyde" stoichiometry="1" />
          <speciesReference constant="true" species="M_H2O" stoichiometry="1" />
        </listOfReactants>
        <listOfProducts>
          <speciesReference constant="true" species="M_NADH" stoichiometry="1" />
          <speciesReference constant="true" species="M_H" stoichiometry="1" />
          <speciesReference constant="true" species="M_Indole__3__acetate" stoichiometry="1" />
        </listOfProducts>
      </reaction>
      <reaction fast="false" id="R_R0184" name="aldehydedehydrogenase, aldehydedehydrogenase, simialr to aldehyde dehydrogenase" reversible="false" fbc:lowerFluxBound="cobra_0_bound" fbc:upperFluxBound="cobra_default_ub">
        <listOfReactants>
          <speciesReference constant="true" species="M_NAD" stoichiometry="1" />
          <speciesReference constant="true" species="M_H2O" stoichiometry="1" />
          <speciesReference constant="true" species="M_N4__Acetylaminobutanal" stoichiometry="1" />
        </listOfReactants>
        <listOfProducts>
          <speciesReference constant="true" species="M_NADH" stoichiometry="1" />
          <speciesReference constant="true" species="M_H" stoichiometry="1" />
          <speciesReference constant="true" species="M_4__Acetamidobutanoate" stoichiometry="1" />
        </listOfProducts>
      </reaction>
      <reaction fast="false" id="R_R0185" name="L-lactate dehydrogenase 1  (ldhA)" reversible="true" fbc:lowerFluxBound="cobra_default_lb" fbc:upperFluxBound="cobra_default_ub">
        <listOfReactants>
          <speciesReference constant="true" species="M_NAD" stoichiometry="1" />
          <speciesReference constant="true" species="M__LPAREN_S_RPAREN___Lactate" stoichiometry="1" />
        </listOfReactants>
        <listOfProducts>
          <speciesReference constant="true" species="M_NADH" stoichiometry="1" />
          <speciesReference constant="true" species="M_H" stoichiometry="1" />
          <speciesReference constant="true" species="M_Pyruvate" stoichiometry="1" />
        </listOfProducts>
      </reaction>
      <reaction fast="false" id="R_R0186" name="L-lactatedehydrogenase" reversible="false" fbc:lowerFluxBound="cobra_0_bound" fbc:upperFluxBound="cobra_default_ub">
        <listOfReactants>
          <speciesReference constant="true" species="M_NAD" stoichiometry="1" />
          <speciesReference constant="true" species="M_2__Hydroxybutyrate" stoichiometry="1" />
        </listOfReactants>
        <listOfProducts>
          <speciesReference constant="true" species="M_NADH" stoichiometry="1" />
          <speciesReference constant="true" species="M_H" stoichiometry="1" />
          <speciesReference constant="true" species="M_2__Oxobutanoate" stoichiometry="1" />
        </listOfProducts>
      </reaction>
      <reaction fast="false" id="R_R0187" name="enolase" reversible="true" fbc:lowerFluxBound="cobra_default_lb" fbc:upperFluxBound="cobra_default_ub">
        <listOfReactants>
          <speciesReference constant="true" species="M_3__Dehydroquinate" stoichiometry="1" />
        </listOfReactants>
        <listOfProducts>
          <speciesReference constant="true" species="M_3__Dehydroshikimate" stoichiometry="1" />
          <speciesReference constant="true" species="M_H2O" stoichiometry="1" />
        </listOfProducts>
      </reaction>
      <reaction fast="false" id="R_R0188" name="alcohol dehydrogenase / acetaldehyde dehydrogenase" reversible="true" fbc:lowerFluxBound="cobra_default_lb" fbc:upperFluxBound="cobra_default_ub">
        <listOfReactants>
          <speciesReference constant="true" species="M_NAD" stoichiometry="1" />
          <speciesReference constant="true" species="M_3_COMMA_4__Dihydroxyphenylethyleneglycol" stoichiometry="1" />
        </listOfReactants>
        <listOfProducts>
          <speciesReference constant="true" species="M_NADH" stoichiometry="1" />
          <speciesReference constant="true" species="M_H" stoichiometry="1" />
          <speciesReference constant="true" species="M_3_COMMA_4__Dihydroxymandelaldehyde" stoichiometry="1" />
        </listOfProducts>
      </reaction>
      <reaction fast="false" id="R_R0189" name="alcohol dehydrogenase / acetaldehyde dehydrogenase" reversible="false" fbc:lowerFluxBound="cobra_0_bound" fbc:upperFluxBound="cobra_default_ub">
        <listOfReactants>
          <speciesReference constant="true" species="M_NAD" stoichiometry="1" />
          <speciesReference constant="true" species="M_3alpha_COMMA_7alpha_COMMA_26__Trihydroxy__5beta__cholestane" stoichiometry="1" />
        </listOfReactants>
        <listOfProducts>
          <speciesReference constant="true" species="M_3alpha_COMMA_7alpha__Dihydroxy__5beta__cholestan__26__al" stoichiometry="1" />
          <speciesReference constant="true" species="M_NADH" stoichiometry="1" />
          <speciesReference constant="true" species="M_H" stoichiometry="1" />
        </listOfProducts>
      </reaction>
      <reaction fast="false" id="R_R0190" name="alcohol dehydrogenase/ acetaldehyde dehydrogenase" reversible="true" fbc:lowerFluxBound="cobra_default_lb" fbc:upperFluxBound="cobra_default_ub">
        <listOfReactants>
          <speciesReference constant="true" species="M_Ethanol" stoichiometry="1" />
          <speciesReference constant="true" species="M_NAD" stoichiometry="1" />
        </listOfReactants>
        <listOfProducts>
          <speciesReference constant="true" species="M_NADH" stoichiometry="1" />
          <speciesReference constant="true" species="M_H" stoichiometry="1" />
          <speciesReference constant="true" species="M_Acetaldehyde" stoichiometry="1" />
        </listOfProducts>
      </reaction>
      <reaction fast="false" id="R_R0191" name="alcohol dehydrogenase / acetaldehyde dehydrogenase" reversible="true" fbc:lowerFluxBound="cobra_default_lb" fbc:upperFluxBound="cobra_default_ub">
        <listOfReactants>
          <speciesReference constant="true" species="M_NAD" stoichiometry="1" />
          <speciesReference constant="true" species="M_Glycerol" stoichiometry="1" />
        </listOfReactants>
        <listOfProducts>
          <speciesReference constant="true" species="M_NADH" stoichiometry="1" />
          <speciesReference constant="true" species="M_H" stoichiometry="1" />
          <speciesReference constant="true" species="M_D__Glyceraldehyde" stoichiometry="1" />
        </listOfProducts>
      </reaction>
      <reaction fast="false" id="R_R0192" name="acetolactatesynthase" reversible="false" fbc:lowerFluxBound="cobra_0_bound" fbc:upperFluxBound="cobra_default_ub">
        <listOfReactants>
          <speciesReference constant="true" species="M_2___LPAREN_alpha__Hydroxyethyl_RPAREN_thiamine_diphosphate" stoichiometry="1" />
          <speciesReference constant="true" species="M_Pyruvate" stoichiometry="1" />
        </listOfReactants>
        <listOfProducts>
          <speciesReference constant="true" species="M_Thiamin_diphosphate" stoichiometry="1" />
          <speciesReference constant="true" species="M__LPAREN_S_RPAREN___2__Acetolactate" stoichiometry="1" />
        </listOfProducts>
      </reaction>
      <reaction fast="false" id="R_R0193" name="acetolactatesynthase" reversible="false" fbc:lowerFluxBound="cobra_0_bound" fbc:upperFluxBound="cobra_default_ub">
        <listOfReactants>
          <speciesReference constant="true" species="M_2__Oxobutanoate" stoichiometry="1" />
          <speciesReference constant="true" species="M_2___LPAREN_alpha__Hydroxyethyl_RPAREN_thiamine_diphosphate" stoichiometry="1" />
        </listOfReactants>
        <listOfProducts>
          <speciesReference constant="true" species="M_Thiamin_diphosphate" stoichiometry="1" />
          <speciesReference constant="true" species="M__LPAREN_S_RPAREN___2__Aceto__2__hydroxybutanoate" stoichiometry="1" />
        </listOfProducts>
      </reaction>
      <reaction fast="false" id="R_R0194" name="pyruvate dehydrogenase; acetolactatesynthase" reversible="false" fbc:lowerFluxBound="cobra_0_bound" fbc:upperFluxBound="cobra_default_ub">
        <listOfReactants>
          <speciesReference constant="true" species="M_Thiamin_diphosphate" stoichiometry="1" />
          <speciesReference constant="true" species="M_Pyruvate" stoichiometry="1" />
        </listOfReactants>
        <listOfProducts>
          <speciesReference constant="true" species="M_2___LPAREN_alpha__Hydroxyethyl_RPAREN_thiamine_diphosphate" stoichiometry="1" />
          <speciesReference constant="true" species="M_CO2" stoichiometry="1" />
        </listOfProducts>
      </reaction>
      <reaction fast="false" id="R_R0195" name="cystathioninegamma-synthase" reversible="true" fbc:lowerFluxBound="cobra_default_lb" fbc:upperFluxBound="cobra_default_ub">
        <listOfReactants>
          <speciesReference constant="true" species="M_O__Acetyl__L__homoserine" stoichiometry="1" />
          <speciesReference constant="true" species="M_L__Cysteine" stoichiometry="1" />
        </listOfReactants>
        <listOfProducts>
          <speciesReference constant="true" species="M_Acetate" stoichiometry="1" />
          <speciesReference constant="true" species="M_L__Cystathionine" stoichiometry="1" />
        </listOfProducts>
      </reaction>
      <reaction fast="false" id="R_R0196" name="cystathioninegamma-synthase" reversible="false" fbc:lowerFluxBound="cobra_0_bound" fbc:upperFluxBound="cobra_default_ub">
        <listOfReactants>
          <speciesReference constant="true" species="M_O__Acetyl__L__homoserine" stoichiometry="1" />
          <speciesReference constant="true" species="M_L__Selenocysteine" stoichiometry="1" />
        </listOfReactants>
        <listOfProducts>
          <speciesReference constant="true" species="M_Acetate" stoichiometry="1" />
          <speciesReference constant="true" species="M_L__Selenocystathionine" stoichiometry="1" />
        </listOfProducts>
      </reaction>
      <reaction fast="false" id="R_R0197" name="cysteinesynthase" reversible="false" fbc:lowerFluxBound="cobra_0_bound" fbc:upperFluxBound="cobra_default_ub">
        <listOfReactants>
          <speciesReference constant="true" species="M_Hydrogen_sulfide" stoichiometry="1" />
          <speciesReference constant="true" species="M_O__Acetyl__L__serine" stoichiometry="1" />
        </listOfReactants>
        <listOfProducts>
          <speciesReference constant="true" species="M_Acetate" stoichiometry="1" />
          <speciesReference constant="true" species="M_L__Cysteine" stoichiometry="1" />
        </listOfProducts>
      </reaction>
      <reaction fast="false" id="R_R0198" name="cysteinesynthase" reversible="false" fbc:lowerFluxBound="cobra_0_bound" fbc:upperFluxBound="cobra_default_ub">
        <listOfReactants>
          <speciesReference constant="true" species="M_Selenide" stoichiometry="1" />
          <speciesReference constant="true" species="M_O__Acetyl__L__serine" stoichiometry="1" />
        </listOfReactants>
        <listOfProducts>
          <speciesReference constant="true" species="M_Acetate" stoichiometry="1" />
          <speciesReference constant="true" species="M_L__Selenocysteine" stoichiometry="1" />
        </listOfProducts>
      </reaction>
      <reaction fast="false" id="R_R0199" name="cysteinesynthase" reversible="false" fbc:lowerFluxBound="cobra_0_bound" fbc:upperFluxBound="cobra_default_ub">
        <listOfReactants>
          <speciesReference constant="true" species="M_Thioredoxin" stoichiometry="1" />
          <speciesReference constant="true" species="M_H" stoichiometry="1" />
          <speciesReference constant="true" species="M_O__Acetyl__L__serine" stoichiometry="1" />
          <speciesReference constant="true" species="M_Thiosulfate" stoichiometry="1" />
        </listOfReactants>
        <listOfProducts>
          <speciesReference constant="true" species="M_Acetate" stoichiometry="1" />
          <speciesReference constant="true" species="M_Sulfite" stoichiometry="1" />
          <speciesReference constant="true" species="M_L__Cysteine" stoichiometry="1" />
          <speciesReference constant="true" species="M_Oxidized_thioredoxin" stoichiometry="1" />
        </listOfProducts>
      </reaction>
      <reaction fast="false" id="R_R0200" name="cysteinesynthase" reversible="false" fbc:lowerFluxBound="cobra_0_bound" fbc:upperFluxBound="cobra_default_ub">
        <listOfReactants>
          <speciesReference constant="true" species="M_O__Acetyl__L__serine" stoichiometry="1" />
          <speciesReference constant="true" species="M_Thiosulfate" stoichiometry="1" />
        </listOfReactants>
        <listOfProducts>
          <speciesReference constant="true" species="M_Acetate" stoichiometry="1" />
          <speciesReference constant="true" species="M_S__Sulfo__L__cysteine" stoichiometry="1" />
        </listOfProducts>
      </reaction>
      <reaction fast="false" id="R_R0201" name="cystathioninegamma-synthase" reversible="false" fbc:lowerFluxBound="cobra_0_bound" fbc:upperFluxBound="cobra_default_ub">
        <listOfReactants>
          <speciesReference constant="true" species="M_O__Phospho__L__homoserine" stoichiometry="1" />
          <speciesReference constant="true" species="M_L__Selenocysteine" stoichiometry="1" />
        </listOfReactants>
        <listOfProducts>
          <speciesReference constant="true" species="M_L__Selenocystathionine" stoichiometry="1" />
          <speciesReference constant="true" species="M_Orthophosphate" stoichiometry="1" />
        </listOfProducts>
      </reaction>
      <reaction fast="false" id="R_R0202" name="cystathioninegamma-synthase" reversible="true" fbc:lowerFluxBound="cobra_default_lb" fbc:upperFluxBound="cobra_default_ub">
        <listOfReactants>
          <speciesReference constant="true" species="M_O__Succinyl__L__homoserine" stoichiometry="1" />
          <speciesReference constant="true" species="M_H2O" stoichiometry="1" />
        </listOfReactants>
        <listOfProducts>
          <speciesReference constant="true" species="M_NH3" stoichiometry="1" />
          <speciesReference constant="true" species="M_2__Oxobutanoate" stoichiometry="1" />
          <speciesReference constant="true" species="M_Succinate" stoichiometry="1" />
        </listOfProducts>
      </reaction>
      <reaction fast="false" id="R_R0203" name="cystathioninegamma-synthase" reversible="true" fbc:lowerFluxBound="cobra_default_lb" fbc:upperFluxBound="cobra_default_ub">
        <listOfReactants>
          <speciesReference constant="true" species="M_L__Cysteine" stoichiometry="1" />
          <speciesReference constant="true" species="M_O__Succinyl__L__homoserine" stoichiometry="1" />
        </listOfReactants>
        <listOfProducts>
          <speciesReference constant="true" species="M_L__Cystathionine" stoichiometry="1" />
          <speciesReference constant="true" species="M_Succinate" stoichiometry="1" />
        </listOfProducts>
      </reaction>
      <reaction fast="false" id="R_R0204" name="cystathioninegamma-synthase" reversible="false" fbc:lowerFluxBound="cobra_0_bound" fbc:upperFluxBound="cobra_default_ub">
        <listOfReactants>
          <speciesReference constant="true" species="M_O__Succinyl__L__homoserine" stoichiometry="1" />
          <speciesReference constant="true" species="M_L__Selenocysteine" stoichiometry="1" />
        </listOfReactants>
        <listOfProducts>
          <speciesReference constant="true" species="M_L__Selenocystathionine" stoichiometry="1" />
          <speciesReference constant="true" species="M_Succinate" stoichiometry="1" />
        </listOfProducts>
      </reaction>
      <reaction fast="false" id="R_R0205" name="cystathioninegamma-synthase" reversible="true" fbc:lowerFluxBound="cobra_default_lb" fbc:upperFluxBound="cobra_default_ub">
        <listOfReactants>
          <speciesReference constant="true" species="M_Sulfide" stoichiometry="1" />
          <speciesReference constant="true" species="M_O__Succinyl__L__homoserine" stoichiometry="1" />
        </listOfReactants>
        <listOfProducts>
          <speciesReference constant="true" species="M_L__Homocysteine" stoichiometry="1" />
          <speciesReference constant="true" species="M_Succinate" stoichiometry="1" />
        </listOfProducts>
      </reaction>
      <reaction fast="false" id="R_R0206" name="carbamatekinase" reversible="false" fbc:lowerFluxBound="cobra_0_bound" fbc:upperFluxBound="cobra_default_ub">
        <listOfReactants>
          <speciesReference constant="true" species="M_ATP" stoichiometry="1" />
          <speciesReference constant="true" species="M_Carbamate" stoichiometry="1" />
        </listOfReactants>
        <listOfProducts>
          <speciesReference constant="true" species="M_ADP" stoichiometry="1" />
          <speciesReference constant="true" species="M_Carbamoyl_phosphate" stoichiometry="1" />
        </listOfProducts>
      </reaction>
      <reaction fast="false" id="R_R0207" name="carbamatekinase" reversible="true" fbc:lowerFluxBound="cobra_default_lb" fbc:upperFluxBound="cobra_default_ub">
        <listOfReactants>
          <speciesReference constant="true" species="M_ATP" stoichiometry="1" />
          <speciesReference constant="true" species="M_NH3" stoichiometry="1" />
          <speciesReference constant="true" species="M_CO2" stoichiometry="1" />
        </listOfReactants>
        <listOfProducts>
          <speciesReference constant="true" species="M_Carbamoyl_phosphate" stoichiometry="1" />
          <speciesReference constant="true" species="M_ADP" stoichiometry="1" />
        </listOfProducts>
      </reaction>
      <reaction fast="false" id="R_R0208" name="alanineracemase" reversible="true" fbc:lowerFluxBound="cobra_default_lb" fbc:upperFluxBound="cobra_default_ub">
        <listOfReactants>
          <speciesReference constant="true" species="M_L__Alanine" stoichiometry="1" />
        </listOfReactants>
        <listOfProducts>
          <speciesReference constant="true" species="M_D__Alanine" stoichiometry="1" />
        </listOfProducts>
      </reaction>
      <reaction fast="false" id="R_R0209" name="putative 3-hydroxyacyl-CoAdehydrogenase" reversible="false" fbc:lowerFluxBound="cobra_0_bound" fbc:upperFluxBound="cobra_default_ub">
        <listOfReactants>
          <speciesReference constant="true" species="M_NAD" stoichiometry="1" />
          <speciesReference constant="true" species="M__LPAREN_Hydroxymethylphenyl_RPAREN_succinyl__CoA" stoichiometry="1" />
        </listOfReactants>
        <listOfProducts>
          <speciesReference constant="true" species="M_NADH" stoichiometry="1" />
          <speciesReference constant="true" species="M_H" stoichiometry="1" />
          <speciesReference constant="true" species="M_Benzoylsuccinyl__CoA" stoichiometry="1" />
        </listOfProducts>
      </reaction>
      <reaction fast="false" id="R_R0210" name="putative 3-hydroxyacyl-CoAdehydrogenase" reversible="false" fbc:lowerFluxBound="cobra_0_bound" fbc:upperFluxBound="cobra_default_ub">
        <listOfReactants>
          <speciesReference constant="true" species="M__LPAREN_Hydroxymethylphenyl_RPAREN_succinyl__CoA" stoichiometry="1" />
          <speciesReference constant="true" species="M_NADP" stoichiometry="1" />
        </listOfReactants>
        <listOfProducts>
          <speciesReference constant="true" species="M_NADPH" stoichiometry="1" />
          <speciesReference constant="true" species="M_H" stoichiometry="1" />
          <speciesReference constant="true" species="M_Benzoylsuccinyl__CoA" stoichiometry="1" />
        </listOfProducts>
      </reaction>
      <reaction fast="false" id="R_R0211" name="capsularpolysaccharidesynthesisenzymeCap8O" reversible="false" fbc:lowerFluxBound="cobra_0_bound" fbc:upperFluxBound="cobra_default_ub">
        <listOfReactants>
          <speciesReference constant="true" species="M_NAD" stoichiometry="1" />
          <speciesReference constant="true" species="M_2__Hydroxycyclohexane__1__carboxyl__CoA" stoichiometry="1" />
        </listOfReactants>
        <listOfProducts>
          <speciesReference constant="true" species="M_NADH" stoichiometry="1" />
          <speciesReference constant="true" species="M_H" stoichiometry="1" />
          <speciesReference constant="true" species="M_2__Ketocyclohexane__1__carboxyl__CoA" stoichiometry="1" />
        </listOfProducts>
      </reaction>
      <reaction fast="false" id="R_R0212" name="capsularpolysaccharidesynthesisenzymeCap8O" reversible="false" fbc:lowerFluxBound="cobra_0_bound" fbc:upperFluxBound="cobra_default_ub">
        <listOfReactants>
          <speciesReference constant="true" species="M_NADP" stoichiometry="1" />
          <speciesReference constant="true" species="M_2__Hydroxycyclohexane__1__carboxyl__CoA" stoichiometry="1" />
        </listOfReactants>
        <listOfProducts>
          <speciesReference constant="true" species="M_NADPH" stoichiometry="1" />
          <speciesReference constant="true" species="M_H" stoichiometry="1" />
          <speciesReference constant="true" species="M_2__Ketocyclohexane__1__carboxyl__CoA" stoichiometry="1" />
        </listOfProducts>
      </reaction>
      <reaction fast="false" id="R_R0213" name="branched-chainalpha-ketoaciddehydrogenaseE2" reversible="false" fbc:lowerFluxBound="cobra_0_bound" fbc:upperFluxBound="cobra_default_ub">
        <listOfReactants>
          <speciesReference constant="true" species="M_3__Oxopimeloyl__CoA" stoichiometry="1" />
          <speciesReference constant="true" species="M_CoA" stoichiometry="1" />
        </listOfReactants>
        <listOfProducts>
          <speciesReference constant="true" species="M_Acetyl__CoA" stoichiometry="1" />
          <speciesReference constant="true" species="M_Glutaryl__CoA" stoichiometry="1" />
        </listOfProducts>
      </reaction>
      <reaction fast="false" id="R_R0214" name="capsularpolysaccharidesynthesisenzymeCap8O" reversible="false" fbc:lowerFluxBound="cobra_0_bound" fbc:upperFluxBound="cobra_default_ub">
        <listOfReactants>
          <speciesReference constant="true" species="M_NAD" stoichiometry="1" />
          <speciesReference constant="true" species="M_6__Hydroxycyclohex__1__enecarbonyl__CoA" stoichiometry="1" />
        </listOfReactants>
        <listOfProducts>
          <speciesReference constant="true" species="M_NADH" stoichiometry="1" />
          <speciesReference constant="true" species="M_H" stoichiometry="1" />
          <speciesReference constant="true" species="M_6__Ketoxycyclohex__1__ene__1__carboxyl__CoA" stoichiometry="1" />
        </listOfProducts>
      </reaction>
      <reaction fast="false" id="R_R0215" name="capsularpolysaccharidesynthesisenzymeCap8O" reversible="false" fbc:lowerFluxBound="cobra_0_bound" fbc:upperFluxBound="cobra_default_ub">
        <listOfReactants>
          <speciesReference constant="true" species="M_NADP" stoichiometry="1" />
          <speciesReference constant="true" species="M_6__Hydroxycyclohex__1__enecarbonyl__CoA" stoichiometry="1" />
        </listOfReactants>
        <listOfProducts>
          <speciesReference constant="true" species="M_NADPH" stoichiometry="1" />
          <speciesReference constant="true" species="M_H" stoichiometry="1" />
          <speciesReference constant="true" species="M_6__Ketoxycyclohex__1__ene__1__carboxyl__CoA" stoichiometry="1" />
        </listOfProducts>
      </reaction>
      <reaction fast="false" id="R_R0216" name="putative acylphosphatase" reversible="false" fbc:lowerFluxBound="cobra_0_bound" fbc:upperFluxBound="cobra_default_ub">
        <listOfReactants>
          <speciesReference constant="true" species="M_H2O" stoichiometry="1" />
          <speciesReference constant="true" species="M_Benzoyl_phosphate" stoichiometry="1" />
        </listOfReactants>
        <listOfProducts>
          <speciesReference constant="true" species="M_Benzoate" stoichiometry="1" />
          <speciesReference constant="true" species="M_Orthophosphate" stoichiometry="1" />
        </listOfProducts>
      </reaction>
      <reaction fast="false" id="R_R0217" name="branched-chainalpha-ketoaciddehydrogenaseE2" reversible="false" fbc:lowerFluxBound="cobra_0_bound" fbc:upperFluxBound="cobra_default_ub">
        <listOfReactants>
          <speciesReference constant="true" species="M_Benzoylsuccinyl__CoA" stoichiometry="1" />
          <speciesReference constant="true" species="M_CoA" stoichiometry="1" />
        </listOfReactants>
        <listOfProducts>
          <speciesReference constant="true" species="M_S__Benzoate_coenzyme_A" stoichiometry="1" />
          <speciesReference constant="true" species="M_Succinyl__CoA" stoichiometry="1" />
        </listOfProducts>
      </reaction>
      <reaction fast="false" id="R_R0218" name="putative glutaryl-CoAdehydrogenase" reversible="false" fbc:lowerFluxBound="cobra_0_bound" fbc:upperFluxBound="cobra_default_ub">
        <listOfReactants>
          <speciesReference constant="true" species="M_FAD" stoichiometry="1" />
          <speciesReference constant="true" species="M_Glutaryl__CoA" stoichiometry="1" />
        </listOfReactants>
        <listOfProducts>
          <speciesReference constant="true" species="M_FADH2" stoichiometry="1" />
          <speciesReference constant="true" species="M_Glutaconyl__1__CoA" stoichiometry="1" />
        </listOfProducts>
      </reaction>
      <reaction fast="false" id="R_R0219" reversible="false" fbc:lowerFluxBound="cobra_0_bound" fbc:upperFluxBound="cobra_default_ub">
        <listOfReactants>
          <speciesReference constant="true" species="M_Glycine" stoichiometry="0.0398" />
          <speciesReference constant="true" species="M_L__Isoleucine" stoichiometry="0.0481" />
          <speciesReference constant="true" species="M_L__Histidine" stoichiometry="0.0169" />
          <speciesReference constant="true" species="M_Acetyl__CoA" stoichiometry="0.00033" />
          <speciesReference constant="true" species="M_Na" stoichiometry="1.9895" />
          <speciesReference constant="true" species="M_NAD" stoichiometry="0.01433" />
          <speciesReference constant="true" species="M_L__Leucine" stoichiometry="0.0222" />
          <speciesReference constant="true" species="M_K" stoichiometry="13.3495" />
          <speciesReference constant="true" species="M_L__Phenylalanine" stoichiometry="0.0043" />
          <speciesReference constant="true" species="M_L__Valine" stoichiometry="0.0162" />
          <speciesReference constant="true" species="M_L__Methionine" stoichiometry="0.0222" />
          <speciesReference constant="true" species="M_L__Aspartate" stoichiometry="0.5959" />
          <speciesReference constant="true" species="M_L__Threonine" stoichiometry="0.0156" />
          <speciesReference constant="true" species="M_L__Lysine" stoichiometry="0.0405" />
          <speciesReference constant="true" species="M_NADP" stoichiometry="0.00087" />
          <speciesReference constant="true" species="M_Succinyl__CoA" stoichiometry="2e-05" />
          <speciesReference constant="true" species="M_L__Tryptophane" stoichiometry="0.0017" />
          <speciesReference constant="true" species="M_L__Proline" stoichiometry="0.1293" />
          <speciesReference constant="true" species="M_CoA" stoichiometry="0.0004" />
          <speciesReference constant="true" species="M_L__Serine" stoichiometry="0.0756" />
          <speciesReference constant="true" species="M_Orthophosphate" stoichiometry="0.9947" />
          <speciesReference constant="true" species="M_L__Glutamine" stoichiometry="0.0086" />
          <speciesReference constant="true" species="M_ATP" stoichiometry="0.0008" />
          <speciesReference constant="true" species="M_NADH" stoichiometry="0.00033" />
          <speciesReference constant="true" species="M_NADPH" stoichiometry="0.00267" />
          <speciesReference constant="true" species="M_L__Alanine" stoichiometry="0.1161" />
          <speciesReference constant="true" species="M_FAD" stoichiometry="0.00067" />
          <speciesReference constant="true" species="M_L__Glutamate" stoichiometry="0.5256" />
          <speciesReference constant="true" species="M_D__Glucose" stoichiometry="0.4775" />
          <speciesReference constant="true" species="M_Mg2" stoichiometry="0.8953" />
          <speciesReference constant="true" species="M_L__Arginine" stoichiometry="0.0288" />
        </listOfReactants>
        <listOfProducts>
          <speciesReference constant="true" species="M_1gPool" stoichiometry="1" />
        </listOfProducts>
      </reaction>
      <reaction fast="false" id="R_R0220" reversible="false" fbc:lowerFluxBound="cobra_0_bound" fbc:upperFluxBound="cobra_default_ub">
        <listOfReactants>
          <speciesReference constant="true" species="M_Crosslinked_peptidoglycan" stoichiometry="0.363" />
          <speciesReference constant="true" species="M_Wallteichoic_acid" stoichiometry="0.019" />
        </listOfReactants>
        <listOfProducts>
          <speciesReference constant="true" species="M_1gCellwall" stoichiometry="1" />
        </listOfProducts>
      </reaction>
      <reaction fast="false" id="R_R0221" reversible="false" fbc:lowerFluxBound="cobra_0_bound" fbc:upperFluxBound="cobra_default_ub">
        <listOfReactants>
          <speciesReference constant="true" species="M_1gRNA" stoichiometry="0.12" />
          <speciesReference constant="true" species="M_1gPool" stoichiometry="0.14" />
          <speciesReference constant="true" species="M_1gCellwall" stoichiometry="0.24" />
          <speciesReference constant="true" species="M_1gDNA" stoichiometry="0.03" />
          <speciesReference constant="true" species="M_1gLipid" stoichiometry="0.07" />
          <speciesReference constant="true" species="M_ATP" stoichiometry="40" />
          <speciesReference constant="true" species="M_1gProtein" stoichiometry="0.4" />
        </listOfReactants>
        <listOfProducts>
          <speciesReference constant="true" species="M_ADP" stoichiometry="40" />
          <speciesReference constant="true" species="M_Biomass" stoichiometry="1" />
          <speciesReference constant="true" species="M_Orthophosphate" stoichiometry="40" />
        </listOfProducts>
      </reaction>
      <reaction fast="false" id="R_R0222" reversible="false" fbc:lowerFluxBound="cobra_0_bound" fbc:upperFluxBound="cobra_default_ub">
        <listOfReactants>
          <speciesReference constant="true" species="M_1_COMMA_2__Dihexadecanoyl__sn__glycerol" stoichiometry="0.1912" />
          <speciesReference constant="true" species="M_Diglucosyl__dihexadecanoylglycerol" stoichiometry="0.0688" />
          <speciesReference constant="true" species="M_MKbiomass" stoichiometry="0.0765" />
          <speciesReference constant="true" species="M_Phosphatidylglycerol" stoichiometry="0.4588" />
          <speciesReference constant="true" species="M_Lipoteichoic_acid" stoichiometry="0.0344" />
          <speciesReference constant="true" species="M_Cardiolipin" stoichiometry="0.0574" />
          <speciesReference constant="true" species="M_Lysylphosphatidylglycerol" stoichiometry="0.0574" />
          <speciesReference constant="true" species="M_3__D__Glucosyl__1_COMMA_2__dihexadecanoylglycerol" stoichiometry="0.0115" />
        </listOfReactants>
        <listOfProducts>
          <speciesReference constant="true" species="M_1gLipid" stoichiometry="1" />
        </listOfProducts>
      </reaction>
      <reaction fast="false" id="R_R0223" reversible="false" fbc:lowerFluxBound="cobra_0_bound" fbc:upperFluxBound="cobra_default_ub">
        <listOfReactants>
          <speciesReference constant="true" species="M_Glycine" stoichiometry="0.462" />
          <speciesReference constant="true" species="M_L__Isoleucine" stoichiometry="0.658" />
          <speciesReference constant="true" species="M_L__Cysteine" stoichiometry="0.048" />
          <speciesReference constant="true" species="M_L__Glutamate" stoichiometry="0.497" />
          <speciesReference constant="true" species="M_L__Tyrosine" stoichiometry="0.298" />
          <speciesReference constant="true" species="M_L__Valine" stoichiometry="0.514" />
          <speciesReference constant="true" species="M_L__Tryptophane" stoichiometry="0.057" />
          <speciesReference constant="true" species="M_L__Asparagine" stoichiometry="0.433" />
          <speciesReference constant="true" species="M_L__Proline" stoichiometry="0.246" />
          <speciesReference constant="true" species="M_L__Glutamine" stoichiometry="0.318" />
          <speciesReference constant="true" species="M_L__Histidine" stoichiometry="0.178" />
          <speciesReference constant="true" species="M_L__Serine" stoichiometry="0.469" />
          <speciesReference constant="true" species="M_L__Alanine" stoichiometry="0.492" />
          <speciesReference constant="true" species="M_L__Methionine" stoichiometry="0.202" />
          <speciesReference constant="true" species="M_ATP" stoichiometry="39.94" />
          <speciesReference constant="true" species="M_L__Aspartate" stoichiometry="0.446" />
          <speciesReference constant="true" species="M_L__Threonine" stoichiometry="0.443" />
          <speciesReference constant="true" species="M_L__Leucine" stoichiometry="0.699" />
          <speciesReference constant="true" species="M_L__Phenylalanine" stoichiometry="0.343" />
          <speciesReference constant="true" species="M_L__Arginine" stoichiometry="0.268" />
          <speciesReference constant="true" species="M_L__Lysine" stoichiometry="0.576" />
        </listOfReactants>
        <listOfProducts>
          <speciesReference constant="true" species="M_ADP" stoichiometry="39.94" />
          <speciesReference constant="true" species="M_1gProtein" stoichiometry="1" />
          <speciesReference constant="true" species="M_Orthophosphate" stoichiometry="39.94" />
        </listOfProducts>
      </reaction>
      <reaction fast="false" id="R_R0224" reversible="false" fbc:lowerFluxBound="cobra_0_bound" fbc:upperFluxBound="cobra_default_ub">
        <listOfReactants>
          <speciesReference constant="true" species="M_ATP" stoichiometry="4.39" />
          <speciesReference constant="true" species="M_dGTP" stoichiometry="0.33" />
          <speciesReference constant="true" species="M_dTTP" stoichiometry="0.676" />
          <speciesReference constant="true" species="M_dCTP" stoichiometry="0.33" />
          <speciesReference constant="true" species="M_dATP" stoichiometry="0.676" />
        </listOfReactants>
        <listOfProducts>
          <speciesReference constant="true" species="M_ADP" stoichiometry="4.39" />
          <speciesReference constant="true" species="M_Orthophosphate" stoichiometry="4.39" />
          <speciesReference constant="true" species="M_1gDNA" stoichiometry="1" />
        </listOfProducts>
      </reaction>
      <reaction fast="false" id="R_R0225" reversible="false" fbc:lowerFluxBound="cobra_0_bound" fbc:upperFluxBound="cobra_default_ub">
        <listOfReactants>
          <speciesReference constant="true" species="M_ATP" stoichiometry="1.756" />
          <speciesReference constant="true" species="M_CTP" stoichiometry="0.496" />
          <speciesReference constant="true" species="M_UTP" stoichiometry="0.496" />
          <speciesReference constant="true" species="M_GTP" stoichiometry="0.496" />
        </listOfReactants>
        <listOfProducts>
          <speciesReference constant="true" species="M_ADP" stoichiometry="1.25" />
          <speciesReference constant="true" species="M_1gRNA" stoichiometry="1" />
          <speciesReference constant="true" species="M_Orthophosphate" stoichiometry="1.25" />
        </listOfProducts>
      </reaction>
      <reaction fast="false" id="R_R0226" reversible="false" fbc:lowerFluxBound="cobra_0_bound" fbc:upperFluxBound="cobra_default_ub">
        <listOfReactants>
          <speciesReference constant="true" species="M_ATP" stoichiometry="1" />
          <speciesReference constant="true" species="M_H2O" stoichiometry="1" />
        </listOfReactants>
        <listOfProducts>
          <speciesReference constant="true" species="M_ADP" stoichiometry="1" />
          <speciesReference constant="true" species="M_Orthophosphate" stoichiometry="1" />
        </listOfProducts>
      </reaction>
      <reaction fast="false" id="R_R0227" reversible="false" fbc:lowerFluxBound="cobra_0_bound" fbc:upperFluxBound="cobra_default_ub">
        <listOfReactants>
          <speciesReference constant="true" species="M_Biomass" stoichiometry="1" />
        </listOfReactants>
      </reaction>
      <reaction fast="false" id="R_R0228" reversible="false" fbc:lowerFluxBound="cobra_0_bound" fbc:upperFluxBound="cobra_default_ub">
        <listOfReactants>
          <speciesReference constant="true" species="M_Menaquinol" stoichiometry="1" />
        </listOfReactants>
        <listOfProducts>
          <speciesReference constant="true" species="M_MKbiomass" stoichiometry="1" />
        </listOfProducts>
      </reaction>
      <reaction fast="false" id="R_R0229" reversible="false" fbc:lowerFluxBound="cobra_0_bound" fbc:upperFluxBound="cobra_default_ub">
        <listOfReactants>
          <speciesReference constant="true" species="M_Menaquinone" stoichiometry="1" />
        </listOfReactants>
        <listOfProducts>
          <speciesReference constant="true" species="M_MKbiomass" stoichiometry="1" />
        </listOfProducts>
      </reaction>
      <reaction fast="false" id="R_R0230" name="branched-chainalpha-ketoaciddehydrogenaseE2" reversible="false" fbc:lowerFluxBound="cobra_0_bound" fbc:upperFluxBound="cobra_default_ub">
        <listOfReactants>
          <speciesReference constant="true" species="M_2_COMMA_6__Dimethyl__5__methylene__3__oxo__heptanoyl__CoA" stoichiometry="1" />
          <speciesReference constant="true" species="M_CoA" stoichiometry="1" />
        </listOfReactants>
        <listOfProducts>
          <speciesReference constant="true" species="M_3__Isopropylbut__3__enoyl__CoA" stoichiometry="1" />
          <speciesReference constant="true" species="M_Propanoyl__CoA" stoichiometry="1" />
        </listOfProducts>
      </reaction>
      <reaction fast="false" id="R_R0231" name="putative 3-hydroxyacyl-CoA dehydrogenase / enoyl-CoA hydratase" reversible="false" fbc:lowerFluxBound="cobra_0_bound" fbc:upperFluxBound="cobra_default_ub">
        <listOfReactants>
          <speciesReference constant="true" species="M_H2O" stoichiometry="1" />
          <speciesReference constant="true" species="M_cis__2__Methyl__5__isopropylhexa__2_COMMA_5__dienoyl__CoA" stoichiometry="1" />
        </listOfReactants>
        <listOfProducts>
          <speciesReference constant="true" species="M_3__Hydroxy__2_COMMA_6__dimethyl__5__methylene__heptanoyl__CoA" stoichiometry="1" />
        </listOfProducts>
      </reaction>
      <reaction fast="false" id="R_R0232" name="carboxylesterase" reversible="false" fbc:lowerFluxBound="cobra_0_bound" fbc:upperFluxBound="cobra_default_ub">
        <listOfReactants>
          <speciesReference constant="true" species="M_H2O" stoichiometry="1" />
          <speciesReference constant="true" species="M_Cocaine" stoichiometry="1" />
        </listOfReactants>
        <listOfProducts>
          <speciesReference constant="true" species="M_Ecgonine_methyl_ester" stoichiometry="1" />
          <speciesReference constant="true" species="M_Benzoate" stoichiometry="1" />
        </listOfProducts>
      </reaction>
      <reaction fast="false" id="R_R0233" name="aldehydedehydrogenase" reversible="false" fbc:lowerFluxBound="cobra_0_bound" fbc:upperFluxBound="cobra_default_ub">
        <listOfReactants>
          <speciesReference constant="true" species="M_NAD" stoichiometry="1" />
          <speciesReference constant="true" species="M_H2O" stoichiometry="1" />
          <speciesReference constant="true" species="M_Perillyl_aldehyde" stoichiometry="1" />
        </listOfReactants>
        <listOfProducts>
          <speciesReference constant="true" species="M_Perillic_acid" stoichiometry="1" />
          <speciesReference constant="true" species="M_H" stoichiometry="1" />
          <speciesReference constant="true" species="M_NADH" stoichiometry="1" />
        </listOfProducts>
      </reaction>
      <reaction fast="false" id="R_R0234" name="undecaprenylpyrophosphatasesynthetase" reversible="false" fbc:lowerFluxBound="cobra_0_bound" fbc:upperFluxBound="cobra_default_ub">
        <listOfReactants>
          <speciesReference constant="true" species="M_trans_COMMA_trans__Farnesyl_diphosphate" stoichiometry="1" />
          <speciesReference constant="true" species="M_Isopentenyl_diphosphate" stoichiometry="1" />
        </listOfReactants>
        <listOfProducts>
          <speciesReference constant="true" species="M_trans_COMMA_trans_COMMA_cis__Geranylgeranyl_diphosphate" stoichiometry="1" />
          <speciesReference constant="true" species="M_Pyrophosphate" stoichiometry="1" />
        </listOfProducts>
      </reaction>
      <reaction fast="false" id="R_R0235" name="putative 3-hydroxyacyl-CoA dehydrogenase / enoyl-CoA hydratase" reversible="false" fbc:lowerFluxBound="cobra_0_bound" fbc:upperFluxBound="cobra_default_ub">
        <listOfReactants>
          <speciesReference constant="true" species="M_H2O" stoichiometry="1" />
          <speciesReference constant="true" species="M_trans__2__Methyl__5__isopropylhexa__2_COMMA_5__dienoyl__CoA" stoichiometry="1" />
        </listOfReactants>
        <listOfProducts>
          <speciesReference constant="true" species="M_3__Hydroxy__2_COMMA_6__dimethyl__5__methylene__heptanoyl__CoA" stoichiometry="1" />
        </listOfProducts>
      </reaction>
      <reaction fast="false" id="R_R0236" name="deoxyribose-phosphate aldolase" reversible="true" fbc:lowerFluxBound="cobra_default_lb" fbc:upperFluxBound="cobra_default_ub">
        <listOfReactants>
          <speciesReference constant="true" species="M_Acetaldehyde" stoichiometry="1" />
          <speciesReference constant="true" species="M__LPAREN_2R_RPAREN___2__Hydroxy__3___LPAREN_phosphonooxy_RPAREN___propanal" stoichiometry="1" />
        </listOfReactants>
        <listOfProducts>
          <speciesReference constant="true" species="M_2__Deoxy__D__ribose_5__phosphate" stoichiometry="1" />
        </listOfProducts>
      </reaction>
      <reaction fast="false" id="R_R0237" name="glyceraldehyde-3-phosphate dehydrogenase" reversible="true" fbc:lowerFluxBound="cobra_default_lb" fbc:upperFluxBound="cobra_default_ub">
        <listOfReactants>
          <speciesReference constant="true" species="M_NAD" stoichiometry="1" />
          <speciesReference constant="true" species="M_Orthophosphate" stoichiometry="1" />
          <speciesReference constant="true" species="M__LPAREN_2R_RPAREN___2__Hydroxy__3___LPAREN_phosphonooxy_RPAREN___propanal" stoichiometry="1" />
        </listOfReactants>
        <listOfProducts>
          <speciesReference constant="true" species="M_NADH" stoichiometry="1" />
          <speciesReference constant="true" species="M_H" stoichiometry="1" />
          <speciesReference constant="true" species="M_3__Phospho__D__glyceroyl_phosphate" stoichiometry="1" />
        </listOfProducts>
      </reaction>
      <reaction fast="false" id="R_R0238" name="triosephosphate isomerase" reversible="true" fbc:lowerFluxBound="cobra_default_lb" fbc:upperFluxBound="cobra_default_ub">
        <listOfReactants>
          <speciesReference constant="true" species="M__LPAREN_2R_RPAREN___2__Hydroxy__3___LPAREN_phosphonooxy_RPAREN___propanal" stoichiometry="1" />
        </listOfReactants>
        <listOfProducts>
          <speciesReference constant="true" species="M_Glycerone_phosphate" stoichiometry="1" />
        </listOfProducts>
      </reaction>
      <reaction fast="false" id="R_R0239" name="branched-chain alpha-ketoacid dehydrogenase E2" reversible="true" fbc:lowerFluxBound="cobra_default_lb" fbc:upperFluxBound="cobra_default_ub">
        <listOfReactants>
          <speciesReference constant="true" species="M__LPAREN_R_RPAREN___3__Hydroxybutanoyl__CoA" stoichiometry="1" />
        </listOfReactants>
        <listOfProducts>
          <speciesReference constant="true" species="M_Poly__beta__hydroxybutyrate" stoichiometry="1" />
        </listOfProducts>
      </reaction>
      <reaction fast="false" id="R_R0240" name="D-specificD-2-hydroxyaciddehydrogenase" reversible="true" fbc:lowerFluxBound="cobra_default_lb" fbc:upperFluxBound="cobra_default_ub">
        <listOfReactants>
          <speciesReference constant="true" species="M_NAD" stoichiometry="1" />
          <speciesReference constant="true" species="M__LPAREN_R_RPAREN___Lactate" stoichiometry="1" />
        </listOfReactants>
        <listOfProducts>
          <speciesReference constant="true" species="M_NADH" stoichiometry="1" />
          <speciesReference constant="true" species="M_H" stoichiometry="1" />
          <speciesReference constant="true" species="M_Pyruvate" stoichiometry="1" />
        </listOfProducts>
      </reaction>
      <reaction fast="false" id="R_R0241" name="hypothetical protein,similar to alpha-acetolactatedecarboxylase" reversible="false" fbc:lowerFluxBound="cobra_0_bound" fbc:upperFluxBound="cobra_default_ub">
        <listOfReactants>
          <speciesReference constant="true" species="M__LPAREN_S_RPAREN___2__Acetolactate" stoichiometry="1" />
        </listOfReactants>
        <listOfProducts>
          <speciesReference constant="true" species="M__LPAREN_R_RPAREN___Acetoin" stoichiometry="1" />
          <speciesReference constant="true" species="M_CO2" stoichiometry="1" />
        </listOfProducts>
      </reaction>
      <reaction fast="false" id="R_R0242" name="malate:quinoneoxidoreductase" reversible="false" fbc:lowerFluxBound="cobra_0_bound" fbc:upperFluxBound="cobra_default_ub">
        <listOfReactants>
          <speciesReference constant="true" species="M__LPAREN_S_RPAREN___Malate" stoichiometry="1" />
          <speciesReference constant="true" species="M_Menaquinone" stoichiometry="1" />
        </listOfReactants>
        <listOfProducts>
          <speciesReference constant="true" species="M_Oxaloacetate" stoichiometry="1" />
          <speciesReference constant="true" species="M_Menaquinol" stoichiometry="1" />
        </listOfProducts>
      </reaction>
      <reaction fast="false" id="R_R0243" name="malate dehydrogenase" reversible="true" fbc:lowerFluxBound="cobra_default_lb" fbc:upperFluxBound="cobra_default_ub">
        <listOfReactants>
          <speciesReference constant="true" species="M_NAD" stoichiometry="1" />
          <speciesReference constant="true" species="M__LPAREN_S_RPAREN___Malate" stoichiometry="1" />
        </listOfReactants>
        <listOfProducts>
          <speciesReference constant="true" species="M_NADH" stoichiometry="1" />
          <speciesReference constant="true" species="M_H" stoichiometry="1" />
          <speciesReference constant="true" species="M_Oxaloacetate" stoichiometry="1" />
        </listOfProducts>
      </reaction>
      <reaction fast="false" id="R_R0244" name="malatedehydrogenase homolog" reversible="false" fbc:lowerFluxBound="cobra_0_bound" fbc:upperFluxBound="cobra_default_ub">
        <listOfReactants>
          <speciesReference constant="true" species="M_NAD" stoichiometry="1" />
          <speciesReference constant="true" species="M__LPAREN_S_RPAREN___Malate" stoichiometry="1" />
        </listOfReactants>
        <listOfProducts>
          <speciesReference constant="true" species="M_NADH" stoichiometry="1" />
          <speciesReference constant="true" species="M_H" stoichiometry="1" />
          <speciesReference constant="true" species="M_CO2" stoichiometry="1" />
          <speciesReference constant="true" species="M_Pyruvate" stoichiometry="1" />
        </listOfProducts>
      </reaction>
      <reaction fast="false" id="R_R0245" name="fumarate hydratase, class-II" reversible="true" fbc:lowerFluxBound="cobra_default_lb" fbc:upperFluxBound="cobra_default_ub">
        <listOfReactants>
          <speciesReference constant="true" species="M__LPAREN_S_RPAREN___Malate" stoichiometry="1" />
        </listOfReactants>
        <listOfProducts>
          <speciesReference constant="true" species="M_Fumarate" stoichiometry="1" />
          <speciesReference constant="true" species="M_H2O" stoichiometry="1" />
        </listOfProducts>
      </reaction>
      <reaction fast="false" id="R_R0246" name="methenyl tetrahydrofolate cyclohydrolase" reversible="false" fbc:lowerFluxBound="cobra_0_bound" fbc:upperFluxBound="cobra_default_ub">
        <listOfReactants>
          <speciesReference constant="true" species="M_10__Formyltetrahydrofolate" stoichiometry="1" />
          <speciesReference constant="true" species="M_H" stoichiometry="1" />
        </listOfReactants>
        <listOfProducts>
          <speciesReference constant="true" species="M_5_COMMA_10__Methenyltetrahydrofolate" stoichiometry="1" />
          <speciesReference constant="true" species="M_H2O" stoichiometry="1" />
        </listOfProducts>
      </reaction>
      <reaction fast="false" id="R_R0247" name="HPr kinase/phosphatase" reversible="false" fbc:lowerFluxBound="cobra_0_bound" fbc:upperFluxBound="cobra_default_ub">
        <listOfReactants>
          <speciesReference constant="true" species="M_ATP" stoichiometry="1" />
          <speciesReference constant="true" species="M_1D__myo__Inositol_1_COMMA_3_COMMA_4_COMMA_5_COMMA_6__pentakisphosphate" stoichiometry="1" />
        </listOfReactants>
        <listOfProducts>
          <speciesReference constant="true" species="M_ADP" stoichiometry="1" />
          <speciesReference constant="true" species="M_myo__Inositol_hexakisphosphate" stoichiometry="1" />
        </listOfProducts>
      </reaction>
      <reaction fast="false" id="R_R0248" name="putative myo-Inositol 1-phosphate phosphohydrolase" reversible="false" fbc:lowerFluxBound="cobra_0_bound" fbc:upperFluxBound="cobra_default_ub">
        <listOfReactants>
          <speciesReference constant="true" species="M_1L__myo__Inositol_1__phosphate" stoichiometry="1" />
          <speciesReference constant="true" species="M_H2O" stoichiometry="1" />
        </listOfReactants>
        <listOfProducts>
          <speciesReference constant="true" species="M_Orthophosphate" stoichiometry="1" />
          <speciesReference constant="true" species="M_myo__Inositol" stoichiometry="1" />
        </listOfProducts>
      </reaction>
      <reaction fast="false" id="R_R0249" name="1-phosphatidylinositolphosphodiesteraseprecursor" reversible="false" fbc:lowerFluxBound="cobra_0_bound" fbc:upperFluxBound="cobra_default_ub">
        <listOfReactants>
          <speciesReference constant="true" species="M_H2O" stoichiometry="1" />
          <speciesReference constant="true" species="M_1__Phosphatidyl__D__myo__inositol" stoichiometry="1" />
        </listOfReactants>
        <listOfProducts>
          <speciesReference constant="true" species="M_1_COMMA_2__Dihexadecanoyl__sn__glycerol" stoichiometry="1" />
          <speciesReference constant="true" species="M_1L__myo__Inositol_1__phosphate" stoichiometry="1" />
        </listOfProducts>
      </reaction>
      <reaction fast="false" id="R_R0250" name="pyruvate dehydrogenase" reversible="true" fbc:lowerFluxBound="cobra_default_lb" fbc:upperFluxBound="cobra_default_ub">
        <listOfReactants>
          <speciesReference constant="true" species="M_Lipoamide" stoichiometry="1" />
          <speciesReference constant="true" species="M_2___LPAREN_alpha__Hydroxyethyl_RPAREN_thiamine_diphosphate" stoichiometry="1" />
        </listOfReactants>
        <listOfProducts>
          <speciesReference constant="true" species="M_S__Acetyldihydrolipoamide" stoichiometry="1" />
          <speciesReference constant="true" species="M_Thiamin_diphosphate" stoichiometry="1" />
        </listOfProducts>
      </reaction>
      <reaction fast="false" id="R_R0251" name="putative indole-3-pyruvate decarboxylase" reversible="true" fbc:lowerFluxBound="cobra_default_lb" fbc:upperFluxBound="cobra_default_ub">
        <listOfReactants>
          <speciesReference constant="true" species="M_2___LPAREN_alpha__Hydroxyethyl_RPAREN_thiamine_diphosphate" stoichiometry="1" />
        </listOfReactants>
        <listOfProducts>
          <speciesReference constant="true" species="M_Thiamin_diphosphate" stoichiometry="1" />
          <speciesReference constant="true" species="M_Acetaldehyde" stoichiometry="1" />
        </listOfProducts>
      </reaction>
      <reaction fast="false" id="R_R0252" name="phosphopentomutase" reversible="true" fbc:lowerFluxBound="cobra_default_lb" fbc:upperFluxBound="cobra_default_ub">
        <listOfReactants>
          <speciesReference constant="true" species="M_2__Deoxy__D__ribose_1__phosphate" stoichiometry="1" />
        </listOfReactants>
        <listOfProducts>
          <speciesReference constant="true" species="M_2__Deoxy__D__ribose_5__phosphate" stoichiometry="1" />
        </listOfProducts>
      </reaction>
      <reaction fast="false" id="R_R0253" name="2-oxoglutarate dehydrogenase E1" reversible="false" fbc:lowerFluxBound="cobra_0_bound" fbc:upperFluxBound="cobra_default_ub">
        <listOfReactants>
          <speciesReference constant="true" species="M_Thiamin_diphosphate" stoichiometry="1" />
          <speciesReference constant="true" species="M_2__Oxoglutarate" stoichiometry="1" />
        </listOfReactants>
        <listOfProducts>
          <speciesReference constant="true" species="M_3__Carboxy__1__hydroxypropyl__ThPP" stoichiometry="1" />
          <speciesReference constant="true" species="M_CO2" stoichiometry="1" />
        </listOfProducts>
      </reaction>
      <reaction fast="false" id="R_R0254" name="phosphoglycerate mutase" reversible="true" fbc:lowerFluxBound="cobra_default_lb" fbc:upperFluxBound="cobra_default_ub">
        <listOfReactants>
          <speciesReference constant="true" species="M_2__Phospho__D__glycerate" stoichiometry="1" />
        </listOfReactants>
        <listOfProducts>
          <speciesReference constant="true" species="M_3__Phospho__D__glycerate" stoichiometry="1" />
        </listOfProducts>
      </reaction>
      <reaction fast="false" id="R_R0255" name="enolase" reversible="true" fbc:lowerFluxBound="cobra_default_lb" fbc:upperFluxBound="cobra_default_ub">
        <listOfReactants>
          <speciesReference constant="true" species="M_2__Phospho__D__glycerate" stoichiometry="1" />
        </listOfReactants>
        <listOfProducts>
          <speciesReference constant="true" species="M_Phosphoenolpyruvate" stoichiometry="1" />
          <speciesReference constant="true" species="M_H2O" stoichiometry="1" />
        </listOfProducts>
      </reaction>
      <reaction fast="false" id="R_R0256" name="putative phosphoglycolate phosphatase" reversible="false" fbc:lowerFluxBound="cobra_0_bound" fbc:upperFluxBound="cobra_default_ub">
        <listOfReactants>
          <speciesReference constant="true" species="M_H2O" stoichiometry="1" />
          <speciesReference constant="true" species="M_2__Phosphoglycolate" stoichiometry="1" />
        </listOfReactants>
        <listOfProducts>
          <speciesReference constant="true" species="M_Orthophosphate" stoichiometry="1" />
          <speciesReference constant="true" species="M_Glycolate" stoichiometry="1" />
        </listOfProducts>
      </reaction>
      <reaction fast="false" id="R_R0257" name="2-oxoglutarate dehydrogenase E1" reversible="false" fbc:lowerFluxBound="cobra_0_bound" fbc:upperFluxBound="cobra_default_ub">
        <listOfReactants>
          <speciesReference constant="true" species="M_3__Carboxy__1__hydroxypropyl__ThPP" stoichiometry="1" />
          <speciesReference constant="true" species="M_Lipoamide" stoichiometry="1" />
        </listOfReactants>
        <listOfProducts>
          <speciesReference constant="true" species="M_Thiamin_diphosphate" stoichiometry="1" />
          <speciesReference constant="true" species="M_S__Succinyldihydrolipoamide" stoichiometry="1" />
        </listOfProducts>
      </reaction>
      <reaction fast="false" id="R_R0258" name="putative acylphosphatase" reversible="false" fbc:lowerFluxBound="cobra_0_bound" fbc:upperFluxBound="cobra_default_ub">
        <listOfReactants>
          <speciesReference constant="true" species="M_H2O" stoichiometry="1" />
          <speciesReference constant="true" species="M_3__Phospho__D__glyceroyl_phosphate" stoichiometry="1" />
        </listOfReactants>
        <listOfProducts>
          <speciesReference constant="true" species="M_3__Phospho__D__glycerate" stoichiometry="1" />
          <speciesReference constant="true" species="M_Orthophosphate" stoichiometry="1" />
        </listOfProducts>
      </reaction>
      <reaction fast="false" id="R_R0259" name="phosphogluconate dehydrogenase" reversible="false" fbc:lowerFluxBound="cobra_0_bound" fbc:upperFluxBound="cobra_default_ub">
        <listOfReactants>
          <speciesReference constant="true" species="M_6__Phospho__D__gluconate" stoichiometry="1" />
          <speciesReference constant="true" species="M_NADP" stoichiometry="1" />
        </listOfReactants>
        <listOfProducts>
          <speciesReference constant="true" species="M_D__Ribulose_5__phosphate" stoichiometry="1" />
          <speciesReference constant="true" species="M_NADPH" stoichiometry="1" />
          <speciesReference constant="true" species="M_H" stoichiometry="1" />
          <speciesReference constant="true" species="M_CO2" stoichiometry="1" />
        </listOfProducts>
      </reaction>
      <reaction fast="false" id="R_R0260" name="alcohol dehydrogenase/ acetaldehydedehydrogenase" reversible="false" fbc:lowerFluxBound="cobra_0_bound" fbc:upperFluxBound="cobra_default_ub">
        <listOfReactants>
          <speciesReference constant="true" species="M_NAD" stoichiometry="1" />
          <speciesReference constant="true" species="M_Acetaldehyde" stoichiometry="1" />
          <speciesReference constant="true" species="M_CoA" stoichiometry="1" />
        </listOfReactants>
        <listOfProducts>
          <speciesReference constant="true" species="M_Acetyl__CoA" stoichiometry="1" />
          <speciesReference constant="true" species="M_NADH" stoichiometry="1" />
          <speciesReference constant="true" species="M_H" stoichiometry="1" />
        </listOfProducts>
      </reaction>
      <reaction fast="false" id="R_R0261" name="acetyl-CoAsynthetase" reversible="true" fbc:lowerFluxBound="cobra_default_lb" fbc:upperFluxBound="cobra_default_ub">
        <listOfReactants>
          <speciesReference constant="true" species="M_Acetyl_adenylate" stoichiometry="1" />
          <speciesReference constant="true" species="M_CoA" stoichiometry="1" />
        </listOfReactants>
        <listOfProducts>
          <speciesReference constant="true" species="M_Acetyl__CoA" stoichiometry="1" />
          <speciesReference constant="true" species="M_AMP" stoichiometry="1" />
        </listOfProducts>
      </reaction>
      <reaction fast="false" id="R_R0262" name="putative acylphosphatase" reversible="false" fbc:lowerFluxBound="cobra_0_bound" fbc:upperFluxBound="cobra_default_ub">
        <listOfReactants>
          <speciesReference constant="true" species="M_Acetyl_phosphate" stoichiometry="1" />
          <speciesReference constant="true" species="M_H2O" stoichiometry="1" />
        </listOfReactants>
        <listOfProducts>
          <speciesReference constant="true" species="M_Acetate" stoichiometry="1" />
          <speciesReference constant="true" species="M_Orthophosphate" stoichiometry="1" />
        </listOfProducts>
      </reaction>
      <reaction fast="false" id="R_R0263" name="glucosamine-1-phosphateN-acetyltransferase" reversible="false" fbc:lowerFluxBound="cobra_0_bound" fbc:upperFluxBound="cobra_default_ub">
        <listOfReactants>
          <speciesReference constant="true" species="M_Acetyl__CoA" stoichiometry="1" />
          <speciesReference constant="true" species="M_D__Glucosamine_1__phosphate" stoichiometry="1" />
        </listOfReactants>
        <listOfProducts>
          <speciesReference constant="true" species="M_N__Acetyl__D__glucosamine_1__phosphate" stoichiometry="1" />
          <speciesReference constant="true" species="M_CoA" stoichiometry="1" />
        </listOfProducts>
      </reaction>
      <reaction fast="false" id="R_R0264" name="formateacetyltransferase" reversible="true" fbc:lowerFluxBound="cobra_default_lb" fbc:upperFluxBound="cobra_default_ub">
        <listOfReactants>
          <speciesReference constant="true" species="M_Acetyl__CoA" stoichiometry="1" />
          <speciesReference constant="true" species="M_Formate" stoichiometry="1" />
        </listOfReactants>
        <listOfProducts>
          <speciesReference constant="true" species="M_CoA" stoichiometry="1" />
          <speciesReference constant="true" species="M_Pyruvate" stoichiometry="1" />
        </listOfProducts>
      </reaction>
      <reaction fast="false" id="R_R0265" name="hydroxymethylglutaryl-CoAsynthase" reversible="true" fbc:lowerFluxBound="cobra_default_lb" fbc:upperFluxBound="cobra_default_ub">
        <listOfReactants>
          <speciesReference constant="true" species="M_Acetyl__CoA" stoichiometry="1" />
          <speciesReference constant="true" species="M_Acetoacetyl__CoA" stoichiometry="1" />
          <speciesReference constant="true" species="M_H2O" stoichiometry="1" />
        </listOfReactants>
        <listOfProducts>
          <speciesReference constant="true" species="M__LPAREN_S_RPAREN___3__Hydroxy__3__methylglutaryl__CoA" stoichiometry="1" />
          <speciesReference constant="true" species="M_CoA" stoichiometry="1" />
        </listOfProducts>
      </reaction>
      <reaction fast="false" id="R_R0266" name="citrate synthase" reversible="false" fbc:lowerFluxBound="cobra_0_bound" fbc:upperFluxBound="cobra_default_ub">
        <listOfReactants>
          <speciesReference constant="true" species="M_Acetyl__CoA" stoichiometry="1" />
          <speciesReference constant="true" species="M_H2O" stoichiometry="1" />
          <speciesReference constant="true" species="M_Oxaloacetate" stoichiometry="1" />
        </listOfReactants>
        <listOfProducts>
          <speciesReference constant="true" species="M_Citrate" stoichiometry="1" />
          <speciesReference constant="true" species="M_CoA" stoichiometry="1" />
        </listOfProducts>
      </reaction>
      <reaction fast="false" id="R_R0267" name="phosphotransacetylase" reversible="true" fbc:lowerFluxBound="cobra_default_lb" fbc:upperFluxBound="cobra_default_ub">
        <listOfReactants>
          <speciesReference constant="true" species="M_Acetyl__CoA" stoichiometry="1" />
          <speciesReference constant="true" species="M_Orthophosphate" stoichiometry="1" />
        </listOfReactants>
        <listOfProducts>
          <speciesReference constant="true" species="M_Acetyl_phosphate" stoichiometry="1" />
          <speciesReference constant="true" species="M_CoA" stoichiometry="1" />
        </listOfProducts>
      </reaction>
      <reaction fast="false" id="R_R0268" name="pyruvate kinase" reversible="false" fbc:lowerFluxBound="cobra_0_bound" fbc:upperFluxBound="cobra_default_ub">
        <listOfReactants>
          <speciesReference constant="true" species="M_Phosphoenolpyruvate" stoichiometry="1" />
          <speciesReference constant="true" species="M_ADP" stoichiometry="1" />
        </listOfReactants>
        <listOfProducts>
          <speciesReference constant="true" species="M_ATP" stoichiometry="1" />
          <speciesReference constant="true" species="M_Pyruvate" stoichiometry="1" />
        </listOfProducts>
      </reaction>
      <reaction fast="false" id="R_R0269" name="phosphoglycerate kinase" reversible="true" fbc:lowerFluxBound="cobra_default_lb" fbc:upperFluxBound="cobra_default_ub">
        <listOfReactants>
          <speciesReference constant="true" species="M_ATP" stoichiometry="1" />
          <speciesReference constant="true" species="M_3__Phospho__D__glycerate" stoichiometry="1" />
        </listOfReactants>
        <listOfProducts>
          <speciesReference constant="true" species="M_ADP" stoichiometry="1" />
          <speciesReference constant="true" species="M_3__Phospho__D__glyceroyl_phosphate" stoichiometry="1" />
        </listOfProducts>
      </reaction>
      <reaction fast="false" id="R_R0270" name="acetyl-CoA synthetase/ ligase" reversible="false" fbc:lowerFluxBound="cobra_0_bound" fbc:upperFluxBound="cobra_default_ub">
        <listOfReactants>
          <speciesReference constant="true" species="M_Acetate" stoichiometry="1" />
          <speciesReference constant="true" species="M_ATP" stoichiometry="1" />
          <speciesReference constant="true" species="M_CoA" stoichiometry="1" />
        </listOfReactants>
        <listOfProducts>
          <speciesReference constant="true" species="M_Acetyl__CoA" stoichiometry="1" />
          <speciesReference constant="true" species="M_Pyrophosphate" stoichiometry="1" />
          <speciesReference constant="true" species="M_AMP" stoichiometry="1" />
        </listOfProducts>
      </reaction>
      <reaction fast="false" id="R_R0271" name="acetate-CoAligase" reversible="false" fbc:lowerFluxBound="cobra_0_bound" fbc:upperFluxBound="cobra_default_ub">
        <listOfReactants>
          <speciesReference constant="true" species="M_ATP" stoichiometry="1" />
          <speciesReference constant="true" species="M_Acetate" stoichiometry="1" />
        </listOfReactants>
        <listOfProducts>
          <speciesReference constant="true" species="M_Acetyl_adenylate" stoichiometry="1" />
          <speciesReference constant="true" species="M_Pyrophosphate" stoichiometry="1" />
        </listOfProducts>
      </reaction>
      <reaction fast="false" id="R_R0272" name="acetyl-CoA carboxylase" reversible="false" fbc:lowerFluxBound="cobra_0_bound" fbc:upperFluxBound="cobra_default_ub">
        <listOfReactants>
          <speciesReference constant="true" species="M_Acetyl__CoA" stoichiometry="1" />
          <speciesReference constant="true" species="M_ATP" stoichiometry="1" />
          <speciesReference constant="true" species="M_H2O" stoichiometry="1" />
          <speciesReference constant="true" species="M_CO2" stoichiometry="1" />
        </listOfReactants>
        <listOfProducts>
          <speciesReference constant="true" species="M_ADP" stoichiometry="1" />
          <speciesReference constant="true" species="M_Malonyl__CoA" stoichiometry="1" />
          <speciesReference constant="true" species="M_Orthophosphate" stoichiometry="1" />
        </listOfProducts>
      </reaction>
      <reaction fast="false" id="R_R0273" name="fructokinase,putative" reversible="true" fbc:lowerFluxBound="cobra_default_lb" fbc:upperFluxBound="cobra_default_ub">
        <listOfReactants>
          <speciesReference constant="true" species="M_ATP" stoichiometry="1" />
          <speciesReference constant="true" species="M_D__Fructose" stoichiometry="1" />
        </listOfReactants>
        <listOfProducts>
          <speciesReference constant="true" species="M_ADP" stoichiometry="1" />
          <speciesReference constant="true" species="M_D__Fructose_6__phosphate" stoichiometry="1" />
        </listOfProducts>
      </reaction>
      <reaction fast="false" id="R_R0274" name="fructose1-phosphatekinase" reversible="false" fbc:lowerFluxBound="cobra_0_bound" fbc:upperFluxBound="cobra_default_ub">
        <listOfReactants>
          <speciesReference constant="true" species="M_ATP" stoichiometry="1" />
          <speciesReference constant="true" species="M_D__Fructose_1__phosphate" stoichiometry="1" />
        </listOfReactants>
        <listOfProducts>
          <speciesReference constant="true" species="M_ADP" stoichiometry="1" />
          <speciesReference constant="true" species="M_D__Fructose_1_COMMA_6__bisphosphate" stoichiometry="1" />
        </listOfProducts>
      </reaction>
      <reaction fast="false" id="R_R0275" name="6-phosphofructokinase" reversible="false" fbc:lowerFluxBound="cobra_0_bound" fbc:upperFluxBound="cobra_default_ub">
        <listOfReactants>
          <speciesReference constant="true" species="M_ATP" stoichiometry="1" />
          <speciesReference constant="true" species="M_D__Fructose_6__phosphate" stoichiometry="1" />
        </listOfReactants>
        <listOfProducts>
          <speciesReference constant="true" species="M_ADP" stoichiometry="1" />
          <speciesReference constant="true" species="M_D__Fructose_1_COMMA_6__bisphosphate" stoichiometry="1" />
        </listOfProducts>
      </reaction>
      <reaction fast="false" id="R_R0276" name="gluconokinase" reversible="false" fbc:lowerFluxBound="cobra_0_bound" fbc:upperFluxBound="cobra_default_ub">
        <listOfReactants>
          <speciesReference constant="true" species="M_ATP" stoichiometry="1" />
          <speciesReference constant="true" species="M_D__Gluconic_acid" stoichiometry="1" />
        </listOfReactants>
        <listOfProducts>
          <speciesReference constant="true" species="M_ADP" stoichiometry="1" />
          <speciesReference constant="true" species="M_6__Phospho__D__gluconate" stoichiometry="1" />
        </listOfProducts>
      </reaction>
      <reaction fast="false" id="R_R0277" name="glucokinase" reversible="true" fbc:lowerFluxBound="cobra_default_lb" fbc:upperFluxBound="cobra_default_ub">
        <listOfReactants>
          <speciesReference constant="true" species="M_ATP" stoichiometry="1" />
          <speciesReference constant="true" species="M_D__Glucose" stoichiometry="1" />
        </listOfReactants>
        <listOfProducts>
          <speciesReference constant="true" species="M_ADP" stoichiometry="1" />
          <speciesReference constant="true" species="M_D__Glucose_6__phosphate" stoichiometry="1" />
        </listOfProducts>
      </reaction>
      <reaction fast="false" id="R_R0278" name="ribokinase" reversible="true" fbc:lowerFluxBound="cobra_default_lb" fbc:upperFluxBound="cobra_default_ub">
        <listOfReactants>
          <speciesReference constant="true" species="M_ATP" stoichiometry="1" />
          <speciesReference constant="true" species="M_D__Ribose" stoichiometry="1" />
        </listOfReactants>
        <listOfProducts>
          <speciesReference constant="true" species="M_D__Ribose_5__phosphate" stoichiometry="1" />
          <speciesReference constant="true" species="M_ADP" stoichiometry="1" />
        </listOfProducts>
      </reaction>
      <reaction fast="false" id="R_R0279" name="ribose-phosphate pyrophosphokinase" reversible="true" fbc:lowerFluxBound="cobra_default_lb" fbc:upperFluxBound="cobra_default_ub">
        <listOfReactants>
          <speciesReference constant="true" species="M_ATP" stoichiometry="1" />
          <speciesReference constant="true" species="M_D__Ribose_5__phosphate" stoichiometry="1" />
        </listOfReactants>
        <listOfProducts>
          <speciesReference constant="true" species="M_AMP" stoichiometry="1" />
          <speciesReference constant="true" species="M_5__Phospho__D__ribose_1__diphosphate" stoichiometry="1" />
        </listOfProducts>
      </reaction>
      <reaction fast="false" id="R_R0280" name="L-ribulokinase" reversible="true" fbc:lowerFluxBound="cobra_default_lb" fbc:upperFluxBound="cobra_default_ub">
        <listOfReactants>
          <speciesReference constant="true" species="M_ATP" stoichiometry="1" />
          <speciesReference constant="true" species="M_D__Ribulose" stoichiometry="1" />
        </listOfReactants>
        <listOfProducts>
          <speciesReference constant="true" species="M_ADP" stoichiometry="1" />
          <speciesReference constant="true" species="M_D__Ribulose_5__phosphate" stoichiometry="1" />
        </listOfProducts>
      </reaction>
      <reaction fast="false" id="R_R0281" name="succinyl-CoAsynthetase" reversible="true" fbc:lowerFluxBound="cobra_default_lb" fbc:upperFluxBound="cobra_default_ub">
        <listOfReactants>
          <speciesReference constant="true" species="M_ATP" stoichiometry="1" />
          <speciesReference constant="true" species="M_Itaconate" stoichiometry="1" />
          <speciesReference constant="true" species="M_CoA" stoichiometry="1" />
        </listOfReactants>
        <listOfProducts>
          <speciesReference constant="true" species="M_ADP" stoichiometry="1" />
          <speciesReference constant="true" species="M_Itaconyl__CoA" stoichiometry="1" />
          <speciesReference constant="true" species="M_Orthophosphate" stoichiometry="1" />
        </listOfProducts>
      </reaction>
      <reaction fast="false" id="R_R0282" name="L-ribulokinase" reversible="true" fbc:lowerFluxBound="cobra_default_lb" fbc:upperFluxBound="cobra_default_ub">
        <listOfReactants>
          <speciesReference constant="true" species="M_ATP" stoichiometry="1" />
          <speciesReference constant="true" species="M_L__Ribulose" stoichiometry="1" />
        </listOfReactants>
        <listOfProducts>
          <speciesReference constant="true" species="M_ADP" stoichiometry="1" />
          <speciesReference constant="true" species="M_L__Ribulose_5__phosphate" stoichiometry="1" />
        </listOfProducts>
      </reaction>
      <reaction fast="false" id="R_R0283" name="phosphoenolpyruvate carboxykinase" reversible="false" fbc:lowerFluxBound="cobra_0_bound" fbc:upperFluxBound="cobra_default_ub">
        <listOfReactants>
          <speciesReference constant="true" species="M_ATP" stoichiometry="1" />
          <speciesReference constant="true" species="M_Oxaloacetate" stoichiometry="1" />
        </listOfReactants>
        <listOfProducts>
          <speciesReference constant="true" species="M_Phosphoenolpyruvate" stoichiometry="1" />
          <speciesReference constant="true" species="M_ADP" stoichiometry="1" />
          <speciesReference constant="true" species="M_CO2" stoichiometry="1" />
        </listOfProducts>
      </reaction>
      <reaction fast="false" id="R_R0284" name="acetatekinase" reversible="true" fbc:lowerFluxBound="cobra_default_lb" fbc:upperFluxBound="cobra_default_ub">
        <listOfReactants>
          <speciesReference constant="true" species="M_ATP" stoichiometry="1" />
          <speciesReference constant="true" species="M_Propanoate" stoichiometry="1" />
        </listOfReactants>
        <listOfProducts>
          <speciesReference constant="true" species="M_ADP" stoichiometry="1" />
          <speciesReference constant="true" species="M_Propanoyl_phosphate" stoichiometry="1" />
        </listOfProducts>
      </reaction>
      <reaction fast="false" id="R_R0285" name="acetyl-CoA synthetase" reversible="true" fbc:lowerFluxBound="cobra_default_lb" fbc:upperFluxBound="cobra_default_ub">
        <listOfReactants>
          <speciesReference constant="true" species="M_ATP" stoichiometry="1" />
          <speciesReference constant="true" species="M_Propanoate" stoichiometry="1" />
        </listOfReactants>
        <listOfProducts>
          <speciesReference constant="true" species="M_Propinol_adenylate" stoichiometry="1" />
          <speciesReference constant="true" species="M_Pyrophosphate" stoichiometry="1" />
        </listOfProducts>
      </reaction>
      <reaction fast="false" id="R_R0286" name="pyruvate carboxylase" reversible="true" fbc:lowerFluxBound="cobra_default_lb" fbc:upperFluxBound="cobra_default_ub">
        <listOfReactants>
          <speciesReference constant="true" species="M_ATP" stoichiometry="1" />
          <speciesReference constant="true" species="M_H2O" stoichiometry="1" />
          <speciesReference constant="true" species="M_CO2" stoichiometry="1" />
          <speciesReference constant="true" species="M_Pyruvate" stoichiometry="1" />
        </listOfReactants>
        <listOfProducts>
          <speciesReference constant="true" species="M_ADP" stoichiometry="1" />
          <speciesReference constant="true" species="M_Orthophosphate" stoichiometry="1" />
          <speciesReference constant="true" species="M_Oxaloacetate" stoichiometry="1" />
        </listOfProducts>
      </reaction>
      <reaction fast="false" id="R_R0287" name="succinyl-CoA synthetase" reversible="true" fbc:lowerFluxBound="cobra_default_lb" fbc:upperFluxBound="cobra_default_ub">
        <listOfReactants>
          <speciesReference constant="true" species="M_ATP" stoichiometry="1" />
          <speciesReference constant="true" species="M_Succinate" stoichiometry="1" />
          <speciesReference constant="true" species="M_CoA" stoichiometry="1" />
        </listOfReactants>
        <listOfProducts>
          <speciesReference constant="true" species="M_ADP" stoichiometry="1" />
          <speciesReference constant="true" species="M_Orthophosphate" stoichiometry="1" />
          <speciesReference constant="true" species="M_Succinyl__CoA" stoichiometry="1" />
        </listOfProducts>
      </reaction>
      <reaction fast="false" id="R_R0288" name="alcohol dehydrogenase / acetaldehyde dehydrogenase" reversible="false" fbc:lowerFluxBound="cobra_0_bound" fbc:upperFluxBound="cobra_default_ub">
        <listOfReactants>
          <speciesReference constant="true" species="M_NAD" stoichiometry="1" />
          <speciesReference constant="true" species="M_Butanal" stoichiometry="1" />
          <speciesReference constant="true" species="M_CoA" stoichiometry="1" />
        </listOfReactants>
        <listOfProducts>
          <speciesReference constant="true" species="M_NADH" stoichiometry="1" />
          <speciesReference constant="true" species="M_Butanoyl__CoA" stoichiometry="1" />
          <speciesReference constant="true" species="M_H" stoichiometry="1" />
        </listOfProducts>
      </reaction>
      <reaction fast="false" id="R_R0289" name="pyruvate dehydrogenase" reversible="false" fbc:lowerFluxBound="cobra_0_bound" fbc:upperFluxBound="cobra_default_ub">
        <listOfReactants>
          <speciesReference constant="true" species="M_S__Acetyldihydrolipoamide" stoichiometry="1" />
          <speciesReference constant="true" species="M_CoA" stoichiometry="1" />
        </listOfReactants>
        <listOfProducts>
          <speciesReference constant="true" species="M_Acetyl__CoA" stoichiometry="1" />
          <speciesReference constant="true" species="M_Dihydrolipoamide" stoichiometry="1" />
        </listOfProducts>
      </reaction>
      <reaction fast="false" id="R_R0290" name="D-ribitol-5-phosphate cytidylyltransferase" reversible="true" fbc:lowerFluxBound="cobra_default_lb" fbc:upperFluxBound="cobra_default_ub">
        <listOfReactants>
          <speciesReference constant="true" species="M_D__Ribitol_5__phosphate" stoichiometry="1" />
          <speciesReference constant="true" species="M_CTP" stoichiometry="1" />
        </listOfReactants>
        <listOfProducts>
          <speciesReference constant="true" species="M_CDPribitol" stoichiometry="1" />
          <speciesReference constant="true" species="M_Pyrophosphate" stoichiometry="1" />
        </listOfProducts>
      </reaction>
      <reaction fast="false" id="R_R0291" name="6-phosphofructokinase" reversible="true" fbc:lowerFluxBound="cobra_default_lb" fbc:upperFluxBound="cobra_default_ub">
        <listOfReactants>
          <speciesReference constant="true" species="M_CTP" stoichiometry="1" />
          <speciesReference constant="true" species="M_D__Tagatose_6__phosphate" stoichiometry="1" />
        </listOfReactants>
        <listOfProducts>
          <speciesReference constant="true" species="M_D__Tagatose_1_COMMA_6__bisphosphate" stoichiometry="1" />
          <speciesReference constant="true" species="M_CDP" stoichiometry="1" />
        </listOfProducts>
      </reaction>
      <reaction fast="false" id="R_R0292" name="ribokinase" reversible="true" fbc:lowerFluxBound="cobra_default_lb" fbc:upperFluxBound="cobra_default_ub">
        <listOfReactants>
          <speciesReference constant="true" species="M_ATP" stoichiometry="1" />
          <speciesReference constant="true" species="M_Deoxyribose" stoichiometry="1" />
        </listOfReactants>
        <listOfProducts>
          <speciesReference constant="true" species="M_ADP" stoichiometry="1" />
          <speciesReference constant="true" species="M_2__Deoxy__D__ribose_5__phosphate" stoichiometry="1" />
        </listOfProducts>
      </reaction>
      <reaction fast="false" id="R_R0293" name="fructose-bisphosphatase" reversible="false" fbc:lowerFluxBound="cobra_0_bound" fbc:upperFluxBound="cobra_default_ub">
        <listOfReactants>
          <speciesReference constant="true" species="M_H2O" stoichiometry="1" />
          <speciesReference constant="true" species="M_D__Fructose_1_COMMA_6__bisphosphate" stoichiometry="1" />
        </listOfReactants>
        <listOfProducts>
          <speciesReference constant="true" species="M_Orthophosphate" stoichiometry="1" />
          <speciesReference constant="true" species="M_D__Fructose_6__phosphate" stoichiometry="1" />
        </listOfProducts>
      </reaction>
      <reaction fast="false" id="R_R0294" name="transketolase" reversible="true" fbc:lowerFluxBound="cobra_default_lb" fbc:upperFluxBound="cobra_default_ub">
        <listOfReactants>
          <speciesReference constant="true" species="M_D__Fructose_6__phosphate" stoichiometry="1" />
          <speciesReference constant="true" species="M__LPAREN_2R_RPAREN___2__Hydroxy__3___LPAREN_phosphonooxy_RPAREN___propanal" stoichiometry="1" />
        </listOfReactants>
        <listOfProducts>
          <speciesReference constant="true" species="M_D__Xylulose_5__phosphate" stoichiometry="1" />
          <speciesReference constant="true" species="M_D__Erythrose_4__phosphate" stoichiometry="1" />
        </listOfProducts>
      </reaction>
      <reaction fast="false" id="R_R0295" name="galactose-6-phosphateisomerase" reversible="true" fbc:lowerFluxBound="cobra_default_lb" fbc:upperFluxBound="cobra_default_ub">
        <listOfReactants>
          <speciesReference constant="true" species="M_D__Galactose_6__phosphate" stoichiometry="1" />
        </listOfReactants>
        <listOfProducts>
          <speciesReference constant="true" species="M_D__Tagatose_6__phosphate" stoichiometry="1" />
        </listOfProducts>
      </reaction>
      <reaction fast="false" id="R_R0296" name="6-Phospho-D-glucono-1,5-lactone lactonohydrolase" reversible="false" fbc:lowerFluxBound="cobra_0_bound" fbc:upperFluxBound="cobra_default_ub">
        <listOfReactants>
          <speciesReference constant="true" species="M_D__Glucono__1_COMMA_5__lactone_6__phosphate" stoichiometry="1" />
          <speciesReference constant="true" species="M_H2O" stoichiometry="1" />
        </listOfReactants>
        <listOfProducts>
          <speciesReference constant="true" species="M_6__Phospho__D__gluconate" stoichiometry="1" />
        </listOfProducts>
      </reaction>
      <reaction fast="false" id="R_R0297" name="glucosamine-6-phosphateisomerase" reversible="false" fbc:lowerFluxBound="cobra_0_bound" fbc:upperFluxBound="cobra_default_ub">
        <listOfReactants>
          <speciesReference constant="true" species="M_D__Glucosamine_6__phosphate" stoichiometry="1" />
          <speciesReference constant="true" species="M_H2O" stoichiometry="1" />
        </listOfReactants>
        <listOfProducts>
          <speciesReference constant="true" species="M_NH3" stoichiometry="1" />
          <speciesReference constant="true" species="M_D__Fructose_6__phosphate" stoichiometry="1" />
        </listOfProducts>
      </reaction>
      <reaction fast="false" id="R_R0298" name="phosphoglucosamine mutase" reversible="false" fbc:lowerFluxBound="cobra_0_bound" fbc:upperFluxBound="cobra_default_ub">
        <listOfReactants>
          <speciesReference constant="true" species="M_D__Glucosamine_6__phosphate" stoichiometry="1" />
        </listOfReactants>
        <listOfProducts>
          <speciesReference constant="true" species="M_D__Glucosamine_1__phosphate" stoichiometry="1" />
        </listOfProducts>
      </reaction>
      <reaction fast="false" id="R_R0299" name="phosphoglucosamine-mutase" reversible="true" fbc:lowerFluxBound="cobra_default_lb" fbc:upperFluxBound="cobra_default_ub">
        <listOfReactants>
          <speciesReference constant="true" species="M_D__Glucose_1__phosphate" stoichiometry="1" />
        </listOfReactants>
        <listOfProducts>
          <speciesReference constant="true" species="M_D__Glucose_6__phosphate" stoichiometry="1" />
        </listOfProducts>
      </reaction>
      <reaction fast="false" id="R_R0300" name="glucose-6-phosphate 1-dehydrogenase" reversible="false" fbc:lowerFluxBound="cobra_0_bound" fbc:upperFluxBound="cobra_default_ub">
        <listOfReactants>
          <speciesReference constant="true" species="M_NADP" stoichiometry="1" />
          <speciesReference constant="true" species="M_D__Glucose_6__phosphate" stoichiometry="1" />
        </listOfReactants>
        <listOfProducts>
          <speciesReference constant="true" species="M_NADPH" stoichiometry="1" />
          <speciesReference constant="true" species="M_H" stoichiometry="1" />
          <speciesReference constant="true" species="M_D__Glucono__1_COMMA_5__lactone_6__phosphate" stoichiometry="1" />
        </listOfProducts>
      </reaction>
      <reaction fast="false" id="R_R0301" name="glucose-6-phosphate isomerase A" reversible="true" fbc:lowerFluxBound="cobra_default_lb" fbc:upperFluxBound="cobra_default_ub">
        <listOfReactants>
          <speciesReference constant="true" species="M_D__Glucose_6__phosphate" stoichiometry="1" />
        </listOfReactants>
        <listOfProducts>
          <speciesReference constant="true" species="M_D__Fructose_6__phosphate" stoichiometry="1" />
        </listOfProducts>
      </reaction>
      <reaction fast="false" id="R_R0302" name="aldehydedehydrogenase" reversible="true" fbc:lowerFluxBound="cobra_default_lb" fbc:upperFluxBound="cobra_default_ub">
        <listOfReactants>
          <speciesReference constant="true" species="M_NAD" stoichiometry="1" />
          <speciesReference constant="true" species="M_D__Glucuronolactone" stoichiometry="1" />
          <speciesReference constant="true" species="M_H2O" stoichiometry="2" />
        </listOfReactants>
        <listOfProducts>
          <speciesReference constant="true" species="M_NADH" stoichiometry="1" />
          <speciesReference constant="true" species="M_H" stoichiometry="1" />
          <speciesReference constant="true" species="M_D__Glucarate" stoichiometry="1" />
        </listOfProducts>
      </reaction>
      <reaction fast="false" id="R_R0303" name="acetoinreductase" reversible="false" fbc:lowerFluxBound="cobra_0_bound" fbc:upperFluxBound="cobra_default_ub">
        <listOfReactants>
          <speciesReference constant="true" species="M_NADH" stoichiometry="1" />
          <speciesReference constant="true" species="M_H" stoichiometry="1" />
          <speciesReference constant="true" species="M_Diacetyl" stoichiometry="1" />
        </listOfReactants>
        <listOfProducts>
          <speciesReference constant="true" species="M_NAD" stoichiometry="1" />
          <speciesReference constant="true" species="M__LPAREN_R_RPAREN___Acetoin" stoichiometry="1" />
        </listOfProducts>
      </reaction>
      <reaction fast="false" id="R_R0304" name="pyruvate dehydrogenase" reversible="true" fbc:lowerFluxBound="cobra_default_lb" fbc:upperFluxBound="cobra_default_ub">
        <listOfReactants>
          <speciesReference constant="true" species="M_NAD" stoichiometry="1" />
          <speciesReference constant="true" species="M_Dihydrolipoamide" stoichiometry="1" />
        </listOfReactants>
        <listOfProducts>
          <speciesReference constant="true" species="M_NADH" stoichiometry="1" />
          <speciesReference constant="true" species="M_H" stoichiometry="1" />
          <speciesReference constant="true" species="M_Lipoamide" stoichiometry="1" />
        </listOfProducts>
      </reaction>
      <reaction fast="false" id="R_R0305" name="mannitol-1-phosphate5-dehydrogenase" reversible="true" fbc:lowerFluxBound="cobra_default_lb" fbc:upperFluxBound="cobra_default_ub">
        <listOfReactants>
          <speciesReference constant="true" species="M_NAD" stoichiometry="1" />
          <speciesReference constant="true" species="M_D__Mannitol_1__phosphate" stoichiometry="1" />
        </listOfReactants>
        <listOfProducts>
          <speciesReference constant="true" species="M_NADH" stoichiometry="1" />
          <speciesReference constant="true" species="M_H" stoichiometry="1" />
          <speciesReference constant="true" species="M_D__Fructose_6__phosphate" stoichiometry="1" />
        </listOfProducts>
      </reaction>
      <reaction fast="false" id="R_R0306" name="mannose-6-phosphate isomerase" reversible="true" fbc:lowerFluxBound="cobra_default_lb" fbc:upperFluxBound="cobra_default_ub">
        <listOfReactants>
          <speciesReference constant="true" species="M_D__Mannose_6__phosphate" stoichiometry="1" />
        </listOfReactants>
        <listOfProducts>
          <speciesReference constant="true" species="M_D__Fructose_6__phosphate" stoichiometry="1" />
        </listOfProducts>
      </reaction>
      <reaction fast="false" id="R_R0307" name="phosphomannomutase" reversible="true" fbc:lowerFluxBound="cobra_default_lb" fbc:upperFluxBound="cobra_default_ub">
        <listOfReactants>
          <speciesReference constant="true" species="M_D__Mannose_6__phosphate" stoichiometry="1" />
        </listOfReactants>
        <listOfProducts>
          <speciesReference constant="true" species="M_D__Mannose_1__phosphate" stoichiometry="1" />
        </listOfProducts>
      </reaction>
      <reaction fast="false" id="R_R0308" reversible="true" fbc:lowerFluxBound="cobra_default_lb" fbc:upperFluxBound="cobra_default_ub">
        <listOfReactants>
          <speciesReference constant="true" species="M_NAD" stoichiometry="1" />
          <speciesReference constant="true" species="M_D__Ribitol" stoichiometry="1" />
        </listOfReactants>
        <listOfProducts>
          <speciesReference constant="true" species="M_NADH" stoichiometry="1" />
          <speciesReference constant="true" species="M_H" stoichiometry="1" />
          <speciesReference constant="true" species="M_D__Ribulose" stoichiometry="1" />
        </listOfProducts>
      </reaction>
      <reaction fast="false" id="R_R0309" name="phosphopentomutase, phosphoglucosamine-mutase" reversible="true" fbc:lowerFluxBound="cobra_default_lb" fbc:upperFluxBound="cobra_default_ub">
        <listOfReactants>
          <speciesReference constant="true" species="M_D__Ribose_1__phosphate" stoichiometry="1" />
        </listOfReactants>
        <listOfProducts>
          <speciesReference constant="true" species="M_D__Ribose_5__phosphate" stoichiometry="1" />
        </listOfProducts>
      </reaction>
      <reaction fast="false" id="R_R0310" name="ribose 5-phosphate isomerase A" reversible="true" fbc:lowerFluxBound="cobra_default_lb" fbc:upperFluxBound="cobra_default_ub">
        <listOfReactants>
          <speciesReference constant="true" species="M_D__Ribose_5__phosphate" stoichiometry="1" />
        </listOfReactants>
        <listOfProducts>
          <speciesReference constant="true" species="M_D__Ribulose_5__phosphate" stoichiometry="1" />
        </listOfProducts>
      </reaction>
      <reaction fast="false" id="R_R0311" name="putative hexulose-6-phosphate synthase" reversible="false" fbc:lowerFluxBound="cobra_0_bound" fbc:upperFluxBound="cobra_default_ub">
        <listOfReactants>
          <speciesReference constant="true" species="M_D__Ribulose_5__phosphate" stoichiometry="1" />
          <speciesReference constant="true" species="M_Formaldehyde" stoichiometry="1" />
        </listOfReactants>
        <listOfProducts>
          <speciesReference constant="true" species="M_D__Arabino__6__hexulose_3__phosphate" stoichiometry="1" />
        </listOfProducts>
      </reaction>
      <reaction fast="false" id="R_R0312" name="ribitol-5-phosphate 2-dehydrogenase" reversible="true" fbc:lowerFluxBound="cobra_default_lb" fbc:upperFluxBound="cobra_default_ub">
        <listOfReactants>
          <speciesReference constant="true" species="M_D__Ribulose_5__phosphate" stoichiometry="1" />
          <speciesReference constant="true" species="M_NADPH" stoichiometry="1" />
        </listOfReactants>
        <listOfProducts>
          <speciesReference constant="true" species="M_D__Ribitol_5__phosphate" stoichiometry="1" />
          <speciesReference constant="true" species="M_NADP" stoichiometry="1" />
        </listOfProducts>
      </reaction>
      <reaction fast="false" id="R_R0313" name="ribulose-phosphate 3-epimerase" reversible="true" fbc:lowerFluxBound="cobra_default_lb" fbc:upperFluxBound="cobra_default_ub">
        <listOfReactants>
          <speciesReference constant="true" species="M_D__Ribulose_5__phosphate" stoichiometry="1" />
        </listOfReactants>
        <listOfProducts>
          <speciesReference constant="true" species="M_D__Xylulose_5__phosphate" stoichiometry="1" />
        </listOfProducts>
      </reaction>
      <reaction fast="false" id="R_R0314" name="Transaldolase superfamily" reversible="true" fbc:lowerFluxBound="cobra_default_lb" fbc:upperFluxBound="cobra_default_ub">
        <listOfReactants>
          <speciesReference constant="true" species="M_D__Sedoheptulose_7__phosphate" stoichiometry="1" />
          <speciesReference constant="true" species="M__LPAREN_2R_RPAREN___2__Hydroxy__3___LPAREN_phosphonooxy_RPAREN___propanal" stoichiometry="1" />
        </listOfReactants>
        <listOfProducts>
          <speciesReference constant="true" species="M_D__Fructose_6__phosphate" stoichiometry="1" />
          <speciesReference constant="true" species="M_D__Erythrose_4__phosphate" stoichiometry="1" />
        </listOfProducts>
      </reaction>
      <reaction fast="false" id="R_R0315" name="transketolase" reversible="true" fbc:lowerFluxBound="cobra_default_lb" fbc:upperFluxBound="cobra_default_ub">
        <listOfReactants>
          <speciesReference constant="true" species="M_D__Sedoheptulose_7__phosphate" stoichiometry="1" />
          <speciesReference constant="true" species="M__LPAREN_2R_RPAREN___2__Hydroxy__3___LPAREN_phosphonooxy_RPAREN___propanal" stoichiometry="1" />
        </listOfReactants>
        <listOfProducts>
          <speciesReference constant="true" species="M_D__Ribose_5__phosphate" stoichiometry="1" />
          <speciesReference constant="true" species="M_D__Xylulose_5__phosphate" stoichiometry="1" />
        </listOfProducts>
      </reaction>
      <reaction fast="false" id="R_R0316" name="sorbitoldehydrogenase" reversible="true" fbc:lowerFluxBound="cobra_default_lb" fbc:upperFluxBound="cobra_default_ub">
        <listOfReactants>
          <speciesReference constant="true" species="M_NAD" stoichiometry="1" />
          <speciesReference constant="true" species="M_D__Sorbitol" stoichiometry="1" />
        </listOfReactants>
        <listOfProducts>
          <speciesReference constant="true" species="M_NADH" stoichiometry="1" />
          <speciesReference constant="true" species="M_H" stoichiometry="1" />
          <speciesReference constant="true" species="M_D__Fructose" stoichiometry="1" />
        </listOfProducts>
      </reaction>
      <reaction fast="false" id="R_R0317" name="tagatose1,6-diphosphatealdolase" reversible="true" fbc:lowerFluxBound="cobra_default_lb" fbc:upperFluxBound="cobra_default_ub">
        <listOfReactants>
          <speciesReference constant="true" species="M_D__Tagatose_1_COMMA_6__bisphosphate" stoichiometry="1" />
        </listOfReactants>
        <listOfProducts>
          <speciesReference constant="true" species="M_Glycerone_phosphate" stoichiometry="1" />
          <speciesReference constant="true" species="M__LPAREN_2R_RPAREN___2__Hydroxy__3___LPAREN_phosphonooxy_RPAREN___propanal" stoichiometry="1" />
        </listOfProducts>
      </reaction>
      <reaction fast="false" id="R_R0318" name="6-phosphofructokinase" reversible="true" fbc:lowerFluxBound="cobra_default_lb" fbc:upperFluxBound="cobra_default_ub">
        <listOfReactants>
          <speciesReference constant="true" species="M_ATP" stoichiometry="1" />
          <speciesReference constant="true" species="M_D__Tagatose_6__phosphate" stoichiometry="1" />
        </listOfReactants>
        <listOfProducts>
          <speciesReference constant="true" species="M_D__Tagatose_1_COMMA_6__bisphosphate" stoichiometry="1" />
          <speciesReference constant="true" species="M_ADP" stoichiometry="1" />
        </listOfProducts>
      </reaction>
      <reaction fast="false" id="R_R0319" name="capsularpolysaccharidesynthesisenzymeCap8O" reversible="false" fbc:lowerFluxBound="cobra_0_bound" fbc:upperFluxBound="cobra_default_ub">
        <listOfReactants>
          <speciesReference constant="true" species="M_NAD" stoichiometry="2" />
          <speciesReference constant="true" species="M_dTDPglucose" stoichiometry="1" />
          <speciesReference constant="true" species="M_H2O" stoichiometry="1" />
        </listOfReactants>
        <listOfProducts>
          <speciesReference constant="true" species="M_NADH" stoichiometry="2" />
          <speciesReference constant="true" species="M_H" stoichiometry="2" />
          <speciesReference constant="true" species="M_dTDP__D__glucuronate" stoichiometry="1" />
        </listOfProducts>
      </reaction>
      <reaction fast="false" id="R_R0320" name="capsularpolysaccharidesynthesisenzymeCap8O" reversible="false" fbc:lowerFluxBound="cobra_0_bound" fbc:upperFluxBound="cobra_default_ub">
        <listOfReactants>
          <speciesReference constant="true" species="M_NADP" stoichiometry="2" />
          <speciesReference constant="true" species="M_H2O" stoichiometry="1" />
          <speciesReference constant="true" species="M_dTDPglucose" stoichiometry="1" />
        </listOfReactants>
        <listOfProducts>
          <speciesReference constant="true" species="M_NADPH" stoichiometry="2" />
          <speciesReference constant="true" species="M_H" stoichiometry="2" />
          <speciesReference constant="true" species="M_dTDP__D__glucuronate" stoichiometry="1" />
        </listOfProducts>
      </reaction>
      <reaction fast="false" id="R_R0321" name="putative UDP-glucose4-epimerase(gale-1)" reversible="true" fbc:lowerFluxBound="cobra_default_lb" fbc:upperFluxBound="cobra_default_ub">
        <listOfReactants>
          <speciesReference constant="true" species="M_dTDPglucose" stoichiometry="1" />
        </listOfReactants>
        <listOfProducts>
          <speciesReference constant="true" species="M_dTDPgalactose" stoichiometry="1" />
        </listOfProducts>
      </reaction>
      <reaction fast="false" id="R_R0322" name="trehalose-6-phosphatehydrolase" reversible="false" fbc:lowerFluxBound="cobra_0_bound" fbc:upperFluxBound="cobra_default_ub">
        <listOfReactants>
          <speciesReference constant="true" species="M_alpha_COMMA_alpha'__Trehalose_6__phosphate" stoichiometry="1" />
          <speciesReference constant="true" species="M_H2O" stoichiometry="1" />
        </listOfReactants>
        <listOfProducts>
          <speciesReference constant="true" species="M_D__Glucose" stoichiometry="1" />
          <speciesReference constant="true" species="M_D__Glucose_6__phosphate" stoichiometry="1" />
        </listOfProducts>
      </reaction>
      <reaction fast="false" id="R_R0323" name="isocitrate dehyrogenase" reversible="true" fbc:lowerFluxBound="cobra_default_lb" fbc:upperFluxBound="cobra_default_ub">
        <listOfReactants>
          <speciesReference constant="true" species="M_NADP" stoichiometry="1" />
          <speciesReference constant="true" species="M_Isocitrate" stoichiometry="1" />
        </listOfReactants>
        <listOfProducts>
          <speciesReference constant="true" species="M_Oxalosuccinate" stoichiometry="1" />
          <speciesReference constant="true" species="M_H" stoichiometry="1" />
          <speciesReference constant="true" species="M_NADPH" stoichiometry="1" />
        </listOfProducts>
      </reaction>
      <reaction fast="false" id="R_R0324" name="probable ATP-dependentDNAhelicaseRecQ" reversible="false" fbc:lowerFluxBound="cobra_0_bound" fbc:upperFluxBound="cobra_default_ub">
        <listOfReactants>
          <speciesReference constant="true" species="M_Isomaltose_e" stoichiometry="1" />
        </listOfReactants>
        <listOfProducts>
          <speciesReference constant="true" species="M_Isomaltose" stoichiometry="1" />
        </listOfProducts>
      </reaction>
      <reaction fast="false" id="R_R0325" name="6-phosphofructokinase" reversible="true" fbc:lowerFluxBound="cobra_default_lb" fbc:upperFluxBound="cobra_default_ub">
        <listOfReactants>
          <speciesReference constant="true" species="M_ITP" stoichiometry="1" />
          <speciesReference constant="true" species="M_D__Tagatose_6__phosphate" stoichiometry="1" />
        </listOfReactants>
        <listOfProducts>
          <speciesReference constant="true" species="M_D__Tagatose_1_COMMA_6__bisphosphate" stoichiometry="1" />
          <speciesReference constant="true" species="M_IDP" stoichiometry="1" />
        </listOfProducts>
      </reaction>
      <reaction fast="false" id="R_R0326" name="6-phospho-beta-galactosidase" reversible="true" fbc:lowerFluxBound="cobra_default_lb" fbc:upperFluxBound="cobra_default_ub">
        <listOfReactants>
          <speciesReference constant="true" species="M_H2O" stoichiometry="1" />
          <speciesReference constant="true" species="M_Lactose_6__phosphate" stoichiometry="1" />
        </listOfReactants>
        <listOfProducts>
          <speciesReference constant="true" species="M_D__Galactose_6__phosphate" stoichiometry="1" />
          <speciesReference constant="true" species="M_D__Glucose" stoichiometry="1" />
        </listOfProducts>
      </reaction>
      <reaction fast="false" id="R_R0327" name="glucosamine-fructose-6-phosphateaminotransferase" reversible="false" fbc:lowerFluxBound="cobra_0_bound" fbc:upperFluxBound="cobra_default_ub">
        <listOfReactants>
          <speciesReference constant="true" species="M_D__Fructose_6__phosphate" stoichiometry="1" />
          <speciesReference constant="true" species="M_L__Glutamine" stoichiometry="1" />
        </listOfReactants>
        <listOfProducts>
          <speciesReference constant="true" species="M_D__Glucosamine_6__phosphate" stoichiometry="1" />
          <speciesReference constant="true" species="M_L__Glutamate" stoichiometry="1" />
        </listOfProducts>
      </reaction>
      <reaction fast="false" id="R_R0328" name="alpha-glucosidase" reversible="false" fbc:lowerFluxBound="cobra_0_bound" fbc:upperFluxBound="cobra_default_ub">
        <listOfReactants>
          <speciesReference constant="true" species="M_Maltose" stoichiometry="1" />
          <speciesReference constant="true" species="M_H2O" stoichiometry="1" />
        </listOfReactants>
        <listOfProducts>
          <speciesReference constant="true" species="M_D__Glucose" stoichiometry="2" />
        </listOfProducts>
      </reaction>
      <reaction fast="false" id="R_R0329" name="alpha-glucosidase" reversible="false" fbc:lowerFluxBound="cobra_0_bound" fbc:upperFluxBound="cobra_default_ub">
        <listOfReactants>
          <speciesReference constant="true" species="M_Melibiose" stoichiometry="1" />
          <speciesReference constant="true" species="M_H2O" stoichiometry="1" />
        </listOfReactants>
        <listOfProducts>
          <speciesReference constant="true" species="M_D__Galactose" stoichiometry="1" />
          <speciesReference constant="true" species="M_D__Glucose" stoichiometry="1" />
        </listOfProducts>
      </reaction>
      <reaction fast="false" id="R_R0330" name="putative myo-Inositol 4-phosphate phosphohydrolase" reversible="false" fbc:lowerFluxBound="cobra_0_bound" fbc:upperFluxBound="cobra_default_ub">
        <listOfReactants>
          <speciesReference constant="true" species="M_myo__Inositol_4__phosphate" stoichiometry="1" />
          <speciesReference constant="true" species="M_H2O" stoichiometry="1" />
        </listOfReactants>
        <listOfProducts>
[truncated: 336,205 more chars]
