# Supplementary material for: Do genome-scale models need exact solvers or clearer standards?
Source: Mol Syst Biol. 2015 Oct 14;11(10):831. doi: 10.15252/msb.20156157 (PMC4631202; doi:10.15252/msb.20156157)
Supplement: Supplementary file 2 — Dataset EV1 [file msb0011-0831-sd2.zip › m_model_collection-master/sbml3/iMM1415.xml]

<?xml version='1.0' encoding='UTF-8'?>
<sbml xmlns:fbc="http://www.sbml.org/sbml/level3/version1/fbc/version2" level="3" sboTerm="SBO:0000624" version="1" xmlns="http://www.sbml.org/sbml/level3/version1/core" fbc:required="false">
  <model id="iMM1415" fbc:strict="true">
    <listOfUnitDefinitions>
      <unitDefinition id="mmol_per_gDW_per_hr">
        <listOfUnits>
          <unit exponent="1" kind="mole" multiplier="1" scale="-3" />
          <unit exponent="-1" kind="gram" multiplier="1" scale="0" />
          <unit exponent="-1" kind="second" multiplier="3600" scale="0" />
        </listOfUnits>
      </unitDefinition>
    </listOfUnitDefinitions>
    <fbc:listOfObjectives fbc:activeObjective="obj">
      <fbc:objective fbc:id="obj" fbc:type="maximize">
        <fbc:listOfFluxObjectives>
          <fbc:fluxObjective fbc:coefficient="1" fbc:reaction="R_biomass_mm_1_no_glygln" />
        </fbc:listOfFluxObjectives>
      </fbc:objective>
    </fbc:listOfObjectives>
    <listOfParameters>
      <parameter constant="true" id="cobra_default_lb" sboTerm="SBO:0000626" units="mmol_per_gDW_per_hr" value="-100000" />
      <parameter constant="true" id="cobra_default_ub" sboTerm="SBO:0000626" units="mmol_per_gDW_per_hr" value="100000" />
      <parameter constant="true" id="cobra_0_bound" sboTerm="SBO:0000626" units="mmol_per_gDW_per_hr" value="0" />
      <parameter constant="true" id="R_DM_T_antigen_g_lower_bound" sboTerm="SBO:0000625" units="mmol_per_gDW_per_hr" value="-1" />
      <parameter constant="true" id="R_EX_arg__L_e_lower_bound" sboTerm="SBO:0000625" units="mmol_per_gDW_per_hr" value="-1" />
      <parameter constant="true" id="R_EX_ca2_e_lower_bound" sboTerm="SBO:0000625" units="mmol_per_gDW_per_hr" value="-1" />
      <parameter constant="true" id="R_EX_cl_e_lower_bound" sboTerm="SBO:0000625" units="mmol_per_gDW_per_hr" value="-1" />
      <parameter constant="true" id="R_EX_co_e_lower_bound" sboTerm="SBO:0000625" units="mmol_per_gDW_per_hr" value="-1" />
      <parameter constant="true" id="R_EX_co2_e_lower_bound" sboTerm="SBO:0000625" units="mmol_per_gDW_per_hr" value="-100" />
      <parameter constant="true" id="R_EX_fe2_e_lower_bound" sboTerm="SBO:0000625" units="mmol_per_gDW_per_hr" value="-1" />
      <parameter constant="true" id="R_EX_fe3_e_lower_bound" sboTerm="SBO:0000625" units="mmol_per_gDW_per_hr" value="-1" />
      <parameter constant="true" id="R_EX_glc_e_lower_bound" sboTerm="SBO:0000625" units="mmol_per_gDW_per_hr" value="-1" />
      <parameter constant="true" id="R_EX_glyc_e_lower_bound" sboTerm="SBO:0000625" units="mmol_per_gDW_per_hr" value="-1" />
      <parameter constant="true" id="R_EX_h_e_lower_bound" sboTerm="SBO:0000625" units="mmol_per_gDW_per_hr" value="-100" />
      <parameter constant="true" id="R_EX_h2o_e_lower_bound" sboTerm="SBO:0000625" units="mmol_per_gDW_per_hr" value="-100" />
      <parameter constant="true" id="R_EX_hco3_e_lower_bound" sboTerm="SBO:0000625" units="mmol_per_gDW_per_hr" value="-100" />
      <parameter constant="true" id="R_EX_hdca_e_lower_bound" sboTerm="SBO:0000625" units="mmol_per_gDW_per_hr" value="-1" />
      <parameter constant="true" id="R_EX_his__L_e_lower_bound" sboTerm="SBO:0000625" units="mmol_per_gDW_per_hr" value="-1" />
      <parameter constant="true" id="R_EX_i_e_lower_bound" sboTerm="SBO:0000625" units="mmol_per_gDW_per_hr" value="-1" />
      <parameter constant="true" id="R_EX_ile__L_e_lower_bound" sboTerm="SBO:0000625" units="mmol_per_gDW_per_hr" value="-1" />
      <parameter constant="true" id="R_EX_k_e_lower_bound" sboTerm="SBO:0000625" units="mmol_per_gDW_per_hr" value="-1" />
      <parameter constant="true" id="R_EX_leu__L_e_lower_bound" sboTerm="SBO:0000625" units="mmol_per_gDW_per_hr" value="-1" />
      <parameter constant="true" id="R_EX_lnlc_e_lower_bound" sboTerm="SBO:0000625" units="mmol_per_gDW_per_hr" value="-1" />
      <parameter constant="true" id="R_EX_lys__L_e_lower_bound" sboTerm="SBO:0000625" units="mmol_per_gDW_per_hr" value="-1" />
      <parameter constant="true" id="R_EX_met__L_e_lower_bound" sboTerm="SBO:0000625" units="mmol_per_gDW_per_hr" value="-1" />
      <parameter constant="true" id="R_EX_na1_e_lower_bound" sboTerm="SBO:0000625" units="mmol_per_gDW_per_hr" value="-1" />
      <parameter constant="true" id="R_EX_nh4_e_lower_bound" sboTerm="SBO:0000625" units="mmol_per_gDW_per_hr" value="-100" />
      <parameter constant="true" id="R_EX_o2_e_lower_bound" sboTerm="SBO:0000625" units="mmol_per_gDW_per_hr" value="-100" />
      <parameter constant="true" id="R_EX_phe__L_e_lower_bound" sboTerm="SBO:0000625" units="mmol_per_gDW_per_hr" value="-1" />
      <parameter constant="true" id="R_EX_pi_e_lower_bound" sboTerm="SBO:0000625" units="mmol_per_gDW_per_hr" value="-100" />
      <parameter constant="true" id="R_EX_sel_e_lower_bound" sboTerm="SBO:0000625" units="mmol_per_gDW_per_hr" value="-1" />
      <parameter constant="true" id="R_EX_so4_e_lower_bound" sboTerm="SBO:0000625" units="mmol_per_gDW_per_hr" value="-100" />
      <parameter constant="true" id="R_EX_thr__L_e_lower_bound" sboTerm="SBO:0000625" units="mmol_per_gDW_per_hr" value="-1" />
      <parameter constant="true" id="R_EX_trp__L_e_lower_bound" sboTerm="SBO:0000625" units="mmol_per_gDW_per_hr" value="-1" />
      <parameter constant="true" id="R_EX_val__L_e_lower_bound" sboTerm="SBO:0000625" units="mmol_per_gDW_per_hr" value="-1" />
      <parameter constant="true" id="R_sink_pre_prot_LPAREN_er_RPAREN__lower_bound" sboTerm="SBO:0000625" units="mmol_per_gDW_per_hr" value="-1" />
      <parameter constant="true" id="R_biomass_mm_1_no_glygln_upper_bound" sboTerm="SBO:0000625" units="mmol_per_gDW_per_hr" value="1000" />
    </listOfParameters>
    <listOfCompartments>
      <compartment constant="true" id="c" name="cytosol" />
      <compartment constant="true" id="e" name="extracellular" />
      <compartment constant="true" id="g" name="Golgi" />
      <compartment constant="true" id="m" name="Mitochondria" />
      <compartment constant="true" id="l" name="l" />
      <compartment constant="true" id="n" name="Nucleus" />
      <compartment constant="true" id="p" name="periplasm" />
      <compartment constant="true" id="r" name="Endoplasmic reticulum" />
      <compartment constant="true" id="x" name="Glyoxysome" />
    </listOfCompartments>
    <listOfSpecies>
      <species boundaryCondition="false" compartment="c" constant="false" hasOnlySubstanceUnits="false" id="M_10fthf_c" name="10fthf_c" fbc:charge="0" />
      <species boundaryCondition="false" compartment="c" constant="false" hasOnlySubstanceUnits="false" id="M_10fthf5glu_c" name="10fthf5glu_c" fbc:charge="0" />
      <species boundaryCondition="false" compartment="c" constant="false" hasOnlySubstanceUnits="false" id="M_10fthf6glu_c" name="10fthf6glu_c" fbc:charge="0" />
      <species boundaryCondition="false" compartment="c" constant="false" hasOnlySubstanceUnits="false" id="M_10fthf7glu_c" name="10fthf7glu_c" fbc:charge="0" />
      <species boundaryCondition="false" compartment="c" constant="false" hasOnlySubstanceUnits="false" id="M_11__cis__retfa_c" name="11__cis__retfa_c" fbc:charge="0" />
      <species boundaryCondition="false" compartment="c" constant="false" hasOnlySubstanceUnits="false" id="M_11docrtsl_c" name="11docrtsl_c" fbc:charge="0" />
      <species boundaryCondition="false" compartment="c" constant="false" hasOnlySubstanceUnits="false" id="M_11docrtstrn_c" name="11docrtstrn_c" fbc:charge="0" />
      <species boundaryCondition="false" compartment="c" constant="false" hasOnlySubstanceUnits="false" id="M_12HPET_c" name="12HPET_c" fbc:charge="0" />
      <species boundaryCondition="false" compartment="c" constant="false" hasOnlySubstanceUnits="false" id="M_12RHPET_c" name="12RHPET_c" fbc:charge="0" />
      <species boundaryCondition="false" compartment="c" constant="false" hasOnlySubstanceUnits="false" id="M_12ppd__R_c" name="12ppd__R_c" fbc:charge="0" />
      <species boundaryCondition="false" compartment="c" constant="false" hasOnlySubstanceUnits="false" id="M_12ppd__S_c" name="12ppd__S_c" fbc:charge="0" />
      <species boundaryCondition="false" compartment="c" constant="false" hasOnlySubstanceUnits="false" id="M_13__cis__oretn_c" name="13__cis__oretn_c" fbc:charge="0" />
      <species boundaryCondition="false" compartment="c" constant="false" hasOnlySubstanceUnits="false" id="M_13__cis__retn_c" name="13__cis__retn_c" fbc:charge="0" />
      <species boundaryCondition="false" compartment="c" constant="false" hasOnlySubstanceUnits="false" id="M_13__cis__retnglc_c" name="13__cis__retnglc_c" fbc:charge="0" />
      <species boundaryCondition="false" compartment="c" constant="false" hasOnlySubstanceUnits="false" id="M_13dampp_c" name="13dampp_c" fbc:charge="0" />
      <species boundaryCondition="false" compartment="c" constant="false" hasOnlySubstanceUnits="false" id="M_13dpg_c" name="13dpg_c" fbc:charge="0" />
      <species boundaryCondition="false" compartment="c" constant="false" hasOnlySubstanceUnits="false" id="M_15HPET_c" name="15HPET_c" fbc:charge="0" />
      <species boundaryCondition="false" compartment="c" constant="false" hasOnlySubstanceUnits="false" id="M_17ahprgnlone_c" name="17ahprgnlone_c" fbc:charge="0" />
      <species boundaryCondition="false" compartment="c" constant="false" hasOnlySubstanceUnits="false" id="M_17ahprgstrn_c" name="17ahprgstrn_c" fbc:charge="0" />
      <species boundaryCondition="false" compartment="c" constant="false" hasOnlySubstanceUnits="false" id="M_1mncam_c" name="1mncam_c" fbc:charge="0" />
      <species boundaryCondition="false" compartment="c" constant="false" hasOnlySubstanceUnits="false" id="M_1mpyr_c" name="1mpyr_c" fbc:charge="0" />
      <species boundaryCondition="false" compartment="c" constant="false" hasOnlySubstanceUnits="false" id="M_1pyr5c_c" name="1pyr5c_c" fbc:charge="0" />
      <species boundaryCondition="false" compartment="c" constant="false" hasOnlySubstanceUnits="false" id="M_23doguln_c" name="23doguln_c" fbc:charge="0" />
      <species boundaryCondition="false" compartment="c" constant="false" hasOnlySubstanceUnits="false" id="M_23dpg_c" name="23dpg_c" fbc:charge="0" />
      <species boundaryCondition="false" compartment="c" constant="false" hasOnlySubstanceUnits="false" id="M_2425dhvitd2_c" name="2425dhvitd2_c" fbc:charge="0" />
      <species boundaryCondition="false" compartment="c" constant="false" hasOnlySubstanceUnits="false" id="M_2425dhvitd3_c" name="2425dhvitd3_c" fbc:charge="0" />
      <species boundaryCondition="false" compartment="c" constant="false" hasOnlySubstanceUnits="false" id="M_24nph_c" name="24nph_c" fbc:charge="0" />
      <species boundaryCondition="false" compartment="c" constant="false" hasOnlySubstanceUnits="false" id="M_25aics_c" name="25aics_c" fbc:charge="0" />
      <species boundaryCondition="false" compartment="c" constant="false" hasOnlySubstanceUnits="false" id="M_25hvitd2_c" name="25hvitd2_c" fbc:charge="0" />
      <species boundaryCondition="false" compartment="c" constant="false" hasOnlySubstanceUnits="false" id="M_25hvitd3_c" name="25hvitd3_c" fbc:charge="0" />
      <species boundaryCondition="false" compartment="c" constant="false" hasOnlySubstanceUnits="false" id="M_2amac_c" name="2amac_c" fbc:charge="0" />
      <species boundaryCondition="false" compartment="c" constant="false" hasOnlySubstanceUnits="false" id="M_2ameph_c" name="2ameph_c" fbc:charge="0" />
      <species boundaryCondition="false" compartment="c" constant="false" hasOnlySubstanceUnits="false" id="M_2c23dh56dhoxin_c" name="2c23dh56dhoxin_c" fbc:charge="0" />
      <species boundaryCondition="false" compartment="c" constant="false" hasOnlySubstanceUnits="false" id="M_2dr1p_c" name="2dr1p_c" fbc:charge="0" />
      <species boundaryCondition="false" compartment="c" constant="false" hasOnlySubstanceUnits="false" id="M_2dr5p_c" name="2dr5p_c" fbc:charge="0" />
      <species boundaryCondition="false" compartment="c" constant="false" hasOnlySubstanceUnits="false" id="M_2hb_c" name="2hb_c" fbc:charge="0" />
      <species boundaryCondition="false" compartment="c" constant="false" hasOnlySubstanceUnits="false" id="M_2hyoxplac_c" name="2hyoxplac_c" fbc:charge="0" />
      <species boundaryCondition="false" compartment="c" constant="false" hasOnlySubstanceUnits="false" id="M_2kmb_c" name="2kmb_c" fbc:charge="0" />
      <species boundaryCondition="false" compartment="c" constant="false" hasOnlySubstanceUnits="false" id="M_2mcacn_c" name="2mcacn_c" fbc:charge="0" />
      <species boundaryCondition="false" compartment="c" constant="false" hasOnlySubstanceUnits="false" id="M_2mcit_c" name="2mcit_c" fbc:charge="0" />
      <species boundaryCondition="false" compartment="c" constant="false" hasOnlySubstanceUnits="false" id="M_2obut_c" name="2obut_c" fbc:charge="0" />
      <species boundaryCondition="false" compartment="c" constant="false" hasOnlySubstanceUnits="false" id="M_2oxoadp_c" name="2oxoadp_c" fbc:charge="0" />
      <species boundaryCondition="false" compartment="c" constant="false" hasOnlySubstanceUnits="false" id="M_2pg_c" name="2pg_c" fbc:charge="0" />
      <species boundaryCondition="false" compartment="c" constant="false" hasOnlySubstanceUnits="false" id="M_2pglyc_c" name="2pglyc_c" fbc:charge="0" />
      <species boundaryCondition="false" compartment="c" constant="false" hasOnlySubstanceUnits="false" id="M_34dhcinm_c" name="34dhcinm_c" fbc:charge="0" />
      <species boundaryCondition="false" compartment="c" constant="false" hasOnlySubstanceUnits="false" id="M_34dhmald_c" name="34dhmald_c" fbc:charge="0" />
      <species boundaryCondition="false" compartment="c" constant="false" hasOnlySubstanceUnits="false" id="M_34dhoxmand_c" name="34dhoxmand_c" fbc:charge="0" />
      <species boundaryCondition="false" compartment="c" constant="false" hasOnlySubstanceUnits="false" id="M_34dhoxpeg_c" name="34dhoxpeg_c" fbc:charge="0" />
      <species boundaryCondition="false" compartment="c" constant="false" hasOnlySubstanceUnits="false" id="M_34dhpac_c" name="34dhpac_c" fbc:charge="0" />
      <species boundaryCondition="false" compartment="c" constant="false" hasOnlySubstanceUnits="false" id="M_34dhpha_c" name="34dhpha_c" fbc:charge="0" />
      <species boundaryCondition="false" compartment="c" constant="false" hasOnlySubstanceUnits="false" id="M_34dhphe_c" name="34dhphe_c" fbc:charge="0" />
      <species boundaryCondition="false" compartment="c" constant="false" hasOnlySubstanceUnits="false" id="M_34hpp_c" name="34hpp_c" fbc:charge="0" />
      <species boundaryCondition="false" compartment="c" constant="false" hasOnlySubstanceUnits="false" id="M_35cgmp_c" name="35cgmp_c" fbc:charge="0" />
      <species boundaryCondition="false" compartment="c" constant="false" hasOnlySubstanceUnits="false" id="M_35diotyr_c" name="35diotyr_c" fbc:charge="0" />
      <species boundaryCondition="false" compartment="c" constant="false" hasOnlySubstanceUnits="false" id="M_3aib_c" name="3aib_c" fbc:charge="0" />
      <species boundaryCondition="false" compartment="c" constant="false" hasOnlySubstanceUnits="false" id="M_3aib__D_c" name="3aib__D_c" fbc:charge="0" />
      <species boundaryCondition="false" compartment="c" constant="false" hasOnlySubstanceUnits="false" id="M_3dhguln_c" name="3dhguln_c" fbc:charge="0" />
      <species boundaryCondition="false" compartment="c" constant="false" hasOnlySubstanceUnits="false" id="M_3dsphgn_c" name="3dsphgn_c" fbc:charge="0" />
      <species boundaryCondition="false" compartment="c" constant="false" hasOnlySubstanceUnits="false" id="M_3hanthrn_c" name="3hanthrn_c" fbc:charge="0" />
      <species boundaryCondition="false" compartment="c" constant="false" hasOnlySubstanceUnits="false" id="M_3hpcoa_c" name="3hpcoa_c" fbc:charge="0" />
      <species boundaryCondition="false" compartment="c" constant="false" hasOnlySubstanceUnits="false" id="M_3hpp_c" name="3hpp_c" fbc:charge="0" />
      <species boundaryCondition="false" compartment="c" constant="false" hasOnlySubstanceUnits="false" id="M_3htmelys_c" name="3htmelys_c" fbc:charge="0" />
      <species boundaryCondition="false" compartment="c" constant="false" hasOnlySubstanceUnits="false" id="M_3hxkynam_c" name="3hxkynam_c" fbc:charge="0" />
      <species boundaryCondition="false" compartment="c" constant="false" hasOnlySubstanceUnits="false" id="M_3ityr__L_c" name="3ityr__L_c" fbc:charge="0" />
      <species boundaryCondition="false" compartment="c" constant="false" hasOnlySubstanceUnits="false" id="M_3m4hpga_c" name="3m4hpga_c" fbc:charge="0" />
      <species boundaryCondition="false" compartment="c" constant="false" hasOnlySubstanceUnits="false" id="M_3mlda_c" name="3mlda_c" fbc:charge="0" />
      <species boundaryCondition="false" compartment="c" constant="false" hasOnlySubstanceUnits="false" id="M_3mldz_c" name="3mldz_c" fbc:charge="0" />
      <species boundaryCondition="false" compartment="c" constant="false" hasOnlySubstanceUnits="false" id="M_3mob_c" name="3mob_c" fbc:charge="0" />
      <species boundaryCondition="false" compartment="c" constant="false" hasOnlySubstanceUnits="false" id="M_3mop_c" name="3mop_c" fbc:charge="0" />
      <species boundaryCondition="false" compartment="c" constant="false" hasOnlySubstanceUnits="false" id="M_3mox4hoxm_c" name="3mox4hoxm_c" fbc:charge="0" />
      <species boundaryCondition="false" compartment="c" constant="false" hasOnlySubstanceUnits="false" id="M_3mox4hpac_c" name="3mox4hpac_c" fbc:charge="0" />
      <species boundaryCondition="false" compartment="c" constant="false" hasOnlySubstanceUnits="false" id="M_3moxtyr_c" name="3moxtyr_c" fbc:charge="0" />
      <species boundaryCondition="false" compartment="c" constant="false" hasOnlySubstanceUnits="false" id="M_3padsel_c" name="3padsel_c" fbc:charge="0" />
      <species boundaryCondition="false" compartment="c" constant="false" hasOnlySubstanceUnits="false" id="M_3pg_c" name="3pg_c" fbc:charge="0" />
      <species boundaryCondition="false" compartment="c" constant="false" hasOnlySubstanceUnits="false" id="M_3php_c" name="3php_c" fbc:charge="0" />
      <species boundaryCondition="false" compartment="c" constant="false" hasOnlySubstanceUnits="false" id="M_3sala_c" name="3sala_c" fbc:charge="0" />
      <species boundaryCondition="false" compartment="c" constant="false" hasOnlySubstanceUnits="false" id="M_3snpyr_c" name="3snpyr_c" fbc:charge="0" />
      <species boundaryCondition="false" compartment="c" constant="false" hasOnlySubstanceUnits="false" id="M_3spyr_c" name="3spyr_c" fbc:charge="0" />
      <species boundaryCondition="false" compartment="c" constant="false" hasOnlySubstanceUnits="false" id="M_3uib_c" name="3uib_c" fbc:charge="0" />
      <species boundaryCondition="false" compartment="c" constant="false" hasOnlySubstanceUnits="false" id="M_42A3HP24DB_c" name="42A3HP24DB_c" fbc:charge="0" />
      <species boundaryCondition="false" compartment="c" constant="false" hasOnlySubstanceUnits="false" id="M_44mctr_c" name="44mctr_c" fbc:charge="0" />
      <species boundaryCondition="false" compartment="c" constant="false" hasOnlySubstanceUnits="false" id="M_46dhoxquin_c" name="46dhoxquin_c" fbc:charge="0" />
      <species boundaryCondition="false" compartment="c" constant="false" hasOnlySubstanceUnits="false" id="M_48dhoxquin_c" name="48dhoxquin_c" fbc:charge="0" />
      <species boundaryCondition="false" compartment="c" constant="false" hasOnlySubstanceUnits="false" id="M_4aabutn_c" name="4aabutn_c" fbc:charge="0" />
      <species boundaryCondition="false" compartment="c" constant="false" hasOnlySubstanceUnits="false" id="M_4abut_c" name="4abut_c" fbc:charge="0" />
      <species boundaryCondition="false" compartment="c" constant="false" hasOnlySubstanceUnits="false" id="M_4abutn_c" name="4abutn_c" fbc:charge="0" />
      <species boundaryCondition="false" compartment="c" constant="false" hasOnlySubstanceUnits="false" id="M_4aphdob_c" name="4aphdob_c" fbc:charge="0" />
      <species boundaryCondition="false" compartment="c" constant="false" hasOnlySubstanceUnits="false" id="M_4fumacac_c" name="4fumacac_c" fbc:charge="0" />
      <species boundaryCondition="false" compartment="c" constant="false" hasOnlySubstanceUnits="false" id="M_4h2oglt_c" name="4h2oglt_c" fbc:charge="0" />
      <species boundaryCondition="false" compartment="c" constant="false" hasOnlySubstanceUnits="false" id="M_4hdebrisoquine_c" name="4hdebrisoquine_c" fbc:charge="0" />
      <species boundaryCondition="false" compartment="c" constant="false" hasOnlySubstanceUnits="false" id="M_4hoxpacd_c" name="4hoxpacd_c" fbc:charge="0" />
      <species boundaryCondition="false" compartment="c" constant="false" hasOnlySubstanceUnits="false" id="M_4hphac_c" name="4hphac_c" fbc:charge="0" />
      <species boundaryCondition="false" compartment="c" constant="false" hasOnlySubstanceUnits="false" id="M_4izp_c" name="4izp_c" fbc:charge="0" />
      <species boundaryCondition="false" compartment="c" constant="false" hasOnlySubstanceUnits="false" id="M_4mlacac_c" name="4mlacac_c" fbc:charge="0" />
      <species boundaryCondition="false" compartment="c" constant="false" hasOnlySubstanceUnits="false" id="M_4mop_c" name="4mop_c" fbc:charge="0" />
      <species boundaryCondition="false" compartment="c" constant="false" hasOnlySubstanceUnits="false" id="M_4mptnl_c" name="4mptnl_c" fbc:charge="0" />
      <species boundaryCondition="false" compartment="c" constant="false" hasOnlySubstanceUnits="false" id="M_4mtolbutamide_c" name="4mtolbutamide_c" fbc:charge="0" />
      <species boundaryCondition="false" compartment="c" constant="false" hasOnlySubstanceUnits="false" id="M_4nph_c" name="4nph_c" fbc:charge="0" />
      <species boundaryCondition="false" compartment="c" constant="false" hasOnlySubstanceUnits="false" id="M_4nphsf_c" name="4nphsf_c" fbc:charge="0" />
      <species boundaryCondition="false" compartment="c" constant="false" hasOnlySubstanceUnits="false" id="M_4ppan_c" name="4ppan_c" fbc:charge="0" />
      <species boundaryCondition="false" compartment="c" constant="false" hasOnlySubstanceUnits="false" id="M_4ppcys_c" name="4ppcys_c" fbc:charge="0" />
      <species boundaryCondition="false" compartment="c" constant="false" hasOnlySubstanceUnits="false" id="M_4pyrdx_c" name="4pyrdx_c" fbc:charge="0" />
      <species boundaryCondition="false" compartment="c" constant="false" hasOnlySubstanceUnits="false" id="M_4tmeabut_c" name="4tmeabut_c" fbc:charge="0" />
      <species boundaryCondition="false" compartment="c" constant="false" hasOnlySubstanceUnits="false" id="M_4tmeabutn_c" name="4tmeabutn_c" fbc:charge="0" />
      <species boundaryCondition="false" compartment="c" constant="false" hasOnlySubstanceUnits="false" id="M_56dihindlcrbxlt_c" name="56dihindlcrbxlt_c" fbc:charge="0" />
      <species boundaryCondition="false" compartment="c" constant="false" hasOnlySubstanceUnits="false" id="M_56dthm_c" name="56dthm_c" fbc:charge="0" />
      <species boundaryCondition="false" compartment="c" constant="false" hasOnlySubstanceUnits="false" id="M_56dura_c" name="56dura_c" fbc:charge="0" />
      <species boundaryCondition="false" compartment="c" constant="false" hasOnlySubstanceUnits="false" id="M_5HPET_c" name="5HPET_c" fbc:charge="0" />
      <species boundaryCondition="false" compartment="c" constant="false" hasOnlySubstanceUnits="false" id="M_5adtststerone_c" name="5adtststerone_c" fbc:charge="0" />
      <species boundaryCondition="false" compartment="c" constant="false" hasOnlySubstanceUnits="false" id="M_5adtststeroneglc_c" name="5adtststeroneglc_c" fbc:charge="0" />
      <species boundaryCondition="false" compartment="c" constant="false" hasOnlySubstanceUnits="false" id="M_5adtststerones_c" name="5adtststerones_c" fbc:charge="0" />
      <species boundaryCondition="false" compartment="c" constant="false" hasOnlySubstanceUnits="false" id="M_5aizc_c" name="5aizc_c" fbc:charge="0" />
      <species boundaryCondition="false" compartment="c" constant="false" hasOnlySubstanceUnits="false" id="M_5aop_c" name="5aop_c" fbc:charge="0" />
      <species boundaryCondition="false" compartment="c" constant="false" hasOnlySubstanceUnits="false" id="M_5dhf_c" name="5dhf_c" fbc:charge="0" />
      <species boundaryCondition="false" compartment="c" constant="false" hasOnlySubstanceUnits="false" id="M_5forthf_c" name="5forthf_c" fbc:charge="0" />
      <species boundaryCondition="false" compartment="c" constant="false" hasOnlySubstanceUnits="false" id="M_5fthf_c" name="5fthf_c" fbc:charge="0" />
      <species boundaryCondition="false" compartment="c" constant="false" hasOnlySubstanceUnits="false" id="M_5homeprazole_c" name="5homeprazole_c" fbc:charge="0" />
      <species boundaryCondition="false" compartment="c" constant="false" hasOnlySubstanceUnits="false" id="M_5hoxindact_c" name="5hoxindact_c" fbc:charge="0" />
      <species boundaryCondition="false" compartment="c" constant="false" hasOnlySubstanceUnits="false" id="M_5hoxindoa_c" name="5hoxindoa_c" fbc:charge="0" />
      <species boundaryCondition="false" compartment="c" constant="false" hasOnlySubstanceUnits="false" id="M_5hoxnfkyn_c" name="5hoxnfkyn_c" fbc:charge="0" />
      <species boundaryCondition="false" compartment="c" constant="false" hasOnlySubstanceUnits="false" id="M_5htrp_c" name="5htrp_c" fbc:charge="0" />
      <species boundaryCondition="false" compartment="c" constant="false" hasOnlySubstanceUnits="false" id="M_5hxkyn_c" name="5hxkyn_c" fbc:charge="0" />
      <species boundaryCondition="false" compartment="c" constant="false" hasOnlySubstanceUnits="false" id="M_5hxkynam_c" name="5hxkynam_c" fbc:charge="0" />
      <species boundaryCondition="false" compartment="c" constant="false" hasOnlySubstanceUnits="false" id="M_5mdr1p_c" name="5mdr1p_c" fbc:charge="0" />
      <species boundaryCondition="false" compartment="c" constant="false" hasOnlySubstanceUnits="false" id="M_5mdru1p_c" name="5mdru1p_c" fbc:charge="0" />
      <species boundaryCondition="false" compartment="c" constant="false" hasOnlySubstanceUnits="false" id="M_5mta_c" name="5mta_c" fbc:charge="0" />
      <species boundaryCondition="false" compartment="c" constant="false" hasOnlySubstanceUnits="false" id="M_5mthf_c" name="5mthf_c" fbc:charge="0" />
      <species boundaryCondition="false" compartment="c" constant="false" hasOnlySubstanceUnits="false" id="M_5oxpro_c" name="5oxpro_c" fbc:charge="0" />
      <species boundaryCondition="false" compartment="c" constant="false" hasOnlySubstanceUnits="false" id="M_5thf_c" name="5thf_c" fbc:charge="0" />
      <species boundaryCondition="false" compartment="c" constant="false" hasOnlySubstanceUnits="false" id="M_6dhf_c" name="6dhf_c" fbc:charge="0" />
      <species boundaryCondition="false" compartment="c" constant="false" hasOnlySubstanceUnits="false" id="M_6hoxmelatn_c" name="6hoxmelatn_c" fbc:charge="0" />
      <species boundaryCondition="false" compartment="c" constant="false" hasOnlySubstanceUnits="false" id="M_6htststerone_c" name="6htststerone_c" fbc:charge="0" />
      <species boundaryCondition="false" compartment="c" constant="false" hasOnlySubstanceUnits="false" id="M_6pgc_c" name="6pgc_c" fbc:charge="0" />
      <species boundaryCondition="false" compartment="c" constant="false" hasOnlySubstanceUnits="false" id="M_6pgl_c" name="6pgl_c" fbc:charge="0" />
      <species boundaryCondition="false" compartment="c" constant="false" hasOnlySubstanceUnits="false" id="M_6pthp_c" name="6pthp_c" fbc:charge="0" />
      <species boundaryCondition="false" compartment="c" constant="false" hasOnlySubstanceUnits="false" id="M_6thf_c" name="6thf_c" fbc:charge="0" />
      <species boundaryCondition="false" compartment="c" constant="false" hasOnlySubstanceUnits="false" id="M_7dhchsterol_c" name="7dhchsterol_c" fbc:charge="0" />
      <species boundaryCondition="false" compartment="c" constant="false" hasOnlySubstanceUnits="false" id="M_7dhf_c" name="7dhf_c" fbc:charge="0" />
      <species boundaryCondition="false" compartment="c" constant="false" hasOnlySubstanceUnits="false" id="M_7thf_c" name="7thf_c" fbc:charge="0" />
      <species boundaryCondition="false" compartment="c" constant="false" hasOnlySubstanceUnits="false" id="M_9__cis__retfa_c" name="9__cis__retfa_c" fbc:charge="0" />
      <species boundaryCondition="false" compartment="c" constant="false" hasOnlySubstanceUnits="false" id="M_ACP_c" name="ACP_c" fbc:charge="0" />
      <species boundaryCondition="false" compartment="c" constant="false" hasOnlySubstanceUnits="false" id="M_L__dpchrm_c" name="L__dpchrm_c" fbc:charge="0" />
      <species boundaryCondition="false" compartment="c" constant="false" hasOnlySubstanceUnits="false" id="M_L2aadp_c" name="L2aadp_c" fbc:charge="0" />
      <species boundaryCondition="false" compartment="c" constant="false" hasOnlySubstanceUnits="false" id="M_L2aadp6sa_c" name="L2aadp6sa_c" fbc:charge="0" />
      <species boundaryCondition="false" compartment="c" constant="false" hasOnlySubstanceUnits="false" id="M_Lcyst_c" name="Lcyst_c" fbc:charge="0" />
      <species boundaryCondition="false" compartment="c" constant="false" hasOnlySubstanceUnits="false" id="M_Lcystin_c" name="Lcystin_c" fbc:charge="0" />
      <species boundaryCondition="false" compartment="c" constant="false" hasOnlySubstanceUnits="false" id="M_Lfmkynr_c" name="Lfmkynr_c" fbc:charge="0" />
      <species boundaryCondition="false" compartment="c" constant="false" hasOnlySubstanceUnits="false" id="M_Lkynr_c" name="Lkynr_c" fbc:charge="0" />
      <species boundaryCondition="false" compartment="c" constant="false" hasOnlySubstanceUnits="false" id="M_Nacasp_c" name="Nacasp_c" fbc:charge="0" />
      <species boundaryCondition="false" compartment="c" constant="false" hasOnlySubstanceUnits="false" id="M_Nacsertn_c" name="Nacsertn_c" fbc:charge="0" />
      <species boundaryCondition="false" compartment="c" constant="false" hasOnlySubstanceUnits="false" id="M_R1coa_hs_c" name="R1coa_hs_c" fbc:charge="0" />
      <species boundaryCondition="false" compartment="c" constant="false" hasOnlySubstanceUnits="false" id="M_R2coa_hs_c" name="R2coa_hs_c" fbc:charge="0" />
      <species boundaryCondition="false" compartment="c" constant="false" hasOnlySubstanceUnits="false" id="M_R3coa_hs_c" name="R3coa_hs_c" fbc:charge="0" />
      <species boundaryCondition="false" compartment="c" constant="false" hasOnlySubstanceUnits="false" id="M_R4coa_hs_c" name="R4coa_hs_c" fbc:charge="0" />
      <species boundaryCondition="false" compartment="c" constant="false" hasOnlySubstanceUnits="false" id="M_R5coa_hs_c" name="R5coa_hs_c" fbc:charge="0" />
      <species boundaryCondition="false" compartment="c" constant="false" hasOnlySubstanceUnits="false" id="M_R6coa_hs_c" name="R6coa_hs_c" fbc:charge="0" />
      <species boundaryCondition="false" compartment="c" constant="false" hasOnlySubstanceUnits="false" id="M_Rtotal_c" name="Rtotal_c" fbc:charge="0" />
      <species boundaryCondition="false" compartment="c" constant="false" hasOnlySubstanceUnits="false" id="M_Rtotal2_c" name="Rtotal2_c" fbc:charge="0" />
      <species boundaryCondition="false" compartment="c" constant="false" hasOnlySubstanceUnits="false" id="M_Rtotal2coa_c" name="Rtotal2coa_c" fbc:charge="0" />
      <species boundaryCondition="false" compartment="c" constant="false" hasOnlySubstanceUnits="false" id="M_Rtotal2crn_c" name="Rtotal2crn_c" fbc:charge="0" />
      <species boundaryCondition="false" compartment="c" constant="false" hasOnlySubstanceUnits="false" id="M_Rtotal3_c" name="Rtotal3_c" fbc:charge="0" />
      <species boundaryCondition="false" compartment="c" constant="false" hasOnlySubstanceUnits="false" id="M_Rtotal3coa_c" name="Rtotal3coa_c" fbc:charge="0" />
      <species boundaryCondition="false" compartment="c" constant="false" hasOnlySubstanceUnits="false" id="M_Rtotal3crn_c" name="Rtotal3crn_c" fbc:charge="0" />
      <species boundaryCondition="false" compartment="c" constant="false" hasOnlySubstanceUnits="false" id="M_Rtotalcoa_c" name="Rtotalcoa_c" fbc:charge="0" />
      <species boundaryCondition="false" compartment="c" constant="false" hasOnlySubstanceUnits="false" id="M_Rtotalcrn_c" name="Rtotalcrn_c" fbc:charge="0" />
      <species boundaryCondition="false" compartment="c" constant="false" hasOnlySubstanceUnits="false" id="M_Sfglutth_c" name="Sfglutth_c" fbc:charge="0" />
      <species boundaryCondition="false" compartment="c" constant="false" hasOnlySubstanceUnits="false" id="M_T4hcinnm_c" name="T4hcinnm_c" fbc:charge="0" />
      <species boundaryCondition="false" compartment="c" constant="false" hasOnlySubstanceUnits="false" id="M_Tyr__ggn_c" name="Tyr__ggn_c" fbc:charge="0" />
      <species boundaryCondition="false" compartment="c" constant="false" hasOnlySubstanceUnits="false" id="M_aacoa_c" name="aacoa_c" fbc:charge="0" />
      <species boundaryCondition="false" compartment="c" constant="false" hasOnlySubstanceUnits="false" id="M_aact_c" name="aact_c" fbc:charge="0" />
      <species boundaryCondition="false" compartment="c" constant="false" hasOnlySubstanceUnits="false" id="M_abt_c" name="abt_c" fbc:charge="0" />
      <species boundaryCondition="false" compartment="c" constant="false" hasOnlySubstanceUnits="false" id="M_ac_c" name="ac_c" fbc:charge="0" />
      <species boundaryCondition="false" compartment="c" constant="false" hasOnlySubstanceUnits="false" id="M_acACP_c" name="acACP_c" fbc:charge="0" />
      <species boundaryCondition="false" compartment="c" constant="false" hasOnlySubstanceUnits="false" id="M_acac_c" name="acac_c" fbc:charge="0" />
      <species boundaryCondition="false" compartment="c" constant="false" hasOnlySubstanceUnits="false" id="M_acald_c" name="acald_c" fbc:charge="0" />
      <species boundaryCondition="false" compartment="c" constant="false" hasOnlySubstanceUnits="false" id="M_accoa_c" name="accoa_c" fbc:charge="0" />
      <species boundaryCondition="false" compartment="c" constant="false" hasOnlySubstanceUnits="false" id="M_acetol_c" name="acetol_c" fbc:charge="0" />
      <species boundaryCondition="false" compartment="c" constant="false" hasOnlySubstanceUnits="false" id="M_acetone_c" name="acetone_c" fbc:charge="0" />
      <species boundaryCondition="false" compartment="c" constant="false" hasOnlySubstanceUnits="false" id="M_acgagbside_hs_c" name="acgagbside_hs_c" fbc:charge="0" />
      <species boundaryCondition="false" compartment="c" constant="false" hasOnlySubstanceUnits="false" id="M_acgal_c" name="acgal_c" fbc:charge="0" />
      <species boundaryCondition="false" compartment="c" constant="false" hasOnlySubstanceUnits="false" id="M_acgal1p_c" name="acgal1p_c" fbc:charge="0" />
      <species boundaryCondition="false" compartment="c" constant="false" hasOnlySubstanceUnits="false" id="M_acgalfucgalacgalfuc12gal14acglcgalgluside_hs_c" name="acgalfucgalacgalfuc12gal14acglcgalgluside_hs_c" fbc:charge="0" />
      <species boundaryCondition="false" compartment="c" constant="false" hasOnlySubstanceUnits="false" id="M_acgalfucgalacgalfucgalacglcgal14acglcgalgluside_hs_c" name="acgalfucgalacgalfucgalacglcgal14acglcgalgluside_hs_c" fbc:charge="0" />
      <species boundaryCondition="false" compartment="c" constant="false" hasOnlySubstanceUnits="false" id="M_acgam_c" name="acgam_c" fbc:charge="0" />
      <species boundaryCondition="false" compartment="c" constant="false" hasOnlySubstanceUnits="false" id="M_acgam1p_c" name="acgam1p_c" fbc:charge="0" />
      <species boundaryCondition="false" compartment="c" constant="false" hasOnlySubstanceUnits="false" id="M_acgam6p_c" name="acgam6p_c" fbc:charge="0" />
      <species boundaryCondition="false" compartment="c" constant="false" hasOnlySubstanceUnits="false" id="M_acgbgbside_hs_c" name="acgbgbside_hs_c" fbc:charge="0" />
      <species boundaryCondition="false" compartment="c" constant="false" hasOnlySubstanceUnits="false" id="M_acgpail_hs_c" name="acgpail_hs_c" fbc:charge="0" />
      <species boundaryCondition="false" compartment="c" constant="false" hasOnlySubstanceUnits="false" id="M_ach_c" name="ach_c" fbc:charge="0" />
      <species boundaryCondition="false" compartment="c" constant="false" hasOnlySubstanceUnits="false" id="M_acmana_c" name="acmana_c" fbc:charge="0" />
      <species boundaryCondition="false" compartment="c" constant="false" hasOnlySubstanceUnits="false" id="M_acmanap_c" name="acmanap_c" fbc:charge="0" />
      <species boundaryCondition="false" compartment="c" constant="false" hasOnlySubstanceUnits="false" id="M_acn13acngalgbside_hs_c" name="acn13acngalgbside_hs_c" fbc:charge="0" />
      <species boundaryCondition="false" compartment="c" constant="false" hasOnlySubstanceUnits="false" id="M_acn23acngalgbside_hs_c" name="acn23acngalgbside_hs_c" fbc:charge="0" />
      <species boundaryCondition="false" compartment="c" constant="false" hasOnlySubstanceUnits="false" id="M_acnacngal14acglcgalgluside_hs_c" name="acnacngal14acglcgalgluside_hs_c" fbc:charge="0" />
      <species boundaryCondition="false" compartment="c" constant="false" hasOnlySubstanceUnits="false" id="M_acnacngalgbside_hs_c" name="acnacngalgbside_hs_c" fbc:charge="0" />
      <species boundaryCondition="false" compartment="c" constant="false" hasOnlySubstanceUnits="false" id="M_acnam_c" name="acnam_c" fbc:charge="0" />
      <species boundaryCondition="false" compartment="c" constant="false" hasOnlySubstanceUnits="false" id="M_acnamp_c" name="acnamp_c" fbc:charge="0" />
      <species boundaryCondition="false" compartment="c" constant="false" hasOnlySubstanceUnits="false" id="M_acngalacglcgal14acglcgalgluside_hs_c" name="acngalacglcgal14acglcgalgluside_hs_c" fbc:charge="0" />
      <species boundaryCondition="false" compartment="c" constant="false" hasOnlySubstanceUnits="false" id="M_acorn_c" name="acorn_c" fbc:charge="0" />
      <species boundaryCondition="false" compartment="c" constant="false" hasOnlySubstanceUnits="false" id="M_acrn_c" name="acrn_c" fbc:charge="0" />
      <species boundaryCondition="false" compartment="c" constant="false" hasOnlySubstanceUnits="false" id="M_ade_c" name="ade_c" fbc:charge="0" />
      <species boundaryCondition="false" compartment="c" constant="false" hasOnlySubstanceUnits="false" id="M_adhap_hs_c" name="adhap_hs_c" fbc:charge="0" />
      <species boundaryCondition="false" compartment="c" constant="false" hasOnlySubstanceUnits="false" id="M_adn_c" name="adn_c" fbc:charge="0" />
      <species boundaryCondition="false" compartment="c" constant="false" hasOnlySubstanceUnits="false" id="M_adp_c" name="adp_c" fbc:charge="0" />
      <species boundaryCondition="false" compartment="c" constant="false" hasOnlySubstanceUnits="false" id="M_adpglc_c" name="adpglc_c" fbc:charge="0" />
      <species boundaryCondition="false" compartment="c" constant="false" hasOnlySubstanceUnits="false" id="M_adpman_c" name="adpman_c" fbc:charge="0" />
      <species boundaryCondition="false" compartment="c" constant="false" hasOnlySubstanceUnits="false" id="M_adprbp_c" name="adprbp_c" fbc:charge="0" />
      <species boundaryCondition="false" compartment="c" constant="false" hasOnlySubstanceUnits="false" id="M_adprib_c" name="adprib_c" fbc:charge="0" />
      <species boundaryCondition="false" compartment="c" constant="false" hasOnlySubstanceUnits="false" id="M_adrn_c" name="adrn_c" fbc:charge="0" />
      <species boundaryCondition="false" compartment="c" constant="false" hasOnlySubstanceUnits="false" id="M_adrncoa_c" name="adrncoa_c" fbc:charge="0" />
      <species boundaryCondition="false" compartment="c" constant="false" hasOnlySubstanceUnits="false" id="M_adrncrn_c" name="adrncrn_c" fbc:charge="0" />
      <species boundaryCondition="false" compartment="c" constant="false" hasOnlySubstanceUnits="false" id="M_adrnl_c" name="adrnl_c" fbc:charge="0" />
      <species boundaryCondition="false" compartment="c" constant="false" hasOnlySubstanceUnits="false" id="M_adsel_c" name="adsel_c" fbc:charge="0" />
      <species boundaryCondition="false" compartment="c" constant="false" hasOnlySubstanceUnits="false" id="M_aflatoxin_c" name="aflatoxin_c" fbc:charge="0" />
      <species boundaryCondition="false" compartment="c" constant="false" hasOnlySubstanceUnits="false" id="M_ahandrostanglc_c" name="ahandrostanglc_c" fbc:charge="0" />
      <species boundaryCondition="false" compartment="c" constant="false" hasOnlySubstanceUnits="false" id="M_ahcys_c" name="ahcys_c" fbc:charge="0" />
      <species boundaryCondition="false" compartment="c" constant="false" hasOnlySubstanceUnits="false" id="M_ahdt_c" name="ahdt_c" fbc:charge="0" />
      <species boundaryCondition="false" compartment="c" constant="false" hasOnlySubstanceUnits="false" id="M_aicar_c" name="aicar_c" fbc:charge="0" />
      <species boundaryCondition="false" compartment="c" constant="false" hasOnlySubstanceUnits="false" id="M_air_c" name="air_c" fbc:charge="0" />
      <species boundaryCondition="false" compartment="c" constant="false" hasOnlySubstanceUnits="false" id="M_ak2g_hs_c" name="ak2g_hs_c" fbc:charge="0" />
      <species boundaryCondition="false" compartment="c" constant="false" hasOnlySubstanceUnits="false" id="M_ak2gchol_hs_c" name="ak2gchol_hs_c" fbc:charge="0" />
      <species boundaryCondition="false" compartment="c" constant="false" hasOnlySubstanceUnits="false" id="M_ak2gp_hs_c" name="ak2gp_hs_c" fbc:charge="0" />
      <species boundaryCondition="false" compartment="c" constant="false" hasOnlySubstanceUnits="false" id="M_ak2gpe_hs_c" name="ak2gpe_hs_c" fbc:charge="0" />
      <species boundaryCondition="false" compartment="c" constant="false" hasOnlySubstanceUnits="false" id="M_ak2lgchol_hs_c" name="ak2lgchol_hs_c" fbc:charge="0" />
      <species boundaryCondition="false" compartment="c" constant="false" hasOnlySubstanceUnits="false" id="M_akdhap_hs_c" name="akdhap_hs_c" fbc:charge="0" />
      <species boundaryCondition="false" compartment="c" constant="false" hasOnlySubstanceUnits="false" id="M_akg_c" name="akg_c" fbc:charge="0" />
      <species boundaryCondition="false" compartment="c" constant="false" hasOnlySubstanceUnits="false" id="M_akgp_hs_c" name="akgp_hs_c" fbc:charge="0" />
      <species boundaryCondition="false" compartment="c" constant="false" hasOnlySubstanceUnits="false" id="M_ala__B_c" name="ala__B_c" fbc:charge="0" />
      <species boundaryCondition="false" compartment="c" constant="false" hasOnlySubstanceUnits="false" id="M_ala__D_c" name="ala__D_c" fbc:charge="0" />
      <species boundaryCondition="false" compartment="c" constant="false" hasOnlySubstanceUnits="false" id="M_ala__L_c" name="ala__L_c" fbc:charge="0" />
      <species boundaryCondition="false" compartment="c" constant="false" hasOnlySubstanceUnits="false" id="M_aldstrn_c" name="aldstrn_c" fbc:charge="0" />
      <species boundaryCondition="false" compartment="c" constant="false" hasOnlySubstanceUnits="false" id="M_alpa_hs_c" name="alpa_hs_c" fbc:charge="0" />
      <species boundaryCondition="false" compartment="c" constant="false" hasOnlySubstanceUnits="false" id="M_am6sa_c" name="am6sa_c" fbc:charge="0" />
      <species boundaryCondition="false" compartment="c" constant="false" hasOnlySubstanceUnits="false" id="M_amet_c" name="amet_c" fbc:charge="0" />
      <species boundaryCondition="false" compartment="c" constant="false" hasOnlySubstanceUnits="false" id="M_ametam_c" name="ametam_c" fbc:charge="0" />
      <species boundaryCondition="false" compartment="c" constant="false" hasOnlySubstanceUnits="false" id="M_amp_c" name="amp_c" fbc:charge="0" />
      <species boundaryCondition="false" compartment="c" constant="false" hasOnlySubstanceUnits="false" id="M_amuco_c" name="amuco_c" fbc:charge="0" />
      <species boundaryCondition="false" compartment="c" constant="false" hasOnlySubstanceUnits="false" id="M_andrstrn_c" name="andrstrn_c" fbc:charge="0" />
      <species boundaryCondition="false" compartment="c" constant="false" hasOnlySubstanceUnits="false" id="M_andrstrnglc_c" name="andrstrnglc_c" fbc:charge="0" />
      <species boundaryCondition="false" compartment="c" constant="false" hasOnlySubstanceUnits="false" id="M_anth_c" name="anth_c" fbc:charge="0" />
      <species boundaryCondition="false" compartment="c" constant="false" hasOnlySubstanceUnits="false" id="M_antipyrene_c" name="antipyrene_c" fbc:charge="0" />
      <species boundaryCondition="false" compartment="c" constant="false" hasOnlySubstanceUnits="false" id="M_ap4a_c" name="ap4a_c" fbc:charge="0" />
      <species boundaryCondition="false" compartment="c" constant="false" hasOnlySubstanceUnits="false" id="M_apnnox_c" name="apnnox_c" fbc:charge="0" />
      <species boundaryCondition="false" compartment="c" constant="false" hasOnlySubstanceUnits="false" id="M_apoC_c" name="apoC_c" fbc:charge="0" />
      <species boundaryCondition="false" compartment="c" constant="false" hasOnlySubstanceUnits="false" id="M_apoC__Lys_c" name="apoC__Lys_c" fbc:charge="0" />
      <species boundaryCondition="false" compartment="c" constant="false" hasOnlySubstanceUnits="false" id="M_apoC__Lys_btn_c" name="apoC__Lys_btn_c" fbc:charge="0" />
      <species boundaryCondition="false" compartment="c" constant="false" hasOnlySubstanceUnits="false" id="M_appnn_c" name="appnn_c" fbc:charge="0" />
      <species boundaryCondition="false" compartment="c" constant="false" hasOnlySubstanceUnits="false" id="M_aprgstrn_c" name="aprgstrn_c" fbc:charge="0" />
      <species boundaryCondition="false" compartment="c" constant="false" hasOnlySubstanceUnits="false" id="M_aprut_c" name="aprut_c" fbc:charge="0" />
      <species boundaryCondition="false" compartment="c" constant="false" hasOnlySubstanceUnits="false" id="M_aps_c" name="aps_c" fbc:charge="0" />
      <species boundaryCondition="false" compartment="c" constant="false" hasOnlySubstanceUnits="false" id="M_aqcobal_c" name="aqcobal_c" fbc:charge="0" />
      <species boundaryCondition="false" compartment="c" constant="false" hasOnlySubstanceUnits="false" id="M_arab__L_c" name="arab__L_c" fbc:charge="0" />
      <species boundaryCondition="false" compartment="c" constant="false" hasOnlySubstanceUnits="false" id="M_arach_c" name="arach_c" fbc:charge="0" />
      <species boundaryCondition="false" compartment="c" constant="false" hasOnlySubstanceUnits="false" id="M_arachcoa_c" name="arachcoa_c" fbc:charge="0" />
      <species boundaryCondition="false" compartment="c" constant="false" hasOnlySubstanceUnits="false" id="M_arachcrn_c" name="arachcrn_c" fbc:charge="0" />
      <species boundaryCondition="false" compartment="c" constant="false" hasOnlySubstanceUnits="false" id="M_arachd_c" name="arachd_c" fbc:charge="0" />
      <species boundaryCondition="false" compartment="c" constant="false" hasOnlySubstanceUnits="false" id="M_arachdcoa_c" name="arachdcoa_c" fbc:charge="0" />
      <species boundaryCondition="false" compartment="c" constant="false" hasOnlySubstanceUnits="false" id="M_arachdcrn_c" name="arachdcrn_c" fbc:charge="0" />
      <species boundaryCondition="false" compartment="c" constant="false" hasOnlySubstanceUnits="false" id="M_arg__L_c" name="arg__L_c" fbc:charge="0" />
      <species boundaryCondition="false" compartment="c" constant="false" hasOnlySubstanceUnits="false" id="M_argsuc_c" name="argsuc_c" fbc:charge="0" />
      <species boundaryCondition="false" compartment="c" constant="false" hasOnlySubstanceUnits="false" id="M_ascb__L_c" name="ascb__L_c" fbc:charge="0" />
      <species boundaryCondition="false" compartment="c" constant="false" hasOnlySubstanceUnits="false" id="M_asn__L_c" name="asn__L_c" fbc:charge="0" />
      <species boundaryCondition="false" compartment="c" constant="false" hasOnlySubstanceUnits="false" id="M_asp__D_c" name="asp__D_c" fbc:charge="0" />
      <species boundaryCondition="false" compartment="c" constant="false" hasOnlySubstanceUnits="false" id="M_asp__L_c" name="asp__L_c" fbc:charge="0" />
      <species boundaryCondition="false" compartment="c" constant="false" hasOnlySubstanceUnits="false" id="M_atp_c" name="atp_c" fbc:charge="0" />
      <species boundaryCondition="false" compartment="c" constant="false" hasOnlySubstanceUnits="false" id="M_avite1_c" name="avite1_c" fbc:charge="0" />
      <species boundaryCondition="false" compartment="c" constant="false" hasOnlySubstanceUnits="false" id="M_avite2_c" name="avite2_c" fbc:charge="0" />
      <species boundaryCondition="false" compartment="c" constant="false" hasOnlySubstanceUnits="false" id="M_bamppald_c" name="bamppald_c" fbc:charge="0" />
      <species boundaryCondition="false" compartment="c" constant="false" hasOnlySubstanceUnits="false" id="M_betald_c" name="betald_c" fbc:charge="0" />
      <species boundaryCondition="false" compartment="c" constant="false" hasOnlySubstanceUnits="false" id="M_bhb_c" name="bhb_c" fbc:charge="0" />
      <species boundaryCondition="false" compartment="c" constant="false" hasOnlySubstanceUnits="false" id="M_bildglcur_c" name="bildglcur_c" fbc:charge="0" />
      <species boundaryCondition="false" compartment="c" constant="false" hasOnlySubstanceUnits="false" id="M_bilglcur_c" name="bilglcur_c" fbc:charge="0" />
      <species boundaryCondition="false" compartment="c" constant="false" hasOnlySubstanceUnits="false" id="M_bilirub_c" name="bilirub_c" fbc:charge="0" />
      <species boundaryCondition="false" compartment="c" constant="false" hasOnlySubstanceUnits="false" id="M_biliverd_c" name="biliverd_c" fbc:charge="0" />
      <species boundaryCondition="false" compartment="c" constant="false" hasOnlySubstanceUnits="false" id="M_biocyt_c" name="biocyt_c" fbc:charge="0" />
      <species boundaryCondition="false" compartment="c" constant="false" hasOnlySubstanceUnits="false" id="M_btamp_c" name="btamp_c" fbc:charge="0" />
      <species boundaryCondition="false" compartment="c" constant="false" hasOnlySubstanceUnits="false" id="M_btn_c" name="btn_c" fbc:charge="0" />
      <species boundaryCondition="false" compartment="c" constant="false" hasOnlySubstanceUnits="false" id="M_but_c" name="but_c" fbc:charge="0" />
      <species boundaryCondition="false" compartment="c" constant="false" hasOnlySubstanceUnits="false" id="M_bvite_c" name="bvite_c" fbc:charge="0" />
      <species boundaryCondition="false" compartment="c" constant="false" hasOnlySubstanceUnits="false" id="M_bz_c" name="bz_c" fbc:charge="0" />
      <species boundaryCondition="false" compartment="c" constant="false" hasOnlySubstanceUnits="false" id="M_c226coa_c" name="c226coa_c" fbc:charge="0" />
      <species boundaryCondition="false" compartment="c" constant="false" hasOnlySubstanceUnits="false" id="M_c226crn_c" name="c226crn_c" fbc:charge="0" />
      <species boundaryCondition="false" compartment="c" constant="false" hasOnlySubstanceUnits="false" id="M_ca2_c" name="ca2_c" fbc:charge="0" />
      <species boundaryCondition="false" compartment="c" constant="false" hasOnlySubstanceUnits="false" id="M_cala_c" name="cala_c" fbc:charge="0" />
      <species boundaryCondition="false" compartment="c" constant="false" hasOnlySubstanceUnits="false" id="M_camp_c" name="camp_c" fbc:charge="0" />
      <species boundaryCondition="false" compartment="c" constant="false" hasOnlySubstanceUnits="false" id="M_carn_c" name="carn_c" fbc:charge="0" />
      <species boundaryCondition="false" compartment="c" constant="false" hasOnlySubstanceUnits="false" id="M_caro_c" name="caro_c" fbc:charge="0" />
      <species boundaryCondition="false" compartment="c" constant="false" hasOnlySubstanceUnits="false" id="M_carveol_c" name="carveol_c" fbc:charge="0" />
      <species boundaryCondition="false" compartment="c" constant="false" hasOnlySubstanceUnits="false" id="M_cbasp_c" name="cbasp_c" fbc:charge="0" />
      <species boundaryCondition="false" compartment="c" constant="false" hasOnlySubstanceUnits="false" id="M_cbl2_c" name="cbl2_c" fbc:charge="0" />
      <species boundaryCondition="false" compartment="c" constant="false" hasOnlySubstanceUnits="false" id="M_cbp_c" name="cbp_c" fbc:charge="0" />
      <species boundaryCondition="false" compartment="c" constant="false" hasOnlySubstanceUnits="false" id="M_cca_d3_c" name="cca_d3_c" fbc:charge="0" />
      <species boundaryCondition="false" compartment="c" constant="false" hasOnlySubstanceUnits="false" id="M_cdp_c" name="cdp_c" fbc:charge="0" />
      <species boundaryCondition="false" compartment="c" constant="false" hasOnlySubstanceUnits="false" id="M_cdpchol_c" name="cdpchol_c" fbc:charge="0" />
      <species boundaryCondition="false" compartment="c" constant="false" hasOnlySubstanceUnits="false" id="M_cdpdag_hs_c" name="cdpdag_hs_c" fbc:charge="0" />
      <species boundaryCondition="false" compartment="c" constant="false" hasOnlySubstanceUnits="false" id="M_cdpea_c" name="cdpea_c" fbc:charge="0" />
      <species boundaryCondition="false" compartment="c" constant="false" hasOnlySubstanceUnits="false" id="M_cgly_c" name="cgly_c" fbc:charge="0" />
      <species boundaryCondition="false" compartment="c" constant="false" hasOnlySubstanceUnits="false" id="M_chito2pdol_L_c" name="chito2pdol_L_c" fbc:charge="0" />
      <species boundaryCondition="false" compartment="c" constant="false" hasOnlySubstanceUnits="false" id="M_chito2pdol_U_c" name="chito2pdol_U_c" fbc:charge="0" />
      <species boundaryCondition="false" compartment="c" constant="false" hasOnlySubstanceUnits="false" id="M_chol_c" name="chol_c" fbc:charge="0" />
      <species boundaryCondition="false" compartment="c" constant="false" hasOnlySubstanceUnits="false" id="M_cholate_c" name="cholate_c" fbc:charge="0" />
      <species boundaryCondition="false" compartment="c" constant="false" hasOnlySubstanceUnits="false" id="M_cholp_c" name="cholp_c" fbc:charge="0" />
      <species boundaryCondition="false" compartment="c" constant="false" hasOnlySubstanceUnits="false" id="M_chsterol_c" name="chsterol_c" fbc:charge="0" />
      <species boundaryCondition="false" compartment="c" constant="false" hasOnlySubstanceUnits="false" id="M_chsterols_c" name="chsterols_c" fbc:charge="0" />
      <species boundaryCondition="false" compartment="c" constant="false" hasOnlySubstanceUnits="false" id="M_chtn_c" name="chtn_c" fbc:charge="0" />
      <species boundaryCondition="false" compartment="c" constant="false" hasOnlySubstanceUnits="false" id="M_cit_c" name="cit_c" fbc:charge="0" />
      <species boundaryCondition="false" compartment="c" constant="false" hasOnlySubstanceUnits="false" id="M_citr__L_c" name="citr__L_c" fbc:charge="0" />
      <species boundaryCondition="false" compartment="c" constant="false" hasOnlySubstanceUnits="false" id="M_cl_c" name="cl_c" fbc:charge="0" />
      <species boundaryCondition="false" compartment="c" constant="false" hasOnlySubstanceUnits="false" id="M_clpn_hs_c" name="clpn_hs_c" fbc:charge="0" />
      <species boundaryCondition="false" compartment="c" constant="false" hasOnlySubstanceUnits="false" id="M_clpnd_c" name="clpnd_c" fbc:charge="0" />
      <species boundaryCondition="false" compartment="c" constant="false" hasOnlySubstanceUnits="false" id="M_clpndcoa_c" name="clpndcoa_c" fbc:charge="0" />
      <species boundaryCondition="false" compartment="c" constant="false" hasOnlySubstanceUnits="false" id="M_clpndcrn_c" name="clpndcrn_c" fbc:charge="0" />
      <species boundaryCondition="false" compartment="c" constant="false" hasOnlySubstanceUnits="false" id="M_cmp_c" name="cmp_c" fbc:charge="0" />
      <species boundaryCondition="false" compartment="c" constant="false" hasOnlySubstanceUnits="false" id="M_cmp2amep_c" name="cmp2amep_c" fbc:charge="0" />
      <species boundaryCondition="false" compartment="c" constant="false" hasOnlySubstanceUnits="false" id="M_cmpacna_c" name="cmpacna_c" fbc:charge="0" />
      <species boundaryCondition="false" compartment="c" constant="false" hasOnlySubstanceUnits="false" id="M_cmpntm2amep_c" name="cmpntm2amep_c" fbc:charge="0" />
      <species boundaryCondition="false" compartment="c" constant="false" hasOnlySubstanceUnits="false" id="M_cmusa_c" name="cmusa_c" fbc:charge="0" />
      <species boundaryCondition="false" compartment="c" constant="false" hasOnlySubstanceUnits="false" id="M_co_c" name="co_c" fbc:charge="0" />
      <species boundaryCondition="false" compartment="c" constant="false" hasOnlySubstanceUnits="false" id="M_co2_c" name="co2_c" fbc:charge="0" />
      <species boundaryCondition="false" compartment="c" constant="false" hasOnlySubstanceUnits="false" id="M_coa_c" name="coa_c" fbc:charge="0" />
      <species boundaryCondition="false" compartment="c" constant="false" hasOnlySubstanceUnits="false" id="M_coumarin_c" name="coumarin_c" fbc:charge="0" />
      <species boundaryCondition="false" compartment="c" constant="false" hasOnlySubstanceUnits="false" id="M_cpppg3_c" name="cpppg3_c" fbc:charge="0" />
      <species boundaryCondition="false" compartment="c" constant="false" hasOnlySubstanceUnits="false" id="M_creat_c" name="creat_c" fbc:charge="0" />
      <species boundaryCondition="false" compartment="c" constant="false" hasOnlySubstanceUnits="false" id="M_crm_hs_c" name="crm_hs_c" fbc:charge="0" />
      <species boundaryCondition="false" compartment="c" constant="false" hasOnlySubstanceUnits="false" id="M_crmp_hs_c" name="crmp_hs_c" fbc:charge="0" />
      <species boundaryCondition="false" compartment="c" constant="false" hasOnlySubstanceUnits="false" id="M_crn_c" name="crn_c" fbc:charge="0" />
      <species boundaryCondition="false" compartment="c" constant="false" hasOnlySubstanceUnits="false" id="M_crtn_c" name="crtn_c" fbc:charge="0" />
      <species boundaryCondition="false" compartment="c" constant="false" hasOnlySubstanceUnits="false" id="M_crtsl_c" name="crtsl_c" fbc:charge="0" />
      <species boundaryCondition="false" compartment="c" constant="false" hasOnlySubstanceUnits="false" id="M_crtstrn_c" name="crtstrn_c" fbc:charge="0" />
      <species boundaryCondition="false" compartment="c" constant="false" hasOnlySubstanceUnits="false" id="M_crvnc_c" name="crvnc_c" fbc:charge="0" />
      <species boundaryCondition="false" compartment="c" constant="false" hasOnlySubstanceUnits="false" id="M_csn_c" name="csn_c" fbc:charge="0" />
      <species boundaryCondition="false" compartment="c" constant="false" hasOnlySubstanceUnits="false" id="M_ctp_c" name="ctp_c" fbc:charge="0" />
      <species boundaryCondition="false" compartment="c" constant="false" hasOnlySubstanceUnits="false" id="M_cyan_c" name="cyan_c" fbc:charge="0" />
      <species boundaryCondition="false" compartment="c" constant="false" hasOnlySubstanceUnits="false" id="M_cys__L_c" name="cys__L_c" fbc:charge="0" />
      <species boundaryCondition="false" compartment="c" constant="false" hasOnlySubstanceUnits="false" id="M_cysam_c" name="cysam_c" fbc:charge="0" />
      <species boundaryCondition="false" compartment="c" constant="false" hasOnlySubstanceUnits="false" id="M_cyst__L_c" name="cyst__L_c" fbc:charge="0" />
      <species boundaryCondition="false" compartment="c" constant="false" hasOnlySubstanceUnits="false" id="M_cytd_c" name="cytd_c" fbc:charge="0" />
      <species boundaryCondition="false" compartment="c" constant="false" hasOnlySubstanceUnits="false" id="M_dad__2_c" name="dad__2_c" fbc:charge="0" />
      <species boundaryCondition="false" compartment="c" constant="false" hasOnlySubstanceUnits="false" id="M_dadp_c" name="dadp_c" fbc:charge="0" />
      <species boundaryCondition="false" compartment="c" constant="false" hasOnlySubstanceUnits="false" id="M_dag_hs_c" name="dag_hs_c" fbc:charge="0" />
      <species boundaryCondition="false" compartment="c" constant="false" hasOnlySubstanceUnits="false" id="M_dak2gpe_hs_c" name="dak2gpe_hs_c" fbc:charge="0" />
      <species boundaryCondition="false" compartment="c" constant="false" hasOnlySubstanceUnits="false" id="M_damp_c" name="damp_c" fbc:charge="0" />
      <species boundaryCondition="false" compartment="c" constant="false" hasOnlySubstanceUnits="false" id="M_datp_c" name="datp_c" fbc:charge="0" />
      <species boundaryCondition="false" compartment="c" constant="false" hasOnlySubstanceUnits="false" id="M_dcacoa_c" name="dcacoa_c" fbc:charge="0" />
      <species boundaryCondition="false" compartment="c" constant="false" hasOnlySubstanceUnits="false" id="M_dcamp_c" name="dcamp_c" fbc:charge="0" />
      <species boundaryCondition="false" compartment="c" constant="false" hasOnlySubstanceUnits="false" id="M_dcdp_c" name="dcdp_c" fbc:charge="0" />
      <species boundaryCondition="false" compartment="c" constant="false" hasOnlySubstanceUnits="false" id="M_dcmp_c" name="dcmp_c" fbc:charge="0" />
      <species boundaryCondition="false" compartment="c" constant="false" hasOnlySubstanceUnits="false" id="M_dcsptn1_c" name="dcsptn1_c" fbc:charge="0" />
      <species boundaryCondition="false" compartment="c" constant="false" hasOnlySubstanceUnits="false" id="M_dcsptn1coa_c" name="dcsptn1coa_c" fbc:charge="0" />
      <species boundaryCondition="false" compartment="c" constant="false" hasOnlySubstanceUnits="false" id="M_dcsptn1crn_c" name="dcsptn1crn_c" fbc:charge="0" />
      <species boundaryCondition="false" compartment="c" constant="false" hasOnlySubstanceUnits="false" id="M_dctp_c" name="dctp_c" fbc:charge="0" />
      <species boundaryCondition="false" compartment="c" constant="false" hasOnlySubstanceUnits="false" id="M_dcyt_c" name="dcyt_c" fbc:charge="0" />
      <species boundaryCondition="false" compartment="c" constant="false" hasOnlySubstanceUnits="false" id="M_ddca_c" name="ddca_c" fbc:charge="0" />
      <species boundaryCondition="false" compartment="c" constant="false" hasOnlySubstanceUnits="false" id="M_ddcaACP_c" name="ddcaACP_c" fbc:charge="0" />
      <species boundaryCondition="false" compartment="c" constant="false" hasOnlySubstanceUnits="false" id="M_ddcacoa_c" name="ddcacoa_c" fbc:charge="0" />
      <species boundaryCondition="false" compartment="c" constant="false" hasOnlySubstanceUnits="false" id="M_debrisoquine_c" name="debrisoquine_c" fbc:charge="0" />
      <species boundaryCondition="false" compartment="c" constant="false" hasOnlySubstanceUnits="false" id="M_decdp_c" name="decdp_c" fbc:charge="0" />
      <species boundaryCondition="false" compartment="c" constant="false" hasOnlySubstanceUnits="false" id="M_dedol_L_c" name="dedol_L_c" fbc:charge="0" />
      <species boundaryCondition="false" compartment="c" constant="false" hasOnlySubstanceUnits="false" id="M_dedol_U_c" name="dedol_U_c" fbc:charge="0" />
      <species boundaryCondition="false" compartment="c" constant="false" hasOnlySubstanceUnits="false" id="M_dedoldp_L_c" name="dedoldp_L_c" fbc:charge="0" />
      <species boundaryCondition="false" compartment="c" constant="false" hasOnlySubstanceUnits="false" id="M_dedoldp_U_c" name="dedoldp_U_c" fbc:charge="0" />
      <species boundaryCondition="false" compartment="c" constant="false" hasOnlySubstanceUnits="false" id="M_dedolp_L_c" name="dedolp_L_c" fbc:charge="0" />
      <species boundaryCondition="false" compartment="c" constant="false" hasOnlySubstanceUnits="false" id="M_dedolp_U_c" name="dedolp_U_c" fbc:charge="0" />
      <species boundaryCondition="false" compartment="c" constant="false" hasOnlySubstanceUnits="false" id="M_dgchol_c" name="dgchol_c" fbc:charge="0" />
      <species boundaryCondition="false" compartment="c" constant="false" hasOnlySubstanceUnits="false" id="M_dgdp_c" name="dgdp_c" fbc:charge="0" />
      <species boundaryCondition="false" compartment="c" constant="false" hasOnlySubstanceUnits="false" id="M_dgmp_c" name="dgmp_c" fbc:charge="0" />
      <species boundaryCondition="false" compartment="c" constant="false" hasOnlySubstanceUnits="false" id="M_dgsn_c" name="dgsn_c" fbc:charge="0" />
      <species boundaryCondition="false" compartment="c" constant="false" hasOnlySubstanceUnits="false" id="M_dgtp_c" name="dgtp_c" fbc:charge="0" />
      <species boundaryCondition="false" compartment="c" constant="false" hasOnlySubstanceUnits="false" id="M_dha_c" name="dha_c" fbc:charge="0" />
      <species boundaryCondition="false" compartment="c" constant="false" hasOnlySubstanceUnits="false" id="M_dhap_c" name="dhap_c" fbc:charge="0" />
      <species boundaryCondition="false" compartment="c" constant="false" hasOnlySubstanceUnits="false" id="M_dhbpt_c" name="dhbpt_c" fbc:charge="0" />
      <species boundaryCondition="false" compartment="c" constant="false" hasOnlySubstanceUnits="false" id="M_dhcrm_hs_c" name="dhcrm_hs_c" fbc:charge="0" />
      <species boundaryCondition="false" compartment="c" constant="false" hasOnlySubstanceUnits="false" id="M_dhdascb_c" name="dhdascb_c" fbc:charge="0" />
      <species boundaryCondition="false" compartment="c" constant="false" hasOnlySubstanceUnits="false" id="M_dhea_c" name="dhea_c" fbc:charge="0" />
      <species boundaryCondition="false" compartment="c" constant="false" hasOnlySubstanceUnits="false" id="M_dheas_c" name="dheas_c" fbc:charge="0" />
      <species boundaryCondition="false" compartment="c" constant="false" hasOnlySubstanceUnits="false" id="M_dhf_c" name="dhf_c" fbc:charge="0" />
      <species boundaryCondition="false" compartment="c" constant="false" hasOnlySubstanceUnits="false" id="M_dhor__S_c" name="dhor__S_c" fbc:charge="0" />
      <species boundaryCondition="false" compartment="c" constant="false" hasOnlySubstanceUnits="false" id="M_didp_c" name="didp_c" fbc:charge="0" />
      <species boundaryCondition="false" compartment="c" constant="false" hasOnlySubstanceUnits="false" id="M_digalsgalside_hs_c" name="digalsgalside_hs_c" fbc:charge="0" />
      <species boundaryCondition="false" compartment="c" constant="false" hasOnlySubstanceUnits="false" id="M_digalside_hs_c" name="digalside_hs_c" fbc:charge="0" />
      <species boundaryCondition="false" compartment="c" constant="false" hasOnlySubstanceUnits="false" id="M_dimp_c" name="dimp_c" fbc:charge="0" />
      <species boundaryCondition="false" compartment="c" constant="false" hasOnlySubstanceUnits="false" id="M_din_c" name="din_c" fbc:charge="0" />
      <species boundaryCondition="false" compartment="c" constant="false" hasOnlySubstanceUnits="false" id="M_ditp_c" name="ditp_c" fbc:charge="0" />
      <species boundaryCondition="false" compartment="c" constant="false" hasOnlySubstanceUnits="false" id="M_dkmpp_c" name="dkmpp_c" fbc:charge="0" />
      <species boundaryCondition="false" compartment="c" constant="false" hasOnlySubstanceUnits="false" id="M_dlnlcg_c" name="dlnlcg_c" fbc:charge="0" />
      <species boundaryCondition="false" compartment="c" constant="false" hasOnlySubstanceUnits="false" id="M_dlnlcgcoa_c" name="dlnlcgcoa_c" fbc:charge="0" />
      <species boundaryCondition="false" compartment="c" constant="false" hasOnlySubstanceUnits="false" id="M_dlnlcgcrn_c" name="dlnlcgcrn_c" fbc:charge="0" />
      <species boundaryCondition="false" compartment="c" constant="false" hasOnlySubstanceUnits="false" id="M_dmantipyrine_c" name="dmantipyrine_c" fbc:charge="0" />
      <species boundaryCondition="false" compartment="c" constant="false" hasOnlySubstanceUnits="false" id="M_dmgly_c" name="dmgly_c" fbc:charge="0" />
      <species boundaryCondition="false" compartment="c" constant="false" hasOnlySubstanceUnits="false" id="M_dmhptcoa_c" name="dmhptcoa_c" fbc:charge="0" />
      <species boundaryCondition="false" compartment="c" constant="false" hasOnlySubstanceUnits="false" id="M_dmhptcrn_c" name="dmhptcrn_c" fbc:charge="0" />
      <species boundaryCondition="false" compartment="c" constant="false" hasOnlySubstanceUnits="false" id="M_dmnoncoa_c" name="dmnoncoa_c" fbc:charge="0" />
      <species boundaryCondition="false" compartment="c" constant="false" hasOnlySubstanceUnits="false" id="M_dmnoncrn_c" name="dmnoncrn_c" fbc:charge="0" />
      <species boundaryCondition="false" compartment="c" constant="false" hasOnlySubstanceUnits="false" id="M_dmpp_c" name="dmpp_c" fbc:charge="0" />
      <species boundaryCondition="false" compartment="c" constant="false" hasOnlySubstanceUnits="false" id="M_dnad_c" name="dnad_c" fbc:charge="0" />
      <species boundaryCondition="false" compartment="c" constant="false" hasOnlySubstanceUnits="false" id="M_dolglcp_L_c" name="dolglcp_L_c" fbc:charge="0" />
      <species boundaryCondition="false" compartment="c" constant="false" hasOnlySubstanceUnits="false" id="M_dolglcp_U_c" name="dolglcp_U_c" fbc:charge="0" />
      <species boundaryCondition="false" compartment="c" constant="false" hasOnlySubstanceUnits="false" id="M_dolichol_L_c" name="dolichol_L_c" fbc:charge="0" />
      <species boundaryCondition="false" compartment="c" constant="false" hasOnlySubstanceUnits="false" id="M_dolichol_U_c" name="dolichol_U_c" fbc:charge="0" />
      <species boundaryCondition="false" compartment="c" constant="false" hasOnlySubstanceUnits="false" id="M_dolmanp_L_c" name="dolmanp_L_c" fbc:charge="0" />
      <species boundaryCondition="false" compartment="c" constant="false" hasOnlySubstanceUnits="false" id="M_dolmanp_U_c" name="dolmanp_U_c" fbc:charge="0" />
      <species boundaryCondition="false" compartment="c" constant="false" hasOnlySubstanceUnits="false" id="M_dolp_L_c" name="dolp_L_c" fbc:charge="0" />
      <species boundaryCondition="false" compartment="c" constant="false" hasOnlySubstanceUnits="false" id="M_dolp_U_c" name="dolp_U_c" fbc:charge="0" />
      <species boundaryCondition="false" compartment="c" constant="false" hasOnlySubstanceUnits="false" id="M_dopa_c" name="dopa_c" fbc:charge="0" />
      <species boundaryCondition="false" compartment="c" constant="false" hasOnlySubstanceUnits="false" id="M_dopaqn_c" name="dopaqn_c" fbc:charge="0" />
      <species boundaryCondition="false" compartment="c" constant="false" hasOnlySubstanceUnits="false" id="M_dopasf_c" name="dopasf_c" fbc:charge="0" />
      <species boundaryCondition="false" compartment="c" constant="false" hasOnlySubstanceUnits="false" id="M_dpcoa_c" name="dpcoa_c" fbc:charge="0" />
      <species boundaryCondition="false" compartment="c" constant="false" hasOnlySubstanceUnits="false" id="M_drib_c" name="drib_c" fbc:charge="0" />
      <species boundaryCondition="false" compartment="c" constant="false" hasOnlySubstanceUnits="false" id="M_dtdp_c" name="dtdp_c" fbc:charge="0" />
      <species boundaryCondition="false" compartment="c" constant="false" hasOnlySubstanceUnits="false" id="M_dtdp4d6dg_c" name="dtdp4d6dg_c" fbc:charge="0" />
      <species boundaryCondition="false" compartment="c" constant="false" hasOnlySubstanceUnits="false" id="M_dtdp4d6dm_c" name="dtdp4d6dm_c" fbc:charge="0" />
      <species boundaryCondition="false" compartment="c" constant="false" hasOnlySubstanceUnits="false" id="M_dtdpglu_c" name="dtdpglu_c" fbc:charge="0" />
      <species boundaryCondition="false" compartment="c" constant="false" hasOnlySubstanceUnits="false" id="M_dtdprmn_c" name="dtdprmn_c" fbc:charge="0" />
      <species boundaryCondition="false" compartment="c" constant="false" hasOnlySubstanceUnits="false" id="M_dtmp_c" name="dtmp_c" fbc:charge="0" />
      <species boundaryCondition="false" compartment="c" constant="false" hasOnlySubstanceUnits="false" id="M_dtt_c" name="dtt_c" fbc:charge="0" />
      <species boundaryCondition="false" compartment="c" constant="false" hasOnlySubstanceUnits="false" id="M_dttOX_c" name="dttOX_c" fbc:charge="0" />
      <species boundaryCondition="false" compartment="c" constant="false" hasOnlySubstanceUnits="false" id="M_dttp_c" name="dttp_c" fbc:charge="0" />
      <species boundaryCondition="false" compartment="c" constant="false" hasOnlySubstanceUnits="false" id="M_dudp_c" name="dudp_c" fbc:charge="0" />
      <species boundaryCondition="false" compartment="c" constant="false" hasOnlySubstanceUnits="false" id="M_dump_c" name="dump_c" fbc:charge="0" />
      <species boundaryCondition="false" compartment="c" constant="false" hasOnlySubstanceUnits="false" id="M_duri_c" name="duri_c" fbc:charge="0" />
      <species boundaryCondition="false" compartment="c" constant="false" hasOnlySubstanceUnits="false" id="M_dutp_c" name="dutp_c" fbc:charge="0" />
      <species boundaryCondition="false" compartment="c" constant="false" hasOnlySubstanceUnits="false" id="M_dxtrn_c" name="dxtrn_c" fbc:charge="0" />
      <species boundaryCondition="false" compartment="c" constant="false" hasOnlySubstanceUnits="false" id="M_e4hglu_c" name="e4hglu_c" fbc:charge="0" />
      <species boundaryCondition="false" compartment="c" constant="false" hasOnlySubstanceUnits="false" id="M_e4p_c" name="e4p_c" fbc:charge="0" />
      <species boundaryCondition="false" compartment="c" constant="false" hasOnlySubstanceUnits="false" id="M_eaflatoxin_c" name="eaflatoxin_c" fbc:charge="0" />
      <species boundaryCondition="false" compartment="c" constant="false" hasOnlySubstanceUnits="false" id="M_ebastine_c" name="ebastine_c" fbc:charge="0" />
      <species boundaryCondition="false" compartment="c" constant="false" hasOnlySubstanceUnits="false" id="M_ebastineoh_c" name="ebastineoh_c" fbc:charge="0" />
      <species boundaryCondition="false" compartment="c" constant="false" hasOnlySubstanceUnits="false" id="M_eicostet_c" name="eicostet_c" fbc:charge="0" />
      <species boundaryCondition="false" compartment="c" constant="false" hasOnlySubstanceUnits="false" id="M_eicostetcoa_c" name="eicostetcoa_c" fbc:charge="0" />
      <species boundaryCondition="false" compartment="c" constant="false" hasOnlySubstanceUnits="false" id="M_eicostetcrn_c" name="eicostetcrn_c" fbc:charge="0" />
      <species boundaryCondition="false" compartment="c" constant="false" hasOnlySubstanceUnits="false" id="M_elaid_c" name="elaid_c" fbc:charge="0" />
      <species boundaryCondition="false" compartment="c" constant="false" hasOnlySubstanceUnits="false" id="M_elaidcrn_c" name="elaidcrn_c" fbc:charge="0" />
      <species boundaryCondition="false" compartment="c" constant="false" hasOnlySubstanceUnits="false" id="M_eryth_c" name="eryth_c" fbc:charge="0" />
      <species boundaryCondition="false" compartment="c" constant="false" hasOnlySubstanceUnits="false" id="M_estradiol_c" name="estradiol_c" fbc:charge="0" />
      <species boundaryCondition="false" compartment="c" constant="false" hasOnlySubstanceUnits="false" id="M_estradiolglc_c" name="estradiolglc_c" fbc:charge="0" />
      <species boundaryCondition="false" compartment="c" constant="false" hasOnlySubstanceUnits="false" id="M_estriol_c" name="estriol_c" fbc:charge="0" />
      <species boundaryCondition="false" compartment="c" constant="false" hasOnlySubstanceUnits="false" id="M_estriolglc_c" name="estriolglc_c" fbc:charge="0" />
      <species boundaryCondition="false" compartment="c" constant="false" hasOnlySubstanceUnits="false" id="M_estrone_c" name="estrone_c" fbc:charge="0" />
      <species boundaryCondition="false" compartment="c" constant="false" hasOnlySubstanceUnits="false" id="M_estroneglc_c" name="estroneglc_c" fbc:charge="0" />
      <species boundaryCondition="false" compartment="c" constant="false" hasOnlySubstanceUnits="false" id="M_estrones_c" name="estrones_c" fbc:charge="0" />
      <species boundaryCondition="false" compartment="c" constant="false" hasOnlySubstanceUnits="false" id="M_etha_c" name="etha_c" fbc:charge="0" />
      <species boundaryCondition="false" compartment="c" constant="false" hasOnlySubstanceUnits="false" id="M_ethamp_c" name="ethamp_c" fbc:charge="0" />
      <species boundaryCondition="false" compartment="c" constant="false" hasOnlySubstanceUnits="false" id="M_etoh_c" name="etoh_c" fbc:charge="0" />
      <species boundaryCondition="false" compartment="c" constant="false" hasOnlySubstanceUnits="false" id="M_f1p_c" name="f1p_c" fbc:charge="0" />
      <species boundaryCondition="false" compartment="c" constant="false" hasOnlySubstanceUnits="false" id="M_f26bp_c" name="f26bp_c" fbc:charge="0" />
      <species boundaryCondition="false" compartment="c" constant="false" hasOnlySubstanceUnits="false" id="M_f5hoxkyn_c" name="f5hoxkyn_c" fbc:charge="0" />
      <species boundaryCondition="false" compartment="c" constant="false" hasOnlySubstanceUnits="false" id="M_f6p_c" name="f6p_c" fbc:charge="0" />
      <species boundaryCondition="false" compartment="c" constant="false" hasOnlySubstanceUnits="false" id="M_fad_c" name="fad_c" fbc:charge="0" />
      <species boundaryCondition="false" compartment="c" constant="false" hasOnlySubstanceUnits="false" id="M_fadh2_c" name="fadh2_c" fbc:charge="0" />
      <species boundaryCondition="false" compartment="c" constant="false" hasOnlySubstanceUnits="false" id="M_fald_c" name="fald_c" fbc:charge="0" />
      <species boundaryCondition="false" compartment="c" constant="false" hasOnlySubstanceUnits="false" id="M_fdp_c" name="fdp_c" fbc:charge="0" />
      <species boundaryCondition="false" compartment="c" constant="false" hasOnlySubstanceUnits="false" id="M_fe2_c" name="fe2_c" fbc:charge="0" />
      <species boundaryCondition="false" compartment="c" constant="false" hasOnlySubstanceUnits="false" id="M_fgam_c" name="fgam_c" fbc:charge="0" />
      <species boundaryCondition="false" compartment="c" constant="false" hasOnlySubstanceUnits="false" id="M_fmn_c" name="fmn_c" fbc:charge="0" />
      <species boundaryCondition="false" compartment="c" constant="false" hasOnlySubstanceUnits="false" id="M_fna5moxam_c" name="fna5moxam_c" fbc:charge="0" />
      <species boundaryCondition="false" compartment="c" constant="false" hasOnlySubstanceUnits="false" id="M_fol_c" name="fol_c" fbc:charge="0" />
      <species boundaryCondition="false" compartment="c" constant="false" hasOnlySubstanceUnits="false" id="M_for_c" name="for_c" fbc:charge="0" />
      <species boundaryCondition="false" compartment="c" constant="false" hasOnlySubstanceUnits="false" id="M_forglu_c" name="forglu_c" fbc:charge="0" />
      <species boundaryCondition="false" compartment="c" constant="false" hasOnlySubstanceUnits="false" id="M_formcoa_c" name="formcoa_c" fbc:charge="0" />
      <species boundaryCondition="false" compartment="c" constant="false" hasOnlySubstanceUnits="false" id="M_fpram_c" name="fpram_c" fbc:charge="0" />
      <species boundaryCondition="false" compartment="c" constant="false" hasOnlySubstanceUnits="false" id="M_fprica_c" name="fprica_c" fbc:charge="0" />
      <species boundaryCondition="false" compartment="c" constant="false" hasOnlySubstanceUnits="false" id="M_frdp_c" name="frdp_c" fbc:charge="0" />
      <species boundaryCondition="false" compartment="c" constant="false" hasOnlySubstanceUnits="false" id="M_fru_c" name="fru_c" fbc:charge="0" />
      <species boundaryCondition="false" compartment="c" constant="false" hasOnlySubstanceUnits="false" id="M_fuc__L_c" name="fuc__L_c" fbc:charge="0" />
      <species boundaryCondition="false" compartment="c" constant="false" hasOnlySubstanceUnits="false" id="M_fuc13galacglcgal14acglcgalgluside_hs_c" name="fuc13galacglcgal14acglcgalgluside_hs_c" fbc:charge="0" />
      <species boundaryCondition="false" compartment="c" constant="false" hasOnlySubstanceUnits="false" id="M_fuc14galacglcgalgluside_hs_c" name="fuc14galacglcgalgluside_hs_c" fbc:charge="0" />
      <species boundaryCondition="false" compartment="c" constant="false" hasOnlySubstanceUnits="false" id="M_fuc1p__L_c" name="fuc1p__L_c" fbc:charge="0" />
      <species boundaryCondition="false" compartment="c" constant="false" hasOnlySubstanceUnits="false" id="M_fucacgalfucgalacglcgalgluside_hs_c" name="fucacgalfucgalacglcgalgluside_hs_c" fbc:charge="0" />
      <species boundaryCondition="false" compartment="c" constant="false" hasOnlySubstanceUnits="false" id="M_fucacngal14acglcgalgluside_hs_c" name="fucacngal14acglcgalgluside_hs_c" fbc:charge="0" />
      <species boundaryCondition="false" compartment="c" constant="false" hasOnlySubstanceUnits="false" id="M_fucacngalacglcgalgluside_hs_c" name="fucacngalacglcgalgluside_hs_c" fbc:charge="0" />
      <species boundaryCondition="false" compartment="c" constant="false" hasOnlySubstanceUnits="false" id="M_fucfuc12gal14acglcgalgluside_hs_c" name="fucfuc12gal14acglcgalgluside_hs_c" fbc:charge="0" />
      <species boundaryCondition="false" compartment="c" constant="false" hasOnlySubstanceUnits="false" id="M_fucfuc132galacglcgal14acglcgalgluside_hs_c" name="fucfuc132galacglcgal14acglcgalgluside_hs_c" fbc:charge="0" />
      <species boundaryCondition="false" compartment="c" constant="false" hasOnlySubstanceUnits="false" id="M_fucfucfucgalacglc13galacglcgal14acglcgalgluside_hs_c" name="fucfucfucgalacglc13galacglcgal14acglcgalgluside_hs_c" fbc:charge="0" />
      <species boundaryCondition="false" compartment="c" constant="false" hasOnlySubstanceUnits="false" id="M_fucfucfucgalacglcgal14acglcgalgluside_hs_c" name="fucfucfucgalacglcgal14acglcgalgluside_hs_c" fbc:charge="0" />
      <species boundaryCondition="false" compartment="c" constant="false" hasOnlySubstanceUnits="false" id="M_fucfucgalacglcgalgluside_hs_c" name="fucfucgalacglcgalgluside_hs_c" fbc:charge="0" />
      <species boundaryCondition="false" compartment="c" constant="false" hasOnlySubstanceUnits="false" id="M_fucgal14acglcgalgluside_hs_c" name="fucgal14acglcgalgluside_hs_c" fbc:charge="0" />
      <species boundaryCondition="false" compartment="c" constant="false" hasOnlySubstanceUnits="false" id="M_fucgalfucgalacglcgalgluside_hs_c" name="fucgalfucgalacglcgalgluside_hs_c" fbc:charge="0" />
      <species boundaryCondition="false" compartment="c" constant="false" hasOnlySubstanceUnits="false" id="M_fucgalgbside_hs_c" name="fucgalgbside_hs_c" fbc:charge="0" />
      <species boundaryCondition="false" compartment="c" constant="false" hasOnlySubstanceUnits="false" id="M_fum_c" name="fum_c" fbc:charge="0" />
      <species boundaryCondition="false" compartment="c" constant="false" hasOnlySubstanceUnits="false" id="M_g1p_c" name="g1p_c" fbc:charge="0" />
      <species boundaryCondition="false" compartment="c" constant="false" hasOnlySubstanceUnits="false" id="M_g3p_c" name="g3p_c" fbc:charge="0" />
      <species boundaryCondition="false" compartment="c" constant="false" hasOnlySubstanceUnits="false" id="M_g3pc_c" name="g3pc_c" fbc:charge="0" />
      <species boundaryCondition="false" compartment="c" constant="false" hasOnlySubstanceUnits="false" id="M_g6p_c" name="g6p_c" fbc:charge="0" />
      <species boundaryCondition="false" compartment="c" constant="false" hasOnlySubstanceUnits="false" id="M_gacpail_hs_c" name="gacpail_hs_c" fbc:charge="0" />
      <species boundaryCondition="false" compartment="c" constant="false" hasOnlySubstanceUnits="false" id="M_gal_c" name="gal_c" fbc:charge="0" />
      <species boundaryCondition="false" compartment="c" constant="false" hasOnlySubstanceUnits="false" id="M_gal1p_c" name="gal1p_c" fbc:charge="0" />
      <species boundaryCondition="false" compartment="c" constant="false" hasOnlySubstanceUnits="false" id="M_galacglcgalgbside_hs_c" name="galacglcgalgbside_hs_c" fbc:charge="0" />
      <species boundaryCondition="false" compartment="c" constant="false" hasOnlySubstanceUnits="false" id="M_galfuc12gal14acglcgalgluside_hs_c" name="galfuc12gal14acglcgalgluside_hs_c" fbc:charge="0" />
      <species boundaryCondition="false" compartment="c" constant="false" hasOnlySubstanceUnits="false" id="M_galfucgalacglcgal14acglcgalgluside_hs_c" name="galfucgalacglcgal14acglcgalgluside_hs_c" fbc:charge="0" />
      <species boundaryCondition="false" compartment="c" constant="false" hasOnlySubstanceUnits="false" id="M_galgalfucfucgalacglcgalacglcgal14acglcgalgluside_hs_c" name="galgalfucfucgalacglcgalacglcgal14acglcgalgluside_hs_c" fbc:charge="0" />
      <species boundaryCondition="false" compartment="c" constant="false" hasOnlySubstanceUnits="false" id="M_galgalgalthcrm_hs_c" name="galgalgalthcrm_hs_c" fbc:charge="0" />
      <species boundaryCondition="false" compartment="c" constant="false" hasOnlySubstanceUnits="false" id="M_galgluside_hs_c" name="galgluside_hs_c" fbc:charge="0" />
      <species boundaryCondition="false" compartment="c" constant="false" hasOnlySubstanceUnits="false" id="M_galside_hs_c" name="galside_hs_c" fbc:charge="0" />
      <species boundaryCondition="false" compartment="c" constant="false" hasOnlySubstanceUnits="false" id="M_galt_c" name="galt_c" fbc:charge="0" />
      <species boundaryCondition="false" compartment="c" constant="false" hasOnlySubstanceUnits="false" id="M_gam_c" name="gam_c" fbc:charge="0" />
      <species boundaryCondition="false" compartment="c" constant="false" hasOnlySubstanceUnits="false" id="M_gam6p_c" name="gam6p_c" fbc:charge="0" />
      <species boundaryCondition="false" compartment="c" constant="false" hasOnlySubstanceUnits="false" id="M_gar_c" name="gar_c" fbc:charge="0" />
      <species boundaryCondition="false" compartment="c" constant="false" hasOnlySubstanceUnits="false" id="M_gbside_hs_c" name="gbside_hs_c" fbc:charge="0" />
      <species boundaryCondition="false" compartment="c" constant="false" hasOnlySubstanceUnits="false" id="M_gcald_c" name="gcald_c" fbc:charge="0" />
      <species boundaryCondition="false" compartment="c" constant="false" hasOnlySubstanceUnits="false" id="M_gchola_c" name="gchola_c" fbc:charge="0" />
      <species boundaryCondition="false" compartment="c" constant="false" hasOnlySubstanceUnits="false" id="M_gd1b2_hs_c" name="gd1b2_hs_c" fbc:charge="0" />
      <species boundaryCondition="false" compartment="c" constant="false" hasOnlySubstanceUnits="false" id="M_gd1c_hs_c" name="gd1c_hs_c" fbc:charge="0" />
      <species boundaryCondition="false" compartment="c" constant="false" hasOnlySubstanceUnits="false" id="M_gd3_hs_c" name="gd3_hs_c" fbc:charge="0" />
      <species boundaryCondition="false" compartment="c" constant="false" hasOnlySubstanceUnits="false" id="M_gdchola_c" name="gdchola_c" fbc:charge="0" />
      <species boundaryCondition="false" compartment="c" constant="false" hasOnlySubstanceUnits="false" id="M_gdp_c" name="gdp_c" fbc:charge="0" />
      <species boundaryCondition="false" compartment="c" constant="false" hasOnlySubstanceUnits="false" id="M_gdpddman_c" name="gdpddman_c" fbc:charge="0" />
      <species boundaryCondition="false" compartment="c" constant="false" hasOnlySubstanceUnits="false" id="M_gdpfuc_c" name="gdpfuc_c" fbc:charge="0" />
      <species boundaryCondition="false" compartment="c" constant="false" hasOnlySubstanceUnits="false" id="M_gdpmann_c" name="gdpmann_c" fbc:charge="0" />
      <species boundaryCondition="false" compartment="c" constant="false" hasOnlySubstanceUnits="false" id="M_ggdp_c" name="ggdp_c" fbc:charge="0" />
      <species boundaryCondition="false" compartment="c" constant="false" hasOnlySubstanceUnits="false" id="M_ggn_c" name="ggn_c" fbc:charge="0" />
      <species boundaryCondition="false" compartment="c" constant="false" hasOnlySubstanceUnits="false" id="M_glac_c" name="glac_c" fbc:charge="0" />
      <species boundaryCondition="false" compartment="c" constant="false" hasOnlySubstanceUnits="false" id="M_glc__D_c" name="glc__D_c" fbc:charge="0" />
      <species boundaryCondition="false" compartment="c" constant="false" hasOnlySubstanceUnits="false" id="M_glcr_c" name="glcr_c" fbc:charge="0" />
      <species boundaryCondition="false" compartment="c" constant="false" hasOnlySubstanceUnits="false" id="M_glcur_c" name="glcur_c" fbc:charge="0" />
      <species boundaryCondition="false" compartment="c" constant="false" hasOnlySubstanceUnits="false" id="M_glcur1p_c" name="glcur1p_c" fbc:charge="0" />
      <species boundaryCondition="false" compartment="c" constant="false" hasOnlySubstanceUnits="false" id="M_gln__L_c" name="gln__L_c" fbc:charge="0" />
      <species boundaryCondition="false" compartment="c" constant="false" hasOnlySubstanceUnits="false" id="M_glu__L_c" name="glu__L_c" fbc:charge="0" />
      <species boundaryCondition="false" compartment="c" constant="false" hasOnlySubstanceUnits="false" id="M_glu5sa_c" name="glu5sa_c" fbc:charge="0" />
      <species boundaryCondition="false" compartment="c" constant="false" hasOnlySubstanceUnits="false" id="M_glucys_c" name="glucys_c" fbc:charge="0" />
      <species boundaryCondition="false" compartment="c" constant="false" hasOnlySubstanceUnits="false" id="M_gluside_hs_c" name="gluside_hs_c" fbc:charge="0" />
      <species boundaryCondition="false" compartment="c" constant="false" hasOnlySubstanceUnits="false" id="M_glx_c" name="glx_c" fbc:charge="0" />
      <species boundaryCondition="false" compartment="c" constant="false" hasOnlySubstanceUnits="false" id="M_gly_c" name="gly_c" fbc:charge="0" />
      <species boundaryCondition="false" compartment="c" constant="false" hasOnlySubstanceUnits="false" id="M_glyald_c" name="glyald_c" fbc:charge="0" />
      <species boundaryCondition="false" compartment="c" constant="false" hasOnlySubstanceUnits="false" id="M_glyb_c" name="glyb_c" fbc:charge="0" />
      <species boundaryCondition="false" compartment="c" constant="false" hasOnlySubstanceUnits="false" id="M_glyc_c" name="glyc_c" fbc:charge="0" />
      <species boundaryCondition="false" compartment="c" constant="false" hasOnlySubstanceUnits="false" id="M_glyc__R_c" name="glyc__R_c" fbc:charge="0" />
      <species boundaryCondition="false" compartment="c" constant="false" hasOnlySubstanceUnits="false" id="M_glyc__S_c" name="glyc__S_c" fbc:charge="0" />
      <species boundaryCondition="false" compartment="c" constant="false" hasOnlySubstanceUnits="false" id="M_glyc3p_c" name="glyc3p_c" fbc:charge="0" />
      <species boundaryCondition="false" compartment="c" constant="false" hasOnlySubstanceUnits="false" id="M_glyclt_c" name="glyclt_c" fbc:charge="0" />
      <species boundaryCondition="false" compartment="c" constant="false" hasOnlySubstanceUnits="false" id="M_glygn1_c" name="glygn1_c" fbc:charge="0" />
      <species boundaryCondition="false" compartment="c" constant="false" hasOnlySubstanceUnits="false" id="M_glygn2_c" name="glygn2_c" fbc:charge="0" />
      <species boundaryCondition="false" compartment="c" constant="false" hasOnlySubstanceUnits="false" id="M_glygn3_c" name="glygn3_c" fbc:charge="0" />
      <species boundaryCondition="false" compartment="c" constant="false" hasOnlySubstanceUnits="false" id="M_gmp_c" name="gmp_c" fbc:charge="0" />
      <species boundaryCondition="false" compartment="c" constant="false" hasOnlySubstanceUnits="false" id="M_gp1c_hs_c" name="gp1c_hs_c" fbc:charge="0" />
      <species boundaryCondition="false" compartment="c" constant="false" hasOnlySubstanceUnits="false" id="M_gp1calpha_hs_c" name="gp1calpha_hs_c" fbc:charge="0" />
      <species boundaryCondition="false" compartment="c" constant="false" hasOnlySubstanceUnits="false" id="M_gpail_hs_c" name="gpail_hs_c" fbc:charge="0" />
      <species boundaryCondition="false" compartment="c" constant="false" hasOnlySubstanceUnits="false" id="M_gq1b_hs_c" name="gq1b_hs_c" fbc:charge="0" />
      <species boundaryCondition="false" compartment="c" constant="false" hasOnlySubstanceUnits="false" id="M_gq1balpha_hs_c" name="gq1balpha_hs_c" fbc:charge="0" />
      <species boundaryCondition="false" compartment="c" constant="false" hasOnlySubstanceUnits="false" id="M_grdp_c" name="grdp_c" fbc:charge="0" />
      <species boundaryCondition="false" compartment="c" constant="false" hasOnlySubstanceUnits="false" id="M_gsn_c" name="gsn_c" fbc:charge="0" />
      <species boundaryCondition="false" compartment="c" constant="false" hasOnlySubstanceUnits="false" id="M_gt1a_hs_c" name="gt1a_hs_c" fbc:charge="0" />
      <species boundaryCondition="false" compartment="c" constant="false" hasOnlySubstanceUnits="false" id="M_gt3_hs_c" name="gt3_hs_c" fbc:charge="0" />
      <species boundaryCondition="false" compartment="c" constant="false" hasOnlySubstanceUnits="false" id="M_gthox_c" name="gthox_c" fbc:charge="0" />
      <species boundaryCondition="false" compartment="c" constant="false" hasOnlySubstanceUnits="false" id="M_gthrd_c" name="gthrd_c" fbc:charge="0" />
      <species boundaryCondition="false" compartment="c" constant="false" hasOnlySubstanceUnits="false" id="M_gtp_c" name="gtp_c" fbc:charge="0" />
      <species boundaryCondition="false" compartment="c" constant="false" hasOnlySubstanceUnits="false" id="M_gua_c" name="gua_c" fbc:charge="0" />
      <species boundaryCondition="false" compartment="c" constant="false" hasOnlySubstanceUnits="false" id="M_gudac_c" name="gudac_c" fbc:charge="0" />
      <species boundaryCondition="false" compartment="c" constant="false" hasOnlySubstanceUnits="false" id="M_gullac_c" name="gullac_c" fbc:charge="0" />
      <species boundaryCondition="false" compartment="c" constant="false" hasOnlySubstanceUnits="false" id="M_guln_c" name="guln_c" fbc:charge="0" />
      <species boundaryCondition="false" compartment="c" constant="false" hasOnlySubstanceUnits="false" id="M_h_c" name="h_c" fbc:charge="0" />
      <species boundaryCondition="false" compartment="c" constant="false" hasOnlySubstanceUnits="false" id="M_h2co3_c" name="h2co3_c" fbc:charge="0" />
      <species boundaryCondition="false" compartment="c" constant="false" hasOnlySubstanceUnits="false" id="M_h2o_c" name="h2o_c" fbc:charge="0" />
      <species boundaryCondition="false" compartment="c" constant="false" hasOnlySubstanceUnits="false" id="M_h2o2_c" name="h2o2_c" fbc:charge="0" />
      <species boundaryCondition="false" compartment="c" constant="false" hasOnlySubstanceUnits="false" id="M_hLkynr_c" name="hLkynr_c" fbc:charge="0" />
      <species boundaryCondition="false" compartment="c" constant="false" hasOnlySubstanceUnits="false" id="M_hco3_c" name="hco3_c" fbc:charge="0" />
      <species boundaryCondition="false" compartment="c" constant="false" hasOnlySubstanceUnits="false" id="M_hcoumarin_c" name="hcoumarin_c" fbc:charge="0" />
      <species boundaryCondition="false" compartment="c" constant="false" hasOnlySubstanceUnits="false" id="M_hcys__L_c" name="hcys__L_c" fbc:charge="0" />
      <species boundaryCondition="false" compartment="c" constant="false" hasOnlySubstanceUnits="false" id="M_hdca_c" name="hdca_c" fbc:charge="0" />
      <species boundaryCondition="false" compartment="c" constant="false" hasOnlySubstanceUnits="false" id="M_hdcea_c" name="hdcea_c" fbc:charge="0" />
      <species boundaryCondition="false" compartment="c" constant="false" hasOnlySubstanceUnits="false" id="M_hdcecrn_c" name="hdcecrn_c" fbc:charge="0" />
      <species boundaryCondition="false" compartment="c" constant="false" hasOnlySubstanceUnits="false" id="M_hdcoa_c" name="hdcoa_c" fbc:charge="0" />
      <species boundaryCondition="false" compartment="c" constant="false" hasOnlySubstanceUnits="false" id="M_hdd2coa_c" name="hdd2coa_c" fbc:charge="0" />
      <species boundaryCondition="false" compartment="c" constant="false" hasOnlySubstanceUnits="false" id="M_hdd2crn_c" name="hdd2crn_c" fbc:charge="0" />
      <species boundaryCondition="false" compartment="c" constant="false" hasOnlySubstanceUnits="false" id="M_hdeACP_c" name="hdeACP_c" fbc:charge="0" />
      <species boundaryCondition="false" compartment="c" constant="false" hasOnlySubstanceUnits="false" id="M_hestratriol_c" name="hestratriol_c" fbc:charge="0" />
      <species boundaryCondition="false" compartment="c" constant="false" hasOnlySubstanceUnits="false" id="M_hexc_c" name="hexc_c" fbc:charge="0" />
      <species boundaryCondition="false" compartment="c" constant="false" hasOnlySubstanceUnits="false" id="M_hexccoa_c" name="hexccoa_c" fbc:charge="0" />
      <species boundaryCondition="false" compartment="c" constant="false" hasOnlySubstanceUnits="false" id="M_hexccrn_c" name="hexccrn_c" fbc:charge="0" />
      <species boundaryCondition="false" compartment="c" constant="false" hasOnlySubstanceUnits="false" id="M_hgentis_c" name="hgentis_c" fbc:charge="0" />
      <species boundaryCondition="false" compartment="c" constant="false" hasOnlySubstanceUnits="false" id="M_his__L_c" name="his__L_c" fbc:charge="0" />
      <species boundaryCondition="false" compartment="c" constant="false" hasOnlySubstanceUnits="false" id="M_hista_c" name="hista_c" fbc:charge="0" />
      <species boundaryCondition="false" compartment="c" constant="false" hasOnlySubstanceUnits="false" id="M_hmbil_c" name="hmbil_c" fbc:charge="0" />
      <species boundaryCondition="false" compartment="c" constant="false" hasOnlySubstanceUnits="false" id="M_hmgcoa_c" name="hmgcoa_c" fbc:charge="0" />
      <species boundaryCondition="false" compartment="c" constant="false" hasOnlySubstanceUnits="false" id="M_hnifedipine_c" name="hnifedipine_c" fbc:charge="0" />
      <species boundaryCondition="false" compartment="c" constant="false" hasOnlySubstanceUnits="false" id="M_hom__L_c" name="hom__L_c" fbc:charge="0" />
      <species boundaryCondition="false" compartment="c" constant="false" hasOnlySubstanceUnits="false" id="M_homoval_c" name="homoval_c" fbc:charge="0" />
      <species boundaryCondition="false" compartment="c" constant="false" hasOnlySubstanceUnits="false" id="M_hpdca_c" name="hpdca_c" fbc:charge="0" />
      <species boundaryCondition="false" compartment="c" constant="false" hasOnlySubstanceUnits="false" id="M_hpdcacoa_c" name="hpdcacoa_c" fbc:charge="0" />
      <species boundaryCondition="false" compartment="c" constant="false" hasOnlySubstanceUnits="false" id="M_hpdcacrn_c" name="hpdcacrn_c" fbc:charge="0" />
      <species boundaryCondition="false" compartment="c" constant="false" hasOnlySubstanceUnits="false" id="M_hpyr_c" name="hpyr_c" fbc:charge="0" />
      <species boundaryCondition="false" compartment="c" constant="false" hasOnlySubstanceUnits="false" id="M_hretn_c" name="hretn_c" fbc:charge="0" />
      <species boundaryCondition="false" compartment="c" constant="false" hasOnlySubstanceUnits="false" id="M_htaxol_c" name="htaxol_c" fbc:charge="0" />
      <species boundaryCondition="false" compartment="c" constant="false" hasOnlySubstanceUnits="false" id="M_hxan_c" name="hxan_c" fbc:charge="0" />
      <species boundaryCondition="false" compartment="c" constant="false" hasOnlySubstanceUnits="false" id="M_hyptaur_c" name="hyptaur_c" fbc:charge="0" />
      <species boundaryCondition="false" compartment="c" constant="false" hasOnlySubstanceUnits="false" id="M_i_c" name="i_c" fbc:charge="0" />
      <species boundaryCondition="false" compartment="c" constant="false" hasOnlySubstanceUnits="false" id="M_icit_c" name="icit_c" fbc:charge="0" />
      <species boundaryCondition="false" compartment="c" constant="false" hasOnlySubstanceUnits="false" id="M_id3acald_c" name="id3acald_c" fbc:charge="0" />
      <species boundaryCondition="false" compartment="c" constant="false" hasOnlySubstanceUnits="false" id="M_idour_c" name="idour_c" fbc:charge="0" />
      <species boundaryCondition="false" compartment="c" constant="false" hasOnlySubstanceUnits="false" id="M_idp_c" name="idp_c" fbc:charge="0" />
      <species boundaryCondition="false" compartment="c" constant="false" hasOnlySubstanceUnits="false" id="M_ile__L_c" name="ile__L_c" fbc:charge="0" />
      <species boundaryCondition="false" compartment="c" constant="false" hasOnlySubstanceUnits="false" id="M_im4ac_c" name="im4ac_c" fbc:charge="0" />
      <species boundaryCondition="false" compartment="c" constant="false" hasOnlySubstanceUnits="false" id="M_im4act_c" name="im4act_c" fbc:charge="0" />
      <species boundaryCondition="false" compartment="c" constant="false" hasOnlySubstanceUnits="false" id="M_imp_c" name="imp_c" fbc:charge="0" />
      <species boundaryCondition="false" compartment="c" constant="false" hasOnlySubstanceUnits="false" id="M_ind3ac_c" name="ind3ac_c" fbc:charge="0" />
      <species boundaryCondition="false" compartment="c" constant="false" hasOnlySubstanceUnits="false" id="M_inost_c" name="inost_c" fbc:charge="0" />
      <species boundaryCondition="false" compartment="c" constant="false" hasOnlySubstanceUnits="false" id="M_ins_c" name="ins_c" fbc:charge="0" />
      <species boundaryCondition="false" compartment="c" constant="false" hasOnlySubstanceUnits="false" id="M_iodine_c" name="iodine_c" fbc:charge="0" />
      <species boundaryCondition="false" compartment="c" constant="false" hasOnlySubstanceUnits="false" id="M_ipdp_c" name="ipdp_c" fbc:charge="0" />
      <species boundaryCondition="false" compartment="c" constant="false" hasOnlySubstanceUnits="false" id="M_itp_c" name="itp_c" fbc:charge="0" />
      <species boundaryCondition="false" compartment="c" constant="false" hasOnlySubstanceUnits="false" id="M_k_c" name="k_c" fbc:charge="0" />
      <species boundaryCondition="false" compartment="c" constant="false" hasOnlySubstanceUnits="false" id="M_kdn_c" name="kdn_c" fbc:charge="0" />
      <species boundaryCondition="false" compartment="c" constant="false" hasOnlySubstanceUnits="false" id="M_kdnp_c" name="kdnp_c" fbc:charge="0" />
      <species boundaryCondition="false" compartment="c" constant="false" hasOnlySubstanceUnits="false" id="M_kynate_c" name="kynate_c" fbc:charge="0" />
      <species boundaryCondition="false" compartment="c" constant="false" hasOnlySubstanceUnits="false" id="M_l2n2m2mn_c" name="l2n2m2mn_c" fbc:charge="0" />
      <species boundaryCondition="false" compartment="c" constant="false" hasOnlySubstanceUnits="false" id="M_lac__D_c" name="lac__D_c" fbc:charge="0" />
      <species boundaryCondition="false" compartment="c" constant="false" hasOnlySubstanceUnits="false" id="M_lac__L_c" name="lac__L_c" fbc:charge="0" />
      <species boundaryCondition="false" compartment="c" constant="false" hasOnlySubstanceUnits="false" id="M_lald__D_c" name="lald__D_c" fbc:charge="0" />
      <species boundaryCondition="false" compartment="c" constant="false" hasOnlySubstanceUnits="false" id="M_lald__L_c" name="lald__L_c" fbc:charge="0" />
      <species boundaryCondition="false" compartment="c" constant="false" hasOnlySubstanceUnits="false" id="M_lanost_c" name="lanost_c" fbc:charge="0" />
      <species boundaryCondition="false" compartment="c" constant="false" hasOnlySubstanceUnits="false" id="M_lcts_c" name="lcts_c" fbc:charge="0" />
      <species boundaryCondition="false" compartment="c" constant="false" hasOnlySubstanceUnits="false" id="M_leu__L_c" name="leu__L_c" fbc:charge="0" />
      <species boundaryCondition="false" compartment="c" constant="false" hasOnlySubstanceUnits="false" id="M_leuktrA4_c" name="leuktrA4_c" fbc:charge="0" />
      <species boundaryCondition="false" compartment="c" constant="false" hasOnlySubstanceUnits="false" id="M_leuktrB4_c" name="leuktrB4_c" fbc:charge="0" />
      <species boundaryCondition="false" compartment="c" constant="false" hasOnlySubstanceUnits="false" id="M_leuktrC4_c" name="leuktrC4_c" fbc:charge="0" />
      <species boundaryCondition="false" compartment="c" constant="false" hasOnlySubstanceUnits="false" id="M_leuktrD4_c" name="leuktrD4_c" fbc:charge="0" />
      <species boundaryCondition="false" compartment="c" constant="false" hasOnlySubstanceUnits="false" id="M_leuktrE4_c" name="leuktrE4_c" fbc:charge="0" />
      <species boundaryCondition="false" compartment="c" constant="false" hasOnlySubstanceUnits="false" id="M_leuktrF4_c" name="leuktrF4_c" fbc:charge="0" />
      <species boundaryCondition="false" compartment="c" constant="false" hasOnlySubstanceUnits="false" id="M_lgnc_c" name="lgnc_c" fbc:charge="0" />
      <species boundaryCondition="false" compartment="c" constant="false" hasOnlySubstanceUnits="false" id="M_lgnccoa_c" name="lgnccoa_c" fbc:charge="0" />
      <species boundaryCondition="false" compartment="c" constant="false" hasOnlySubstanceUnits="false" id="M_lgnccrn_c" name="lgnccrn_c" fbc:charge="0" />
      <species boundaryCondition="false" compartment="c" constant="false" hasOnlySubstanceUnits="false" id="M_lgt__S_c" name="lgt__S_c" fbc:charge="0" />
      <species boundaryCondition="false" compartment="c" constant="false" hasOnlySubstanceUnits="false" id="M_limnen_c" name="limnen_c" fbc:charge="0" />
      <species boundaryCondition="false" compartment="c" constant="false" hasOnlySubstanceUnits="false" id="M_lipoate_c" name="lipoate_c" fbc:charge="0" />
      <species boundaryCondition="false" compartment="c" constant="false" hasOnlySubstanceUnits="false" id="M_lneldc_c" name="lneldc_c" fbc:charge="0" />
      <species boundaryCondition="false" compartment="c" constant="false" hasOnlySubstanceUnits="false" id="M_lneldcACP_c" name="lneldcACP_c" fbc:charge="0" />
      <species boundaryCondition="false" compartment="c" constant="false" hasOnlySubstanceUnits="false" id="M_lneldccoa_c" name="lneldccoa_c" fbc:charge="0" />
      <species boundaryCondition="false" compartment="c" constant="false" hasOnlySubstanceUnits="false" id="M_lneldccrn_c" name="lneldccrn_c" fbc:charge="0" />
      <species boundaryCondition="false" compartment="c" constant="false" hasOnlySubstanceUnits="false" id="M_lnlc_c" name="lnlc_c" fbc:charge="0" />
      <species boundaryCondition="false" compartment="c" constant="false" hasOnlySubstanceUnits="false" id="M_lnlcACP_c" name="lnlcACP_c" fbc:charge="0" />
      <species boundaryCondition="false" compartment="c" constant="false" hasOnlySubstanceUnits="false" id="M_lnlccoa_c" name="lnlccoa_c" fbc:charge="0" />
      <species boundaryCondition="false" compartment="c" constant="false" hasOnlySubstanceUnits="false" id="M_lnlccrn_c" name="lnlccrn_c" fbc:charge="0" />
      <species boundaryCondition="false" compartment="c" constant="false" hasOnlySubstanceUnits="false" id="M_lnlnca_c" name="lnlnca_c" fbc:charge="0" />
      <species boundaryCondition="false" compartment="c" constant="false" hasOnlySubstanceUnits="false" id="M_lnlncacoa_c" name="lnlncacoa_c" fbc:charge="0" />
      <species boundaryCondition="false" compartment="c" constant="false" hasOnlySubstanceUnits="false" id="M_lnlncacrn_c" name="lnlncacrn_c" fbc:charge="0" />
      <species boundaryCondition="false" compartment="c" constant="false" hasOnlySubstanceUnits="false" id="M_lnlncg_c" name="lnlncg_c" fbc:charge="0" />
      <species boundaryCondition="false" compartment="c" constant="false" hasOnlySubstanceUnits="false" id="M_lnlncgcoa_c" name="lnlncgcoa_c" fbc:charge="0" />
      <species boundaryCondition="false" compartment="c" constant="false" hasOnlySubstanceUnits="false" id="M_lnlncgcrn_c" name="lnlncgcrn_c" fbc:charge="0" />
      <species boundaryCondition="false" compartment="c" constant="false" hasOnlySubstanceUnits="false" id="M_lpchol_hs_c" name="lpchol_hs_c" fbc:charge="0" />
      <species boundaryCondition="false" compartment="c" constant="false" hasOnlySubstanceUnits="false" id="M_lum3_c" name="lum3_c" fbc:charge="0" />
      <species boundaryCondition="false" compartment="c" constant="false" hasOnlySubstanceUnits="false" id="M_lys__L_c" name="lys__L_c" fbc:charge="0" />
      <species boundaryCondition="false" compartment="c" constant="false" hasOnlySubstanceUnits="false" id="M_lyxnt_c" name="lyxnt_c" fbc:charge="0" />
      <species boundaryCondition="false" compartment="c" constant="false" hasOnlySubstanceUnits="false" id="M_m1mpdol_L_c" name="m1mpdol_L_c" fbc:charge="0" />
      <species boundaryCondition="false" compartment="c" constant="false" hasOnlySubstanceUnits="false" id="M_m1mpdol_U_c" name="m1mpdol_U_c" fbc:charge="0" />
      <species boundaryCondition="false" compartment="c" constant="false" hasOnlySubstanceUnits="false" id="M_m2mn_c" name="m2mn_c" fbc:charge="0" />
      <species boundaryCondition="false" compartment="c" constant="false" hasOnlySubstanceUnits="false" id="M_m2mpdol_L_c" name="m2mpdol_L_c" fbc:charge="0" />
      <species boundaryCondition="false" compartment="c" constant="false" hasOnlySubstanceUnits="false" id="M_m2mpdol_U_c" name="m2mpdol_U_c" fbc:charge="0" />
      <species boundaryCondition="false" compartment="c" constant="false" hasOnlySubstanceUnits="false" id="M_m3mpdol_L_c" name="m3mpdol_L_c" fbc:charge="0" />
      <species boundaryCondition="false" compartment="c" constant="false" hasOnlySubstanceUnits="false" id="M_m3mpdol_U_c" name="m3mpdol_U_c" fbc:charge="0" />
      <species boundaryCondition="false" compartment="c" constant="false" hasOnlySubstanceUnits="false" id="M_m4mpdol_L_c" name="m4mpdol_L_c" fbc:charge="0" />
      <species boundaryCondition="false" compartment="c" constant="false" hasOnlySubstanceUnits="false" id="M_m4mpdol_U_c" name="m4mpdol_U_c" fbc:charge="0" />
      <species boundaryCondition="false" compartment="c" constant="false" hasOnlySubstanceUnits="false" id="M_mag_hs_c" name="mag_hs_c" fbc:charge="0" />
      <species boundaryCondition="false" compartment="c" constant="false" hasOnlySubstanceUnits="false" id="M_mal__L_c" name="mal__L_c" fbc:charge="0" />
      <species boundaryCondition="false" compartment="c" constant="false" hasOnlySubstanceUnits="false" id="M_malACP_c" name="malACP_c" fbc:charge="0" />
      <species boundaryCondition="false" compartment="c" constant="false" hasOnlySubstanceUnits="false" id="M_malcoa_c" name="malcoa_c" fbc:charge="0" />
      <species boundaryCondition="false" compartment="c" constant="false" hasOnlySubstanceUnits="false" id="M_malt_c" name="malt_c" fbc:charge="0" />
      <species boundaryCondition="false" compartment="c" constant="false" hasOnlySubstanceUnits="false" id="M_malttr_c" name="malttr_c" fbc:charge="0" />
      <species boundaryCondition="false" compartment="c" constant="false" hasOnlySubstanceUnits="false" id="M_man_c" name="man_c" fbc:charge="0" />
      <species boundaryCondition="false" compartment="c" constant="false" hasOnlySubstanceUnits="false" id="M_man1p_c" name="man1p_c" fbc:charge="0" />
      <species boundaryCondition="false" compartment="c" constant="false" hasOnlySubstanceUnits="false" id="M_man6p_c" name="man6p_c" fbc:charge="0" />
      <species boundaryCondition="false" compartment="c" constant="false" hasOnlySubstanceUnits="false" id="M_melanin_c" name="melanin_c" fbc:charge="0" />
      <species boundaryCondition="false" compartment="c" constant="false" hasOnlySubstanceUnits="false" id="M_melatn_c" name="melatn_c" fbc:charge="0" />
      <species boundaryCondition="false" compartment="c" constant="false" hasOnlySubstanceUnits="false" id="M_meoh_c" name="meoh_c" fbc:charge="0" />
      <species boundaryCondition="false" compartment="c" constant="false" hasOnlySubstanceUnits="false" id="M_mepi_c" name="mepi_c" fbc:charge="0" />
      <species boundaryCondition="false" compartment="c" constant="false" hasOnlySubstanceUnits="false" id="M_mercplac_c" name="mercplac_c" fbc:charge="0" />
      <species boundaryCondition="false" compartment="c" constant="false" hasOnlySubstanceUnits="false" id="M_mercplaccys_c" name="mercplaccys_c" fbc:charge="0" />
      <species boundaryCondition="false" compartment="c" constant="false" hasOnlySubstanceUnits="false" id="M_mercppyr_c" name="mercppyr_c" fbc:charge="0" />
      <species boundaryCondition="false" compartment="c" constant="false" hasOnlySubstanceUnits="false" id="M_met__L_c" name="met__L_c" fbc:charge="0" />
      <species boundaryCondition="false" compartment="c" constant="false" hasOnlySubstanceUnits="false" id="M_methf_c" name="methf_c" fbc:charge="0" />
      <species boundaryCondition="false" compartment="c" constant="false" hasOnlySubstanceUnits="false" id="M_mhista_c" name="mhista_c" fbc:charge="0" />
      <species boundaryCondition="false" compartment="c" constant="false" hasOnlySubstanceUnits="false" id="M_mi13456p_c" name="mi13456p_c" fbc:charge="0" />
      <species boundaryCondition="false" compartment="c" constant="false" hasOnlySubstanceUnits="false" id="M_mi1345p_c" name="mi1345p_c" fbc:charge="0" />
      <species boundaryCondition="false" compartment="c" constant="false" hasOnlySubstanceUnits="false" id="M_mi1346p_c" name="mi1346p_c" fbc:charge="0" />
      <species boundaryCondition="false" compartment="c" constant="false" hasOnlySubstanceUnits="false" id="M_mi134p_c" name="mi134p_c" fbc:charge="0" />
      <species boundaryCondition="false" compartment="c" constant="false" hasOnlySubstanceUnits="false" id="M_mi13p_c" name="mi13p_c" fbc:charge="0" />
      <species boundaryCondition="false" compartment="c" constant="false" hasOnlySubstanceUnits="false" id="M_mi145p_c" name="mi145p_c" fbc:charge="0" />
      <species boundaryCondition="false" compartment="c" constant="false" hasOnlySubstanceUnits="false" id="M_mi14p_c" name="mi14p_c" fbc:charge="0" />
      <species boundaryCondition="false" compartment="c" constant="false" hasOnlySubstanceUnits="false" id="M_mi1p__D_c" name="mi1p__D_c" fbc:charge="0" />
      <species boundaryCondition="false" compartment="c" constant="false" hasOnlySubstanceUnits="false" id="M_mi3456p_c" name="mi3456p_c" fbc:charge="0" />
      <species boundaryCondition="false" compartment="c" constant="false" hasOnlySubstanceUnits="false" id="M_mi34p_c" name="mi34p_c" fbc:charge="0" />
      <species boundaryCondition="false" compartment="c" constant="false" hasOnlySubstanceUnits="false" id="M_mi3p__D_c" name="mi3p__D_c" fbc:charge="0" />
      <species boundaryCondition="false" compartment="c" constant="false" hasOnlySubstanceUnits="false" id="M_mi4p__D_c" name="mi4p__D_c" fbc:charge="0" />
      <species boundaryCondition="false" compartment="c" constant="false" hasOnlySubstanceUnits="false" id="M_micit_c" name="micit_c" fbc:charge="0" />
      <species boundaryCondition="false" compartment="c" constant="false" hasOnlySubstanceUnits="false" id="M_minohp_c" name="minohp_c" fbc:charge="0" />
      <species boundaryCondition="false" compartment="c" constant="false" hasOnlySubstanceUnits="false" id="M_mlthf_c" name="mlthf_c" fbc:charge="0" />
      <species boundaryCondition="false" compartment="c" constant="false" hasOnlySubstanceUnits="false" id="M_mma_c" name="mma_c" fbc:charge="0" />
      <species boundaryCondition="false" compartment="c" constant="false" hasOnlySubstanceUnits="false" id="M_mmcoa__S_c" name="mmcoa__S_c" fbc:charge="0" />
      <species boundaryCondition="false" compartment="c" constant="false" hasOnlySubstanceUnits="false" id="M_mn_c" name="mn_c" fbc:charge="0" />
      <species boundaryCondition="false" compartment="c" constant="false" hasOnlySubstanceUnits="false" id="M_mpdol_L_c" name="mpdol_L_c" fbc:charge="0" />
      <species boundaryCondition="false" compartment="c" constant="false" hasOnlySubstanceUnits="false" id="M_mpdol_U_c" name="mpdol_U_c" fbc:charge="0" />
      <species boundaryCondition="false" compartment="c" constant="false" hasOnlySubstanceUnits="false" id="M_msa_c" name="msa_c" fbc:charge="0" />
      <species boundaryCondition="false" compartment="c" constant="false" hasOnlySubstanceUnits="false" id="M_mthgxl_c" name="mthgxl_c" fbc:charge="0" />
      <species boundaryCondition="false" compartment="c" constant="false" hasOnlySubstanceUnits="false" id="M_myrsACP_c" name="myrsACP_c" fbc:charge="0" />
      <species boundaryCondition="false" compartment="c" constant="false" hasOnlySubstanceUnits="false" id="M_n2m2nm_c" name="n2m2nm_c" fbc:charge="0" />
      <species boundaryCondition="false" compartment="c" constant="false" hasOnlySubstanceUnits="false" id="M_n2m2nmn_c" name="n2m2nmn_c" fbc:charge="0" />
      <species boundaryCondition="false" compartment="c" constant="false" hasOnlySubstanceUnits="false" id="M_n4abutn_c" name="n4abutn_c" fbc:charge="0" />
      <species boundaryCondition="false" compartment="c" constant="false" hasOnlySubstanceUnits="false" id="M_na1_c" name="na1_c" fbc:charge="0" />
      <species boundaryCondition="false" compartment="c" constant="false" hasOnlySubstanceUnits="false" id="M_nac_c" name="nac_c" fbc:charge="0" />
      <species boundaryCondition="false" compartment="c" constant="false" hasOnlySubstanceUnits="false" id="M_nad_c" name="nad_c" fbc:charge="0" />
      <species boundaryCondition="false" compartment="c" constant="false" hasOnlySubstanceUnits="false" id="M_nadh_c" name="nadh_c" fbc:charge="0" />
      <species boundaryCondition="false" compartment="c" constant="false" hasOnlySubstanceUnits="false" id="M_nadp_c" name="nadp_c" fbc:charge="0" />
      <species boundaryCondition="false" compartment="c" constant="false" hasOnlySubstanceUnits="false" id="M_nadph_c" name="nadph_c" fbc:charge="0" />
      <species boundaryCondition="false" compartment="c" constant="false" hasOnlySubstanceUnits="false" id="M_naglc2p_L_c" name="naglc2p_L_c" fbc:charge="0" />
      <species boundaryCondition="false" compartment="c" constant="false" hasOnlySubstanceUnits="false" id="M_naglc2p_U_c" name="naglc2p_U_c" fbc:charge="0" />
      <species boundaryCondition="false" compartment="c" constant="false" hasOnlySubstanceUnits="false" id="M_ncam_c" name="ncam_c" fbc:charge="0" />
      <species boundaryCondition="false" compartment="c" constant="false" hasOnlySubstanceUnits="false" id="M_nformanth_c" name="nformanth_c" fbc:charge="0" />
      <species boundaryCondition="false" compartment="c" constant="false" hasOnlySubstanceUnits="false" id="M_nh4_c" name="nh4_c" fbc:charge="0" />
      <species boundaryCondition="false" compartment="c" constant="false" hasOnlySubstanceUnits="false" id="M_nicrns_c" name="nicrns_c" fbc:charge="0" />
      <species boundaryCondition="false" compartment="c" constant="false" hasOnlySubstanceUnits="false" id="M_nicrnt_c" name="nicrnt_c" fbc:charge="0" />
      <species boundaryCondition="false" compartment="c" constant="false" hasOnlySubstanceUnits="false" id="M_nifedipine_c" name="nifedipine_c" fbc:charge="0" />
      <species boundaryCondition="false" compartment="c" constant="false" hasOnlySubstanceUnits="false" id="M_nmn_c" name="nmn_c" fbc:charge="0" />
      <species boundaryCondition="false" compartment="c" constant="false" hasOnlySubstanceUnits="false" id="M_nmptrc_c" name="nmptrc_c" fbc:charge="0" />
      <species boundaryCondition="false" compartment="c" constant="false" hasOnlySubstanceUnits="false" id="M_nmthsrtn_c" name="nmthsrtn_c" fbc:charge="0" />
      <species boundaryCondition="false" compartment="c" constant="false" hasOnlySubstanceUnits="false" id="M_no_c" name="no_c" fbc:charge="0" />
      <species boundaryCondition="false" compartment="c" constant="false" hasOnlySubstanceUnits="false" id="M_normete__L_c" name="normete__L_c" fbc:charge="0" />
      <species boundaryCondition="false" compartment="c" constant="false" hasOnlySubstanceUnits="false" id="M_npthl_c" name="npthl_c" fbc:charge="0" />
      <species boundaryCondition="false" compartment="c" constant="false" hasOnlySubstanceUnits="false" id="M_nrpphr_c" name="nrpphr_c" fbc:charge="0" />
      <species boundaryCondition="false" compartment="c" constant="false" hasOnlySubstanceUnits="false" id="M_nrpphrsf_c" name="nrpphrsf_c" fbc:charge="0" />
      <species boundaryCondition="false" compartment="c" constant="false" hasOnlySubstanceUnits="false" id="M_nrvnc_c" name="nrvnc_c" fbc:charge="0" />
      <species boundaryCondition="false" compartment="c" constant="false" hasOnlySubstanceUnits="false" id="M_nrvnccoa_c" name="nrvnccoa_c" fbc:charge="0" />
      <species boundaryCondition="false" compartment="c" constant="false" hasOnlySubstanceUnits="false" id="M_nrvnccrn_c" name="nrvnccrn_c" fbc:charge="0" />
      <species boundaryCondition="false" compartment="c" constant="false" hasOnlySubstanceUnits="false" id="M_ntm2amep_c" name="ntm2amep_c" fbc:charge="0" />
      <species boundaryCondition="false" compartment="c" constant="false" hasOnlySubstanceUnits="false" id="M_nwharg_c" name="nwharg_c" fbc:charge="0" />
      <species boundaryCondition="false" compartment="c" constant="false" hasOnlySubstanceUnits="false" id="M_o2_c" name="o2_c" fbc:charge="0" />
      <species boundaryCondition="false" compartment="c" constant="false" hasOnlySubstanceUnits="false" id="M_o2s_c" name="o2s_c" fbc:charge="0" />
      <species boundaryCondition="false" compartment="c" constant="false" hasOnlySubstanceUnits="false" id="M_oaa_c" name="oaa_c" fbc:charge="0" />
      <species boundaryCondition="false" compartment="c" constant="false" hasOnlySubstanceUnits="false" id="M_oagd3_hs_c" name="oagd3_hs_c" fbc:charge="0" />
      <species boundaryCondition="false" compartment="c" constant="false" hasOnlySubstanceUnits="false" id="M_oagt3_hs_c" name="oagt3_hs_c" fbc:charge="0" />
      <species boundaryCondition="false" compartment="c" constant="false" hasOnlySubstanceUnits="false" id="M_occoa_c" name="occoa_c" fbc:charge="0" />
      <species boundaryCondition="false" compartment="c" constant="false" hasOnlySubstanceUnits="false" id="M_ocdca_c" name="ocdca_c" fbc:charge="0" />
      <species boundaryCondition="false" compartment="c" constant="false" hasOnlySubstanceUnits="false" id="M_ocdcaACP_c" name="ocdcaACP_c" fbc:charge="0" />
      <species boundaryCondition="false" compartment="c" constant="false" hasOnlySubstanceUnits="false" id="M_ocdcea_c" name="ocdcea_c" fbc:charge="0" />
      <species boundaryCondition="false" compartment="c" constant="false" hasOnlySubstanceUnits="false" id="M_ocdcya_c" name="ocdcya_c" fbc:charge="0" />
      <species boundaryCondition="false" compartment="c" constant="false" hasOnlySubstanceUnits="false" id="M_ocdcyaACP_c" name="ocdcyaACP_c" fbc:charge="0" />
      <species boundaryCondition="false" compartment="c" constant="false" hasOnlySubstanceUnits="false" id="M_octa_c" name="octa_c" fbc:charge="0" />
      <species boundaryCondition="false" compartment="c" constant="false" hasOnlySubstanceUnits="false" id="M_octeACP_c" name="octeACP_c" fbc:charge="0" />
      <species boundaryCondition="false" compartment="c" constant="false" hasOnlySubstanceUnits="false" id="M_od2coa_c" name="od2coa_c" fbc:charge="0" />
      <species boundaryCondition="false" compartment="c" constant="false" hasOnlySubstanceUnits="false" id="M_odecoa_c" name="odecoa_c" fbc:charge="0" />
      <species boundaryCondition="false" compartment="c" constant="false" hasOnlySubstanceUnits="false" id="M_odecrn_c" name="odecrn_c" fbc:charge="0" />
      <species boundaryCondition="false" compartment="c" constant="false" hasOnlySubstanceUnits="false" id="M_oh1_c" name="oh1_c" fbc:charge="0" />
      <species boundaryCondition="false" compartment="c" constant="false" hasOnlySubstanceUnits="false" id="M_omeprazole_c" name="omeprazole_c" fbc:charge="0" />
      <species boundaryCondition="false" compartment="c" constant="false" hasOnlySubstanceUnits="false" id="M_onpthl_c" name="onpthl_c" fbc:charge="0" />
      <species boundaryCondition="false" compartment="c" constant="false" hasOnlySubstanceUnits="false" id="M_oretn_c" name="oretn_c" fbc:charge="0" />
      <species boundaryCondition="false" compartment="c" constant="false" hasOnlySubstanceUnits="false" id="M_orn_c" name="orn_c" fbc:charge="0" />
      <species boundaryCondition="false" compartment="c" constant="false" hasOnlySubstanceUnits="false" id="M_orot_c" name="orot_c" fbc:charge="0" />
      <species boundaryCondition="false" compartment="c" constant="false" hasOnlySubstanceUnits="false" id="M_orot5p_c" name="orot5p_c" fbc:charge="0" />
      <species boundaryCondition="false" compartment="c" constant="false" hasOnlySubstanceUnits="false" id="M_oxa_c" name="oxa_c" fbc:charge="0" />
      <species boundaryCondition="false" compartment="c" constant="false" hasOnlySubstanceUnits="false" id="M_pa_hs_c" name="pa_hs_c" fbc:charge="0" />
      <species boundaryCondition="false" compartment="c" constant="false" hasOnlySubstanceUnits="false" id="M_pac_c" name="pac_c" fbc:charge="0" />
      <species boundaryCondition="false" compartment="c" constant="false" hasOnlySubstanceUnits="false" id="M_pacald_c" name="pacald_c" fbc:charge="0" />
      <species boundaryCondition="false" compartment="c" constant="false" hasOnlySubstanceUnits="false" id="M_paf_hs_c" name="paf_hs_c" fbc:charge="0" />
      <species boundaryCondition="false" compartment="c" constant="false" hasOnlySubstanceUnits="false" id="M_pail345p_hs_c" name="pail345p_hs_c" fbc:charge="0" />
      <species boundaryCondition="false" compartment="c" constant="false" hasOnlySubstanceUnits="false" id="M_pail34p_hs_c" name="pail34p_hs_c" fbc:charge="0" />
      <species boundaryCondition="false" compartment="c" constant="false" hasOnlySubstanceUnits="false" id="M_pail35p_hs_c" name="pail35p_hs_c" fbc:charge="0" />
      <species boundaryCondition="false" compartment="c" constant="false" hasOnlySubstanceUnits="false" id="M_pail3p_hs_c" name="pail3p_hs_c" fbc:charge="0" />
      <species boundaryCondition="false" compartment="c" constant="false" hasOnlySubstanceUnits="false" id="M_pail45p_hs_c" name="pail45p_hs_c" fbc:charge="0" />
      <species boundaryCondition="false" compartment="c" constant="false" hasOnlySubstanceUnits="false" id="M_pail4p_hs_c" name="pail4p_hs_c" fbc:charge="0" />
      <species boundaryCondition="false" compartment="c" constant="false" hasOnlySubstanceUnits="false" id="M_pail5p_hs_c" name="pail5p_hs_c" fbc:charge="0" />
      <species boundaryCondition="false" compartment="c" constant="false" hasOnlySubstanceUnits="false" id="M_pail_hs_c" name="pail_hs_c" fbc:charge="0" />
      <species boundaryCondition="false" compartment="c" constant="false" hasOnlySubstanceUnits="false" id="M_palmACP_c" name="palmACP_c" fbc:charge="0" />
      <species boundaryCondition="false" compartment="c" constant="false" hasOnlySubstanceUnits="false" id="M_pan4p_c" name="pan4p_c" fbc:charge="0" />
      <species boundaryCondition="false" compartment="c" constant="false" hasOnlySubstanceUnits="false" id="M_pap_c" name="pap_c" fbc:charge="0" />
      <species boundaryCondition="false" compartment="c" constant="false" hasOnlySubstanceUnits="false" id="M_paps_c" name="paps_c" fbc:charge="0" />
      <species boundaryCondition="false" compartment="c" constant="false" hasOnlySubstanceUnits="false" id="M_pchol_hs_c" name="pchol_hs_c" fbc:charge="0" />
      <species boundaryCondition="false" compartment="c" constant="false" hasOnlySubstanceUnits="false" id="M_pcollg5hlys_c" name="pcollg5hlys_c" fbc:charge="0" />
      <species boundaryCondition="false" compartment="c" constant="false" hasOnlySubstanceUnits="false" id="M_pcollglys_c" name="pcollglys_c" fbc:charge="0" />
      <species boundaryCondition="false" compartment="c" constant="false" hasOnlySubstanceUnits="false" id="M_pcreat_c" name="pcreat_c" fbc:charge="0" />
      <species boundaryCondition="false" compartment="c" constant="false" hasOnlySubstanceUnits="false" id="M_pcrn_c" name="pcrn_c" fbc:charge="0" />
      <species boundaryCondition="false" compartment="c" constant="false" hasOnlySubstanceUnits="false" id="M_pd3_c" name="pd3_c" fbc:charge="0" />
      <species boundaryCondition="false" compartment="c" constant="false" hasOnlySubstanceUnits="false" id="M_pdx5p_c" name="pdx5p_c" fbc:charge="0" />
      <species boundaryCondition="false" compartment="c" constant="false" hasOnlySubstanceUnits="false" id="M_pe_hs_c" name="pe_hs_c" fbc:charge="0" />
      <species boundaryCondition="false" compartment="c" constant="false" hasOnlySubstanceUnits="false" id="M_peamn_c" name="peamn_c" fbc:charge="0" />
      <species boundaryCondition="false" compartment="c" constant="false" hasOnlySubstanceUnits="false" id="M_pep_c" name="pep_c" fbc:charge="0" />
      <species boundaryCondition="false" compartment="c" constant="false" hasOnlySubstanceUnits="false" id="M_peracd_c" name="peracd_c" fbc:charge="0" />
      <species boundaryCondition="false" compartment="c" constant="false" hasOnlySubstanceUnits="false" id="M_perillyl_c" name="perillyl_c" fbc:charge="0" />
      <species boundaryCondition="false" compartment="c" constant="false" hasOnlySubstanceUnits="false" id="M_pglyc_hs_c" name="pglyc_hs_c" fbc:charge="0" />
      <species boundaryCondition="false" compartment="c" constant="false" hasOnlySubstanceUnits="false" id="M_pgp_hs_c" name="pgp_hs_c" fbc:charge="0" />
      <species boundaryCondition="false" compartment="c" constant="false" hasOnlySubstanceUnits="false" id="M_phaccoa_c" name="phaccoa_c" fbc:charge="0" />
      <species boundaryCondition="false" compartment="c" constant="false" hasOnlySubstanceUnits="false" id="M_phe__L_c" name="phe__L_c" fbc:charge="0" />
      <species boundaryCondition="false" compartment="c" constant="false" hasOnlySubstanceUnits="false" id="M_pheacgln_c" name="pheacgln_c" fbc:charge="0" />
      <species boundaryCondition="false" compartment="c" constant="false" hasOnlySubstanceUnits="false" id="M_pheme_c" name="pheme_c" fbc:charge="0" />
      <species boundaryCondition="false" compartment="c" constant="false" hasOnlySubstanceUnits="false" id="M_phom_c" name="phom_c" fbc:charge="0" />
      <species boundaryCondition="false" compartment="c" constant="false" hasOnlySubstanceUnits="false" id="M_phpyr_c" name="phpyr_c" fbc:charge="0" />
      <species boundaryCondition="false" compartment="c" constant="false" hasOnlySubstanceUnits="false" id="M_phyQ_c" name="phyQ_c" fbc:charge="0" />
      <species boundaryCondition="false" compartment="c" constant="false" hasOnlySubstanceUnits="false" id="M_phyt_c" name="phyt_c" fbc:charge="0" />
      <species boundaryCondition="false" compartment="c" constant="false" hasOnlySubstanceUnits="false" id="M_phytcoa_c" name="phytcoa_c" fbc:charge="0" />
      <species boundaryCondition="false" compartment="c" constant="false" hasOnlySubstanceUnits="false" id="M_pi_c" name="pi_c" fbc:charge="0" />
      <species boundaryCondition="false" compartment="c" constant="false" hasOnlySubstanceUnits="false" id="M_pmtcoa_c" name="pmtcoa_c" fbc:charge="0" />
      <species boundaryCondition="false" compartment="c" constant="false" hasOnlySubstanceUnits="false" id="M_pmtcrn_c" name="pmtcrn_c" fbc:charge="0" />
      <species boundaryCondition="false" compartment="c" constant="false" hasOnlySubstanceUnits="false" id="M_pnto__R_c" name="pnto__R_c" fbc:charge="0" />
      <species boundaryCondition="false" compartment="c" constant="false" hasOnlySubstanceUnits="false" id="M_ppa_c" name="ppa_c" fbc:charge="0" />
      <species boundaryCondition="false" compartment="c" constant="false" hasOnlySubstanceUnits="false" id="M_ppbng_c" name="ppbng_c" fbc:charge="0" />
      <species boundaryCondition="false" compartment="c" constant="false" hasOnlySubstanceUnits="false" id="M_ppcoa_c" name="ppcoa_c" fbc:charge="0" />
      <species boundaryCondition="false" compartment="c" constant="false" hasOnlySubstanceUnits="false" id="M_ppi_c" name="ppi_c" fbc:charge="0" />
      <species boundaryCondition="false" compartment="c" constant="false" hasOnlySubstanceUnits="false" id="M_ppmi12346p_c" name="ppmi12346p_c" fbc:charge="0" />
      <species boundaryCondition="false" compartment="c" constant="false" hasOnlySubstanceUnits="false" id="M_ppmi1346p_c" name="ppmi1346p_c" fbc:charge="0" />
      <species boundaryCondition="false" compartment="c" constant="false" hasOnlySubstanceUnits="false" id="M_pppg9_c" name="pppg9_c" fbc:charge="0" />
      <species boundaryCondition="false" compartment="c" constant="false" hasOnlySubstanceUnits="false" id="M_pppi_c" name="pppi_c" fbc:charge="0" />
      <species boundaryCondition="false" compartment="c" constant="false" hasOnlySubstanceUnits="false" id="M_pram_c" name="pram_c" fbc:charge="0" />
      <species boundaryCondition="false" compartment="c" constant="false" hasOnlySubstanceUnits="false" id="M_prgnlone_c" name="prgnlone_c" fbc:charge="0" />
      <species boundaryCondition="false" compartment="c" constant="false" hasOnlySubstanceUnits="false" id="M_prgnlones_c" name="prgnlones_c" fbc:charge="0" />
      <species boundaryCondition="false" compartment="c" constant="false" hasOnlySubstanceUnits="false" id="M_prgstrn_c" name="prgstrn_c" fbc:charge="0" />
      <species boundaryCondition="false" compartment="c" constant="false" hasOnlySubstanceUnits="false" id="M_prist_c" name="prist_c" fbc:charge="0" />
      <species boundaryCondition="false" compartment="c" constant="false" hasOnlySubstanceUnits="false" id="M_pristanal_c" name="pristanal_c" fbc:charge="0" />
      <species boundaryCondition="false" compartment="c" constant="false" hasOnlySubstanceUnits="false" id="M_pristcoa_c" name="pristcoa_c" fbc:charge="0" />
      <species boundaryCondition="false" compartment="c" constant="false" hasOnlySubstanceUnits="false" id="M_pro__D_c" name="pro__D_c" fbc:charge="0" />
      <species boundaryCondition="false" compartment="c" constant="false" hasOnlySubstanceUnits="false" id="M_pro__L_c" name="pro__L_c" fbc:charge="0" />
      <species boundaryCondition="false" compartment="c" constant="false" hasOnlySubstanceUnits="false" id="M_prostg1_c" name="prostg1_c" fbc:charge="0" />
      <species boundaryCondition="false" compartment="c" constant="false" hasOnlySubstanceUnits="false" id="M_prostgd2_c" name="prostgd2_c" fbc:charge="0" />
      <species boundaryCondition="false" compartment="c" constant="false" hasOnlySubstanceUnits="false" id="M_prostge1_c" name="prostge1_c" fbc:charge="0" />
      <species boundaryCondition="false" compartment="c" constant="false" hasOnlySubstanceUnits="false" id="M_prostge2_c" name="prostge2_c" fbc:charge="0" />
      <species boundaryCondition="false" compartment="c" constant="false" hasOnlySubstanceUnits="false" id="M_prostgf2_c" name="prostgf2_c" fbc:charge="0" />
      <species boundaryCondition="false" compartment="c" constant="false" hasOnlySubstanceUnits="false" id="M_prostgh2_c" name="prostgh2_c" fbc:charge="0" />
      <species boundaryCondition="false" compartment="c" constant="false" hasOnlySubstanceUnits="false" id="M_prostgi2_c" name="prostgi2_c" fbc:charge="0" />
      <species boundaryCondition="false" compartment="c" constant="false" hasOnlySubstanceUnits="false" id="M_prpp_c" name="prpp_c" fbc:charge="0" />
      <species boundaryCondition="false" compartment="c" constant="false" hasOnlySubstanceUnits="false" id="M_ps_hs_c" name="ps_hs_c" fbc:charge="0" />
      <species boundaryCondition="false" compartment="c" constant="false" hasOnlySubstanceUnits="false" id="M_pser__L_c" name="pser__L_c" fbc:charge="0" />
      <species boundaryCondition="false" compartment="c" constant="false" hasOnlySubstanceUnits="false" id="M_ptdca_c" name="ptdca_c" fbc:charge="0" />
      <species boundaryCondition="false" compartment="c" constant="false" hasOnlySubstanceUnits="false" id="M_ptdcacoa_c" name="ptdcacoa_c" fbc:charge="0" />
      <species boundaryCondition="false" compartment="c" constant="false" hasOnlySubstanceUnits="false" id="M_ptdcacrn_c" name="ptdcacrn_c" fbc:charge="0" />
      <species boundaryCondition="false" compartment="c" constant="false" hasOnlySubstanceUnits="false" id="M_ptrc_c" name="ptrc_c" fbc:charge="0" />
      <species boundaryCondition="false" compartment="c" constant="false" hasOnlySubstanceUnits="false" id="M_ptth_c" name="ptth_c" fbc:charge="0" />
      <species boundaryCondition="false" compartment="c" constant="false" hasOnlySubstanceUnits="false" id="M_pyam5p_c" name="pyam5p_c" fbc:charge="0" />
      <species boundaryCondition="false" compartment="c" constant="false" hasOnlySubstanceUnits="false" id="M_pydam_c" name="pydam_c" fbc:charge="0" />
      <species boundaryCondition="false" compartment="c" constant="false" hasOnlySubstanceUnits="false" id="M_pydx_c" name="pydx_c" fbc:charge="0" />
      <species boundaryCondition="false" compartment="c" constant="false" hasOnlySubstanceUnits="false" id="M_pydx5p_c" name="pydx5p_c" fbc:charge="0" />
      <species boundaryCondition="false" compartment="c" constant="false" hasOnlySubstanceUnits="false" id="M_pydxn_c" name="pydxn_c" fbc:charge="0" />
      <species boundaryCondition="false" compartment="c" constant="false" hasOnlySubstanceUnits="false" id="M_pylald_c" name="pylald_c" fbc:charge="0" />
      <species boundaryCondition="false" compartment="c" constant="false" hasOnlySubstanceUnits="false" id="M_pyr_c" name="pyr_c" fbc:charge="0" />
      <species boundaryCondition="false" compartment="c" constant="false" hasOnlySubstanceUnits="false" id="M_q10_c" name="q10_c" fbc:charge="0" />
      <species boundaryCondition="false" compartment="c" constant="false" hasOnlySubstanceUnits="false" id="M_q10h2_c" name="q10h2_c" fbc:charge="0" />
      <species boundaryCondition="false" compartment="c" constant="false" hasOnlySubstanceUnits="false" id="M_quln_c" name="quln_c" fbc:charge="0" />
      <species boundaryCondition="false" compartment="c" constant="false" hasOnlySubstanceUnits="false" id="M_r1p_c" name="r1p_c" fbc:charge="0" />
      <species boundaryCondition="false" compartment="c" constant="false" hasOnlySubstanceUnits="false" id="M_r5p_c" name="r5p_c" fbc:charge="0" />
      <species boundaryCondition="false" compartment="c" constant="false" hasOnlySubstanceUnits="false" id="M_rbl__D_c" name="rbl__D_c" fbc:charge="0" />
      <species boundaryCondition="false" compartment="c" constant="false" hasOnlySubstanceUnits="false" id="M_rbt_c" name="rbt_c" fbc:charge="0" />
      <species boundaryCondition="false" compartment="c" constant="false" hasOnlySubstanceUnits="false" id="M_retfa_c" name="retfa_c" fbc:charge="0" />
      <species boundaryCondition="false" compartment="c" constant="false" hasOnlySubstanceUnits="false" id="M_retinal_c" name="retinal_c" fbc:charge="0" />
      <species boundaryCondition="false" compartment="c" constant="false" hasOnlySubstanceUnits="false" id="M_retinal__11__cis_c" name="retinal__11__cis_c" fbc:charge="0" />
      <species boundaryCondition="false" compartment="c" constant="false" hasOnlySubstanceUnits="false" id="M_retinal__cis__13_c" name="retinal__cis__13_c" fbc:charge="0" />
      <species boundaryCondition="false" compartment="c" constant="false" hasOnlySubstanceUnits="false" id="M_retinal__cis__9_c" name="retinal__cis__9_c" fbc:charge="0" />
      <species boundaryCondition="false" compartment="c" constant="false" hasOnlySubstanceUnits="false" id="M_retinol_c" name="retinol_c" fbc:charge="0" />
      <species boundaryCondition="false" compartment="c" constant="false" hasOnlySubstanceUnits="false" id="M_retinol__9__cis_c" name="retinol__9__cis_c" fbc:charge="0" />
      <species boundaryCondition="false" compartment="c" constant="false" hasOnlySubstanceUnits="false" id="M_retinol__cis__11_c" name="retinol__cis__11_c" fbc:charge="0" />
      <species boundaryCondition="false" compartment="c" constant="false" hasOnlySubstanceUnits="false" id="M_retinol__cis__13_c" name="retinol__cis__13_c" fbc:charge="0" />
      <species boundaryCondition="false" compartment="c" constant="false" hasOnlySubstanceUnits="false" id="M_retn_c" name="retn_c" fbc:charge="0" />
      <species boundaryCondition="false" compartment="c" constant="false" hasOnlySubstanceUnits="false" id="M_retncoa_c" name="retncoa_c" fbc:charge="0" />
      <species boundaryCondition="false" compartment="c" constant="false" hasOnlySubstanceUnits="false" id="M_retnglc_c" name="retnglc_c" fbc:charge="0" />
      <species boundaryCondition="false" compartment="c" constant="false" hasOnlySubstanceUnits="false" id="M_rib__D_c" name="rib__D_c" fbc:charge="0" />
      <species boundaryCondition="false" compartment="c" constant="false" hasOnlySubstanceUnits="false" id="M_ribflv_c" name="ribflv_c" fbc:charge="0" />
      <species boundaryCondition="false" compartment="c" constant="false" hasOnlySubstanceUnits="false" id="M_rnam_c" name="rnam_c" fbc:charge="0" />
      <species boundaryCondition="false" compartment="c" constant="false" hasOnlySubstanceUnits="false" id="M_ru5p__D_c" name="ru5p__D_c" fbc:charge="0" />
      <species boundaryCondition="false" compartment="c" constant="false" hasOnlySubstanceUnits="false" id="M_s2l2n2m2m_c" name="s2l2n2m2m_c" fbc:charge="0" />
      <species boundaryCondition="false" compartment="c" constant="false" hasOnlySubstanceUnits="false" id="M_s2l2n2m2mn_c" name="s2l2n2m2mn_c" fbc:charge="0" />
      <species boundaryCondition="false" compartment="c" constant="false" hasOnlySubstanceUnits="false" id="M_s7p_c" name="s7p_c" fbc:charge="0" />
      <species boundaryCondition="false" compartment="c" constant="false" hasOnlySubstanceUnits="false" id="M_sarcs_c" name="sarcs_c" fbc:charge="0" />
      <species boundaryCondition="false" compartment="c" constant="false" hasOnlySubstanceUnits="false" id="M_sbt__D_c" name="sbt__D_c" fbc:charge="0" />
      <species boundaryCondition="false" compartment="c" constant="false" hasOnlySubstanceUnits="false" id="M_seahcys_c" name="seahcys_c" fbc:charge="0" />
      <species boundaryCondition="false" compartment="c" constant="false" hasOnlySubstanceUnits="false" id="M_seasmet_c" name="seasmet_c" fbc:charge="0" />
      <species boundaryCondition="false" compartment="c" constant="false" hasOnlySubstanceUnits="false" id="M_sel_c" name="sel_c" fbc:charge="0" />
      <species boundaryCondition="false" compartment="c" constant="false" hasOnlySubstanceUnits="false" id="M_selcys_c" name="selcys_c" fbc:charge="0" />
      <species boundaryCondition="false" compartment="c" constant="false" hasOnlySubstanceUnits="false" id="M_selcyst_c" name="selcyst_c" fbc:charge="0" />
      <species boundaryCondition="false" compartment="c" constant="false" hasOnlySubstanceUnits="false" id="M_selhcys_c" name="selhcys_c" fbc:charge="0" />
      <species boundaryCondition="false" compartment="c" constant="false" hasOnlySubstanceUnits="false" id="M_selmeth_c" name="selmeth_c" fbc:charge="0" />
      <species boundaryCondition="false" compartment="c" constant="false" hasOnlySubstanceUnits="false" id="M_seln_c" name="seln_c" fbc:charge="0" />
      <species boundaryCondition="false" compartment="c" constant="false" hasOnlySubstanceUnits="false" id="M_selnp_c" name="selnp_c" fbc:charge="0" />
      <species boundaryCondition="false" compartment="c" constant="false" hasOnlySubstanceUnits="false" id="M_ser__D_c" name="ser__D_c" fbc:charge="0" />
      <species boundaryCondition="false" compartment="c" constant="false" hasOnlySubstanceUnits="false" id="M_ser__L_c" name="ser__L_c" fbc:charge="0" />
      <species boundaryCondition="false" compartment="c" constant="false" hasOnlySubstanceUnits="false" id="M_sgalside_hs_c" name="sgalside_hs_c" fbc:charge="0" />
      <species boundaryCondition="false" compartment="c" constant="false" hasOnlySubstanceUnits="false" id="M_sl__L_c" name="sl__L_c" fbc:charge="0" />
      <species boundaryCondition="false" compartment="c" constant="false" hasOnlySubstanceUnits="false" id="M_so3_c" name="so3_c" fbc:charge="0" />
      <species boundaryCondition="false" compartment="c" constant="false" hasOnlySubstanceUnits="false" id="M_so4_c" name="so4_c" fbc:charge="0" />
      <species boundaryCondition="false" compartment="c" constant="false" hasOnlySubstanceUnits="false" id="M_spc_hs_c" name="spc_hs_c" fbc:charge="0" />
      <species boundaryCondition="false" compartment="c" constant="false" hasOnlySubstanceUnits="false" id="M_sph1p_c" name="sph1p_c" fbc:charge="0" />
      <species boundaryCondition="false" compartment="c" constant="false" hasOnlySubstanceUnits="false" id="M_sphgn_c" name="sphgn_c" fbc:charge="0" />
      <species boundaryCondition="false" compartment="c" constant="false" hasOnlySubstanceUnits="false" id="M_sphings_c" name="sphings_c" fbc:charge="0" />
      <species boundaryCondition="false" compartment="c" constant="false" hasOnlySubstanceUnits="false" id="M_sphmyln_hs_c" name="sphmyln_hs_c" fbc:charge="0" />
      <species boundaryCondition="false" compartment="c" constant="false" hasOnlySubstanceUnits="false" id="M_sphs1p_c" name="sphs1p_c" fbc:charge="0" />
      <species boundaryCondition="false" compartment="c" constant="false" hasOnlySubstanceUnits="false" id="M_spmd_c" name="spmd_c" fbc:charge="0" />
      <species boundaryCondition="false" compartment="c" constant="false" hasOnlySubstanceUnits="false" id="M_sprm_c" name="sprm_c" fbc:charge="0" />
      <species boundaryCondition="false" compartment="c" constant="false" hasOnlySubstanceUnits="false" id="M_srtn_c" name="srtn_c" fbc:charge="0" />
      <species boundaryCondition="false" compartment="c" constant="false" hasOnlySubstanceUnits="false" id="M_stcoa_c" name="stcoa_c" fbc:charge="0" />
      <species boundaryCondition="false" compartment="c" constant="false" hasOnlySubstanceUnits="false" id="M_stcrn_c" name="stcrn_c" fbc:charge="0" />
      <species boundaryCondition="false" compartment="c" constant="false" hasOnlySubstanceUnits="false" id="M_strdnc_c" name="strdnc_c" fbc:charge="0" />
      <species boundaryCondition="false" compartment="c" constant="false" hasOnlySubstanceUnits="false" id="M_strdnccoa_c" name="strdnccoa_c" fbc:charge="0" />
      <species boundaryCondition="false" compartment="c" constant="false" hasOnlySubstanceUnits="false" id="M_strdnccrn_c" name="strdnccrn_c" fbc:charge="0" />
      <species boundaryCondition="false" compartment="c" constant="false" hasOnlySubstanceUnits="false" id="M_succ_c" name="succ_c" fbc:charge="0" />
      <species boundaryCondition="false" compartment="c" constant="false" hasOnlySubstanceUnits="false" id="M_tag1p__D_c" name="tag1p__D_c" fbc:charge="0" />
      <species boundaryCondition="false" compartment="c" constant="false" hasOnlySubstanceUnits="false" id="M_tag_hs_c" name="tag_hs_c" fbc:charge="0" />
      <species boundaryCondition="false" compartment="c" constant="false" hasOnlySubstanceUnits="false" id="M_tagat__D_c" name="tagat__D_c" fbc:charge="0" />
      <species boundaryCondition="false" compartment="c" constant="false" hasOnlySubstanceUnits="false" id="M_taur_c" name="taur_c" fbc:charge="0" />
      <species boundaryCondition="false" compartment="c" constant="false" hasOnlySubstanceUnits="false" id="M_taxol_c" name="taxol_c" fbc:charge="0" />
      <species boundaryCondition="false" compartment="c" constant="false" hasOnlySubstanceUnits="false" id="M_tchola_c" name="tchola_c" fbc:charge="0" />
      <species boundaryCondition="false" compartment="c" constant="false" hasOnlySubstanceUnits="false" id="M_tcynt_c" name="tcynt_c" fbc:charge="0" />
      <species boundaryCondition="false" compartment="c" constant="false" hasOnlySubstanceUnits="false" id="M_tdchola_c" name="tdchola_c" fbc:charge="0" />
      <species boundaryCondition="false" compartment="c" constant="false" hasOnlySubstanceUnits="false" id="M_tdcoa_c" name="tdcoa_c" fbc:charge="0" />
      <species boundaryCondition="false" compartment="c" constant="false" hasOnlySubstanceUnits="false" id="M_tdeACP_c" name="tdeACP_c" fbc:charge="0" />
      <species boundaryCondition="false" compartment="c" constant="false" hasOnlySubstanceUnits="false" id="M_tethex3_c" name="tethex3_c" fbc:charge="0" />
      <species boundaryCondition="false" compartment="c" constant="false" hasOnlySubstanceUnits="false" id="M_tethex3coa_c" name="tethex3coa_c" fbc:charge="0" />
      <species boundaryCondition="false" compartment="c" constant="false" hasOnlySubstanceUnits="false" id="M_tetpent3_c" name="tetpent3_c" fbc:charge="0" />
      <species boundaryCondition="false" compartment="c" constant="false" hasOnlySubstanceUnits="false" id="M_tetpent3coa_c" name="tetpent3coa_c" fbc:charge="0" />
      <species boundaryCondition="false" compartment="c" constant="false" hasOnlySubstanceUnits="false" id="M_tetpent3crn_c" name="tetpent3crn_c" fbc:charge="0" />
      <species boundaryCondition="false" compartment="c" constant="false" hasOnlySubstanceUnits="false" id="M_tetpent6_c" name="tetpent6_c" fbc:charge="0" />
      <species boundaryCondition="false" compartment="c" constant="false" hasOnlySubstanceUnits="false" id="M_tetpent6coa_c" name="tetpent6coa_c" fbc:charge="0" />
      <species boundaryCondition="false" compartment="c" constant="false" hasOnlySubstanceUnits="false" id="M_tetpent6crn_c" name="tetpent6crn_c" fbc:charge="0" />
      <species boundaryCondition="false" compartment="c" constant="false" hasOnlySubstanceUnits="false" id="M_tettet6_c" name="tettet6_c" fbc:charge="0" />
      <species boundaryCondition="false" compartment="c" constant="false" hasOnlySubstanceUnits="false" id="M_tettet6coa_c" name="tettet6coa_c" fbc:charge="0" />
      <species boundaryCondition="false" compartment="c" constant="false" hasOnlySubstanceUnits="false" id="M_tettet6crn_c" name="tettet6crn_c" fbc:charge="0" />
      <species boundaryCondition="false" compartment="c" constant="false" hasOnlySubstanceUnits="false" id="M_thbpt_c" name="thbpt_c" fbc:charge="0" />
      <species boundaryCondition="false" compartment="c" constant="false" hasOnlySubstanceUnits="false" id="M_thbpt4acam_c" name="thbpt4acam_c" fbc:charge="0" />
      <species boundaryCondition="false" compartment="c" constant="false" hasOnlySubstanceUnits="false" id="M_thcrm_hs_c" name="thcrm_hs_c" fbc:charge="0" />
      <species boundaryCondition="false" compartment="c" constant="false" hasOnlySubstanceUnits="false" id="M_thcys_c" name="thcys_c" fbc:charge="0" />
      <species boundaryCondition="false" compartment="c" constant="false" hasOnlySubstanceUnits="false" id="M_thf_c" name="thf_c" fbc:charge="0" />
      <species boundaryCondition="false" compartment="c" constant="false" hasOnlySubstanceUnits="false" id="M_thm_c" name="thm_c" fbc:charge="0" />
      <species boundaryCondition="false" compartment="c" constant="false" hasOnlySubstanceUnits="false" id="M_thmmp_c" name="thmmp_c" fbc:charge="0" />
      <species boundaryCondition="false" compartment="c" constant="false" hasOnlySubstanceUnits="false" id="M_thmpp_c" name="thmpp_c" fbc:charge="0" />
      <species boundaryCondition="false" compartment="c" constant="false" hasOnlySubstanceUnits="false" id="M_thmtp_c" name="thmtp_c" fbc:charge="0" />
      <species boundaryCondition="false" compartment="c" constant="false" hasOnlySubstanceUnits="false" id="M_thp2c_c" name="thp2c_c" fbc:charge="0" />
      <species boundaryCondition="false" compartment="c" constant="false" hasOnlySubstanceUnits="false" id="M_thr__L_c" name="thr__L_c" fbc:charge="0" />
      <species boundaryCondition="false" compartment="c" constant="false" hasOnlySubstanceUnits="false" id="M_thrnt_c" name="thrnt_c" fbc:charge="0" />
      <species boundaryCondition="false" compartment="c" constant="false" hasOnlySubstanceUnits="false" id="M_thym_c" name="thym_c" fbc:charge="0" />
      <species boundaryCondition="false" compartment="c" constant="false" hasOnlySubstanceUnits="false" id="M_thymd_c" name="thymd_c" fbc:charge="0" />
      <species boundaryCondition="false" compartment="c" constant="false" hasOnlySubstanceUnits="false" id="M_thyox__L_c" name="thyox__L_c" fbc:charge="0" />
      <species boundaryCondition="false" compartment="c" constant="false" hasOnlySubstanceUnits="false" id="M_tmlys_c" name="tmlys_c" fbc:charge="0" />
      <species boundaryCondition="false" compartment="c" constant="false" hasOnlySubstanceUnits="false" id="M_tmndnc_c" name="tmndnc_c" fbc:charge="0" />
      <species boundaryCondition="false" compartment="c" constant="false" hasOnlySubstanceUnits="false" id="M_tmndnccoa_c" name="tmndnccoa_c" fbc:charge="0" />
      <species boundaryCondition="false" compartment="c" constant="false" hasOnlySubstanceUnits="false" id="M_tmndnccrn_c" name="tmndnccrn_c" fbc:charge="0" />
      <species boundaryCondition="false" compartment="c" constant="false" hasOnlySubstanceUnits="false" id="M_tolbutamide_c" name="tolbutamide_c" fbc:charge="0" />
      <species boundaryCondition="false" compartment="c" constant="false" hasOnlySubstanceUnits="false" id="M_trdox_c" name="trdox_c" fbc:charge="0" />
      <species boundaryCondition="false" compartment="c" constant="false" hasOnlySubstanceUnits="false" id="M_trdrd_c" name="trdrd_c" fbc:charge="0" />
      <species boundaryCondition="false" compartment="c" constant="false" hasOnlySubstanceUnits="false" id="M_tre_c" name="tre_c" fbc:charge="0" />
      <species boundaryCondition="false" compartment="c" constant="false" hasOnlySubstanceUnits="false" id="M_triodthy_c" name="triodthy_c" fbc:charge="0" />
      <species boundaryCondition="false" compartment="c" constant="false" hasOnlySubstanceUnits="false" id="M_triodthysuf_c" name="triodthysuf_c" fbc:charge="0" />
      <species boundaryCondition="false" compartment="c" constant="false" hasOnlySubstanceUnits="false" id="M_trp__L_c" name="trp__L_c" fbc:charge="0" />
      <species boundaryCondition="false" compartment="c" constant="false" hasOnlySubstanceUnits="false" id="M_trypta_c" name="trypta_c" fbc:charge="0" />
      <species boundaryCondition="false" compartment="c" constant="false" hasOnlySubstanceUnits="false" id="M_ts3_c" name="ts3_c" fbc:charge="0" />
      <species boundaryCondition="false" compartment="c" constant="false" hasOnlySubstanceUnits="false" id="M_tststerone_c" name="tststerone_c" fbc:charge="0" />
      <species boundaryCondition="false" compartment="c" constant="false" hasOnlySubstanceUnits="false" id="M_tststeroneglc_c" name="tststeroneglc_c" fbc:charge="0" />
      <species boundaryCondition="false" compartment="c" constant="false" hasOnlySubstanceUnits="false" id="M_tststerones_c" name="tststerones_c" fbc:charge="0" />
      <species boundaryCondition="false" compartment="c" constant="false" hasOnlySubstanceUnits="false" id="M_tsul_c" name="tsul_c" fbc:charge="0" />
      <species boundaryCondition="false" compartment="c" constant="false" hasOnlySubstanceUnits="false" id="M_ttc__ggdp_c" name="ttc__ggdp_c" fbc:charge="0" />
      <species boundaryCondition="false" compartment="c" constant="false" hasOnlySubstanceUnits="false" id="M_ttdca_c" name="ttdca_c" fbc:charge="0" />
      <species boundaryCondition="false" compartment="c" constant="false" hasOnlySubstanceUnits="false" id="M_ttdcea_c" name="ttdcea_c" fbc:charge="0" />
      <species boundaryCondition="false" compartment="c" constant="false" hasOnlySubstanceUnits="false" id="M_ttdcrn_c" name="ttdcrn_c" fbc:charge="0" />
      <species boundaryCondition="false" compartment="c" constant="false" hasOnlySubstanceUnits="false" id="M_txa2_c" name="txa2_c" fbc:charge="0" />
      <species boundaryCondition="false" compartment="c" constant="false" hasOnlySubstanceUnits="false" id="M_tym_c" name="tym_c" fbc:charge="0" />
      <species boundaryCondition="false" compartment="c" constant="false" hasOnlySubstanceUnits="false" id="M_tymsf_c" name="tymsf_c" fbc:charge="0" />
      <species boundaryCondition="false" compartment="c" constant="false" hasOnlySubstanceUnits="false" id="M_tyr__L_c" name="tyr__L_c" fbc:charge="0" />
      <species boundaryCondition="false" compartment="c" constant="false" hasOnlySubstanceUnits="false" id="M_uacgam_c" name="uacgam_c" fbc:charge="0" />
      <species boundaryCondition="false" compartment="c" constant="false" hasOnlySubstanceUnits="false" id="M_udp_c" name="udp_c" fbc:charge="0" />
      <species boundaryCondition="false" compartment="c" constant="false" hasOnlySubstanceUnits="false" id="M_udpacgal_c" name="udpacgal_c" fbc:charge="0" />
      <species boundaryCondition="false" compartment="c" constant="false" hasOnlySubstanceUnits="false" id="M_udpg_c" name="udpg_c" fbc:charge="0" />
      <species boundaryCondition="false" compartment="c" constant="false" hasOnlySubstanceUnits="false" id="M_udpgal_c" name="udpgal_c" fbc:charge="0" />
      <species boundaryCondition="false" compartment="c" constant="false" hasOnlySubstanceUnits="false" id="M_udpglcur_c" name="udpglcur_c" fbc:charge="0" />
      <species boundaryCondition="false" compartment="c" constant="false" hasOnlySubstanceUnits="false" id="M_udpxyl_c" name="udpxyl_c" fbc:charge="0" />
      <species boundaryCondition="false" compartment="c" constant="false" hasOnlySubstanceUnits="false" id="M_ump_c" name="ump_c" fbc:charge="0" />
      <species boundaryCondition="false" compartment="c" constant="false" hasOnlySubstanceUnits="false" id="M_uppg3_c" name="uppg3_c" fbc:charge="0" />
      <species boundaryCondition="false" compartment="c" constant="false" hasOnlySubstanceUnits="false" id="M_ura_c" name="ura_c" fbc:charge="0" />
      <species boundaryCondition="false" compartment="c" constant="false" hasOnlySubstanceUnits="false" id="M_urate_c" name="urate_c" fbc:charge="0" />
      <species boundaryCondition="false" compartment="c" constant="false" hasOnlySubstanceUnits="false" id="M_urcan_c" name="urcan_c" fbc:charge="0" />
      <species boundaryCondition="false" compartment="c" constant="false" hasOnlySubstanceUnits="false" id="M_urea_c" name="urea_c" fbc:charge="0" />
      <species boundaryCondition="false" compartment="c" constant="false" hasOnlySubstanceUnits="false" id="M_uri_c" name="uri_c" fbc:charge="0" />
      <species boundaryCondition="false" compartment="c" constant="false" hasOnlySubstanceUnits="false" id="M_utp_c" name="utp_c" fbc:charge="0" />
      <species boundaryCondition="false" compartment="c" constant="false" hasOnlySubstanceUnits="false" id="M_vacc_c" name="vacc_c" fbc:charge="0" />
      <species boundaryCondition="false" compartment="c" constant="false" hasOnlySubstanceUnits="false" id="M_vacccoa_c" name="vacccoa_c" fbc:charge="0" />
      <species boundaryCondition="false" compartment="c" constant="false" hasOnlySubstanceUnits="false" id="M_vacccrn_c" name="vacccrn_c" fbc:charge="0" />
      <species boundaryCondition="false" compartment="c" constant="false" hasOnlySubstanceUnits="false" id="M_val__L_c" name="val__L_c" fbc:charge="0" />
      <species boundaryCondition="false" compartment="c" constant="false" hasOnlySubstanceUnits="false" id="M_vitd2_c" name="vitd2_c" fbc:charge="0" />
      <species boundaryCondition="false" compartment="c" constant="false" hasOnlySubstanceUnits="false" id="M_vitd3_c" name="vitd3_c" fbc:charge="0" />
      <species boundaryCondition="false" compartment="c" constant="false" hasOnlySubstanceUnits="false" id="M_whddca_c" name="whddca_c" fbc:charge="0" />
      <species boundaryCondition="false" compartment="c" constant="false" hasOnlySubstanceUnits="false" id="M_whhdca_c" name="whhdca_c" fbc:charge="0" />
      <species boundaryCondition="false" compartment="c" constant="false" hasOnlySubstanceUnits="false" id="M_whtststerone_c" name="whtststerone_c" fbc:charge="0" />
      <species boundaryCondition="false" compartment="c" constant="false" hasOnlySubstanceUnits="false" id="M_whttdca_c" name="whttdca_c" fbc:charge="0" />
      <species boundaryCondition="false" compartment="c" constant="false" hasOnlySubstanceUnits="false" id="M_xan_c" name="xan_c" fbc:charge="0" />
      <species boundaryCondition="false" compartment="c" constant="false" hasOnlySubstanceUnits="false" id="M_xmp_c" name="xmp_c" fbc:charge="0" />
      <species boundaryCondition="false" compartment="c" constant="false" hasOnlySubstanceUnits="false" id="M_xol7ah_c" name="xol7ah_c" fbc:charge="0" />
      <species boundaryCondition="false" compartment="c" constant="false" hasOnlySubstanceUnits="false" id="M_xol7ah2_c" name="xol7ah2_c" fbc:charge="0" />
      <species boundaryCondition="false" compartment="c" constant="false" hasOnlySubstanceUnits="false" id="M_xol7aone_c" name="xol7aone_c" fbc:charge="0" />
      <species boundaryCondition="false" compartment="c" constant="false" hasOnlySubstanceUnits="false" id="M_xoldiolone_c" name="xoldiolone_c" fbc:charge="0" />
      <species boundaryCondition="false" compartment="c" constant="false" hasOnlySubstanceUnits="false" id="M_xoldioloneh_c" name="xoldioloneh_c" fbc:charge="0" />
      <species boundaryCondition="false" compartment="c" constant="false" hasOnlySubstanceUnits="false" id="M_xolest2_hs_c" name="xolest2_hs_c" fbc:charge="0" />
      <species boundaryCondition="false" compartment="c" constant="false" hasOnlySubstanceUnits="false" id="M_xolest_hs_c" name="xolest_hs_c" fbc:charge="0" />
      <species boundaryCondition="false" compartment="c" constant="false" hasOnlySubstanceUnits="false" id="M_xoltri24_c" name="xoltri24_c" fbc:charge="0" />
      <species boundaryCondition="false" compartment="c" constant="false" hasOnlySubstanceUnits="false" id="M_xoltri25_c" name="xoltri25_c" fbc:charge="0" />
      <species boundaryCondition="false" compartment="c" constant="false" hasOnlySubstanceUnits="false" id="M_xoltri27_c" name="xoltri27_c" fbc:charge="0" />
      <species boundaryCondition="false" compartment="c" constant="false" hasOnlySubstanceUnits="false" id="M_xoltriol_c" name="xoltriol_c" fbc:charge="0" />
      <species boundaryCondition="false" compartment="c" constant="false" hasOnlySubstanceUnits="false" id="M_xtp_c" name="xtp_c" fbc:charge="0" />
      <species boundaryCondition="false" compartment="c" constant="false" hasOnlySubstanceUnits="false" id="M_xtsn_c" name="xtsn_c" fbc:charge="0" />
      <species boundaryCondition="false" compartment="c" constant="false" hasOnlySubstanceUnits="false" id="M_xu1p__D_c" name="xu1p__D_c" fbc:charge="0" />
      <species boundaryCondition="false" compartment="c" constant="false" hasOnlySubstanceUnits="false" id="M_xu5p__D_c" name="xu5p__D_c" fbc:charge="0" />
      <species boundaryCondition="false" compartment="c" constant="false" hasOnlySubstanceUnits="false" id="M_xyl__D_c" name="xyl__D_c" fbc:charge="0" />
      <species boundaryCondition="false" compartment="c" constant="false" hasOnlySubstanceUnits="false" id="M_xylnt_c" name="xylnt_c" fbc:charge="0" />
      <species boundaryCondition="false" compartment="c" constant="false" hasOnlySubstanceUnits="false" id="M_xylt_c" name="xylt_c" fbc:charge="0" />
      <species boundaryCondition="false" compartment="c" constant="false" hasOnlySubstanceUnits="false" id="M_xylu__D_c" name="xylu__D_c" fbc:charge="0" />
      <species boundaryCondition="false" compartment="c" constant="false" hasOnlySubstanceUnits="false" id="M_xylu__L_c" name="xylu__L_c" fbc:charge="0" />
      <species boundaryCondition="false" compartment="c" constant="false" hasOnlySubstanceUnits="false" id="M_yvite_c" name="yvite_c" fbc:charge="0" />
      <species boundaryCondition="false" compartment="e" constant="false" hasOnlySubstanceUnits="false" id="M_10fthf_e" name="10fthf_e" fbc:charge="0" />
      <species boundaryCondition="false" compartment="e" constant="false" hasOnlySubstanceUnits="false" id="M_10fthf5glu_e" name="10fthf5glu_e" fbc:charge="0" />
      <species boundaryCondition="false" compartment="e" constant="false" hasOnlySubstanceUnits="false" id="M_10fthf6glu_e" name="10fthf6glu_e" fbc:charge="0" />
      <species boundaryCondition="false" compartment="e" constant="false" hasOnlySubstanceUnits="false" id="M_10fthf7glu_e" name="10fthf7glu_e" fbc:charge="0" />
      <species boundaryCondition="false" compartment="e" constant="false" hasOnlySubstanceUnits="false" id="M_11__cis__retfa_e" name="11__cis__retfa_e" fbc:charge="0" />
      <species boundaryCondition="false" compartment="e" constant="false" hasOnlySubstanceUnits="false" id="M_13__cis__retnglc_e" name="13__cis__retnglc_e" fbc:charge="0" />
      <species boundaryCondition="false" compartment="e" constant="false" hasOnlySubstanceUnits="false" id="M_1glyc_hs_e" name="1glyc_hs_e" fbc:charge="0" />
      <species boundaryCondition="false" compartment="e" constant="false" hasOnlySubstanceUnits="false" id="M_1mncam_e" name="1mncam_e" fbc:charge="0" />
      <species boundaryCondition="false" compartment="e" constant="false" hasOnlySubstanceUnits="false" id="M_2425dhvitd2_e" name="2425dhvitd2_e" fbc:charge="0" />
      <species boundaryCondition="false" compartment="e" constant="false" hasOnlySubstanceUnits="false" id="M_2425dhvitd3_e" name="2425dhvitd3_e" fbc:charge="0" />
      <species boundaryCondition="false" compartment="e" constant="false" hasOnlySubstanceUnits="false" id="M_24nph_e" name="24nph_e" fbc:charge="0" />
      <species boundaryCondition="false" compartment="e" constant="false" hasOnlySubstanceUnits="false" id="M_25hvitd2_e" name="25hvitd2_e" fbc:charge="0" />
      <species boundaryCondition="false" compartment="e" constant="false" hasOnlySubstanceUnits="false" id="M_25hvitd3_e" name="25hvitd3_e" fbc:charge="0" />
      <species boundaryCondition="false" compartment="e" constant="false" hasOnlySubstanceUnits="false" id="M_2hb_e" name="2hb_e" fbc:charge="0" />
      <species boundaryCondition="false" compartment="e" constant="false" hasOnlySubstanceUnits="false" id="M_2mcit_e" name="2mcit_e" fbc:charge="0" />
      <species boundaryCondition="false" compartment="e" constant="false" hasOnlySubstanceUnits="false" id="M_34dhoxpeg_e" name="34dhoxpeg_e" fbc:charge="0" />
      <species boundaryCondition="false" compartment="e" constant="false" hasOnlySubstanceUnits="false" id="M_34dhphe_e" name="34dhphe_e" fbc:charge="0" />
      <species boundaryCondition="false" compartment="e" constant="false" hasOnlySubstanceUnits="false" id="M_35cgmp_e" name="35cgmp_e" fbc:charge="0" />
      <species boundaryCondition="false" compartment="e" constant="false" hasOnlySubstanceUnits="false" id="M_3aib_e" name="3aib_e" fbc:charge="0" />
      <species boundaryCondition="false" compartment="e" constant="false" hasOnlySubstanceUnits="false" id="M_3aib__D_e" name="3aib__D_e" fbc:charge="0" />
      <species boundaryCondition="false" compartment="e" constant="false" hasOnlySubstanceUnits="false" id="M_3mlda_e" name="3mlda_e" fbc:charge="0" />
      <species boundaryCondition="false" compartment="e" constant="false" hasOnlySubstanceUnits="false" id="M_4abut_e" name="4abut_e" fbc:charge="0" />
      <species boundaryCondition="false" compartment="e" constant="false" hasOnlySubstanceUnits="false" id="M_4hdebrisoquine_e" name="4hdebrisoquine_e" fbc:charge="0" />
      <species boundaryCondition="false" compartment="e" constant="false" hasOnlySubstanceUnits="false" id="M_4hphac_e" name="4hphac_e" fbc:charge="0" />
      <species boundaryCondition="false" compartment="e" constant="false" hasOnlySubstanceUnits="false" id="M_4mptnl_e" name="4mptnl_e" fbc:charge="0" />
      <species boundaryCondition="false" compartment="e" constant="false" hasOnlySubstanceUnits="false" id="M_4mtolbutamide_e" name="4mtolbutamide_e" fbc:charge="0" />
      <species boundaryCondition="false" compartment="e" constant="false" hasOnlySubstanceUnits="false" id="M_4nph_e" name="4nph_e" fbc:charge="0" />
      <species boundaryCondition="false" compartment="e" constant="false" hasOnlySubstanceUnits="false" id="M_4nphsf_e" name="4nphsf_e" fbc:charge="0" />
      <species boundaryCondition="false" compartment="e" constant="false" hasOnlySubstanceUnits="false" id="M_4pyrdx_e" name="4pyrdx_e" fbc:charge="0" />
      <species boundaryCondition="false" compartment="e" constant="false" hasOnlySubstanceUnits="false" id="M_5adtststerone_e" name="5adtststerone_e" fbc:charge="0" />
      <species boundaryCondition="false" compartment="e" constant="false" hasOnlySubstanceUnits="false" id="M_5adtststeroneglc_e" name="5adtststeroneglc_e" fbc:charge="0" />
      <species boundaryCondition="false" compartment="e" constant="false" hasOnlySubstanceUnits="false" id="M_5adtststerones_e" name="5adtststerones_e" fbc:charge="0" />
      <species boundaryCondition="false" compartment="e" constant="false" hasOnlySubstanceUnits="false" id="M_5dhf_e" name="5dhf_e" fbc:charge="0" />
      <species boundaryCondition="false" compartment="e" constant="false" hasOnlySubstanceUnits="false" id="M_5fthf_e" name="5fthf_e" fbc:charge="0" />
      <species boundaryCondition="false" compartment="e" constant="false" hasOnlySubstanceUnits="false" id="M_5homeprazole_e" name="5homeprazole_e" fbc:charge="0" />
      <species boundaryCondition="false" compartment="e" constant="false" hasOnlySubstanceUnits="false" id="M_5htrp_e" name="5htrp_e" fbc:charge="0" />
      <species boundaryCondition="false" compartment="e" constant="false" hasOnlySubstanceUnits="false" id="M_5mthf_e" name="5mthf_e" fbc:charge="0" />
      <species boundaryCondition="false" compartment="e" constant="false" hasOnlySubstanceUnits="false" id="M_5thf_e" name="5thf_e" fbc:charge="0" />
      <species boundaryCondition="false" compartment="e" constant="false" hasOnlySubstanceUnits="false" id="M_6dhf_e" name="6dhf_e" fbc:charge="0" />
      <species boundaryCondition="false" compartment="e" constant="false" hasOnlySubstanceUnits="false" id="M_6htststerone_e" name="6htststerone_e" fbc:charge="0" />
      <species boundaryCondition="false" compartment="e" constant="false" hasOnlySubstanceUnits="false" id="M_6thf_e" name="6thf_e" fbc:charge="0" />
      <species boundaryCondition="false" compartment="e" constant="false" hasOnlySubstanceUnits="false" id="M_7dhf_e" name="7dhf_e" fbc:charge="0" />
      <species boundaryCondition="false" compartment="e" constant="false" hasOnlySubstanceUnits="false" id="M_7thf_e" name="7thf_e" fbc:charge="0" />
      <species boundaryCondition="false" compartment="e" constant="false" hasOnlySubstanceUnits="false" id="M_9__cis__retfa_e" name="9__cis__retfa_e" fbc:charge="0" />
      <species boundaryCondition="false" compartment="e" constant="false" hasOnlySubstanceUnits="false" id="M_Lcystin_e" name="Lcystin_e" fbc:charge="0" />
      <species boundaryCondition="false" compartment="e" constant="false" hasOnlySubstanceUnits="false" id="M_Rtotal_e" name="Rtotal_e" fbc:charge="0" />
      <species boundaryCondition="false" compartment="e" constant="false" hasOnlySubstanceUnits="false" id="M_Rtotal2_e" name="Rtotal2_e" fbc:charge="0" />
      <species boundaryCondition="false" compartment="e" constant="false" hasOnlySubstanceUnits="false" id="M_Rtotal3_e" name="Rtotal3_e" fbc:charge="0" />
      <species boundaryCondition="false" compartment="e" constant="false" hasOnlySubstanceUnits="false" id="M_Tyr__ggn_e" name="Tyr__ggn_e" fbc:charge="0" />
      <species boundaryCondition="false" compartment="e" constant="false" hasOnlySubstanceUnits="false" id="M_abt_e" name="abt_e" fbc:charge="0" />
      <species boundaryCondition="false" compartment="e" constant="false" hasOnlySubstanceUnits="false" id="M_ac_e" name="ac_e" fbc:charge="0" />
      <species boundaryCondition="false" compartment="e" constant="false" hasOnlySubstanceUnits="false" id="M_acac_e" name="acac_e" fbc:charge="0" />
      <species boundaryCondition="false" compartment="e" constant="false" hasOnlySubstanceUnits="false" id="M_acald_e" name="acald_e" fbc:charge="0" />
      <species boundaryCondition="false" compartment="e" constant="false" hasOnlySubstanceUnits="false" id="M_acetone_e" name="acetone_e" fbc:charge="0" />
      <species boundaryCondition="false" compartment="e" constant="false" hasOnlySubstanceUnits="false" id="M_acgalfucgalacgalfuc12gal14acglcgalgluside_hs_e" name="acgalfucgalacgalfuc12gal14acglcgalgluside_hs_e" fbc:charge="0" />
      <species boundaryCondition="false" compartment="e" constant="false" hasOnlySubstanceUnits="false" id="M_acgalfucgalacgalfucgalacglcgal14acglcgalgluside_hs_e" name="acgalfucgalacgalfucgalacglcgal14acglcgalgluside_hs_e" fbc:charge="0" />
      <species boundaryCondition="false" compartment="e" constant="false" hasOnlySubstanceUnits="false" id="M_acgam_e" name="acgam_e" fbc:charge="0" />
      <species boundaryCondition="false" compartment="e" constant="false" hasOnlySubstanceUnits="false" id="M_ach_e" name="ach_e" fbc:charge="0" />
      <species boundaryCondition="false" compartment="e" constant="false" hasOnlySubstanceUnits="false" id="M_acn13acngalgbside_hs_e" name="acn13acngalgbside_hs_e" fbc:charge="0" />
      <species boundaryCondition="false" compartment="e" constant="false" hasOnlySubstanceUnits="false" id="M_acn23acngalgbside_hs_e" name="acn23acngalgbside_hs_e" fbc:charge="0" />
      <species boundaryCondition="false" compartment="e" constant="false" hasOnlySubstanceUnits="false" id="M_acnacngal14acglcgalgluside_hs_e" name="acnacngal14acglcgalgluside_hs_e" fbc:charge="0" />
      <species boundaryCondition="false" compartment="e" constant="false" hasOnlySubstanceUnits="false" id="M_acnacngalgbside_hs_e" name="acnacngalgbside_hs_e" fbc:charge="0" />
      <species boundaryCondition="false" compartment="e" constant="false" hasOnlySubstanceUnits="false" id="M_acngalacglcgal14acglcgalgluside_hs_e" name="acngalacglcgal14acglcgalgluside_hs_e" fbc:charge="0" />
      <species boundaryCondition="false" compartment="e" constant="false" hasOnlySubstanceUnits="false" id="M_ade_e" name="ade_e" fbc:charge="0" />
      <species boundaryCondition="false" compartment="e" constant="false" hasOnlySubstanceUnits="false" id="M_adn_e" name="adn_e" fbc:charge="0" />
      <species boundaryCondition="false" compartment="e" constant="false" hasOnlySubstanceUnits="false" id="M_adp_e" name="adp_e" fbc:charge="0" />
      <species boundaryCondition="false" compartment="e" constant="false" hasOnlySubstanceUnits="false" id="M_adprbp_e" name="adprbp_e" fbc:charge="0" />
      <species boundaryCondition="false" compartment="e" constant="false" hasOnlySubstanceUnits="false" id="M_adprib_e" name="adprib_e" fbc:charge="0" />
      <species boundaryCondition="false" compartment="e" constant="false" hasOnlySubstanceUnits="false" id="M_adrn_e" name="adrn_e" fbc:charge="0" />
      <species boundaryCondition="false" compartment="e" constant="false" hasOnlySubstanceUnits="false" id="M_adrnl_e" name="adrnl_e" fbc:charge="0" />
      <species boundaryCondition="false" compartment="e" constant="false" hasOnlySubstanceUnits="false" id="M_aflatoxin_e" name="aflatoxin_e" fbc:charge="0" />
      <species boundaryCondition="false" compartment="e" constant="false" hasOnlySubstanceUnits="false" id="M_ahandrostanglc_e" name="ahandrostanglc_e" fbc:charge="0" />
      <species boundaryCondition="false" compartment="e" constant="false" hasOnlySubstanceUnits="false" id="M_ak2lgchol_hs_e" name="ak2lgchol_hs_e" fbc:charge="0" />
      <species boundaryCondition="false" compartment="e" constant="false" hasOnlySubstanceUnits="false" id="M_akg_e" name="akg_e" fbc:charge="0" />
      <species boundaryCondition="false" compartment="e" constant="false" hasOnlySubstanceUnits="false" id="M_ala__B_e" name="ala__B_e" fbc:charge="0" />
      <species boundaryCondition="false" compartment="e" constant="false" hasOnlySubstanceUnits="false" id="M_ala__D_e" name="ala__D_e" fbc:charge="0" />
      <species boundaryCondition="false" compartment="e" constant="false" hasOnlySubstanceUnits="false" id="M_ala__L_e" name="ala__L_e" fbc:charge="0" />
      <species boundaryCondition="false" compartment="e" constant="false" hasOnlySubstanceUnits="false" id="M_aldstrn_e" name="aldstrn_e" fbc:charge="0" />
      <species boundaryCondition="false" compartment="e" constant="false" hasOnlySubstanceUnits="false" id="M_amp_e" name="amp_e" fbc:charge="0" />
      <species boundaryCondition="false" compartment="e" constant="false" hasOnlySubstanceUnits="false" id="M_andrstrn_e" name="andrstrn_e" fbc:charge="0" />
      <species boundaryCondition="false" compartment="e" constant="false" hasOnlySubstanceUnits="false" id="M_andrstrnglc_e" name="andrstrnglc_e" fbc:charge="0" />
      <species boundaryCondition="false" compartment="e" constant="false" hasOnlySubstanceUnits="false" id="M_antipyrene_e" name="antipyrene_e" fbc:charge="0" />
      <species boundaryCondition="false" compartment="e" constant="false" hasOnlySubstanceUnits="false" id="M_apnnox_e" name="apnnox_e" fbc:charge="0" />
      <species boundaryCondition="false" compartment="e" constant="false" hasOnlySubstanceUnits="false" id="M_appnn_e" name="appnn_e" fbc:charge="0" />
      <species boundaryCondition="false" compartment="e" constant="false" hasOnlySubstanceUnits="false" id="M_aprgstrn_e" name="aprgstrn_e" fbc:charge="0" />
      <species boundaryCondition="false" compartment="e" constant="false" hasOnlySubstanceUnits="false" id="M_aqcobal_e" name="aqcobal_e" fbc:charge="0" />
      <species boundaryCondition="false" compartment="e" constant="false" hasOnlySubstanceUnits="false" id="M_arab__L_e" name="arab__L_e" fbc:charge="0" />
      <species boundaryCondition="false" compartment="e" constant="false" hasOnlySubstanceUnits="false" id="M_arach_e" name="arach_e" fbc:charge="0" />
      <species boundaryCondition="false" compartment="e" constant="false" hasOnlySubstanceUnits="false" id="M_arachd_e" name="arachd_e" fbc:charge="0" />
      <species boundaryCondition="false" compartment="e" constant="false" hasOnlySubstanceUnits="false" id="M_arg__L_e" name="arg__L_e" fbc:charge="0" />
      <species boundaryCondition="false" compartment="e" constant="false" hasOnlySubstanceUnits="false" id="M_ascb__L_e" name="ascb__L_e" fbc:charge="0" />
      <species boundaryCondition="false" compartment="e" constant="false" hasOnlySubstanceUnits="false" id="M_asn__L_e" name="asn__L_e" fbc:charge="0" />
      <species boundaryCondition="false" compartment="e" constant="false" hasOnlySubstanceUnits="false" id="M_asp__D_e" name="asp__D_e" fbc:charge="0" />
      <species boundaryCondition="false" compartment="e" constant="false" hasOnlySubstanceUnits="false" id="M_asp__L_e" name="asp__L_e" fbc:charge="0" />
      <species boundaryCondition="false" compartment="e" constant="false" hasOnlySubstanceUnits="false" id="M_atp_e" name="atp_e" fbc:charge="0" />
      <species boundaryCondition="false" compartment="e" constant="false" hasOnlySubstanceUnits="false" id="M_avite1_e" name="avite1_e" fbc:charge="0" />
      <species boundaryCondition="false" compartment="e" constant="false" hasOnlySubstanceUnits="false" id="M_avite2_e" name="avite2_e" fbc:charge="0" />
      <species boundaryCondition="false" compartment="e" constant="false" hasOnlySubstanceUnits="false" id="M_bhb_e" name="bhb_e" fbc:charge="0" />
      <species boundaryCondition="false" compartment="e" constant="false" hasOnlySubstanceUnits="false" id="M_bildglcur_e" name="bildglcur_e" fbc:charge="0" />
      <species boundaryCondition="false" compartment="e" constant="false" hasOnlySubstanceUnits="false" id="M_bilglcur_e" name="bilglcur_e" fbc:charge="0" />
      <species boundaryCondition="false" compartment="e" constant="false" hasOnlySubstanceUnits="false" id="M_bilirub_e" name="bilirub_e" fbc:charge="0" />
      <species boundaryCondition="false" compartment="e" constant="false" hasOnlySubstanceUnits="false" id="M_biocyt_e" name="biocyt_e" fbc:charge="0" />
      <species boundaryCondition="false" compartment="e" constant="false" hasOnlySubstanceUnits="false" id="M_btn_e" name="btn_e" fbc:charge="0" />
      <species boundaryCondition="false" compartment="e" constant="false" hasOnlySubstanceUnits="false" id="M_but_e" name="but_e" fbc:charge="0" />
      <species boundaryCondition="false" compartment="e" constant="false" hasOnlySubstanceUnits="false" id="M_bvite_e" name="bvite_e" fbc:charge="0" />
      <species boundaryCondition="false" compartment="e" constant="false" hasOnlySubstanceUnits="false" id="M_bz_e" name="bz_e" fbc:charge="0" />
      <species boundaryCondition="false" compartment="e" constant="false" hasOnlySubstanceUnits="false" id="M_ca2_e" name="ca2_e" fbc:charge="0" />
      <species boundaryCondition="false" compartment="e" constant="false" hasOnlySubstanceUnits="false" id="M_camp_e" name="camp_e" fbc:charge="0" />
      <species boundaryCondition="false" compartment="e" constant="false" hasOnlySubstanceUnits="false" id="M_caro_e" name="caro_e" fbc:charge="0" />
      <species boundaryCondition="false" compartment="e" constant="false" hasOnlySubstanceUnits="false" id="M_carveol_e" name="carveol_e" fbc:charge="0" />
      <species boundaryCondition="false" compartment="e" constant="false" hasOnlySubstanceUnits="false" id="M_cca_d3_e" name="cca_d3_e" fbc:charge="0" />
      <species boundaryCondition="false" compartment="e" constant="false" hasOnlySubstanceUnits="false" id="M_cgly_e" name="cgly_e" fbc:charge="0" />
      <species boundaryCondition="false" compartment="e" constant="false" hasOnlySubstanceUnits="false" id="M_chol_e" name="chol_e" fbc:charge="0" />
      <species boundaryCondition="false" compartment="e" constant="false" hasOnlySubstanceUnits="false" id="M_cholate_e" name="cholate_e" fbc:charge="0" />
      <species boundaryCondition="false" compartment="e" constant="false" hasOnlySubstanceUnits="false" id="M_chsterol_e" name="chsterol_e" fbc:charge="0" />
      <species boundaryCondition="false" compartment="e" constant="false" hasOnlySubstanceUnits="false" id="M_chtn_e" name="chtn_e" fbc:charge="0" />
      <species boundaryCondition="false" compartment="e" constant="false" hasOnlySubstanceUnits="false" id="M_cit_e" name="cit_e" fbc:charge="0" />
      <species boundaryCondition="false" compartment="e" constant="false" hasOnlySubstanceUnits="false" id="M_cl_e" name="cl_e" fbc:charge="0" />
      <species boundaryCondition="false" compartment="e" constant="false" hasOnlySubstanceUnits="false" id="M_clpnd_e" name="clpnd_e" fbc:charge="0" />
      <species boundaryCondition="false" compartment="e" constant="false" hasOnlySubstanceUnits="false" id="M_cmp_e" name="cmp_e" fbc:charge="0" />
      <species boundaryCondition="false" compartment="e" constant="false" hasOnlySubstanceUnits="false" id="M_co_e" name="co_e" fbc:charge="0" />
      <species boundaryCondition="false" compartment="e" constant="false" hasOnlySubstanceUnits="false" id="M_co2_e" name="co2_e" fbc:charge="0" />
      <species boundaryCondition="false" compartment="e" constant="false" hasOnlySubstanceUnits="false" id="M_coumarin_e" name="coumarin_e" fbc:charge="0" />
      <species boundaryCondition="false" compartment="e" constant="false" hasOnlySubstanceUnits="false" id="M_creat_e" name="creat_e" fbc:charge="0" />
      <species boundaryCondition="false" compartment="e" constant="false" hasOnlySubstanceUnits="false" id="M_crmp_hs_e" name="crmp_hs_e" fbc:charge="0" />
      <species boundaryCondition="false" compartment="e" constant="false" hasOnlySubstanceUnits="false" id="M_crn_e" name="crn_e" fbc:charge="0" />
      <species boundaryCondition="false" compartment="e" constant="false" hasOnlySubstanceUnits="false" id="M_crtsl_e" name="crtsl_e" fbc:charge="0" />
      <species boundaryCondition="false" compartment="e" constant="false" hasOnlySubstanceUnits="false" id="M_crtstrn_e" name="crtstrn_e" fbc:charge="0" />
      <species boundaryCondition="false" compartment="e" constant="false" hasOnlySubstanceUnits="false" id="M_crvnc_e" name="crvnc_e" fbc:charge="0" />
      <species boundaryCondition="false" compartment="e" constant="false" hasOnlySubstanceUnits="false" id="M_csn_e" name="csn_e" fbc:charge="0" />
      <species boundaryCondition="false" compartment="e" constant="false" hasOnlySubstanceUnits="false" id="M_cspg_a_e" name="cspg_a_e" fbc:charge="0" />
      <species boundaryCondition="false" compartment="e" constant="false" hasOnlySubstanceUnits="false" id="M_cspg_b_e" name="cspg_b_e" fbc:charge="0" />
      <species boundaryCondition="false" compartment="e" constant="false" hasOnlySubstanceUnits="false" id="M_cspg_c_e" name="cspg_c_e" fbc:charge="0" />
      <species boundaryCondition="false" compartment="e" constant="false" hasOnlySubstanceUnits="false" id="M_cspg_d_e" name="cspg_d_e" fbc:charge="0" />
      <species boundaryCondition="false" compartment="e" constant="false" hasOnlySubstanceUnits="false" id="M_cspg_e_e" name="cspg_e_e" fbc:charge="0" />
      <species boundaryCondition="false" compartment="e" constant="false" hasOnlySubstanceUnits="false" id="M_cyan_e" name="cyan_e" fbc:charge="0" />
      <species boundaryCondition="false" compartment="e" constant="false" hasOnlySubstanceUnits="false" id="M_cys__L_e" name="cys__L_e" fbc:charge="0" />
      <species boundaryCondition="false" compartment="e" constant="false" hasOnlySubstanceUnits="false" id="M_cytd_e" name="cytd_e" fbc:charge="0" />
      <species boundaryCondition="false" compartment="e" constant="false" hasOnlySubstanceUnits="false" id="M_dad__2_e" name="dad__2_e" fbc:charge="0" />
      <species boundaryCondition="false" compartment="e" constant="false" hasOnlySubstanceUnits="false" id="M_dad__5_e" name="dad__5_e" fbc:charge="0" />
      <species boundaryCondition="false" compartment="e" constant="false" hasOnlySubstanceUnits="false" id="M_dag_hs_e" name="dag_hs_e" fbc:charge="0" />
      <species boundaryCondition="false" compartment="e" constant="false" hasOnlySubstanceUnits="false" id="M_dcsptn1_e" name="dcsptn1_e" fbc:charge="0" />
      <species boundaryCondition="false" compartment="e" constant="false" hasOnlySubstanceUnits="false" id="M_dcyt_e" name="dcyt_e" fbc:charge="0" />
      <species boundaryCondition="false" compartment="e" constant="false" hasOnlySubstanceUnits="false" id="M_debrisoquine_e" name="debrisoquine_e" fbc:charge="0" />
      <species boundaryCondition="false" compartment="e" constant="false" hasOnlySubstanceUnits="false" id="M_dgchol_e" name="dgchol_e" fbc:charge="0" />
      <species boundaryCondition="false" compartment="e" constant="false" hasOnlySubstanceUnits="false" id="M_dgsn_e" name="dgsn_e" fbc:charge="0" />
      <species boundaryCondition="false" compartment="e" constant="false" hasOnlySubstanceUnits="false" id="M_dhdascb_e" name="dhdascb_e" fbc:charge="0" />
      <species boundaryCondition="false" compartment="e" constant="false" hasOnlySubstanceUnits="false" id="M_dheas_e" name="dheas_e" fbc:charge="0" />
      <species boundaryCondition="false" compartment="e" constant="false" hasOnlySubstanceUnits="false" id="M_dhf_e" name="dhf_e" fbc:charge="0" />
      <species boundaryCondition="false" compartment="e" constant="false" hasOnlySubstanceUnits="false" id="M_digalsgalside_hs_e" name="digalsgalside_hs_e" fbc:charge="0" />
      <species boundaryCondition="false" compartment="e" constant="false" hasOnlySubstanceUnits="false" id="M_din_e" name="din_e" fbc:charge="0" />
      <species boundaryCondition="false" compartment="e" constant="false" hasOnlySubstanceUnits="false" id="M_dlnlcg_e" name="dlnlcg_e" fbc:charge="0" />
      <species boundaryCondition="false" compartment="e" constant="false" hasOnlySubstanceUnits="false" id="M_dmantipyrine_e" name="dmantipyrine_e" fbc:charge="0" />
      <species boundaryCondition="false" compartment="e" constant="false" hasOnlySubstanceUnits="false" id="M_dmhptcrn_e" name="dmhptcrn_e" fbc:charge="0" />
      <species boundaryCondition="false" compartment="e" constant="false" hasOnlySubstanceUnits="false" id="M_dopa_e" name="dopa_e" fbc:charge="0" />
      <species boundaryCondition="false" compartment="e" constant="false" hasOnlySubstanceUnits="false" id="M_dopasf_e" name="dopasf_e" fbc:charge="0" />
      <species boundaryCondition="false" compartment="e" constant="false" hasOnlySubstanceUnits="false" id="M_drib_e" name="drib_e" fbc:charge="0" />
      <species boundaryCondition="false" compartment="e" constant="false" hasOnlySubstanceUnits="false" id="M_duri_e" name="duri_e" fbc:charge="0" />
      <species boundaryCondition="false" compartment="e" constant="false" hasOnlySubstanceUnits="false" id="M_eaflatoxin_e" name="eaflatoxin_e" fbc:charge="0" />
      <species boundaryCondition="false" compartment="e" constant="false" hasOnlySubstanceUnits="false" id="M_ebastine_e" name="ebastine_e" fbc:charge="0" />
      <species boundaryCondition="false" compartment="e" constant="false" hasOnlySubstanceUnits="false" id="M_ebastineoh_e" name="ebastineoh_e" fbc:charge="0" />
      <species boundaryCondition="false" compartment="e" constant="false" hasOnlySubstanceUnits="false" id="M_eicostet_e" name="eicostet_e" fbc:charge="0" />
      <species boundaryCondition="false" compartment="e" constant="false" hasOnlySubstanceUnits="false" id="M_elaid_e" name="elaid_e" fbc:charge="0" />
      <species boundaryCondition="false" compartment="e" constant="false" hasOnlySubstanceUnits="false" id="M_estradiol_e" name="estradiol_e" fbc:charge="0" />
      <species boundaryCondition="false" compartment="e" constant="false" hasOnlySubstanceUnits="false" id="M_estradiolglc_e" name="estradiolglc_e" fbc:charge="0" />
      <species boundaryCondition="false" compartment="e" constant="false" hasOnlySubstanceUnits="false" id="M_estriolglc_e" name="estriolglc_e" fbc:charge="0" />
      <species boundaryCondition="false" compartment="e" constant="false" hasOnlySubstanceUnits="false" id="M_estroneglc_e" name="estroneglc_e" fbc:charge="0" />
      <species boundaryCondition="false" compartment="e" constant="false" hasOnlySubstanceUnits="false" id="M_estrones_e" name="estrones_e" fbc:charge="0" />
      <species boundaryCondition="false" compartment="e" constant="false" hasOnlySubstanceUnits="false" id="M_etoh_e" name="etoh_e" fbc:charge="0" />
      <species boundaryCondition="false" compartment="e" constant="false" hasOnlySubstanceUnits="false" id="M_fe2_e" name="fe2_e" fbc:charge="0" />
      <species boundaryCondition="false" compartment="e" constant="false" hasOnlySubstanceUnits="false" id="M_fe3_e" name="fe3_e" fbc:charge="0" />
      <species boundaryCondition="false" compartment="e" constant="false" hasOnlySubstanceUnits="false" id="M_fol_e" name="fol_e" fbc:charge="0" />
      <species boundaryCondition="false" compartment="e" constant="false" hasOnlySubstanceUnits="false" id="M_for_e" name="for_e" fbc:charge="0" />
      <species boundaryCondition="false" compartment="e" constant="false" hasOnlySubstanceUnits="false" id="M_fru_e" name="fru_e" fbc:charge="0" />
      <species boundaryCondition="false" compartment="e" constant="false" hasOnlySubstanceUnits="false" id="M_fuc__L_e" name="fuc__L_e" fbc:charge="0" />
      <species boundaryCondition="false" compartment="e" constant="false" hasOnlySubstanceUnits="false" id="M_fuc13galacglcgal14acglcgalgluside_hs_e" name="fuc13galacglcgal14acglcgalgluside_hs_e" fbc:charge="0" />
      <species boundaryCondition="false" compartment="e" constant="false" hasOnlySubstanceUnits="false" id="M_fuc14galacglcgalgluside_hs_e" name="fuc14galacglcgalgluside_hs_e" fbc:charge="0" />
      <species boundaryCondition="false" compartment="e" constant="false" hasOnlySubstanceUnits="false" id="M_fucacgalfucgalacglcgalgluside_hs_e" name="fucacgalfucgalacglcgalgluside_hs_e" fbc:charge="0" />
      <species boundaryCondition="false" compartment="e" constant="false" hasOnlySubstanceUnits="false" id="M_fucacngal14acglcgalgluside_hs_e" name="fucacngal14acglcgalgluside_hs_e" fbc:charge="0" />
      <species boundaryCondition="false" compartment="e" constant="false" hasOnlySubstanceUnits="false" id="M_fucacngalacglcgalgluside_hs_e" name="fucacngalacglcgalgluside_hs_e" fbc:charge="0" />
      <species boundaryCondition="false" compartment="e" constant="false" hasOnlySubstanceUnits="false" id="M_fucfuc12gal14acglcgalgluside_hs_e" name="fucfuc12gal14acglcgalgluside_hs_e" fbc:charge="0" />
      <species boundaryCondition="false" compartment="e" constant="false" hasOnlySubstanceUnits="false" id="M_fucfuc132galacglcgal14acglcgalgluside_hs_e" name="fucfuc132galacglcgal14acglcgalgluside_hs_e" fbc:charge="0" />
      <species boundaryCondition="false" compartment="e" constant="false" hasOnlySubstanceUnits="false" id="M_fucfucfucgalacglc13galacglcgal14acglcgalgluside_hs_e" name="fucfucfucgalacglc13galacglcgal14acglcgalgluside_hs_e" fbc:charge="0" />
      <species boundaryCondition="false" compartment="e" constant="false" hasOnlySubstanceUnits="false" id="M_fucfucfucgalacglcgal14acglcgalgluside_hs_e" name="fucfucfucgalacglcgal14acglcgalgluside_hs_e" fbc:charge="0" />
      <species boundaryCondition="false" compartment="e" constant="false" hasOnlySubstanceUnits="false" id="M_fucfucgalacglcgalgluside_hs_e" name="fucfucgalacglcgalgluside_hs_e" fbc:charge="0" />
      <species boundaryCondition="false" compartment="e" constant="false" hasOnlySubstanceUnits="false" id="M_fucgal14acglcgalgluside_hs_e" name="fucgal14acglcgalgluside_hs_e" fbc:charge="0" />
      <species boundaryCondition="false" compartment="e" constant="false" hasOnlySubstanceUnits="false" id="M_fucgalfucgalacglcgalgluside_hs_e" name="fucgalfucgalacglcgalgluside_hs_e" fbc:charge="0" />
      <species boundaryCondition="false" compartment="e" constant="false" hasOnlySubstanceUnits="false" id="M_fucgalgbside_hs_e" name="fucgalgbside_hs_e" fbc:charge="0" />
      <species boundaryCondition="false" compartment="e" constant="false" hasOnlySubstanceUnits="false" id="M_gal_e" name="gal_e" fbc:charge="0" />
      <species boundaryCondition="false" compartment="e" constant="false" hasOnlySubstanceUnits="false" id="M_galacglcgalgbside_hs_e" name="galacglcgalgbside_hs_e" fbc:charge="0" />
      <species boundaryCondition="false" compartment="e" constant="false" hasOnlySubstanceUnits="false" id="M_galfuc12gal14acglcgalgluside_hs_e" name="galfuc12gal14acglcgalgluside_hs_e" fbc:charge="0" />
      <species boundaryCondition="false" compartment="e" constant="false" hasOnlySubstanceUnits="false" id="M_galfucgalacglcgal14acglcgalgluside_hs_e" name="galfucgalacglcgal14acglcgalgluside_hs_e" fbc:charge="0" />
      <species boundaryCondition="false" compartment="e" constant="false" hasOnlySubstanceUnits="false" id="M_galgalfucfucgalacglcgalacglcgal14acglcgalgluside_hs_e" name="galgalfucfucgalacglcgalacglcgal14acglcgalgluside_hs_e" fbc:charge="0" />
      <species boundaryCondition="false" compartment="e" constant="false" hasOnlySubstanceUnits="false" id="M_galgalgalthcrm_hs_e" name="galgalgalthcrm_hs_e" fbc:charge="0" />
      <species boundaryCondition="false" compartment="e" constant="false" hasOnlySubstanceUnits="false" id="M_gam_e" name="gam_e" fbc:charge="0" />
      <species boundaryCondition="false" compartment="e" constant="false" hasOnlySubstanceUnits="false" id="M_gbside_hs_e" name="gbside_hs_e" fbc:charge="0" />
      <species boundaryCondition="false" compartment="e" constant="false" hasOnlySubstanceUnits="false" id="M_gchola_e" name="gchola_e" fbc:charge="0" />
      <species boundaryCondition="false" compartment="e" constant="false" hasOnlySubstanceUnits="false" id="M_gd1b2_hs_e" name="gd1b2_hs_e" fbc:charge="0" />
      <species boundaryCondition="false" compartment="e" constant="false" hasOnlySubstanceUnits="false" id="M_gd1c_hs_e" name="gd1c_hs_e" fbc:charge="0" />
      <species boundaryCondition="false" compartment="e" constant="false" hasOnlySubstanceUnits="false" id="M_gdchola_e" name="gdchola_e" fbc:charge="0" />
      <species boundaryCondition="false" compartment="e" constant="false" hasOnlySubstanceUnits="false" id="M_gdp_e" name="gdp_e" fbc:charge="0" />
      <species boundaryCondition="false" compartment="e" constant="false" hasOnlySubstanceUnits="false" id="M_glc__D_e" name="glc__D_e" fbc:charge="0" />
      <species boundaryCondition="false" compartment="e" constant="false" hasOnlySubstanceUnits="false" id="M_gln__L_e" name="gln__L_e" fbc:charge="0" />
      <species boundaryCondition="false" compartment="e" constant="false" hasOnlySubstanceUnits="false" id="M_glu__L_e" name="glu__L_e" fbc:charge="0" />
      <species boundaryCondition="false" compartment="e" constant="false" hasOnlySubstanceUnits="false" id="M_gluala_e" name="gluala_e" fbc:charge="0" />
      <species boundaryCondition="false" compartment="e" constant="false" hasOnlySubstanceUnits="false" id="M_gly_e" name="gly_e" fbc:charge="0" />
      <species boundaryCondition="false" compartment="e" constant="false" hasOnlySubstanceUnits="false" id="M_glyb_e" name="glyb_e" fbc:charge="0" />
      <species boundaryCondition="false" compartment="e" constant="false" hasOnlySubstanceUnits="false" id="M_glyc_e" name="glyc_e" fbc:charge="0" />
      <species boundaryCondition="false" compartment="e" constant="false" hasOnlySubstanceUnits="false" id="M_glyc__S_e" name="glyc__S_e" fbc:charge="0" />
      <species boundaryCondition="false" compartment="e" constant="false" hasOnlySubstanceUnits="false" id="M_glygn2_e" name="glygn2_e" fbc:charge="0" />
      <species boundaryCondition="false" compartment="e" constant="false" hasOnlySubstanceUnits="false" id="M_glygn4_e" name="glygn4_e" fbc:charge="0" />
      <species boundaryCondition="false" compartment="e" constant="false" hasOnlySubstanceUnits="false" id="M_glygn5_e" name="glygn5_e" fbc:charge="0" />
      <species boundaryCondition="false" compartment="e" constant="false" hasOnlySubstanceUnits="false" id="M_gmp_e" name="gmp_e" fbc:charge="0" />
      <species boundaryCondition="false" compartment="e" constant="false" hasOnlySubstanceUnits="false" id="M_gp1c_hs_e" name="gp1c_hs_e" fbc:charge="0" />
      <species boundaryCondition="false" compartment="e" constant="false" hasOnlySubstanceUnits="false" id="M_gp1calpha_hs_e" name="gp1calpha_hs_e" fbc:charge="0" />
      <species boundaryCondition="false" compartment="e" constant="false" hasOnlySubstanceUnits="false" id="M_gq1b_hs_e" name="gq1b_hs_e" fbc:charge="0" />
      <species boundaryCondition="false" compartment="e" constant="false" hasOnlySubstanceUnits="false" id="M_gq1balpha_hs_e" name="gq1balpha_hs_e" fbc:charge="0" />
      <species boundaryCondition="false" compartment="e" constant="false" hasOnlySubstanceUnits="false" id="M_gsn_e" name="gsn_e" fbc:charge="0" />
      <species boundaryCondition="false" compartment="e" constant="false" hasOnlySubstanceUnits="false" id="M_gt1a_hs_e" name="gt1a_hs_e" fbc:charge="0" />
      <species boundaryCondition="false" compartment="e" constant="false" hasOnlySubstanceUnits="false" id="M_gthox_e" name="gthox_e" fbc:charge="0" />
      <species boundaryCondition="false" compartment="e" constant="false" hasOnlySubstanceUnits="false" id="M_gthrd_e" name="gthrd_e" fbc:charge="0" />
      <species boundaryCondition="false" compartment="e" constant="false" hasOnlySubstanceUnits="false" id="M_gtp_e" name="gtp_e" fbc:charge="0" />
      <species boundaryCondition="false" compartment="e" constant="false" hasOnlySubstanceUnits="false" id="M_gua_e" name="gua_e" fbc:charge="0" />
      <species boundaryCondition="false" compartment="e" constant="false" hasOnlySubstanceUnits="false" id="M_h_e" name="h_e" fbc:charge="0" />
      <species boundaryCondition="false" compartment="e" constant="false" hasOnlySubstanceUnits="false" id="M_h2o_e" name="h2o_e" fbc:charge="0" />
      <species boundaryCondition="false" compartment="e" constant="false" hasOnlySubstanceUnits="false" id="M_h2o2_e" name="h2o2_e" fbc:charge="0" />
      <species boundaryCondition="false" compartment="e" constant="false" hasOnlySubstanceUnits="false" id="M_ha_e" name="ha_e" fbc:charge="0" />
      <species boundaryCondition="false" compartment="e" constant="false" hasOnlySubstanceUnits="false" id="M_ha_pre1_e" name="ha_pre1_e" fbc:charge="0" />
      <species boundaryCondition="false" compartment="e" constant="false" hasOnlySubstanceUnits="false" id="M_hco3_e" name="hco3_e" fbc:charge="0" />
      <species boundaryCondition="false" compartment="e" constant="false" hasOnlySubstanceUnits="false" id="M_hcoumarin_e" name="hcoumarin_e" fbc:charge="0" />
      <species boundaryCondition="false" compartment="e" constant="false" hasOnlySubstanceUnits="false" id="M_hdca_e" name="hdca_e" fbc:charge="0" />
      <species boundaryCondition="false" compartment="e" constant="false" hasOnlySubstanceUnits="false" id="M_hdcea_e" name="hdcea_e" fbc:charge="0" />
      <species boundaryCondition="false" compartment="e" constant="false" hasOnlySubstanceUnits="false" id="M_hestratriol_e" name="hestratriol_e" fbc:charge="0" />
      <species boundaryCondition="false" compartment="e" constant="false" hasOnlySubstanceUnits="false" id="M_hexc_e" name="hexc_e" fbc:charge="0" />
      <species boundaryCondition="false" compartment="e" constant="false" hasOnlySubstanceUnits="false" id="M_his__L_e" name="his__L_e" fbc:charge="0" />
      <species boundaryCondition="false" compartment="e" constant="false" hasOnlySubstanceUnits="false" id="M_hista_e" name="hista_e" fbc:charge="0" />
      <species boundaryCondition="false" compartment="e" constant="false" hasOnlySubstanceUnits="false" id="M_hom__L_e" name="hom__L_e" fbc:charge="0" />
      <species boundaryCondition="false" compartment="e" constant="false" hasOnlySubstanceUnits="false" id="M_hpdca_e" name="hpdca_e" fbc:charge="0" />
      <species boundaryCondition="false" compartment="e" constant="false" hasOnlySubstanceUnits="false" id="M_hspg_e" name="hspg_e" fbc:charge="0" />
      <species boundaryCondition="false" compartment="e" constant="false" hasOnlySubstanceUnits="false" id="M_htaxol_e" name="htaxol_e" fbc:charge="0" />
      <species boundaryCondition="false" compartment="e" constant="false" hasOnlySubstanceUnits="false" id="M_hxan_e" name="hxan_e" fbc:charge="0" />
      <species boundaryCondition="false" compartment="e" constant="false" hasOnlySubstanceUnits="false" id="M_i_e" name="i_e" fbc:charge="0" />
      <species boundaryCondition="false" compartment="e" constant="false" hasOnlySubstanceUnits="false" id="M_idp_e" name="idp_e" fbc:charge="0" />
      <species boundaryCondition="false" compartment="e" constant="false" hasOnlySubstanceUnits="false" id="M_ile__L_e" name="ile__L_e" fbc:charge="0" />
      <species boundaryCondition="false" compartment="e" constant="false" hasOnlySubstanceUnits="false" id="M_imp_e" name="imp_e" fbc:charge="0" />
      <species boundaryCondition="false" compartment="e" constant="false" hasOnlySubstanceUnits="false" id="M_inost_e" name="inost_e" fbc:charge="0" />
      <species boundaryCondition="false" compartment="e" constant="false" hasOnlySubstanceUnits="false" id="M_ins_e" name="ins_e" fbc:charge="0" />
      <species boundaryCondition="false" compartment="e" constant="false" hasOnlySubstanceUnits="false" id="M_k_e" name="k_e" fbc:charge="0" />
      <species boundaryCondition="false" compartment="e" constant="false" hasOnlySubstanceUnits="false" id="M_ksi_e" name="ksi_e" fbc:charge="0" />
      <species boundaryCondition="false" compartment="e" constant="false" hasOnlySubstanceUnits="false" id="M_ksi_deg1_e" name="ksi_deg1_e" fbc:charge="0" />
      <species boundaryCondition="false" compartment="e" constant="false" hasOnlySubstanceUnits="false" id="M_ksii_core2_e" name="ksii_core2_e" fbc:charge="0" />
      <species boundaryCondition="false" compartment="e" constant="false" hasOnlySubstanceUnits="false" id="M_ksii_core4_e" name="ksii_core4_e" fbc:charge="0" />
      <species boundaryCondition="false" compartment="e" constant="false" hasOnlySubstanceUnits="false" id="M_lac__D_e" name="lac__D_e" fbc:charge="0" />
      <species boundaryCondition="false" compartment="e" constant="false" hasOnlySubstanceUnits="false" id="M_lac__L_e" name="lac__L_e" fbc:charge="0" />
      <species boundaryCondition="false" compartment="e" constant="false" hasOnlySubstanceUnits="false" id="M_lcts_e" name="lcts_e" fbc:charge="0" />
      <species boundaryCondition="false" compartment="e" constant="false" hasOnlySubstanceUnits="false" id="M_leu__L_e" name="leu__L_e" fbc:charge="0" />
      <species boundaryCondition="false" compartment="e" constant="false" hasOnlySubstanceUnits="false" id="M_leuktrA4_e" name="leuktrA4_e" fbc:charge="0" />
      <species boundaryCondition="false" compartment="e" constant="false" hasOnlySubstanceUnits="false" id="M_leuktrB4_e" name="leuktrB4_e" fbc:charge="0" />
      <species boundaryCondition="false" compartment="e" constant="false" hasOnlySubstanceUnits="false" id="M_leuktrC4_e" name="leuktrC4_e" fbc:charge="0" />
      <species boundaryCondition="false" compartment="e" constant="false" hasOnlySubstanceUnits="false" id="M_leuktrD4_e" name="leuktrD4_e" fbc:charge="0" />
      <species boundaryCondition="false" compartment="e" constant="false" hasOnlySubstanceUnits="false" id="M_leuktrE4_e" name="leuktrE4_e" fbc:charge="0" />
      <species boundaryCondition="false" compartment="e" constant="false" hasOnlySubstanceUnits="false" id="M_leuktrF4_e" name="leuktrF4_e" fbc:charge="0" />
      <species boundaryCondition="false" compartment="e" constant="false" hasOnlySubstanceUnits="false" id="M_lgnc_e" name="lgnc_e" fbc:charge="0" />
      <species boundaryCondition="false" compartment="e" constant="false" hasOnlySubstanceUnits="false" id="M_limnen_e" name="limnen_e" fbc:charge="0" />
      <species boundaryCondition="false" compartment="e" constant="false" hasOnlySubstanceUnits="false" id="M_lipoate_e" name="lipoate_e" fbc:charge="0" />
      <species boundaryCondition="false" compartment="e" constant="false" hasOnlySubstanceUnits="false" id="M_lneldc_e" name="lneldc_e" fbc:charge="0" />
      <species boundaryCondition="false" compartment="e" constant="false" hasOnlySubstanceUnits="false" id="M_lnlc_e" name="lnlc_e" fbc:charge="0" />
      <species boundaryCondition="false" compartment="e" constant="false" hasOnlySubstanceUnits="false" id="M_lnlnca_e" name="lnlnca_e" fbc:charge="0" />
      <species boundaryCondition="false" compartment="e" constant="false" hasOnlySubstanceUnits="false" id="M_lnlncg_e" name="lnlncg_e" fbc:charge="0" />
      <species boundaryCondition="false" compartment="e" constant="false" hasOnlySubstanceUnits="false" id="M_lpchol_hs_e" name="lpchol_hs_e" fbc:charge="0" />
      <species boundaryCondition="false" compartment="e" constant="false" hasOnlySubstanceUnits="false" id="M_lys__L_e" name="lys__L_e" fbc:charge="0" />
      <species boundaryCondition="false" compartment="e" constant="false" hasOnlySubstanceUnits="false" id="M_mag_hs_e" name="mag_hs_e" fbc:charge="0" />
      <species boundaryCondition="false" compartment="e" constant="false" hasOnlySubstanceUnits="false" id="M_malt_e" name="malt_e" fbc:charge="0" />
      <species boundaryCondition="false" compartment="e" constant="false" hasOnlySubstanceUnits="false" id="M_malttr_e" name="malttr_e" fbc:charge="0" />
      <species boundaryCondition="false" compartment="e" constant="false" hasOnlySubstanceUnits="false" id="M_man_e" name="man_e" fbc:charge="0" />
      <species boundaryCondition="false" compartment="e" constant="false" hasOnlySubstanceUnits="false" id="M_meoh_e" name="meoh_e" fbc:charge="0" />
      <species boundaryCondition="false" compartment="e" constant="false" hasOnlySubstanceUnits="false" id="M_mepi_e" name="mepi_e" fbc:charge="0" />
      <species boundaryCondition="false" compartment="e" constant="false" hasOnlySubstanceUnits="false" id="M_mercplaccys_e" name="mercplaccys_e" fbc:charge="0" />
      <species boundaryCondition="false" compartment="e" constant="false" hasOnlySubstanceUnits="false" id="M_met__L_e" name="met__L_e" fbc:charge="0" />
      <species boundaryCondition="false" compartment="e" constant="false" hasOnlySubstanceUnits="false" id="M_mthgxl_e" name="mthgxl_e" fbc:charge="0" />
      <species boundaryCondition="false" compartment="e" constant="false" hasOnlySubstanceUnits="false" id="M_n2m2nmasn_e" name="n2m2nmasn_e" fbc:charge="0" />
      <species boundaryCondition="false" compartment="e" constant="false" hasOnlySubstanceUnits="false" id="M_na1_e" name="na1_e" fbc:charge="0" />
      <species boundaryCondition="false" compartment="e" constant="false" hasOnlySubstanceUnits="false" id="M_nac_e" name="nac_e" fbc:charge="0" />
      <species boundaryCondition="false" compartment="e" constant="false" hasOnlySubstanceUnits="false" id="M_nad_e" name="nad_e" fbc:charge="0" />
      <species boundaryCondition="false" compartment="e" constant="false" hasOnlySubstanceUnits="false" id="M_nadp_e" name="nadp_e" fbc:charge="0" />
      <species boundaryCondition="false" compartment="e" constant="false" hasOnlySubstanceUnits="false" id="M_ncam_e" name="ncam_e" fbc:charge="0" />
      <species boundaryCondition="false" compartment="e" constant="false" hasOnlySubstanceUnits="false" id="M_nh4_e" name="nh4_e" fbc:charge="0" />
      <species boundaryCondition="false" compartment="e" constant="false" hasOnlySubstanceUnits="false" id="M_nifedipine_e" name="nifedipine_e" fbc:charge="0" />
      <species boundaryCondition="false" compartment="e" constant="false" hasOnlySubstanceUnits="false" id="M_no_e" name="no_e" fbc:charge="0" />
      <species boundaryCondition="false" compartment="e" constant="false" hasOnlySubstanceUnits="false" id="M_npthl_e" name="npthl_e" fbc:charge="0" />
      <species boundaryCondition="false" compartment="e" constant="false" hasOnlySubstanceUnits="false" id="M_nrpphr_e" name="nrpphr_e" fbc:charge="0" />
      <species boundaryCondition="false" compartment="e" constant="false" hasOnlySubstanceUnits="false" id="M_nrpphrsf_e" name="nrpphrsf_e" fbc:charge="0" />
      <species boundaryCondition="false" compartment="e" constant="false" hasOnlySubstanceUnits="false" id="M_nrvnc_e" name="nrvnc_e" fbc:charge="0" />
      <species boundaryCondition="false" compartment="e" constant="false" hasOnlySubstanceUnits="false" id="M_o2_e" name="o2_e" fbc:charge="0" />
      <species boundaryCondition="false" compartment="e" constant="false" hasOnlySubstanceUnits="false" id="M_o2s_e" name="o2s_e" fbc:charge="0" />
      <species boundaryCondition="false" compartment="e" constant="false" hasOnlySubstanceUnits="false" id="M_oagd3_hs_e" name="oagd3_hs_e" fbc:charge="0" />
      <species boundaryCondition="false" compartment="e" constant="false" hasOnlySubstanceUnits="false" id="M_oagt3_hs_e" name="oagt3_hs_e" fbc:charge="0" />
      <species boundaryCondition="false" compartment="e" constant="false" hasOnlySubstanceUnits="false" id="M_ocdca_e" name="ocdca_e" fbc:charge="0" />
      <species boundaryCondition="false" compartment="e" constant="false" hasOnlySubstanceUnits="false" id="M_ocdcea_e" name="ocdcea_e" fbc:charge="0" />
      <species boundaryCondition="false" compartment="e" constant="false" hasOnlySubstanceUnits="false" id="M_octa_e" name="octa_e" fbc:charge="0" />
      <species boundaryCondition="false" compartment="e" constant="false" hasOnlySubstanceUnits="false" id="M_oh1_e" name="oh1_e" fbc:charge="0" />
      <species boundaryCondition="false" compartment="e" constant="false" hasOnlySubstanceUnits="false" id="M_omeprazole_e" name="omeprazole_e" fbc:charge="0" />
      <species boundaryCondition="false" compartment="e" constant="false" hasOnlySubstanceUnits="false" id="M_onpthl_e" name="onpthl_e" fbc:charge="0" />
      <species boundaryCondition="false" compartment="e" constant="false" hasOnlySubstanceUnits="false" id="M_orn_e" name="orn_e" fbc:charge="0" />
      <species boundaryCondition="false" compartment="e" constant="false" hasOnlySubstanceUnits="false" id="M_oxa_e" name="oxa_e" fbc:charge="0" />
      <species boundaryCondition="false" compartment="e" constant="false" hasOnlySubstanceUnits="false" id="M_paf_hs_e" name="paf_hs_e" fbc:charge="0" />
      <species boundaryCondition="false" compartment="e" constant="false" hasOnlySubstanceUnits="false" id="M_pchol_hs_e" name="pchol_hs_e" fbc:charge="0" />
      <species boundaryCondition="false" compartment="e" constant="false" hasOnlySubstanceUnits="false" id="M_pe_hs_e" name="pe_hs_e" fbc:charge="0" />
      <species boundaryCondition="false" compartment="e" constant="false" hasOnlySubstanceUnits="false" id="M_peplys_e" name="peplys_e" fbc:charge="0" />
      <species boundaryCondition="false" compartment="e" constant="false" hasOnlySubstanceUnits="false" id="M_perillyl_e" name="perillyl_e" fbc:charge="0" />
      <species boundaryCondition="false" compartment="e" constant="false" hasOnlySubstanceUnits="false" id="M_pglyc_hs_e" name="pglyc_hs_e" fbc:charge="0" />
      <species boundaryCondition="false" compartment="e" constant="false" hasOnlySubstanceUnits="false" id="M_phe__L_e" name="phe__L_e" fbc:charge="0" />
      <species boundaryCondition="false" compartment="e" constant="false" hasOnlySubstanceUnits="false" id="M_pheacgln_e" name="pheacgln_e" fbc:charge="0" />
      <species boundaryCondition="false" compartment="e" constant="false" hasOnlySubstanceUnits="false" id="M_pheme_e" name="pheme_e" fbc:charge="0" />
      <species boundaryCondition="false" compartment="e" constant="false" hasOnlySubstanceUnits="false" id="M_phyQ_e" name="phyQ_e" fbc:charge="0" />
      <species boundaryCondition="false" compartment="e" constant="false" hasOnlySubstanceUnits="false" id="M_phyt_e" name="phyt_e" fbc:charge="0" />
      <species boundaryCondition="false" compartment="e" constant="false" hasOnlySubstanceUnits="false" id="M_pi_e" name="pi_e" fbc:charge="0" />
      <species boundaryCondition="false" compartment="e" constant="false" hasOnlySubstanceUnits="false" id="M_pnto__R_e" name="pnto__R_e" fbc:charge="0" />
      <species boundaryCondition="false" compartment="e" constant="false" hasOnlySubstanceUnits="false" id="M_ppa_e" name="ppa_e" fbc:charge="0" />
      <species boundaryCondition="false" compartment="e" constant="false" hasOnlySubstanceUnits="false" id="M_prgstrn_e" name="prgstrn_e" fbc:charge="0" />
      <species boundaryCondition="false" compartment="e" constant="false" hasOnlySubstanceUnits="false" id="M_pro__D_e" name="pro__D_e" fbc:charge="0" />
      <species boundaryCondition="false" compartment="e" constant="false" hasOnlySubstanceUnits="false" id="M_pro__L_e" name="pro__L_e" fbc:charge="0" />
      <species boundaryCondition="false" compartment="e" constant="false" hasOnlySubstanceUnits="false" id="M_prostgd2_e" name="prostgd2_e" fbc:charge="0" />
      <species boundaryCondition="false" compartment="e" constant="false" hasOnlySubstanceUnits="false" id="M_prostge1_e" name="prostge1_e" fbc:charge="0" />
      <species boundaryCondition="false" compartment="e" constant="false" hasOnlySubstanceUnits="false" id="M_prostge2_e" name="prostge2_e" fbc:charge="0" />
      <species boundaryCondition="false" compartment="e" constant="false" hasOnlySubstanceUnits="false" id="M_prostgf2_e" name="prostgf2_e" fbc:charge="0" />
      <species boundaryCondition="false" compartment="e" constant="false" hasOnlySubstanceUnits="false" id="M_prostgh2_e" name="prostgh2_e" fbc:charge="0" />
      <species boundaryCondition="false" compartment="e" constant="false" hasOnlySubstanceUnits="false" id="M_prostgi2_e" name="prostgi2_e" fbc:charge="0" />
      <species boundaryCondition="false" compartment="e" constant="false" hasOnlySubstanceUnits="false" id="M_ps_hs_e" name="ps_hs_e" fbc:charge="0" />
      <species boundaryCondition="false" compartment="e" constant="false" hasOnlySubstanceUnits="false" id="M_ptdca_e" name="ptdca_e" fbc:charge="0" />
      <species boundaryCondition="false" compartment="e" constant="false" hasOnlySubstanceUnits="false" id="M_pydam_e" name="pydam_e" fbc:charge="0" />
      <species boundaryCondition="false" compartment="e" constant="false" hasOnlySubstanceUnits="false" id="M_pydx_e" name="pydx_e" fbc:charge="0" />
      <species boundaryCondition="false" compartment="e" constant="false" hasOnlySubstanceUnits="false" id="M_pydxn_e" name="pydxn_e" fbc:charge="0" />
      <species boundaryCondition="false" compartment="e" constant="false" hasOnlySubstanceUnits="false" id="M_pyr_e" name="pyr_e" fbc:charge="0" />
      <species boundaryCondition="false" compartment="e" constant="false" hasOnlySubstanceUnits="false" id="M_rbt_e" name="rbt_e" fbc:charge="0" />
      <species boundaryCondition="false" compartment="e" constant="false" hasOnlySubstanceUnits="false" id="M_retfa_e" name="retfa_e" fbc:charge="0" />
      <species boundaryCondition="false" compartment="e" constant="false" hasOnlySubstanceUnits="false" id="M_retinol_e" name="retinol_e" fbc:charge="0" />
      <species boundaryCondition="false" compartment="e" constant="false" hasOnlySubstanceUnits="false" id="M_retinol__9__cis_e" name="retinol__9__cis_e" fbc:charge="0" />
      <species boundaryCondition="false" compartment="e" constant="false" hasOnlySubstanceUnits="false" id="M_retinol__cis__11_e" name="retinol__cis__11_e" fbc:charge="0" />
      <species boundaryCondition="false" compartment="e" constant="false" hasOnlySubstanceUnits="false" id="M_retn_e" name="retn_e" fbc:charge="0" />
      <species boundaryCondition="false" compartment="e" constant="false" hasOnlySubstanceUnits="false" id="M_retnglc_e" name="retnglc_e" fbc:charge="0" />
      <species boundaryCondition="false" compartment="e" constant="false" hasOnlySubstanceUnits="false" id="M_retpalm_SPACE__LSQBKT_deleted_SPACE_10_FSLASH_09_FSLASH_2005_SPACE__SPACE_06_COLON_18_COLON_49_SPACE_PM_RSQBKT__e" name="retpalm_SPACE__LSQBKT_deleted_SPACE_10_FSLASH_09_FSLASH_2005_SPACE__SPACE_06_COLON_18_COLON_49_SPACE_PM_RSQBKT__e" fbc:charge="0" />
      <species boundaryCondition="false" compartment="e" constant="false" hasOnlySubstanceUnits="false" id="M_rib__D_e" name="rib__D_e" fbc:charge="0" />
      <species boundaryCondition="false" compartment="e" constant="false" hasOnlySubstanceUnits="false" id="M_ribflv_e" name="ribflv_e" fbc:charge="0" />
      <species boundaryCondition="false" compartment="e" constant="false" hasOnlySubstanceUnits="false" id="M_s2l2fn2m2masn_e" name="s2l2fn2m2masn_e" fbc:charge="0" />
      <species boundaryCondition="false" compartment="e" constant="false" hasOnlySubstanceUnits="false" id="M_s2l2n2m2masn_e" name="s2l2n2m2masn_e" fbc:charge="0" />
      <species boundaryCondition="false" compartment="e" constant="false" hasOnlySubstanceUnits="false" id="M_sarcs_e" name="sarcs_e" fbc:charge="0" />
      <species boundaryCondition="false" compartment="e" constant="false" hasOnlySubstanceUnits="false" id="M_sel_e" name="sel_e" fbc:charge="0" />
      <species boundaryCondition="false" compartment="e" constant="false" hasOnlySubstanceUnits="false" id="M_ser__D_e" name="ser__D_e" fbc:charge="0" />
      <species boundaryCondition="false" compartment="e" constant="false" hasOnlySubstanceUnits="false" id="M_ser__L_e" name="ser__L_e" fbc:charge="0" />
      <species boundaryCondition="false" compartment="e" constant="false" hasOnlySubstanceUnits="false" id="M_sl__L_e" name="sl__L_e" fbc:charge="0" />
      <species boundaryCondition="false" compartment="e" constant="false" hasOnlySubstanceUnits="false" id="M_so4_e" name="so4_e" fbc:charge="0" />
      <species boundaryCondition="false" compartment="e" constant="false" hasOnlySubstanceUnits="false" id="M_spc_hs_e" name="spc_hs_e" fbc:charge="0" />
      <species boundaryCondition="false" compartment="e" constant="false" hasOnlySubstanceUnits="false" id="M_sph1p_e" name="sph1p_e" fbc:charge="0" />
      <species boundaryCondition="false" compartment="e" constant="false" hasOnlySubstanceUnits="false" id="M_sphs1p_e" name="sphs1p_e" fbc:charge="0" />
      <species boundaryCondition="false" compartment="e" constant="false" hasOnlySubstanceUnits="false" id="M_srtn_e" name="srtn_e" fbc:charge="0" />
      <species boundaryCondition="false" compartment="e" constant="false" hasOnlySubstanceUnits="false" id="M_strch1_e" name="strch1_e" fbc:charge="0" />
      <species boundaryCondition="false" compartment="e" constant="false" hasOnlySubstanceUnits="false" id="M_strch2_e" name="strch2_e" fbc:charge="0" />
      <species boundaryCondition="false" compartment="e" constant="false" hasOnlySubstanceUnits="false" id="M_strdnc_e" name="strdnc_e" fbc:charge="0" />
      <species boundaryCondition="false" compartment="e" constant="false" hasOnlySubstanceUnits="false" id="M_succ_e" name="succ_e" fbc:charge="0" />
      <species boundaryCondition="false" compartment="e" constant="false" hasOnlySubstanceUnits="false" id="M_sucr_e" name="sucr_e" fbc:charge="0" />
      <species boundaryCondition="false" compartment="e" constant="false" hasOnlySubstanceUnits="false" id="M_tag_hs_e" name="tag_hs_e" fbc:charge="0" />
      <species boundaryCondition="false" compartment="e" constant="false" hasOnlySubstanceUnits="false" id="M_tagat__D_e" name="tagat__D_e" fbc:charge="0" />
      <species boundaryCondition="false" compartment="e" constant="false" hasOnlySubstanceUnits="false" id="M_taur_e" name="taur_e" fbc:charge="0" />
      <species boundaryCondition="false" compartment="e" constant="false" hasOnlySubstanceUnits="false" id="M_taxol_e" name="taxol_e" fbc:charge="0" />
      <species boundaryCondition="false" compartment="e" constant="false" hasOnlySubstanceUnits="false" id="M_tchola_e" name="tchola_e" fbc:charge="0" />
      <species boundaryCondition="false" compartment="e" constant="false" hasOnlySubstanceUnits="false" id="M_tcynt_e" name="tcynt_e" fbc:charge="0" />
      <species boundaryCondition="false" compartment="e" constant="false" hasOnlySubstanceUnits="false" id="M_tdchola_e" name="tdchola_e" fbc:charge="0" />
      <species boundaryCondition="false" compartment="e" constant="false" hasOnlySubstanceUnits="false" id="M_tethex3_e" name="tethex3_e" fbc:charge="0" />
      <species boundaryCondition="false" compartment="e" constant="false" hasOnlySubstanceUnits="false" id="M_tetpent3_e" name="tetpent3_e" fbc:charge="0" />
      <species boundaryCondition="false" compartment="e" constant="false" hasOnlySubstanceUnits="false" id="M_tetpent6_e" name="tetpent6_e" fbc:charge="0" />
      <species boundaryCondition="false" compartment="e" constant="false" hasOnlySubstanceUnits="false" id="M_tettet6_e" name="tettet6_e" fbc:charge="0" />
      <species boundaryCondition="false" compartment="e" constant="false" hasOnlySubstanceUnits="false" id="M_thf_e" name="thf_e" fbc:charge="0" />
      <species boundaryCondition="false" compartment="e" constant="false" hasOnlySubstanceUnits="false" id="M_thm_e" name="thm_e" fbc:charge="0" />
      <species boundaryCondition="false" compartment="e" constant="false" hasOnlySubstanceUnits="false" id="M_thmmp_e" name="thmmp_e" fbc:charge="0" />
      <species boundaryCondition="false" compartment="e" constant="false" hasOnlySubstanceUnits="false" id="M_thmtp_e" name="thmtp_e" fbc:charge="0" />
      <species boundaryCondition="false" compartment="e" constant="false" hasOnlySubstanceUnits="false" id="M_thr__L_e" name="thr__L_e" fbc:charge="0" />
      <species boundaryCondition="false" compartment="e" constant="false" hasOnlySubstanceUnits="false" id="M_thym_e" name="thym_e" fbc:charge="0" />
      <species boundaryCondition="false" compartment="e" constant="false" hasOnlySubstanceUnits="false" id="M_thymd_e" name="thymd_e" fbc:charge="0" />
      <species boundaryCondition="false" compartment="e" constant="false" hasOnlySubstanceUnits="false" id="M_thyox__L_e" name="thyox__L_e" fbc:charge="0" />
      <species boundaryCondition="false" compartment="e" constant="false" hasOnlySubstanceUnits="false" id="M_tmndnc_e" name="tmndnc_e" fbc:charge="0" />
      <species boundaryCondition="false" compartment="e" constant="false" hasOnlySubstanceUnits="false" id="M_tolbutamide_e" name="tolbutamide_e" fbc:charge="0" />
      <species boundaryCondition="false" compartment="e" constant="false" hasOnlySubstanceUnits="false" id="M_tre_e" name="tre_e" fbc:charge="0" />
      <species boundaryCondition="false" compartment="e" constant="false" hasOnlySubstanceUnits="false" id="M_triodthy_e" name="triodthy_e" fbc:charge="0" />
      <species boundaryCondition="false" compartment="e" constant="false" hasOnlySubstanceUnits="false" id="M_triodthysuf_e" name="triodthysuf_e" fbc:charge="0" />
      <species boundaryCondition="false" compartment="e" constant="false" hasOnlySubstanceUnits="false" id="M_trp__L_e" name="trp__L_e" fbc:charge="0" />
      <species boundaryCondition="false" compartment="e" constant="false" hasOnlySubstanceUnits="false" id="M_tststerone_e" name="tststerone_e" fbc:charge="0" />
      <species boundaryCondition="false" compartment="e" constant="false" hasOnlySubstanceUnits="false" id="M_tststeroneglc_e" name="tststeroneglc_e" fbc:charge="0" />
      <species boundaryCondition="false" compartment="e" constant="false" hasOnlySubstanceUnits="false" id="M_tststerones_e" name="tststerones_e" fbc:charge="0" />
      <species boundaryCondition="false" compartment="e" constant="false" hasOnlySubstanceUnits="false" id="M_tsul_e" name="tsul_e" fbc:charge="0" />
      <species boundaryCondition="false" compartment="e" constant="false" hasOnlySubstanceUnits="false" id="M_ttdca_e" name="ttdca_e" fbc:charge="0" />
      <species boundaryCondition="false" compartment="e" constant="false" hasOnlySubstanceUnits="false" id="M_txa2_e" name="txa2_e" fbc:charge="0" />
      <species boundaryCondition="false" compartment="e" constant="false" hasOnlySubstanceUnits="false" id="M_tymsf_e" name="tymsf_e" fbc:charge="0" />
      <species boundaryCondition="false" compartment="e" constant="false" hasOnlySubstanceUnits="false" id="M_tyr__L_e" name="tyr__L_e" fbc:charge="0" />
      <species boundaryCondition="false" compartment="e" constant="false" hasOnlySubstanceUnits="false" id="M_udp_e" name="udp_e" fbc:charge="0" />
      <species boundaryCondition="false" compartment="e" constant="false" hasOnlySubstanceUnits="false" id="M_ump_e" name="ump_e" fbc:charge="0" />
      <species boundaryCondition="false" compartment="e" constant="false" hasOnlySubstanceUnits="false" id="M_ura_e" name="ura_e" fbc:charge="0" />
      <species boundaryCondition="false" compartment="e" constant="false" hasOnlySubstanceUnits="false" id="M_urate_e" name="urate_e" fbc:charge="0" />
      <species boundaryCondition="false" compartment="e" constant="false" hasOnlySubstanceUnits="false" id="M_urea_e" name="urea_e" fbc:charge="0" />
      <species boundaryCondition="false" compartment="e" constant="false" hasOnlySubstanceUnits="false" id="M_uri_e" name="uri_e" fbc:charge="0" />
      <species boundaryCondition="false" compartment="e" constant="false" hasOnlySubstanceUnits="false" id="M_utp_e" name="utp_e" fbc:charge="0" />
      <species boundaryCondition="false" compartment="e" constant="false" hasOnlySubstanceUnits="false" id="M_vacc_e" name="vacc_e" fbc:charge="0" />
      <species boundaryCondition="false" compartment="e" constant="false" hasOnlySubstanceUnits="false" id="M_val__L_e" name="val__L_e" fbc:charge="0" />
      <species boundaryCondition="false" compartment="e" constant="false" hasOnlySubstanceUnits="false" id="M_vitd2_e" name="vitd2_e" fbc:charge="0" />
      <species boundaryCondition="false" compartment="e" constant="false" hasOnlySubstanceUnits="false" id="M_vitd3_e" name="vitd3_e" fbc:charge="0" />
      <species boundaryCondition="false" compartment="e" constant="false" hasOnlySubstanceUnits="false" id="M_whddca_e" name="whddca_e" fbc:charge="0" />
      <species boundaryCondition="false" compartment="e" constant="false" hasOnlySubstanceUnits="false" id="M_whhdca_e" name="whhdca_e" fbc:charge="0" />
      <species boundaryCondition="false" compartment="e" constant="false" hasOnlySubstanceUnits="false" id="M_whtststerone_e" name="whtststerone_e" fbc:charge="0" />
      <species boundaryCondition="false" compartment="e" constant="false" hasOnlySubstanceUnits="false" id="M_whttdca_e" name="whttdca_e" fbc:charge="0" />
      <species boundaryCondition="false" compartment="e" constant="false" hasOnlySubstanceUnits="false" id="M_xolest2_hs_e" name="xolest2_hs_e" fbc:charge="0" />
      <species boundaryCondition="false" compartment="e" constant="false" hasOnlySubstanceUnits="false" id="M_xolest_hs_e" name="xolest_hs_e" fbc:charge="0" />
      <species boundaryCondition="false" compartment="e" constant="false" hasOnlySubstanceUnits="false" id="M_xoltri24_e" name="xoltri24_e" fbc:charge="0" />
      <species boundaryCondition="false" compartment="e" constant="false" hasOnlySubstanceUnits="false" id="M_xoltri25_e" name="xoltri25_e" fbc:charge="0" />
      <species boundaryCondition="false" compartment="e" constant="false" hasOnlySubstanceUnits="false" id="M_xoltri27_e" name="xoltri27_e" fbc:charge="0" />
      <species boundaryCondition="false" compartment="e" constant="false" hasOnlySubstanceUnits="false" id="M_xyl__D_e" name="xyl__D_e" fbc:charge="0" />
      <species boundaryCondition="false" compartment="e" constant="false" hasOnlySubstanceUnits="false" id="M_xylt_e" name="xylt_e" fbc:charge="0" />
      <species boundaryCondition="false" compartment="e" constant="false" hasOnlySubstanceUnits="false" id="M_yvite_e" name="yvite_e" fbc:charge="0" />
      <species boundaryCondition="false" compartment="g" constant="false" hasOnlySubstanceUnits="false" id="M_35cgmp_g" name="35cgmp_g" fbc:charge="0" />
      <species boundaryCondition="false" compartment="g" constant="false" hasOnlySubstanceUnits="false" id="M_Ser_FSLASH_Thr_g" name="Ser_FSLASH_Thr_g" fbc:charge="0" />
      <species boundaryCondition="false" compartment="g" constant="false" hasOnlySubstanceUnits="false" id="M_T_antigen_g" name="T_antigen_g" fbc:charge="0" />
      <species boundaryCondition="false" compartment="g" constant="false" hasOnlySubstanceUnits="false" id="M_Tn_antigen_g" name="Tn_antigen_g" fbc:charge="0" />
      <species boundaryCondition="false" compartment="g" constant="false" hasOnlySubstanceUnits="false" id="M_ac_g" name="ac_g" fbc:charge="0" />
      <species boundaryCondition="false" compartment="g" constant="false" hasOnlySubstanceUnits="false" id="M_accoa_g" name="accoa_g" fbc:charge="0" />
      <species boundaryCondition="false" compartment="g" constant="false" hasOnlySubstanceUnits="false" id="M_acgagbside_hs_g" name="acgagbside_hs_g" fbc:charge="0" />
      <species boundaryCondition="false" compartment="g" constant="false" hasOnlySubstanceUnits="false" id="M_acgal_g" name="acgal_g" fbc:charge="0" />
      <species boundaryCondition="false" compartment="g" constant="false" hasOnlySubstanceUnits="false" id="M_acgalfuc12gal14acglcgalgluside_hs_g" name="acgalfuc12gal14acglcgalgluside_hs_g" fbc:charge="0" />
      <species boundaryCondition="false" compartment="g" constant="false" hasOnlySubstanceUnits="false" id="M_acgalfucgalacgalfuc12gal14acglcgalgluside_hs_g" name="acgalfucgalacgalfuc12gal14acglcgalgluside_hs_g" fbc:charge="0" />
      <species boundaryCondition="false" compartment="g" constant="false" hasOnlySubstanceUnits="false" id="M_acgalfucgalacgalfucgalacglcgal14acglcgalgluside_hs_g" name="acgalfucgalacgalfucgalacglcgal14acglcgalgluside_hs_g" fbc:charge="0" />
      <species boundaryCondition="false" compartment="g" constant="false" hasOnlySubstanceUnits="false" id="M_acgalfucgalacglcgal14acglcgalgluside_hs_g" name="acgalfucgalacglcgal14acglcgalgluside_hs_g" fbc:charge="0" />
      <species boundaryCondition="false" compartment="g" constant="false" hasOnlySubstanceUnits="false" id="M_acgbgbside_hs_g" name="acgbgbside_hs_g" fbc:charge="0" />
      <species boundaryCondition="false" compartment="g" constant="false" hasOnlySubstanceUnits="false" id="M_acglc13galacglcgal14acglcgalgluside_hs_g" name="acglc13galacglcgal14acglcgalgluside_hs_g" fbc:charge="0" />
      <species boundaryCondition="false" compartment="g" constant="false" hasOnlySubstanceUnits="false" id="M_acglcgal14acglcgalgluside_hs_g" name="acglcgal14acglcgalgluside_hs_g" fbc:charge="0" />
      <species boundaryCondition="false" compartment="g" constant="false" hasOnlySubstanceUnits="false" id="M_acglcgalacglcgal14acglcgalgluside_hs_g" name="acglcgalacglcgal14acglcgalgluside_hs_g" fbc:charge="0" />
      <species boundaryCondition="false" compartment="g" constant="false" hasOnlySubstanceUnits="false" id="M_acglcgalgbside_hs_g" name="acglcgalgbside_hs_g" fbc:charge="0" />
      <species boundaryCondition="false" compartment="g" constant="false" hasOnlySubstanceUnits="false" id="M_acglcgalgluside_hs_g" name="acglcgalgluside_hs_g" fbc:charge="0" />
      <species boundaryCondition="false" compartment="g" constant="false" hasOnlySubstanceUnits="false" id="M_acn13acngalgbside_hs_g" name="acn13acngalgbside_hs_g" fbc:charge="0" />
      <species boundaryCondition="false" compartment="g" constant="false" hasOnlySubstanceUnits="false" id="M_acn23acngalgbside_hs_g" name="acn23acngalgbside_hs_g" fbc:charge="0" />
      <species boundaryCondition="false" compartment="g" constant="false" hasOnlySubstanceUnits="false" id="M_acnacngal14acglcgalgluside_hs_g" name="acnacngal14acglcgalgluside_hs_g" fbc:charge="0" />
      <species boundaryCondition="false" compartment="g" constant="false" hasOnlySubstanceUnits="false" id="M_acnacngalgbside_hs_g" name="acnacngalgbside_hs_g" fbc:charge="0" />
      <species boundaryCondition="false" compartment="g" constant="false" hasOnlySubstanceUnits="false" id="M_acngal14acglcgalgluside_hs_g" name="acngal14acglcgalgluside_hs_g" fbc:charge="0" />
      <species boundaryCondition="false" compartment="g" constant="false" hasOnlySubstanceUnits="false" id="M_acngalacglcgal14acglcgalgluside_hs_g" name="acngalacglcgal14acglcgalgluside_hs_g" fbc:charge="0" />
      <species boundaryCondition="false" compartment="g" constant="false" hasOnlySubstanceUnits="false" id="M_acngalgbside_hs_g" name="acngalgbside_hs_g" fbc:charge="0" />
      <species boundaryCondition="false" compartment="g" constant="false" hasOnlySubstanceUnits="false" id="M_amp_g" name="amp_g" fbc:charge="0" />
      <species boundaryCondition="false" compartment="g" constant="false" hasOnlySubstanceUnits="false" id="M_camp_g" name="camp_g" fbc:charge="0" />
      <species boundaryCondition="false" compartment="g" constant="false" hasOnlySubstanceUnits="false" id="M_chol_g" name="chol_g" fbc:charge="0" />
      <species boundaryCondition="false" compartment="g" constant="false" hasOnlySubstanceUnits="false" id="M_cholp_g" name="cholp_g" fbc:charge="0" />
      <species boundaryCondition="false" compartment="g" constant="false" hasOnlySubstanceUnits="false" id="M_chsterol_g" name="chsterol_g" fbc:charge="0" />
      <species boundaryCondition="false" compartment="g" constant="false" hasOnlySubstanceUnits="false" id="M_cmp_g" name="cmp_g" fbc:charge="0" />
      <species boundaryCondition="false" compartment="g" constant="false" hasOnlySubstanceUnits="false" id="M_cmpacna_g" name="cmpacna_g" fbc:charge="0" />
      <species boundaryCondition="false" compartment="g" constant="false" hasOnlySubstanceUnits="false" id="M_co2_g" name="co2_g" fbc:charge="0" />
      <species boundaryCondition="false" compartment="g" constant="false" hasOnlySubstanceUnits="false" id="M_coa_g" name="coa_g" fbc:charge="0" />
      <species boundaryCondition="false" compartment="g" constant="false" hasOnlySubstanceUnits="false" id="M_core2_g" name="core2_g" fbc:charge="0" />
      <species boundaryCondition="false" compartment="g" constant="false" hasOnlySubstanceUnits="false" id="M_core3_g" name="core3_g" fbc:charge="0" />
      <species boundaryCondition="false" compartment="g" constant="false" hasOnlySubstanceUnits="false" id="M_core4_g" name="core4_g" fbc:charge="0" />
      <species boundaryCondition="false" compartment="g" constant="false" hasOnlySubstanceUnits="false" id="M_core5_g" name="core5_g" fbc:charge="0" />
      <species boundaryCondition="false" compartment="g" constant="false" hasOnlySubstanceUnits="false" id="M_core6_g" name="core6_g" fbc:charge="0" />
      <species boundaryCondition="false" compartment="g" constant="false" hasOnlySubstanceUnits="false" id="M_core7_g" name="core7_g" fbc:charge="0" />
      <species boundaryCondition="false" compartment="g" constant="false" hasOnlySubstanceUnits="false" id="M_core8_g" name="core8_g" fbc:charge="0" />
      <species boundaryCondition="false" compartment="g" constant="false" hasOnlySubstanceUnits="false" id="M_crm_hs_g" name="crm_hs_g" fbc:charge="0" />
      <species boundaryCondition="false" compartment="g" constant="false" hasOnlySubstanceUnits="false" id="M_cs_COMMA_hs_linkage_g" name="cs_COMMA_hs_linkage_g" fbc:charge="0" />
      <species boundaryCondition="false" compartment="g" constant="false" hasOnlySubstanceUnits="false" id="M_cs_a_COMMA_b_COMMA_e_pre1_g" name="cs_a_COMMA_b_COMMA_e_pre1_g" fbc:charge="0" />
      <species boundaryCondition="false" compartment="g" constant="false" hasOnlySubstanceUnits="false" id="M_cs_a_COMMA_b_pre2_g" name="cs_a_COMMA_b_pre2_g" fbc:charge="0" />
      <species boundaryCondition="false" compartment="g" constant="false" hasOnlySubstanceUnits="false" id="M_cs_a_COMMA_b_pre3_g" name="cs_a_COMMA_b_pre3_g" fbc:charge="0" />
      <species boundaryCondition="false" compartment="g" constant="false" hasOnlySubstanceUnits="false" id="M_cs_b_pre4_g" name="cs_b_pre4_g" fbc:charge="0" />
      <species boundaryCondition="false" compartment="g" constant="false" hasOnlySubstanceUnits="false" id="M_cs_b_pre5_g" name="cs_b_pre5_g" fbc:charge="0" />
      <species boundaryCondition="false" compartment="g" constant="false" hasOnlySubstanceUnits="false" id="M_cs_c_COMMA_d_COMMA_e_pre1_g" name="cs_c_COMMA_d_COMMA_e_pre1_g" fbc:charge="0" />
      <species boundaryCondition="false" compartment="g" constant="false" hasOnlySubstanceUnits="false" id="M_cs_c_pre2_g" name="cs_c_pre2_g" fbc:charge="0" />
      <species boundaryCondition="false" compartment="g" constant="false" hasOnlySubstanceUnits="false" id="M_cs_c_pre3_g" name="cs_c_pre3_g" fbc:charge="0" />
      <species boundaryCondition="false" compartment="g" constant="false" hasOnlySubstanceUnits="false" id="M_cs_d_pre2_g" name="cs_d_pre2_g" fbc:charge="0" />
      <species boundaryCondition="false" compartment="g" constant="false" hasOnlySubstanceUnits="false" id="M_cs_d_pre3_g" name="cs_d_pre3_g" fbc:charge="0" />
      <species boundaryCondition="false" compartment="g" constant="false" hasOnlySubstanceUnits="false" id="M_cs_d_pre4_g" name="cs_d_pre4_g" fbc:charge="0" />
      <species boundaryCondition="false" compartment="g" constant="false" hasOnlySubstanceUnits="false" id="M_cs_d_pre5_g" name="cs_d_pre5_g" fbc:charge="0" />
      <species boundaryCondition="false" compartment="g" constant="false" hasOnlySubstanceUnits="false" id="M_cs_e_pre2_g" name="cs_e_pre2_g" fbc:charge="0" />
      <species boundaryCondition="false" compartment="g" constant="false" hasOnlySubstanceUnits="false" id="M_cs_e_pre3_g" name="cs_e_pre3_g" fbc:charge="0" />
      <species boundaryCondition="false" compartment="g" constant="false" hasOnlySubstanceUnits="false" id="M_cs_e_pre4_g" name="cs_e_pre4_g" fbc:charge="0" />
      <species boundaryCondition="false" compartment="g" constant="false" hasOnlySubstanceUnits="false" id="M_cs_e_pre5a_g" name="cs_e_pre5a_g" fbc:charge="0" />
      <species boundaryCondition="false" compartment="g" constant="false" hasOnlySubstanceUnits="false" id="M_cs_e_pre5b_g" name="cs_e_pre5b_g" fbc:charge="0" />
      <species boundaryCondition="false" compartment="g" constant="false" hasOnlySubstanceUnits="false" id="M_cs_pre_g" name="cs_pre_g" fbc:charge="0" />
      <species boundaryCondition="false" compartment="g" constant="false" hasOnlySubstanceUnits="false" id="M_cspg_a_g" name="cspg_a_g" fbc:charge="0" />
      <species boundaryCondition="false" compartment="g" constant="false" hasOnlySubstanceUnits="false" id="M_cspg_b_g" name="cspg_b_g" fbc:charge="0" />
      <species boundaryCondition="false" compartment="g" constant="false" hasOnlySubstanceUnits="false" id="M_cspg_c_g" name="cspg_c_g" fbc:charge="0" />
      <species boundaryCondition="false" compartment="g" constant="false" hasOnlySubstanceUnits="false" id="M_cspg_d_g" name="cspg_d_g" fbc:charge="0" />
      <species boundaryCondition="false" compartment="g" constant="false" hasOnlySubstanceUnits="false" id="M_cspg_e_g" name="cspg_e_g" fbc:charge="0" />
      <species boundaryCondition="false" compartment="g" constant="false" hasOnlySubstanceUnits="false" id="M_digalsgalside_hs_g" name="digalsgalside_hs_g" fbc:charge="0" />
      <species boundaryCondition="false" compartment="g" constant="false" hasOnlySubstanceUnits="false" id="M_digalside_hs_g" name="digalside_hs_g" fbc:charge="0" />
      <species boundaryCondition="false" compartment="g" constant="false" hasOnlySubstanceUnits="false" id="M_dsT_antigen_g" name="dsT_antigen_g" fbc:charge="0" />
      <species boundaryCondition="false" compartment="g" constant="false" hasOnlySubstanceUnits="false" id="M_f1a_g" name="f1a_g" fbc:charge="0" />
      <species boundaryCondition="false" compartment="g" constant="false" hasOnlySubstanceUnits="false" id="M_fn2m2masn_g" name="fn2m2masn_g" fbc:charge="0" />
      <species boundaryCondition="false" compartment="g" constant="false" hasOnlySubstanceUnits="false" id="M_fuc12gal14acglcgalgluside_hs_g" name="fuc12gal14acglcgalgluside_hs_g" fbc:charge="0" />
      <species boundaryCondition="false" compartment="g" constant="false" hasOnlySubstanceUnits="false" id="M_fuc132galacglcgal14acglcgalgluside_hs_g" name="fuc132galacglcgal14acglcgalgluside_hs_g" fbc:charge="0" />
      <species boundaryCondition="false" compartment="g" constant="false" hasOnlySubstanceUnits="false" id="M_fuc13galacglcgal14acglcgalgluside_hs_g" name="fuc13galacglcgal14acglcgalgluside_hs_g" fbc:charge="0" />
      <species boundaryCondition="false" compartment="g" constant="false" hasOnlySubstanceUnits="false" id="M_fuc14galacglcgalgluside_hs_g" name="fuc14galacglcgalgluside_hs_g" fbc:charge="0" />
      <species boundaryCondition="false" compartment="g" constant="false" hasOnlySubstanceUnits="false" id="M_fucacgalfucgalacglcgalgluside_hs_g" name="fucacgalfucgalacglcgalgluside_hs_g" fbc:charge="0" />
      <species boundaryCondition="false" compartment="g" constant="false" hasOnlySubstanceUnits="false" id="M_fucacngal14acglcgalgluside_hs_g" name="fucacngal14acglcgalgluside_hs_g" fbc:charge="0" />
      <species boundaryCondition="false" compartment="g" constant="false" hasOnlySubstanceUnits="false" id="M_fucacngalacglcgalgluside_hs_g" name="fucacngalacglcgalgluside_hs_g" fbc:charge="0" />
      <species boundaryCondition="false" compartment="g" constant="false" hasOnlySubstanceUnits="false" id="M_fucfuc12gal14acglcgalgluside_hs_g" name="fucfuc12gal14acglcgalgluside_hs_g" fbc:charge="0" />
      <species boundaryCondition="false" compartment="g" constant="false" hasOnlySubstanceUnits="false" id="M_fucfuc132galacglcgal14acglcgalgluside_hs_g" name="fucfuc132galacglcgal14acglcgalgluside_hs_g" fbc:charge="0" />
      <species boundaryCondition="false" compartment="g" constant="false" hasOnlySubstanceUnits="false" id="M_fucfucfucgalacglc13galacglcgal14acglcgalgluside_hs_g" name="fucfucfucgalacglc13galacglcgal14acglcgalgluside_hs_g" fbc:charge="0" />
      <species boundaryCondition="false" compartment="g" constant="false" hasOnlySubstanceUnits="false" id="M_fucfucfucgalacglcgal14acglcgalgluside_hs_g" name="fucfucfucgalacglcgal14acglcgalgluside_hs_g" fbc:charge="0" />
      <species boundaryCondition="false" compartment="g" constant="false" hasOnlySubstanceUnits="false" id="M_fucfucgalacglc13galacglcgal14acglcgalgluside_hs_g" name="fucfucgalacglc13galacglcgal14acglcgalgluside_hs_g" fbc:charge="0" />
      <species boundaryCondition="false" compartment="g" constant="false" hasOnlySubstanceUnits="false" id="M_fucfucgalacglcgal14acglcgalgluside_hs_g" name="fucfucgalacglcgal14acglcgalgluside_hs_g" fbc:charge="0" />
      <species boundaryCondition="false" compartment="g" constant="false" hasOnlySubstanceUnits="false" id="M_fucfucgalacglcgalacglcgal14acglcgalgluside_hs_g" name="fucfucgalacglcgalacglcgal14acglcgalgluside_hs_g" fbc:charge="0" />
      <species boundaryCondition="false" compartment="g" constant="false" hasOnlySubstanceUnits="false" id="M_fucfucgalacglcgalgluside_hs_g" name="fucfucgalacglcgalgluside_hs_g" fbc:charge="0" />
      <species boundaryCondition="false" compartment="g" constant="false" hasOnlySubstanceUnits="false" id="M_fucgal14acglcgalgluside_hs_g" name="fucgal14acglcgalgluside_hs_g" fbc:charge="0" />
      <species boundaryCondition="false" compartment="g" constant="false" hasOnlySubstanceUnits="false" id="M_fucgalacgalfuc12gal14acglcgalgluside_hs_g" name="fucgalacgalfuc12gal14acglcgalgluside_hs_g" fbc:charge="0" />
      <species boundaryCondition="false" compartment="g" constant="false" hasOnlySubstanceUnits="false" id="M_fucgalacgalfucgalacglcgal14acglcgalgluside_hs_g" name="fucgalacgalfucgalacglcgal14acglcgalgluside_hs_g" fbc:charge="0" />
      <species boundaryCondition="false" compartment="g" constant="false" hasOnlySubstanceUnits="false" id="M_fucgalacglc13galacglcgal14acglcgalgluside_hs_g" name="fucgalacglc13galacglcgal14acglcgalgluside_hs_g" fbc:charge="0" />
      <species boundaryCondition="false" compartment="g" constant="false" hasOnlySubstanceUnits="false" id="M_fucgalacglcgal14acglcgalgluside_hs_g" name="fucgalacglcgal14acglcgalgluside_hs_g" fbc:charge="0" />
      <species boundaryCondition="false" compartment="g" constant="false" hasOnlySubstanceUnits="false" id="M_fucgalacglcgalgluside_hs_g" name="fucgalacglcgalgluside_hs_g" fbc:charge="0" />
      <species boundaryCondition="false" compartment="g" constant="false" hasOnlySubstanceUnits="false" id="M_fucgalfucgalacglcgalgluside_hs_g" name="fucgalfucgalacglcgalgluside_hs_g" fbc:charge="0" />
      <species boundaryCondition="false" compartment="g" constant="false" hasOnlySubstanceUnits="false" id="M_fucgalgbside_hs_g" name="fucgalgbside_hs_g" fbc:charge="0" />
      <species boundaryCondition="false" compartment="g" constant="false" hasOnlySubstanceUnits="false" id="M_g1m6masnB1_g" name="g1m6masnB1_g" fbc:charge="0" />
      <species boundaryCondition="false" compartment="g" constant="false" hasOnlySubstanceUnits="false" id="M_g1m7masnB_g" name="g1m7masnB_g" fbc:charge="0" />
      <species boundaryCondition="false" compartment="g" constant="false" hasOnlySubstanceUnits="false" id="M_g1m7masnC_g" name="g1m7masnC_g" fbc:charge="0" />
      <species boundaryCondition="false" compartment="g" constant="false" hasOnlySubstanceUnits="false" id="M_g1m8masn_g" name="g1m8masn_g" fbc:charge="0" />
      <species boundaryCondition="false" compartment="g" constant="false" hasOnlySubstanceUnits="false" id="M_g2m8masn_g" name="g2m8masn_g" fbc:charge="0" />
      <species boundaryCondition="false" compartment="g" constant="false" hasOnlySubstanceUnits="false" id="M_g3m8masn_g" name="g3m8masn_g" fbc:charge="0" />
      <species boundaryCondition="false" compartment="g" constant="false" hasOnlySubstanceUnits="false" id="M_ga1_hs_g" name="ga1_hs_g" fbc:charge="0" />
      <species boundaryCondition="false" compartment="g" constant="false" hasOnlySubstanceUnits="false" id="M_ga2_hs_g" name="ga2_hs_g" fbc:charge="0" />
      <species boundaryCondition="false" compartment="g" constant="false" hasOnlySubstanceUnits="false" id="M_gal14acglcgalgluside_hs_g" name="gal14acglcgalgluside_hs_g" fbc:charge="0" />
      <species boundaryCondition="false" compartment="g" constant="false" hasOnlySubstanceUnits="false" id="M_galacgalfuc12gal14acglcgalgluside_hs_g" name="galacgalfuc12gal14acglcgalgluside_hs_g" fbc:charge="0" />
      <species boundaryCondition="false" compartment="g" constant="false" hasOnlySubstanceUnits="false" id="M_galacgalfucgalacglcgal14acglcgalgluside_hs_g" name="galacgalfucgalacglcgal14acglcgalgluside_hs_g" fbc:charge="0" />
      <species boundaryCondition="false" compartment="g" constant="false" hasOnlySubstanceUnits="false" id="M_galacglc13galacglcgal14acglcgalgluside_hs_g" name="galacglc13galacglcgal14acglcgalgluside_hs_g" fbc:charge="0" />
      <species boundaryCondition="false" compartment="g" constant="false" hasOnlySubstanceUnits="false" id="M_galacglcgal14acglcgalgluside_hs_g" name="galacglcgal14acglcgalgluside_hs_g" fbc:charge="0" />
      <species boundaryCondition="false" compartment="g" constant="false" hasOnlySubstanceUnits="false" id="M_galacglcgalacglcgal14acglcgalgluside_hs_g" name="galacglcgalacglcgal14acglcgalgluside_hs_g" fbc:charge="0" />
      <species boundaryCondition="false" compartment="g" constant="false" hasOnlySubstanceUnits="false" id="M_galacglcgalgbside_hs_g" name="galacglcgalgbside_hs_g" fbc:charge="0" />
      <species boundaryCondition="false" compartment="g" constant="false" hasOnlySubstanceUnits="false" id="M_galacglcgalgluside_hs_g" name="galacglcgalgluside_hs_g" fbc:charge="0" />
      <species boundaryCondition="false" compartment="g" constant="false" hasOnlySubstanceUnits="false" id="M_galfuc12gal14acglcgalgluside_hs_g" name="galfuc12gal14acglcgalgluside_hs_g" fbc:charge="0" />
      <species boundaryCondition="false" compartment="g" constant="false" hasOnlySubstanceUnits="false" id="M_galfucgalacglcgal14acglcgalgluside_hs_g" name="galfucgalacglcgal14acglcgalgluside_hs_g" fbc:charge="0" />
      <species boundaryCondition="false" compartment="g" constant="false" hasOnlySubstanceUnits="false" id="M_galgalfucfucgalacglcgalacglcgal14acglcgalgluside_hs_g" name="galgalfucfucgalacglcgalacglcgal14acglcgalgluside_hs_g" fbc:charge="0" />
      <species boundaryCondition="false" compartment="g" constant="false" hasOnlySubstanceUnits="false" id="M_galgalgalthcrm_hs_g" name="galgalgalthcrm_hs_g" fbc:charge="0" />
      <species boundaryCondition="false" compartment="g" constant="false" hasOnlySubstanceUnits="false" id="M_galgalthcrm_hs_g" name="galgalthcrm_hs_g" fbc:charge="0" />
      <species boundaryCondition="false" compartment="g" constant="false" hasOnlySubstanceUnits="false" id="M_galgbside_hs_g" name="galgbside_hs_g" fbc:charge="0" />
      <species boundaryCondition="false" compartment="g" constant="false" hasOnlySubstanceUnits="false" id="M_galgluside_hs_g" name="galgluside_hs_g" fbc:charge="0" />
      <species boundaryCondition="false" compartment="g" constant="false" hasOnlySubstanceUnits="false" id="M_galside_hs_g" name="galside_hs_g" fbc:charge="0" />
      <species boundaryCondition="false" compartment="g" constant="false" hasOnlySubstanceUnits="false" id="M_galthcrm_hs_g" name="galthcrm_hs_g" fbc:charge="0" />
      <species boundaryCondition="false" compartment="g" constant="false" hasOnlySubstanceUnits="false" id="M_gbside_hs_g" name="gbside_hs_g" fbc:charge="0" />
      <species boundaryCondition="false" compartment="g" constant="false" hasOnlySubstanceUnits="false" id="M_gd1a_hs_g" name="gd1a_hs_g" fbc:charge="0" />
      <species boundaryCondition="false" compartment="g" constant="false" hasOnlySubstanceUnits="false" id="M_gd1alpha_hs_g" name="gd1alpha_hs_g" fbc:charge="0" />
      <species boundaryCondition="false" compartment="g" constant="false" hasOnlySubstanceUnits="false" id="M_gd1b2_hs_g" name="gd1b2_hs_g" fbc:charge="0" />
      <species boundaryCondition="false" compartment="g" constant="false" hasOnlySubstanceUnits="false" id="M_gd1b_hs_g" name="gd1b_hs_g" fbc:charge="0" />
      <species boundaryCondition="false" compartment="g" constant="false" hasOnlySubstanceUnits="false" id="M_gd1c_hs_g" name="gd1c_hs_g" fbc:charge="0" />
      <species boundaryCondition="false" compartment="g" constant="false" hasOnlySubstanceUnits="false" id="M_gd2_hs_g" name="gd2_hs_g" fbc:charge="0" />
      <species boundaryCondition="false" compartment="g" constant="false" hasOnlySubstanceUnits="false" id="M_gd3_hs_g" name="gd3_hs_g" fbc:charge="0" />
      <species boundaryCondition="false" compartment="g" constant="false" hasOnlySubstanceUnits="false" id="M_gdp_g" name="gdp_g" fbc:charge="0" />
      <species boundaryCondition="false" compartment="g" constant="false" hasOnlySubstanceUnits="false" id="M_gdpfuc_g" name="gdpfuc_g" fbc:charge="0" />
      <species boundaryCondition="false" compartment="g" constant="false" hasOnlySubstanceUnits="false" id="M_glc__D_g" name="glc__D_g" fbc:charge="0" />
      <species boundaryCondition="false" compartment="g" constant="false" hasOnlySubstanceUnits="false" id="M_glc1man_g" name="glc1man_g" fbc:charge="0" />
      <species boundaryCondition="false" compartment="g" constant="false" hasOnlySubstanceUnits="false" id="M_glc2man_g" name="glc2man_g" fbc:charge="0" />
      <species boundaryCondition="false" compartment="g" constant="false" hasOnlySubstanceUnits="false" id="M_glc3man_g" name="glc3man_g" fbc:charge="0" />
      <species boundaryCondition="false" compartment="g" constant="false" hasOnlySubstanceUnits="false" id="M_gluside_hs_g" name="gluside_hs_g" fbc:charge="0" />
      <species boundaryCondition="false" compartment="g" constant="false" hasOnlySubstanceUnits="false" id="M_gm1_hs_g" name="gm1_hs_g" fbc:charge="0" />
      <species boundaryCondition="false" compartment="g" constant="false" hasOnlySubstanceUnits="false" id="M_gm1a_hs_g" name="gm1a_hs_g" fbc:charge="0" />
      <species boundaryCondition="false" compartment="g" constant="false" hasOnlySubstanceUnits="false" id="M_gm1b_hs_g" name="gm1b_hs_g" fbc:charge="0" />
      <species boundaryCondition="false" compartment="g" constant="false" hasOnlySubstanceUnits="false" id="M_gm2_hs_g" name="gm2_hs_g" fbc:charge="0" />
      <species boundaryCondition="false" compartment="g" constant="false" hasOnlySubstanceUnits="false" id="M_gm2a_hs_g" name="gm2a_hs_g" fbc:charge="0" />
      <species boundaryCondition="false" compartment="g" constant="false" hasOnlySubstanceUnits="false" id="M_gm3_hs_g" name="gm3_hs_g" fbc:charge="0" />
      <species boundaryCondition="false" compartment="g" constant="false" hasOnlySubstanceUnits="false" id="M_gmp_g" name="gmp_g" fbc:charge="0" />
      <species boundaryCondition="false" compartment="g" constant="false" hasOnlySubstanceUnits="false" id="M_gncore1_g" name="gncore1_g" fbc:charge="0" />
      <species boundaryCondition="false" compartment="g" constant="false" hasOnlySubstanceUnits="false" id="M_gncore2_g" name="gncore2_g" fbc:charge="0" />
      <species boundaryCondition="false" compartment="g" constant="false" hasOnlySubstanceUnits="false" id="M_gp1c_hs_g" name="gp1c_hs_g" fbc:charge="0" />
      <species boundaryCondition="false" compartment="g" constant="false" hasOnlySubstanceUnits="false" id="M_gp1calpha_hs_g" name="gp1calpha_hs_g" fbc:charge="0" />
      <species boundaryCondition="false" compartment="g" constant="false" hasOnlySubstanceUnits="false" id="M_gq1b_hs_g" name="gq1b_hs_g" fbc:charge="0" />
      <species boundaryCondition="false" compartment="g" constant="false" hasOnlySubstanceUnits="false" id="M_gq1balpha_hs_g" name="gq1balpha_hs_g" fbc:charge="0" />
      <species boundaryCondition="false" compartment="g" constant="false" hasOnlySubstanceUnits="false" id="M_gq1c_hs_g" name="gq1c_hs_g" fbc:charge="0" />
      <species boundaryCondition="false" compartment="g" constant="false" hasOnlySubstanceUnits="false" id="M_gt1a_hs_g" name="gt1a_hs_g" fbc:charge="0" />
      <species boundaryCondition="false" compartment="g" constant="false" hasOnlySubstanceUnits="false" id="M_gt1alpha_hs_g" name="gt1alpha_hs_g" fbc:charge="0" />
      <species boundaryCondition="false" compartment="g" constant="false" hasOnlySubstanceUnits="false" id="M_gt1b_hs_g" name="gt1b_hs_g" fbc:charge="0" />
      <species boundaryCondition="false" compartment="g" constant="false" hasOnlySubstanceUnits="false" id="M_gt1c_hs_g" name="gt1c_hs_g" fbc:charge="0" />
      <species boundaryCondition="false" compartment="g" constant="false" hasOnlySubstanceUnits="false" id="M_gt2_hs_g" name="gt2_hs_g" fbc:charge="0" />
      <species boundaryCondition="false" compartment="g" constant="false" hasOnlySubstanceUnits="false" id="M_gt3_hs_g" name="gt3_hs_g" fbc:charge="0" />
      <species boundaryCondition="false" compartment="g" constant="false" hasOnlySubstanceUnits="false" id="M_h_g" name="h_g" fbc:charge="0" />
      <species boundaryCondition="false" compartment="g" constant="false" hasOnlySubstanceUnits="false" id="M_h2o_g" name="h2o_g" fbc:charge="0" />
      <species boundaryCondition="false" compartment="g" constant="false" hasOnlySubstanceUnits="false" id="M_hs_pre1_g" name="hs_pre1_g" fbc:charge="0" />
      <species boundaryCondition="false" compartment="g" constant="false" hasOnlySubstanceUnits="false" id="M_hs_pre10_g" name="hs_pre10_g" fbc:charge="0" />
      <species boundaryCondition="false" compartment="g" constant="false" hasOnlySubstanceUnits="false" id="M_hs_pre11_g" name="hs_pre11_g" fbc:charge="0" />
      <species boundaryCondition="false" compartment="g" constant="false" hasOnlySubstanceUnits="false" id="M_hs_pre12_g" name="hs_pre12_g" fbc:charge="0" />
      <species boundaryCondition="false" compartment="g" constant="false" hasOnlySubstanceUnits="false" id="M_hs_pre13_g" name="hs_pre13_g" fbc:charge="0" />
      <species boundaryCondition="false" compartment="g" constant="false" hasOnlySubstanceUnits="false" id="M_hs_pre14_g" name="hs_pre14_g" fbc:charge="0" />
      <species boundaryCondition="false" compartment="g" constant="false" hasOnlySubstanceUnits="false" id="M_hs_pre15_g" name="hs_pre15_g" fbc:charge="0" />
      <species boundaryCondition="false" compartment="g" constant="false" hasOnlySubstanceUnits="false" id="M_hs_pre2_g" name="hs_pre2_g" fbc:charge="0" />
      <species boundaryCondition="false" compartment="g" constant="false" hasOnlySubstanceUnits="false" id="M_hs_pre3_g" name="hs_pre3_g" fbc:charge="0" />
      <species boundaryCondition="false" compartment="g" constant="false" hasOnlySubstanceUnits="false" id="M_hs_pre4_g" name="hs_pre4_g" fbc:charge="0" />
      <species boundaryCondition="false" compartment="g" constant="false" hasOnlySubstanceUnits="false" id="M_hs_pre5_g" name="hs_pre5_g" fbc:charge="0" />
      <species boundaryCondition="false" compartment="g" constant="false" hasOnlySubstanceUnits="false" id="M_hs_pre6_g" name="hs_pre6_g" fbc:charge="0" />
      <species boundaryCondition="false" compartment="g" constant="false" hasOnlySubstanceUnits="false" id="M_hs_pre7_g" name="hs_pre7_g" fbc:charge="0" />
      <species boundaryCondition="false" compartment="g" constant="false" hasOnlySubstanceUnits="false" id="M_hs_pre8_g" name="hs_pre8_g" fbc:charge="0" />
      <species boundaryCondition="false" compartment="g" constant="false" hasOnlySubstanceUnits="false" id="M_hs_pre9_g" name="hs_pre9_g" fbc:charge="0" />
      <species boundaryCondition="false" compartment="g" constant="false" hasOnlySubstanceUnits="false" id="M_hspg_g" name="hspg_g" fbc:charge="0" />
      <species boundaryCondition="false" compartment="g" constant="false" hasOnlySubstanceUnits="false" id="M_k_g" name="k_g" fbc:charge="0" />
      <species boundaryCondition="false" compartment="g" constant="false" hasOnlySubstanceUnits="false" id="M_ksi_g" name="ksi_g" fbc:charge="0" />
      <species boundaryCondition="false" compartment="g" constant="false" hasOnlySubstanceUnits="false" id="M_ksi_pre1_g" name="ksi_pre1_g" fbc:charge="0" />
      <species boundaryCondition="false" compartment="g" constant="false" hasOnlySubstanceUnits="false" id="M_ksi_pre10_g" name="ksi_pre10_g" fbc:charge="0" />
      <species boundaryCondition="false" compartment="g" constant="false" hasOnlySubstanceUnits="false" id="M_ksi_pre11_g" name="ksi_pre11_g" fbc:charge="0" />
      <species boundaryCondition="false" compartment="g" constant="false" hasOnlySubstanceUnits="false" id="M_ksi_pre12_g" name="ksi_pre12_g" fbc:charge="0" />
      <species boundaryCondition="false" compartment="g" constant="false" hasOnlySubstanceUnits="false" id="M_ksi_pre13_g" name="ksi_pre13_g" fbc:charge="0" />
      <species boundaryCondition="false" compartment="g" constant="false" hasOnlySubstanceUnits="false" id="M_ksi_pre14_g" name="ksi_pre14_g" fbc:charge="0" />
      <species boundaryCondition="false" compartment="g" constant="false" hasOnlySubstanceUnits="false" id="M_ksi_pre15_g" name="ksi_pre15_g" fbc:charge="0" />
      <species boundaryCondition="false" compartment="g" constant="false" hasOnlySubstanceUnits="false" id="M_ksi_pre16_g" name="ksi_pre16_g" fbc:charge="0" />
      <species boundaryCondition="false" compartment="g" constant="false" hasOnlySubstanceUnits="false" id="M_ksi_pre17_g" name="ksi_pre17_g" fbc:charge="0" />
      <species boundaryCondition="false" compartment="g" constant="false" hasOnlySubstanceUnits="false" id="M_ksi_pre18_g" name="ksi_pre18_g" fbc:charge="0" />
      <species boundaryCondition="false" compartment="g" constant="false" hasOnlySubstanceUnits="false" id="M_ksi_pre19_g" name="ksi_pre19_g" fbc:charge="0" />
      <species boundaryCondition="false" compartment="g" constant="false" hasOnlySubstanceUnits="false" id="M_ksi_pre2_g" name="ksi_pre2_g" fbc:charge="0" />
      <species boundaryCondition="false" compartment="g" constant="false" hasOnlySubstanceUnits="false" id="M_ksi_pre20_g" name="ksi_pre20_g" fbc:charge="0" />
      <species boundaryCondition="false" compartment="g" constant="false" hasOnlySubstanceUnits="false" id="M_ksi_pre21_g" name="ksi_pre21_g" fbc:charge="0" />
      <species boundaryCondition="false" compartment="g" constant="false" hasOnlySubstanceUnits="false" id="M_ksi_pre22_g" name="ksi_pre22_g" fbc:charge="0" />
      <species boundaryCondition="false" compartment="g" constant="false" hasOnlySubstanceUnits="false" id="M_ksi_pre23_g" name="ksi_pre23_g" fbc:charge="0" />
      <species boundaryCondition="false" compartment="g" constant="false" hasOnlySubstanceUnits="false" id="M_ksi_pre24_g" name="ksi_pre24_g" fbc:charge="0" />
      <species boundaryCondition="false" compartment="g" constant="false" hasOnlySubstanceUnits="false" id="M_ksi_pre25_g" name="ksi_pre25_g" fbc:charge="0" />
      <species boundaryCondition="false" compartment="g" constant="false" hasOnlySubstanceUnits="false" id="M_ksi_pre26_g" name="ksi_pre26_g" fbc:charge="0" />
      <species boundaryCondition="false" compartment="g" constant="false" hasOnlySubstanceUnits="false" id="M_ksi_pre27_g" name="ksi_pre27_g" fbc:charge="0" />
      <species boundaryCondition="false" compartment="g" constant="false" hasOnlySubstanceUnits="false" id="M_ksi_pre28_g" name="ksi_pre28_g" fbc:charge="0" />
      <species boundaryCondition="false" compartment="g" constant="false" hasOnlySubstanceUnits="false" id="M_ksi_pre29_g" name="ksi_pre29_g" fbc:charge="0" />
      <species boundaryCondition="false" compartment="g" constant="false" hasOnlySubstanceUnits="false" id="M_ksi_pre3_g" name="ksi_pre3_g" fbc:charge="0" />
      <species boundaryCondition="false" compartment="g" constant="false" hasOnlySubstanceUnits="false" id="M_ksi_pre30_g" name="ksi_pre30_g" fbc:charge="0" />
      <species boundaryCondition="false" compartment="g" constant="false" hasOnlySubstanceUnits="false" id="M_ksi_pre31_g" name="ksi_pre31_g" fbc:charge="0" />
      <species boundaryCondition="false" compartment="g" constant="false" hasOnlySubstanceUnits="false" id="M_ksi_pre32_g" name="ksi_pre32_g" fbc:charge="0" />
      <species boundaryCondition="false" compartment="g" constant="false" hasOnlySubstanceUnits="false" id="M_ksi_pre33_g" name="ksi_pre33_g" fbc:charge="0" />
      <species boundaryCondition="false" compartment="g" constant="false" hasOnlySubstanceUnits="false" id="M_ksi_pre34_g" name="ksi_pre34_g" fbc:charge="0" />
      <species boundaryCondition="false" compartment="g" constant="false" hasOnlySubstanceUnits="false" id="M_ksi_pre35_g" name="ksi_pre35_g" fbc:charge="0" />
      <species boundaryCondition="false" compartment="g" constant="false" hasOnlySubstanceUnits="false" id="M_ksi_pre36_g" name="ksi_pre36_g" fbc:charge="0" />
      <species boundaryCondition="false" compartment="g" constant="false" hasOnlySubstanceUnits="false" id="M_ksi_pre4_g" name="ksi_pre4_g" fbc:charge="0" />
      <species boundaryCondition="false" compartment="g" constant="false" hasOnlySubstanceUnits="false" id="M_ksi_pre5_g" name="ksi_pre5_g" fbc:charge="0" />
      <species boundaryCondition="false" compartment="g" constant="false" hasOnlySubstanceUnits="false" id="M_ksi_pre6_g" name="ksi_pre6_g" fbc:charge="0" />
      <species boundaryCondition="false" compartment="g" constant="false" hasOnlySubstanceUnits="false" id="M_ksi_pre7_g" name="ksi_pre7_g" fbc:charge="0" />
      <species boundaryCondition="false" compartment="g" constant="false" hasOnlySubstanceUnits="false" id="M_ksi_pre8_g" name="ksi_pre8_g" fbc:charge="0" />
      <species boundaryCondition="false" compartment="g" constant="false" hasOnlySubstanceUnits="false" id="M_ksi_pre9_g" name="ksi_pre9_g" fbc:charge="0" />
      <species boundaryCondition="false" compartment="g" constant="false" hasOnlySubstanceUnits="false" id="M_ksii_core2_g" name="ksii_core2_g" fbc:charge="0" />
      <species boundaryCondition="false" compartment="g" constant="false" hasOnlySubstanceUnits="false" id="M_ksii_core2_pre1_g" name="ksii_core2_pre1_g" fbc:charge="0" />
      <species boundaryCondition="false" compartment="g" constant="false" hasOnlySubstanceUnits="false" id="M_ksii_core2_pre10_g" name="ksii_core2_pre10_g" fbc:charge="0" />
      <species boundaryCondition="false" compartment="g" constant="false" hasOnlySubstanceUnits="false" id="M_ksii_core2_pre2_g" name="ksii_core2_pre2_g" fbc:charge="0" />
      <species boundaryCondition="false" compartment="g" constant="false" hasOnlySubstanceUnits="false" id="M_ksii_core2_pre3_g" name="ksii_core2_pre3_g" fbc:charge="0" />
      <species boundaryCondition="false" compartment="g" constant="false" hasOnlySubstanceUnits="false" id="M_ksii_core2_pre4_g" name="ksii_core2_pre4_g" fbc:charge="0" />
      <species boundaryCondition="false" compartment="g" constant="false" hasOnlySubstanceUnits="false" id="M_ksii_core2_pre5_g" name="ksii_core2_pre5_g" fbc:charge="0" />
      <species boundaryCondition="false" compartment="g" constant="false" hasOnlySubstanceUnits="false" id="M_ksii_core2_pre6_g" name="ksii_core2_pre6_g" fbc:charge="0" />
      <species boundaryCondition="false" compartment="g" constant="false" hasOnlySubstanceUnits="false" id="M_ksii_core2_pre7_g" name="ksii_core2_pre7_g" fbc:charge="0" />
      <species boundaryCondition="false" compartment="g" constant="false" hasOnlySubstanceUnits="false" id="M_ksii_core2_pre8_g" name="ksii_core2_pre8_g" fbc:charge="0" />
      <species boundaryCondition="false" compartment="g" constant="false" hasOnlySubstanceUnits="false" id="M_ksii_core2_pre9_g" name="ksii_core2_pre9_g" fbc:charge="0" />
      <species boundaryCondition="false" compartment="g" constant="false" hasOnlySubstanceUnits="false" id="M_ksii_core4_g" name="ksii_core4_g" fbc:charge="0" />
      <species boundaryCondition="false" compartment="g" constant="false" hasOnlySubstanceUnits="false" id="M_ksii_core4_pre1_g" name="ksii_core4_pre1_g" fbc:charge="0" />
      <species boundaryCondition="false" compartment="g" constant="false" hasOnlySubstanceUnits="false" id="M_ksii_core4_pre10_g" name="ksii_core4_pre10_g" fbc:charge="0" />
      <species boundaryCondition="false" compartment="g" constant="false" hasOnlySubstanceUnits="false" id="M_ksii_core4_pre2_g" name="ksii_core4_pre2_g" fbc:charge="0" />
      <species boundaryCondition="false" compartment="g" constant="false" hasOnlySubstanceUnits="false" id="M_ksii_core4_pre3_g" name="ksii_core4_pre3_g" fbc:charge="0" />
      <species boundaryCondition="false" compartment="g" constant="false" hasOnlySubstanceUnits="false" id="M_ksii_core4_pre4_g" name="ksii_core4_pre4_g" fbc:charge="0" />
      <species boundaryCondition="false" compartment="g" constant="false" hasOnlySubstanceUnits="false" id="M_ksii_core4_pre5_g" name="ksii_core4_pre5_g" fbc:charge="0" />
      <species boundaryCondition="false" compartment="g" constant="false" hasOnlySubstanceUnits="false" id="M_ksii_core4_pre6_g" name="ksii_core4_pre6_g" fbc:charge="0" />
      <species boundaryCondition="false" compartment="g" constant="false" hasOnlySubstanceUnits="false" id="M_ksii_core4_pre7_g" name="ksii_core4_pre7_g" fbc:charge="0" />
      <species boundaryCondition="false" compartment="g" constant="false" hasOnlySubstanceUnits="false" id="M_ksii_core4_pre8_g" name="ksii_core4_pre8_g" fbc:charge="0" />
      <species boundaryCondition="false" compartment="g" constant="false" hasOnlySubstanceUnits="false" id="M_ksii_core4_pre9_g" name="ksii_core4_pre9_g" fbc:charge="0" />
      <species boundaryCondition="false" compartment="g" constant="false" hasOnlySubstanceUnits="false" id="M_l2fn2m2masn_g" name="l2fn2m2masn_g" fbc:charge="0" />
      <species boundaryCondition="false" compartment="g" constant="false" hasOnlySubstanceUnits="false" id="M_l2xser_g" name="l2xser_g" fbc:charge="0" />
      <species boundaryCondition="false" compartment="g" constant="false" hasOnlySubstanceUnits="false" id="M_lcts_g" name="lcts_g" fbc:charge="0" />
      <species boundaryCondition="false" compartment="g" constant="false" hasOnlySubstanceUnits="false" id="M_lxser_g" name="lxser_g" fbc:charge="0" />
      <species boundaryCondition="false" compartment="g" constant="false" hasOnlySubstanceUnits="false" id="M_m4masn_g" name="m4masn_g" fbc:charge="0" />
      <species boundaryCondition="false" compartment="g" constant="false" hasOnlySubstanceUnits="false" id="M_m5masnB1_g" name="m5masnB1_g" fbc:charge="0" />
      <species boundaryCondition="false" compartment="g" constant="false" hasOnlySubstanceUnits="false" id="M_m5masnB2_g" name="m5masnB2_g" fbc:charge="0" />
      <species boundaryCondition="false" compartment="g" constant="false" hasOnlySubstanceUnits="false" id="M_m5masnC_g" name="m5masnC_g" fbc:charge="0" />
      <species boundaryCondition="false" compartment="g" constant="false" hasOnlySubstanceUnits="false" id="M_m6masnA_g" name="m6masnA_g" fbc:charge="0" />
      <species boundaryCondition="false" compartment="g" constant="false" hasOnlySubstanceUnits="false" id="M_m6masnB1_g" name="m6masnB1_g" fbc:charge="0" />
      <species boundaryCondition="false" compartment="g" constant="false" hasOnlySubstanceUnits="false" id="M_m6masnB2_g" name="m6masnB2_g" fbc:charge="0" />
      <species boundaryCondition="false" compartment="g" constant="false" hasOnlySubstanceUnits="false" id="M_m6masnC_g" name="m6masnC_g" fbc:charge="0" />
      <species boundaryCondition="false" compartment="g" constant="false" hasOnlySubstanceUnits="false" id="M_m7masnA_g" name="m7masnA_g" fbc:charge="0" />
      <species boundaryCondition="false" compartment="g" constant="false" hasOnlySubstanceUnits="false" id="M_m7masnB_g" name="m7masnB_g" fbc:charge="0" />
      <species boundaryCondition="false" compartment="g" constant="false" hasOnlySubstanceUnits="false" id="M_m7masnC_g" name="m7masnC_g" fbc:charge="0" />
      <species boundaryCondition="false" compartment="g" constant="false" hasOnlySubstanceUnits="false" id="M_m8masn_g" name="m8masn_g" fbc:charge="0" />
      <species boundaryCondition="false" compartment="g" constant="false" hasOnlySubstanceUnits="false" id="M_man_g" name="man_g" fbc:charge="0" />
      <species boundaryCondition="false" compartment="g" constant="false" hasOnlySubstanceUnits="false" id="M_n2m2masn_g" name="n2m2masn_g" fbc:charge="0" />
      <species boundaryCondition="false" compartment="g" constant="false" hasOnlySubstanceUnits="false" id="M_n2m2nmasn_g" name="n2m2nmasn_g" fbc:charge="0" />
      <species boundaryCondition="false" compartment="g" constant="false" hasOnlySubstanceUnits="false" id="M_n3m2masn_g" name="n3m2masn_g" fbc:charge="0" />
      <species boundaryCondition="false" compartment="g" constant="false" hasOnlySubstanceUnits="false" id="M_n4m2masn_g" name="n4m2masn_g" fbc:charge="0" />
      <species boundaryCondition="false" compartment="g" constant="false" hasOnlySubstanceUnits="false" id="M_n5m2masn_g" name="n5m2masn_g" fbc:charge="0" />
      <species boundaryCondition="false" compartment="g" constant="false" hasOnlySubstanceUnits="false" id="M_na1_g" name="na1_g" fbc:charge="0" />
      <species boundaryCondition="false" compartment="g" constant="false" hasOnlySubstanceUnits="false" id="M_nm2masn_g" name="nm2masn_g" fbc:charge="0" />
      <species boundaryCondition="false" compartment="g" constant="false" hasOnlySubstanceUnits="false" id="M_nm4masn_g" name="nm4masn_g" fbc:charge="0" />
      <species boundaryCondition="false" compartment="g" constant="false" hasOnlySubstanceUnits="false" id="M_oagd3_hs_g" name="oagd3_hs_g" fbc:charge="0" />
      <species boundaryCondition="false" compartment="g" constant="false" hasOnlySubstanceUnits="false" id="M_oagt3_hs_g" name="oagt3_hs_g" fbc:charge="0" />
      <species boundaryCondition="false" compartment="g" constant="false" hasOnlySubstanceUnits="false" id="M_pa_hs_g" name="pa_hs_g" fbc:charge="0" />
      <species boundaryCondition="false" compartment="g" constant="false" hasOnlySubstanceUnits="false" id="M_pap_g" name="pap_g" fbc:charge="0" />
      <species boundaryCondition="false" compartment="g" constant="false" hasOnlySubstanceUnits="false" id="M_paps_g" name="paps_g" fbc:charge="0" />
      <species boundaryCondition="false" compartment="g" constant="false" hasOnlySubstanceUnits="false" id="M_pchol_hs_g" name="pchol_hs_g" fbc:charge="0" />
      <species boundaryCondition="false" compartment="g" constant="false" hasOnlySubstanceUnits="false" id="M_pe_hs_g" name="pe_hs_g" fbc:charge="0" />
      <species boundaryCondition="false" compartment="g" constant="false" hasOnlySubstanceUnits="false" id="M_pi_g" name="pi_g" fbc:charge="0" />
      <species boundaryCondition="false" compartment="g" constant="false" hasOnlySubstanceUnits="false" id="M_ps_hs_g" name="ps_hs_g" fbc:charge="0" />
      <species boundaryCondition="false" compartment="g" constant="false" hasOnlySubstanceUnits="false" id="M_s2l2fn2m2masn_g" name="s2l2fn2m2masn_g" fbc:charge="0" />
      <species boundaryCondition="false" compartment="g" constant="false" hasOnlySubstanceUnits="false" id="M_sT_antigen_g" name="sT_antigen_g" fbc:charge="0" />
      <species boundaryCondition="false" compartment="g" constant="false" hasOnlySubstanceUnits="false" id="M_sTn_antigen_g" name="sTn_antigen_g" fbc:charge="0" />
      <species boundaryCondition="false" compartment="g" constant="false" hasOnlySubstanceUnits="false" id="M_sgalside_hs_g" name="sgalside_hs_g" fbc:charge="0" />
      <species boundaryCondition="false" compartment="g" constant="false" hasOnlySubstanceUnits="false" id="M_sphmyln_hs_g" name="sphmyln_hs_g" fbc:charge="0" />
      <species boundaryCondition="false" compartment="g" constant="false" hasOnlySubstanceUnits="false" id="M_thcrm_hs_g" name="thcrm_hs_g" fbc:charge="0" />
      <species boundaryCondition="false" compartment="g" constant="false" hasOnlySubstanceUnits="false" id="M_uacgam_g" name="uacgam_g" fbc:charge="0" />
      <species boundaryCondition="false" compartment="g" constant="false" hasOnlySubstanceUnits="false" id="M_udp_g" name="udp_g" fbc:charge="0" />
      <species boundaryCondition="false" compartment="g" constant="false" hasOnlySubstanceUnits="false" id="M_udpacgal_g" name="udpacgal_g" fbc:charge="0" />
      <species boundaryCondition="false" compartment="g" constant="false" hasOnlySubstanceUnits="false" id="M_udpg_g" name="udpg_g" fbc:charge="0" />
      <species boundaryCondition="false" compartment="g" constant="false" hasOnlySubstanceUnits="false" id="M_udpgal_g" name="udpgal_g" fbc:charge="0" />
      <species boundaryCondition="false" compartment="g" constant="false" hasOnlySubstanceUnits="false" id="M_udpglcur_g" name="udpglcur_g" fbc:charge="0" />
      <species boundaryCondition="false" compartment="g" constant="false" hasOnlySubstanceUnits="false" id="M_udpxyl_g" name="udpxyl_g" fbc:charge="0" />
      <species boundaryCondition="false" compartment="g" constant="false" hasOnlySubstanceUnits="false" id="M_ump_g" name="ump_g" fbc:charge="0" />
      <species boundaryCondition="false" compartment="g" constant="false" hasOnlySubstanceUnits="false" id="M_xser_g" name="xser_g" fbc:charge="0" />
      <species boundaryCondition="false" compartment="l" constant="false" hasOnlySubstanceUnits="false" id="M_10fthf_l" name="10fthf_l" fbc:charge="0" />
      <species boundaryCondition="false" compartment="l" constant="false" hasOnlySubstanceUnits="false" id="M_10fthf5glu_l" name="10fthf5glu_l" fbc:charge="0" />
      <species boundaryCondition="false" compartment="l" constant="false" hasOnlySubstanceUnits="false" id="M_10fthf6glu_l" name="10fthf6glu_l" fbc:charge="0" />
      <species boundaryCondition="false" compartment="l" constant="false" hasOnlySubstanceUnits="false" id="M_10fthf7glu_l" name="10fthf7glu_l" fbc:charge="0" />
      <species boundaryCondition="false" compartment="l" constant="false" hasOnlySubstanceUnits="false" id="M_3amp_l" name="3amp_l" fbc:charge="0" />
      <species boundaryCondition="false" compartment="l" constant="false" hasOnlySubstanceUnits="false" id="M_4abut_l" name="4abut_l" fbc:charge="0" />
      <species boundaryCondition="false" compartment="l" constant="false" hasOnlySubstanceUnits="false" id="M_5dhf_l" name="5dhf_l" fbc:charge="0" />
      <species boundaryCondition="false" compartment="l" constant="false" hasOnlySubstanceUnits="false" id="M_5thf_l" name="5thf_l" fbc:charge="0" />
      <species boundaryCondition="false" compartment="l" constant="false" hasOnlySubstanceUnits="false" id="M_6dhf_l" name="6dhf_l" fbc:charge="0" />
      <species boundaryCondition="false" compartment="l" constant="false" hasOnlySubstanceUnits="false" id="M_6thf_l" name="6thf_l" fbc:charge="0" />
      <species boundaryCondition="false" compartment="l" constant="false" hasOnlySubstanceUnits="false" id="M_7dhf_l" name="7dhf_l" fbc:charge="0" />
      <species boundaryCondition="false" compartment="l" constant="false" hasOnlySubstanceUnits="false" id="M_7thf_l" name="7thf_l" fbc:charge="0" />
      <species boundaryCondition="false" compartment="l" constant="false" hasOnlySubstanceUnits="false" id="M_Asn__X__Ser_FSLASH_Thr_l" name="Asn__X__Ser_FSLASH_Thr_l" fbc:charge="0" />
      <species boundaryCondition="false" compartment="l" constant="false" hasOnlySubstanceUnits="false" id="M_Rtotal_l" name="Rtotal_l" fbc:charge="0" />
      <species boundaryCondition="false" compartment="l" constant="false" hasOnlySubstanceUnits="false" id="M_Ser__Gly_FSLASH_Ala__X__Gly_l" name="Ser__Gly_FSLASH_Ala__X__Gly_l" fbc:charge="0" />
      <species boundaryCondition="false" compartment="l" constant="false" hasOnlySubstanceUnits="false" id="M_Ser_FSLASH_Thr_l" name="Ser_FSLASH_Thr_l" fbc:charge="0" />
      <species boundaryCondition="false" compartment="l" constant="false" hasOnlySubstanceUnits="false" id="M_Tn_antigen_l" name="Tn_antigen_l" fbc:charge="0" />
      <species boundaryCondition="false" compartment="l" constant="false" hasOnlySubstanceUnits="false" id="M_acgagbside_hs_l" name="acgagbside_hs_l" fbc:charge="0" />
      <species boundaryCondition="false" compartment="l" constant="false" hasOnlySubstanceUnits="false" id="M_acgal_l" name="acgal_l" fbc:charge="0" />
      <species boundaryCondition="false" compartment="l" constant="false" hasOnlySubstanceUnits="false" id="M_acgam_l" name="acgam_l" fbc:charge="0" />
      <species boundaryCondition="false" compartment="l" constant="false" hasOnlySubstanceUnits="false" id="M_acgbgbside_hs_l" name="acgbgbside_hs_l" fbc:charge="0" />
      <species boundaryCondition="false" compartment="l" constant="false" hasOnlySubstanceUnits="false" id="M_acnam_l" name="acnam_l" fbc:charge="0" />
      <species boundaryCondition="false" compartment="l" constant="false" hasOnlySubstanceUnits="false" id="M_ade_l" name="ade_l" fbc:charge="0" />
      <species boundaryCondition="false" compartment="l" constant="false" hasOnlySubstanceUnits="false" id="M_adn_l" name="adn_l" fbc:charge="0" />
      <species boundaryCondition="false" compartment="l" constant="false" hasOnlySubstanceUnits="false" id="M_ala__D_l" name="ala__D_l" fbc:charge="0" />
      <species boundaryCondition="false" compartment="l" constant="false" hasOnlySubstanceUnits="false" id="M_ala__L_l" name="ala__L_l" fbc:charge="0" />
      <species boundaryCondition="false" compartment="l" constant="false" hasOnlySubstanceUnits="false" id="M_amp_l" name="amp_l" fbc:charge="0" />
      <species boundaryCondition="false" compartment="l" constant="false" hasOnlySubstanceUnits="false" id="M_cholp_l" name="cholp_l" fbc:charge="0" />
      <species boundaryCondition="false" compartment="l" constant="false" hasOnlySubstanceUnits="false" id="M_chsterol_l" name="chsterol_l" fbc:charge="0" />
      <species boundaryCondition="false" compartment="l" constant="false" hasOnlySubstanceUnits="false" id="M_cmp_l" name="cmp_l" fbc:charge="0" />
      <species boundaryCondition="false" compartment="l" constant="false" hasOnlySubstanceUnits="false" id="M_coa_l" name="coa_l" fbc:charge="0" />
      <species boundaryCondition="false" compartment="l" constant="false" hasOnlySubstanceUnits="false" id="M_core6_l" name="core6_l" fbc:charge="0" />
      <species boundaryCondition="false" compartment="l" constant="false" hasOnlySubstanceUnits="false" id="M_crm_hs_l" name="crm_hs_l" fbc:charge="0" />
      <species boundaryCondition="false" compartment="l" constant="false" hasOnlySubstanceUnits="false" id="M_cs_a_l" name="cs_a_l" fbc:charge="0" />
      <species boundaryCondition="false" compartment="l" constant="false" hasOnlySubstanceUnits="false" id="M_cs_a_deg1_l" name="cs_a_deg1_l" fbc:charge="0" />
      <species boundaryCondition="false" compartment="l" constant="false" hasOnlySubstanceUnits="false" id="M_cs_a_deg2_l" name="cs_a_deg2_l" fbc:charge="0" />
      <species boundaryCondition="false" compartment="l" constant="false" hasOnlySubstanceUnits="false" id="M_cs_a_deg3_l" name="cs_a_deg3_l" fbc:charge="0" />
      <species boundaryCondition="false" compartment="l" constant="false" hasOnlySubstanceUnits="false" id="M_cs_a_deg4_l" name="cs_a_deg4_l" fbc:charge="0" />
      <species boundaryCondition="false" compartment="l" constant="false" hasOnlySubstanceUnits="false" id="M_cs_a_deg5_l" name="cs_a_deg5_l" fbc:charge="0" />
      <species boundaryCondition="false" compartment="l" constant="false" hasOnlySubstanceUnits="false" id="M_cs_b_l" name="cs_b_l" fbc:charge="0" />
      <species boundaryCondition="false" compartment="l" constant="false" hasOnlySubstanceUnits="false" id="M_cs_b_deg1_l" name="cs_b_deg1_l" fbc:charge="0" />
      <species boundaryCondition="false" compartment="l" constant="false" hasOnlySubstanceUnits="false" id="M_cs_b_deg2_l" name="cs_b_deg2_l" fbc:charge="0" />
      <species boundaryCondition="false" compartment="l" constant="false" hasOnlySubstanceUnits="false" id="M_cs_b_deg3_l" name="cs_b_deg3_l" fbc:charge="0" />
      <species boundaryCondition="false" compartment="l" constant="false" hasOnlySubstanceUnits="false" id="M_cs_c_l" name="cs_c_l" fbc:charge="0" />
      <species boundaryCondition="false" compartment="l" constant="false" hasOnlySubstanceUnits="false" id="M_cs_c_deg1_l" name="cs_c_deg1_l" fbc:charge="0" />
      <species boundaryCondition="false" compartment="l" constant="false" hasOnlySubstanceUnits="false" id="M_cs_c_deg2_l" name="cs_c_deg2_l" fbc:charge="0" />
      <species boundaryCondition="false" compartment="l" constant="false" hasOnlySubstanceUnits="false" id="M_cs_c_deg3_l" name="cs_c_deg3_l" fbc:charge="0" />
      <species boundaryCondition="false" compartment="l" constant="false" hasOnlySubstanceUnits="false" id="M_cs_c_deg4_l" name="cs_c_deg4_l" fbc:charge="0" />
      <species boundaryCondition="false" compartment="l" constant="false" hasOnlySubstanceUnits="false" id="M_cs_c_deg5_l" name="cs_c_deg5_l" fbc:charge="0" />
      <species boundaryCondition="false" compartment="l" constant="false" hasOnlySubstanceUnits="false" id="M_cs_d_l" name="cs_d_l" fbc:charge="0" />
      <species boundaryCondition="false" compartment="l" constant="false" hasOnlySubstanceUnits="false" id="M_cs_d_deg1_l" name="cs_d_deg1_l" fbc:charge="0" />
      <species boundaryCondition="false" compartment="l" constant="false" hasOnlySubstanceUnits="false" id="M_cs_d_deg2_l" name="cs_d_deg2_l" fbc:charge="0" />
      <species boundaryCondition="false" compartment="l" constant="false" hasOnlySubstanceUnits="false" id="M_cs_d_deg3_l" name="cs_d_deg3_l" fbc:charge="0" />
      <species boundaryCondition="false" compartment="l" constant="false" hasOnlySubstanceUnits="false" id="M_cs_d_deg4_l" name="cs_d_deg4_l" fbc:charge="0" />
      <species boundaryCondition="false" compartment="l" constant="false" hasOnlySubstanceUnits="false" id="M_cs_d_deg5_l" name="cs_d_deg5_l" fbc:charge="0" />
      <species boundaryCondition="false" compartment="l" constant="false" hasOnlySubstanceUnits="false" id="M_cs_d_deg6_l" name="cs_d_deg6_l" fbc:charge="0" />
      <species boundaryCondition="false" compartment="l" constant="false" hasOnlySubstanceUnits="false" id="M_cs_e_l" name="cs_e_l" fbc:charge="0" />
      <species boundaryCondition="false" compartment="l" constant="false" hasOnlySubstanceUnits="false" id="M_cs_e_deg1_l" name="cs_e_deg1_l" fbc:charge="0" />
      <species boundaryCondition="false" compartment="l" constant="false" hasOnlySubstanceUnits="false" id="M_cs_e_deg2_l" name="cs_e_deg2_l" fbc:charge="0" />
      <species boundaryCondition="false" compartment="l" constant="false" hasOnlySubstanceUnits="false" id="M_cs_e_deg3_l" name="cs_e_deg3_l" fbc:charge="0" />
      <species boundaryCondition="false" compartment="l" constant="false" hasOnlySubstanceUnits="false" id="M_cs_e_deg4_l" name="cs_e_deg4_l" fbc:charge="0" />
      <species boundaryCondition="false" compartment="l" constant="false" hasOnlySubstanceUnits="false" id="M_cs_e_deg5_l" name="cs_e_deg5_l" fbc:charge="0" />
      <species boundaryCondition="false" compartment="l" constant="false" hasOnlySubstanceUnits="false" id="M_cs_e_deg6_l" name="cs_e_deg6_l" fbc:charge="0" />
      <species boundaryCondition="false" compartment="l" constant="false" hasOnlySubstanceUnits="false" id="M_cs_e_deg7_l" name="cs_e_deg7_l" fbc:charge="0" />
      <species boundaryCondition="false" compartment="l" constant="false" hasOnlySubstanceUnits="false" id="M_cspg_a_l" name="cspg_a_l" fbc:charge="0" />
      <species boundaryCondition="false" compartment="l" constant="false" hasOnlySubstanceUnits="false" id="M_cspg_b_l" name="cspg_b_l" fbc:charge="0" />
      <species boundaryCondition="false" compartment="l" constant="false" hasOnlySubstanceUnits="false" id="M_cspg_c_l" name="cspg_c_l" fbc:charge="0" />
      <species boundaryCondition="false" compartment="l" constant="false" hasOnlySubstanceUnits="false" id="M_cspg_d_l" name="cspg_d_l" fbc:charge="0" />
      <species boundaryCondition="false" compartment="l" constant="false" hasOnlySubstanceUnits="false" id="M_cspg_e_l" name="cspg_e_l" fbc:charge="0" />
      <species boundaryCondition="false" compartment="l" constant="false" hasOnlySubstanceUnits="false" id="M_cytd_l" name="cytd_l" fbc:charge="0" />
      <species boundaryCondition="false" compartment="l" constant="false" hasOnlySubstanceUnits="false" id="M_dad__2_l" name="dad__2_l" fbc:charge="0" />
      <species boundaryCondition="false" compartment="l" constant="false" hasOnlySubstanceUnits="false" id="M_damp_l" name="damp_l" fbc:charge="0" />
      <species boundaryCondition="false" compartment="l" constant="false" hasOnlySubstanceUnits="false" id="M_dcmp_l" name="dcmp_l" fbc:charge="0" />
      <species boundaryCondition="false" compartment="l" constant="false" hasOnlySubstanceUnits="false" id="M_dcyt_l" name="dcyt_l" fbc:charge="0" />
      <species boundaryCondition="false" compartment="l" constant="false" hasOnlySubstanceUnits="false" id="M_dgmp_l" name="dgmp_l" fbc:charge="0" />
      <species boundaryCondition="false" compartment="l" constant="false" hasOnlySubstanceUnits="false" id="M_dgsn_l" name="dgsn_l" fbc:charge="0" />
      <species boundaryCondition="false" compartment="l" constant="false" hasOnlySubstanceUnits="false" id="M_dhf_l" name="dhf_l" fbc:charge="0" />
      <species boundaryCondition="false" compartment="l" constant="false" hasOnlySubstanceUnits="false" id="M_digalside_hs_l" name="digalside_hs_l" fbc:charge="0" />
      <species boundaryCondition="false" compartment="l" constant="false" hasOnlySubstanceUnits="false" id="M_dpcoa_l" name="dpcoa_l" fbc:charge="0" />
      <species boundaryCondition="false" compartment="l" constant="false" hasOnlySubstanceUnits="false" id="M_dtmp_l" name="dtmp_l" fbc:charge="0" />
      <species boundaryCondition="false" compartment="l" constant="false" hasOnlySubstanceUnits="false" id="M_f1a_l" name="f1a_l" fbc:charge="0" />
      <species boundaryCondition="false" compartment="l" constant="false" hasOnlySubstanceUnits="false" id="M_fald_l" name="fald_l" fbc:charge="0" />
      <species boundaryCondition="false" compartment="l" constant="false" hasOnlySubstanceUnits="false" id="M_fuc__L_l" name="fuc__L_l" fbc:charge="0" />
      <species boundaryCondition="false" compartment="l" constant="false" hasOnlySubstanceUnits="false" id="M_gal_l" name="gal_l" fbc:charge="0" />
      <species boundaryCondition="false" compartment="l" constant="false" hasOnlySubstanceUnits="false" id="M_galgluside_hs_l" name="galgluside_hs_l" fbc:charge="0" />
      <species boundaryCondition="false" compartment="l" constant="false" hasOnlySubstanceUnits="false" id="M_galside_hs_l" name="galside_hs_l" fbc:charge="0" />
      <species boundaryCondition="false" compartment="l" constant="false" hasOnlySubstanceUnits="false" id="M_gbside_hs_l" name="gbside_hs_l" fbc:charge="0" />
      <species boundaryCondition="false" compartment="l" constant="false" hasOnlySubstanceUnits="false" id="M_glc__D_l" name="glc__D_l" fbc:charge="0" />
      <species boundaryCondition="false" compartment="l" constant="false" hasOnlySubstanceUnits="false" id="M_glcur_l" name="glcur_l" fbc:charge="0" />
      <species boundaryCondition="false" compartment="l" constant="false" hasOnlySubstanceUnits="false" id="M_glu__L_l" name="glu__L_l" fbc:charge="0" />
      <species boundaryCondition="false" compartment="l" constant="false" hasOnlySubstanceUnits="false" id="M_gluside_hs_l" name="gluside_hs_l" fbc:charge="0" />
      <species boundaryCondition="false" compartment="l" constant="false" hasOnlySubstanceUnits="false" id="M_gly_l" name="gly_l" fbc:charge="0" />
      <species boundaryCondition="false" compartment="l" constant="false" hasOnlySubstanceUnits="false" id="M_gmp_l" name="gmp_l" fbc:charge="0" />
      <species boundaryCondition="false" compartment="l" constant="false" hasOnlySubstanceUnits="false" id="M_gsn_l" name="gsn_l" fbc:charge="0" />
      <species boundaryCondition="false" compartment="l" constant="false" hasOnlySubstanceUnits="false" id="M_h_l" name="h_l" fbc:charge="0" />
      <species boundaryCondition="false" compartment="l" constant="false" hasOnlySubstanceUnits="false" id="M_h2o_l" name="h2o_l" fbc:charge="0" />
      <species boundaryCondition="false" compartment="l" constant="false" hasOnlySubstanceUnits="false" id="M_h2o2_l" name="h2o2_l" fbc:charge="0" />
      <species boundaryCondition="false" compartment="l" constant="false" hasOnlySubstanceUnits="false" id="M_ha_l" name="ha_l" fbc:charge="0" />
      <species boundaryCondition="false" compartment="l" constant="false" hasOnlySubstanceUnits="false" id="M_ha_deg1_l" name="ha_deg1_l" fbc:charge="0" />
      <species boundaryCondition="false" compartment="l" constant="false" hasOnlySubstanceUnits="false" id="M_ha_pre1_l" name="ha_pre1_l" fbc:charge="0" />
      <species boundaryCondition="false" compartment="l" constant="false" hasOnlySubstanceUnits="false" id="M_hs_l" name="hs_l" fbc:charge="0" />
      <species boundaryCondition="false" compartment="l" constant="false" hasOnlySubstanceUnits="false" id="M_hs_deg1_l" name="hs_deg1_l" fbc:charge="0" />
      <species boundaryCondition="false" compartment="l" constant="false" hasOnlySubstanceUnits="false" id="M_hs_deg10_l" name="hs_deg10_l" fbc:charge="0" />
      <species boundaryCondition="false" compartment="l" constant="false" hasOnlySubstanceUnits="false" id="M_hs_deg11_l" name="hs_deg11_l" fbc:charge="0" />
      <species boundaryCondition="false" compartment="l" constant="false" hasOnlySubstanceUnits="false" id="M_hs_deg12_l" name="hs_deg12_l" fbc:charge="0" />
      <species boundaryCondition="false" compartment="l" constant="false" hasOnlySubstanceUnits="false" id="M_hs_deg13_l" name="hs_deg13_l" fbc:charge="0" />
      <species boundaryCondition="false" compartment="l" constant="false" hasOnlySubstanceUnits="false" id="M_hs_deg14_l" name="hs_deg14_l" fbc:charge="0" />
      <species boundaryCondition="false" compartment="l" constant="false" hasOnlySubstanceUnits="false" id="M_hs_deg15_l" name="hs_deg15_l" fbc:charge="0" />
      <species boundaryCondition="false" compartment="l" constant="false" hasOnlySubstanceUnits="false" id="M_hs_deg16_l" name="hs_deg16_l" fbc:charge="0" />
      <species boundaryCondition="false" compartment="l" constant="false" hasOnlySubstanceUnits="false" id="M_hs_deg17_l" name="hs_deg17_l" fbc:charge="0" />
      <species boundaryCondition="false" compartment="l" constant="false" hasOnlySubstanceUnits="false" id="M_hs_deg18_l" name="hs_deg18_l" fbc:charge="0" />
      <species boundaryCondition="false" compartment="l" constant="false" hasOnlySubstanceUnits="false" id="M_hs_deg19_l" name="hs_deg19_l" fbc:charge="0" />
      <species boundaryCondition="false" compartment="l" constant="false" hasOnlySubstanceUnits="false" id="M_hs_deg2_l" name="hs_deg2_l" fbc:charge="0" />
      <species boundaryCondition="false" compartment="l" constant="false" hasOnlySubstanceUnits="false" id="M_hs_deg20_l" name="hs_deg20_l" fbc:charge="0" />
      <species boundaryCondition="false" compartment="l" constant="false" hasOnlySubstanceUnits="false" id="M_hs_deg21_l" name="hs_deg21_l" fbc:charge="0" />
      <species boundaryCondition="false" compartment="l" constant="false" hasOnlySubstanceUnits="false" id="M_hs_deg22_l" name="hs_deg22_l" fbc:charge="0" />
      <species boundaryCondition="false" compartment="l" constant="false" hasOnlySubstanceUnits="false" id="M_hs_deg23_l" name="hs_deg23_l" fbc:charge="0" />
      <species boundaryCondition="false" compartment="l" constant="false" hasOnlySubstanceUnits="false" id="M_hs_deg24_l" name="hs_deg24_l" fbc:charge="0" />
      <species boundaryCondition="false" compartment="l" constant="false" hasOnlySubstanceUnits="false" id="M_hs_deg25_l" name="hs_deg25_l" fbc:charge="0" />
      <species boundaryCondition="false" compartment="l" constant="false" hasOnlySubstanceUnits="false" id="M_hs_deg3_l" name="hs_deg3_l" fbc:charge="0" />
      <species boundaryCondition="false" compartment="l" constant="false" hasOnlySubstanceUnits="false" id="M_hs_deg4_l" name="hs_deg4_l" fbc:charge="0" />
      <species boundaryCondition="false" compartment="l" constant="false" hasOnlySubstanceUnits="false" id="M_hs_deg5_l" name="hs_deg5_l" fbc:charge="0" />
      <species boundaryCondition="false" compartment="l" constant="false" hasOnlySubstanceUnits="false" id="M_hs_deg6_l" name="hs_deg6_l" fbc:charge="0" />
      <species boundaryCondition="false" compartment="l" constant="false" hasOnlySubstanceUnits="false" id="M_hs_deg7_l" name="hs_deg7_l" fbc:charge="0" />
      <species boundaryCondition="false" compartment="l" constant="false" hasOnlySubstanceUnits="false" id="M_hs_deg8_l" name="hs_deg8_l" fbc:charge="0" />
      <species boundaryCondition="false" compartment="l" constant="false" hasOnlySubstanceUnits="false" id="M_hs_deg9_l" name="hs_deg9_l" fbc:charge="0" />
      <species boundaryCondition="false" compartment="l" constant="false" hasOnlySubstanceUnits="false" id="M_hspg_l" name="hspg_l" fbc:charge="0" />
      <species boundaryCondition="false" compartment="l" constant="false" hasOnlySubstanceUnits="false" id="M_hxan_l" name="hxan_l" fbc:charge="0" />
      <species boundaryCondition="false" compartment="l" constant="false" hasOnlySubstanceUnits="false" id="M_idour_l" name="idour_l" fbc:charge="0" />
      <species boundaryCondition="false" compartment="l" constant="false" hasOnlySubstanceUnits="false" id="M_ins_l" name="ins_l" fbc:charge="0" />
      <species boundaryCondition="false" compartment="l" constant="false" hasOnlySubstanceUnits="false" id="M_ksi_l" name="ksi_l" fbc:charge="0" />
      <species boundaryCondition="false" compartment="l" constant="false" hasOnlySubstanceUnits="false" id="M_ksi_deg1_l" name="ksi_deg1_l" fbc:charge="0" />
      <species boundaryCondition="false" compartment="l" constant="false" hasOnlySubstanceUnits="false" id="M_ksi_deg10_l" name="ksi_deg10_l" fbc:charge="0" />
      <species boundaryCondition="false" compartment="l" constant="false" hasOnlySubstanceUnits="false" id="M_ksi_deg11_l" name="ksi_deg11_l" fbc:charge="0" />
      <species boundaryCondition="false" compartment="l" constant="false" hasOnlySubstanceUnits="false" id="M_ksi_deg12_l" name="ksi_deg12_l" fbc:charge="0" />
      <species boundaryCondition="false" compartment="l" constant="false" hasOnlySubstanceUnits="false" id="M_ksi_deg13_l" name="ksi_deg13_l" fbc:charge="0" />
      <species boundaryCondition="false" compartment="l" constant="false" hasOnlySubstanceUnits="false" id="M_ksi_deg14_l" name="ksi_deg14_l" fbc:charge="0" />
      <species boundaryCondition="false" compartment="l" constant="false" hasOnlySubstanceUnits="false" id="M_ksi_deg15_l" name="ksi_deg15_l" fbc:charge="0" />
      <species boundaryCondition="false" compartment="l" constant="false" hasOnlySubstanceUnits="false" id="M_ksi_deg16_l" name="ksi_deg16_l" fbc:charge="0" />
      <species boundaryCondition="false" compartment="l" constant="false" hasOnlySubstanceUnits="false" id="M_ksi_deg17_l" name="ksi_deg17_l" fbc:charge="0" />
      <species boundaryCondition="false" compartment="l" constant="false" hasOnlySubstanceUnits="false" id="M_ksi_deg18_l" name="ksi_deg18_l" fbc:charge="0" />
      <species boundaryCondition="false" compartment="l" constant="false" hasOnlySubstanceUnits="false" id="M_ksi_deg19_l" name="ksi_deg19_l" fbc:charge="0" />
      <species boundaryCondition="false" compartment="l" constant="false" hasOnlySubstanceUnits="false" id="M_ksi_deg2_l" name="ksi_deg2_l" fbc:charge="0" />
      <species boundaryCondition="false" compartment="l" constant="false" hasOnlySubstanceUnits="false" id="M_ksi_deg20_l" name="ksi_deg20_l" fbc:charge="0" />
      <species boundaryCondition="false" compartment="l" constant="false" hasOnlySubstanceUnits="false" id="M_ksi_deg21_l" name="ksi_deg21_l" fbc:charge="0" />
      <species boundaryCondition="false" compartment="l" constant="false" hasOnlySubstanceUnits="false" id="M_ksi_deg22_l" name="ksi_deg22_l" fbc:charge="0" />
      <species boundaryCondition="false" compartment="l" constant="false" hasOnlySubstanceUnits="false" id="M_ksi_deg23_l" name="ksi_deg23_l" fbc:charge="0" />
      <species boundaryCondition="false" compartment="l" constant="false" hasOnlySubstanceUnits="false" id="M_ksi_deg24_l" name="ksi_deg24_l" fbc:charge="0" />
      <species boundaryCondition="false" compartment="l" constant="false" hasOnlySubstanceUnits="false" id="M_ksi_deg25_l" name="ksi_deg25_l" fbc:charge="0" />
      <species boundaryCondition="false" compartment="l" constant="false" hasOnlySubstanceUnits="false" id="M_ksi_deg26_l" name="ksi_deg26_l" fbc:charge="0" />
      <species boundaryCondition="false" compartment="l" constant="false" hasOnlySubstanceUnits="false" id="M_ksi_deg27_l" name="ksi_deg27_l" fbc:charge="0" />
      <species boundaryCondition="false" compartment="l" constant="false" hasOnlySubstanceUnits="false" id="M_ksi_deg28_l" name="ksi_deg28_l" fbc:charge="0" />
      <species boundaryCondition="false" compartment="l" constant="false" hasOnlySubstanceUnits="false" id="M_ksi_deg29_l" name="ksi_deg29_l" fbc:charge="0" />
      <species boundaryCondition="false" compartment="l" constant="false" hasOnlySubstanceUnits="false" id="M_ksi_deg3_l" name="ksi_deg3_l" fbc:charge="0" />
      <species boundaryCondition="false" compartment="l" constant="false" hasOnlySubstanceUnits="false" id="M_ksi_deg30_l" name="ksi_deg30_l" fbc:charge="0" />
      <species boundaryCondition="false" compartment="l" constant="false" hasOnlySubstanceUnits="false" id="M_ksi_deg31_l" name="ksi_deg31_l" fbc:charge="0" />
      <species boundaryCondition="false" compartment="l" constant="false" hasOnlySubstanceUnits="false" id="M_ksi_deg32_l" name="ksi_deg32_l" fbc:charge="0" />
      <species boundaryCondition="false" compartment="l" constant="false" hasOnlySubstanceUnits="false" id="M_ksi_deg33_l" name="ksi_deg33_l" fbc:charge="0" />
      <species boundaryCondition="false" compartment="l" constant="false" hasOnlySubstanceUnits="false" id="M_ksi_deg34_l" name="ksi_deg34_l" fbc:charge="0" />
      <species boundaryCondition="false" compartment="l" constant="false" hasOnlySubstanceUnits="false" id="M_ksi_deg35_l" name="ksi_deg35_l" fbc:charge="0" />
      <species boundaryCondition="false" compartment="l" constant="false" hasOnlySubstanceUnits="false" id="M_ksi_deg36_l" name="ksi_deg36_l" fbc:charge="0" />
      <species boundaryCondition="false" compartment="l" constant="false" hasOnlySubstanceUnits="false" id="M_ksi_deg37_l" name="ksi_deg37_l" fbc:charge="0" />
      <species boundaryCondition="false" compartment="l" constant="false" hasOnlySubstanceUnits="false" id="M_ksi_deg38_l" name="ksi_deg38_l" fbc:charge="0" />
      <species boundaryCondition="false" compartment="l" constant="false" hasOnlySubstanceUnits="false" id="M_ksi_deg39_l" name="ksi_deg39_l" fbc:charge="0" />
      <species boundaryCondition="false" compartment="l" constant="false" hasOnlySubstanceUnits="false" id="M_ksi_deg4_l" name="ksi_deg4_l" fbc:charge="0" />
      <species boundaryCondition="false" compartment="l" constant="false" hasOnlySubstanceUnits="false" id="M_ksi_deg40_l" name="ksi_deg40_l" fbc:charge="0" />
      <species boundaryCondition="false" compartment="l" constant="false" hasOnlySubstanceUnits="false" id="M_ksi_deg41_l" name="ksi_deg41_l" fbc:charge="0" />
      <species boundaryCondition="false" compartment="l" constant="false" hasOnlySubstanceUnits="false" id="M_ksi_deg5_l" name="ksi_deg5_l" fbc:charge="0" />
      <species boundaryCondition="false" compartment="l" constant="false" hasOnlySubstanceUnits="false" id="M_ksi_deg6_l" name="ksi_deg6_l" fbc:charge="0" />
      <species boundaryCondition="false" compartment="l" constant="false" hasOnlySubstanceUnits="false" id="M_ksi_deg7_l" name="ksi_deg7_l" fbc:charge="0" />
      <species boundaryCondition="false" compartment="l" constant="false" hasOnlySubstanceUnits="false" id="M_ksi_deg8_l" name="ksi_deg8_l" fbc:charge="0" />
      <species boundaryCondition="false" compartment="l" constant="false" hasOnlySubstanceUnits="false" id="M_ksi_deg9_l" name="ksi_deg9_l" fbc:charge="0" />
      <species boundaryCondition="false" compartment="l" constant="false" hasOnlySubstanceUnits="false" id="M_ksii_core2_l" name="ksii_core2_l" fbc:charge="0" />
      <species boundaryCondition="false" compartment="l" constant="false" hasOnlySubstanceUnits="false" id="M_ksii_core2_deg1_l" name="ksii_core2_deg1_l" fbc:charge="0" />
      <species boundaryCondition="false" compartment="l" constant="false" hasOnlySubstanceUnits="false" id="M_ksii_core2_deg2_l" name="ksii_core2_deg2_l" fbc:charge="0" />
      <species boundaryCondition="false" compartment="l" constant="false" hasOnlySubstanceUnits="false" id="M_ksii_core2_deg3_l" name="ksii_core2_deg3_l" fbc:charge="0" />
      <species boundaryCondition="false" compartment="l" constant="false" hasOnlySubstanceUnits="false" id="M_ksii_core2_deg4_l" name="ksii_core2_deg4_l" fbc:charge="0" />
      <species boundaryCondition="false" compartment="l" constant="false" hasOnlySubstanceUnits="false" id="M_ksii_core2_deg5_l" name="ksii_core2_deg5_l" fbc:charge="0" />
      <species boundaryCondition="false" compartment="l" constant="false" hasOnlySubstanceUnits="false" id="M_ksii_core2_deg6_l" name="ksii_core2_deg6_l" fbc:charge="0" />
      <species boundaryCondition="false" compartment="l" constant="false" hasOnlySubstanceUnits="false" id="M_ksii_core2_deg7_l" name="ksii_core2_deg7_l" fbc:charge="0" />
      <species boundaryCondition="false" compartment="l" constant="false" hasOnlySubstanceUnits="false" id="M_ksii_core2_deg8_l" name="ksii_core2_deg8_l" fbc:charge="0" />
      <species boundaryCondition="false" compartment="l" constant="false" hasOnlySubstanceUnits="false" id="M_ksii_core2_deg9_l" name="ksii_core2_deg9_l" fbc:charge="0" />
      <species boundaryCondition="false" compartment="l" constant="false" hasOnlySubstanceUnits="false" id="M_ksii_core4_l" name="ksii_core4_l" fbc:charge="0" />
      <species boundaryCondition="false" compartment="l" constant="false" hasOnlySubstanceUnits="false" id="M_ksii_core4_deg1_l" name="ksii_core4_deg1_l" fbc:charge="0" />
      <species boundaryCondition="false" compartment="l" constant="false" hasOnlySubstanceUnits="false" id="M_ksii_core4_deg2_l" name="ksii_core4_deg2_l" fbc:charge="0" />
      <species boundaryCondition="false" compartment="l" constant="false" hasOnlySubstanceUnits="false" id="M_ksii_core4_deg3_l" name="ksii_core4_deg3_l" fbc:charge="0" />
      <species boundaryCondition="false" compartment="l" constant="false" hasOnlySubstanceUnits="false" id="M_ksii_core4_deg4_l" name="ksii_core4_deg4_l" fbc:charge="0" />
      <species boundaryCondition="false" compartment="l" constant="false" hasOnlySubstanceUnits="false" id="M_l2n2m2mn_l" name="l2n2m2mn_l" fbc:charge="0" />
      <species boundaryCondition="false" compartment="l" constant="false" hasOnlySubstanceUnits="false" id="M_lcts_l" name="lcts_l" fbc:charge="0" />
      <species boundaryCondition="false" compartment="l" constant="false" hasOnlySubstanceUnits="false" id="M_m2mn_l" name="m2mn_l" fbc:charge="0" />
      <species boundaryCondition="false" compartment="l" constant="false" hasOnlySubstanceUnits="false" id="M_malt_l" name="malt_l" fbc:charge="0" />
      <species boundaryCondition="false" compartment="l" constant="false" hasOnlySubstanceUnits="false" id="M_malttr_l" name="malttr_l" fbc:charge="0" />
      <species boundaryCondition="false" compartment="l" constant="false" hasOnlySubstanceUnits="false" id="M_man_l" name="man_l" fbc:charge="0" />
      <species boundaryCondition="false" compartment="l" constant="false" hasOnlySubstanceUnits="false" id="M_meoh_l" name="meoh_l" fbc:charge="0" />
      <species boundaryCondition="false" compartment="l" constant="false" hasOnlySubstanceUnits="false" id="M_mn_l" name="mn_l" fbc:charge="0" />
      <species boundaryCondition="false" compartment="l" constant="false" hasOnlySubstanceUnits="false" id="M_n2m2mn_l" name="n2m2mn_l" fbc:charge="0" />
      <species boundaryCondition="false" compartment="l" constant="false" hasOnlySubstanceUnits="false" id="M_n2m2nm_l" name="n2m2nm_l" fbc:charge="0" />
      <species boundaryCondition="false" compartment="l" constant="false" hasOnlySubstanceUnits="false" id="M_n2m2nmasn_l" name="n2m2nmasn_l" fbc:charge="0" />
      <species boundaryCondition="false" compartment="l" constant="false" hasOnlySubstanceUnits="false" id="M_n2m2nmn_l" name="n2m2nmn_l" fbc:charge="0" />
      <species boundaryCondition="false" compartment="l" constant="false" hasOnlySubstanceUnits="false" id="M_pi_l" name="pi_l" fbc:charge="0" />
      <species boundaryCondition="false" compartment="l" constant="false" hasOnlySubstanceUnits="false" id="M_pro__D_l" name="pro__D_l" fbc:charge="0" />
      <species boundaryCondition="false" compartment="l" constant="false" hasOnlySubstanceUnits="false" id="M_pro__L_l" name="pro__L_l" fbc:charge="0" />
      <species boundaryCondition="false" compartment="l" constant="false" hasOnlySubstanceUnits="false" id="M_s2l2fn2m2masn_l" name="s2l2fn2m2masn_l" fbc:charge="0" />
      <species boundaryCondition="false" compartment="l" constant="false" hasOnlySubstanceUnits="false" id="M_s2l2n2m2m_l" name="s2l2n2m2m_l" fbc:charge="0" />
      <species boundaryCondition="false" compartment="l" constant="false" hasOnlySubstanceUnits="false" id="M_s2l2n2m2masn_l" name="s2l2n2m2masn_l" fbc:charge="0" />
      <species boundaryCondition="false" compartment="l" constant="false" hasOnlySubstanceUnits="false" id="M_s2l2n2m2mn_l" name="s2l2n2m2mn_l" fbc:charge="0" />
      <species boundaryCondition="false" compartment="l" constant="false" hasOnlySubstanceUnits="false" id="M_sgalside_hs_l" name="sgalside_hs_l" fbc:charge="0" />
      <species boundaryCondition="false" compartment="l" constant="false" hasOnlySubstanceUnits="false" id="M_so4_l" name="so4_l" fbc:charge="0" />
      <species boundaryCondition="false" compartment="l" constant="false" hasOnlySubstanceUnits="false" id="M_sphings_l" name="sphings_l" fbc:charge="0" />
      <species boundaryCondition="false" compartment="l" constant="false" hasOnlySubstanceUnits="false" id="M_sphmyln_hs_l" name="sphmyln_hs_l" fbc:charge="0" />
      <species boundaryCondition="false" compartment="l" constant="false" hasOnlySubstanceUnits="false" id="M_thf_l" name="thf_l" fbc:charge="0" />
      <species boundaryCondition="false" compartment="l" constant="false" hasOnlySubstanceUnits="false" id="M_thymd_l" name="thymd_l" fbc:charge="0" />
      <species boundaryCondition="false" compartment="l" constant="false" hasOnlySubstanceUnits="false" id="M_udp_l" name="udp_l" fbc:charge="0" />
      <species boundaryCondition="false" compartment="l" constant="false" hasOnlySubstanceUnits="false" id="M_udpacgal_l" name="udpacgal_l" fbc:charge="0" />
      <species boundaryCondition="false" compartment="l" constant="false" hasOnlySubstanceUnits="false" id="M_ump_l" name="ump_l" fbc:charge="0" />
      <species boundaryCondition="false" compartment="l" constant="false" hasOnlySubstanceUnits="false" id="M_uri_l" name="uri_l" fbc:charge="0" />
      <species boundaryCondition="false" compartment="l" constant="false" hasOnlySubstanceUnits="false" id="M_xyl__D_l" name="xyl__D_l" fbc:charge="0" />
      <species boundaryCondition="false" compartment="m" constant="false" hasOnlySubstanceUnits="false" id="M_10fthf_m" name="10fthf_m" fbc:charge="0" />
      <species boundaryCondition="false" compartment="m" constant="false" hasOnlySubstanceUnits="false" id="M_10fthf5glu_m" name="10fthf5glu_m" fbc:charge="0" />
      <species boundaryCondition="false" compartment="m" constant="false" hasOnlySubstanceUnits="false" id="M_10fthf6glu_m" name="10fthf6glu_m" fbc:charge="0" />
      <species boundaryCondition="false" compartment="m" constant="false" hasOnlySubstanceUnits="false" id="M_10fthf7glu_m" name="10fthf7glu_m" fbc:charge="0" />
      <species boundaryCondition="false" compartment="m" constant="false" hasOnlySubstanceUnits="false" id="M_11docrtsl_m" name="11docrtsl_m" fbc:charge="0" />
      <species boundaryCondition="false" compartment="m" constant="false" hasOnlySubstanceUnits="false" id="M_11docrtstrn_m" name="11docrtstrn_m" fbc:charge="0" />
      <species boundaryCondition="false" compartment="m" constant="false" hasOnlySubstanceUnits="false" id="M_1a2425thvitd2_m" name="1a2425thvitd2_m" fbc:charge="0" />
      <species boundaryCondition="false" compartment="m" constant="false" hasOnlySubstanceUnits="false" id="M_1a2425thvitd3_m" name="1a2425thvitd3_m" fbc:charge="0" />
      <species boundaryCondition="false" compartment="m" constant="false" hasOnlySubstanceUnits="false" id="M_1a25dhvitd2_m" name="1a25dhvitd2_m" fbc:charge="0" />
      <species boundaryCondition="false" compartment="m" constant="false" hasOnlySubstanceUnits="false" id="M_1a25dhvitd3_m" name="1a25dhvitd3_m" fbc:charge="0" />
      <species boundaryCondition="false" compartment="m" constant="false" hasOnlySubstanceUnits="false" id="M_1p3h5c_m" name="1p3h5c_m" fbc:charge="0" />
      <species boundaryCondition="false" compartment="m" constant="false" hasOnlySubstanceUnits="false" id="M_1pyr5c_m" name="1pyr5c_m" fbc:charge="0" />
      <species boundaryCondition="false" compartment="m" constant="false" hasOnlySubstanceUnits="false" id="M_20ahchsterol_m" name="20ahchsterol_m" fbc:charge="0" />
      <species boundaryCondition="false" compartment="m" constant="false" hasOnlySubstanceUnits="false" id="M_2425dhvitd2_m" name="2425dhvitd2_m" fbc:charge="0" />
      <species boundaryCondition="false" compartment="m" constant="false" hasOnlySubstanceUnits="false" id="M_2425dhvitd3_m" name="2425dhvitd3_m" fbc:charge="0" />
      <species boundaryCondition="false" compartment="m" constant="false" hasOnlySubstanceUnits="false" id="M_25hvitd2_m" name="25hvitd2_m" fbc:charge="0" />
      <species boundaryCondition="false" compartment="m" constant="false" hasOnlySubstanceUnits="false" id="M_25hvitd3_m" name="25hvitd3_m" fbc:charge="0" />
      <species boundaryCondition="false" compartment="m" constant="false" hasOnlySubstanceUnits="false" id="M_2aobut_m" name="2aobut_m" fbc:charge="0" />
      <species boundaryCondition="false" compartment="m" constant="false" hasOnlySubstanceUnits="false" id="M_2dp6mep_m" name="2dp6mep_m" fbc:charge="0" />
      <species boundaryCondition="false" compartment="m" constant="false" hasOnlySubstanceUnits="false" id="M_2dp6mobq_m" name="2dp6mobq_m" fbc:charge="0" />
      <species boundaryCondition="false" compartment="m" constant="false" hasOnlySubstanceUnits="false" id="M_2dp6mobq_me_m" name="2dp6mobq_me_m" fbc:charge="0" />
      <species boundaryCondition="false" compartment="m" constant="false" hasOnlySubstanceUnits="false" id="M_2dpmhobq_m" name="2dpmhobq_m" fbc:charge="0" />
      <species boundaryCondition="false" compartment="m" constant="false" hasOnlySubstanceUnits="false" id="M_2maacoa_m" name="2maacoa_m" fbc:charge="0" />
      <species boundaryCondition="false" compartment="m" constant="false" hasOnlySubstanceUnits="false" id="M_2mb2coa_m" name="2mb2coa_m" fbc:charge="0" />
      <species boundaryCondition="false" compartment="m" constant="false" hasOnlySubstanceUnits="false" id="M_2mbcoa_m" name="2mbcoa_m" fbc:charge="0" />
      <species boundaryCondition="false" compartment="m" constant="false" hasOnlySubstanceUnits="false" id="M_2mop_m" name="2mop_m" fbc:charge="0" />
      <species boundaryCondition="false" compartment="m" constant="false" hasOnlySubstanceUnits="false" id="M_2mp2coa_m" name="2mp2coa_m" fbc:charge="0" />
      <species boundaryCondition="false" compartment="m" constant="false" hasOnlySubstanceUnits="false" id="M_2oxoadp_m" name="2oxoadp_m" fbc:charge="0" />
      <species boundaryCondition="false" compartment="m" constant="false" hasOnlySubstanceUnits="false" id="M_34hpl_m" name="34hpl_m" fbc:charge="0" />
      <species boundaryCondition="false" compartment="m" constant="false" hasOnlySubstanceUnits="false" id="M_34hpp_m" name="34hpp_m" fbc:charge="0" />
      <species boundaryCondition="false" compartment="m" constant="false" hasOnlySubstanceUnits="false" id="M_3aib_m" name="3aib_m" fbc:charge="0" />
      <species boundaryCondition="false" compartment="m" constant="false" hasOnlySubstanceUnits="false" id="M_3aib__D_m" name="3aib__D_m" fbc:charge="0" />
      <species boundaryCondition="false" compartment="m" constant="false" hasOnlySubstanceUnits="false" id="M_3dpdhb_m" name="3dpdhb_m" fbc:charge="0" />
      <species boundaryCondition="false" compartment="m" constant="false" hasOnlySubstanceUnits="false" id="M_3dpdhb_me_m" name="3dpdhb_me_m" fbc:charge="0" />
      <species boundaryCondition="false" compartment="m" constant="false" hasOnlySubstanceUnits="false" id="M_3dphb_m" name="3dphb_m" fbc:charge="0" />
      <species boundaryCondition="false" compartment="m" constant="false" hasOnlySubstanceUnits="false" id="M_3h26dm5coa_m" name="3h26dm5coa_m" fbc:charge="0" />
      <species boundaryCondition="false" compartment="m" constant="false" hasOnlySubstanceUnits="false" id="M_3hbcoa_m" name="3hbcoa_m" fbc:charge="0" />
      <species boundaryCondition="false" compartment="m" constant="false" hasOnlySubstanceUnits="false" id="M_3hbcoa__R_m" name="3hbcoa__R_m" fbc:charge="0" />
      <species boundaryCondition="false" compartment="m" constant="false" hasOnlySubstanceUnits="false" id="M_3hibutcoa_m" name="3hibutcoa_m" fbc:charge="0" />
      <species boundaryCondition="false" compartment="m" constant="false" hasOnlySubstanceUnits="false" id="M_3hmbcoa_m" name="3hmbcoa_m" fbc:charge="0" />
      <species boundaryCondition="false" compartment="m" constant="false" hasOnlySubstanceUnits="false" id="M_3hmp_m" name="3hmp_m" fbc:charge="0" />
      <species boundaryCondition="false" compartment="m" constant="false" hasOnlySubstanceUnits="false" id="M_3hpcoa_m" name="3hpcoa_m" fbc:charge="0" />
      <species boundaryCondition="false" compartment="m" constant="false" hasOnlySubstanceUnits="false" id="M_3htmelys_m" name="3htmelys_m" fbc:charge="0" />
      <species boundaryCondition="false" compartment="m" constant="false" hasOnlySubstanceUnits="false" id="M_3mb2coa_m" name="3mb2coa_m" fbc:charge="0" />
      <species boundaryCondition="false" compartment="m" constant="false" hasOnlySubstanceUnits="false" id="M_3mgcoa_m" name="3mgcoa_m" fbc:charge="0" />
      <species boundaryCondition="false" compartment="m" constant="false" hasOnlySubstanceUnits="false" id="M_3mob_m" name="3mob_m" fbc:charge="0" />
      <species boundaryCondition="false" compartment="m" constant="false" hasOnlySubstanceUnits="false" id="M_3mop_m" name="3mop_m" fbc:charge="0" />
      <species boundaryCondition="false" compartment="m" constant="false" hasOnlySubstanceUnits="false" id="M_3sala_m" name="3sala_m" fbc:charge="0" />
      <species boundaryCondition="false" compartment="m" constant="false" hasOnlySubstanceUnits="false" id="M_3snpyr_m" name="3snpyr_m" fbc:charge="0" />
      <species boundaryCondition="false" compartment="m" constant="false" hasOnlySubstanceUnits="false" id="M_3spyr_m" name="3spyr_m" fbc:charge="0" />
      <species boundaryCondition="false" compartment="m" constant="false" hasOnlySubstanceUnits="false" id="M_4aabutn_m" name="4aabutn_m" fbc:charge="0" />
      <species boundaryCondition="false" compartment="m" constant="false" hasOnlySubstanceUnits="false" id="M_4abut_m" name="4abut_m" fbc:charge="0" />
      <species boundaryCondition="false" compartment="m" constant="false" hasOnlySubstanceUnits="false" id="M_4h2oglt_m" name="4h2oglt_m" fbc:charge="0" />
      <species boundaryCondition="false" compartment="m" constant="false" hasOnlySubstanceUnits="false" id="M_4hbz_m" name="4hbz_m" fbc:charge="0" />
      <species boundaryCondition="false" compartment="m" constant="false" hasOnlySubstanceUnits="false" id="M_4hbzcoa_m" name="4hbzcoa_m" fbc:charge="0" />
      <species boundaryCondition="false" compartment="m" constant="false" hasOnlySubstanceUnits="false" id="M_4hglusa_m" name="4hglusa_m" fbc:charge="0" />
      <species boundaryCondition="false" compartment="m" constant="false" hasOnlySubstanceUnits="false" id="M_4hpro__LT_m" name="4hpro__LT_m" fbc:charge="0" />
      <species boundaryCondition="false" compartment="m" constant="false" hasOnlySubstanceUnits="false" id="M_4mop_m" name="4mop_m" fbc:charge="0" />
      <species boundaryCondition="false" compartment="m" constant="false" hasOnlySubstanceUnits="false" id="M_4mptnl_m" name="4mptnl_m" fbc:charge="0" />
      <species boundaryCondition="false" compartment="m" constant="false" hasOnlySubstanceUnits="false" id="M_4ppan_m" name="4ppan_m" fbc:charge="0" />
      <species boundaryCondition="false" compartment="m" constant="false" hasOnlySubstanceUnits="false" id="M_4tmeabut_m" name="4tmeabut_m" fbc:charge="0" />
      <species boundaryCondition="false" compartment="m" constant="false" hasOnlySubstanceUnits="false" id="M_5aop_m" name="5aop_m" fbc:charge="0" />
      <species boundaryCondition="false" compartment="m" constant="false" hasOnlySubstanceUnits="false" id="M_5dhf_m" name="5dhf_m" fbc:charge="0" />
      <species boundaryCondition="false" compartment="m" constant="false" hasOnlySubstanceUnits="false" id="M_5hoxindact_m" name="5hoxindact_m" fbc:charge="0" />
      <species boundaryCondition="false" compartment="m" constant="false" hasOnlySubstanceUnits="false" id="M_5hoxindoa_m" name="5hoxindoa_m" fbc:charge="0" />
      <species boundaryCondition="false" compartment="m" constant="false" hasOnlySubstanceUnits="false" id="M_5thf_m" name="5thf_m" fbc:charge="0" />
      <species boundaryCondition="false" compartment="m" constant="false" hasOnlySubstanceUnits="false" id="M_6dhf_m" name="6dhf_m" fbc:charge="0" />
      <species boundaryCondition="false" compartment="m" constant="false" hasOnlySubstanceUnits="false" id="M_6thf_m" name="6thf_m" fbc:charge="0" />
      <species boundaryCondition="false" compartment="m" constant="false" hasOnlySubstanceUnits="false" id="M_7dhf_m" name="7dhf_m" fbc:charge="0" />
      <species boundaryCondition="false" compartment="m" constant="false" hasOnlySubstanceUnits="false" id="M_7thf_m" name="7thf_m" fbc:charge="0" />
      <species boundaryCondition="false" compartment="m" constant="false" hasOnlySubstanceUnits="false" id="M_ACP_m" name="ACP_m" fbc:charge="0" />
      <species boundaryCondition="false" compartment="m" constant="false" hasOnlySubstanceUnits="false" id="M_L2aadp_m" name="L2aadp_m" fbc:charge="0" />
      <species boundaryCondition="false" compartment="m" constant="false" hasOnlySubstanceUnits="false" id="M_L2aadp6sa_m" name="L2aadp6sa_m" fbc:charge="0" />
      <species boundaryCondition="false" compartment="m" constant="false" hasOnlySubstanceUnits="false" id="M_Lcyst_m" name="Lcyst_m" fbc:charge="0" />
      <species boundaryCondition="false" compartment="m" constant="false" hasOnlySubstanceUnits="false" id="M_Nacasp_m" name="Nacasp_m" fbc:charge="0" />
      <species boundaryCondition="false" compartment="m" constant="false" hasOnlySubstanceUnits="false" id="M_Rtotal2coa_m" name="Rtotal2coa_m" fbc:charge="0" />
      <species boundaryCondition="false" compartment="m" constant="false" hasOnlySubstanceUnits="false" id="M_Rtotal2crn_m" name="Rtotal2crn_m" fbc:charge="0" />
      <species boundaryCondition="false" compartment="m" constant="false" hasOnlySubstanceUnits="false" id="M_Rtotal3coa_m" name="Rtotal3coa_m" fbc:charge="0" />
      <species boundaryCondition="false" compartment="m" constant="false" hasOnlySubstanceUnits="false" id="M_Rtotal3crn_m" name="Rtotal3crn_m" fbc:charge="0" />
      <species boundaryCondition="false" compartment="m" constant="false" hasOnlySubstanceUnits="false" id="M_Rtotalcoa_m" name="Rtotalcoa_m" fbc:charge="0" />
      <species boundaryCondition="false" compartment="m" constant="false" hasOnlySubstanceUnits="false" id="M_Rtotalcrn_m" name="Rtotalcrn_m" fbc:charge="0" />
      <species boundaryCondition="false" compartment="m" constant="false" hasOnlySubstanceUnits="false" id="M_T4hcinnm_m" name="T4hcinnm_m" fbc:charge="0" />
      <species boundaryCondition="false" compartment="m" constant="false" hasOnlySubstanceUnits="false" id="M_aacoa_m" name="aacoa_m" fbc:charge="0" />
      <species boundaryCondition="false" compartment="m" constant="false" hasOnlySubstanceUnits="false" id="M_aact_m" name="aact_m" fbc:charge="0" />
      <species boundaryCondition="false" compartment="m" constant="false" hasOnlySubstanceUnits="false" id="M_ac_m" name="ac_m" fbc:charge="0" />
      <species boundaryCondition="false" compartment="m" constant="false" hasOnlySubstanceUnits="false" id="M_acac_m" name="acac_m" fbc:charge="0" />
      <species boundaryCondition="false" compartment="m" constant="false" hasOnlySubstanceUnits="false" id="M_acald_m" name="acald_m" fbc:charge="0" />
      <species boundaryCondition="false" compartment="m" constant="false" hasOnlySubstanceUnits="false" id="M_accoa_m" name="accoa_m" fbc:charge="0" />
      <species boundaryCondition="false" compartment="m" constant="false" hasOnlySubstanceUnits="false" id="M_acetone_m" name="acetone_m" fbc:charge="0" />
      <species boundaryCondition="false" compartment="m" constant="false" hasOnlySubstanceUnits="false" id="M_acg5p_m" name="acg5p_m" fbc:charge="0" />
      <species boundaryCondition="false" compartment="m" constant="false" hasOnlySubstanceUnits="false" id="M_acg5sa_m" name="acg5sa_m" fbc:charge="0" />
      <species boundaryCondition="false" compartment="m" constant="false" hasOnlySubstanceUnits="false" id="M_acglu_m" name="acglu_m" fbc:charge="0" />
      <species boundaryCondition="false" compartment="m" constant="false" hasOnlySubstanceUnits="false" id="M_acrn_m" name="acrn_m" fbc:charge="0" />
      <species boundaryCondition="false" compartment="m" constant="false" hasOnlySubstanceUnits="false" id="M_adn_m" name="adn_m" fbc:charge="0" />
      <species boundaryCondition="false" compartment="m" constant="false" hasOnlySubstanceUnits="false" id="M_adocbl_m" name="adocbl_m" fbc:charge="0" />
      <species boundaryCondition="false" compartment="m" constant="false" hasOnlySubstanceUnits="false" id="M_adp_m" name="adp_m" fbc:charge="0" />
      <species boundaryCondition="false" compartment="m" constant="false" hasOnlySubstanceUnits="false" id="M_adprib_m" name="adprib_m" fbc:charge="0" />
      <species boundaryCondition="false" compartment="m" constant="false" hasOnlySubstanceUnits="false" id="M_adrncoa_m" name="adrncoa_m" fbc:charge="0" />
      <species boundaryCondition="false" compartment="m" constant="false" hasOnlySubstanceUnits="false" id="M_adrncrn_m" name="adrncrn_m" fbc:charge="0" />
      <species boundaryCondition="false" compartment="m" constant="false" hasOnlySubstanceUnits="false" id="M_agm_m" name="agm_m" fbc:charge="0" />
      <species boundaryCondition="false" compartment="m" constant="false" hasOnlySubstanceUnits="false" id="M_ahcys_m" name="ahcys_m" fbc:charge="0" />
      <species boundaryCondition="false" compartment="m" constant="false" hasOnlySubstanceUnits="false" id="M_akg_m" name="akg_m" fbc:charge="0" />
      <species boundaryCondition="false" compartment="m" constant="false" hasOnlySubstanceUnits="false" id="M_ala__B_m" name="ala__B_m" fbc:charge="0" />
      <species boundaryCondition="false" compartment="m" constant="false" hasOnlySubstanceUnits="false" id="M_ala__L_m" name="ala__L_m" fbc:charge="0" />
      <species boundaryCondition="false" compartment="m" constant="false" hasOnlySubstanceUnits="false" id="M_aldstrn_m" name="aldstrn_m" fbc:charge="0" />
      <species boundaryCondition="false" compartment="m" constant="false" hasOnlySubstanceUnits="false" id="M_alpa_hs_m" name="alpa_hs_m" fbc:charge="0" />
      <species boundaryCondition="false" compartment="m" constant="false" hasOnlySubstanceUnits="false" id="M_alpam_m" name="alpam_m" fbc:charge="0" />
      <species boundaryCondition="false" compartment="m" constant="false" hasOnlySubstanceUnits="false" id="M_alpro_m" name="alpro_m" fbc:charge="0" />
      <species boundaryCondition="false" compartment="m" constant="false" hasOnlySubstanceUnits="false" id="M_amet_m" name="amet_m" fbc:charge="0" />
      <species boundaryCondition="false" compartment="m" constant="false" hasOnlySubstanceUnits="false" id="M_amp_m" name="amp_m" fbc:charge="0" />
      <species boundaryCondition="false" compartment="m" constant="false" hasOnlySubstanceUnits="false" id="M_apoC_m" name="apoC_m" fbc:charge="0" />
      <species boundaryCondition="false" compartment="m" constant="false" hasOnlySubstanceUnits="false" id="M_apoC__Lys_m" name="apoC__Lys_m" fbc:charge="0" />
      <species boundaryCondition="false" compartment="m" constant="false" hasOnlySubstanceUnits="false" id="M_apoC__Lys_btn_m" name="apoC__Lys_btn_m" fbc:charge="0" />
      <species boundaryCondition="false" compartment="m" constant="false" hasOnlySubstanceUnits="false" id="M_arachcoa_m" name="arachcoa_m" fbc:charge="0" />
      <species boundaryCondition="false" compartment="m" constant="false" hasOnlySubstanceUnits="false" id="M_arachcrn_m" name="arachcrn_m" fbc:charge="0" />
      <species boundaryCondition="false" compartment="m" constant="false" hasOnlySubstanceUnits="false" id="M_arachdcoa_m" name="arachdcoa_m" fbc:charge="0" />
      <species boundaryCondition="false" compartment="m" constant="false" hasOnlySubstanceUnits="false" id="M_arachdcrn_m" name="arachdcrn_m" fbc:charge="0" />
      <species boundaryCondition="false" compartment="m" constant="false" hasOnlySubstanceUnits="false" id="M_arg__L_m" name="arg__L_m" fbc:charge="0" />
      <species boundaryCondition="false" compartment="m" constant="false" hasOnlySubstanceUnits="false" id="M_asn__L_m" name="asn__L_m" fbc:charge="0" />
      <species boundaryCondition="false" compartment="m" constant="false" hasOnlySubstanceUnits="false" id="M_asp__L_m" name="asp__L_m" fbc:charge="0" />
      <species boundaryCondition="false" compartment="m" constant="false" hasOnlySubstanceUnits="false" id="M_atp_m" name="atp_m" fbc:charge="0" />
      <species boundaryCondition="false" compartment="m" constant="false" hasOnlySubstanceUnits="false" id="M_b2coa_m" name="b2coa_m" fbc:charge="0" />
      <species boundaryCondition="false" compartment="m" constant="false" hasOnlySubstanceUnits="false" id="M_bamppald_m" name="bamppald_m" fbc:charge="0" />
      <species boundaryCondition="false" compartment="m" constant="false" hasOnlySubstanceUnits="false" id="M_betald_m" name="betald_m" fbc:charge="0" />
      <species boundaryCondition="false" compartment="m" constant="false" hasOnlySubstanceUnits="false" id="M_bhb_m" name="bhb_m" fbc:charge="0" />
      <species boundaryCondition="false" compartment="m" constant="false" hasOnlySubstanceUnits="false" id="M_biocyt_m" name="biocyt_m" fbc:charge="0" />
      <species boundaryCondition="false" compartment="m" constant="false" hasOnlySubstanceUnits="false" id="M_btamp_m" name="btamp_m" fbc:charge="0" />
      <species boundaryCondition="false" compartment="m" constant="false" hasOnlySubstanceUnits="false" id="M_btcoa_m" name="btcoa_m" fbc:charge="0" />
      <species boundaryCondition="false" compartment="m" constant="false" hasOnlySubstanceUnits="false" id="M_btn_m" name="btn_m" fbc:charge="0" />
      <species boundaryCondition="false" compartment="m" constant="false" hasOnlySubstanceUnits="false" id="M_but_m" name="but_m" fbc:charge="0" />
      <species boundaryCondition="false" compartment="m" constant="false" hasOnlySubstanceUnits="false" id="M_c226coa_m" name="c226coa_m" fbc:charge="0" />
      <species boundaryCondition="false" compartment="m" constant="false" hasOnlySubstanceUnits="false" id="M_c226crn_m" name="c226crn_m" fbc:charge="0" />
      <species boundaryCondition="false" compartment="m" constant="false" hasOnlySubstanceUnits="false" id="M_c2m26dcoa_m" name="c2m26dcoa_m" fbc:charge="0" />
      <species boundaryCondition="false" compartment="m" constant="false" hasOnlySubstanceUnits="false" id="M_cbl1_m" name="cbl1_m" fbc:charge="0" />
      <species boundaryCondition="false" compartment="m" constant="false" hasOnlySubstanceUnits="false" id="M_cbl2_m" name="cbl2_m" fbc:charge="0" />
      <species boundaryCondition="false" compartment="m" constant="false" hasOnlySubstanceUnits="false" id="M_cbp_m" name="cbp_m" fbc:charge="0" />
      <species boundaryCondition="false" compartment="m" constant="false" hasOnlySubstanceUnits="false" id="M_cca_d3_m" name="cca_d3_m" fbc:charge="0" />
      <species boundaryCondition="false" compartment="m" constant="false" hasOnlySubstanceUnits="false" id="M_cdp_m" name="cdp_m" fbc:charge="0" />
      <species boundaryCondition="false" compartment="m" constant="false" hasOnlySubstanceUnits="false" id="M_cdpdag_hs_m" name="cdpdag_hs_m" fbc:charge="0" />
      <species boundaryCondition="false" compartment="m" constant="false" hasOnlySubstanceUnits="false" id="M_chol_m" name="chol_m" fbc:charge="0" />
      <species boundaryCondition="false" compartment="m" constant="false" hasOnlySubstanceUnits="false" id="M_chsterol_m" name="chsterol_m" fbc:charge="0" />
      <species boundaryCondition="false" compartment="m" constant="false" hasOnlySubstanceUnits="false" id="M_cit_m" name="cit_m" fbc:charge="0" />
      <species boundaryCondition="false" compartment="m" constant="false" hasOnlySubstanceUnits="false" id="M_citmcoa__L_m" name="citmcoa__L_m" fbc:charge="0" />
      <species boundaryCondition="false" compartment="m" constant="false" hasOnlySubstanceUnits="false" id="M_citr__L_m" name="citr__L_m" fbc:charge="0" />
      <species boundaryCondition="false" compartment="m" constant="false" hasOnlySubstanceUnits="false" id="M_clpndcoa_m" name="clpndcoa_m" fbc:charge="0" />
      <species boundaryCondition="false" compartment="m" constant="false" hasOnlySubstanceUnits="false" id="M_clpndcrn_m" name="clpndcrn_m" fbc:charge="0" />
      <species boundaryCondition="false" compartment="m" constant="false" hasOnlySubstanceUnits="false" id="M_cmp_m" name="cmp_m" fbc:charge="0" />
      <species boundaryCondition="false" compartment="m" constant="false" hasOnlySubstanceUnits="false" id="M_co2_m" name="co2_m" fbc:charge="0" />
      <species boundaryCondition="false" compartment="m" constant="false" hasOnlySubstanceUnits="false" id="M_coa_m" name="coa_m" fbc:charge="0" />
      <species boundaryCondition="false" compartment="m" constant="false" hasOnlySubstanceUnits="false" id="M_coucoa_m" name="coucoa_m" fbc:charge="0" />
      <species boundaryCondition="false" compartment="m" constant="false" hasOnlySubstanceUnits="false" id="M_creat_m" name="creat_m" fbc:charge="0" />
      <species boundaryCondition="false" compartment="m" constant="false" hasOnlySubstanceUnits="false" id="M_crn_m" name="crn_m" fbc:charge="0" />
      <species boundaryCondition="false" compartment="m" constant="false" hasOnlySubstanceUnits="false" id="M_crtsl_m" name="crtsl_m" fbc:charge="0" />
      <species boundaryCondition="false" compartment="m" constant="false" hasOnlySubstanceUnits="false" id="M_crtstrn_m" name="crtstrn_m" fbc:charge="0" />
      <species boundaryCondition="false" compartment="m" constant="false" hasOnlySubstanceUnits="false" id="M_ctp_m" name="ctp_m" fbc:charge="0" />
      <species boundaryCondition="false" compartment="m" constant="false" hasOnlySubstanceUnits="false" id="M_cyan_m" name="cyan_m" fbc:charge="0" />
      <species boundaryCondition="false" compartment="m" constant="false" hasOnlySubstanceUnits="false" id="M_cys__L_m" name="cys__L_m" fbc:charge="0" />
      <species boundaryCondition="false" compartment="m" constant="false" hasOnlySubstanceUnits="false" id="M_cytd_m" name="cytd_m" fbc:charge="0" />
      <species boundaryCondition="false" compartment="m" constant="false" hasOnlySubstanceUnits="false" id="M_dadp_m" name="dadp_m" fbc:charge="0" />
      <species boundaryCondition="false" compartment="m" constant="false" hasOnlySubstanceUnits="false" id="M_datp_m" name="datp_m" fbc:charge="0" />
      <species boundaryCondition="false" compartment="m" constant="false" hasOnlySubstanceUnits="false" id="M_dcdp_m" name="dcdp_m" fbc:charge="0" />
      <species boundaryCondition="false" compartment="m" constant="false" hasOnlySubstanceUnits="false" id="M_dcmp_m" name="dcmp_m" fbc:charge="0" />
      <species boundaryCondition="false" compartment="m" constant="false" hasOnlySubstanceUnits="false" id="M_dcsptn1coa_m" name="dcsptn1coa_m" fbc:charge="0" />
      <species boundaryCondition="false" compartment="m" constant="false" hasOnlySubstanceUnits="false" id="M_dcsptn1crn_m" name="dcsptn1crn_m" fbc:charge="0" />
      <species boundaryCondition="false" compartment="m" constant="false" hasOnlySubstanceUnits="false" id="M_dctp_m" name="dctp_m" fbc:charge="0" />
      <species boundaryCondition="false" compartment="m" constant="false" hasOnlySubstanceUnits="false" id="M_dcyt_m" name="dcyt_m" fbc:charge="0" />
      <species boundaryCondition="false" compartment="m" constant="false" hasOnlySubstanceUnits="false" id="M_dd2coa_m" name="dd2coa_m" fbc:charge="0" />
      <species boundaryCondition="false" compartment="m" constant="false" hasOnlySubstanceUnits="false" id="M_dd3coa_m" name="dd3coa_m" fbc:charge="0" />
      <species boundaryCondition="false" compartment="m" constant="false" hasOnlySubstanceUnits="false" id="M_decdp_m" name="decdp_m" fbc:charge="0" />
      <species boundaryCondition="false" compartment="m" constant="false" hasOnlySubstanceUnits="false" id="M_dgdp_m" name="dgdp_m" fbc:charge="0" />
      <species boundaryCondition="false" compartment="m" constant="false" hasOnlySubstanceUnits="false" id="M_dgmp_m" name="dgmp_m" fbc:charge="0" />
      <species boundaryCondition="false" compartment="m" constant="false" hasOnlySubstanceUnits="false" id="M_dgsn_m" name="dgsn_m" fbc:charge="0" />
      <species boundaryCondition="false" compartment="m" constant="false" hasOnlySubstanceUnits="false" id="M_dgtp_m" name="dgtp_m" fbc:charge="0" />
      <species boundaryCondition="false" compartment="m" constant="false" hasOnlySubstanceUnits="false" id="M_dhcholestanate_m" name="dhcholestanate_m" fbc:charge="0" />
      <species boundaryCondition="false" compartment="m" constant="false" hasOnlySubstanceUnits="false" id="M_dhf_m" name="dhf_m" fbc:charge="0" />
      <species boundaryCondition="false" compartment="m" constant="false" hasOnlySubstanceUnits="false" id="M_dhlam_m" name="dhlam_m" fbc:charge="0" />
      <species boundaryCondition="false" compartment="m" constant="false" hasOnlySubstanceUnits="false" id="M_dhlpro_m" name="dhlpro_m" fbc:charge="0" />
      <species boundaryCondition="false" compartment="m" constant="false" hasOnlySubstanceUnits="false" id="M_didp_m" name="didp_m" fbc:charge="0" />
      <species boundaryCondition="false" compartment="m" constant="false" hasOnlySubstanceUnits="false" id="M_ditp_m" name="ditp_m" fbc:charge="0" />
      <species boundaryCondition="false" compartment="m" constant="false" hasOnlySubstanceUnits="false" id="M_dlnlcgcoa_m" name="dlnlcgcoa_m" fbc:charge="0" />
      <species boundaryCondition="false" compartment="m" constant="false" hasOnlySubstanceUnits="false" id="M_dlnlcgcrn_m" name="dlnlcgcrn_m" fbc:charge="0" />
      <species boundaryCondition="false" compartment="m" constant="false" hasOnlySubstanceUnits="false" id="M_dmgly_m" name="dmgly_m" fbc:charge="0" />
      <species boundaryCondition="false" compartment="m" constant="false" hasOnlySubstanceUnits="false" id="M_dmhptcoa_m" name="dmhptcoa_m" fbc:charge="0" />
      <species boundaryCondition="false" compartment="m" constant="false" hasOnlySubstanceUnits="false" id="M_dmhptcrn_m" name="dmhptcrn_m" fbc:charge="0" />
      <species boundaryCondition="false" compartment="m" constant="false" hasOnlySubstanceUnits="false" id="M_dmnoncoa_m" name="dmnoncoa_m" fbc:charge="0" />
      <species boundaryCondition="false" compartment="m" constant="false" hasOnlySubstanceUnits="false" id="M_dmnoncrn_m" name="dmnoncrn_m" fbc:charge="0" />
      <species boundaryCondition="false" compartment="m" constant="false" hasOnlySubstanceUnits="false" id="M_dnad_m" name="dnad_m" fbc:charge="0" />
      <species boundaryCondition="false" compartment="m" constant="false" hasOnlySubstanceUnits="false" id="M_dtdp_m" name="dtdp_m" fbc:charge="0" />
      <species boundaryCondition="false" compartment="m" constant="false" hasOnlySubstanceUnits="false" id="M_dtmp_m" name="dtmp_m" fbc:charge="0" />
      <species boundaryCondition="false" compartment="m" constant="false" hasOnlySubstanceUnits="false" id="M_dttp_m" name="dttp_m" fbc:charge="0" />
      <species boundaryCondition="false" compartment="m" constant="false" hasOnlySubstanceUnits="false" id="M_dudp_m" name="dudp_m" fbc:charge="0" />
      <species boundaryCondition="false" compartment="m" constant="false" hasOnlySubstanceUnits="false" id="M_dump_m" name="dump_m" fbc:charge="0" />
      <species boundaryCondition="false" compartment="m" constant="false" hasOnlySubstanceUnits="false" id="M_duri_m" name="duri_m" fbc:charge="0" />
      <species boundaryCondition="false" compartment="m" constant="false" hasOnlySubstanceUnits="false" id="M_dutp_m" name="dutp_m" fbc:charge="0" />
      <species boundaryCondition="false" compartment="m" constant="false" hasOnlySubstanceUnits="false" id="M_e___m" name="e___m" fbc:charge="0" />
      <species boundaryCondition="false" compartment="m" constant="false" hasOnlySubstanceUnits="false" id="M_e4hglu_m" name="e4hglu_m" fbc:charge="0" />
      <species boundaryCondition="false" compartment="m" constant="false" hasOnlySubstanceUnits="false" id="M_eicostetcoa_m" name="eicostetcoa_m" fbc:charge="0" />
      <species boundaryCondition="false" compartment="m" constant="false" hasOnlySubstanceUnits="false" id="M_eicostetcrn_m" name="eicostetcrn_m" fbc:charge="0" />
      <species boundaryCondition="false" compartment="m" constant="false" hasOnlySubstanceUnits="false" id="M_elaidcrn_m" name="elaidcrn_m" fbc:charge="0" />
      <species boundaryCondition="false" compartment="m" constant="false" hasOnlySubstanceUnits="false" id="M_etfox_m" name="etfox_m" fbc:charge="0" />
      <species boundaryCondition="false" compartment="m" constant="false" hasOnlySubstanceUnits="false" id="M_etfrd_m" name="etfrd_m" fbc:charge="0" />
      <species boundaryCondition="false" compartment="m" constant="false" hasOnlySubstanceUnits="false" id="M_fad_m" name="fad_m" fbc:charge="0" />
      <species boundaryCondition="false" compartment="m" constant="false" hasOnlySubstanceUnits="false" id="M_fadh2_m" name="fadh2_m" fbc:charge="0" />
      <species boundaryCondition="false" compartment="m" constant="false" hasOnlySubstanceUnits="false" id="M_fald_m" name="fald_m" fbc:charge="0" />
      <species boundaryCondition="false" compartment="m" constant="false" hasOnlySubstanceUnits="false" id="M_fe2_m" name="fe2_m" fbc:charge="0" />
      <species boundaryCondition="false" compartment="m" constant="false" hasOnlySubstanceUnits="false" id="M_ficytC_m" name="ficytC_m" fbc:charge="0" />
      <species boundaryCondition="false" compartment="m" constant="false" hasOnlySubstanceUnits="false" id="M_focytC_m" name="focytC_m" fbc:charge="0" />
      <species boundaryCondition="false" compartment="m" constant="false" hasOnlySubstanceUnits="false" id="M_for_m" name="for_m" fbc:charge="0" />
      <species boundaryCondition="false" compartment="m" constant="false" hasOnlySubstanceUnits="false" id="M_fum_m" name="fum_m" fbc:charge="0" />
      <species boundaryCondition="false" compartment="m" constant="false" hasOnlySubstanceUnits="false" id="M_gcald_m" name="gcald_m" fbc:charge="0" />
      <species boundaryCondition="false" compartment="m" constant="false" hasOnlySubstanceUnits="false" id="M_gdp_m" name="gdp_m" fbc:charge="0" />
      <species boundaryCondition="false" compartment="m" constant="false" hasOnlySubstanceUnits="false" id="M_glac_m" name="glac_m" fbc:charge="0" />
      <species boundaryCondition="false" compartment="m" constant="false" hasOnlySubstanceUnits="false" id="M_glcr_m" name="glcr_m" fbc:charge="0" />
      <species boundaryCondition="false" compartment="m" constant="false" hasOnlySubstanceUnits="false" id="M_gln__L_m" name="gln__L_m" fbc:charge="0" />
      <species boundaryCondition="false" compartment="m" constant="false" hasOnlySubstanceUnits="false" id="M_glu__L_m" name="glu__L_m" fbc:charge="0" />
      <species boundaryCondition="false" compartment="m" constant="false" hasOnlySubstanceUnits="false" id="M_glu5p_m" name="glu5p_m" fbc:charge="0" />
      <species boundaryCondition="false" compartment="m" constant="false" hasOnlySubstanceUnits="false" id="M_glu5sa_m" name="glu5sa_m" fbc:charge="0" />
      <species boundaryCondition="false" compartment="m" constant="false" hasOnlySubstanceUnits="false" id="M_glutcoa_m" name="glutcoa_m" fbc:charge="0" />
      <species boundaryCondition="false" compartment="m" constant="false" hasOnlySubstanceUnits="false" id="M_glx_m" name="glx_m" fbc:charge="0" />
      <species boundaryCondition="false" compartment="m" constant="false" hasOnlySubstanceUnits="false" id="M_gly_m" name="gly_m" fbc:charge="0" />
      <species boundaryCondition="false" compartment="m" constant="false" hasOnlySubstanceUnits="false" id="M_glyb_m" name="glyb_m" fbc:charge="0" />
      <species boundaryCondition="false" compartment="m" constant="false" hasOnlySubstanceUnits="false" id="M_glyc_m" name="glyc_m" fbc:charge="0" />
      <species boundaryCondition="false" compartment="m" constant="false" hasOnlySubstanceUnits="false" id="M_glyc3p_m" name="glyc3p_m" fbc:charge="0" />
      <species boundaryCondition="false" compartment="m" constant="false" hasOnlySubstanceUnits="false" id="M_glyclt_m" name="glyclt_m" fbc:charge="0" />
      <species boundaryCondition="false" compartment="m" constant="false" hasOnlySubstanceUnits="false" id="M_gmp_m" name="gmp_m" fbc:charge="0" />
      <species boundaryCondition="false" compartment="m" constant="false" hasOnlySubstanceUnits="false" id="M_gsn_m" name="gsn_m" fbc:charge="0" />
      <species boundaryCondition="false" compartment="m" constant="false" hasOnlySubstanceUnits="false" id="M_gthox_m" name="gthox_m" fbc:charge="0" />
      <species boundaryCondition="false" compartment="m" constant="false" hasOnlySubstanceUnits="false" id="M_gthrd_m" name="gthrd_m" fbc:charge="0" />
      <species boundaryCondition="false" compartment="m" constant="false" hasOnlySubstanceUnits="false" id="M_gtp_m" name="gtp_m" fbc:charge="0" />
      <species boundaryCondition="false" compartment="m" constant="false" hasOnlySubstanceUnits="false" id="M_h_m" name="h_m" fbc:charge="0" />
      <species boundaryCondition="false" compartment="m" constant="false" hasOnlySubstanceUnits="false" id="M_h2co3_m" name="h2co3_m" fbc:charge="0" />
      <species boundaryCondition="false" compartment="m" constant="false" hasOnlySubstanceUnits="false" id="M_h2o_m" name="h2o_m" fbc:charge="0" />
      <species boundaryCondition="false" compartment="m" constant="false" hasOnlySubstanceUnits="false" id="M_h2o2_m" name="h2o2_m" fbc:charge="0" />
      <species boundaryCondition="false" compartment="m" constant="false" hasOnlySubstanceUnits="false" id="M_hco3_m" name="hco3_m" fbc:charge="0" />
      <species boundaryCondition="false" compartment="m" constant="false" hasOnlySubstanceUnits="false" id="M_hdcecrn_m" name="hdcecrn_m" fbc:charge="0" />
      <species boundaryCondition="false" compartment="m" constant="false" hasOnlySubstanceUnits="false" id="M_hdcoa_m" name="hdcoa_m" fbc:charge="0" />
      <species boundaryCondition="false" compartment="m" constant="false" hasOnlySubstanceUnits="false" id="M_hdd2coa_m" name="hdd2coa_m" fbc:charge="0" />
      <species boundaryCondition="false" compartment="m" constant="false" hasOnlySubstanceUnits="false" id="M_hdd2crn_m" name="hdd2crn_m" fbc:charge="0" />
      <species boundaryCondition="false" compartment="m" constant="false" hasOnlySubstanceUnits="false" id="M_hexccoa_m" name="hexccoa_m" fbc:charge="0" />
      <species boundaryCondition="false" compartment="m" constant="false" hasOnlySubstanceUnits="false" id="M_hexccrn_m" name="hexccrn_m" fbc:charge="0" />
      <species boundaryCondition="false" compartment="m" constant="false" hasOnlySubstanceUnits="false" id="M_hmgcoa_m" name="hmgcoa_m" fbc:charge="0" />
      <species boundaryCondition="false" compartment="m" constant="false" hasOnlySubstanceUnits="false" id="M_hpdcacoa_m" name="hpdcacoa_m" fbc:charge="0" />
      <species boundaryCondition="false" compartment="m" constant="false" hasOnlySubstanceUnits="false" id="M_hpdcacrn_m" name="hpdcacrn_m" fbc:charge="0" />
      <species boundaryCondition="false" compartment="m" constant="false" hasOnlySubstanceUnits="false" id="M_hpyr_m" name="hpyr_m" fbc:charge="0" />
      <species boundaryCondition="false" compartment="m" constant="false" hasOnlySubstanceUnits="false" id="M_ibcoa_m" name="ibcoa_m" fbc:charge="0" />
      <species boundaryCondition="false" compartment="m" constant="false" hasOnlySubstanceUnits="false" id="M_icit_m" name="icit_m" fbc:charge="0" />
      <species boundaryCondition="false" compartment="m" constant="false" hasOnlySubstanceUnits="false" id="M_id3acald_m" name="id3acald_m" fbc:charge="0" />
      <species boundaryCondition="false" compartment="m" constant="false" hasOnlySubstanceUnits="false" id="M_idp_m" name="idp_m" fbc:charge="0" />
      <species boundaryCondition="false" compartment="m" constant="false" hasOnlySubstanceUnits="false" id="M_ile__L_m" name="ile__L_m" fbc:charge="0" />
      <species boundaryCondition="false" compartment="m" constant="false" hasOnlySubstanceUnits="false" id="M_im4ac_m" name="im4ac_m" fbc:charge="0" />
      <species boundaryCondition="false" compartment="m" constant="false" hasOnlySubstanceUnits="false" id="M_im4act_m" name="im4act_m" fbc:charge="0" />
      <species boundaryCondition="false" compartment="m" constant="false" hasOnlySubstanceUnits="false" id="M_imp_m" name="imp_m" fbc:charge="0" />
      <species boundaryCondition="false" compartment="m" constant="false" hasOnlySubstanceUnits="false" id="M_ind3ac_m" name="ind3ac_m" fbc:charge="0" />
      <species boundaryCondition="false" compartment="m" constant="false" hasOnlySubstanceUnits="false" id="M_ins_m" name="ins_m" fbc:charge="0" />
      <species boundaryCondition="false" compartment="m" constant="false" hasOnlySubstanceUnits="false" id="M_itaccoa_m" name="itaccoa_m" fbc:charge="0" />
      <species boundaryCondition="false" compartment="m" constant="false" hasOnlySubstanceUnits="false" id="M_itacon_m" name="itacon_m" fbc:charge="0" />
      <species boundaryCondition="false" compartment="m" constant="false" hasOnlySubstanceUnits="false" id="M_itp_m" name="itp_m" fbc:charge="0" />
      <species boundaryCondition="false" compartment="m" constant="false" hasOnlySubstanceUnits="false" id="M_ivcoa_m" name="ivcoa_m" fbc:charge="0" />
      <species boundaryCondition="false" compartment="m" constant="false" hasOnlySubstanceUnits="false" id="M_lac__D_m" name="lac__D_m" fbc:charge="0" />
      <species boundaryCondition="false" compartment="m" constant="false" hasOnlySubstanceUnits="false" id="M_lac__L_m" name="lac__L_m" fbc:charge="0" />
      <species boundaryCondition="false" compartment="m" constant="false" hasOnlySubstanceUnits="false" id="M_lald__D_m" name="lald__D_m" fbc:charge="0" />
      <species boundaryCondition="false" compartment="m" constant="false" hasOnlySubstanceUnits="false" id="M_lald__L_m" name="lald__L_m" fbc:charge="0" />
      <species boundaryCondition="false" compartment="m" constant="false" hasOnlySubstanceUnits="false" id="M_leu__L_m" name="leu__L_m" fbc:charge="0" />
      <species boundaryCondition="false" compartment="m" constant="false" hasOnlySubstanceUnits="false" id="M_lgnccoa_m" name="lgnccoa_m" fbc:charge="0" />
      <species boundaryCondition="false" compartment="m" constant="false" hasOnlySubstanceUnits="false" id="M_lgnccrn_m" name="lgnccrn_m" fbc:charge="0" />
      <species boundaryCondition="false" compartment="m" constant="false" hasOnlySubstanceUnits="false" id="M_lgt__S_m" name="lgt__S_m" fbc:charge="0" />
      <species boundaryCondition="false" compartment="m" constant="false" hasOnlySubstanceUnits="false" id="M_lneldccoa_m" name="lneldccoa_m" fbc:charge="0" />
      <species boundaryCondition="false" compartment="m" constant="false" hasOnlySubstanceUnits="false" id="M_lneldccrn_m" name="lneldccrn_m" fbc:charge="0" />
      <species boundaryCondition="false" compartment="m" constant="false" hasOnlySubstanceUnits="false" id="M_lnlccoa_m" name="lnlccoa_m" fbc:charge="0" />
      <species boundaryCondition="false" compartment="m" constant="false" hasOnlySubstanceUnits="false" id="M_lnlccrn_m" name="lnlccrn_m" fbc:charge="0" />
      <species boundaryCondition="false" compartment="m" constant="false" hasOnlySubstanceUnits="false" id="M_lnlncacoa_m" name="lnlncacoa_m" fbc:charge="0" />
      <species boundaryCondition="false" compartment="m" constant="false" hasOnlySubstanceUnits="false" id="M_lnlncacrn_m" name="lnlncacrn_m" fbc:charge="0" />
      <species boundaryCondition="false" compartment="m" constant="false" hasOnlySubstanceUnits="false" id="M_lnlncgcoa_m" name="lnlncgcoa_m" fbc:charge="0" />
      <species boundaryCondition="false" compartment="m" constant="false" hasOnlySubstanceUnits="false" id="M_lnlncgcrn_m" name="lnlncgcrn_m" fbc:charge="0" />
      <species boundaryCondition="false" compartment="m" constant="false" hasOnlySubstanceUnits="false" id="M_lpam_m" name="lpam_m" fbc:charge="0" />
      <species boundaryCondition="false" compartment="m" constant="false" hasOnlySubstanceUnits="false" id="M_lpro_m" name="lpro_m" fbc:charge="0" />
      <species boundaryCondition="false" compartment="m" constant="false" hasOnlySubstanceUnits="false" id="M_lys__L_m" name="lys__L_m" fbc:charge="0" />
      <species boundaryCondition="false" compartment="m" constant="false" hasOnlySubstanceUnits="false" id="M_mal__L_m" name="mal__L_m" fbc:charge="0" />
      <species boundaryCondition="false" compartment="m" constant="false" hasOnlySubstanceUnits="false" id="M_malACP_m" name="malACP_m" fbc:charge="0" />
      <species boundaryCondition="false" compartment="m" constant="false" hasOnlySubstanceUnits="false" id="M_malcoa_m" name="malcoa_m" fbc:charge="0" />
      <species boundaryCondition="false" compartment="m" constant="false" hasOnlySubstanceUnits="false" id="M_mercppyr_m" name="mercppyr_m" fbc:charge="0" />
      <species boundaryCondition="false" compartment="m" constant="false" hasOnlySubstanceUnits="false" id="M_mescoa_m" name="mescoa_m" fbc:charge="0" />
      <species boundaryCondition="false" compartment="m" constant="false" hasOnlySubstanceUnits="false" id="M_mescon_m" name="mescon_m" fbc:charge="0" />
      <species boundaryCondition="false" compartment="m" constant="false" hasOnlySubstanceUnits="false" id="M_methf_m" name="methf_m" fbc:charge="0" />
      <species boundaryCondition="false" compartment="m" constant="false" hasOnlySubstanceUnits="false" id="M_mlthf_m" name="mlthf_m" fbc:charge="0" />
      <species boundaryCondition="false" compartment="m" constant="false" hasOnlySubstanceUnits="false" id="M_mmcoa__R_m" name="mmcoa__R_m" fbc:charge="0" />
      <species boundaryCondition="false" compartment="m" constant="false" hasOnlySubstanceUnits="false" id="M_mmcoa__S_m" name="mmcoa__S_m" fbc:charge="0" />
      <species boundaryCondition="false" compartment="m" constant="false" hasOnlySubstanceUnits="false" id="M_msa_m" name="msa_m" fbc:charge="0" />
      <species boundaryCondition="false" compartment="m" constant="false" hasOnlySubstanceUnits="false" id="M_n4abutn_m" name="n4abutn_m" fbc:charge="0" />
      <species boundaryCondition="false" compartment="m" constant="false" hasOnlySubstanceUnits="false" id="M_nad_m" name="nad_m" fbc:charge="0" />
      <species boundaryCondition="false" compartment="m" constant="false" hasOnlySubstanceUnits="false" id="M_nadh_m" name="nadh_m" fbc:charge="0" />
      <species boundaryCondition="false" compartment="m" constant="false" hasOnlySubstanceUnits="false" id="M_nadp_m" name="nadp_m" fbc:charge="0" />
      <species boundaryCondition="false" compartment="m" constant="false" hasOnlySubstanceUnits="false" id="M_nadph_m" name="nadph_m" fbc:charge="0" />
      <species boundaryCondition="false" compartment="m" constant="false" hasOnlySubstanceUnits="false" id="M_nh4_m" name="nh4_m" fbc:charge="0" />
      <species boundaryCondition="false" compartment="m" constant="false" hasOnlySubstanceUnits="false" id="M_nicrnt_m" name="nicrnt_m" fbc:charge="0" />
      <species boundaryCondition="false" compartment="m" constant="false" hasOnlySubstanceUnits="false" id="M_nmn_m" name="nmn_m" fbc:charge="0" />
      <species boundaryCondition="false" compartment="m" constant="false" hasOnlySubstanceUnits="false" id="M_nrvnccoa_m" name="nrvnccoa_m" fbc:charge="0" />
      <species boundaryCondition="false" compartment="m" constant="false" hasOnlySubstanceUnits="false" id="M_nrvnccrn_m" name="nrvnccrn_m" fbc:charge="0" />
      <species boundaryCondition="false" compartment="m" constant="false" hasOnlySubstanceUnits="false" id="M_o2_m" name="o2_m" fbc:charge="0" />
      <species boundaryCondition="false" compartment="m" constant="false" hasOnlySubstanceUnits="false" id="M_o2s_m" name="o2s_m" fbc:charge="0" />
      <species boundaryCondition="false" compartment="m" constant="false" hasOnlySubstanceUnits="false" id="M_oaa_m" name="oaa_m" fbc:charge="0" />
      <species boundaryCondition="false" compartment="m" constant="false" hasOnlySubstanceUnits="false" id="M_occoa_m" name="occoa_m" fbc:charge="0" />
      <species boundaryCondition="false" compartment="m" constant="false" hasOnlySubstanceUnits="false" id="M_od2coa_m" name="od2coa_m" fbc:charge="0" />
      <species boundaryCondition="false" compartment="m" constant="false" hasOnlySubstanceUnits="false" id="M_odecoa_m" name="odecoa_m" fbc:charge="0" />
      <species boundaryCondition="false" compartment="m" constant="false" hasOnlySubstanceUnits="false" id="M_odecrn_m" name="odecrn_m" fbc:charge="0" />
      <species boundaryCondition="false" compartment="m" constant="false" hasOnlySubstanceUnits="false" id="M_oh1_m" name="oh1_m" fbc:charge="0" />
      <species boundaryCondition="false" compartment="m" constant="false" hasOnlySubstanceUnits="false" id="M_orn_m" name="orn_m" fbc:charge="0" />
      <species boundaryCondition="false" compartment="m" constant="false" hasOnlySubstanceUnits="false" id="M_pa_hs_m" name="pa_hs_m" fbc:charge="0" />
      <species boundaryCondition="false" compartment="m" constant="false" hasOnlySubstanceUnits="false" id="M_pchol_hs_m" name="pchol_hs_m" fbc:charge="0" />
      <species boundaryCondition="false" compartment="m" constant="false" hasOnlySubstanceUnits="false" id="M_pcreat_m" name="pcreat_m" fbc:charge="0" />
      <species boundaryCondition="false" compartment="m" constant="false" hasOnlySubstanceUnits="false" id="M_pcrn_m" name="pcrn_m" fbc:charge="0" />
      <species boundaryCondition="false" compartment="m" constant="false" hasOnlySubstanceUnits="false" id="M_pe_hs_m" name="pe_hs_m" fbc:charge="0" />
      <species boundaryCondition="false" compartment="m" constant="false" hasOnlySubstanceUnits="false" id="M_pep_m" name="pep_m" fbc:charge="0" />
      <species boundaryCondition="false" compartment="m" constant="false" hasOnlySubstanceUnits="false" id="M_peracd_m" name="peracd_m" fbc:charge="0" />
      <species boundaryCondition="false" compartment="m" constant="false" hasOnlySubstanceUnits="false" id="M_phe__L_m" name="phe__L_m" fbc:charge="0" />
      <species boundaryCondition="false" compartment="m" constant="false" hasOnlySubstanceUnits="false" id="M_pheme_m" name="pheme_m" fbc:charge="0" />
      <species boundaryCondition="false" compartment="m" constant="false" hasOnlySubstanceUnits="false" id="M_phpyr_m" name="phpyr_m" fbc:charge="0" />
      <species boundaryCondition="false" compartment="m" constant="false" hasOnlySubstanceUnits="false" id="M_pi_m" name="pi_m" fbc:charge="0" />
      <species boundaryCondition="false" compartment="m" constant="false" hasOnlySubstanceUnits="false" id="M_pmtcoa_m" name="pmtcoa_m" fbc:charge="0" />
      <species boundaryCondition="false" compartment="m" constant="false" hasOnlySubstanceUnits="false" id="M_pmtcrn_m" name="pmtcrn_m" fbc:charge="0" />
      <species boundaryCondition="false" compartment="m" constant="false" hasOnlySubstanceUnits="false" id="M_pnto__R_m" name="pnto__R_m" fbc:charge="0" />
      <species boundaryCondition="false" compartment="m" constant="false" hasOnlySubstanceUnits="false" id="M_ppa_m" name="ppa_m" fbc:charge="0" />
      <species boundaryCondition="false" compartment="m" constant="false" hasOnlySubstanceUnits="false" id="M_ppcoa_m" name="ppcoa_m" fbc:charge="0" />
      <species boundaryCondition="false" compartment="m" constant="false" hasOnlySubstanceUnits="false" id="M_ppi_m" name="ppi_m" fbc:charge="0" />
      <species boundaryCondition="false" compartment="m" constant="false" hasOnlySubstanceUnits="false" id="M_ppp9_m" name="ppp9_m" fbc:charge="0" />
      <species boundaryCondition="false" compartment="m" constant="false" hasOnlySubstanceUnits="false" id="M_pppg9_m" name="pppg9_m" fbc:charge="0" />
      <species boundaryCondition="false" compartment="m" constant="false" hasOnlySubstanceUnits="false" id="M_pppi_m" name="pppi_m" fbc:charge="0" />
      <species boundaryCondition="false" compartment="m" constant="false" hasOnlySubstanceUnits="false" id="M_prgnlone_m" name="prgnlone_m" fbc:charge="0" />
      <species boundaryCondition="false" compartment="m" constant="false" hasOnlySubstanceUnits="false" id="M_pro__L_m" name="pro__L_m" fbc:charge="0" />
      <species boundaryCondition="false" compartment="m" constant="false" hasOnlySubstanceUnits="false" id="M_prpncoa_m" name="prpncoa_m" fbc:charge="0" />
      <species boundaryCondition="false" compartment="m" constant="false" hasOnlySubstanceUnits="false" id="M_ps_hs_m" name="ps_hs_m" fbc:charge="0" />
      <species boundaryCondition="false" compartment="m" constant="false" hasOnlySubstanceUnits="false" id="M_ptdcacoa_m" name="ptdcacoa_m" fbc:charge="0" />
      <species boundaryCondition="false" compartment="m" constant="false" hasOnlySubstanceUnits="false" id="M_ptdcacrn_m" name="ptdcacrn_m" fbc:charge="0" />
      <species boundaryCondition="false" compartment="m" constant="false" hasOnlySubstanceUnits="false" id="M_ptrc_m" name="ptrc_m" fbc:charge="0" />
      <species boundaryCondition="false" compartment="m" constant="false" hasOnlySubstanceUnits="false" id="M_pyam5p_m" name="pyam5p_m" fbc:charge="0" />
      <species boundaryCondition="false" compartment="m" constant="false" hasOnlySubstanceUnits="false" id="M_pydx5p_m" name="pydx5p_m" fbc:charge="0" />
      <species boundaryCondition="false" compartment="m" constant="false" hasOnlySubstanceUnits="false" id="M_pylald_m" name="pylald_m" fbc:charge="0" />
      <species boundaryCondition="false" compartment="m" constant="false" hasOnlySubstanceUnits="false" id="M_pyr_m" name="pyr_m" fbc:charge="0" />
      <species boundaryCondition="false" compartment="m" constant="false" hasOnlySubstanceUnits="false" id="M_q10_m" name="q10_m" fbc:charge="0" />
      <species boundaryCondition="false" compartment="m" constant="false" hasOnlySubstanceUnits="false" id="M_q10h2_m" name="q10h2_m" fbc:charge="0" />
      <species boundaryCondition="false" compartment="m" constant="false" hasOnlySubstanceUnits="false" id="M_r5p_m" name="r5p_m" fbc:charge="0" />
      <species boundaryCondition="false" compartment="m" constant="false" hasOnlySubstanceUnits="false" id="M_saccrp__L_m" name="saccrp__L_m" fbc:charge="0" />
      <species boundaryCondition="false" compartment="m" constant="false" hasOnlySubstanceUnits="false" id="M_sarcs_m" name="sarcs_m" fbc:charge="0" />
      <species boundaryCondition="false" compartment="m" constant="false" hasOnlySubstanceUnits="false" id="M_ser__L_m" name="ser__L_m" fbc:charge="0" />
      <species boundaryCondition="false" compartment="m" constant="false" hasOnlySubstanceUnits="false" id="M_sl__L_m" name="sl__L_m" fbc:charge="0" />
      <species boundaryCondition="false" compartment="m" constant="false" hasOnlySubstanceUnits="false" id="M_so3_m" name="so3_m" fbc:charge="0" />
      <species boundaryCondition="false" compartment="m" constant="false" hasOnlySubstanceUnits="false" id="M_so4_m" name="so4_m" fbc:charge="0" />
      <species boundaryCondition="false" compartment="m" constant="false" hasOnlySubstanceUnits="false" id="M_stcoa_m" name="stcoa_m" fbc:charge="0" />
      <species boundaryCondition="false" compartment="m" constant="false" hasOnlySubstanceUnits="false" id="M_stcrn_m" name="stcrn_m" fbc:charge="0" />
      <species boundaryCondition="false" compartment="m" constant="false" hasOnlySubstanceUnits="false" id="M_strdnccoa_m" name="strdnccoa_m" fbc:charge="0" />
      <species boundaryCondition="false" compartment="m" constant="false" hasOnlySubstanceUnits="false" id="M_strdnccrn_m" name="strdnccrn_m" fbc:charge="0" />
      <species boundaryCondition="false" compartment="m" constant="false" hasOnlySubstanceUnits="false" id="M_succ_m" name="succ_m" fbc:charge="0" />
      <species boundaryCondition="false" compartment="m" constant="false" hasOnlySubstanceUnits="false" id="M_succoa_m" name="succoa_m" fbc:charge="0" />
      <species boundaryCondition="false" compartment="m" constant="false" hasOnlySubstanceUnits="false" id="M_sucsal_m" name="sucsal_m" fbc:charge="0" />
      <species boundaryCondition="false" compartment="m" constant="false" hasOnlySubstanceUnits="false" id="M_t2m26dcoa_m" name="t2m26dcoa_m" fbc:charge="0" />
      <species boundaryCondition="false" compartment="m" constant="false" hasOnlySubstanceUnits="false" id="M_tcynt_m" name="tcynt_m" fbc:charge="0" />
      <species boundaryCondition="false" compartment="m" constant="false" hasOnlySubstanceUnits="false" id="M_tdcoa_m" name="tdcoa_m" fbc:charge="0" />
      <species boundaryCondition="false" compartment="m" constant="false" hasOnlySubstanceUnits="false" id="M_tetpent3coa_m" name="tetpent3coa_m" fbc:charge="0" />
      <species boundaryCondition="false" compartment="m" constant="false" hasOnlySubstanceUnits="false" id="M_tetpent3crn_m" name="tetpent3crn_m" fbc:charge="0" />
      <species boundaryCondition="false" compartment="m" constant="false" hasOnlySubstanceUnits="false" id="M_tetpent6coa_m" name="tetpent6coa_m" fbc:charge="0" />
      <species boundaryCondition="false" compartment="m" constant="false" hasOnlySubstanceUnits="false" id="M_tetpent6crn_m" name="tetpent6crn_m" fbc:charge="0" />
      <species boundaryCondition="false" compartment="m" constant="false" hasOnlySubstanceUnits="false" id="M_tettet6coa_m" name="tettet6coa_m" fbc:charge="0" />
      <species boundaryCondition="false" compartment="m" constant="false" hasOnlySubstanceUnits="false" id="M_tettet6crn_m" name="tettet6crn_m" fbc:charge="0" />
      <species boundaryCondition="false" compartment="m" constant="false" hasOnlySubstanceUnits="false" id="M_thcholst_m" name="thcholst_m" fbc:charge="0" />
      <species boundaryCondition="false" compartment="m" constant="false" hasOnlySubstanceUnits="false" id="M_thcholstoic_m" name="thcholstoic_m" fbc:charge="0" />
      <species boundaryCondition="false" compartment="m" constant="false" hasOnlySubstanceUnits="false" id="M_thf_m" name="thf_m" fbc:charge="0" />
      <species boundaryCondition="false" compartment="m" constant="false" hasOnlySubstanceUnits="false" id="M_thm_m" name="thm_m" fbc:charge="0" />
      <species boundaryCondition="false" compartment="m" constant="false" hasOnlySubstanceUnits="false" id="M_thmmp_m" name="thmmp_m" fbc:charge="0" />
      <species boundaryCondition="false" compartment="m" constant="false" hasOnlySubstanceUnits="false" id="M_thmpp_m" name="thmpp_m" fbc:charge="0" />
      <species boundaryCondition="false" compartment="m" constant="false" hasOnlySubstanceUnits="false" id="M_thymd_m" name="thymd_m" fbc:charge="0" />
      <species boundaryCondition="false" compartment="m" constant="false" hasOnlySubstanceUnits="false" id="M_tmndnccoa_m" name="tmndnccoa_m" fbc:charge="0" />
      <species boundaryCondition="false" compartment="m" constant="false" hasOnlySubstanceUnits="false" id="M_tmndnccrn_m" name="tmndnccrn_m" fbc:charge="0" />
      <species boundaryCondition="false" compartment="m" constant="false" hasOnlySubstanceUnits="false" id="M_trdox_m" name="trdox_m" fbc:charge="0" />
      <species boundaryCondition="false" compartment="m" constant="false" hasOnlySubstanceUnits="false" id="M_trdrd_m" name="trdrd_m" fbc:charge="0" />
      <species boundaryCondition="false" compartment="m" constant="false" hasOnlySubstanceUnits="false" id="M_tsul_m" name="tsul_m" fbc:charge="0" />
      <species boundaryCondition="false" compartment="m" constant="false" hasOnlySubstanceUnits="false" id="M_ttdcrn_m" name="ttdcrn_m" fbc:charge="0" />
      <species boundaryCondition="false" compartment="m" constant="false" hasOnlySubstanceUnits="false" id="M_tyr__L_m" name="tyr__L_m" fbc:charge="0" />
      <species boundaryCondition="false" compartment="m" constant="false" hasOnlySubstanceUnits="false" id="M_udp_m" name="udp_m" fbc:charge="0" />
      <species boundaryCondition="false" compartment="m" constant="false" hasOnlySubstanceUnits="false" id="M_ump_m" name="ump_m" fbc:charge="0" />
      <species boundaryCondition="false" compartment="m" constant="false" hasOnlySubstanceUnits="false" id="M_urea_m" name="urea_m" fbc:charge="0" />
      <species boundaryCondition="false" compartment="m" constant="false" hasOnlySubstanceUnits="false" id="M_uri_m" name="uri_m" fbc:charge="0" />
      <species boundaryCondition="false" compartment="m" constant="false" hasOnlySubstanceUnits="false" id="M_utp_m" name="utp_m" fbc:charge="0" />
      <species boundaryCondition="false" compartment="m" constant="false" hasOnlySubstanceUnits="false" id="M_vacccoa_m" name="vacccoa_m" fbc:charge="0" />
      <species boundaryCondition="false" compartment="m" constant="false" hasOnlySubstanceUnits="false" id="M_vacccrn_m" name="vacccrn_m" fbc:charge="0" />
      <species boundaryCondition="false" compartment="m" constant="false" hasOnlySubstanceUnits="false" id="M_val__L_m" name="val__L_m" fbc:charge="0" />
      <species boundaryCondition="false" compartment="m" constant="false" hasOnlySubstanceUnits="false" id="M_vitd2_m" name="vitd2_m" fbc:charge="0" />
      <species boundaryCondition="false" compartment="m" constant="false" hasOnlySubstanceUnits="false" id="M_vitd3_m" name="vitd3_m" fbc:charge="0" />
      <species boundaryCondition="false" compartment="m" constant="false" hasOnlySubstanceUnits="false" id="M_xol27oh_m" name="xol27oh_m" fbc:charge="0" />
      <species boundaryCondition="false" compartment="m" constant="false" hasOnlySubstanceUnits="false" id="M_xol7ah2_m" name="xol7ah2_m" fbc:charge="0" />
      <species boundaryCondition="false" compartment="m" constant="false" hasOnlySubstanceUnits="false" id="M_xol7ah2al_m" name="xol7ah2al_m" fbc:charge="0" />
      <species boundaryCondition="false" compartment="m" constant="false" hasOnlySubstanceUnits="false" id="M_xol7ah3_m" name="xol7ah3_m" fbc:charge="0" />
      <species boundaryCondition="false" compartment="m" constant="false" hasOnlySubstanceUnits="false" id="M_xoldiolone_m" name="xoldiolone_m" fbc:charge="0" />
      <species boundaryCondition="false" compartment="m" constant="false" hasOnlySubstanceUnits="false" id="M_xoltetrol_m" name="xoltetrol_m" fbc:charge="0" />
      <species boundaryCondition="false" compartment="m" constant="false" hasOnlySubstanceUnits="false" id="M_xoltriol_m" name="xoltriol_m" fbc:charge="0" />
      <species boundaryCondition="false" compartment="n" constant="false" hasOnlySubstanceUnits="false" id="M_13__cis__oretn_n" name="13__cis__oretn_n" fbc:charge="0" />
      <species boundaryCondition="false" compartment="n" constant="false" hasOnlySubstanceUnits="false" id="M_13__cis__retn_n" name="13__cis__retn_n" fbc:charge="0" />
      <species boundaryCondition="false" compartment="n" constant="false" hasOnlySubstanceUnits="false" id="M_35cgmp_n" name="35cgmp_n" fbc:charge="0" />
      <species boundaryCondition="false" compartment="n" constant="false" hasOnlySubstanceUnits="false" id="M_6pthp_n" name="6pthp_n" fbc:charge="0" />
      <species boundaryCondition="false" compartment="n" constant="false" hasOnlySubstanceUnits="false" id="M_Ndmelys_n" name="Ndmelys_n" fbc:charge="0" />
      <species boundaryCondition="false" compartment="n" constant="false" hasOnlySubstanceUnits="false" id="M_Nmelys_n" name="Nmelys_n" fbc:charge="0" />
      <species boundaryCondition="false" compartment="n" constant="false" hasOnlySubstanceUnits="false" id="M_Ntmelys_n" name="Ntmelys_n" fbc:charge="0" />
      <species boundaryCondition="false" compartment="n" constant="false" hasOnlySubstanceUnits="false" id="M_accoa_n" name="accoa_n" fbc:charge="0" />
      <species boundaryCondition="false" compartment="n" constant="false" hasOnlySubstanceUnits="false" id="M_ach_n" name="ach_n" fbc:charge="0" />
      <species boundaryCondition="false" compartment="n" constant="false" hasOnlySubstanceUnits="false" id="M_acnam_n" name="acnam_n" fbc:charge="0" />
      <species boundaryCondition="false" compartment="n" constant="false" hasOnlySubstanceUnits="false" id="M_adp_n" name="adp_n" fbc:charge="0" />
      <species boundaryCondition="false" compartment="n" constant="false" hasOnlySubstanceUnits="false" id="M_ahcys_n" name="ahcys_n" fbc:charge="0" />
      <species boundaryCondition="false" compartment="n" constant="false" hasOnlySubstanceUnits="false" id="M_ahdt_n" name="ahdt_n" fbc:charge="0" />
      <species boundaryCondition="false" compartment="n" constant="false" hasOnlySubstanceUnits="false" id="M_amet_n" name="amet_n" fbc:charge="0" />
      <species boundaryCondition="false" compartment="n" constant="false" hasOnlySubstanceUnits="false" id="M_atp_n" name="atp_n" fbc:charge="0" />
      <species boundaryCondition="false" compartment="n" constant="false" hasOnlySubstanceUnits="false" id="M_biocyt_n" name="biocyt_n" fbc:charge="0" />
      <species boundaryCondition="false" compartment="n" constant="false" hasOnlySubstanceUnits="false" id="M_btn_n" name="btn_n" fbc:charge="0" />
      <species boundaryCondition="false" compartment="n" constant="false" hasOnlySubstanceUnits="false" id="M_cdp_n" name="cdp_n" fbc:charge="0" />
      <species boundaryCondition="false" compartment="n" constant="false" hasOnlySubstanceUnits="false" id="M_chol_n" name="chol_n" fbc:charge="0" />
      <species boundaryCondition="false" compartment="n" constant="false" hasOnlySubstanceUnits="false" id="M_cmp_n" name="cmp_n" fbc:charge="0" />
      <species boundaryCondition="false" compartment="n" constant="false" hasOnlySubstanceUnits="false" id="M_cmpacna_n" name="cmpacna_n" fbc:charge="0" />
      <species boundaryCondition="false" compartment="n" constant="false" hasOnlySubstanceUnits="false" id="M_co2_n" name="co2_n" fbc:charge="0" />
      <species boundaryCondition="false" compartment="n" constant="false" hasOnlySubstanceUnits="false" id="M_coa_n" name="coa_n" fbc:charge="0" />
      <species boundaryCondition="false" compartment="n" constant="false" hasOnlySubstanceUnits="false" id="M_ctp_n" name="ctp_n" fbc:charge="0" />
      <species boundaryCondition="false" compartment="n" constant="false" hasOnlySubstanceUnits="false" id="M_cytd_n" name="cytd_n" fbc:charge="0" />
      <species boundaryCondition="false" compartment="n" constant="false" hasOnlySubstanceUnits="false" id="M_dadp_n" name="dadp_n" fbc:charge="0" />
      <species boundaryCondition="false" compartment="n" constant="false" hasOnlySubstanceUnits="false" id="M_dag_hs_n" name="dag_hs_n" fbc:charge="0" />
      <species boundaryCondition="false" compartment="n" constant="false" hasOnlySubstanceUnits="false" id="M_datp_n" name="datp_n" fbc:charge="0" />
      <species boundaryCondition="false" compartment="n" constant="false" hasOnlySubstanceUnits="false" id="M_dcdp_n" name="dcdp_n" fbc:charge="0" />
      <species boundaryCondition="false" compartment="n" constant="false" hasOnlySubstanceUnits="false" id="M_dcmp_n" name="dcmp_n" fbc:charge="0" />
      <species boundaryCondition="false" compartment="n" constant="false" hasOnlySubstanceUnits="false" id="M_dctp_n" name="dctp_n" fbc:charge="0" />
      <species boundaryCondition="false" compartment="n" constant="false" hasOnlySubstanceUnits="false" id="M_dcyt_n" name="dcyt_n" fbc:charge="0" />
      <species boundaryCondition="false" compartment="n" constant="false" hasOnlySubstanceUnits="false" id="M_dgdp_n" name="dgdp_n" fbc:charge="0" />
      <species boundaryCondition="false" compartment="n" constant="false" hasOnlySubstanceUnits="false" id="M_dgtp_n" name="dgtp_n" fbc:charge="0" />
      <species boundaryCondition="false" compartment="n" constant="false" hasOnlySubstanceUnits="false" id="M_didp_n" name="didp_n" fbc:charge="0" />
      <species boundaryCondition="false" compartment="n" constant="false" hasOnlySubstanceUnits="false" id="M_ditp_n" name="ditp_n" fbc:charge="0" />
      <species boundaryCondition="false" compartment="n" constant="false" hasOnlySubstanceUnits="false" id="M_dna_n" name="dna_n" fbc:charge="0" />
      <species boundaryCondition="false" compartment="n" constant="false" hasOnlySubstanceUnits="false" id="M_dna5mtc_n" name="dna5mtc_n" fbc:charge="0" />
      <species boundaryCondition="false" compartment="n" constant="false" hasOnlySubstanceUnits="false" id="M_dnad_n" name="dnad_n" fbc:charge="0" />
      <species boundaryCondition="false" compartment="n" constant="false" hasOnlySubstanceUnits="false" id="M_dtdp_n" name="dtdp_n" fbc:charge="0" />
      <species boundaryCondition="false" compartment="n" constant="false" hasOnlySubstanceUnits="false" id="M_dttp_n" name="dttp_n" fbc:charge="0" />
      <species boundaryCondition="false" compartment="n" constant="false" hasOnlySubstanceUnits="false" id="M_dudp_n" name="dudp_n" fbc:charge="0" />
      <species boundaryCondition="false" compartment="n" constant="false" hasOnlySubstanceUnits="false" id="M_dump_n" name="dump_n" fbc:charge="0" />
      <species boundaryCondition="false" compartment="n" constant="false" hasOnlySubstanceUnits="false" id="M_duri_n" name="duri_n" fbc:charge="0" />
      <species boundaryCondition="false" compartment="n" constant="false" hasOnlySubstanceUnits="false" id="M_dutp_n" name="dutp_n" fbc:charge="0" />
      <species boundaryCondition="false" compartment="n" constant="false" hasOnlySubstanceUnits="false" id="M_for_n" name="for_n" fbc:charge="0" />
      <species boundaryCondition="false" compartment="n" constant="false" hasOnlySubstanceUnits="false" id="M_gdp_n" name="gdp_n" fbc:charge="0" />
      <species boundaryCondition="false" compartment="n" constant="false" hasOnlySubstanceUnits="false" id="M_gmp_n" name="gmp_n" fbc:charge="0" />
      <species boundaryCondition="false" compartment="n" constant="false" hasOnlySubstanceUnits="false" id="M_gtp_n" name="gtp_n" fbc:charge="0" />
      <species boundaryCondition="false" compartment="n" constant="false" hasOnlySubstanceUnits="false" id="M_h_n" name="h_n" fbc:charge="0" />
      <species boundaryCondition="false" compartment="n" constant="false" hasOnlySubstanceUnits="false" id="M_h2o_n" name="h2o_n" fbc:charge="0" />
      <species boundaryCondition="false" compartment="n" constant="false" hasOnlySubstanceUnits="false" id="M_h2o2_n" name="h2o2_n" fbc:charge="0" />
      <species boundaryCondition="false" compartment="n" constant="false" hasOnlySubstanceUnits="false" id="M_hretn_n" name="hretn_n" fbc:charge="0" />
      <species boundaryCondition="false" compartment="n" constant="false" hasOnlySubstanceUnits="false" id="M_idp_n" name="idp_n" fbc:charge="0" />
      <species boundaryCondition="false" compartment="n" constant="false" hasOnlySubstanceUnits="false" id="M_itp_n" name="itp_n" fbc:charge="0" />
      <species boundaryCondition="false" compartment="n" constant="false" hasOnlySubstanceUnits="false" id="M_lys__L_n" name="lys__L_n" fbc:charge="0" />
      <species boundaryCondition="false" compartment="n" constant="false" hasOnlySubstanceUnits="false" id="M_mi13456p_n" name="mi13456p_n" fbc:charge="0" />
      <species boundaryCondition="false" compartment="n" constant="false" hasOnlySubstanceUnits="false" id="M_mi1345p_n" name="mi1345p_n" fbc:charge="0" />
      <species boundaryCondition="false" compartment="n" constant="false" hasOnlySubstanceUnits="false" id="M_mi1346p_n" name="mi1346p_n" fbc:charge="0" />
      <species boundaryCondition="false" compartment="n" constant="false" hasOnlySubstanceUnits="false" id="M_mi1456p_n" name="mi1456p_n" fbc:charge="0" />
      <species boundaryCondition="false" compartment="n" constant="false" hasOnlySubstanceUnits="false" id="M_mi145p_n" name="mi145p_n" fbc:charge="0" />
      <species boundaryCondition="false" compartment="n" constant="false" hasOnlySubstanceUnits="false" id="M_mi14p_n" name="mi14p_n" fbc:charge="0" />
      <species boundaryCondition="false" compartment="n" constant="false" hasOnlySubstanceUnits="false" id="M_mi1p__D_n" name="mi1p__D_n" fbc:charge="0" />
      <species boundaryCondition="false" compartment="n" constant="false" hasOnlySubstanceUnits="false" id="M_minohp_n" name="minohp_n" fbc:charge="0" />
      <species boundaryCondition="false" compartment="n" constant="false" hasOnlySubstanceUnits="false" id="M_nad_n" name="nad_n" fbc:charge="0" />
      <species boundaryCondition="false" compartment="n" constant="false" hasOnlySubstanceUnits="false" id="M_nadp_n" name="nadp_n" fbc:charge="0" />
      <species boundaryCondition="false" compartment="n" constant="false" hasOnlySubstanceUnits="false" id="M_nadph_n" name="nadph_n" fbc:charge="0" />
      <species boundaryCondition="false" compartment="n" constant="false" hasOnlySubstanceUnits="false" id="M_nh4_n" name="nh4_n" fbc:charge="0" />
      <species boundaryCondition="false" compartment="n" constant="false" hasOnlySubstanceUnits="false" id="M_nicrnt_n" name="nicrnt_n" fbc:charge="0" />
      <species boundaryCondition="false" compartment="n" constant="false" hasOnlySubstanceUnits="false" id="M_nmn_n" name="nmn_n" fbc:charge="0" />
      <species boundaryCondition="false" compartment="n" constant="false" hasOnlySubstanceUnits="false" id="M_o2_n" name="o2_n" fbc:charge="0" />
      <species boundaryCondition="false" compartment="n" constant="false" hasOnlySubstanceUnits="false" id="M_o2s_n" name="o2s_n" fbc:charge="0" />
      <species boundaryCondition="false" compartment="n" constant="false" hasOnlySubstanceUnits="false" id="M_oretn_n" name="oretn_n" fbc:charge="0" />
      <species boundaryCondition="false" compartment="n" constant="false" hasOnlySubstanceUnits="false" id="M_pa_hs_n" name="pa_hs_n" fbc:charge="0" />
      <species boundaryCondition="false" compartment="n" constant="false" hasOnlySubstanceUnits="false" id="M_pail345p_hs_n" name="pail345p_hs_n" fbc:charge="0" />
      <species boundaryCondition="false" compartment="n" constant="false" hasOnlySubstanceUnits="false" id="M_pail34p_hs_n" name="pail34p_hs_n" fbc:charge="0" />
      <species boundaryCondition="false" compartment="n" constant="false" hasOnlySubstanceUnits="false" id="M_pail3p_hs_n" name="pail3p_hs_n" fbc:charge="0" />
      <species boundaryCondition="false" compartment="n" constant="false" hasOnlySubstanceUnits="false" id="M_pail45p_hs_n" name="pail45p_hs_n" fbc:charge="0" />
      <species boundaryCondition="false" compartment="n" constant="false" hasOnlySubstanceUnits="false" id="M_pail4p_hs_n" name="pail4p_hs_n" fbc:charge="0" />
      <species boundaryCondition="false" compartment="n" constant="false" hasOnlySubstanceUnits="false" id="M_pail5p_hs_n" name="pail5p_hs_n" fbc:charge="0" />
      <species boundaryCondition="false" compartment="n" constant="false" hasOnlySubstanceUnits="false" id="M_pail_hs_n" name="pail_hs_n" fbc:charge="0" />
      <species boundaryCondition="false" compartment="n" constant="false" hasOnlySubstanceUnits="false" id="M_peplys_n" name="peplys_n" fbc:charge="0" />
      <species boundaryCondition="false" compartment="n" constant="false" hasOnlySubstanceUnits="false" id="M_pi_n" name="pi_n" fbc:charge="0" />
      <species boundaryCondition="false" compartment="n" constant="false" hasOnlySubstanceUnits="false" id="M_ppi_n" name="ppi_n" fbc:charge="0" />
      <species boundaryCondition="false" compartment="n" constant="false" hasOnlySubstanceUnits="false" id="M_ppmi12346p_n" name="ppmi12346p_n" fbc:charge="0" />
      <species boundaryCondition="false" compartment="n" constant="false" hasOnlySubstanceUnits="false" id="M_ppmi1346p_n" name="ppmi1346p_n" fbc:charge="0" />
      <species boundaryCondition="false" compartment="n" constant="false" hasOnlySubstanceUnits="false" id="M_pppi_n" name="pppi_n" fbc:charge="0" />
      <species boundaryCondition="false" compartment="n" constant="false" hasOnlySubstanceUnits="false" id="M_retn_n" name="retn_n" fbc:charge="0" />
      <species boundaryCondition="false" compartment="n" constant="false" hasOnlySubstanceUnits="false" id="M_seahcys_n" name="seahcys_n" fbc:charge="0" />
      <species boundaryCondition="false" compartment="n" constant="false" hasOnlySubstanceUnits="false" id="M_seasmet_n" name="seasmet_n" fbc:charge="0" />
      <species boundaryCondition="false" compartment="n" constant="false" hasOnlySubstanceUnits="false" id="M_thbpt_n" name="thbpt_n" fbc:charge="0" />
      <species boundaryCondition="false" compartment="n" constant="false" hasOnlySubstanceUnits="false" id="M_udp_n" name="udp_n" fbc:charge="0" />
      <species boundaryCondition="false" compartment="n" constant="false" hasOnlySubstanceUnits="false" id="M_ump_n" name="ump_n" fbc:charge="0" />
      <species boundaryCondition="false" compartment="n" constant="false" hasOnlySubstanceUnits="false" id="M_uri_n" name="uri_n" fbc:charge="0" />
      <species boundaryCondition="false" compartment="n" constant="false" hasOnlySubstanceUnits="false" id="M_utp_n" name="utp_n" fbc:charge="0" />
      <species boundaryCondition="false" compartment="r" constant="false" hasOnlySubstanceUnits="false" id="M_11docrtsl_r" name="11docrtsl_r" fbc:charge="0" />
      <species boundaryCondition="false" compartment="r" constant="false" hasOnlySubstanceUnits="false" id="M_11docrtstrn_r" name="11docrtstrn_r" fbc:charge="0" />
      <species boundaryCondition="false" compartment="r" constant="false" hasOnlySubstanceUnits="false" id="M_12harachd_r" name="12harachd_r" fbc:charge="0" />
      <species boundaryCondition="false" compartment="r" constant="false" hasOnlySubstanceUnits="false" id="M_13__cis__retn_r" name="13__cis__retn_r" fbc:charge="0" />
      <species boundaryCondition="false" compartment="r" constant="false" hasOnlySubstanceUnits="false" id="M_13__cis__retnglc_r" name="13__cis__retnglc_r" fbc:charge="0" />
      <species boundaryCondition="false" compartment="r" constant="false" hasOnlySubstanceUnits="false" id="M_17ahprgnlone_r" name="17ahprgnlone_r" fbc:charge="0" />
      <species boundaryCondition="false" compartment="r" constant="false" hasOnlySubstanceUnits="false" id="M_17ahprgstrn_r" name="17ahprgstrn_r" fbc:charge="0" />
      <species boundaryCondition="false" compartment="r" constant="false" hasOnlySubstanceUnits="false" id="M_18harachd_r" name="18harachd_r" fbc:charge="0" />
      <species boundaryCondition="false" compartment="r" constant="false" hasOnlySubstanceUnits="false" id="M_44mctr_r" name="44mctr_r" fbc:charge="0" />
      <species boundaryCondition="false" compartment="r" constant="false" hasOnlySubstanceUnits="false" id="M_44mzym_r" name="44mzym_r" fbc:charge="0" />
      <species boundaryCondition="false" compartment="r" constant="false" hasOnlySubstanceUnits="false" id="M_4hpro__LT_r" name="4hpro__LT_r" fbc:charge="0" />
      <species boundaryCondition="false" compartment="r" constant="false" hasOnlySubstanceUnits="false" id="M_4mptnl_r" name="4mptnl_r" fbc:charge="0" />
      <species boundaryCondition="false" compartment="r" constant="false" hasOnlySubstanceUnits="false" id="M_4mzym_int1_r" name="4mzym_int1_r" fbc:charge="0" />
      <species boundaryCondition="false" compartment="r" constant="false" hasOnlySubstanceUnits="false" id="M_4mzym_int2_r" name="4mzym_int2_r" fbc:charge="0" />
      <species boundaryCondition="false" compartment="r" constant="false" hasOnlySubstanceUnits="false" id="M_5adtststerone_r" name="5adtststerone_r" fbc:charge="0" />
      <species boundaryCondition="false" compartment="r" constant="false" hasOnlySubstanceUnits="false" id="M_5adtststeroneglc_r" name="5adtststeroneglc_r" fbc:charge="0" />
      <species boundaryCondition="false" compartment="r" constant="false" hasOnlySubstanceUnits="false" id="M_6htststerone_r" name="6htststerone_r" fbc:charge="0" />
      <species boundaryCondition="false" compartment="r" constant="false" hasOnlySubstanceUnits="false" id="M_6pgc_r" name="6pgc_r" fbc:charge="0" />
      <species boundaryCondition="false" compartment="r" constant="false" hasOnlySubstanceUnits="false" id="M_6pgl_r" name="6pgl_r" fbc:charge="0" />
      <species boundaryCondition="false" compartment="r" constant="false" hasOnlySubstanceUnits="false" id="M_7dhchsterol_r" name="7dhchsterol_r" fbc:charge="0" />
      <species boundaryCondition="false" compartment="r" constant="false" hasOnlySubstanceUnits="false" id="M_Asn__X__Ser_FSLASH_Thr_r" name="Asn__X__Ser_FSLASH_Thr_r" fbc:charge="0" />
      <species boundaryCondition="false" compartment="r" constant="false" hasOnlySubstanceUnits="false" id="M_Ntmelys_r" name="Ntmelys_r" fbc:charge="0" />
      <species boundaryCondition="false" compartment="r" constant="false" hasOnlySubstanceUnits="false" id="M_R1coa_hs_r" name="R1coa_hs_r" fbc:charge="0" />
      <species boundaryCondition="false" compartment="r" constant="false" hasOnlySubstanceUnits="false" id="M_R2coa_hs_r" name="R2coa_hs_r" fbc:charge="0" />
      <species boundaryCondition="false" compartment="r" constant="false" hasOnlySubstanceUnits="false" id="M_Ser__Gly_FSLASH_Ala__X__Gly_r" name="Ser__Gly_FSLASH_Ala__X__Gly_r" fbc:charge="0" />
      <species boundaryCondition="false" compartment="r" constant="false" hasOnlySubstanceUnits="false" id="M_Ssq23epx_r" name="Ssq23epx_r" fbc:charge="0" />
      <species boundaryCondition="false" compartment="r" constant="false" hasOnlySubstanceUnits="false" id="M_acald_r" name="acald_r" fbc:charge="0" />
      <species boundaryCondition="false" compartment="r" constant="false" hasOnlySubstanceUnits="false" id="M_accoa_r" name="accoa_r" fbc:charge="0" />
      <species boundaryCondition="false" compartment="r" constant="false" hasOnlySubstanceUnits="false" id="M_acrn_r" name="acrn_r" fbc:charge="0" />
      <species boundaryCondition="false" compartment="r" constant="false" hasOnlySubstanceUnits="false" id="M_adp_r" name="adp_r" fbc:charge="0" />
      <species boundaryCondition="false" compartment="r" constant="false" hasOnlySubstanceUnits="false" id="M_ahandrostanglc_r" name="ahandrostanglc_r" fbc:charge="0" />
      <species boundaryCondition="false" compartment="r" constant="false" hasOnlySubstanceUnits="false" id="M_ahcys_r" name="ahcys_r" fbc:charge="0" />
      <species boundaryCondition="false" compartment="r" constant="false" hasOnlySubstanceUnits="false" id="M_akg_r" name="akg_r" fbc:charge="0" />
      <species boundaryCondition="false" compartment="r" constant="false" hasOnlySubstanceUnits="false" id="M_amet_r" name="amet_r" fbc:charge="0" />
      <species boundaryCondition="false" compartment="r" constant="false" hasOnlySubstanceUnits="false" id="M_amp_r" name="amp_r" fbc:charge="0" />
      <species boundaryCondition="false" compartment="r" constant="false" hasOnlySubstanceUnits="false" id="M_andrstandn_r" name="andrstandn_r" fbc:charge="0" />
      <species boundaryCondition="false" compartment="r" constant="false" hasOnlySubstanceUnits="false" id="M_andrstndn_r" name="andrstndn_r" fbc:charge="0" />
      <species boundaryCondition="false" compartment="r" constant="false" hasOnlySubstanceUnits="false" id="M_andrstrn_r" name="andrstrn_r" fbc:charge="0" />
      <species boundaryCondition="false" compartment="r" constant="false" hasOnlySubstanceUnits="false" id="M_andrstrnglc_r" name="andrstrnglc_r" fbc:charge="0" />
      <species boundaryCondition="false" compartment="r" constant="false" hasOnlySubstanceUnits="false" id="M_arachd_r" name="arachd_r" fbc:charge="0" />
      <species boundaryCondition="false" compartment="r" constant="false" hasOnlySubstanceUnits="false" id="M_atp_r" name="atp_r" fbc:charge="0" />
      <species boundaryCondition="false" compartment="r" constant="false" hasOnlySubstanceUnits="false" id="M_bildglcur_r" name="bildglcur_r" fbc:charge="0" />
      <species boundaryCondition="false" compartment="r" constant="false" hasOnlySubstanceUnits="false" id="M_bilglcur_r" name="bilglcur_r" fbc:charge="0" />
      <species boundaryCondition="false" compartment="r" constant="false" hasOnlySubstanceUnits="false" id="M_bilirub_r" name="bilirub_r" fbc:charge="0" />
      <species boundaryCondition="false" compartment="r" constant="false" hasOnlySubstanceUnits="false" id="M_bz_r" name="bz_r" fbc:charge="0" />
      <species boundaryCondition="false" compartment="r" constant="false" hasOnlySubstanceUnits="false" id="M_cbp_r" name="cbp_r" fbc:charge="0" />
      <species boundaryCondition="false" compartment="r" constant="false" hasOnlySubstanceUnits="false" id="M_chlstol_r" name="chlstol_r" fbc:charge="0" />
      <species boundaryCondition="false" compartment="r" constant="false" hasOnlySubstanceUnits="false" id="M_chol_r" name="chol_r" fbc:charge="0" />
      <species boundaryCondition="false" compartment="r" constant="false" hasOnlySubstanceUnits="false" id="M_cholcoar_r" name="cholcoar_r" fbc:charge="0" />
      <species boundaryCondition="false" compartment="r" constant="false" hasOnlySubstanceUnits="false" id="M_cholcoas_r" name="cholcoas_r" fbc:charge="0" />
      <species boundaryCondition="false" compartment="r" constant="false" hasOnlySubstanceUnits="false" id="M_chsterol_r" name="chsterol_r" fbc:charge="0" />
      <species boundaryCondition="false" compartment="r" constant="false" hasOnlySubstanceUnits="false" id="M_co2_r" name="co2_r" fbc:charge="0" />
      <species boundaryCondition="false" compartment="r" constant="false" hasOnlySubstanceUnits="false" id="M_coa_r" name="coa_r" fbc:charge="0" />
      <species boundaryCondition="false" compartment="r" constant="false" hasOnlySubstanceUnits="false" id="M_coke_r" name="coke_r" fbc:charge="0" />
      <species boundaryCondition="false" compartment="r" constant="false" hasOnlySubstanceUnits="false" id="M_cortsn_r" name="cortsn_r" fbc:charge="0" />
      <species boundaryCondition="false" compartment="r" constant="false" hasOnlySubstanceUnits="false" id="M_crm_hs_r" name="crm_hs_r" fbc:charge="0" />
      <species boundaryCondition="false" compartment="r" constant="false" hasOnlySubstanceUnits="false" id="M_crn_r" name="crn_r" fbc:charge="0" />
      <species boundaryCondition="false" compartment="r" constant="false" hasOnlySubstanceUnits="false" id="M_crtsl_r" name="crtsl_r" fbc:charge="0" />
      <species boundaryCondition="false" compartment="r" constant="false" hasOnlySubstanceUnits="false" id="M_crtstrn_r" name="crtstrn_r" fbc:charge="0" />
      <species boundaryCondition="false" compartment="r" constant="false" hasOnlySubstanceUnits="false" id="M_dag_hs_r" name="dag_hs_r" fbc:charge="0" />
      <species boundaryCondition="false" compartment="r" constant="false" hasOnlySubstanceUnits="false" id="M_ddsmsterol_r" name="ddsmsterol_r" fbc:charge="0" />
      <species boundaryCondition="false" compartment="r" constant="false" hasOnlySubstanceUnits="false" id="M_dem2emgacpail_prot_hs_r" name="dem2emgacpail_prot_hs_r" fbc:charge="0" />
      <species boundaryCondition="false" compartment="r" constant="false" hasOnlySubstanceUnits="false" id="M_dgpi_prot_hs_r" name="dgpi_prot_hs_r" fbc:charge="0" />
      <species boundaryCondition="false" compartment="r" constant="false" hasOnlySubstanceUnits="false" id="M_dhcholestanate_r" name="dhcholestanate_r" fbc:charge="0" />
      <species boundaryCondition="false" compartment="r" constant="false" hasOnlySubstanceUnits="false" id="M_dhcholestancoa_r" name="dhcholestancoa_r" fbc:charge="0" />
      <species boundaryCondition="false" compartment="r" constant="false" hasOnlySubstanceUnits="false" id="M_dhcholoylcoa_r" name="dhcholoylcoa_r" fbc:charge="0" />
      <species boundaryCondition="false" compartment="r" constant="false" hasOnlySubstanceUnits="false" id="M_dhea_r" name="dhea_r" fbc:charge="0" />
      <species boundaryCondition="false" compartment="r" constant="false" hasOnlySubstanceUnits="false" id="M_dheas_r" name="dheas_r" fbc:charge="0" />
      <species boundaryCondition="false" compartment="r" constant="false" hasOnlySubstanceUnits="false" id="M_doldp_L_r" name="doldp_L_r" fbc:charge="0" />
      <species boundaryCondition="false" compartment="r" constant="false" hasOnlySubstanceUnits="false" id="M_doldp_U_r" name="doldp_U_r" fbc:charge="0" />
      <species boundaryCondition="false" compartment="r" constant="false" hasOnlySubstanceUnits="false" id="M_dolglcp_L_r" name="dolglcp_L_r" fbc:charge="0" />
      <species boundaryCondition="false" compartment="r" constant="false" hasOnlySubstanceUnits="false" id="M_dolglcp_U_r" name="dolglcp_U_r" fbc:charge="0" />
      <species boundaryCondition="false" compartment="r" constant="false" hasOnlySubstanceUnits="false" id="M_dolichol_L_r" name="dolichol_L_r" fbc:charge="0" />
      <species boundaryCondition="false" compartment="r" constant="false" hasOnlySubstanceUnits="false" id="M_dolichol_U_r" name="dolichol_U_r" fbc:charge="0" />
      <species boundaryCondition="false" compartment="r" constant="false" hasOnlySubstanceUnits="false" id="M_dolmanp_L_r" name="dolmanp_L_r" fbc:charge="0" />
      <species boundaryCondition="false" compartment="r" constant="false" hasOnlySubstanceUnits="false" id="M_dolmanp_U_r" name="dolmanp_U_r" fbc:charge="0" />
      <species boundaryCondition="false" compartment="r" constant="false" hasOnlySubstanceUnits="false" id="M_dolp_L_r" name="dolp_L_r" fbc:charge="0" />
      <species boundaryCondition="false" compartment="r" constant="false" hasOnlySubstanceUnits="false" id="M_dolp_U_r" name="dolp_U_r" fbc:charge="0" />
      <species boundaryCondition="false" compartment="r" constant="false" hasOnlySubstanceUnits="false" id="M_dsmsterol_r" name="dsmsterol_r" fbc:charge="0" />
      <species boundaryCondition="false" compartment="r" constant="false" hasOnlySubstanceUnits="false" id="M_eandrstrn_r" name="eandrstrn_r" fbc:charge="0" />
      <species boundaryCondition="false" compartment="r" constant="false" hasOnlySubstanceUnits="false" id="M_ebastine_r" name="ebastine_r" fbc:charge="0" />
      <species boundaryCondition="false" compartment="r" constant="false" hasOnlySubstanceUnits="false" id="M_ebastineoh_r" name="ebastineoh_r" fbc:charge="0" />
      <species boundaryCondition="false" compartment="r" constant="false" hasOnlySubstanceUnits="false" id="M_ecgon_r" name="ecgon_r" fbc:charge="0" />
      <species boundaryCondition="false" compartment="r" constant="false" hasOnlySubstanceUnits="false" id="M_egme_r" name="egme_r" fbc:charge="0" />
      <species boundaryCondition="false" compartment="r" constant="false" hasOnlySubstanceUnits="false" id="M_em2emgacpail_hs_r" name="em2emgacpail_hs_r" fbc:charge="0" />
      <species boundaryCondition="false" compartment="r" constant="false" hasOnlySubstanceUnits="false" id="M_em2emgacpail_prot_hs_r" name="em2emgacpail_prot_hs_r" fbc:charge="0" />
      <species boundaryCondition="false" compartment="r" constant="false" hasOnlySubstanceUnits="false" id="M_em3gacpail_hs_r" name="em3gacpail_hs_r" fbc:charge="0" />
      <species boundaryCondition="false" compartment="r" constant="false" hasOnlySubstanceUnits="false" id="M_emem2gacpail_hs_r" name="emem2gacpail_hs_r" fbc:charge="0" />
      <species boundaryCondition="false" compartment="r" constant="false" hasOnlySubstanceUnits="false" id="M_emgacpail_hs_r" name="emgacpail_hs_r" fbc:charge="0" />
      <species boundaryCondition="false" compartment="r" constant="false" hasOnlySubstanceUnits="false" id="M_estradiol_r" name="estradiol_r" fbc:charge="0" />
      <species boundaryCondition="false" compartment="r" constant="false" hasOnlySubstanceUnits="false" id="M_estradiolglc_r" name="estradiolglc_r" fbc:charge="0" />
      <species boundaryCondition="false" compartment="r" constant="false" hasOnlySubstanceUnits="false" id="M_estriol_r" name="estriol_r" fbc:charge="0" />
      <species boundaryCondition="false" compartment="r" constant="false" hasOnlySubstanceUnits="false" id="M_estriolglc_r" name="estriolglc_r" fbc:charge="0" />
      <species boundaryCondition="false" compartment="r" constant="false" hasOnlySubstanceUnits="false" id="M_estrone_r" name="estrone_r" fbc:charge="0" />
      <species boundaryCondition="false" compartment="r" constant="false" hasOnlySubstanceUnits="false" id="M_estroneglc_r" name="estroneglc_r" fbc:charge="0" />
      <species boundaryCondition="false" compartment="r" constant="false" hasOnlySubstanceUnits="false" id="M_ethamp_r" name="ethamp_r" fbc:charge="0" />
      <species boundaryCondition="false" compartment="r" constant="false" hasOnlySubstanceUnits="false" id="M_fad_r" name="fad_r" fbc:charge="0" />
      <species boundaryCondition="false" compartment="r" constant="false" hasOnlySubstanceUnits="false" id="M_fadh2_r" name="fadh2_r" fbc:charge="0" />
      <species boundaryCondition="false" compartment="r" constant="false" hasOnlySubstanceUnits="false" id="M_for_r" name="for_r" fbc:charge="0" />
      <species boundaryCondition="false" compartment="r" constant="false" hasOnlySubstanceUnits="false" id="M_frdp_r" name="frdp_r" fbc:charge="0" />
      <species boundaryCondition="false" compartment="r" constant="false" hasOnlySubstanceUnits="false" id="M_g1m6masnB1_r" name="g1m6masnB1_r" fbc:charge="0" />
      <species boundaryCondition="false" compartment="r" constant="false" hasOnlySubstanceUnits="false" id="M_g1m7masnB_r" name="g1m7masnB_r" fbc:charge="0" />
      <species boundaryCondition="false" compartment="r" constant="false" hasOnlySubstanceUnits="false" id="M_g1m7masnC_r" name="g1m7masnC_r" fbc:charge="0" />
[truncated: 3,433,225 more chars]
