# Supplementary material for: Do genome-scale models need exact solvers or clearer standards?
Source: Mol Syst Biol. 2015 Oct 14;11(10):831. doi: 10.15252/msb.20156157 (PMC4631202; doi:10.15252/msb.20156157)
Supplement: Supplementary file 2 — Dataset EV1 [file msb0011-0831-sd2.zip › m_model_collection-master/sbml3/iMM904.xml]

<?xml version='1.0' encoding='UTF-8'?>
<sbml xmlns:fbc="http://www.sbml.org/sbml/level3/version1/fbc/version2" level="3" sboTerm="SBO:0000624" version="1" xmlns="http://www.sbml.org/sbml/level3/version1/core" fbc:required="false">
  <model id="iMM904" fbc:strict="true">
    <listOfUnitDefinitions>
      <unitDefinition id="mmol_per_gDW_per_hr">
        <listOfUnits>
          <unit exponent="1" kind="mole" multiplier="1" scale="-3" />
          <unit exponent="-1" kind="gram" multiplier="1" scale="0" />
          <unit exponent="-1" kind="second" multiplier="3600" scale="0" />
        </listOfUnits>
      </unitDefinition>
    </listOfUnitDefinitions>
    <fbc:listOfObjectives fbc:activeObjective="obj">
      <fbc:objective fbc:id="obj" fbc:type="maximize">
        <fbc:listOfFluxObjectives>
          <fbc:fluxObjective fbc:coefficient="1" fbc:reaction="R_biomass_SC5_notrace" />
        </fbc:listOfFluxObjectives>
      </fbc:objective>
    </fbc:listOfObjectives>
    <listOfParameters>
      <parameter constant="true" id="cobra_default_lb" sboTerm="SBO:0000626" units="mmol_per_gDW_per_hr" value="-999999" />
      <parameter constant="true" id="cobra_default_ub" sboTerm="SBO:0000626" units="mmol_per_gDW_per_hr" value="999999" />
      <parameter constant="true" id="cobra_0_bound" sboTerm="SBO:0000626" units="mmol_per_gDW_per_hr" value="0" />
      <parameter constant="true" id="R_ATPM_upper_bound" sboTerm="SBO:0000625" units="mmol_per_gDW_per_hr" value="1" />
      <parameter constant="true" id="R_ATPM_lower_bound" sboTerm="SBO:0000625" units="mmol_per_gDW_per_hr" value="1" />
      <parameter constant="true" id="R_EX_glc_e__lower_bound" sboTerm="SBO:0000625" units="mmol_per_gDW_per_hr" value="-10" />
      <parameter constant="true" id="R_EX_o2_e__lower_bound" sboTerm="SBO:0000625" units="mmol_per_gDW_per_hr" value="-2" />
    </listOfParameters>
    <listOfCompartments>
      <compartment constant="true" id="Golgi_Apparatus" name="" />
      <compartment constant="true" id="Endoplasmic_Reticulum" name="" />
      <compartment constant="true" id="Cytosol" name="" />
      <compartment constant="true" id="Mitochondria" name="" />
      <compartment constant="true" id="Vacuole" name="" />
      <compartment constant="true" id="Nucleus" name="" />
      <compartment constant="true" id="Peroxisome" name="" />
      <compartment constant="true" id="Extra_organism" name="" />
    </listOfCompartments>
    <listOfSpecies>
      <species boundaryCondition="false" compartment="Cytosol" constant="false" hasOnlySubstanceUnits="false" id="M_10fthf_c" name="M_10_Formyltetrahydrofolate_C20H21N7O7" fbc:charge="-2" />
      <species boundaryCondition="false" compartment="Mitochondria" constant="false" hasOnlySubstanceUnits="false" id="M_10fthf_m" name="M_10_Formyltetrahydrofolate_C20H21N7O7" fbc:charge="-2" />
      <species boundaryCondition="false" compartment="Cytosol" constant="false" hasOnlySubstanceUnits="false" id="M_12dgr_SC_c" name="M_1_2_Diacylglycerol__yeast_specific_C3540H6644O500" fbc:charge="0" />
      <species boundaryCondition="false" compartment="Cytosol" constant="false" hasOnlySubstanceUnits="false" id="M_13BDglcn_c" name="M_1_3_beta_D_Glucan_C6H10O5" fbc:charge="0" />
      <species boundaryCondition="false" compartment="Extra_organism" constant="false" hasOnlySubstanceUnits="false" id="M_13BDglcn_e" name="M_1_3_beta_D_Glucan_C6H10O5" fbc:charge="0" />
      <species boundaryCondition="false" compartment="Cytosol" constant="false" hasOnlySubstanceUnits="false" id="M_13dampp_c" name="M_1_3_Diaminopropane_C3H12N2" fbc:charge="2" />
      <species boundaryCondition="false" compartment="Cytosol" constant="false" hasOnlySubstanceUnits="false" id="M_13dpg_c" name="M_3_Phospho_D_glyceroyl_phosphate_C3H4O10P2" fbc:charge="-4" />
      <species boundaryCondition="false" compartment="Cytosol" constant="false" hasOnlySubstanceUnits="false" id="M_14glun_c" name="M__1_4_alpha_D_Glucosyl_n_C6H12O6" fbc:charge="0" />
      <species boundaryCondition="false" compartment="Cytosol" constant="false" hasOnlySubstanceUnits="false" id="M_16BDglcn_c" name="M_1_6_beta_D_Glucan_C6H10O5" fbc:charge="0" />
      <species boundaryCondition="false" compartment="Cytosol" constant="false" hasOnlySubstanceUnits="false" id="M_1Dgali_c" name="M_1_alpha_D_Galactosyl_myo_inositol_C12H22O11" fbc:charge="0" />
      <species boundaryCondition="false" compartment="Cytosol" constant="false" hasOnlySubstanceUnits="false" id="M_1ag3p_SC_c" name="M_1_Acyl_sn_glycerol_3_phosphate_C1920H3622O700P100" fbc:charge="-200" />
      <species boundaryCondition="false" compartment="Cytosol" constant="false" hasOnlySubstanceUnits="false" id="M_1agly3p_SC_c" name="M_1_Acyl_glycerone_3_phosphate__yeast_specific_C1920H3422O700P100" fbc:charge="-200" />
      <species boundaryCondition="false" compartment="Cytosol" constant="false" hasOnlySubstanceUnits="false" id="M_1agpc_SC_c" name="M_1_Acyl_sn_glycerol_3_phosphocholine__yeast_specific_C2420H4922N100O700P100" fbc:charge="0" />
      <species boundaryCondition="false" compartment="Cytosol" constant="false" hasOnlySubstanceUnits="false" id="M_1mncam_c" name="M_1_Methylnicotinamide_C7H9N2O" fbc:charge="1" />
      <species boundaryCondition="false" compartment="Cytosol" constant="false" hasOnlySubstanceUnits="false" id="M_1p3h5c_c" name="M_L_1_Pyrroline_3_hydroxy_5_carboxylate_C5H6NO3" fbc:charge="-1" />
      <species boundaryCondition="false" compartment="Mitochondria" constant="false" hasOnlySubstanceUnits="false" id="M_1p3h5c_m" name="M_L_1_Pyrroline_3_hydroxy_5_carboxylate_C5H6NO3" fbc:charge="-1" />
      <species boundaryCondition="false" compartment="Cytosol" constant="false" hasOnlySubstanceUnits="false" id="M_1pyr5c_c" name="M_1_Pyrroline_5_carboxylate_C5H6NO2" fbc:charge="-1" />
      <species boundaryCondition="false" compartment="Mitochondria" constant="false" hasOnlySubstanceUnits="false" id="M_1pyr5c_m" name="M_1_Pyrroline_5_carboxylate_C5H6NO2" fbc:charge="-1" />
      <species boundaryCondition="false" compartment="Cytosol" constant="false" hasOnlySubstanceUnits="false" id="M_23camp_c" name="M_2__3__Cyclic_AMP_C10H11N5O6P" fbc:charge="-1" />
      <species boundaryCondition="false" compartment="Mitochondria" constant="false" hasOnlySubstanceUnits="false" id="M_23dhmb_m" name="M__R__2_3_Dihydroxy_3_methylbutanoate_C5H9O4" fbc:charge="-1" />
      <species boundaryCondition="false" compartment="Mitochondria" constant="false" hasOnlySubstanceUnits="false" id="M_23dhmp_m" name="M__R__2_3_Dihydroxy_3_methylpentanoate_C6H11O4" fbc:charge="-1" />
      <species boundaryCondition="false" compartment="Cytosol" constant="false" hasOnlySubstanceUnits="false" id="M_23dpg_c" name="M_2_3_Disphospho_D_glycerate_C3H3O10P2" fbc:charge="-5" />
      <species boundaryCondition="false" compartment="Cytosol" constant="false" hasOnlySubstanceUnits="false" id="M_25aics_c" name="M__S__2_5_Amino_1__5_phospho_D_ribosyl_imidazole_4_carboxamidosuccinate_C13H15N4O12P" fbc:charge="-4" />
      <species boundaryCondition="false" compartment="Cytosol" constant="false" hasOnlySubstanceUnits="false" id="M_25dhpp_c" name="M_2_5_Diamino_6_hydroxy_4__5__phosphoribosylamino__pyrimidine_C9H14N5O8P" fbc:charge="-2" />
      <species boundaryCondition="false" compartment="Cytosol" constant="false" hasOnlySubstanceUnits="false" id="M_25dthpp_c" name="M_2_5_diamino_6_ribitylamino_4_3H__pyrimidinone_5__phosphate_C9H16N5O8P" fbc:charge="-2" />
      <species boundaryCondition="false" compartment="Mitochondria" constant="false" hasOnlySubstanceUnits="false" id="M_2ahbut_m" name="M__S__2_Aceto_2_hydroxybutanoate_C6H9O4" fbc:charge="-1" />
      <species boundaryCondition="false" compartment="Mitochondria" constant="false" hasOnlySubstanceUnits="false" id="M_2ahhmd_m" name="M_2_Amino_4_hydroxy_6_hydroxymethyl_7_8_dihydropteridine_diphosphate_C7H8N5O8P2" fbc:charge="-3" />
      <species boundaryCondition="false" compartment="Mitochondria" constant="false" hasOnlySubstanceUnits="false" id="M_2ahhmp_m" name="M_2_Amino_4_hydroxy_6_hydroxymethyl_7_8_dihydropteridine_C7H9N5O2" fbc:charge="0" />
      <species boundaryCondition="false" compartment="Cytosol" constant="false" hasOnlySubstanceUnits="false" id="M_2amsa_c" name="M_2_Aminomalonate_semialdehyde_C3H5NO3" fbc:charge="0" />
      <species boundaryCondition="false" compartment="Cytosol" constant="false" hasOnlySubstanceUnits="false" id="M_2aobut_c" name="M_L_2_Amino_3_oxobutanoate_C4H7NO3" fbc:charge="0" />
      <species boundaryCondition="false" compartment="Cytosol" constant="false" hasOnlySubstanceUnits="false" id="M_2cpr5p_c" name="M_1__2_Carboxyphenylamino__1_deoxy_D_ribulose_5_phosphate_C12H13NO9P" fbc:charge="-3" />
      <species boundaryCondition="false" compartment="Cytosol" constant="false" hasOnlySubstanceUnits="false" id="M_2dda7p_c" name="M_2_Dehydro_3_deoxy_D_arabino_heptonate_7_phosphate_C7H10O10P" fbc:charge="-3" />
      <species boundaryCondition="false" compartment="Mitochondria" constant="false" hasOnlySubstanceUnits="false" id="M_2dda7p_m" name="M_2_Dehydro_3_deoxy_D_arabino_heptonate_7_phosphate_C7H10O10P" fbc:charge="-3" />
      <species boundaryCondition="false" compartment="Cytosol" constant="false" hasOnlySubstanceUnits="false" id="M_2dglc_c" name="M_2_Deoxy_D_glucose_C6H12O5" fbc:charge="0" />
      <species boundaryCondition="false" compartment="Cytosol" constant="false" hasOnlySubstanceUnits="false" id="M_2dhp_c" name="M_2_Dehydropantoate_C6H9O4" fbc:charge="-1" />
      <species boundaryCondition="false" compartment="Mitochondria" constant="false" hasOnlySubstanceUnits="false" id="M_2dhp_m" name="M_2_Dehydropantoate_C6H9O4" fbc:charge="-1" />
      <species boundaryCondition="false" compartment="Cytosol" constant="false" hasOnlySubstanceUnits="false" id="M_2doxg6p_c" name="M_2_Deoxy_D_glucose_6_phosphate_C6H11O8P" fbc:charge="-2" />
      <species boundaryCondition="false" compartment="Cytosol" constant="false" hasOnlySubstanceUnits="false" id="M_2dr1p_c" name="M_2_Deoxy_D_ribose_1_phosphate_C5H9O7P" fbc:charge="-2" />
      <species boundaryCondition="false" compartment="Cytosol" constant="false" hasOnlySubstanceUnits="false" id="M_2dr5p_c" name="M_2_Deoxy_D_ribose_5_phosphate_C5H9O7P" fbc:charge="-2" />
      <species boundaryCondition="false" compartment="Cytosol" constant="false" hasOnlySubstanceUnits="false" id="M_2hb_c" name="M_2_Hydroxybutyrate_C4H7O3" fbc:charge="-1" />
      <species boundaryCondition="false" compartment="Extra_organism" constant="false" hasOnlySubstanceUnits="false" id="M_2hb_e" name="M_2_Hydroxybutyrate_C4H7O3" fbc:charge="-1" />
      <species boundaryCondition="false" compartment="Cytosol" constant="false" hasOnlySubstanceUnits="false" id="M_2hhxdal_c" name="M_2_Hydroxy_hexadecanal_C16H32O2" fbc:charge="0" />
      <species boundaryCondition="false" compartment="Mitochondria" constant="false" hasOnlySubstanceUnits="false" id="M_2hp6mbq_m" name="M_2_Hexaprenyl_6_methoxy_1_4_benzoquinone_C37H54O3" fbc:charge="0" />
      <species boundaryCondition="false" compartment="Mitochondria" constant="false" hasOnlySubstanceUnits="false" id="M_2hp6mp_m" name="M_2_Hexaprenyl_6_methoxyphenol_C37H56O2" fbc:charge="0" />
      <species boundaryCondition="false" compartment="Mitochondria" constant="false" hasOnlySubstanceUnits="false" id="M_2hpmhmbq_m" name="M_2_hexaprenyl_3_methyl_5_hydroxy_6_methoxy_1_4_benzoquinone_C38H56O4" fbc:charge="0" />
      <species boundaryCondition="false" compartment="Mitochondria" constant="false" hasOnlySubstanceUnits="false" id="M_2hpmmbq_m" name="M_2_hexaprenyl_3_methyl_6_methoxy_1_4_benzoquinone_C38H56O3" fbc:charge="0" />
      <species boundaryCondition="false" compartment="Cytosol" constant="false" hasOnlySubstanceUnits="false" id="M_2ippm_c" name="M_2_Isopropylmaleate_C7H8O4" fbc:charge="-2" />
      <species boundaryCondition="false" compartment="Cytosol" constant="false" hasOnlySubstanceUnits="false" id="M_2kmb_c" name="M_2_keto_4_methylthiobutyrate_C5H7O3S" fbc:charge="-1" />
      <species boundaryCondition="false" compartment="Cytosol" constant="false" hasOnlySubstanceUnits="false" id="M_2mahmp_c" name="M_2_Methyl_4_amino_5_hydroxymethylpyrimidine_diphosphate_C6H8N3O7P2" fbc:charge="-3" />
      <species boundaryCondition="false" compartment="Cytosol" constant="false" hasOnlySubstanceUnits="false" id="M_2mbac_c" name="M_2_methylbutyl_acetate_C7H14O2" fbc:charge="0" />
      <species boundaryCondition="false" compartment="Extra_organism" constant="false" hasOnlySubstanceUnits="false" id="M_2mbac_e" name="M_2_methylbutyl_acetate_C7H14O2" fbc:charge="0" />
      <species boundaryCondition="false" compartment="Cytosol" constant="false" hasOnlySubstanceUnits="false" id="M_2mbald_c" name="M_2_methylbutyraldehyde_C5H10O" fbc:charge="0" />
      <species boundaryCondition="false" compartment="Extra_organism" constant="false" hasOnlySubstanceUnits="false" id="M_2mbald_e" name="M_2_methylbutyraldehyde_C5H10O" fbc:charge="0" />
      <species boundaryCondition="false" compartment="Mitochondria" constant="false" hasOnlySubstanceUnits="false" id="M_2mbald_m" name="M_2_methylbutyraldehyde_C5H10O" fbc:charge="0" />
      <species boundaryCondition="false" compartment="Cytosol" constant="false" hasOnlySubstanceUnits="false" id="M_2mbtoh_c" name="M_2_methyl_1_butanol_C5H12O" fbc:charge="0" />
      <species boundaryCondition="false" compartment="Extra_organism" constant="false" hasOnlySubstanceUnits="false" id="M_2mbtoh_e" name="M_2_methyl_1_butanol_C5H12O" fbc:charge="0" />
      <species boundaryCondition="false" compartment="Mitochondria" constant="false" hasOnlySubstanceUnits="false" id="M_2mbtoh_m" name="M_2_methyl_1_butanol_C5H12O" fbc:charge="0" />
      <species boundaryCondition="false" compartment="Mitochondria" constant="false" hasOnlySubstanceUnits="false" id="M_2mcit_m" name="M_2_Methylcitrate_C7H7O7" fbc:charge="-3" />
      <species boundaryCondition="false" compartment="Cytosol" constant="false" hasOnlySubstanceUnits="false" id="M_2mppal_c" name="M_2_methylpropanal_C4H8O" fbc:charge="0" />
      <species boundaryCondition="false" compartment="Extra_organism" constant="false" hasOnlySubstanceUnits="false" id="M_2mppal_e" name="M_2_methylpropanal_C4H8O" fbc:charge="0" />
      <species boundaryCondition="false" compartment="Mitochondria" constant="false" hasOnlySubstanceUnits="false" id="M_2mppal_m" name="M_2_methylpropanal_C4H8O" fbc:charge="0" />
      <species boundaryCondition="false" compartment="Cytosol" constant="false" hasOnlySubstanceUnits="false" id="M_2obut_c" name="M_2_Oxobutanoate_C4H5O3" fbc:charge="-1" />
      <species boundaryCondition="false" compartment="Mitochondria" constant="false" hasOnlySubstanceUnits="false" id="M_2obut_m" name="M_2_Oxobutanoate_C4H5O3" fbc:charge="-1" />
      <species boundaryCondition="false" compartment="Cytosol" constant="false" hasOnlySubstanceUnits="false" id="M_2oxoadp_c" name="M_2_Oxoadipate_C6H6O5" fbc:charge="-2" />
      <species boundaryCondition="false" compartment="Mitochondria" constant="false" hasOnlySubstanceUnits="false" id="M_2oxoadp_m" name="M_2_Oxoadipate_C6H6O5" fbc:charge="-2" />
      <species boundaryCondition="false" compartment="Cytosol" constant="false" hasOnlySubstanceUnits="false" id="M_2pg_c" name="M_D_Glycerate_2_phosphate_C3H4O7P" fbc:charge="-3" />
      <species boundaryCondition="false" compartment="Cytosol" constant="false" hasOnlySubstanceUnits="false" id="M_2phetoh_c" name="M_2_phenylethanol_C8H10O" fbc:charge="0" />
      <species boundaryCondition="false" compartment="Extra_organism" constant="false" hasOnlySubstanceUnits="false" id="M_2phetoh_e" name="M_2_phenylethanol_C8H10O" fbc:charge="0" />
      <species boundaryCondition="false" compartment="Mitochondria" constant="false" hasOnlySubstanceUnits="false" id="M_2phetoh_m" name="M_2_phenylethanol_C8H10O" fbc:charge="0" />
      <species boundaryCondition="false" compartment="Mitochondria" constant="false" hasOnlySubstanceUnits="false" id="M_34hpl_m" name="M_3__4_Hydroxyphenyl_lactate_C9H9O4" fbc:charge="-1" />
      <species boundaryCondition="false" compartment="Cytosol" constant="false" hasOnlySubstanceUnits="false" id="M_34hpp_c" name="M_3__4_Hydroxyphenyl_pyruvate_C9H7O4" fbc:charge="-1" />
      <species boundaryCondition="false" compartment="Mitochondria" constant="false" hasOnlySubstanceUnits="false" id="M_34hpp_m" name="M_3__4_Hydroxyphenyl_pyruvate_C9H7O4" fbc:charge="-1" />
      <species boundaryCondition="false" compartment="Peroxisome" constant="false" hasOnlySubstanceUnits="false" id="M_34hpp_x" name="M_3__4_Hydroxyphenyl_pyruvate_C9H7O4" fbc:charge="-1" />
      <species boundaryCondition="false" compartment="Cytosol" constant="false" hasOnlySubstanceUnits="false" id="M_35ccmp_c" name="M_3__5__Cyclic_CMP_C9H11N3O7P" fbc:charge="-1" />
      <species boundaryCondition="false" compartment="Cytosol" constant="false" hasOnlySubstanceUnits="false" id="M_35cdamp_c" name="M_3__5__Cyclic_dAMP_C10H11N5O5P" fbc:charge="-1" />
      <species boundaryCondition="false" compartment="Cytosol" constant="false" hasOnlySubstanceUnits="false" id="M_35cgmp_c" name="M_3__5__Cyclic_GMP_C10H11N5O7P" fbc:charge="-1" />
      <species boundaryCondition="false" compartment="Cytosol" constant="false" hasOnlySubstanceUnits="false" id="M_35cimp_c" name="M_3__5__Cyclic_IMP_C10H10N4O7P" fbc:charge="-1" />
      <species boundaryCondition="false" compartment="Cytosol" constant="false" hasOnlySubstanceUnits="false" id="M_3c2hmp_c" name="M_3_Carboxy_2_hydroxy_4_methylpentanoate_C7H10O5" fbc:charge="-2" />
      <species boundaryCondition="false" compartment="Cytosol" constant="false" hasOnlySubstanceUnits="false" id="M_3c3hmp_c" name="M_3_Carboxy_3_hydroxy_4_methylpentanoate_C7H10O5" fbc:charge="-2" />
      <species boundaryCondition="false" compartment="Extra_organism" constant="false" hasOnlySubstanceUnits="false" id="M_3c3hmp_e" name="M_3_Carboxy_3_hydroxy_4_methylpentanoate_C7H10O5" fbc:charge="-2" />
      <species boundaryCondition="false" compartment="Mitochondria" constant="false" hasOnlySubstanceUnits="false" id="M_3c3hmp_m" name="M_3_Carboxy_3_hydroxy_4_methylpentanoate_C7H10O5" fbc:charge="-2" />
      <species boundaryCondition="false" compartment="Cytosol" constant="false" hasOnlySubstanceUnits="false" id="M_3c4mop_c" name="M_3_Carboxy_4_methyl_2_oxopentanoate_C7H8O5" fbc:charge="-2" />
      <species boundaryCondition="false" compartment="Mitochondria" constant="false" hasOnlySubstanceUnits="false" id="M_3c4mop_m" name="M_3_Carboxy_4_methyl_2_oxopentanoate_C7H8O5" fbc:charge="-2" />
      <species boundaryCondition="false" compartment="Cytosol" constant="false" hasOnlySubstanceUnits="false" id="M_3dh5hpb_c" name="M_3_Hexaprenyl_4_5_dihydroxybenzoate_C37H53O4" fbc:charge="-1" />
      <species boundaryCondition="false" compartment="Mitochondria" constant="false" hasOnlySubstanceUnits="false" id="M_3dh5hpb_m" name="M_3_Hexaprenyl_4_5_dihydroxybenzoate_C37H53O4" fbc:charge="-1" />
      <species boundaryCondition="false" compartment="Cytosol" constant="false" hasOnlySubstanceUnits="false" id="M_3dhq_c" name="M_3_Dehydroquinate_C7H9O6" fbc:charge="-1" />
      <species boundaryCondition="false" compartment="Cytosol" constant="false" hasOnlySubstanceUnits="false" id="M_3dhsk_c" name="M_3_Dehydroshikimate_C7H7O5" fbc:charge="-1" />
      <species boundaryCondition="false" compartment="Cytosol" constant="false" hasOnlySubstanceUnits="false" id="M_3dsphgn_c" name="M_3_Dehydrosphinganine_C18H38NO2" fbc:charge="1" />
      <species boundaryCondition="false" compartment="Cytosol" constant="false" hasOnlySubstanceUnits="false" id="M_3hanthrn_c" name="M_3_Hydroxyanthranilate_C7H7NO3" fbc:charge="0" />
      <species boundaryCondition="false" compartment="Peroxisome" constant="false" hasOnlySubstanceUnits="false" id="M_3hdcoa_x" name="M__S__3_Hydroxydecanoyl_CoA_C31H50N7O18P3S" fbc:charge="-4" />
      <species boundaryCondition="false" compartment="Peroxisome" constant="false" hasOnlySubstanceUnits="false" id="M_3hddcoa_x" name="M__S__3_Hydroxydodecanoyl_CoA_C33H54N7O18P3S" fbc:charge="-4" />
      <species boundaryCondition="false" compartment="Peroxisome" constant="false" hasOnlySubstanceUnits="false" id="M_3hhdcoa_x" name="M__S__3_Hydroxyhexadecanoyl_CoA_C37H62N7O18P3S" fbc:charge="-4" />
      <species boundaryCondition="false" compartment="Peroxisome" constant="false" hasOnlySubstanceUnits="false" id="M_3hodcoa_x" name="M__S__3_Hydroxyoctadecanoyl_CoA_C39H66N7O18P3S" fbc:charge="-4" />
      <species boundaryCondition="false" compartment="Mitochondria" constant="false" hasOnlySubstanceUnits="false" id="M_3hph5mb_m" name="M_3_Hexaprenyl_4_hydroxy_5_methoxybenzoate_C38H55O4" fbc:charge="-1" />
      <species boundaryCondition="false" compartment="Peroxisome" constant="false" hasOnlySubstanceUnits="false" id="M_3htdcoa_x" name="M__S__3_Hydroxytetradecanoyl_CoA_C35H58N7O18P3S" fbc:charge="-4" />
      <species boundaryCondition="false" compartment="Peroxisome" constant="false" hasOnlySubstanceUnits="false" id="M_3hxccoa_x" name="M__S__3_Hydroxyhexacosyl_CoA_C47H82N7O18P3S" fbc:charge="-4" />
      <species boundaryCondition="false" compartment="Cytosol" constant="false" hasOnlySubstanceUnits="false" id="M_3ig3p_c" name="M_C___3_Indolyl__glycerol_3_phosphate_C11H12NO6P" fbc:charge="-2" />
      <species boundaryCondition="false" compartment="Cytosol" constant="false" hasOnlySubstanceUnits="false" id="M_3ipmmest_c" name="M_3_isopropylmalate_methyl_ester_C8H13O5" fbc:charge="-1" />
      <species boundaryCondition="false" compartment="Cytosol" constant="false" hasOnlySubstanceUnits="false" id="M_3mbald_c" name="M_3_Methylbutanal_C5H10O" fbc:charge="0" />
      <species boundaryCondition="false" compartment="Extra_organism" constant="false" hasOnlySubstanceUnits="false" id="M_3mbald_e" name="M_3_Methylbutanal_C5H10O" fbc:charge="0" />
      <species boundaryCondition="false" compartment="Mitochondria" constant="false" hasOnlySubstanceUnits="false" id="M_3mbald_m" name="M_3_Methylbutanal_C5H10O" fbc:charge="0" />
      <species boundaryCondition="false" compartment="Cytosol" constant="false" hasOnlySubstanceUnits="false" id="M_3mob_c" name="M_3_Methyl_2_oxobutanoate_C5H7O3" fbc:charge="-1" />
      <species boundaryCondition="false" compartment="Mitochondria" constant="false" hasOnlySubstanceUnits="false" id="M_3mob_m" name="M_3_Methyl_2_oxobutanoate_C5H7O3" fbc:charge="-1" />
      <species boundaryCondition="false" compartment="Cytosol" constant="false" hasOnlySubstanceUnits="false" id="M_3mop_c" name="M__S__3_Methyl_2_oxopentanoate_C6H9O3" fbc:charge="-1" />
      <species boundaryCondition="false" compartment="Extra_organism" constant="false" hasOnlySubstanceUnits="false" id="M_3mop_e" name="M__S__3_Methyl_2_oxopentanoate_C6H9O3" fbc:charge="-1" />
      <species boundaryCondition="false" compartment="Mitochondria" constant="false" hasOnlySubstanceUnits="false" id="M_3mop_m" name="M__S__3_Methyl_2_oxopentanoate_C6H9O3" fbc:charge="-1" />
      <species boundaryCondition="false" compartment="Peroxisome" constant="false" hasOnlySubstanceUnits="false" id="M_3odcoa_x" name="M_3_Oxodecanoyl_CoA_C31H48N7O18P3S" fbc:charge="-4" />
      <species boundaryCondition="false" compartment="Peroxisome" constant="false" hasOnlySubstanceUnits="false" id="M_3oddcoa_x" name="M_3_Oxododecanoyl_CoA_C33H52N7O18P3S" fbc:charge="-4" />
      <species boundaryCondition="false" compartment="Peroxisome" constant="false" hasOnlySubstanceUnits="false" id="M_3ohdcoa_x" name="M_3_Oxohexadecanoyl_CoA_C37H60N7O18P3S" fbc:charge="-4" />
      <species boundaryCondition="false" compartment="Peroxisome" constant="false" hasOnlySubstanceUnits="false" id="M_3ohodcoa_x" name="M_3_Oxooctadecanoyl_CoA_C39H64N7O18P3S" fbc:charge="-4" />
      <species boundaryCondition="false" compartment="Peroxisome" constant="false" hasOnlySubstanceUnits="false" id="M_3ohxccoa_x" name="M_3_Oxohexacosyl_CoA_C47H80N7O18P3S" fbc:charge="-4" />
      <species boundaryCondition="false" compartment="Cytosol" constant="false" hasOnlySubstanceUnits="false" id="M_3ophb_5_c" name="M_3_Hexaprenyl_4_hydroxybenzoate_C37H53O3" fbc:charge="-1" />
      <species boundaryCondition="false" compartment="Mitochondria" constant="false" hasOnlySubstanceUnits="false" id="M_3ophb_5_m" name="M_3_Hexaprenyl_4_hydroxybenzoate_C37H53O3" fbc:charge="-1" />
      <species boundaryCondition="false" compartment="Peroxisome" constant="false" hasOnlySubstanceUnits="false" id="M_3otdcoa_x" name="M_3_Oxotetradecanoyl_CoA_C35H56N7O18P3S" fbc:charge="-4" />
      <species boundaryCondition="false" compartment="Cytosol" constant="false" hasOnlySubstanceUnits="false" id="M_3pg_c" name="M_3_Phospho_D_glycerate_C3H4O7P" fbc:charge="-3" />
      <species boundaryCondition="false" compartment="Cytosol" constant="false" hasOnlySubstanceUnits="false" id="M_3php_c" name="M_3_Phosphohydroxypyruvate_C3H2O7P" fbc:charge="-3" />
      <species boundaryCondition="false" compartment="Cytosol" constant="false" hasOnlySubstanceUnits="false" id="M_3psme_c" name="M_5_O__1_Carboxyvinyl__3_phosphoshikimate_C10H9O10P" fbc:charge="-4" />
      <species boundaryCondition="false" compartment="Cytosol" constant="false" hasOnlySubstanceUnits="false" id="M_44mctr_c" name="M_4_4_dimethylcholesta_8_14_24_trienol_C29H46O" fbc:charge="0" />
      <species boundaryCondition="false" compartment="Cytosol" constant="false" hasOnlySubstanceUnits="false" id="M_44mzym_c" name="M_4_4_dimethylzymosterol_C29H48O" fbc:charge="0" />
      <species boundaryCondition="false" compartment="Cytosol" constant="false" hasOnlySubstanceUnits="false" id="M_4aabutn_c" name="M_4_Acetamidobutanoate_C6H10NO3" fbc:charge="-1" />
      <species boundaryCondition="false" compartment="Cytosol" constant="false" hasOnlySubstanceUnits="false" id="M_4abut_c" name="M_4_Aminobutanoate_C4H9NO2" fbc:charge="0" />
      <species boundaryCondition="false" compartment="Extra_organism" constant="false" hasOnlySubstanceUnits="false" id="M_4abut_e" name="M_4_Aminobutanoate_C4H9NO2" fbc:charge="0" />
      <species boundaryCondition="false" compartment="Mitochondria" constant="false" hasOnlySubstanceUnits="false" id="M_4abut_m" name="M_4_Aminobutanoate_C4H9NO2" fbc:charge="0" />
      <species boundaryCondition="false" compartment="Cytosol" constant="false" hasOnlySubstanceUnits="false" id="M_4abutn_c" name="M_4_Aminobutanal_C4H10NO" fbc:charge="1" />
      <species boundaryCondition="false" compartment="Mitochondria" constant="false" hasOnlySubstanceUnits="false" id="M_4abutn_m" name="M_4_Aminobutanal_C4H10NO" fbc:charge="1" />
      <species boundaryCondition="false" compartment="Cytosol" constant="false" hasOnlySubstanceUnits="false" id="M_4abz_c" name="M_4_Aminobenzoate_C7H6NO2" fbc:charge="-1" />
      <species boundaryCondition="false" compartment="Extra_organism" constant="false" hasOnlySubstanceUnits="false" id="M_4abz_e" name="M_4_Aminobenzoate_C7H6NO2" fbc:charge="-1" />
      <species boundaryCondition="false" compartment="Mitochondria" constant="false" hasOnlySubstanceUnits="false" id="M_4abz_m" name="M_4_Aminobenzoate_C7H6NO2" fbc:charge="-1" />
      <species boundaryCondition="false" compartment="Cytosol" constant="false" hasOnlySubstanceUnits="false" id="M_4adcho_c" name="M_4_amino_4_deoxychorismate_C10H10NO5" fbc:charge="-1" />
      <species boundaryCondition="false" compartment="Cytosol" constant="false" hasOnlySubstanceUnits="false" id="M_4ahmmp_c" name="M_4_Amino_5_hydroxymethyl_2_methylpyrimidine_C6H9N3O" fbc:charge="0" />
      <species boundaryCondition="false" compartment="Cytosol" constant="false" hasOnlySubstanceUnits="false" id="M_4ampm_c" name="M_4_Amino_2_methyl_5_phosphomethylpyrimidine_C6H8N3O4P" fbc:charge="-2" />
      <species boundaryCondition="false" compartment="Cytosol" constant="false" hasOnlySubstanceUnits="false" id="M_4fumacac_c" name="M_4_Fumarylacetoacetate_C8H6O6" fbc:charge="-2" />
      <species boundaryCondition="false" compartment="Cytosol" constant="false" hasOnlySubstanceUnits="false" id="M_4gudbd_c" name="M_4_Guanidinobutanamide_C5H13N4O" fbc:charge="1" />
      <species boundaryCondition="false" compartment="Cytosol" constant="false" hasOnlySubstanceUnits="false" id="M_4gudbutn_c" name="M_4_Guanidinobutanoate_C5H11N3O2" fbc:charge="0" />
      <species boundaryCondition="false" compartment="Cytosol" constant="false" hasOnlySubstanceUnits="false" id="M_4h2oglt_c" name="M_4_Hydroxy_2_oxoglutarate_C5H4O6" fbc:charge="-2" />
      <species boundaryCondition="false" compartment="Mitochondria" constant="false" hasOnlySubstanceUnits="false" id="M_4h2oglt_m" name="M_4_Hydroxy_2_oxoglutarate_C5H4O6" fbc:charge="-2" />
      <species boundaryCondition="false" compartment="Peroxisome" constant="false" hasOnlySubstanceUnits="false" id="M_4h2oglt_x" name="M_4_Hydroxy_2_oxoglutarate_C5H4O6" fbc:charge="-2" />
      <species boundaryCondition="false" compartment="Cytosol" constant="false" hasOnlySubstanceUnits="false" id="M_4hbz_c" name="M_4_Hydroxybenzoate_C7H5O3" fbc:charge="-1" />
      <species boundaryCondition="false" compartment="Mitochondria" constant="false" hasOnlySubstanceUnits="false" id="M_4hbz_m" name="M_4_Hydroxybenzoate_C7H5O3" fbc:charge="-1" />
      <species boundaryCondition="false" compartment="Mitochondria" constant="false" hasOnlySubstanceUnits="false" id="M_4hbzcoa_m" name="M_4_hydroxybenoyl_CoA_C28H36N7O18P3S" fbc:charge="-4" />
      <species boundaryCondition="false" compartment="Mitochondria" constant="false" hasOnlySubstanceUnits="false" id="M_4hglusa_m" name="M_L_4_Hydroxyglutamate_semialdehyde_C5H9NO4" fbc:charge="0" />
      <species boundaryCondition="false" compartment="Cytosol" constant="false" hasOnlySubstanceUnits="false" id="M_4hpro_LT_c" name="M_trans_4_Hydroxy_L_proline_C5H9NO3" fbc:charge="0" />
      <species boundaryCondition="false" compartment="Mitochondria" constant="false" hasOnlySubstanceUnits="false" id="M_4hpro_LT_m" name="M_trans_4_Hydroxy_L_proline_C5H9NO3" fbc:charge="0" />
      <species boundaryCondition="false" compartment="Cytosol" constant="false" hasOnlySubstanceUnits="false" id="M_4hthr_c" name="M_4_Hydroxy_L_threonine_C4H9NO4" fbc:charge="0" />
      <species boundaryCondition="false" compartment="Cytosol" constant="false" hasOnlySubstanceUnits="false" id="M_4mhetz_c" name="M_4_Methyl_5__2_hydroxyethyl__thiazole_C6H9NOS" fbc:charge="0" />
      <species boundaryCondition="false" compartment="Cytosol" constant="false" hasOnlySubstanceUnits="false" id="M_4mlacac_c" name="M_4_Maleylacetoacetate_C8H6O6" fbc:charge="-2" />
      <species boundaryCondition="false" compartment="Cytosol" constant="false" hasOnlySubstanceUnits="false" id="M_4mop_c" name="M_4_Methyl_2_oxopentanoate_C6H9O3" fbc:charge="-1" />
      <species boundaryCondition="false" compartment="Mitochondria" constant="false" hasOnlySubstanceUnits="false" id="M_4mop_m" name="M_4_Methyl_2_oxopentanoate_C6H9O3" fbc:charge="-1" />
      <species boundaryCondition="false" compartment="Cytosol" constant="false" hasOnlySubstanceUnits="false" id="M_4mpetz_c" name="M_4_Methyl_5__2_phosphoethyl__thiazole_C6H8NO4PS" fbc:charge="-2" />
      <species boundaryCondition="false" compartment="Cytosol" constant="false" hasOnlySubstanceUnits="false" id="M_4mzym_c" name="M_4_methylzymosterol_C28H46O" fbc:charge="0" />
      <species boundaryCondition="false" compartment="Cytosol" constant="false" hasOnlySubstanceUnits="false" id="M_4mzym_int1_c" name="M_4_Methylzymosterol_intermediate_1_C29H46O3" fbc:charge="0" />
      <species boundaryCondition="false" compartment="Cytosol" constant="false" hasOnlySubstanceUnits="false" id="M_4mzym_int2_c" name="M_4_Methylzymosterol_intermediate_2_C28H44O" fbc:charge="0" />
      <species boundaryCondition="false" compartment="Cytosol" constant="false" hasOnlySubstanceUnits="false" id="M_4pasp_c" name="M_4_Phospho_L_aspartate_C4H6NO7P" fbc:charge="-2" />
      <species boundaryCondition="false" compartment="Cytosol" constant="false" hasOnlySubstanceUnits="false" id="M_4ppan_c" name="M_D_4__Phosphopantothenate_C9H15NO8P" fbc:charge="-3" />
      <species boundaryCondition="false" compartment="Cytosol" constant="false" hasOnlySubstanceUnits="false" id="M_4ppcys_c" name="M_N___R__4_Phosphopantothenoyl__L_cysteine_C12H20N2O9PS" fbc:charge="-3" />
      <species boundaryCondition="false" compartment="Cytosol" constant="false" hasOnlySubstanceUnits="false" id="M_4r5au_c" name="M_4__1_D_Ribitylamino__5_aminouracil_C9H16N4O6" fbc:charge="0" />
      <species boundaryCondition="false" compartment="Cytosol" constant="false" hasOnlySubstanceUnits="false" id="M_5aizc_c" name="M_5_amino_1__5_phospho_D_ribosyl_imidazole_4_carboxylate_C9H11N3O9P" fbc:charge="-3" />
      <species boundaryCondition="false" compartment="Cytosol" constant="false" hasOnlySubstanceUnits="false" id="M_5aop_c" name="M_5_Amino_4_oxopentanoate_C5H9NO3" fbc:charge="0" />
      <species boundaryCondition="false" compartment="Extra_organism" constant="false" hasOnlySubstanceUnits="false" id="M_5aop_e" name="M_5_Amino_4_oxopentanoate_C5H9NO3" fbc:charge="0" />
      <species boundaryCondition="false" compartment="Mitochondria" constant="false" hasOnlySubstanceUnits="false" id="M_5aop_m" name="M_5_Amino_4_oxopentanoate_C5H9NO3" fbc:charge="0" />
      <species boundaryCondition="false" compartment="Cytosol" constant="false" hasOnlySubstanceUnits="false" id="M_5aprbu_c" name="M_5_Amino_6__5__phosphoribitylamino_uracil_C9H15N4O9P" fbc:charge="-2" />
      <species boundaryCondition="false" compartment="Cytosol" constant="false" hasOnlySubstanceUnits="false" id="M_5dpmev_c" name="M__R__5_Diphosphomevalonate_C6H10O10P2" fbc:charge="-4" />
      <species boundaryCondition="false" compartment="Cytosol" constant="false" hasOnlySubstanceUnits="false" id="M_5fthf_c" name="M_5_Formyltetrahydrofolate_C20H21N7O7" fbc:charge="-2" />
      <species boundaryCondition="false" compartment="Mitochondria" constant="false" hasOnlySubstanceUnits="false" id="M_5fthf_m" name="M_5_Formyltetrahydrofolate_C20H21N7O7" fbc:charge="-2" />
      <species boundaryCondition="false" compartment="Cytosol" constant="false" hasOnlySubstanceUnits="false" id="M_5mdr1p_c" name="M_5_Methylthio_5_deoxy_D_ribose_1_phosphate_C6H11O7PS" fbc:charge="-2" />
      <species boundaryCondition="false" compartment="Cytosol" constant="false" hasOnlySubstanceUnits="false" id="M_5mdru1p_c" name="M_5_Methylthio_5_deoxy_D_ribulose_1_phosphate_C6H11O7PS" fbc:charge="-2" />
      <species boundaryCondition="false" compartment="Cytosol" constant="false" hasOnlySubstanceUnits="false" id="M_5mta_c" name="M_5_Methylthioadenosine_C11H15N5O3S" fbc:charge="0" />
      <species boundaryCondition="false" compartment="Cytosol" constant="false" hasOnlySubstanceUnits="false" id="M_5mthf_c" name="M_5_Methyltetrahydrofolate_C20H24N7O6" fbc:charge="-1" />
      <species boundaryCondition="false" compartment="Cytosol" constant="false" hasOnlySubstanceUnits="false" id="M_5pmev_c" name="M__R__5_Phosphomevalonate_C6H10O7P" fbc:charge="-3" />
      <species boundaryCondition="false" compartment="Cytosol" constant="false" hasOnlySubstanceUnits="false" id="M_6dg_c" name="M_D_Gal_alpha_1_6D_Glucose_C12H22O11" fbc:charge="0" />
      <species boundaryCondition="false" compartment="Cytosol" constant="false" hasOnlySubstanceUnits="false" id="M_6pgc_c" name="M_6_Phospho_D_gluconate_C6H10O10P" fbc:charge="-3" />
      <species boundaryCondition="false" compartment="Cytosol" constant="false" hasOnlySubstanceUnits="false" id="M_6pgl_c" name="M_6_phospho_D_glucono_1_5_lactone_C6H9O9P" fbc:charge="-2" />
      <species boundaryCondition="false" compartment="Endoplasmic_Reticulum" constant="false" hasOnlySubstanceUnits="false" id="M_6pgl_r" name="M_6_phospho_D_glucono_1_5_lactone_C6H9O9P" fbc:charge="-2" />
      <species boundaryCondition="false" compartment="Cytosol" constant="false" hasOnlySubstanceUnits="false" id="M_8aonn_c" name="M_8_Amino_7_oxononanoate_C9H17NO3" fbc:charge="0" />
      <species boundaryCondition="false" compartment="Extra_organism" constant="false" hasOnlySubstanceUnits="false" id="M_8aonn_e" name="M_8_Amino_7_oxononanoate_C9H17NO3" fbc:charge="0" />
      <species boundaryCondition="false" compartment="Cytosol" constant="false" hasOnlySubstanceUnits="false" id="M_ACP_c" name="M_acyl_carrier_protein_C11H21N2O7PRS" fbc:charge="-1" />
      <species boundaryCondition="false" compartment="Mitochondria" constant="false" hasOnlySubstanceUnits="false" id="M_ACP_m" name="M_acyl_carrier_protein_C11H21N2O7PRS" fbc:charge="-1" />
      <species boundaryCondition="false" compartment="Cytosol" constant="false" hasOnlySubstanceUnits="false" id="M_Dara14lac_c" name="M_D_Arabinono_1_4_lactone_C5H8O5" fbc:charge="0" />
      <species boundaryCondition="false" compartment="Cytosol" constant="false" hasOnlySubstanceUnits="false" id="M_L2aadp6sa_c" name="M_L_2_Aminoadipate_6_semialdehyde_C6H11NO3" fbc:charge="0" />
      <species boundaryCondition="false" compartment="Cytosol" constant="false" hasOnlySubstanceUnits="false" id="M_L2aadp_c" name="M_L_2_Aminoadipate_C6H10NO4" fbc:charge="-1" />
      <species boundaryCondition="false" compartment="Cytosol" constant="false" hasOnlySubstanceUnits="false" id="M_Lcystin_c" name="M_L_Cystine_C6H12N2O4S2" fbc:charge="0" />
      <species boundaryCondition="false" compartment="Vacuole" constant="false" hasOnlySubstanceUnits="false" id="M_Lcystin_v" name="M_L_Cystine_C6H12N2O4S2" fbc:charge="0" />
      <species boundaryCondition="false" compartment="Cytosol" constant="false" hasOnlySubstanceUnits="false" id="M_Lfmkynr_c" name="M_L_Formylkynurenine_C11H12N2O4" fbc:charge="0" />
      <species boundaryCondition="false" compartment="Cytosol" constant="false" hasOnlySubstanceUnits="false" id="M_Lkynr_c" name="M_L_Kynurenine_C10H12N2O3" fbc:charge="0" />
      <species boundaryCondition="false" compartment="Cytosol" constant="false" hasOnlySubstanceUnits="false" id="M_N1aspmd_c" name="M_N1_Acetylspermidine_C9H23N3O" fbc:charge="2" />
      <species boundaryCondition="false" compartment="Cytosol" constant="false" hasOnlySubstanceUnits="false" id="M_N1sprm_c" name="M_N1_Acetylspermine_C12H31N4O" fbc:charge="3" />
      <species boundaryCondition="false" compartment="Cytosol" constant="false" hasOnlySubstanceUnits="false" id="M_NPmehis_c" name="M_N_pai__Methyl_L_histidine_C7H11N3O2" fbc:charge="0" />
      <species boundaryCondition="false" compartment="Cytosol" constant="false" hasOnlySubstanceUnits="false" id="M_Nbfortyr_c" name="M_N_N_bisformyl_dityrosine_C20H22N2O8" fbc:charge="-2" />
      <species boundaryCondition="false" compartment="Extra_organism" constant="false" hasOnlySubstanceUnits="false" id="M_Nbfortyr_e" name="M_N_N_bisformyl_dityrosine_C20H22N2O8" fbc:charge="-2" />
      <species boundaryCondition="false" compartment="Cytosol" constant="false" hasOnlySubstanceUnits="false" id="M_Nfortyr_c" name="M_N_Formyl_L_tyrosine_C10H10NO4" fbc:charge="-1" />
      <species boundaryCondition="false" compartment="Cytosol" constant="false" hasOnlySubstanceUnits="false" id="M_Sfglutth_c" name="M_S_Formylglutathione_C11H16N3O7S" fbc:charge="-1" />
      <species boundaryCondition="false" compartment="Cytosol" constant="false" hasOnlySubstanceUnits="false" id="M_Ssq23epx_c" name="M__S__Squalene_2_3_epoxide_C30H50O" fbc:charge="0" />
      <species boundaryCondition="false" compartment="Endoplasmic_Reticulum" constant="false" hasOnlySubstanceUnits="false" id="M_Ssq23epx_r" name="M__S__Squalene_2_3_epoxide_C30H50O" fbc:charge="0" />
      <species boundaryCondition="false" compartment="Mitochondria" constant="false" hasOnlySubstanceUnits="false" id="M_T4hcinnm_m" name="M_trans_4_Hydroxycinnamate_C9H7O3" fbc:charge="-1" />
      <species boundaryCondition="false" compartment="Cytosol" constant="false" hasOnlySubstanceUnits="false" id="M_aacald_c" name="M_Aminoacetaldehyde_C2H6NO" fbc:charge="1" />
      <species boundaryCondition="false" compartment="Cytosol" constant="false" hasOnlySubstanceUnits="false" id="M_aacoa_c" name="M_Acetoacetyl_CoA_C25H36N7O18P3S" fbc:charge="-4" />
      <species boundaryCondition="false" compartment="Mitochondria" constant="false" hasOnlySubstanceUnits="false" id="M_aacoa_m" name="M_Acetoacetyl_CoA_C25H36N7O18P3S" fbc:charge="-4" />
      <species boundaryCondition="false" compartment="Cytosol" constant="false" hasOnlySubstanceUnits="false" id="M_aact_c" name="M_Aminoacetone_C3H8NO" fbc:charge="1" />
      <species boundaryCondition="false" compartment="Cytosol" constant="false" hasOnlySubstanceUnits="false" id="M_abt_c" name="M_L_Arabinitol_C5H12O5" fbc:charge="0" />
      <species boundaryCondition="false" compartment="Extra_organism" constant="false" hasOnlySubstanceUnits="false" id="M_abt_e" name="M_L_Arabinitol_C5H12O5" fbc:charge="0" />
      <species boundaryCondition="false" compartment="Cytosol" constant="false" hasOnlySubstanceUnits="false" id="M_acACP_c" name="M_Acetyl_ACP_C13H23N2O8PRS" fbc:charge="-1" />
      <species boundaryCondition="false" compartment="Mitochondria" constant="false" hasOnlySubstanceUnits="false" id="M_acACP_m" name="M_Acetyl_ACP_C13H23N2O8PRS" fbc:charge="-1" />
      <species boundaryCondition="false" compartment="Cytosol" constant="false" hasOnlySubstanceUnits="false" id="M_ac_c" name="M_Acetate_C2H3O2" fbc:charge="-1" />
      <species boundaryCondition="false" compartment="Extra_organism" constant="false" hasOnlySubstanceUnits="false" id="M_ac_e" name="M_Acetate_C2H3O2" fbc:charge="-1" />
      <species boundaryCondition="false" compartment="Mitochondria" constant="false" hasOnlySubstanceUnits="false" id="M_ac_m" name="M_Acetate_C2H3O2" fbc:charge="-1" />
      <species boundaryCondition="false" compartment="Peroxisome" constant="false" hasOnlySubstanceUnits="false" id="M_ac_x" name="M_Acetate_C2H3O2" fbc:charge="-1" />
      <species boundaryCondition="false" compartment="Cytosol" constant="false" hasOnlySubstanceUnits="false" id="M_acac_c" name="M_Acetoacetate_C4H5O3" fbc:charge="-1" />
      <species boundaryCondition="false" compartment="Cytosol" constant="false" hasOnlySubstanceUnits="false" id="M_acald_c" name="M_Acetaldehyde_C2H4O" fbc:charge="0" />
      <species boundaryCondition="false" compartment="Extra_organism" constant="false" hasOnlySubstanceUnits="false" id="M_acald_e" name="M_Acetaldehyde_C2H4O" fbc:charge="0" />
      <species boundaryCondition="false" compartment="Mitochondria" constant="false" hasOnlySubstanceUnits="false" id="M_acald_m" name="M_Acetaldehyde_C2H4O" fbc:charge="0" />
      <species boundaryCondition="false" compartment="Cytosol" constant="false" hasOnlySubstanceUnits="false" id="M_accoa_c" name="M_Acetyl_CoA_C23H34N7O17P3S" fbc:charge="-4" />
      <species boundaryCondition="false" compartment="Mitochondria" constant="false" hasOnlySubstanceUnits="false" id="M_accoa_m" name="M_Acetyl_CoA_C23H34N7O17P3S" fbc:charge="-4" />
      <species boundaryCondition="false" compartment="Nucleus" constant="false" hasOnlySubstanceUnits="false" id="M_accoa_n" name="M_Acetyl_CoA_C23H34N7O17P3S" fbc:charge="-4" />
      <species boundaryCondition="false" compartment="Peroxisome" constant="false" hasOnlySubstanceUnits="false" id="M_accoa_x" name="M_Acetyl_CoA_C23H34N7O17P3S" fbc:charge="-4" />
      <species boundaryCondition="false" compartment="Cytosol" constant="false" hasOnlySubstanceUnits="false" id="M_aces_c" name="M_Acetic_ester_C4H8O2" fbc:charge="0" />
      <species boundaryCondition="false" compartment="Extra_organism" constant="false" hasOnlySubstanceUnits="false" id="M_aces_e" name="M_Acetic_ester_C4H8O2" fbc:charge="0" />
      <species boundaryCondition="false" compartment="Mitochondria" constant="false" hasOnlySubstanceUnits="false" id="M_acg5p_m" name="M_N_Acetyl_L_glutamyl_5_phosphate_C7H9NO8P" fbc:charge="-3" />
      <species boundaryCondition="false" compartment="Mitochondria" constant="false" hasOnlySubstanceUnits="false" id="M_acg5sa_m" name="M_N_Acetyl_L_glutamate_5_semialdehyde_C7H10NO4" fbc:charge="-1" />
      <species boundaryCondition="false" compartment="Cytosol" constant="false" hasOnlySubstanceUnits="false" id="M_acgam1p_c" name="M_N_Acetyl_D_glucosamine_1_phosphate_C8H14NO9P" fbc:charge="-2" />
      <species boundaryCondition="false" compartment="Cytosol" constant="false" hasOnlySubstanceUnits="false" id="M_acgam6p_c" name="M_N_Acetyl_D_glucosamine_6_phosphate_C8H14NO9P" fbc:charge="-2" />
      <species boundaryCondition="false" compartment="Mitochondria" constant="false" hasOnlySubstanceUnits="false" id="M_acglu_m" name="M_N_Acetyl_L_glutamate_C7H9NO5" fbc:charge="-2" />
      <species boundaryCondition="false" compartment="Cytosol" constant="false" hasOnlySubstanceUnits="false" id="M_achms_c" name="M_O_Acetyl_L_homoserine_C6H11NO4" fbc:charge="0" />
      <species boundaryCondition="false" compartment="Cytosol" constant="false" hasOnlySubstanceUnits="false" id="M_acon5m_c" name="M_E_3_carboxyl_2_pentenedioate_5_methyl_ester_C7H6O6" fbc:charge="-2" />
      <species boundaryCondition="false" compartment="Cytosol" constant="false" hasOnlySubstanceUnits="false" id="M_acon_T_c" name="M_trans_Aconitate_C6H3O6" fbc:charge="-3" />
      <species boundaryCondition="false" compartment="Mitochondria" constant="false" hasOnlySubstanceUnits="false" id="M_acorn_m" name="M_N2_Acetyl_L_ornithine_C7H14N2O3" fbc:charge="0" />
      <species boundaryCondition="false" compartment="Cytosol" constant="false" hasOnlySubstanceUnits="false" id="M_acrn_c" name="M_O_Acetylcarnitine_C9H17NO4" fbc:charge="0" />
      <species boundaryCondition="false" compartment="Mitochondria" constant="false" hasOnlySubstanceUnits="false" id="M_acrn_m" name="M_O_Acetylcarnitine_C9H17NO4" fbc:charge="0" />
      <species boundaryCondition="false" compartment="Peroxisome" constant="false" hasOnlySubstanceUnits="false" id="M_acrn_x" name="M_O_Acetylcarnitine_C9H17NO4" fbc:charge="0" />
      <species boundaryCondition="false" compartment="Cytosol" constant="false" hasOnlySubstanceUnits="false" id="M_acser_c" name="M_O_Acetyl_L_serine_C5H9NO4" fbc:charge="0" />
      <species boundaryCondition="false" compartment="Cytosol" constant="false" hasOnlySubstanceUnits="false" id="M_actn_R_c" name="M__R__Acetoin_C4H8O2" fbc:charge="0" />
      <species boundaryCondition="false" compartment="Cytosol" constant="false" hasOnlySubstanceUnits="false" id="M_acybut_c" name="M_gamma_Amino_gamma_cyanobutanoate_C5H8N2O2" fbc:charge="0" />
      <species boundaryCondition="false" compartment="Cytosol" constant="false" hasOnlySubstanceUnits="false" id="M_ade_c" name="M_Adenine_C5H5N5" fbc:charge="0" />
      <species boundaryCondition="false" compartment="Extra_organism" constant="false" hasOnlySubstanceUnits="false" id="M_ade_e" name="M_Adenine_C5H5N5" fbc:charge="0" />
      <species boundaryCondition="false" compartment="Mitochondria" constant="false" hasOnlySubstanceUnits="false" id="M_ade_m" name="M_Adenine_C5H5N5" fbc:charge="0" />
      <species boundaryCondition="false" compartment="Cytosol" constant="false" hasOnlySubstanceUnits="false" id="M_adn_c" name="M_Adenosine_C10H13N5O4" fbc:charge="0" />
      <species boundaryCondition="false" compartment="Extra_organism" constant="false" hasOnlySubstanceUnits="false" id="M_adn_e" name="M_Adenosine_C10H13N5O4" fbc:charge="0" />
      <species boundaryCondition="false" compartment="Mitochondria" constant="false" hasOnlySubstanceUnits="false" id="M_adn_m" name="M_Adenosine_C10H13N5O4" fbc:charge="0" />
      <species boundaryCondition="false" compartment="Cytosol" constant="false" hasOnlySubstanceUnits="false" id="M_adp_c" name="M_ADP_C10H12N5O10P2" fbc:charge="-3" />
      <species boundaryCondition="false" compartment="Golgi_Apparatus" constant="false" hasOnlySubstanceUnits="false" id="M_adp_g" name="M_ADP_C10H12N5O10P2" fbc:charge="-3" />
      <species boundaryCondition="false" compartment="Mitochondria" constant="false" hasOnlySubstanceUnits="false" id="M_adp_m" name="M_ADP_C10H12N5O10P2" fbc:charge="-3" />
      <species boundaryCondition="false" compartment="Nucleus" constant="false" hasOnlySubstanceUnits="false" id="M_adp_n" name="M_ADP_C10H12N5O10P2" fbc:charge="-3" />
      <species boundaryCondition="false" compartment="Vacuole" constant="false" hasOnlySubstanceUnits="false" id="M_adp_v" name="M_ADP_C10H12N5O10P2" fbc:charge="-3" />
      <species boundaryCondition="false" compartment="Peroxisome" constant="false" hasOnlySubstanceUnits="false" id="M_adp_x" name="M_ADP_C10H12N5O10P2" fbc:charge="-3" />
      <species boundaryCondition="false" compartment="Cytosol" constant="false" hasOnlySubstanceUnits="false" id="M_adprib_c" name="M_ADPribose_C15H21N5O14P2" fbc:charge="-2" />
      <species boundaryCondition="false" compartment="Mitochondria" constant="false" hasOnlySubstanceUnits="false" id="M_adprib_m" name="M_ADPribose_C15H21N5O14P2" fbc:charge="-2" />
      <species boundaryCondition="false" compartment="Cytosol" constant="false" hasOnlySubstanceUnits="false" id="M_ahcys_c" name="M_S_Adenosyl_L_homocysteine_C14H20N6O5S" fbc:charge="0" />
      <species boundaryCondition="false" compartment="Mitochondria" constant="false" hasOnlySubstanceUnits="false" id="M_ahcys_m" name="M_S_Adenosyl_L_homocysteine_C14H20N6O5S" fbc:charge="0" />
      <species boundaryCondition="false" compartment="Cytosol" constant="false" hasOnlySubstanceUnits="false" id="M_ahdt_c" name="M_2_Amino_4_hydroxy_6__erythro_1_2_3_trihydroxypropyl_dihydropteridine_triphosphate_C9H12N5O13P3" fbc:charge="-4" />
      <species boundaryCondition="false" compartment="Cytosol" constant="false" hasOnlySubstanceUnits="false" id="M_aicar_c" name="M_5_Amino_1__5_Phospho_D_ribosyl_imidazole_4_carboxamide_C9H13N4O8P" fbc:charge="-2" />
      <species boundaryCondition="false" compartment="Cytosol" constant="false" hasOnlySubstanceUnits="false" id="M_air_c" name="M_5_amino_1__5_phospho_D_ribosyl_imidazole_C8H12N3O7P" fbc:charge="-2" />
      <species boundaryCondition="false" compartment="Cytosol" constant="false" hasOnlySubstanceUnits="false" id="M_akg_c" name="M_2_Oxoglutarate_C5H4O5" fbc:charge="-2" />
      <species boundaryCondition="false" compartment="Extra_organism" constant="false" hasOnlySubstanceUnits="false" id="M_akg_e" name="M_2_Oxoglutarate_C5H4O5" fbc:charge="-2" />
      <species boundaryCondition="false" compartment="Mitochondria" constant="false" hasOnlySubstanceUnits="false" id="M_akg_m" name="M_2_Oxoglutarate_C5H4O5" fbc:charge="-2" />
      <species boundaryCondition="false" compartment="Nucleus" constant="false" hasOnlySubstanceUnits="false" id="M_akg_n" name="M_2_Oxoglutarate_C5H4O5" fbc:charge="-2" />
      <species boundaryCondition="false" compartment="Peroxisome" constant="false" hasOnlySubstanceUnits="false" id="M_akg_x" name="M_2_Oxoglutarate_C5H4O5" fbc:charge="-2" />
      <species boundaryCondition="false" compartment="Cytosol" constant="false" hasOnlySubstanceUnits="false" id="M_ala_B_c" name="M_beta_Alanine_C3H7NO2" fbc:charge="0" />
      <species boundaryCondition="false" compartment="Cytosol" constant="false" hasOnlySubstanceUnits="false" id="M_ala_L_c" name="M_L_Alanine_C3H7NO2" fbc:charge="0" />
      <species boundaryCondition="false" compartment="Extra_organism" constant="false" hasOnlySubstanceUnits="false" id="M_ala_L_e" name="M_L_Alanine_C3H7NO2" fbc:charge="0" />
      <species boundaryCondition="false" compartment="Mitochondria" constant="false" hasOnlySubstanceUnits="false" id="M_ala_L_m" name="M_L_Alanine_C3H7NO2" fbc:charge="0" />
      <species boundaryCondition="false" compartment="Mitochondria" constant="false" hasOnlySubstanceUnits="false" id="M_alac_S_m" name="M__S__2_Acetolactate_C5H7O4" fbc:charge="-1" />
      <species boundaryCondition="false" compartment="Cytosol" constant="false" hasOnlySubstanceUnits="false" id="M_alatrna_c" name="M_L_Alanyl_tRNA_Ala__C3H6NOR" fbc:charge="1" />
      <species boundaryCondition="false" compartment="Cytosol" constant="false" hasOnlySubstanceUnits="false" id="M_allphn_c" name="M_Allophanate_C2H3N2O3" fbc:charge="-1" />
      <species boundaryCondition="false" compartment="Cytosol" constant="false" hasOnlySubstanceUnits="false" id="M_alltn_c" name="M_Allantoin_C4H6N4O3" fbc:charge="0" />
      <species boundaryCondition="false" compartment="Extra_organism" constant="false" hasOnlySubstanceUnits="false" id="M_alltn_e" name="M_Allantoin_C4H6N4O3" fbc:charge="0" />
      <species boundaryCondition="false" compartment="Cytosol" constant="false" hasOnlySubstanceUnits="false" id="M_alltt_c" name="M_Allantoate_C4H7N4O4" fbc:charge="-1" />
      <species boundaryCondition="false" compartment="Extra_organism" constant="false" hasOnlySubstanceUnits="false" id="M_alltt_e" name="M_Allantoate_C4H7N4O4" fbc:charge="-1" />
      <species boundaryCondition="false" compartment="Mitochondria" constant="false" hasOnlySubstanceUnits="false" id="M_alpam_m" name="M_S_aminomethyldihydrolipoamide_C9H21N2OS2" fbc:charge="1" />
      <species boundaryCondition="false" compartment="Mitochondria" constant="false" hasOnlySubstanceUnits="false" id="M_alpro_m" name="M_S_Aminomethyldihydrolipoylprotein_CH6NS2X" fbc:charge="1" />
      <species boundaryCondition="false" compartment="Cytosol" constant="false" hasOnlySubstanceUnits="false" id="M_amet_c" name="M_S_Adenosyl_L_methionine_C15H23N6O5S" fbc:charge="1" />
      <species boundaryCondition="false" compartment="Extra_organism" constant="false" hasOnlySubstanceUnits="false" id="M_amet_e" name="M_S_Adenosyl_L_methionine_C15H23N6O5S" fbc:charge="1" />
      <species boundaryCondition="false" compartment="Mitochondria" constant="false" hasOnlySubstanceUnits="false" id="M_amet_m" name="M_S_Adenosyl_L_methionine_C15H23N6O5S" fbc:charge="1" />
      <species boundaryCondition="false" compartment="Cytosol" constant="false" hasOnlySubstanceUnits="false" id="M_ametam_c" name="M_S_Adenosylmethioninamine_C14H24N6O3S" fbc:charge="2" />
      <species boundaryCondition="false" compartment="Cytosol" constant="false" hasOnlySubstanceUnits="false" id="M_amob_c" name="M_S_Adenosyl_4_methylthio_2_oxobutanoate_C15H19N5O6S" fbc:charge="0" />
      <species boundaryCondition="false" compartment="Cytosol" constant="false" hasOnlySubstanceUnits="false" id="M_amp2p_c" name="M_Adenosine_2__phosphate_C10H14N5O7P" fbc:charge="0" />
      <species boundaryCondition="false" compartment="Cytosol" constant="false" hasOnlySubstanceUnits="false" id="M_amp_c" name="M_AMP_C10H12N5O7P" fbc:charge="-2" />
      <species boundaryCondition="false" compartment="Mitochondria" constant="false" hasOnlySubstanceUnits="false" id="M_amp_m" name="M_AMP_C10H12N5O7P" fbc:charge="-2" />
      <species boundaryCondition="false" compartment="Nucleus" constant="false" hasOnlySubstanceUnits="false" id="M_amp_n" name="M_AMP_C10H12N5O7P" fbc:charge="-2" />
      <species boundaryCondition="false" compartment="Peroxisome" constant="false" hasOnlySubstanceUnits="false" id="M_amp_x" name="M_AMP_C10H12N5O7P" fbc:charge="-2" />
      <species boundaryCondition="false" compartment="Cytosol" constant="false" hasOnlySubstanceUnits="false" id="M_anth_c" name="M_Anthranilate_C7H6NO2" fbc:charge="-1" />
      <species boundaryCondition="false" compartment="Cytosol" constant="false" hasOnlySubstanceUnits="false" id="M_ap4a_c" name="M_P1_P4_Bis_5__adenosyl__tetraphosphate_C20H24N10O19P4" fbc:charge="-4" />
      <species boundaryCondition="false" compartment="Cytosol" constant="false" hasOnlySubstanceUnits="false" id="M_ap4g_c" name="M_P1__5__adenosyl__P4__5__guanosyl__tetraphosphate_C20H24N10O20P4" fbc:charge="-4" />
      <species boundaryCondition="false" compartment="Cytosol" constant="false" hasOnlySubstanceUnits="false" id="M_apep_c" name="M_Nalpha_Acetylpeptide_C6H7N2O4R2" fbc:charge="-1" />
      <species boundaryCondition="false" compartment="Cytosol" constant="false" hasOnlySubstanceUnits="false" id="M_aproa_c" name="M_3_Aminopropanal_C3H8NO" fbc:charge="1" />
      <species boundaryCondition="false" compartment="Cytosol" constant="false" hasOnlySubstanceUnits="false" id="M_aprop_c" name="M_alpha_Aminopropiononitrile_C3H7N2" fbc:charge="1" />
      <species boundaryCondition="false" compartment="Cytosol" constant="false" hasOnlySubstanceUnits="false" id="M_aprut_c" name="M_N_Acetylputrescine_C6H15N2O" fbc:charge="1" />
      <species boundaryCondition="false" compartment="Cytosol" constant="false" hasOnlySubstanceUnits="false" id="M_aps_c" name="M_Adenosine_5__phosphosulfate_C10H12N5O10PS" fbc:charge="-2" />
      <species boundaryCondition="false" compartment="Cytosol" constant="false" hasOnlySubstanceUnits="false" id="M_arab_D_c" name="M_D_Arabinose_C5H10O5" fbc:charge="0" />
      <species boundaryCondition="false" compartment="Extra_organism" constant="false" hasOnlySubstanceUnits="false" id="M_arab_D_e" name="M_D_Arabinose_C5H10O5" fbc:charge="0" />
      <species boundaryCondition="false" compartment="Cytosol" constant="false" hasOnlySubstanceUnits="false" id="M_arab_L_c" name="M_L_Arabinose_C5H10O5" fbc:charge="0" />
      <species boundaryCondition="false" compartment="Extra_organism" constant="false" hasOnlySubstanceUnits="false" id="M_arab_L_e" name="M_L_Arabinose_C5H10O5" fbc:charge="0" />
      <species boundaryCondition="false" compartment="Cytosol" constant="false" hasOnlySubstanceUnits="false" id="M_arg_L_c" name="M_L_Arginine_C6H15N4O2" fbc:charge="1" />
      <species boundaryCondition="false" compartment="Extra_organism" constant="false" hasOnlySubstanceUnits="false" id="M_arg_L_e" name="M_L_Arginine_C6H15N4O2" fbc:charge="1" />
      <species boundaryCondition="false" compartment="Mitochondria" constant="false" hasOnlySubstanceUnits="false" id="M_arg_L_m" name="M_L_Arginine_C6H15N4O2" fbc:charge="1" />
      <species boundaryCondition="false" compartment="Vacuole" constant="false" hasOnlySubstanceUnits="false" id="M_arg_L_v" name="M_L_Arginine_C6H15N4O2" fbc:charge="1" />
      <species boundaryCondition="false" compartment="Cytosol" constant="false" hasOnlySubstanceUnits="false" id="M_argsuc_c" name="M_N_omega___L_Arginino_succinate_C10H17N4O6" fbc:charge="-1" />
      <species boundaryCondition="false" compartment="Cytosol" constant="false" hasOnlySubstanceUnits="false" id="M_argtrna_c" name="M_L_Arginyl_tRNA_Arg__C6H14N4OR" fbc:charge="2" />
      <species boundaryCondition="false" compartment="Mitochondria" constant="false" hasOnlySubstanceUnits="false" id="M_argtrna_m" name="M_L_Arginyl_tRNA_Arg__C6H14N4OR" fbc:charge="2" />
      <species boundaryCondition="false" compartment="Cytosol" constant="false" hasOnlySubstanceUnits="false" id="M_asn_L_c" name="M_L_Asparagine_C4H8N2O3" fbc:charge="0" />
      <species boundaryCondition="false" compartment="Extra_organism" constant="false" hasOnlySubstanceUnits="false" id="M_asn_L_e" name="M_L_Asparagine_C4H8N2O3" fbc:charge="0" />
      <species boundaryCondition="false" compartment="Mitochondria" constant="false" hasOnlySubstanceUnits="false" id="M_asn_L_m" name="M_L_Asparagine_C4H8N2O3" fbc:charge="0" />
      <species boundaryCondition="false" compartment="Vacuole" constant="false" hasOnlySubstanceUnits="false" id="M_asn_L_v" name="M_L_Asparagine_C4H8N2O3" fbc:charge="0" />
      <species boundaryCondition="false" compartment="Cytosol" constant="false" hasOnlySubstanceUnits="false" id="M_asntrna_c" name="M_L_Asparaginyl_tRNA_Asn__C14H23N2O12PR2" fbc:charge="1" />
      <species boundaryCondition="false" compartment="Mitochondria" constant="false" hasOnlySubstanceUnits="false" id="M_asntrna_m" name="M_L_Asparaginyl_tRNA_Asn__C14H23N2O12PR2" fbc:charge="1" />
      <species boundaryCondition="false" compartment="Cytosol" constant="false" hasOnlySubstanceUnits="false" id="M_asp_L_c" name="M_L_Aspartate_C4H6NO4" fbc:charge="-1" />
      <species boundaryCondition="false" compartment="Extra_organism" constant="false" hasOnlySubstanceUnits="false" id="M_asp_L_e" name="M_L_Aspartate_C4H6NO4" fbc:charge="-1" />
      <species boundaryCondition="false" compartment="Mitochondria" constant="false" hasOnlySubstanceUnits="false" id="M_asp_L_m" name="M_L_Aspartate_C4H6NO4" fbc:charge="-1" />
      <species boundaryCondition="false" compartment="Nucleus" constant="false" hasOnlySubstanceUnits="false" id="M_asp_L_n" name="M_L_Aspartate_C4H6NO4" fbc:charge="-1" />
      <species boundaryCondition="false" compartment="Vacuole" constant="false" hasOnlySubstanceUnits="false" id="M_asp_L_v" name="M_L_Aspartate_C4H6NO4" fbc:charge="-1" />
      <species boundaryCondition="false" compartment="Peroxisome" constant="false" hasOnlySubstanceUnits="false" id="M_asp_L_x" name="M_L_Aspartate_C4H6NO4" fbc:charge="-1" />
      <species boundaryCondition="false" compartment="Cytosol" constant="false" hasOnlySubstanceUnits="false" id="M_aspsa_c" name="M_L_Aspartate_4_semialdehyde_C4H7NO3" fbc:charge="0" />
      <species boundaryCondition="false" compartment="Cytosol" constant="false" hasOnlySubstanceUnits="false" id="M_asptrna_c" name="M_L_Aspartyl_tRNA_Asp__C4H5NO3R" fbc:charge="0" />
      <species boundaryCondition="false" compartment="Mitochondria" constant="false" hasOnlySubstanceUnits="false" id="M_asptrna_m" name="M_L_Aspartyl_tRNA_Asp__C4H5NO3R" fbc:charge="0" />
      <species boundaryCondition="false" compartment="Cytosol" constant="false" hasOnlySubstanceUnits="false" id="M_athr_L_c" name="M_L_Allo_threonine_C4H9NO3" fbc:charge="0" />
      <species boundaryCondition="false" compartment="Cytosol" constant="false" hasOnlySubstanceUnits="false" id="M_atp_c" name="M_ATP_C10H12N5O13P3" fbc:charge="-4" />
      <species boundaryCondition="false" compartment="Golgi_Apparatus" constant="false" hasOnlySubstanceUnits="false" id="M_atp_g" name="M_ATP_C10H12N5O13P3" fbc:charge="-4" />
      <species boundaryCondition="false" compartment="Mitochondria" constant="false" hasOnlySubstanceUnits="false" id="M_atp_m" name="M_ATP_C10H12N5O13P3" fbc:charge="-4" />
      <species boundaryCondition="false" compartment="Nucleus" constant="false" hasOnlySubstanceUnits="false" id="M_atp_n" name="M_ATP_C10H12N5O13P3" fbc:charge="-4" />
      <species boundaryCondition="false" compartment="Vacuole" constant="false" hasOnlySubstanceUnits="false" id="M_atp_v" name="M_ATP_C10H12N5O13P3" fbc:charge="-4" />
      <species boundaryCondition="false" compartment="Peroxisome" constant="false" hasOnlySubstanceUnits="false" id="M_atp_x" name="M_ATP_C10H12N5O13P3" fbc:charge="-4" />
      <species boundaryCondition="false" compartment="Mitochondria" constant="false" hasOnlySubstanceUnits="false" id="M_b124tc_m" name="M_But_1_ene_1_2_4_tricarboxylate_C7H5O6" fbc:charge="-3" />
      <species boundaryCondition="false" compartment="Cytosol" constant="false" hasOnlySubstanceUnits="false" id="M_btamp_c" name="M_Biotinyl_5__AMP_C20H27N7O9PS" fbc:charge="-1" />
      <species boundaryCondition="false" compartment="Cytosol" constant="false" hasOnlySubstanceUnits="false" id="M_btd_RR_c" name="M__R_R__2_3_Butanediol_C4H10O2" fbc:charge="0" />
      <species boundaryCondition="false" compartment="Extra_organism" constant="false" hasOnlySubstanceUnits="false" id="M_btd_RR_e" name="M__R_R__2_3_Butanediol_C4H10O2" fbc:charge="0" />
      <species boundaryCondition="false" compartment="Cytosol" constant="false" hasOnlySubstanceUnits="false" id="M_btn_c" name="M_Biotin_C10H15N2O3S" fbc:charge="-1" />
      <species boundaryCondition="false" compartment="Extra_organism" constant="false" hasOnlySubstanceUnits="false" id="M_btn_e" name="M_Biotin_C10H15N2O3S" fbc:charge="-1" />
      <species boundaryCondition="false" compartment="Cytosol" constant="false" hasOnlySubstanceUnits="false" id="M_camp_c" name="M_cAMP_C10H11N5O6P" fbc:charge="-1" />
      <species boundaryCondition="false" compartment="Cytosol" constant="false" hasOnlySubstanceUnits="false" id="M_caphis_c" name="M_2__3_Carboxy_3_aminopropyl__L_histidine_C10H16N4O4" fbc:charge="0" />
      <species boundaryCondition="false" compartment="Cytosol" constant="false" hasOnlySubstanceUnits="false" id="M_cbasp_c" name="M_N_Carbamoyl_L_aspartate_C5H6N2O5" fbc:charge="-2" />
      <species boundaryCondition="false" compartment="Nucleus" constant="false" hasOnlySubstanceUnits="false" id="M_cbasp_n" name="M_N_Carbamoyl_L_aspartate_C5H6N2O5" fbc:charge="-2" />
      <species boundaryCondition="false" compartment="Cytosol" constant="false" hasOnlySubstanceUnits="false" id="M_cbp_c" name="M_Carbamoyl_phosphate_CH2NO5P" fbc:charge="-2" />
      <species boundaryCondition="false" compartment="Nucleus" constant="false" hasOnlySubstanceUnits="false" id="M_cbp_n" name="M_Carbamoyl_phosphate_CH2NO5P" fbc:charge="-2" />
      <species boundaryCondition="false" compartment="Cytosol" constant="false" hasOnlySubstanceUnits="false" id="M_cdp_c" name="M_CDP_C9H12N3O11P2" fbc:charge="-3" />
      <species boundaryCondition="false" compartment="Nucleus" constant="false" hasOnlySubstanceUnits="false" id="M_cdp_n" name="M_CDP_C9H12N3O11P2" fbc:charge="-3" />
      <species boundaryCondition="false" compartment="Cytosol" constant="false" hasOnlySubstanceUnits="false" id="M_cdpchol_c" name="M_CDPcholine_C14H25N4O11P2" fbc:charge="-1" />
      <species boundaryCondition="false" compartment="Cytosol" constant="false" hasOnlySubstanceUnits="false" id="M_cdpdag_SC_c" name="M_CDPdiacylglycerol__yeast_specific_C4440H7744N300O1500P200" fbc:charge="-200" />
      <species boundaryCondition="false" compartment="Mitochondria" constant="false" hasOnlySubstanceUnits="false" id="M_cdpdag_SC_m" name="M_CDPdiacylglycerol__yeast_specific_C4440H7744N300O1500P200" fbc:charge="-200" />
      <species boundaryCondition="false" compartment="Cytosol" constant="false" hasOnlySubstanceUnits="false" id="M_cdpea_c" name="M_CDPethanolamine_C11H19N4O11P2" fbc:charge="-1" />
      <species boundaryCondition="false" compartment="Cytosol" constant="false" hasOnlySubstanceUnits="false" id="M_cer1_24_c" name="M_Ceramide_1__Sphinganinen_C240__C42H85NO3" fbc:charge="0" />
      <species boundaryCondition="false" compartment="Endoplasmic_Reticulum" constant="false" hasOnlySubstanceUnits="false" id="M_cer1_24_r" name="M_Ceramide_1__Sphinganinen_C240__C42H85NO3" fbc:charge="0" />
      <species boundaryCondition="false" compartment="Cytosol" constant="false" hasOnlySubstanceUnits="false" id="M_cer1_26_c" name="M_Ceramide_1__Sphinganinen_C260__C44H89NO3" fbc:charge="0" />
      <species boundaryCondition="false" compartment="Endoplasmic_Reticulum" constant="false" hasOnlySubstanceUnits="false" id="M_cer1_26_r" name="M_Ceramide_1__Sphinganinen_C260__C44H89NO3" fbc:charge="0" />
      <species boundaryCondition="false" compartment="Cytosol" constant="false" hasOnlySubstanceUnits="false" id="M_cer2_24_c" name="M_Ceramide_2__Phytosphingosinen_C240__C42H85NO4" fbc:charge="0" />
      <species boundaryCondition="false" compartment="Endoplasmic_Reticulum" constant="false" hasOnlySubstanceUnits="false" id="M_cer2_24_r" name="M_Ceramide_2__Phytosphingosinen_C240__C42H85NO4" fbc:charge="0" />
      <species boundaryCondition="false" compartment="Cytosol" constant="false" hasOnlySubstanceUnits="false" id="M_cer2_26_c" name="M_Ceramide_2__Phytosphingosinen_C260__C44H89NO4" fbc:charge="0" />
      <species boundaryCondition="false" compartment="Endoplasmic_Reticulum" constant="false" hasOnlySubstanceUnits="false" id="M_cer2_26_r" name="M_Ceramide_2__Phytosphingosinen_C260__C44H89NO4" fbc:charge="0" />
      <species boundaryCondition="false" compartment="Cytosol" constant="false" hasOnlySubstanceUnits="false" id="M_cer2__24_c" name="M_Ceramide_2___Sphinganinen_C240OH__C42H85NO4" fbc:charge="0" />
      <species boundaryCondition="false" compartment="Cytosol" constant="false" hasOnlySubstanceUnits="false" id="M_cer2__26_c" name="M_Ceramide_2___Sphinganinen_C260OH__C44H89NO4" fbc:charge="0" />
      <species boundaryCondition="false" compartment="Cytosol" constant="false" hasOnlySubstanceUnits="false" id="M_cer3_24_c" name="M_Ceramide_3__Phytosphingosinen_C240OH__C42H85NO5" fbc:charge="0" />
      <species boundaryCondition="false" compartment="Cytosol" constant="false" hasOnlySubstanceUnits="false" id="M_cer3_26_c" name="M_Ceramide_3__Phytosphingosinen_C260OH__C44H89NO5" fbc:charge="0" />
      <species boundaryCondition="false" compartment="Cytosol" constant="false" hasOnlySubstanceUnits="false" id="M_cgly_c" name="M_Cys_Gly_C5H10N2O3S" fbc:charge="0" />
      <species boundaryCondition="false" compartment="Cytosol" constant="false" hasOnlySubstanceUnits="false" id="M_ch4s_c" name="M_Methanethiol_CH4S" fbc:charge="0" />
      <species boundaryCondition="false" compartment="Cytosol" constant="false" hasOnlySubstanceUnits="false" id="M_chitin_c" name="M_Chitin__monomer__C8H13NO5" fbc:charge="0" />
      <species boundaryCondition="false" compartment="Cytosol" constant="false" hasOnlySubstanceUnits="false" id="M_chitos_c" name="M_Chitosan_C6H11NO4" fbc:charge="0" />
      <species boundaryCondition="false" compartment="Cytosol" constant="false" hasOnlySubstanceUnits="false" id="M_chol_c" name="M_Choline_C5H14NO" fbc:charge="1" />
      <species boundaryCondition="false" compartment="Extra_organism" constant="false" hasOnlySubstanceUnits="false" id="M_chol_e" name="M_Choline_C5H14NO" fbc:charge="1" />
      <species boundaryCondition="false" compartment="Cytosol" constant="false" hasOnlySubstanceUnits="false" id="M_cholp_c" name="M_Choline_phosphate_C5H13NO4P" fbc:charge="-1" />
      <species boundaryCondition="false" compartment="Cytosol" constant="false" hasOnlySubstanceUnits="false" id="M_chor_c" name="M_chorismate_C10H8O6" fbc:charge="-2" />
      <species boundaryCondition="false" compartment="Cytosol" constant="false" hasOnlySubstanceUnits="false" id="M_cit_c" name="M_Citrate_C6H5O7" fbc:charge="-3" />
      <species boundaryCondition="false" compartment="Extra_organism" constant="false" hasOnlySubstanceUnits="false" id="M_cit_e" name="M_Citrate_C6H5O7" fbc:charge="-3" />
      <species boundaryCondition="false" compartment="Mitochondria" constant="false" hasOnlySubstanceUnits="false" id="M_cit_m" name="M_Citrate_C6H5O7" fbc:charge="-3" />
      <species boundaryCondition="false" compartment="Peroxisome" constant="false" hasOnlySubstanceUnits="false" id="M_cit_x" name="M_Citrate_C6H5O7" fbc:charge="-3" />
      <species boundaryCondition="false" compartment="Cytosol" constant="false" hasOnlySubstanceUnits="false" id="M_citr_L_c" name="M_L_Citrulline_C6H13N3O3" fbc:charge="0" />
      <species boundaryCondition="false" compartment="Mitochondria" constant="false" hasOnlySubstanceUnits="false" id="M_clpn_SC_m" name="M_Cardiolipin__yeast_specific_C7380H13688O1700P200" fbc:charge="-200" />
      <species boundaryCondition="false" compartment="Cytosol" constant="false" hasOnlySubstanceUnits="false" id="M_cmaphis_c" name="M_2_3_Carboxy_3__methylammonio_propyl_L_histidine_C11H18N4O4" fbc:charge="0" />
      <species boundaryCondition="false" compartment="Cytosol" constant="false" hasOnlySubstanceUnits="false" id="M_cmp_c" name="M_CMP_C9H12N3O8P" fbc:charge="-2" />
      <species boundaryCondition="false" compartment="Mitochondria" constant="false" hasOnlySubstanceUnits="false" id="M_cmp_m" name="M_CMP_C9H12N3O8P" fbc:charge="-2" />
      <species boundaryCondition="false" compartment="Cytosol" constant="false" hasOnlySubstanceUnits="false" id="M_cmusa_c" name="M_2_Amino_3_carboxymuconate_semialdehyde_C7H6NO5" fbc:charge="-1" />
      <species boundaryCondition="false" compartment="Cytosol" constant="false" hasOnlySubstanceUnits="false" id="M_co2_c" name="M_CO2_CO2" fbc:charge="0" />
      <species boundaryCondition="false" compartment="Extra_organism" constant="false" hasOnlySubstanceUnits="false" id="M_co2_e" name="M_CO2_CO2" fbc:charge="0" />
      <species boundaryCondition="false" compartment="Golgi_Apparatus" constant="false" hasOnlySubstanceUnits="false" id="M_co2_g" name="M_CO2_CO2" fbc:charge="0" />
      <species boundaryCondition="false" compartment="Mitochondria" constant="false" hasOnlySubstanceUnits="false" id="M_co2_m" name="M_CO2_CO2" fbc:charge="0" />
      <species boundaryCondition="false" compartment="Nucleus" constant="false" hasOnlySubstanceUnits="false" id="M_co2_n" name="M_CO2_CO2" fbc:charge="0" />
      <species boundaryCondition="false" compartment="Vacuole" constant="false" hasOnlySubstanceUnits="false" id="M_co2_v" name="M_CO2_CO2" fbc:charge="0" />
      <species boundaryCondition="false" compartment="Peroxisome" constant="false" hasOnlySubstanceUnits="false" id="M_co2_x" name="M_CO2_CO2" fbc:charge="0" />
      <species boundaryCondition="false" compartment="Cytosol" constant="false" hasOnlySubstanceUnits="false" id="M_coa_c" name="M_Coenzyme_A_C21H32N7O16P3S" fbc:charge="-4" />
      <species boundaryCondition="false" compartment="Mitochondria" constant="false" hasOnlySubstanceUnits="false" id="M_coa_m" name="M_Coenzyme_A_C21H32N7O16P3S" fbc:charge="-4" />
      <species boundaryCondition="false" compartment="Nucleus" constant="false" hasOnlySubstanceUnits="false" id="M_coa_n" name="M_Coenzyme_A_C21H32N7O16P3S" fbc:charge="-4" />
      <species boundaryCondition="false" compartment="Endoplasmic_Reticulum" constant="false" hasOnlySubstanceUnits="false" id="M_coa_r" name="M_Coenzyme_A_C21H32N7O16P3S" fbc:charge="-4" />
      <species boundaryCondition="false" compartment="Peroxisome" constant="false" hasOnlySubstanceUnits="false" id="M_coa_x" name="M_Coenzyme_A_C21H32N7O16P3S" fbc:charge="-4" />
      <species boundaryCondition="false" compartment="Mitochondria" constant="false" hasOnlySubstanceUnits="false" id="M_coucoa_m" name="M_p_coumaroyl_CoA_C30H38N7O18P3S1" fbc:charge="-4" />
      <species boundaryCondition="false" compartment="Cytosol" constant="false" hasOnlySubstanceUnits="false" id="M_cpppg3_c" name="M_Coproporphyrinogen_III_C36H40N4O8" fbc:charge="-4" />
      <species boundaryCondition="false" compartment="Cytosol" constant="false" hasOnlySubstanceUnits="false" id="M_crn_c" name="M_L_Carnitine_C7H15NO3" fbc:charge="0" />
      <species boundaryCondition="false" compartment="Extra_organism" constant="false" hasOnlySubstanceUnits="false" id="M_crn_e" name="M_L_Carnitine_C7H15NO3" fbc:charge="0" />
      <species boundaryCondition="false" compartment="Mitochondria" constant="false" hasOnlySubstanceUnits="false" id="M_crn_m" name="M_L_Carnitine_C7H15NO3" fbc:charge="0" />
      <species boundaryCondition="false" compartment="Peroxisome" constant="false" hasOnlySubstanceUnits="false" id="M_crn_x" name="M_L_Carnitine_C7H15NO3" fbc:charge="0" />
      <species boundaryCondition="false" compartment="Cytosol" constant="false" hasOnlySubstanceUnits="false" id="M_csn_c" name="M_Cytosine_C4H5N3O" fbc:charge="0" />
      <species boundaryCondition="false" compartment="Extra_organism" constant="false" hasOnlySubstanceUnits="false" id="M_csn_e" name="M_Cytosine_C4H5N3O" fbc:charge="0" />
      <species boundaryCondition="false" compartment="Cytosol" constant="false" hasOnlySubstanceUnits="false" id="M_ctp_c" name="M_CTP_C9H12N3O14P3" fbc:charge="-4" />
      <species boundaryCondition="false" compartment="Mitochondria" constant="false" hasOnlySubstanceUnits="false" id="M_ctp_m" name="M_CTP_C9H12N3O14P3" fbc:charge="-4" />
      <species boundaryCondition="false" compartment="Cytosol" constant="false" hasOnlySubstanceUnits="false" id="M_cys_L_c" name="M_L_Cysteine_C3H7NO2S" fbc:charge="0" />
      <species boundaryCondition="false" compartment="Extra_organism" constant="false" hasOnlySubstanceUnits="false" id="M_cys_L_e" name="M_L_Cysteine_C3H7NO2S" fbc:charge="0" />
      <species boundaryCondition="false" compartment="Cytosol" constant="false" hasOnlySubstanceUnits="false" id="M_cyst_L_c" name="M_L_Cystathionine_C7H14N2O4S" fbc:charge="0" />
      <species boundaryCondition="false" compartment="Peroxisome" constant="false" hasOnlySubstanceUnits="false" id="M_cyst_L_x" name="M_L_Cystathionine_C7H14N2O4S" fbc:charge="0" />
      <species boundaryCondition="false" compartment="Cytosol" constant="false" hasOnlySubstanceUnits="false" id="M_cystrna_c" name="M_L_Cysteinyl_tRNA_Cys__C3H6NOSR" fbc:charge="1" />
      <species boundaryCondition="false" compartment="Cytosol" constant="false" hasOnlySubstanceUnits="false" id="M_cytd_c" name="M_Cytidine_C9H13N3O5" fbc:charge="0" />
      <species boundaryCondition="false" compartment="Extra_organism" constant="false" hasOnlySubstanceUnits="false" id="M_cytd_e" name="M_Cytidine_C9H13N3O5" fbc:charge="0" />
      <species boundaryCondition="false" compartment="Cytosol" constant="false" hasOnlySubstanceUnits="false" id="M_dad_2_c" name="M_Deoxyadenosine_C10H13N5O3" fbc:charge="0" />
      <species boundaryCondition="false" compartment="Extra_organism" constant="false" hasOnlySubstanceUnits="false" id="M_dad_2_e" name="M_Deoxyadenosine_C10H13N5O3" fbc:charge="0" />
      <species boundaryCondition="false" compartment="Cytosol" constant="false" hasOnlySubstanceUnits="false" id="M_dadp_c" name="M_dADP_C10H12N5O9P2" fbc:charge="-3" />
      <species boundaryCondition="false" compartment="Nucleus" constant="false" hasOnlySubstanceUnits="false" id="M_dadp_n" name="M_dADP_C10H12N5O9P2" fbc:charge="-3" />
      <species boundaryCondition="false" compartment="Cytosol" constant="false" hasOnlySubstanceUnits="false" id="M_dagpy_SC_c" name="M_diacylglycerol_pyrophosphate__yeast_specific_C3540H6544O1100P200" fbc:charge="-300" />
      <species boundaryCondition="false" compartment="Cytosol" constant="false" hasOnlySubstanceUnits="false" id="M_damp_c" name="M_dAMP_C10H12N5O6P" fbc:charge="-2" />
      <species boundaryCondition="false" compartment="Cytosol" constant="false" hasOnlySubstanceUnits="false" id="M_dann_c" name="M_7_8_Diaminononanoate_C9H21N2O2" fbc:charge="1" />
      <species boundaryCondition="false" compartment="Extra_organism" constant="false" hasOnlySubstanceUnits="false" id="M_dann_e" name="M_7_8_Diaminononanoate_C9H21N2O2" fbc:charge="1" />
      <species boundaryCondition="false" compartment="Cytosol" constant="false" hasOnlySubstanceUnits="false" id="M_datp_c" name="M_dATP_C10H12N5O12P3" fbc:charge="-4" />
      <species boundaryCondition="false" compartment="Cytosol" constant="false" hasOnlySubstanceUnits="false" id="M_db4p_c" name="M_3_4_dihydroxy_2_butanone_4_phosphate_C4H7O6P" fbc:charge="-2" />
      <species boundaryCondition="false" compartment="Peroxisome" constant="false" hasOnlySubstanceUnits="false" id="M_dc2coa_x" name="M_trans_Dec_2_enoyl_CoA_C31H48N7O17P3S" fbc:charge="-4" />
      <species boundaryCondition="false" compartment="Mitochondria" constant="false" hasOnlySubstanceUnits="false" id="M_dcaACP_m" name="M_Decanoyl_ACP__n_C100ACP__C21H39N2O8PRS" fbc:charge="-1" />
      <species boundaryCondition="false" compartment="Cytosol" constant="false" hasOnlySubstanceUnits="false" id="M_dca_c" name="M_Decanoate__n_C100__C10H19O2" fbc:charge="-1" />
      <species boundaryCondition="false" compartment="Extra_organism" constant="false" hasOnlySubstanceUnits="false" id="M_dca_e" name="M_Decanoate__n_C100__C10H19O2" fbc:charge="-1" />
      <species boundaryCondition="false" compartment="Peroxisome" constant="false" hasOnlySubstanceUnits="false" id="M_dca_x" name="M_Decanoate__n_C100__C10H19O2" fbc:charge="-1" />
      <species boundaryCondition="false" compartment="Cytosol" constant="false" hasOnlySubstanceUnits="false" id="M_dcacoa_c" name="M_Decanoyl_CoA__n_C100CoA__C31H50N7O17P3S" fbc:charge="-4" />
      <species boundaryCondition="false" compartment="Peroxisome" constant="false" hasOnlySubstanceUnits="false" id="M_dcacoa_x" name="M_Decanoyl_CoA__n_C100CoA__C31H50N7O17P3S" fbc:charge="-4" />
      <species boundaryCondition="false" compartment="Cytosol" constant="false" hasOnlySubstanceUnits="false" id="M_dcamp_c" name="M_N6__1_2_Dicarboxyethyl__AMP_C14H14N5O11P" fbc:charge="-4" />
      <species boundaryCondition="false" compartment="Cytosol" constant="false" hasOnlySubstanceUnits="false" id="M_dcdp_c" name="M_dCDP_C9H12N3O10P2" fbc:charge="-3" />
      <species boundaryCondition="false" compartment="Nucleus" constant="false" hasOnlySubstanceUnits="false" id="M_dcdp_n" name="M_dCDP_C9H12N3O10P2" fbc:charge="-3" />
      <species boundaryCondition="false" compartment="Cytosol" constant="false" hasOnlySubstanceUnits="false" id="M_dcmp_c" name="M_dCMP_C9H12N3O7P" fbc:charge="-2" />
      <species boundaryCondition="false" compartment="Cytosol" constant="false" hasOnlySubstanceUnits="false" id="M_dctp_c" name="M_dCTP_C9H12N3O13P3" fbc:charge="-4" />
      <species boundaryCondition="false" compartment="Cytosol" constant="false" hasOnlySubstanceUnits="false" id="M_dcyt_c" name="M_Deoxycytidine_C9H13N3O4" fbc:charge="0" />
      <species boundaryCondition="false" compartment="Extra_organism" constant="false" hasOnlySubstanceUnits="false" id="M_dcyt_e" name="M_Deoxycytidine_C9H13N3O4" fbc:charge="0" />
      <species boundaryCondition="false" compartment="Peroxisome" constant="false" hasOnlySubstanceUnits="false" id="M_dd2coa_x" name="M_trans_Dodec_2_enoyl_CoA_C33H52N7O17P3S" fbc:charge="-4" />
      <species boundaryCondition="false" compartment="Cytosol" constant="false" hasOnlySubstanceUnits="false" id="M_ddcaACP_c" name="M_Dodecanoyl_ACP__n_C120ACP__C23H43N2O8PRS" fbc:charge="-1" />
      <species boundaryCondition="false" compartment="Mitochondria" constant="false" hasOnlySubstanceUnits="false" id="M_ddcaACP_m" name="M_Dodecanoyl_ACP__n_C120ACP__C23H43N2O8PRS" fbc:charge="-1" />
      <species boundaryCondition="false" compartment="Cytosol" constant="false" hasOnlySubstanceUnits="false" id="M_ddca_c" name="M_Dodecanoate__n_C120__C12H23O2" fbc:charge="-1" />
      <species boundaryCondition="false" compartment="Extra_organism" constant="false" hasOnlySubstanceUnits="false" id="M_ddca_e" name="M_Dodecanoate__n_C120__C12H23O2" fbc:charge="-1" />
      <species boundaryCondition="false" compartment="Peroxisome" constant="false" hasOnlySubstanceUnits="false" id="M_ddca_x" name="M_Dodecanoate__n_C120__C12H23O2" fbc:charge="-1" />
      <species boundaryCondition="false" compartment="Cytosol" constant="false" hasOnlySubstanceUnits="false" id="M_ddcacoa_c" name="M_Dodecanoyl_CoA__n_C120CoA__C33H54N7O17P3S" fbc:charge="-4" />
      <species boundaryCondition="false" compartment="Peroxisome" constant="false" hasOnlySubstanceUnits="false" id="M_ddcacoa_x" name="M_Dodecanoyl_CoA__n_C120CoA__C33H54N7O17P3S" fbc:charge="-4" />
      <species boundaryCondition="false" compartment="Cytosol" constant="false" hasOnlySubstanceUnits="false" id="M_dgdp_c" name="M_dGDP_C10H12N5O10P2" fbc:charge="-3" />
      <species boundaryCondition="false" compartment="Nucleus" constant="false" hasOnlySubstanceUnits="false" id="M_dgdp_n" name="M_dGDP_C10H12N5O10P2" fbc:charge="-3" />
      <species boundaryCondition="false" compartment="Cytosol" constant="false" hasOnlySubstanceUnits="false" id="M_dgmp_c" name="M_dGMP_C10H12N5O7P" fbc:charge="-2" />
      <species boundaryCondition="false" compartment="Cytosol" constant="false" hasOnlySubstanceUnits="false" id="M_dgsn_c" name="M_Deoxyguanosine_C10H13N5O4" fbc:charge="0" />
      <species boundaryCondition="false" compartment="Extra_organism" constant="false" hasOnlySubstanceUnits="false" id="M_dgsn_e" name="M_Deoxyguanosine_C10H13N5O4" fbc:charge="0" />
      <species boundaryCondition="false" compartment="Cytosol" constant="false" hasOnlySubstanceUnits="false" id="M_dgtp_c" name="M_dGTP_C10H12N5O13P3" fbc:charge="-4" />
      <species boundaryCondition="false" compartment="Cytosol" constant="false" hasOnlySubstanceUnits="false" id="M_dha_c" name="M_Dihydroxyacetone_C3H6O3" fbc:charge="0" />
      <species boundaryCondition="false" compartment="Cytosol" constant="false" hasOnlySubstanceUnits="false" id="M_dhap_c" name="M_Dihydroxyacetone_phosphate_C3H5O6P" fbc:charge="-2" />
      <species boundaryCondition="false" compartment="Mitochondria" constant="false" hasOnlySubstanceUnits="false" id="M_dhap_m" name="M_Dihydroxyacetone_phosphate_C3H5O6P" fbc:charge="-2" />
      <species boundaryCondition="false" compartment="Cytosol" constant="false" hasOnlySubstanceUnits="false" id="M_dhf_c" name="M_7_8_Dihydrofolate_C19H19N7O6" fbc:charge="-2" />
      <species boundaryCondition="false" compartment="Mitochondria" constant="false" hasOnlySubstanceUnits="false" id="M_dhf_m" name="M_7_8_Dihydrofolate_C19H19N7O6" fbc:charge="-2" />
      <species boundaryCondition="false" compartment="Mitochondria" constant="false" hasOnlySubstanceUnits="false" id="M_dhlam_m" name="M_Dihydrolipoamide_C8H17NOS2" fbc:charge="0" />
      <species boundaryCondition="false" compartment="Mitochondria" constant="false" hasOnlySubstanceUnits="false" id="M_dhlpro_m" name="M_Dihydrolipolprotein_H2S2X" fbc:charge="0" />
      <species boundaryCondition="false" compartment="Cytosol" constant="false" hasOnlySubstanceUnits="false" id="M_dhnpt_c" name="M_Dihydroneopterin_C9H13N5O4" fbc:charge="0" />
      <species boundaryCondition="false" compartment="Mitochondria" constant="false" hasOnlySubstanceUnits="false" id="M_dhnpt_m" name="M_Dihydroneopterin_C9H13N5O4" fbc:charge="0" />
      <species boundaryCondition="false" compartment="Cytosol" constant="false" hasOnlySubstanceUnits="false" id="M_dhor_S_c" name="M__S__Dihydroorotate_C5H5N2O4" fbc:charge="-1" />
      <species boundaryCondition="false" compartment="Cytosol" constant="false" hasOnlySubstanceUnits="false" id="M_dhpmp_c" name="M_Dihydroneopterin_monophosphate_C9H12N5O7P" fbc:charge="-2" />
      <species boundaryCondition="false" compartment="Cytosol" constant="false" hasOnlySubstanceUnits="false" id="M_dhpt_c" name="M_Dihydropteroate_C14H13N6O3" fbc:charge="-1" />
      <species boundaryCondition="false" compartment="Mitochondria" constant="false" hasOnlySubstanceUnits="false" id="M_dhpt_m" name="M_Dihydropteroate_C14H13N6O3" fbc:charge="-1" />
      <species boundaryCondition="false" compartment="Cytosol" constant="false" hasOnlySubstanceUnits="false" id="M_din_c" name="M_Deoxyinosine_C10H12N4O4" fbc:charge="0" />
      <species boundaryCondition="false" compartment="Extra_organism" constant="false" hasOnlySubstanceUnits="false" id="M_din_e" name="M_Deoxyinosine_C10H12N4O4" fbc:charge="0" />
      <species boundaryCondition="false" compartment="Cytosol" constant="false" hasOnlySubstanceUnits="false" id="M_dkmpp_c" name="M_2_3_diketo_5_methylthio_1_phosphopentane_C6H9O6PS" fbc:charge="-2" />
      <species boundaryCondition="false" compartment="Cytosol" constant="false" hasOnlySubstanceUnits="false" id="M_dmlz_c" name="M_6_7_Dimethyl_8__1_D_ribityl_lumazine_C13H18N4O6" fbc:charge="0" />
      <species boundaryCondition="false" compartment="Cytosol" constant="false" hasOnlySubstanceUnits="false" id="M_dmpp_c" name="M_Dimethylallyl_diphosphate_C5H9O7P2" fbc:charge="-3" />
      <species boundaryCondition="false" compartment="Cytosol" constant="false" hasOnlySubstanceUnits="false" id="M_dnad_c" name="M_Deamino_NAD_C21H24N6O15P2" fbc:charge="-2" />
      <species boundaryCondition="false" compartment="Mitochondria" constant="false" hasOnlySubstanceUnits="false" id="M_dnad_m" name="M_Deamino_NAD_C21H24N6O15P2" fbc:charge="-2" />
      <species boundaryCondition="false" compartment="Nucleus" constant="false" hasOnlySubstanceUnits="false" id="M_dnad_n" name="M_Deamino_NAD_C21H24N6O15P2" fbc:charge="-2" />
      <species boundaryCondition="false" compartment="Cytosol" constant="false" hasOnlySubstanceUnits="false" id="M_dolichol_c" name="M_Dolichol_C15H28O" fbc:charge="0" />
      <species boundaryCondition="false" compartment="Endoplasmic_Reticulum" constant="false" hasOnlySubstanceUnits="false" id="M_dolmanp_r" name="M_Dolichyl_phosphate_D_mannose_C21H38O9P" fbc:charge="-1" />
      <species boundaryCondition="false" compartment="Cytosol" constant="false" hasOnlySubstanceUnits="false" id="M_dolp_c" name="M_Dolichol_phosphate_C15H27O4P" fbc:charge="-2" />
      <species boundaryCondition="false" compartment="Endoplasmic_Reticulum" constant="false" hasOnlySubstanceUnits="false" id="M_dolp_r" name="M_Dolichol_phosphate_C15H27O4P" fbc:charge="-2" />
      <species boundaryCondition="false" compartment="Cytosol" constant="false" hasOnlySubstanceUnits="false" id="M_dpcoa_c" name="M_Dephospho_CoA_C21H33N7O13P2S" fbc:charge="-2" />
      <species boundaryCondition="false" compartment="Mitochondria" constant="false" hasOnlySubstanceUnits="false" id="M_dpcoa_m" name="M_Dephospho_CoA_C21H33N7O13P2S" fbc:charge="-2" />
      <species boundaryCondition="false" compartment="Cytosol" constant="false" hasOnlySubstanceUnits="false" id="M_drib_c" name="M_Deoxyribose_C5H10O4" fbc:charge="0" />
      <species boundaryCondition="false" compartment="Cytosol" constant="false" hasOnlySubstanceUnits="false" id="M_dscl_c" name="M_dihydrosirohydrochlorin_C42H41N4O16" fbc:charge="-7" />
      <species boundaryCondition="false" compartment="Cytosol" constant="false" hasOnlySubstanceUnits="false" id="M_dtbt_c" name="M_Dethiobiotin_C10H17N2O3" fbc:charge="-1" />
      <species boundaryCondition="false" compartment="Cytosol" constant="false" hasOnlySubstanceUnits="false" id="M_dtdp_c" name="M_dTDP_C10H13N2O11P2" fbc:charge="-3" />
      <species boundaryCondition="false" compartment="Cytosol" constant="false" hasOnlySubstanceUnits="false" id="M_dtmp_c" name="M_dTMP_C10H13N2O8P" fbc:charge="-2" />
      <species boundaryCondition="false" compartment="Cytosol" constant="false" hasOnlySubstanceUnits="false" id="M_dttp_c" name="M_dTTP_C10H13N2O14P3" fbc:charge="-4" />
      <species boundaryCondition="false" compartment="Extra_organism" constant="false" hasOnlySubstanceUnits="false" id="M_dttp_e" name="M_dTTP_C10H13N2O14P3" fbc:charge="-4" />
      <species boundaryCondition="false" compartment="Cytosol" constant="false" hasOnlySubstanceUnits="false" id="M_dudp_c" name="M_dUDP_C9H11N2O11P2" fbc:charge="-3" />
      <species boundaryCondition="false" compartment="Nucleus" constant="false" hasOnlySubstanceUnits="false" id="M_dudp_n" name="M_dUDP_C9H11N2O11P2" fbc:charge="-3" />
      <species boundaryCondition="false" compartment="Cytosol" constant="false" hasOnlySubstanceUnits="false" id="M_dump_c" name="M_dUMP_C9H11N2O8P" fbc:charge="-2" />
      <species boundaryCondition="false" compartment="Nucleus" constant="false" hasOnlySubstanceUnits="false" id="M_dump_n" name="M_dUMP_C9H11N2O8P" fbc:charge="-2" />
      <species boundaryCondition="false" compartment="Cytosol" constant="false" hasOnlySubstanceUnits="false" id="M_duri_c" name="M_Deoxyuridine_C9H12N2O5" fbc:charge="0" />
      <species boundaryCondition="false" compartment="Extra_organism" constant="false" hasOnlySubstanceUnits="false" id="M_duri_e" name="M_Deoxyuridine_C9H12N2O5" fbc:charge="0" />
      <species boundaryCondition="false" compartment="Cytosol" constant="false" hasOnlySubstanceUnits="false" id="M_dutp_c" name="M_dUTP_C9H11N2O14P3" fbc:charge="-4" />
      <species boundaryCondition="false" compartment="Cytosol" constant="false" hasOnlySubstanceUnits="false" id="M_e4hglu_c" name="M_L_erythro_4_Hydroxyglutamate_C5H8NO5" fbc:charge="-1" />
      <species boundaryCondition="false" compartment="Mitochondria" constant="false" hasOnlySubstanceUnits="false" id="M_e4hglu_m" name="M_L_erythro_4_Hydroxyglutamate_C5H8NO5" fbc:charge="-1" />
      <species boundaryCondition="false" compartment="Peroxisome" constant="false" hasOnlySubstanceUnits="false" id="M_e4hglu_x" name="M_L_erythro_4_Hydroxyglutamate_C5H8NO5" fbc:charge="-1" />
      <species boundaryCondition="false" compartment="Cytosol" constant="false" hasOnlySubstanceUnits="false" id="M_e4p_c" name="M_D_Erythrose_4_phosphate_C4H7O7P" fbc:charge="-2" />
      <species boundaryCondition="false" compartment="Mitochondria" constant="false" hasOnlySubstanceUnits="false" id="M_e4p_m" name="M_D_Erythrose_4_phosphate_C4H7O7P" fbc:charge="-2" />
      <species boundaryCondition="false" compartment="Cytosol" constant="false" hasOnlySubstanceUnits="false" id="M_eig3p_c" name="M_D_erythro_1__Imidazol_4_yl_glycerol_3_phosphate_C6H9N2O6P" fbc:charge="-2" />
      <species boundaryCondition="false" compartment="Cytosol" constant="false" hasOnlySubstanceUnits="false" id="M_epist_c" name="M_episterol_C28H46O" fbc:charge="0" />
      <species boundaryCondition="false" compartment="Extra_organism" constant="false" hasOnlySubstanceUnits="false" id="M_epist_e" name="M_episterol_C28H46O" fbc:charge="0" />
      <species boundaryCondition="false" compartment="Cytosol" constant="false" hasOnlySubstanceUnits="false" id="M_epistest_SC_c" name="M_episterol_ester__yeast_specific_C1695H2995O101" fbc:charge="0" />
      <species boundaryCondition="false" compartment="Extra_organism" constant="false" hasOnlySubstanceUnits="false" id="M_epistest_SC_e" name="M_episterol_ester__yeast_specific_C1695H2995O101" fbc:charge="0" />
      <species boundaryCondition="false" compartment="Cytosol" constant="false" hasOnlySubstanceUnits="false" id="M_epm_c" name="M_Epimelibiose_C12H22O11" fbc:charge="0" />
      <species boundaryCondition="false" compartment="Cytosol" constant="false" hasOnlySubstanceUnits="false" id="M_ergst3glc_c" name="M_ergosterol_3_beta_D_glucoside_C34H54O6" fbc:charge="0" />
      <species boundaryCondition="false" compartment="Cytosol" constant="false" hasOnlySubstanceUnits="false" id="M_ergst_c" name="M_Ergosterol_C28H44O" fbc:charge="0" />
      <species boundaryCondition="false" compartment="Extra_organism" constant="false" hasOnlySubstanceUnits="false" id="M_ergst_e" name="M_Ergosterol_C28H44O" fbc:charge="0" />
      <species boundaryCondition="false" compartment="Endoplasmic_Reticulum" constant="false" hasOnlySubstanceUnits="false" id="M_ergst_r" name="M_Ergosterol_C28H44O" fbc:charge="0" />
      <species boundaryCondition="false" compartment="Cytosol" constant="false" hasOnlySubstanceUnits="false" id="M_ergstest_SC_c" name="M_ergosterol_ester__yeast_specific_C1695H2993O101" fbc:charge="0" />
      <species boundaryCondition="false" compartment="Extra_organism" constant="false" hasOnlySubstanceUnits="false" id="M_ergstest_SC_e" name="M_ergosterol_ester__yeast_specific_C1695H2993O101" fbc:charge="0" />
      <species boundaryCondition="false" compartment="Cytosol" constant="false" hasOnlySubstanceUnits="false" id="M_ergtetrol_c" name="M_Ergosta_5_7_22_24__28__tetraen_3beta_ol_C28H42O" fbc:charge="0" />
      <species boundaryCondition="false" compartment="Endoplasmic_Reticulum" constant="false" hasOnlySubstanceUnits="false" id="M_ergtetrol_r" name="M_Ergosta_5_7_22_24__28__tetraen_3beta_ol_C28H42O" fbc:charge="0" />
      <species boundaryCondition="false" compartment="Cytosol" constant="false" hasOnlySubstanceUnits="false" id="M_ergtrol_c" name="M_ergosta_5_7_24_28__trienol_C28H44O" fbc:charge="0" />
      <species boundaryCondition="false" compartment="Cytosol" constant="false" hasOnlySubstanceUnits="false" id="M_ertascb_D_c" name="M_D_erythro_Ascorbate_C5H6O5" fbc:charge="0" />
      <species boundaryCondition="false" compartment="Cytosol" constant="false" hasOnlySubstanceUnits="false" id="M_etha_c" name="M_Ethanolamine_C2H8NO" fbc:charge="1" />
      <species boundaryCondition="false" compartment="Extra_organism" constant="false" hasOnlySubstanceUnits="false" id="M_etha_e" name="M_Ethanolamine_C2H8NO" fbc:charge="1" />
      <species boundaryCondition="false" compartment="Cytosol" constant="false" hasOnlySubstanceUnits="false" id="M_ethamp_c" name="M_Ethanolamine_phosphate_C2H7NO4P" fbc:charge="-1" />
      <species boundaryCondition="false" compartment="Cytosol" constant="false" hasOnlySubstanceUnits="false" id="M_etoh_c" name="M_Ethanol_C2H6O" fbc:charge="0" />
      <species boundaryCondition="false" compartment="Extra_organism" constant="false" hasOnlySubstanceUnits="false" id="M_etoh_e" name="M_Ethanol_C2H6O" fbc:charge="0" />
      <species boundaryCondition="false" compartment="Mitochondria" constant="false" hasOnlySubstanceUnits="false" id="M_etoh_m" name="M_Ethanol_C2H6O" fbc:charge="0" />
      <species boundaryCondition="false" compartment="Cytosol" constant="false" hasOnlySubstanceUnits="false" id="M_f1p_c" name="M_D_Fructose_1_phosphate_C6H11O9P" fbc:charge="-2" />
      <species boundaryCondition="false" compartment="Cytosol" constant="false" hasOnlySubstanceUnits="false" id="M_f26bp_c" name="M_D_Fructose_2_6_bisphosphate_C6H10O12P2" fbc:charge="-4" />
      <species boundaryCondition="false" compartment="Cytosol" constant="false" hasOnlySubstanceUnits="false" id="M_f6p_c" name="M_D_Fructose_6_phosphate_C6H11O9P" fbc:charge="-2" />
      <species boundaryCondition="false" compartment="Cytosol" constant="false" hasOnlySubstanceUnits="false" id="M_fad_c" name="M_Flavin_adenine_dinucleotide_oxidized_C27H31N9O15P2" fbc:charge="-2" />
      <species boundaryCondition="false" compartment="Mitochondria" constant="false" hasOnlySubstanceUnits="false" id="M_fad_m" name="M_Flavin_adenine_dinucleotide_oxidized_C27H31N9O15P2" fbc:charge="-2" />
      <species boundaryCondition="false" compartment="Mitochondria" constant="false" hasOnlySubstanceUnits="false" id="M_fadh2_m" name="M_Flavin_adenine_dinucleotide_reduced_C27H33N9O15P2" fbc:charge="-2" />
      <species boundaryCondition="false" compartment="Cytosol" constant="false" hasOnlySubstanceUnits="false" id="M_fald_c" name="M_Formaldehyde_CH2O" fbc:charge="0" />
      <species boundaryCondition="false" compartment="Cytosol" constant="false" hasOnlySubstanceUnits="false" id="M_fdp_c" name="M_D_Fructose_1_6_bisphosphate_C6H10O12P2" fbc:charge="-4" />
      <species boundaryCondition="false" compartment="Cytosol" constant="false" hasOnlySubstanceUnits="false" id="M_fe2_c" name="M_Fe2_Fe" fbc:charge="2" />
      <species boundaryCondition="false" compartment="Extra_organism" constant="false" hasOnlySubstanceUnits="false" id="M_fe2_e" name="M_Fe2_Fe" fbc:charge="2" />
      <species boundaryCondition="false" compartment="Mitochondria" constant="false" hasOnlySubstanceUnits="false" id="M_fe2_m" name="M_Fe2_Fe" fbc:charge="2" />
      <species boundaryCondition="false" compartment="Cytosol" constant="false" hasOnlySubstanceUnits="false" id="M_fecost_c" name="M_fecosterol_C28H46O" fbc:charge="0" />
      <species boundaryCondition="false" compartment="Extra_organism" constant="false" hasOnlySubstanceUnits="false" id="M_fecost_e" name="M_fecosterol_C28H46O" fbc:charge="0" />
      <species boundaryCondition="false" compartment="Cytosol" constant="false" hasOnlySubstanceUnits="false" id="M_fecostest_SC_c" name="M_fecosterol_ester__yeast_specific_C1695H2995O101" fbc:charge="0" />
      <species boundaryCondition="false" compartment="Extra_organism" constant="false" hasOnlySubstanceUnits="false" id="M_fecostest_SC_e" name="M_fecosterol_ester__yeast_specific_C1695H2995O101" fbc:charge="0" />
      <species boundaryCondition="false" compartment="Cytosol" constant="false" hasOnlySubstanceUnits="false" id="M_fgam_c" name="M_N2_Formyl_N1__5_phospho_D_ribosyl_glycinamide_C8H13N2O9P" fbc:charge="-2" />
      <species boundaryCondition="false" compartment="Mitochondria" constant="false" hasOnlySubstanceUnits="false" id="M_ficytc_m" name="M_Ferricytochrome_c_C42H52FeN8O6S2" fbc:charge="1" />
      <species boundaryCondition="false" compartment="Mitochondria" constant="false" hasOnlySubstanceUnits="false" id="M_fmettrna_m" name="M_N_Formylmethionyl_tRNA_C6H9NO2SR" fbc:charge="0" />
      <species boundaryCondition="false" compartment="Cytosol" constant="false" hasOnlySubstanceUnits="false" id="M_fmn_c" name="M_FMN_C17H19N4O9P" fbc:charge="-2" />
      <species boundaryCondition="false" compartment="Extra_organism" constant="false" hasOnlySubstanceUnits="false" id="M_fmn_e" name="M_FMN_C17H19N4O9P" fbc:charge="-2" />
      <species boundaryCondition="false" compartment="Mitochondria" constant="false" hasOnlySubstanceUnits="false" id="M_fmn_m" name="M_FMN_C17H19N4O9P" fbc:charge="-2" />
      <species boundaryCondition="false" compartment="Cytosol" constant="false" hasOnlySubstanceUnits="false" id="M_fmnh2_c" name="M_Reduced_FMN_C17H21N4O9P" fbc:charge="-2" />
      <species boundaryCondition="false" compartment="Mitochondria" constant="false" hasOnlySubstanceUnits="false" id="M_focytc_m" name="M_Ferrocytochrome_c_C42H53FeN8O6S2" fbc:charge="1" />
      <species boundaryCondition="false" compartment="Cytosol" constant="false" hasOnlySubstanceUnits="false" id="M_for_c" name="M_Formate_CH1O2" fbc:charge="-1" />
      <species boundaryCondition="false" compartment="Extra_organism" constant="false" hasOnlySubstanceUnits="false" id="M_for_e" name="M_Formate_CH1O2" fbc:charge="-1" />
      <species boundaryCondition="false" compartment="Mitochondria" constant="false" hasOnlySubstanceUnits="false" id="M_for_m" name="M_Formate_CH1O2" fbc:charge="-1" />
      <species boundaryCondition="false" compartment="Cytosol" constant="false" hasOnlySubstanceUnits="false" id="M_fpram_c" name="M_2__Formamido__N1__5_phospho_D_ribosyl_acetamidine_C8H15N3O8P" fbc:charge="-1" />
      <species boundaryCondition="false" compartment="Cytosol" constant="false" hasOnlySubstanceUnits="false" id="M_fprica_c" name="M_5_Formamido_1__5_phospho_D_ribosyl_imidazole_4_carboxamide_C10H13N4O9P" fbc:charge="-2" />
      <species boundaryCondition="false" compartment="Cytosol" constant="false" hasOnlySubstanceUnits="false" id="M_frdp_c" name="M_Farnesyl_diphosphate_C15H25O7P2" fbc:charge="-3" />
      <species boundaryCondition="false" compartment="Mitochondria" constant="false" hasOnlySubstanceUnits="false" id="M_frdp_m" name="M_Farnesyl_diphosphate_C15H25O7P2" fbc:charge="-3" />
      <species boundaryCondition="false" compartment="Cytosol" constant="false" hasOnlySubstanceUnits="false" id="M_fru_c" name="M_D_Fructose_C6H12O6" fbc:charge="0" />
      <species boundaryCondition="false" compartment="Extra_organism" constant="false" hasOnlySubstanceUnits="false" id="M_fru_e" name="M_D_Fructose_C6H12O6" fbc:charge="0" />
      <species boundaryCondition="false" compartment="Cytosol" constant="false" hasOnlySubstanceUnits="false" id="M_fum_c" name="M_Fumarate_C4H2O4" fbc:charge="-2" />
      <species boundaryCondition="false" compartment="Extra_organism" constant="false" hasOnlySubstanceUnits="false" id="M_fum_e" name="M_Fumarate_C4H2O4" fbc:charge="-2" />
      <species boundaryCondition="false" compartment="Mitochondria" constant="false" hasOnlySubstanceUnits="false" id="M_fum_m" name="M_Fumarate_C4H2O4" fbc:charge="-2" />
      <species boundaryCondition="false" compartment="Cytosol" constant="false" hasOnlySubstanceUnits="false" id="M_g1p_c" name="M_D_Glucose_1_phosphate_C6H11O9P" fbc:charge="-2" />
      <species boundaryCondition="false" compartment="Cytosol" constant="false" hasOnlySubstanceUnits="false" id="M_g3p_c" name="M_Glyceraldehyde_3_phosphate_C3H5O6P" fbc:charge="-2" />
      <species boundaryCondition="false" compartment="Cytosol" constant="false" hasOnlySubstanceUnits="false" id="M_g3pc_c" name="M_sn_Glycero_3_phosphocholine_C8H20NO6P" fbc:charge="0" />
      <species boundaryCondition="false" compartment="Extra_organism" constant="false" hasOnlySubstanceUnits="false" id="M_g3pc_e" name="M_sn_Glycero_3_phosphocholine_C8H20NO6P" fbc:charge="0" />
      <species boundaryCondition="false" compartment="Cytosol" constant="false" hasOnlySubstanceUnits="false" id="M_g3pi_c" name="M_sn_Glycero_3_phospho_1_inositol_C9H18O11P" fbc:charge="-1" />
      <species boundaryCondition="false" compartment="Extra_organism" constant="false" hasOnlySubstanceUnits="false" id="M_g3pi_e" name="M_sn_Glycero_3_phospho_1_inositol_C9H18O11P" fbc:charge="-1" />
      <species boundaryCondition="false" compartment="Cytosol" constant="false" hasOnlySubstanceUnits="false" id="M_g6p_B_c" name="M_beta_D_glucose_6_phosphate_C6H11O9P" fbc:charge="-2" />
      <species boundaryCondition="false" compartment="Cytosol" constant="false" hasOnlySubstanceUnits="false" id="M_g6p_c" name="M_D_Glucose_6_phosphate_C6H11O9P" fbc:charge="-2" />
      <species boundaryCondition="false" compartment="Endoplasmic_Reticulum" constant="false" hasOnlySubstanceUnits="false" id="M_g6p_r" name="M_D_Glucose_6_phosphate_C6H11O9P" fbc:charge="-2" />
      <species boundaryCondition="false" compartment="Cytosol" constant="false" hasOnlySubstanceUnits="false" id="M_gal1p_c" name="M_alpha_D_Galactose_1_phosphate_C6H11O9P" fbc:charge="-2" />
      <species boundaryCondition="false" compartment="Cytosol" constant="false" hasOnlySubstanceUnits="false" id="M_gal_c" name="M_D_Galactose_C6H12O6" fbc:charge="0" />
      <species boundaryCondition="false" compartment="Extra_organism" constant="false" hasOnlySubstanceUnits="false" id="M_gal_e" name="M_D_Galactose_C6H12O6" fbc:charge="0" />
      <species boundaryCondition="false" compartment="Extra_organism" constant="false" hasOnlySubstanceUnits="false" id="M_galur_e" name="M_D_Galacturonate_C6H9O7" fbc:charge="-1" />
      <species boundaryCondition="false" compartment="Cytosol" constant="false" hasOnlySubstanceUnits="false" id="M_gam1p_c" name="M_D_Glucosamine_1_phosphate_C6H13NO8P" fbc:charge="-1" />
      <species boundaryCondition="false" compartment="Cytosol" constant="false" hasOnlySubstanceUnits="false" id="M_gam6p_c" name="M_D_Glucosamine_6_phosphate_C6H13NO8P" fbc:charge="-1" />
      <species boundaryCondition="false" compartment="Extra_organism" constant="false" hasOnlySubstanceUnits="false" id="M_gam6p_e" name="M_D_Glucosamine_6_phosphate_C6H13NO8P" fbc:charge="-1" />
      <species boundaryCondition="false" compartment="Cytosol" constant="false" hasOnlySubstanceUnits="false" id="M_gar_c" name="M_N1__5_Phospho_D_ribosyl_glycinamide_C7H14N2O8P" fbc:charge="-1" />
      <species boundaryCondition="false" compartment="Cytosol" constant="false" hasOnlySubstanceUnits="false" id="M_gcald_c" name="M_Glycolaldehyde_C2H4O2" fbc:charge="0" />
      <species boundaryCondition="false" compartment="Extra_organism" constant="false" hasOnlySubstanceUnits="false" id="M_gcald_e" name="M_Glycolaldehyde_C2H4O2" fbc:charge="0" />
      <species boundaryCondition="false" compartment="Mitochondria" constant="false" hasOnlySubstanceUnits="false" id="M_gcald_m" name="M_Glycolaldehyde_C2H4O2" fbc:charge="0" />
      <species boundaryCondition="false" compartment="Cytosol" constant="false" hasOnlySubstanceUnits="false" id="M_gdp_c" name="M_GDP_C10H12N5O11P2" fbc:charge="-3" />
      <species boundaryCondition="false" compartment="Golgi_Apparatus" constant="false" hasOnlySubstanceUnits="false" id="M_gdp_g" name="M_GDP_C10H12N5O11P2" fbc:charge="-3" />
      <species boundaryCondition="false" compartment="Mitochondria" constant="false" hasOnlySubstanceUnits="false" id="M_gdp_m" name="M_GDP_C10H12N5O11P2" fbc:charge="-3" />
      <species boundaryCondition="false" compartment="Nucleus" constant="false" hasOnlySubstanceUnits="false" id="M_gdp_n" name="M_GDP_C10H12N5O11P2" fbc:charge="-3" />
      <species boundaryCondition="false" compartment="Cytosol" constant="false" hasOnlySubstanceUnits="false" id="M_gdpmann_c" name="M_GDP_D_mannose_C16H23N5O16P2" fbc:charge="-2" />
      <species boundaryCondition="false" compartment="Golgi_Apparatus" constant="false" hasOnlySubstanceUnits="false" id="M_gdpmann_g" name="M_GDP_D_mannose_C16H23N5O16P2" fbc:charge="-2" />
      <species boundaryCondition="false" compartment="Cytosol" constant="false" hasOnlySubstanceUnits="false" id="M_ggdp_c" name="M_Geranylgeranyl_diphosphate_C20H33O7P2" fbc:charge="-3" />
      <species boundaryCondition="false" compartment="Cytosol" constant="false" hasOnlySubstanceUnits="false" id="M_ggl_c" name="M_Galactosylglycerol_C9H18O8" fbc:charge="0" />
      <species boundaryCondition="false" compartment="Cytosol" constant="false" hasOnlySubstanceUnits="false" id="M_glc_D_c" name="M_D_Glucose_C6H12O6" fbc:charge="0" />
      <species boundaryCondition="false" compartment="Extra_organism" constant="false" hasOnlySubstanceUnits="false" id="M_glc_D_e" name="M_D_Glucose_C6H12O6" fbc:charge="0" />
      <species boundaryCondition="false" compartment="Vacuole" constant="false" hasOnlySubstanceUnits="false" id="M_glc_D_v" name="M_D_Glucose_C6H12O6" fbc:charge="0" />
      <species boundaryCondition="false" compartment="Cytosol" constant="false" hasOnlySubstanceUnits="false" id="M_gln_L_c" name="M_L_Glutamine_C5H10N2O3" fbc:charge="0" />
      <species boundaryCondition="false" compartment="Extra_organism" constant="false" hasOnlySubstanceUnits="false" id="M_gln_L_e" name="M_L_Glutamine_C5H10N2O3" fbc:charge="0" />
      <species boundaryCondition="false" compartment="Nucleus" constant="false" hasOnlySubstanceUnits="false" id="M_gln_L_n" name="M_L_Glutamine_C5H10N2O3" fbc:charge="0" />
      <species boundaryCondition="false" compartment="Vacuole" constant="false" hasOnlySubstanceUnits="false" id="M_gln_L_v" name="M_L_Glutamine_C5H10N2O3" fbc:charge="0" />
      <species boundaryCondition="false" compartment="Cytosol" constant="false" hasOnlySubstanceUnits="false" id="M_glntrna_c" name="M_L_Glutaminyl_tRNA_Gln__C5H9N2O2R" fbc:charge="1" />
      <species boundaryCondition="false" compartment="Cytosol" constant="false" hasOnlySubstanceUnits="false" id="M_glp_c" name="M_Glycylpeptide_C4H7N2O3R" fbc:charge="0" />
      <species boundaryCondition="false" compartment="Cytosol" constant="false" hasOnlySubstanceUnits="false" id="M_glu5p_c" name="M_L_Glutamate_5_phosphate_C5H8NO7P" fbc:charge="-2" />
      <species boundaryCondition="false" compartment="Cytosol" constant="false" hasOnlySubstanceUnits="false" id="M_glu5sa_c" name="M_L_Glutamate_5_semialdehyde_C5H9NO3" fbc:charge="0" />
      <species boundaryCondition="false" compartment="Mitochondria" constant="false" hasOnlySubstanceUnits="false" id="M_glu5sa_m" name="M_L_Glutamate_5_semialdehyde_C5H9NO3" fbc:charge="0" />
      <species boundaryCondition="false" compartment="Cytosol" constant="false" hasOnlySubstanceUnits="false" id="M_glu_L_c" name="M_L_Glutamate_C5H8NO4" fbc:charge="-1" />
      <species boundaryCondition="false" compartment="Extra_organism" constant="false" hasOnlySubstanceUnits="false" id="M_glu_L_e" name="M_L_Glutamate_C5H8NO4" fbc:charge="-1" />
      <species boundaryCondition="false" compartment="Mitochondria" constant="false" hasOnlySubstanceUnits="false" id="M_glu_L_m" name="M_L_Glutamate_C5H8NO4" fbc:charge="-1" />
      <species boundaryCondition="false" compartment="Nucleus" constant="false" hasOnlySubstanceUnits="false" id="M_glu_L_n" name="M_L_Glutamate_C5H8NO4" fbc:charge="-1" />
      <species boundaryCondition="false" compartment="Vacuole" constant="false" hasOnlySubstanceUnits="false" id="M_glu_L_v" name="M_L_Glutamate_C5H8NO4" fbc:charge="-1" />
      <species boundaryCondition="false" compartment="Peroxisome" constant="false" hasOnlySubstanceUnits="false" id="M_glu_L_x" name="M_L_Glutamate_C5H8NO4" fbc:charge="-1" />
      <species boundaryCondition="false" compartment="Cytosol" constant="false" hasOnlySubstanceUnits="false" id="M_gluala_c" name="M_5_L_Glutamyl_L_alanine_C8H13N2O5" fbc:charge="-1" />
      <species boundaryCondition="false" compartment="Cytosol" constant="false" hasOnlySubstanceUnits="false" id="M_glucys_c" name="M_gamma_L_Glutamyl_L_cysteine_C8H13N2O5S" fbc:charge="-1" />
      <species boundaryCondition="false" compartment="Cytosol" constant="false" hasOnlySubstanceUnits="false" id="M_glutrna_c" name="M_L_Glutamyl_tRNA_Glu__C5H7NO3R" fbc:charge="0" />
      <species boundaryCondition="false" compartment="Mitochondria" constant="false" hasOnlySubstanceUnits="false" id="M_glutrna_m" name="M_L_Glutamyl_tRNA_Glu__C5H7NO3R" fbc:charge="0" />
      <species boundaryCondition="false" compartment="Cytosol" constant="false" hasOnlySubstanceUnits="false" id="M_glx_c" name="M_Glyoxylate_C2H1O3" fbc:charge="-1" />
      <species boundaryCondition="false" compartment="Extra_organism" constant="false" hasOnlySubstanceUnits="false" id="M_glx_e" name="M_Glyoxylate_C2H1O3" fbc:charge="-1" />
      <species boundaryCondition="false" compartment="Peroxisome" constant="false" hasOnlySubstanceUnits="false" id="M_glx_x" name="M_Glyoxylate_C2H1O3" fbc:charge="-1" />
      <species boundaryCondition="false" compartment="Cytosol" constant="false" hasOnlySubstanceUnits="false" id="M_gly_c" name="M_Glycine_C2H5NO2" fbc:charge="0" />
      <species boundaryCondition="false" compartment="Extra_organism" constant="false" hasOnlySubstanceUnits="false" id="M_gly_e" name="M_Glycine_C2H5NO2" fbc:charge="0" />
      <species boundaryCondition="false" compartment="Mitochondria" constant="false" hasOnlySubstanceUnits="false" id="M_gly_m" name="M_Glycine_C2H5NO2" fbc:charge="0" />
      <species boundaryCondition="false" compartment="Cytosol" constant="false" hasOnlySubstanceUnits="false" id="M_glyald_c" name="M_D_Glyceraldehyde_C3H6O3" fbc:charge="0" />
      <species boundaryCondition="false" compartment="Cytosol" constant="false" hasOnlySubstanceUnits="false" id="M_glyc3p_c" name="M_Glycerol_3_phosphate_C3H7O6P" fbc:charge="-2" />
      <species boundaryCondition="false" compartment="Mitochondria" constant="false" hasOnlySubstanceUnits="false" id="M_glyc3p_m" name="M_Glycerol_3_phosphate_C3H7O6P" fbc:charge="-2" />
      <species boundaryCondition="false" compartment="Cytosol" constant="false" hasOnlySubstanceUnits="false" id="M_glyc_c" name="M_Glycerol_C3H8O3" fbc:charge="0" />
      <species boundaryCondition="false" compartment="Extra_organism" constant="false" hasOnlySubstanceUnits="false" id="M_glyc_e" name="M_Glycerol_C3H8O3" fbc:charge="0" />
      <species boundaryCondition="false" compartment="Cytosol" constant="false" hasOnlySubstanceUnits="false" id="M_glycogen_c" name="M_glycogen_C6H10O5" fbc:charge="0" />
      <species boundaryCondition="false" compartment="Vacuole" constant="false" hasOnlySubstanceUnits="false" id="M_glycogen_v" name="M_glycogen_C6H10O5" fbc:charge="0" />
      <species boundaryCondition="false" compartment="Cytosol" constant="false" hasOnlySubstanceUnits="false" id="M_glytrna_c" name="M_Glycyl_tRNA_Gly__C2H4NOR" fbc:charge="1" />
      <species boundaryCondition="false" compartment="Cytosol" constant="false" hasOnlySubstanceUnits="false" id="M_gmp_c" name="M_GMP_C10H12N5O8P" fbc:charge="-2" />
      <species boundaryCondition="false" compartment="Golgi_Apparatus" constant="false" hasOnlySubstanceUnits="false" id="M_gmp_g" name="M_GMP_C10H12N5O8P" fbc:charge="-2" />
      <species boundaryCondition="false" compartment="Cytosol" constant="false" hasOnlySubstanceUnits="false" id="M_gp4g_c" name="M_P1_P4_Bis_5__guanosyl__tetraphosphate_C20H24N10O21P4" fbc:charge="-4" />
      <species boundaryCondition="false" compartment="Cytosol" constant="false" hasOnlySubstanceUnits="false" id="M_grdp_c" name="M_Geranyl_diphosphate_C10H17O7P2" fbc:charge="-3" />
      <species boundaryCondition="false" compartment="Cytosol" constant="false" hasOnlySubstanceUnits="false" id="M_gsn_c" name="M_Guanosine_C10H13N5O5" fbc:charge="0" />
      <species boundaryCondition="false" compartment="Extra_organism" constant="false" hasOnlySubstanceUnits="false" id="M_gsn_e" name="M_Guanosine_C10H13N5O5" fbc:charge="0" />
      <species boundaryCondition="false" compartment="Mitochondria" constant="false" hasOnlySubstanceUnits="false" id="M_gsn_m" name="M_Guanosine_C10H13N5O5" fbc:charge="0" />
      <species boundaryCondition="false" compartment="Cytosol" constant="false" hasOnlySubstanceUnits="false" id="M_gthox_c" name="M_Oxidized_glutathione_C20H30N6O12S2" fbc:charge="-2" />
      <species boundaryCondition="false" compartment="Extra_organism" constant="false" hasOnlySubstanceUnits="false" id="M_gthox_e" name="M_Oxidized_glutathione_C20H30N6O12S2" fbc:charge="-2" />
      <species boundaryCondition="false" compartment="Mitochondria" constant="false" hasOnlySubstanceUnits="false" id="M_gthox_m" name="M_Oxidized_glutathione_C20H30N6O12S2" fbc:charge="-2" />
      <species boundaryCondition="false" compartment="Cytosol" constant="false" hasOnlySubstanceUnits="false" id="M_gthrd_c" name="M_Reduced_glutathione_C10H16N3O6S" fbc:charge="-1" />
      <species boundaryCondition="false" compartment="Extra_organism" constant="false" hasOnlySubstanceUnits="false" id="M_gthrd_e" name="M_Reduced_glutathione_C10H16N3O6S" fbc:charge="-1" />
      <species boundaryCondition="false" compartment="Mitochondria" constant="false" hasOnlySubstanceUnits="false" id="M_gthrd_m" name="M_Reduced_glutathione_C10H16N3O6S" fbc:charge="-1" />
      <species boundaryCondition="false" compartment="Vacuole" constant="false" hasOnlySubstanceUnits="false" id="M_gthrd_v" name="M_Reduced_glutathione_C10H16N3O6S" fbc:charge="-1" />
      <species boundaryCondition="false" compartment="Cytosol" constant="false" hasOnlySubstanceUnits="false" id="M_gtp_c" name="M_GTP_C10H12N5O14P3" fbc:charge="-4" />
      <species boundaryCondition="false" compartment="Mitochondria" constant="false" hasOnlySubstanceUnits="false" id="M_gtp_m" name="M_GTP_C10H12N5O14P3" fbc:charge="-4" />
      <species boundaryCondition="false" compartment="Cytosol" constant="false" hasOnlySubstanceUnits="false" id="M_gua_c" name="M_Guanine_C5H5N5O" fbc:charge="0" />
      <species boundaryCondition="false" compartment="Extra_organism" constant="false" hasOnlySubstanceUnits="false" id="M_gua_e" name="M_Guanine_C5H5N5O" fbc:charge="0" />
      <species boundaryCondition="false" compartment="Mitochondria" constant="false" hasOnlySubstanceUnits="false" id="M_gua_m" name="M_Guanine_C5H5N5O" fbc:charge="0" />
      <species boundaryCondition="false" compartment="Cytosol" constant="false" hasOnlySubstanceUnits="false" id="M_h2o2_c" name="M_Hydrogen_peroxide_H2O2" fbc:charge="0" />
      <species boundaryCondition="false" compartment="Mitochondria" constant="false" hasOnlySubstanceUnits="false" id="M_h2o2_m" name="M_Hydrogen_peroxide_H2O2" fbc:charge="0" />
      <species boundaryCondition="false" compartment="Nucleus" constant="false" hasOnlySubstanceUnits="false" id="M_h2o2_n" name="M_Hydrogen_peroxide_H2O2" fbc:charge="0" />
      <species boundaryCondition="false" compartment="Peroxisome" constant="false" hasOnlySubstanceUnits="false" id="M_h2o2_x" name="M_Hydrogen_peroxide_H2O2" fbc:charge="0" />
      <species boundaryCondition="false" compartment="Cytosol" constant="false" hasOnlySubstanceUnits="false" id="M_h2o_c" name="M_H2O_H2O" fbc:charge="0" />
      <species boundaryCondition="false" compartment="Extra_organism" constant="false" hasOnlySubstanceUnits="false" id="M_h2o_e" name="M_H2O_H2O" fbc:charge="0" />
      <species boundaryCondition="false" compartment="Golgi_Apparatus" constant="false" hasOnlySubstanceUnits="false" id="M_h2o_g" name="M_H2O_H2O" fbc:charge="0" />
      <species boundaryCondition="false" compartment="Mitochondria" constant="false" hasOnlySubstanceUnits="false" id="M_h2o_m" name="M_H2O_H2O" fbc:charge="0" />
      <species boundaryCondition="false" compartment="Nucleus" constant="false" hasOnlySubstanceUnits="false" id="M_h2o_n" name="M_H2O_H2O" fbc:charge="0" />
      <species boundaryCondition="false" compartment="Endoplasmic_Reticulum" constant="false" hasOnlySubstanceUnits="false" id="M_h2o_r" name="M_H2O_H2O" fbc:charge="0" />
      <species boundaryCondition="false" compartment="Vacuole" constant="false" hasOnlySubstanceUnits="false" id="M_h2o_v" name="M_H2O_H2O" fbc:charge="0" />
      <species boundaryCondition="false" compartment="Peroxisome" constant="false" hasOnlySubstanceUnits="false" id="M_h2o_x" name="M_H2O_H2O" fbc:charge="0" />
      <species boundaryCondition="false" compartment="Cytosol" constant="false" hasOnlySubstanceUnits="false" id="M_h2s_c" name="M_Hydrogen_sulfide_H2S" fbc:charge="0" />
      <species boundaryCondition="false" compartment="Cytosol" constant="false" hasOnlySubstanceUnits="false" id="M_hLkynr_c" name="M_3_Hydroxy_L_kynurenine_C10H12N2O4" fbc:charge="0" />
      <species boundaryCondition="false" compartment="Cytosol" constant="false" hasOnlySubstanceUnits="false" id="M_h_c" name="M_H_H" fbc:charge="1" />
      <species boundaryCondition="false" compartment="Extra_organism" constant="false" hasOnlySubstanceUnits="false" id="M_h_e" name="M_H_H" fbc:charge="1" />
      <species boundaryCondition="false" compartment="Golgi_Apparatus" constant="false" hasOnlySubstanceUnits="false" id="M_h_g" name="M_H_H" fbc:charge="1" />
      <species boundaryCondition="false" compartment="Mitochondria" constant="false" hasOnlySubstanceUnits="false" id="M_h_m" name="M_H_H" fbc:charge="1" />
      <species boundaryCondition="false" compartment="Nucleus" constant="false" hasOnlySubstanceUnits="false" id="M_h_n" name="M_H_H" fbc:charge="1" />
      <species boundaryCondition="false" compartment="Endoplasmic_Reticulum" constant="false" hasOnlySubstanceUnits="false" id="M_h_r" name="M_H_H" fbc:charge="1" />
      <species boundaryCondition="false" compartment="Vacuole" constant="false" hasOnlySubstanceUnits="false" id="M_h_v" name="M_H_H" fbc:charge="1" />
      <species boundaryCondition="false" compartment="Peroxisome" constant="false" hasOnlySubstanceUnits="false" id="M_h_x" name="M_H_H" fbc:charge="1" />
      <species boundaryCondition="false" compartment="Mitochondria" constant="false" hasOnlySubstanceUnits="false" id="M_hcit_m" name="M_2_Hydroxybutane_1_2_4_tricarboxylate_C7H7O7" fbc:charge="-3" />
      <species boundaryCondition="false" compartment="Nucleus" constant="false" hasOnlySubstanceUnits="false" id="M_hcit_n" name="M_2_Hydroxybutane_1_2_4_tricarboxylate_C7H7O7" fbc:charge="-3" />
      <species boundaryCondition="false" compartment="Cytosol" constant="false" hasOnlySubstanceUnits="false" id="M_hco3_c" name="M_Bicarbonate_CHO3" fbc:charge="-1" />
      <species boundaryCondition="false" compartment="Mitochondria" constant="false" hasOnlySubstanceUnits="false" id="M_hco3_m" name="M_Bicarbonate_CHO3" fbc:charge="-1" />
      <species boundaryCondition="false" compartment="Nucleus" constant="false" hasOnlySubstanceUnits="false" id="M_hco3_n" name="M_Bicarbonate_CHO3" fbc:charge="-1" />
      <species boundaryCondition="false" compartment="Cytosol" constant="false" hasOnlySubstanceUnits="false" id="M_hcys_L_c" name="M_L_Homocysteine_C4H9NO2S" fbc:charge="0" />
      <species boundaryCondition="false" compartment="Peroxisome" constant="false" hasOnlySubstanceUnits="false" id="M_hcys_L_x" name="M_L_Homocysteine_C4H9NO2S" fbc:charge="0" />
      <species boundaryCondition="false" compartment="Cytosol" constant="false" hasOnlySubstanceUnits="false" id="M_hdca_c" name="M_Hexadecanoate__n_C160__C16H31O2" fbc:charge="-1" />
      <species boundaryCondition="false" compartment="Extra_organism" constant="false" hasOnlySubstanceUnits="false" id="M_hdca_e" name="M_Hexadecanoate__n_C160__C16H31O2" fbc:charge="-1" />
      <species boundaryCondition="false" compartment="Peroxisome" constant="false" hasOnlySubstanceUnits="false" id="M_hdca_x" name="M_Hexadecanoate__n_C160__C16H31O2" fbc:charge="-1" />
      <species boundaryCondition="false" compartment="Cytosol" constant="false" hasOnlySubstanceUnits="false" id="M_hdcea_c" name="M_Hexadecenoate__n_C161__C16H29O2" fbc:charge="-1" />
      <species boundaryCondition="false" compartment="Extra_organism" constant="false" hasOnlySubstanceUnits="false" id="M_hdcea_e" name="M_Hexadecenoate__n_C161__C16H29O2" fbc:charge="-1" />
      <species boundaryCondition="false" compartment="Peroxisome" constant="false" hasOnlySubstanceUnits="false" id="M_hdcea_x" name="M_Hexadecenoate__n_C161__C16H29O2" fbc:charge="-1" />
      <species boundaryCondition="false" compartment="Cytosol" constant="false" hasOnlySubstanceUnits="false" id="M_hdcoa_c" name="M_Hexadecenoyl_CoA__n_C161CoA__C37H60N7O17P3S" fbc:charge="-4" />
      <species boundaryCondition="false" compartment="Peroxisome" constant="false" hasOnlySubstanceUnits="false" id="M_hdcoa_x" name="M_Hexadecenoyl_CoA__n_C161CoA__C37H60N7O17P3S" fbc:charge="-4" />
      <species boundaryCondition="false" compartment="Peroxisome" constant="false" hasOnlySubstanceUnits="false" id="M_hdd2coa_x" name="M_trans_Hexadec_2_enoyl_CoA_C37H60N7O17P3S" fbc:charge="-4" />
      <species boundaryCondition="false" compartment="Cytosol" constant="false" hasOnlySubstanceUnits="false" id="M_hdeACP_c" name="M_cis_hexadec_9_enoyl_acyl_carrier_protein__n_C161__C27H49N2O8PRS" fbc:charge="-1" />
      <species boundaryCondition="false" compartment="Mitochondria" constant="false" hasOnlySubstanceUnits="false" id="M_hdeACP_m" name="M_cis_hexadec_9_enoyl_acyl_carrier_protein__n_C161__C27H49N2O8PRS" fbc:charge="-1" />
      <species boundaryCondition="false" compartment="Mitochondria" constant="false" hasOnlySubstanceUnits="false" id="M_hemeA_m" name="M_Heme_A_C49H55FeN4O6" fbc:charge="-3" />
      <species boundaryCondition="false" compartment="Mitochondria" constant="false" hasOnlySubstanceUnits="false" id="M_hemeO_m" name="M_Heme_O_C49H56FeN4O5" fbc:charge="-2" />
      <species boundaryCondition="false" compartment="Cytosol" constant="false" hasOnlySubstanceUnits="false" id="M_hexc_c" name="M_hexacosanoate__n_C260__C26H51O2" fbc:charge="-1" />
      <species boundaryCondition="false" compartment="Extra_organism" constant="false" hasOnlySubstanceUnits="false" id="M_hexc_e" name="M_hexacosanoate__n_C260__C26H51O2" fbc:charge="-1" />
      <species boundaryCondition="false" compartment="Peroxisome" constant="false" hasOnlySubstanceUnits="false" id="M_hexc_x" name="M_hexacosanoate__n_C260__C26H51O2" fbc:charge="-1" />
      <species boundaryCondition="false" compartment="Cytosol" constant="false" hasOnlySubstanceUnits="false" id="M_hexccoa_c" name="M_Hexacosanoyl_CoA__n_C260CoA__C47H82N7O17P3S" fbc:charge="-4" />
      <species boundaryCondition="false" compartment="Endoplasmic_Reticulum" constant="false" hasOnlySubstanceUnits="false" id="M_hexccoa_r" name="M_Hexacosanoyl_CoA__n_C260CoA__C47H82N7O17P3S" fbc:charge="-4" />
      <species boundaryCondition="false" compartment="Peroxisome" constant="false" hasOnlySubstanceUnits="false" id="M_hexccoa_x" name="M_Hexacosanoyl_CoA__n_C260CoA__C47H82N7O17P3S" fbc:charge="-4" />
      <species boundaryCondition="false" compartment="Cytosol" constant="false" hasOnlySubstanceUnits="false" id="M_hexdp_c" name="M_all_trans_Hexaprenyl_diphosphate_C30H49O7P2" fbc:charge="-3" />
      <species boundaryCondition="false" compartment="Mitochondria" constant="false" hasOnlySubstanceUnits="false" id="M_hexdp_m" name="M_all_trans_Hexaprenyl_diphosphate_C30H49O7P2" fbc:charge="-3" />
      <species boundaryCondition="false" compartment="Cytosol" constant="false" hasOnlySubstanceUnits="false" id="M_hgentis_c" name="M_Homogentisate_C8H7O4" fbc:charge="-1" />
      <species boundaryCondition="false" compartment="Mitochondria" constant="false" hasOnlySubstanceUnits="false" id="M_hicit_m" name="M_Homoisocitrate_C7H7O7" fbc:charge="-3" />
      <species boundaryCondition="false" compartment="Cytosol" constant="false" hasOnlySubstanceUnits="false" id="M_his_L_c" name="M_L_Histidine_C6H9N3O2" fbc:charge="0" />
      <species boundaryCondition="false" compartment="Extra_organism" constant="false" hasOnlySubstanceUnits="false" id="M_his_L_e" name="M_L_Histidine_C6H9N3O2" fbc:charge="0" />
      <species boundaryCondition="false" compartment="Mitochondria" constant="false" hasOnlySubstanceUnits="false" id="M_his_L_m" name="M_L_Histidine_C6H9N3O2" fbc:charge="0" />
      <species boundaryCondition="false" compartment="Vacuole" constant="false" hasOnlySubstanceUnits="false" id="M_his_L_v" name="M_L_Histidine_C6H9N3O2" fbc:charge="0" />
      <species boundaryCondition="false" compartment="Cytosol" constant="false" hasOnlySubstanceUnits="false" id="M_hisp_c" name="M_L_Histidinol_phosphate_C6H11N3O4P" fbc:charge="-1" />
      <species boundaryCondition="false" compartment="Cytosol" constant="false" hasOnlySubstanceUnits="false" id="M_histd_c" name="M_L_Histidinol_C6H12N3O" fbc:charge="1" />
      <species boundaryCondition="false" compartment="Cytosol" constant="false" hasOnlySubstanceUnits="false" id="M_histrna_c" name="M_L_Histidyl_tRNA_His__C6H8N3OR" fbc:charge="1" />
      <species boundaryCondition="false" compartment="Mitochondria" constant="false" hasOnlySubstanceUnits="false" id="M_histrna_m" name="M_L_Histidyl_tRNA_His__C6H8N3OR" fbc:charge="1" />
      <species boundaryCondition="false" compartment="Cytosol" constant="false" hasOnlySubstanceUnits="false" id="M_hmbil_c" name="M_Hydroxymethylbilane_C40H38N4O17" fbc:charge="-8" />
      <species boundaryCondition="false" compartment="Cytosol" constant="false" hasOnlySubstanceUnits="false" id="M_hmgcoa_c" name="M_Hydroxymethylglutaryl_CoA_C27H39N7O20P3S" fbc:charge="-5" />
      <species boundaryCondition="false" compartment="Mitochondria" constant="false" hasOnlySubstanceUnits="false" id="M_hmgcoa_m" name="M_Hydroxymethylglutaryl_CoA_C27H39N7O20P3S" fbc:charge="-5" />
      <species boundaryCondition="false" compartment="Cytosol" constant="false" hasOnlySubstanceUnits="false" id="M_hom_L_c" name="M_L_Homoserine_C4H9NO3" fbc:charge="0" />
      <species boundaryCondition="false" compartment="Cytosol" constant="false" hasOnlySubstanceUnits="false" id="M_hpglu_c" name="M_Tetrahydropteroyltri_L_glutamate_C24H34N8O12" fbc:charge="0" />
      <species boundaryCondition="false" compartment="Cytosol" constant="false" hasOnlySubstanceUnits="false" id="M_hxan_c" name="M_Hypoxanthine_C5H4N4O" fbc:charge="0" />
      <species boundaryCondition="false" compartment="Extra_organism" constant="false" hasOnlySubstanceUnits="false" id="M_hxan_e" name="M_Hypoxanthine_C5H4N4O" fbc:charge="0" />
      <species boundaryCondition="false" compartment="Peroxisome" constant="false" hasOnlySubstanceUnits="false" id="M_hxc2coa_x" name="M_trans_Hexacos_2_enoyl_CoA_C47H80N7O17P3S" fbc:charge="-4" />
      <species boundaryCondition="false" compartment="Cytosol" constant="false" hasOnlySubstanceUnits="false" id="M_hxdcal_c" name="M_Hexadecanal_C16H32O" fbc:charge="0" />
      <species boundaryCondition="false" compartment="Cytosol" constant="false" hasOnlySubstanceUnits="false" id="M_iad_c" name="M_Indole_3_acetamide_C10H10N2O" fbc:charge="0" />
      <species boundaryCondition="false" compartment="Cytosol" constant="false" hasOnlySubstanceUnits="false" id="M_iamac_c" name="M_isoamyl_acetate_C7H14O2" fbc:charge="0" />
      <species boundaryCondition="false" compartment="Extra_organism" constant="false" hasOnlySubstanceUnits="false" id="M_iamac_e" name="M_isoamyl_acetate_C7H14O2" fbc:charge="0" />
      <species boundaryCondition="false" compartment="Cytosol" constant="false" hasOnlySubstanceUnits="false" id="M_iamoh_c" name="M_Isoamyl_alcohol_C5H12O" fbc:charge="0" />
      <species boundaryCondition="false" compartment="Extra_organism" constant="false" hasOnlySubstanceUnits="false" id="M_iamoh_e" name="M_Isoamyl_alcohol_C5H12O" fbc:charge="0" />
      <species boundaryCondition="false" compartment="Mitochondria" constant="false" hasOnlySubstanceUnits="false" id="M_iamoh_m" name="M_Isoamyl_alcohol_C5H12O" fbc:charge="0" />
      <species boundaryCondition="false" compartment="Cytosol" constant="false" hasOnlySubstanceUnits="false" id="M_iasp_c" name="M_Iminoaspartate_C4H3NO4" fbc:charge="-2" />
      <species boundaryCondition="false" compartment="Cytosol" constant="false" hasOnlySubstanceUnits="false" id="M_ibutac_c" name="M_isobutyl_acetate_C6H12O2" fbc:charge="0" />
      <species boundaryCondition="false" compartment="Extra_organism" constant="false" hasOnlySubstanceUnits="false" id="M_ibutac_e" name="M_isobutyl_acetate_C6H12O2" fbc:charge="0" />
      <species boundaryCondition="false" compartment="Cytosol" constant="false" hasOnlySubstanceUnits="false" id="M_ibutoh_c" name="M_isobutyl_alcohol_C4H10O" fbc:charge="0" />
      <species boundaryCondition="false" compartment="Extra_organism" constant="false" hasOnlySubstanceUnits="false" id="M_ibutoh_e" name="M_isobutyl_alcohol_C4H10O" fbc:charge="0" />
      <species boundaryCondition="false" compartment="Mitochondria" constant="false" hasOnlySubstanceUnits="false" id="M_ibutoh_m" name="M_isobutyl_alcohol_C4H10O" fbc:charge="0" />
      <species boundaryCondition="false" compartment="Cytosol" constant="false" hasOnlySubstanceUnits="false" id="M_icit_c" name="M_Isocitrate_C6H5O7" fbc:charge="-3" />
      <species boundaryCondition="false" compartment="Mitochondria" constant="false" hasOnlySubstanceUnits="false" id="M_icit_m" name="M_Isocitrate_C6H5O7" fbc:charge="-3" />
      <species boundaryCondition="false" compartment="Peroxisome" constant="false" hasOnlySubstanceUnits="false" id="M_icit_x" name="M_Isocitrate_C6H5O7" fbc:charge="-3" />
      <species boundaryCondition="false" compartment="Cytosol" constant="false" hasOnlySubstanceUnits="false" id="M_id3acald_c" name="M_Indole_3_acetaldehyde_C10H9NO" fbc:charge="0" />
      <species boundaryCondition="false" compartment="Extra_organism" constant="false" hasOnlySubstanceUnits="false" id="M_id3acald_e" name="M_Indole_3_acetaldehyde_C10H9NO" fbc:charge="0" />
      <species boundaryCondition="false" compartment="Mitochondria" constant="false" hasOnlySubstanceUnits="false" id="M_id3acald_m" name="M_Indole_3_acetaldehyde_C10H9NO" fbc:charge="0" />
      <species boundaryCondition="false" compartment="Cytosol" constant="false" hasOnlySubstanceUnits="false" id="M_idp_c" name="M_IDP_C10H11N4O11P2" fbc:charge="-3" />
      <species boundaryCondition="false" compartment="Mitochondria" constant="false" hasOnlySubstanceUnits="false" id="M_idp_m" name="M_IDP_C10H11N4O11P2" fbc:charge="-3" />
      <species boundaryCondition="false" compartment="Cytosol" constant="false" hasOnlySubstanceUnits="false" id="M_ile_L_c" name="M_L_Isoleucine_C6H13NO2" fbc:charge="0" />
      <species boundaryCondition="false" compartment="Extra_organism" constant="false" hasOnlySubstanceUnits="false" id="M_ile_L_e" name="M_L_Isoleucine_C6H13NO2" fbc:charge="0" />
      <species boundaryCondition="false" compartment="Mitochondria" constant="false" hasOnlySubstanceUnits="false" id="M_ile_L_m" name="M_L_Isoleucine_C6H13NO2" fbc:charge="0" />
      <species boundaryCondition="false" compartment="Vacuole" constant="false" hasOnlySubstanceUnits="false" id="M_ile_L_v" name="M_L_Isoleucine_C6H13NO2" fbc:charge="0" />
      <species boundaryCondition="false" compartment="Cytosol" constant="false" hasOnlySubstanceUnits="false" id="M_iletrna_c" name="M_L_Isoleucyl_tRNA_Ile__C6H12NOR" fbc:charge="1" />
      <species boundaryCondition="false" compartment="Mitochondria" constant="false" hasOnlySubstanceUnits="false" id="M_iletrna_m" name="M_L_Isoleucyl_tRNA_Ile__C6H12NOR" fbc:charge="1" />
      <species boundaryCondition="false" compartment="Cytosol" constant="false" hasOnlySubstanceUnits="false" id="M_imacp_c" name="M_3__Imidazol_4_yl__2_oxopropyl_phosphate_C6H7N2O5P" fbc:charge="-2" />
      <species boundaryCondition="false" compartment="Cytosol" constant="false" hasOnlySubstanceUnits="false" id="M_imp_c" name="M_IMP_C10H11N4O8P" fbc:charge="-2" />
      <species boundaryCondition="false" compartment="Cytosol" constant="false" hasOnlySubstanceUnits="false" id="M_ind3ac_c" name="M_Indole_3_acetate_C10H8NO2" fbc:charge="-1" />
      <species boundaryCondition="false" compartment="Mitochondria" constant="false" hasOnlySubstanceUnits="false" id="M_ind3ac_m" name="M_Indole_3_acetate_C10H8NO2" fbc:charge="-1" />
      <species boundaryCondition="false" compartment="Cytosol" constant="false" hasOnlySubstanceUnits="false" id="M_ind3acnl_c" name="M_Indole_3_acetonitrile_C10H8N2" fbc:charge="0" />
      <species boundaryCondition="false" compartment="Cytosol" constant="false" hasOnlySubstanceUnits="false" id="M_ind3eth_c" name="M_Indole_3_ethanol_C10H11NO" fbc:charge="0" />
      <species boundaryCondition="false" compartment="Extra_organism" constant="false" hasOnlySubstanceUnits="false" id="M_ind3eth_e" name="M_Indole_3_ethanol_C10H11NO" fbc:charge="0" />
      <species boundaryCondition="false" compartment="Mitochondria" constant="false" hasOnlySubstanceUnits="false" id="M_ind3eth_m" name="M_Indole_3_ethanol_C10H11NO" fbc:charge="0" />
      <species boundaryCondition="false" compartment="Cytosol" constant="false" hasOnlySubstanceUnits="false" id="M_indpyr_c" name="M_Indolepyruvate_C11H8NO3" fbc:charge="-1" />
      <species boundaryCondition="false" compartment="Cytosol" constant="false" hasOnlySubstanceUnits="false" id="M_inost_c" name="M_myo_Inositol_C6H12O6" fbc:charge="0" />
      <species boundaryCondition="false" compartment="Extra_organism" constant="false" hasOnlySubstanceUnits="false" id="M_inost_e" name="M_myo_Inositol_C6H12O6" fbc:charge="0" />
      <species boundaryCondition="false" compartment="Cytosol" constant="false" hasOnlySubstanceUnits="false" id="M_ins_c" name="M_Inosine_C10H12N4O5" fbc:charge="0" />
      <species boundaryCondition="false" compartment="Extra_organism" constant="false" hasOnlySubstanceUnits="false" id="M_ins_e" name="M_Inosine_C10H12N4O5" fbc:charge="0" />
      <species boundaryCondition="false" compartment="Cytosol" constant="false" hasOnlySubstanceUnits="false" id="M_ipc124_SC_c" name="M_Inositol_phosphorylceramide__ceramide_1__24C___yeast_specific_C4800H9500N100O1100P100" fbc:charge="-100" />
      <species boundaryCondition="false" compartment="Cytosol" constant="false" hasOnlySubstanceUnits="false" id="M_ipc126_SC_c" name="M_Inositol_phosphorylceramide__ceramide_1__26C___yeast_specific_C5000H9900N100O1100P100" fbc:charge="-100" />
      <species boundaryCondition="false" compartment="Cytosol" constant="false" hasOnlySubstanceUnits="false" id="M_ipc224_SC_c" name="M_Inositol_phosphorylceramide__ceramide_2__24C___yeast_specific_C4800H9500N100O1200P100" fbc:charge="-100" />
      <species boundaryCondition="false" compartment="Cytosol" constant="false" hasOnlySubstanceUnits="false" id="M_ipc226_SC_c" name="M_Inositol_phosphorylceramide__ceramide_2__26C___yeast_specific_C5000H9900N100O1200P100" fbc:charge="-100" />
      <species boundaryCondition="false" compartment="Cytosol" constant="false" hasOnlySubstanceUnits="false" id="M_ipc324_SC_c" name="M_Inositol_phosphorylceramide__ceramide_3__24C___yeast_specific_C4800H9500N100O1300P100" fbc:charge="-100" />
      <species boundaryCondition="false" compartment="Cytosol" constant="false" hasOnlySubstanceUnits="false" id="M_ipc326_SC_c" name="M_Inositol_phosphorylceramide__ceramide_3__26C___yeast_specific_C5000H9900N100O1300P100" fbc:charge="-100" />
      <species boundaryCondition="false" compartment="Cytosol" constant="false" hasOnlySubstanceUnits="false" id="M_ipdp_c" name="M_Isopentenyl_diphosphate_C5H9O7P2" fbc:charge="-3" />
      <species boundaryCondition="false" compartment="Mitochondria" constant="false" hasOnlySubstanceUnits="false" id="M_ipdp_m" name="M_Isopentenyl_diphosphate_C5H9O7P2" fbc:charge="-3" />
      <species boundaryCondition="false" compartment="Mitochondria" constant="false" hasOnlySubstanceUnits="false" id="M_itaccoa_m" name="M_Itaconyl_CoA_C26H35N7O19P3S" fbc:charge="-5" />
      <species boundaryCondition="false" compartment="Mitochondria" constant="false" hasOnlySubstanceUnits="false" id="M_itacon_m" name="M_Itaconate_C5H4O4" fbc:charge="-2" />
      <species boundaryCondition="false" compartment="Cytosol" constant="false" hasOnlySubstanceUnits="false" id="M_itp_c" name="M_ITP_C10H11N4O14P3" fbc:charge="-4" />
      <species boundaryCondition="false" compartment="Mitochondria" constant="false" hasOnlySubstanceUnits="false" id="M_itp_m" name="M_ITP_C10H11N4O14P3" fbc:charge="-4" />
      <species boundaryCondition="false" compartment="Cytosol" constant="false" hasOnlySubstanceUnits="false" id="M_k_c" name="M_potassium_K" fbc:charge="1" />
      <species boundaryCondition="false" compartment="Extra_organism" constant="false" hasOnlySubstanceUnits="false" id="M_k_e" name="M_potassium_K" fbc:charge="1" />
      <species boundaryCondition="false" compartment="Cytosol" constant="false" hasOnlySubstanceUnits="false" id="M_lac_D_c" name="M_D_Lactate_C3H5O3" fbc:charge="-1" />
      <species boundaryCondition="false" compartment="Extra_organism" constant="false" hasOnlySubstanceUnits="false" id="M_lac_D_e" name="M_D_Lactate_C3H5O3" fbc:charge="-1" />
      <species boundaryCondition="false" compartment="Mitochondria" constant="false" hasOnlySubstanceUnits="false" id="M_lac_D_m" name="M_D_Lactate_C3H5O3" fbc:charge="-1" />
      <species boundaryCondition="false" compartment="Cytosol" constant="false" hasOnlySubstanceUnits="false" id="M_lac_L_c" name="M_L_Lactate_C3H5O3" fbc:charge="-1" />
      <species boundaryCondition="false" compartment="Extra_organism" constant="false" hasOnlySubstanceUnits="false" id="M_lac_L_e" name="M_L_Lactate_C3H5O3" fbc:charge="-1" />
      <species boundaryCondition="false" compartment="Mitochondria" constant="false" hasOnlySubstanceUnits="false" id="M_lac_L_m" name="M_L_Lactate_C3H5O3" fbc:charge="-1" />
      <species boundaryCondition="false" compartment="Cytosol" constant="false" hasOnlySubstanceUnits="false" id="M_lald_L_c" name="M_L_Lactaldehyde_C3H6O2" fbc:charge="0" />
      <species boundaryCondition="false" compartment="Cytosol" constant="false" hasOnlySubstanceUnits="false" id="M_lanost_c" name="M_Lanosterol_C30H50O" fbc:charge="0" />
      <species boundaryCondition="false" compartment="Extra_organism" constant="false" hasOnlySubstanceUnits="false" id="M_lanost_e" name="M_Lanosterol_C30H50O" fbc:charge="0" />
      <species boundaryCondition="false" compartment="Cytosol" constant="false" hasOnlySubstanceUnits="false" id="M_lanostest_SC_c" name="M_lanosterol_ester__yeast_specific_C1697H2999O101" fbc:charge="0" />
      <species boundaryCondition="false" compartment="Extra_organism" constant="false" hasOnlySubstanceUnits="false" id="M_lanostest_SC_e" name="M_lanosterol_ester__yeast_specific_C1697H2999O101" fbc:charge="0" />
      <species boundaryCondition="false" compartment="Cytosol" constant="false" hasOnlySubstanceUnits="false" id="M_leu_L_c" name="M_L_Leucine_C6H13NO2" fbc:charge="0" />
      <species boundaryCondition="false" compartment="Extra_organism" constant="false" hasOnlySubstanceUnits="false" id="M_leu_L_e" name="M_L_Leucine_C6H13NO2" fbc:charge="0" />
      <species boundaryCondition="false" compartment="Mitochondria" constant="false" hasOnlySubstanceUnits="false" id="M_leu_L_m" name="M_L_Leucine_C6H13NO2" fbc:charge="0" />
      <species boundaryCondition="false" compartment="Vacuole" constant="false" hasOnlySubstanceUnits="false" id="M_leu_L_v" name="M_L_Leucine_C6H13NO2" fbc:charge="0" />
      <species boundaryCondition="false" compartment="Cytosol" constant="false" hasOnlySubstanceUnits="false" id="M_leutrna_c" name="M_L_Leucyl_tRNA_Leu__C6H12NOR" fbc:charge="1" />
      <species boundaryCondition="false" compartment="Mitochondria" constant="false" hasOnlySubstanceUnits="false" id="M_leutrna_m" name="M_L_Leucyl_tRNA_Leu__C6H12NOR" fbc:charge="1" />
      <species boundaryCondition="false" compartment="Cytosol" constant="false" hasOnlySubstanceUnits="false" id="M_lgt_S_c" name="M__R__S_Lactoylglutathione_C13H20N3O8S" fbc:charge="-1" />
      <species boundaryCondition="false" compartment="Mitochondria" constant="false" hasOnlySubstanceUnits="false" id="M_lgt_S_m" name="M__R__S_Lactoylglutathione_C13H20N3O8S" fbc:charge="-1" />
      <species boundaryCondition="false" compartment="Mitochondria" constant="false" hasOnlySubstanceUnits="false" id="M_lpam_m" name="M_Lipoamide_C8H15NOS2" fbc:charge="0" />
      <species boundaryCondition="false" compartment="Mitochondria" constant="false" hasOnlySubstanceUnits="false" id="M_lpro_m" name="M_Lipoylprotein_S2X" fbc:charge="0" />
      <species boundaryCondition="false" compartment="Cytosol" constant="false" hasOnlySubstanceUnits="false" id="M_lys_L_c" name="M_L_Lysine_C6H15N2O2" fbc:charge="1" />
      <species boundaryCondition="false" compartment="Extra_organism" constant="false" hasOnlySubstanceUnits="false" id="M_lys_L_e" name="M_L_Lysine_C6H15N2O2" fbc:charge="1" />
      <species boundaryCondition="false" compartment="Mitochondria" constant="false" hasOnlySubstanceUnits="false" id="M_lys_L_m" name="M_L_Lysine_C6H15N2O2" fbc:charge="1" />
      <species boundaryCondition="false" compartment="Vacuole" constant="false" hasOnlySubstanceUnits="false" id="M_lys_L_v" name="M_L_Lysine_C6H15N2O2" fbc:charge="1" />
      <species boundaryCondition="false" compartment="Cytosol" constant="false" hasOnlySubstanceUnits="false" id="M_lystrna_c" name="M_L_Lysine_tRNA__Lys__C6H14N2OR" fbc:charge="2" />
      <species boundaryCondition="false" compartment="Mitochondria" constant="false" hasOnlySubstanceUnits="false" id="M_lystrna_m" name="M_L_Lysine_tRNA__Lys__C6H14N2OR" fbc:charge="2" />
      <species boundaryCondition="false" compartment="Golgi_Apparatus" constant="false" hasOnlySubstanceUnits="false" id="M_m1macchitppdol_g" name="M_alpha_D_mannosyl_beta_D_mannosyl_diacylchitobiosyldiphosphodolichol_C43H74N2O27P2" fbc:charge="-2" />
      <species boundaryCondition="false" compartment="Golgi_Apparatus" constant="false" hasOnlySubstanceUnits="false" id="M_m2macchitppdol_g" name="M__alpha_D_mannosyl_2_beta_D_mannosyl_diacetylchitobiosyldiphosphodolichol_C49H84N2O32P2" fbc:charge="-2" />
      <species boundaryCondition="false" compartment="Golgi_Apparatus" constant="false" hasOnlySubstanceUnits="false" id="M_m3macchitppdol_g" name="M__alpha_D_mannosyl_3_beta_D_mannosyl_diacetylchitodiphosphodolichol_C55H94N2O37P2" fbc:charge="-2" />
      <species boundaryCondition="false" compartment="Golgi_Apparatus" constant="false" hasOnlySubstanceUnits="false" id="M_m4macchitppdol_g" name="M__alpha_D_Mannosyl_4_beta_D_mannosyl_diacetylchitobiosyldiphosphodolichol_C61H104N2O42P2" fbc:charge="-2" />
      <species boundaryCondition="false" compartment="Golgi_Apparatus" constant="false" hasOnlySubstanceUnits="false" id="M_macchitppdol_g" name="M_beta_D_Mannosyldiacetylchitobiosyldiphosphodolichol_C37H64N2O22P2" fbc:charge="-2" />
      <species boundaryCondition="false" compartment="Cytosol" constant="false" hasOnlySubstanceUnits="false" id="M_malACP_c" name="M_Malonyl_acyl_carrier_protein_C14H22N2O10PRS" fbc:charge="-2" />
      <species boundaryCondition="false" compartment="Mitochondria" constant="false" hasOnlySubstanceUnits="false" id="M_malACP_m" name="M_Malonyl_acyl_carrier_protein_C14H22N2O10PRS" fbc:charge="-2" />
      <species boundaryCondition="false" compartment="Cytosol" constant="false" hasOnlySubstanceUnits="false" id="M_mal_L_c" name="M_L_Malate_C4H4O5" fbc:charge="-2" />
      <species boundaryCondition="false" compartment="Extra_organism" constant="false" hasOnlySubstanceUnits="false" id="M_mal_L_e" name="M_L_Malate_C4H4O5" fbc:charge="-2" />
      <species boundaryCondition="false" compartment="Mitochondria" constant="false" hasOnlySubstanceUnits="false" id="M_mal_L_m" name="M_L_Malate_C4H4O5" fbc:charge="-2" />
      <species boundaryCondition="false" compartment="Peroxisome" constant="false" hasOnlySubstanceUnits="false" id="M_mal_L_x" name="M_L_Malate_C4H4O5" fbc:charge="-2" />
      <species boundaryCondition="false" compartment="Cytosol" constant="false" hasOnlySubstanceUnits="false" id="M_malcoa_c" name="M_Malonyl_CoA_C24H33N7O19P3S" fbc:charge="-5" />
      <species boundaryCondition="false" compartment="Mitochondria" constant="false" hasOnlySubstanceUnits="false" id="M_malcoa_m" name="M_Malonyl_CoA_C24H33N7O19P3S" fbc:charge="-5" />
      <species boundaryCondition="false" compartment="Cytosol" constant="false" hasOnlySubstanceUnits="false" id="M_malt_c" name="M_Maltose_C12H22O11" fbc:charge="0" />
      <species boundaryCondition="false" compartment="Extra_organism" constant="false" hasOnlySubstanceUnits="false" id="M_malt_e" name="M_Maltose_C12H22O11" fbc:charge="0" />
      <species boundaryCondition="false" compartment="Cytosol" constant="false" hasOnlySubstanceUnits="false" id="M_man1p_c" name="M_D_Mannose_1_phosphate_C6H11O9P" fbc:charge="-2" />
      <species boundaryCondition="false" compartment="Cytosol" constant="false" hasOnlySubstanceUnits="false" id="M_man2mi1p_D_c" name="M_Mannose__inositol_P_2_C18H31O22P2" fbc:charge="-3" />
      <species boundaryCondition="false" compartment="Cytosol" constant="false" hasOnlySubstanceUnits="false" id="M_man6p_c" name="M_D_Mannose_6_phosphate_C6H11O9P" fbc:charge="-2" />
      <species boundaryCondition="false" compartment="Cytosol" constant="false" hasOnlySubstanceUnits="false" id="M_man_c" name="M_D_Mannose_C6H12O6" fbc:charge="0" />
      <species boundaryCondition="false" compartment="Extra_organism" constant="false" hasOnlySubstanceUnits="false" id="M_man_e" name="M_D_Mannose_C6H12O6" fbc:charge="0" />
      <species boundaryCondition="false" compartment="Cytosol" constant="false" hasOnlySubstanceUnits="false" id="M_manmi1p_D_c" name="M_mannose_1D_myo_Inositol_1_phosphate_C12H21O14P1" fbc:charge="-2" />
      <species boundaryCondition="false" compartment="Cytosol" constant="false" hasOnlySubstanceUnits="false" id="M_mannan_c" name="M_Mannan_C6H10O5" fbc:charge="0" />
      <species boundaryCondition="false" compartment="Endoplasmic_Reticulum" constant="false" hasOnlySubstanceUnits="false" id="M_mannan_r" name="M_Mannan_C6H10O5" fbc:charge="0" />
      <species boundaryCondition="false" compartment="Cytosol" constant="false" hasOnlySubstanceUnits="false" id="M_melib_c" name="M_Melibiose_C12H22O11" fbc:charge="0" />
      <species boundaryCondition="false" compartment="Extra_organism" constant="false" hasOnlySubstanceUnits="false" id="M_melib_e" name="M_Melibiose_C12H22O11" fbc:charge="0" />
      <species boundaryCondition="false" compartment="Cytosol" constant="false" hasOnlySubstanceUnits="false" id="M_melt_c" name="M_melibiitol_C12H24O11" fbc:charge="0" />
      <species boundaryCondition="false" compartment="Cytosol" constant="false" hasOnlySubstanceUnits="false" id="M_met_L_c" name="M_L_Methionine_C5H11NO2S" fbc:charge="0" />
      <species boundaryCondition="false" compartment="Extra_organism" constant="false" hasOnlySubstanceUnits="false" id="M_met_L_e" name="M_L_Methionine_C5H11NO2S" fbc:charge="0" />
      <species boundaryCondition="false" compartment="Mitochondria" constant="false" hasOnlySubstanceUnits="false" id="M_met_L_m" name="M_L_Methionine_C5H11NO2S" fbc:charge="0" />
      <species boundaryCondition="false" compartment="Cytosol" constant="false" hasOnlySubstanceUnits="false" id="M_methf_c" name="M_5_10_Methenyltetrahydrofolate_C20H20N7O6" fbc:charge="-1" />
      <species boundaryCondition="false" compartment="Mitochondria" constant="false" hasOnlySubstanceUnits="false" id="M_methf_m" name="M_5_10_Methenyltetrahydrofolate_C20H20N7O6" fbc:charge="-1" />
      <species boundaryCondition="false" compartment="Cytosol" constant="false" hasOnlySubstanceUnits="false" id="M_mettrna_c" name="M_L_Methionyl_tRNA__Met__C5H10NOSR" fbc:charge="1" />
      <species boundaryCondition="false" compartment="Mitochondria" constant="false" hasOnlySubstanceUnits="false" id="M_mettrna_m" name="M_L_Methionyl_tRNA__Met__C5H10NOSR" fbc:charge="1" />
      <species boundaryCondition="false" compartment="Cytosol" constant="false" hasOnlySubstanceUnits="false" id="M_mev_R_c" name="M__R__Mevalonate_C6H11O4" fbc:charge="-1" />
      <species boundaryCondition="false" compartment="Cytosol" constant="false" hasOnlySubstanceUnits="false" id="M_mhpglu_c" name="M_5_Methyltetrahydropteroyltri_L_glutamate_C25H36N8O12" fbc:charge="0" />
      <species boundaryCondition="false" compartment="Cytosol" constant="false" hasOnlySubstanceUnits="false" id="M_mi13456p_c" name="M_1D_myo_Inositol_1_3_4_5_6_pentakisphosphate_C6H7O21P5" fbc:charge="-10" />
      <species boundaryCondition="false" compartment="Nucleus" constant="false" hasOnlySubstanceUnits="false" id="M_mi13456p_n" name="M_1D_myo_Inositol_1_3_4_5_6_pentakisphosphate_C6H7O21P5" fbc:charge="-10" />
      <species boundaryCondition="false" compartment="Nucleus" constant="false" hasOnlySubstanceUnits="false" id="M_mi1345p_n" name="M_1D_myo_Inositol_1_3_4_5_tetrakisphosphate_C6H8O18P4" fbc:charge="-8" />
      <species boundaryCondition="false" compartment="Nucleus" constant="false" hasOnlySubstanceUnits="false" id="M_mi1456p_n" name="M_1D_myo_Inositol_1_4_5_6_tetrakisphosphate_C6H8O18P4" fbc:charge="-8" />
      <species boundaryCondition="false" compartment="Cytosol" constant="false" hasOnlySubstanceUnits="false" id="M_mi145p_c" name="M_1D_myo_Inositol_1_4_5_trisphosphate_C6H9O15P3" fbc:charge="-6" />
      <species boundaryCondition="false" compartment="Nucleus" constant="false" hasOnlySubstanceUnits="false" id="M_mi145p_n" name="M_1D_myo_Inositol_1_4_5_trisphosphate_C6H9O15P3" fbc:charge="-6" />
      <species boundaryCondition="false" compartment="Cytosol" constant="false" hasOnlySubstanceUnits="false" id="M_mi1p_D_c" name="M_1D_myo_Inositol_1_phosphate_C6H11O9P" fbc:charge="-2" />
      <species boundaryCondition="false" compartment="Mitochondria" constant="false" hasOnlySubstanceUnits="false" id="M_micit_m" name="M_methylisocitrate_C7H7O7" fbc:charge="-3" />
      <species boundaryCondition="false" compartment="Cytosol" constant="false" hasOnlySubstanceUnits="false" id="M_minohp_c" name="M_myo_Inositol_hexakisphosphate_C6H6O24P6" fbc:charge="-12" />
      <species boundaryCondition="false" compartment="Nucleus" constant="false" hasOnlySubstanceUnits="false" id="M_minohp_n" name="M_myo_Inositol_hexakisphosphate_C6H6O24P6" fbc:charge="-12" />
      <species boundaryCondition="false" compartment="Cytosol" constant="false" hasOnlySubstanceUnits="false" id="M_mip2c124_SC_c" name="M_mannose__inositol_P_2_ceramide__ceramide_1__24C___yeast_specific_C6000H11500N100O2400P200" fbc:charge="-200" />
      <species boundaryCondition="false" compartment="Cytosol" constant="false" hasOnlySubstanceUnits="false" id="M_mip2c126_SC_c" name="M_mannose__inositol_P_2_ceramide__ceramide_1__26C___yeast_specific_C6200H11900N100O2400P200" fbc:charge="-200" />
      <species boundaryCondition="false" compartment="Cytosol" constant="false" hasOnlySubstanceUnits="false" id="M_mip2c224_SC_c" name="M_mannose__inositol_P_2_ceramide__ceramide_2__24C___yeast_specific_C6000H11500N100O2500P200" fbc:charge="-200" />
      <species boundaryCondition="false" compartment="Cytosol" constant="false" hasOnlySubstanceUnits="false" id="M_mip2c226_SC_c" name="M_mannose__inositol_P_2_ceramide__ceramide_2__26C___yeast_specific_C6200H11900N100O2500P200" fbc:charge="-200" />
      <species boundaryCondition="false" compartment="Cytosol" constant="false" hasOnlySubstanceUnits="false" id="M_mip2c324_SC_c" name="M_mannose__inositol_P_2_ceramide__ceramide_3__24C___yeast_specific_C6000H11500N100O2600P200" fbc:charge="-200" />
      <species boundaryCondition="false" compartment="Cytosol" constant="false" hasOnlySubstanceUnits="false" id="M_mip2c326_SC_c" name="M_mannose__inositol_P_2_ceramide__ceramide_3__26C___yeast_specific_C6200H11900N100O2600P200" fbc:charge="-200" />
      <species boundaryCondition="false" compartment="Cytosol" constant="false" hasOnlySubstanceUnits="false" id="M_mipc124_SC_c" name="M_mannose_inositol_phosphorylceramide__ceramide_1__24C___yeast_specific_C5400H10500N100O1600P100" fbc:charge="-100" />
      <species boundaryCondition="false" compartment="Cytosol" constant="false" hasOnlySubstanceUnits="false" id="M_mipc126_SC_c" name="M_mannose_inositol_phosphorylceramide__ceramide_1__26C___yeast_specific_C5600H10900N100O1600P100" fbc:charge="-100" />
      <species boundaryCondition="false" compartment="Cytosol" constant="false" hasOnlySubstanceUnits="false" id="M_mipc224_SC_c" name="M_mannose_inositol_phosphorylceramide__ceramide_2__24C___yeast_specific_C5400H10500N100O1700P100" fbc:charge="-100" />
      <species boundaryCondition="false" compartment="Cytosol" constant="false" hasOnlySubstanceUnits="false" id="M_mipc226_SC_c" name="M_mannose_inositol_phosphorylceramide__ceramide_2__26C___yeast_specific_C5600H10900N100O1700P100" fbc:charge="-100" />
      <species boundaryCondition="false" compartment="Cytosol" constant="false" hasOnlySubstanceUnits="false" id="M_mipc324_SC_c" name="M_mannose_inositol_phosphorylceramide__ceramide_3__24C___yeast_specific_C5400H10500N100O1800P100" fbc:charge="-100" />
      <species boundaryCondition="false" compartment="Cytosol" constant="false" hasOnlySubstanceUnits="false" id="M_mipc326_SC_c" name="M_mannose_inositol_phosphorylceramide__ceramide_3__26C__C5600H10900N100O1800P100" fbc:charge="-100" />
      <species boundaryCondition="false" compartment="Cytosol" constant="false" hasOnlySubstanceUnits="false" id="M_mlthf_c" name="M_5_10_Methylenetetrahydrofolate_C20H21N7O6" fbc:charge="-2" />
      <species boundaryCondition="false" compartment="Mitochondria" constant="false" hasOnlySubstanceUnits="false" id="M_mlthf_m" name="M_5_10_Methylenetetrahydrofolate_C20H21N7O6" fbc:charge="-2" />
      <species boundaryCondition="false" compartment="Cytosol" constant="false" hasOnlySubstanceUnits="false" id="M_mmet_c" name="M_S_Methyl_L_methionine_C6H14NO2S" fbc:charge="1" />
      <species boundaryCondition="false" compartment="Extra_organism" constant="false" hasOnlySubstanceUnits="false" id="M_mmet_e" name="M_S_Methyl_L_methionine_C6H14NO2S" fbc:charge="1" />
      <species boundaryCondition="false" compartment="Cytosol" constant="false" hasOnlySubstanceUnits="false" id="M_mthgxl_c" name="M_Methylglyoxal_C3H4O2" fbc:charge="0" />
      <species boundaryCondition="false" compartment="Cytosol" constant="false" hasOnlySubstanceUnits="false" id="M_myrsACP_c" name="M_Myristoyl_ACP__n_C140ACP__C25H47N2O8PRS" fbc:charge="-1" />
      <species boundaryCondition="false" compartment="Mitochondria" constant="false" hasOnlySubstanceUnits="false" id="M_myrsACP_m" name="M_Myristoyl_ACP__n_C140ACP__C25H47N2O8PRS" fbc:charge="-1" />
      <species boundaryCondition="false" compartment="Cytosol" constant="false" hasOnlySubstanceUnits="false" id="M_n4abutn_c" name="M_N4_Acetylaminobutanal_C6H11NO2" fbc:charge="0" />
      <species boundaryCondition="false" compartment="Cytosol" constant="false" hasOnlySubstanceUnits="false" id="M_na1_c" name="M_Sodium_Na" fbc:charge="1" />
      <species boundaryCondition="false" compartment="Extra_organism" constant="false" hasOnlySubstanceUnits="false" id="M_na1_e" name="M_Sodium_Na" fbc:charge="1" />
      <species boundaryCondition="false" compartment="Cytosol" constant="false" hasOnlySubstanceUnits="false" id="M_nac_c" name="M_Nicotinate_C6H4NO2" fbc:charge="-1" />
      <species boundaryCondition="false" compartment="Extra_organism" constant="false" hasOnlySubstanceUnits="false" id="M_nac_e" name="M_Nicotinate_C6H4NO2" fbc:charge="-1" />
      <species boundaryCondition="false" compartment="Mitochondria" constant="false" hasOnlySubstanceUnits="false" id="M_nac_m" name="M_Nicotinate_C6H4NO2" fbc:charge="-1" />
      <species boundaryCondition="false" compartment="Cytosol" constant="false" hasOnlySubstanceUnits="false" id="M_nad_c" name="M_Nicotinamide_adenine_dinucleotide_C21H26N7O14P2" fbc:charge="-1" />
      <species boundaryCondition="false" compartment="Mitochondria" constant="false" hasOnlySubstanceUnits="false" id="M_nad_m" name="M_Nicotinamide_adenine_dinucleotide_C21H26N7O14P2" fbc:charge="-1" />
      <species boundaryCondition="false" compartment="Nucleus" constant="false" hasOnlySubstanceUnits="false" id="M_nad_n" name="M_Nicotinamide_adenine_dinucleotide_C21H26N7O14P2" fbc:charge="-1" />
      <species boundaryCondition="false" compartment="Endoplasmic_Reticulum" constant="false" hasOnlySubstanceUnits="false" id="M_nad_r" name="M_Nicotinamide_adenine_dinucleotide_C21H26N7O14P2" fbc:charge="-1" />
      <species boundaryCondition="false" compartment="Peroxisome" constant="false" hasOnlySubstanceUnits="false" id="M_nad_x" name="M_Nicotinamide_adenine_dinucleotide_C21H26N7O14P2" fbc:charge="-1" />
      <species boundaryCondition="false" compartment="Cytosol" constant="false" hasOnlySubstanceUnits="false" id="M_nadh_c" name="M_Nicotinamide_adenine_dinucleotide___reduced_C21H27N7O14P2" fbc:charge="-2" />
      <species boundaryCondition="false" compartment="Mitochondria" constant="false" hasOnlySubstanceUnits="false" id="M_nadh_m" name="M_Nicotinamide_adenine_dinucleotide___reduced_C21H27N7O14P2" fbc:charge="-2" />
      <species boundaryCondition="false" compartment="Endoplasmic_Reticulum" constant="false" hasOnlySubstanceUnits="false" id="M_nadh_r" name="M_Nicotinamide_adenine_dinucleotide___reduced_C21H27N7O14P2" fbc:charge="-2" />
      <species boundaryCondition="false" compartment="Peroxisome" constant="false" hasOnlySubstanceUnits="false" id="M_nadh_x" name="M_Nicotinamide_adenine_dinucleotide___reduced_C21H27N7O14P2" fbc:charge="-2" />
      <species boundaryCondition="false" compartment="Cytosol" constant="false" hasOnlySubstanceUnits="false" id="M_nadp_c" name="M_Nicotinamide_adenine_dinucleotide_phosphate_C21H25N7O17P3" fbc:charge="-3" />
      <species boundaryCondition="false" compartment="Extra_organism" constant="false" hasOnlySubstanceUnits="false" id="M_nadp_e" name="M_Nicotinamide_adenine_dinucleotide_phosphate_C21H25N7O17P3" fbc:charge="-3" />
      <species boundaryCondition="false" compartment="Mitochondria" constant="false" hasOnlySubstanceUnits="false" id="M_nadp_m" name="M_Nicotinamide_adenine_dinucleotide_phosphate_C21H25N7O17P3" fbc:charge="-3" />
      <species boundaryCondition="false" compartment="Endoplasmic_Reticulum" constant="false" hasOnlySubstanceUnits="false" id="M_nadp_r" name="M_Nicotinamide_adenine_dinucleotide_phosphate_C21H25N7O17P3" fbc:charge="-3" />
      <species boundaryCondition="false" compartment="Peroxisome" constant="false" hasOnlySubstanceUnits="false" id="M_nadp_x" name="M_Nicotinamide_adenine_dinucleotide_phosphate_C21H25N7O17P3" fbc:charge="-3" />
      <species boundaryCondition="false" compartment="Cytosol" constant="false" hasOnlySubstanceUnits="false" id="M_nadph_c" name="M_Nicotinamide_adenine_dinucleotide_phosphate___reduced_C21H26N7O17P3" fbc:charge="-4" />
      <species boundaryCondition="false" compartment="Mitochondria" constant="false" hasOnlySubstanceUnits="false" id="M_nadph_m" name="M_Nicotinamide_adenine_dinucleotide_phosphate___reduced_C21H26N7O17P3" fbc:charge="-4" />
      <species boundaryCondition="false" compartment="Endoplasmic_Reticulum" constant="false" hasOnlySubstanceUnits="false" id="M_nadph_r" name="M_Nicotinamide_adenine_dinucleotide_phosphate___reduced_C21H26N7O17P3" fbc:charge="-4" />
      <species boundaryCondition="false" compartment="Peroxisome" constant="false" hasOnlySubstanceUnits="false" id="M_nadph_x" name="M_Nicotinamide_adenine_dinucleotide_phosphate___reduced_C21H26N7O17P3" fbc:charge="-4" />
      <species boundaryCondition="false" compartment="Cytosol" constant="false" hasOnlySubstanceUnits="false" id="M_ncam_c" name="M_Nicotinamide_C6H6N2O" fbc:charge="0" />
      <species boundaryCondition="false" compartment="Mitochondria" constant="false" hasOnlySubstanceUnits="false" id="M_ncam_m" name="M_Nicotinamide_C6H6N2O" fbc:charge="0" />
      <species boundaryCondition="false" compartment="Cytosol" constant="false" hasOnlySubstanceUnits="false" id="M_nh4_c" name="M_Ammonium_H4N" fbc:charge="1" />
      <species boundaryCondition="false" compartment="Extra_organism" constant="false" hasOnlySubstanceUnits="false" id="M_nh4_e" name="M_Ammonium_H4N" fbc:charge="1" />
      <species boundaryCondition="false" compartment="Mitochondria" constant="false" hasOnlySubstanceUnits="false" id="M_nh4_m" name="M_Ammonium_H4N" fbc:charge="1" />
      <species boundaryCondition="false" compartment="Nucleus" constant="false" hasOnlySubstanceUnits="false" id="M_nh4_n" name="M_Ammonium_H4N" fbc:charge="1" />
      <species boundaryCondition="false" compartment="Peroxisome" constant="false" hasOnlySubstanceUnits="false" id="M_nh4_x" name="M_Ammonium_H4N" fbc:charge="1" />
      <species boundaryCondition="false" compartment="Cytosol" constant="false" hasOnlySubstanceUnits="false" id="M_nicrnt_c" name="M_Nicotinate_D_ribonucleotide_C11H12NO9P" fbc:charge="-2" />
      <species boundaryCondition="false" compartment="Mitochondria" constant="false" hasOnlySubstanceUnits="false" id="M_nicrnt_m" name="M_Nicotinate_D_ribonucleotide_C11H12NO9P" fbc:charge="-2" />
      <species boundaryCondition="false" compartment="Cytosol" constant="false" hasOnlySubstanceUnits="false" id="M_nmn_c" name="M_NMN_C11H14N2O8P" fbc:charge="-1" />
      <species boundaryCondition="false" compartment="Extra_organism" constant="false" hasOnlySubstanceUnits="false" id="M_nmn_e" name="M_NMN_C11H14N2O8P" fbc:charge="-1" />
      <species boundaryCondition="false" compartment="Mitochondria" constant="false" hasOnlySubstanceUnits="false" id="M_nmn_m" name="M_NMN_C11H14N2O8P" fbc:charge="-1" />
      <species boundaryCondition="false" compartment="Peroxisome" constant="false" hasOnlySubstanceUnits="false" id="M_nmn_x" name="M_NMN_C11H14N2O8P" fbc:charge="-1" />
      <species boundaryCondition="false" compartment="Cytosol" constant="false" hasOnlySubstanceUnits="false" id="M_o2_c" name="M_O2_O2" fbc:charge="0" />
      <species boundaryCondition="false" compartment="Extra_organism" constant="false" hasOnlySubstanceUnits="false" id="M_o2_e" name="M_O2_O2" fbc:charge="0" />
      <species boundaryCondition="false" compartment="Mitochondria" constant="false" hasOnlySubstanceUnits="false" id="M_o2_m" name="M_O2_O2" fbc:charge="0" />
      <species boundaryCondition="false" compartment="Endoplasmic_Reticulum" constant="false" hasOnlySubstanceUnits="false" id="M_o2_r" name="M_O2_O2" fbc:charge="0" />
      <species boundaryCondition="false" compartment="Peroxisome" constant="false" hasOnlySubstanceUnits="false" id="M_o2_x" name="M_O2_O2" fbc:charge="0" />
      <species boundaryCondition="false" compartment="Cytosol" constant="false" hasOnlySubstanceUnits="false" id="M_oaa_c" name="M_Oxaloacetate_C4H2O5" fbc:charge="-2" />
      <species boundaryCondition="false" compartment="Extra_organism" constant="false" hasOnlySubstanceUnits="false" id="M_oaa_e" name="M_Oxaloacetate_C4H2O5" fbc:charge="-2" />
      <species boundaryCondition="false" compartment="Mitochondria" constant="false" hasOnlySubstanceUnits="false" id="M_oaa_m" name="M_Oxaloacetate_C4H2O5" fbc:charge="-2" />
      <species boundaryCondition="false" compartment="Peroxisome" constant="false" hasOnlySubstanceUnits="false" id="M_oaa_x" name="M_Oxaloacetate_C4H2O5" fbc:charge="-2" />
      <species boundaryCondition="false" compartment="Mitochondria" constant="false" hasOnlySubstanceUnits="false" id="M_ocACP_m" name="M_Octanoyl_ACP__n_C80ACP__C19H35N2O8PRS" fbc:charge="-1" />
      <species boundaryCondition="false" compartment="Cytosol" constant="false" hasOnlySubstanceUnits="false" id="M_occoa_c" name="M_Octanoyl_CoA__n_C80CoA__C29H46N7O17P3S" fbc:charge="-4" />
      <species boundaryCondition="false" compartment="Peroxisome" constant="false" hasOnlySubstanceUnits="false" id="M_occoa_x" name="M_Octanoyl_CoA__n_C80CoA__C29H46N7O17P3S" fbc:charge="-4" />
      <species boundaryCondition="false" compartment="Cytosol" constant="false" hasOnlySubstanceUnits="false" id="M_ocdcaACP_c" name="M_Octadecanoyl_ACP__n_C180ACP__C29H55N2O8PRS" fbc:charge="-1" />
      <species boundaryCondition="false" compartment="Mitochondria" constant="false" hasOnlySubstanceUnits="false" id="M_ocdcaACP_m" name="M_Octadecanoyl_ACP__n_C180ACP__C29H55N2O8PRS" fbc:charge="-1" />
      <species boundaryCondition="false" compartment="Cytosol" constant="false" hasOnlySubstanceUnits="false" id="M_ocdca_c" name="M_octadecanoate__n_C180__C18H35O2" fbc:charge="-1" />
      <species boundaryCondition="false" compartment="Extra_organism" constant="false" hasOnlySubstanceUnits="false" id="M_ocdca_e" name="M_octadecanoate__n_C180__C18H35O2" fbc:charge="-1" />
      <species boundaryCondition="false" compartment="Peroxisome" constant="false" hasOnlySubstanceUnits="false" id="M_ocdca_x" name="M_octadecanoate__n_C180__C18H35O2" fbc:charge="-1" />
      <species boundaryCondition="false" compartment="Cytosol" constant="false" hasOnlySubstanceUnits="false" id="M_ocdcea_c" name="M_octadecenoate__n_C181__C18H33O2" fbc:charge="-1" />
      <species boundaryCondition="false" compartment="Extra_organism" constant="false" hasOnlySubstanceUnits="false" id="M_ocdcea_e" name="M_octadecenoate__n_C181__C18H33O2" fbc:charge="-1" />
      <species boundaryCondition="false" compartment="Cytosol" constant="false" hasOnlySubstanceUnits="false" id="M_ocdcyaACP_c" name="M_Octadecynoyl_ACP__n_C182ACP__C29H51N2O8PRS" fbc:charge="-1" />
      <species boundaryCondition="false" compartment="Mitochondria" constant="false" hasOnlySubstanceUnits="false" id="M_ocdcyaACP_m" name="M_Octadecynoyl_ACP__n_C182ACP__C29H51N2O8PRS" fbc:charge="-1" />
      <species boundaryCondition="false" compartment="Cytosol" constant="false" hasOnlySubstanceUnits="false" id="M_ocdcya_c" name="M_octadecadienoate__n_C182__C18H31O2" fbc:charge="-1" />
      <species boundaryCondition="false" compartment="Extra_organism" constant="false" hasOnlySubstanceUnits="false" id="M_ocdcya_e" name="M_octadecadienoate__n_C182__C18H31O2" fbc:charge="-1" />
      <species boundaryCondition="false" compartment="Cytosol" constant="false" hasOnlySubstanceUnits="false" id="M_ocdycacoa_c" name="M_Octadecynoyl_CoA__n_C182CoA__C39H62N7O17P3S" fbc:charge="-4" />
      <species boundaryCondition="false" compartment="Peroxisome" constant="false" hasOnlySubstanceUnits="false" id="M_ocdycacoa_x" name="M_Octadecynoyl_CoA__n_C182CoA__C39H62N7O17P3S" fbc:charge="-4" />
      <species boundaryCondition="false" compartment="Cytosol" constant="false" hasOnlySubstanceUnits="false" id="M_octa_c" name="M_octanoate__n_C80__C8H15O2" fbc:charge="-1" />
      <species boundaryCondition="false" compartment="Peroxisome" constant="false" hasOnlySubstanceUnits="false" id="M_octa_x" name="M_octanoate__n_C80__C8H15O2" fbc:charge="-1" />
      <species boundaryCondition="false" compartment="Cytosol" constant="false" hasOnlySubstanceUnits="false" id="M_octeACP_c" name="M_cis_octadec_11_enoyl_acyl_carrier_protein__n_C181__C29H53N2O8PRS" fbc:charge="-1" />
      <species boundaryCondition="false" compartment="Mitochondria" constant="false" hasOnlySubstanceUnits="false" id="M_octeACP_m" name="M_cis_octadec_11_enoyl_acyl_carrier_protein__n_C181__C29H53N2O8PRS" fbc:charge="-1" />
      <species boundaryCondition="false" compartment="Peroxisome" constant="false" hasOnlySubstanceUnits="false" id="M_od2coa_x" name="M_trans_Octadec_2_enoyl_CoA_C39H64N7O17P3S" fbc:charge="-4" />
      <species boundaryCondition="false" compartment="Cytosol" constant="false" hasOnlySubstanceUnits="false" id="M_odecoa_c" name="M_Octadecenoyl_CoA__n_C181CoA__C39H64N7O17P3S" fbc:charge="-4" />
      <species boundaryCondition="false" compartment="Peroxisome" constant="false" hasOnlySubstanceUnits="false" id="M_odecoa_x" name="M_Octadecenoyl_CoA__n_C181CoA__C39H64N7O17P3S" fbc:charge="-4" />
      <species boundaryCondition="false" compartment="Cytosol" constant="false" hasOnlySubstanceUnits="false" id="M_oh1_c" name="M_hydroxide_ion_HO" fbc:charge="-1" />
      <species boundaryCondition="false" compartment="Mitochondria" constant="false" hasOnlySubstanceUnits="false" id="M_oh1_m" name="M_hydroxide_ion_HO" fbc:charge="-1" />
      <species boundaryCondition="false" compartment="Cytosol" constant="false" hasOnlySubstanceUnits="false" id="M_ohpb_c" name="M_2_Oxo_3_hydroxy_4_phosphobutanoate_C4H4O8P" fbc:charge="-3" />
      <species boundaryCondition="false" compartment="Cytosol" constant="false" hasOnlySubstanceUnits="false" id="M_orn_c" name="M_Ornithine_C5H13N2O2" fbc:charge="1" />
      <species boundaryCondition="false" compartment="Extra_organism" constant="false" hasOnlySubstanceUnits="false" id="M_orn_e" name="M_Ornithine_C5H13N2O2" fbc:charge="1" />
      <species boundaryCondition="false" compartment="Mitochondria" constant="false" hasOnlySubstanceUnits="false" id="M_orn_m" name="M_Ornithine_C5H13N2O2" fbc:charge="1" />
      <species boundaryCondition="false" compartment="Cytosol" constant="false" hasOnlySubstanceUnits="false" id="M_orot5p_c" name="M_Orotidine_5__phosphate_C10H10N2O11P" fbc:charge="-3" />
      <species boundaryCondition="false" compartment="Cytosol" constant="false" hasOnlySubstanceUnits="false" id="M_orot_c" name="M_Orotate_C5H3N2O4" fbc:charge="-1" />
      <species boundaryCondition="false" compartment="Cytosol" constant="false" hasOnlySubstanceUnits="false" id="M_oxag_c" name="M_Oxaloglutarate_C7H5O7" fbc:charge="-3" />
      <species boundaryCondition="false" compartment="Mitochondria" constant="false" hasOnlySubstanceUnits="false" id="M_oxag_m" name="M_Oxaloglutarate_C7H5O7" fbc:charge="-3" />
      <species boundaryCondition="false" compartment="Cytosol" constant="false" hasOnlySubstanceUnits="false" id="M_pa_SC_c" name="M_Phosphatidate__yeast_specific_C3540H6544O800P100" fbc:charge="-200" />
      <species boundaryCondition="false" compartment="Mitochondria" constant="false" hasOnlySubstanceUnits="false" id="M_pa_SC_m" name="M_Phosphatidate__yeast_specific_C3540H6544O800P100" fbc:charge="-200" />
      <species boundaryCondition="false" compartment="Cytosol" constant="false" hasOnlySubstanceUnits="false" id="M_pac_c" name="M_Phenylacetic_acid_C8H7O2" fbc:charge="-1" />
      <species boundaryCondition="false" compartment="Cytosol" constant="false" hasOnlySubstanceUnits="false" id="M_pacald_c" name="M_Phenylacetaldehyde_C8H8O" fbc:charge="0" />
      <species boundaryCondition="false" compartment="Extra_organism" constant="false" hasOnlySubstanceUnits="false" id="M_pacald_e" name="M_Phenylacetaldehyde_C8H8O" fbc:charge="0" />
      <species boundaryCondition="false" compartment="Mitochondria" constant="false" hasOnlySubstanceUnits="false" id="M_pacald_m" name="M_Phenylacetaldehyde_C8H8O" fbc:charge="0" />
      <species boundaryCondition="false" compartment="Cytosol" constant="false" hasOnlySubstanceUnits="false" id="M_pad_c" name="M_2_Phenylacetamide_C8H9NO" fbc:charge="0" />
      <species boundaryCondition="false" compartment="Cytosol" constant="false" hasOnlySubstanceUnits="false" id="M_palmACP_c" name="M_Palmitoyl_ACP__n_C160ACP__C27H51N2O8PRS" fbc:charge="-1" />
      <species boundaryCondition="false" compartment="Mitochondria" constant="false" hasOnlySubstanceUnits="false" id="M_palmACP_m" name="M_Palmitoyl_ACP__n_C160ACP__C27H51N2O8PRS" fbc:charge="-1" />
      <species boundaryCondition="false" compartment="Cytosol" constant="false" hasOnlySubstanceUnits="false" id="M_pan4p_c" name="M_Pantetheine_4__phosphate_C11H21N2O7PS" fbc:charge="-2" />
      <species boundaryCondition="false" compartment="Mitochondria" constant="false" hasOnlySubstanceUnits="false" id="M_pan4p_m" name="M_Pantetheine_4__phosphate_C11H21N2O7PS" fbc:charge="-2" />
      <species boundaryCondition="false" compartment="Peroxisome" constant="false" hasOnlySubstanceUnits="false" id="M_pan4p_x" name="M_Pantetheine_4__phosphate_C11H21N2O7PS" fbc:charge="-2" />
      <species boundaryCondition="false" compartment="Cytosol" constant="false" hasOnlySubstanceUnits="false" id="M_pant_R_c" name="M__R__Pantoate_C6H11O4" fbc:charge="-1" />
      <species boundaryCondition="false" compartment="Mitochondria" constant="false" hasOnlySubstanceUnits="false" id="M_pant_R_m" name="M__R__Pantoate_C6H11O4" fbc:charge="-1" />
      <species boundaryCondition="false" compartment="Cytosol" constant="false" hasOnlySubstanceUnits="false" id="M_pap_c" name="M_Adenosine_3__5__bisphosphate_C10H11N5O10P2" fbc:charge="-4" />
      <species boundaryCondition="false" compartment="Extra_organism" constant="false" hasOnlySubstanceUnits="false" id="M_pap_e" name="M_Adenosine_3__5__bisphosphate_C10H11N5O10P2" fbc:charge="-4" />
      <species boundaryCondition="false" compartment="Mitochondria" constant="false" hasOnlySubstanceUnits="false" id="M_pap_m" name="M_Adenosine_3__5__bisphosphate_C10H11N5O10P2" fbc:charge="-4" />
      <species boundaryCondition="false" compartment="Peroxisome" constant="false" hasOnlySubstanceUnits="false" id="M_pap_x" name="M_Adenosine_3__5__bisphosphate_C10H11N5O10P2" fbc:charge="-4" />
      <species boundaryCondition="false" compartment="Cytosol" constant="false" hasOnlySubstanceUnits="false" id="M_paps_c" name="M_3__Phosphoadenylyl_sulfate_C10H11N5O13P2S" fbc:charge="-4" />
      <species boundaryCondition="false" compartment="Cytosol" constant="false" hasOnlySubstanceUnits="false" id="M_pc_SC_c" name="M_Phosphatidylcholine__yeast_specific_C4040H7844N100O800P100" fbc:charge="0" />
      <species boundaryCondition="false" compartment="Extra_organism" constant="false" hasOnlySubstanceUnits="false" id="M_pc_SC_e" name="M_Phosphatidylcholine__yeast_specific_C4040H7844N100O800P100" fbc:charge="0" />
      <species boundaryCondition="false" compartment="Cytosol" constant="false" hasOnlySubstanceUnits="false" id="M_pdx5p_c" name="M_Pyridoxine_5__phosphate_C8H10NO6P" fbc:charge="-2" />
      <species boundaryCondition="false" compartment="Cytosol" constant="false" hasOnlySubstanceUnits="false" id="M_pe_SC_c" name="M_phosphatidylethanolamine__yeast_specific_C3740H7244N100O800P100" fbc:charge="0" />
      <species boundaryCondition="false" compartment="Golgi_Apparatus" constant="false" hasOnlySubstanceUnits="false" id="M_pe_SC_g" name="M_phosphatidylethanolamine__yeast_specific_C3740H7244N100O800P100" fbc:charge="0" />
      <species boundaryCondition="false" compartment="Mitochondria" constant="false" hasOnlySubstanceUnits="false" id="M_pe_SC_m" name="M_phosphatidylethanolamine__yeast_specific_C3740H7244N100O800P100" fbc:charge="0" />
      <species boundaryCondition="false" compartment="Vacuole" constant="false" hasOnlySubstanceUnits="false" id="M_pe_SC_v" name="M_phosphatidylethanolamine__yeast_specific_C3740H7244N100O800P100" fbc:charge="0" />
      <species boundaryCondition="false" compartment="Extra_organism" constant="false" hasOnlySubstanceUnits="false" id="M_pectin_e" name="M_Pectin_C6H7O6" fbc:charge="-1" />
      <species boundaryCondition="false" compartment="Cytosol" constant="false" hasOnlySubstanceUnits="false" id="M_pendp_c" name="M_all_trans_Pentaprenyl_diphosphate_C25H41O7P2" fbc:charge="-3" />
      <species boundaryCondition="false" compartment="Mitochondria" constant="false" hasOnlySubstanceUnits="false" id="M_pendp_m" name="M_all_trans_Pentaprenyl_diphosphate_C25H41O7P2" fbc:charge="-3" />
      <species boundaryCondition="false" compartment="Cytosol" constant="false" hasOnlySubstanceUnits="false" id="M_pep_c" name="M_Phosphoenolpyruvate_C3H2O6P" fbc:charge="-3" />
      <species boundaryCondition="false" compartment="Mitochondria" constant="false" hasOnlySubstanceUnits="false" id="M_pep_m" name="M_Phosphoenolpyruvate_C3H2O6P" fbc:charge="-3" />
      <species boundaryCondition="false" compartment="Cytosol" constant="false" hasOnlySubstanceUnits="false" id="M_pepd_c" name="M_peptide_C2H4NO2RC2H2NOR" fbc:charge="0" />
      <species boundaryCondition="false" compartment="Extra_organism" constant="false" hasOnlySubstanceUnits="false" id="M_pepd_e" name="M_peptide_C2H4NO2RC2H2NOR" fbc:charge="0" />
      <species boundaryCondition="false" compartment="Mitochondria" constant="false" hasOnlySubstanceUnits="false" id="M_pg_SC_m" name="M_Phosphatidylglycerol__yeast_specific_C3840H7244O1000P100" fbc:charge="-100" />
      <species boundaryCondition="false" compartment="Mitochondria" constant="false" hasOnlySubstanceUnits="false" id="M_pgp_SC_m" name="M_Phosphatidylglycerophosphate__yeast_specific_C3840H7144O1300P200" fbc:charge="-300" />
      <species boundaryCondition="false" compartment="Cytosol" constant="false" hasOnlySubstanceUnits="false" id="M_phe_L_c" name="M_L_Phenylalanine_C9H11NO2" fbc:charge="0" />
      <species boundaryCondition="false" compartment="Extra_organism" constant="false" hasOnlySubstanceUnits="false" id="M_phe_L_e" name="M_L_Phenylalanine_C9H11NO2" fbc:charge="0" />
      <species boundaryCondition="false" compartment="Mitochondria" constant="false" hasOnlySubstanceUnits="false" id="M_phe_L_m" name="M_L_Phenylalanine_C9H11NO2" fbc:charge="0" />
      <species boundaryCondition="false" compartment="Cytosol" constant="false" hasOnlySubstanceUnits="false" id="M_pheac_c" name="M_Phenethyl_acetate_C10H12O2" fbc:charge="0" />
      <species boundaryCondition="false" compartment="Extra_organism" constant="false" hasOnlySubstanceUnits="false" id="M_pheac_e" name="M_Phenethyl_acetate_C10H12O2" fbc:charge="0" />
      <species boundaryCondition="false" compartment="Mitochondria" constant="false" hasOnlySubstanceUnits="false" id="M_pheme_m" name="M_Protoheme_C34H30FeN4O4" fbc:charge="-2" />
      <species boundaryCondition="false" compartment="Cytosol" constant="false" hasOnlySubstanceUnits="false" id="M_phetrna_c" name="M_L_Phenylalanyl_tRNA_Phe__C9H10NOR" fbc:charge="1" />
      <species boundaryCondition="false" compartment="Mitochondria" constant="false" hasOnlySubstanceUnits="false" id="M_phetrna_m" name="M_L_Phenylalanyl_tRNA_Phe__C9H10NOR" fbc:charge="1" />
      <species boundaryCondition="false" compartment="Cytosol" constant="false" hasOnlySubstanceUnits="false" id="M_phom_c" name="M_O_Phospho_L_homoserine_C4H8NO6P" fbc:charge="-2" />
      <species boundaryCondition="false" compartment="Cytosol" constant="false" hasOnlySubstanceUnits="false" id="M_phpyr_c" name="M_Phenylpyruvate_C9H7O3" fbc:charge="-1" />
      <species boundaryCondition="false" compartment="Cytosol" constant="false" hasOnlySubstanceUnits="false" id="M_phthr_c" name="M_O_Phospho_4_hydroxy_L_threonine_C4H8NO7P" fbc:charge="-2" />
      <species boundaryCondition="false" compartment="Cytosol" constant="false" hasOnlySubstanceUnits="false" id="M_pi_c" name="M_Phosphate_HO4P" fbc:charge="-2" />
      <species boundaryCondition="false" compartment="Extra_organism" constant="false" hasOnlySubstanceUnits="false" id="M_pi_e" name="M_Phosphate_HO4P" fbc:charge="-2" />
      <species boundaryCondition="false" compartment="Golgi_Apparatus" constant="false" hasOnlySubstanceUnits="false" id="M_pi_g" name="M_Phosphate_HO4P" fbc:charge="-2" />
      <species boundaryCondition="false" compartment="Mitochondria" constant="false" hasOnlySubstanceUnits="false" id="M_pi_m" name="M_Phosphate_HO4P" fbc:charge="-2" />
      <species boundaryCondition="false" compartment="Nucleus" constant="false" hasOnlySubstanceUnits="false" id="M_pi_n" name="M_Phosphate_HO4P" fbc:charge="-2" />
      <species boundaryCondition="false" compartment="Endoplasmic_Reticulum" constant="false" hasOnlySubstanceUnits="false" id="M_pi_r" name="M_Phosphate_HO4P" fbc:charge="-2" />
      <species boundaryCondition="false" compartment="Vacuole" constant="false" hasOnlySubstanceUnits="false" id="M_pi_v" name="M_Phosphate_HO4P" fbc:charge="-2" />
      <species boundaryCondition="false" compartment="Peroxisome" constant="false" hasOnlySubstanceUnits="false" id="M_pi_x" name="M_Phosphate_HO4P" fbc:charge="-2" />
      <species boundaryCondition="false" compartment="Cytosol" constant="false" hasOnlySubstanceUnits="false" id="M_pmtcoa_c" name="M_Palmitoyl_CoA__n_C160CoA__C37H62N7O17P3S" fbc:charge="-4" />
      <species boundaryCondition="false" compartment="Peroxisome" constant="false" hasOnlySubstanceUnits="false" id="M_pmtcoa_x" name="M_Palmitoyl_CoA__n_C160CoA__C37H62N7O17P3S" fbc:charge="-4" />
      <species boundaryCondition="false" compartment="Cytosol" constant="false" hasOnlySubstanceUnits="false" id="M_pnto_R_c" name="M__R__Pantothenate_C9H16NO5" fbc:charge="-1" />
      <species boundaryCondition="false" compartment="Extra_organism" constant="false" hasOnlySubstanceUnits="false" id="M_pnto_R_e" name="M__R__Pantothenate_C9H16NO5" fbc:charge="-1" />
      <species boundaryCondition="false" compartment="Cytosol" constant="false" hasOnlySubstanceUnits="false" id="M_ppbng_c" name="M_Porphobilinogen_C10H13N2O4" fbc:charge="-1" />
      <species boundaryCondition="false" compartment="Mitochondria" constant="false" hasOnlySubstanceUnits="false" id="M_ppcoa_m" name="M_Propanoyl_CoA_C24H36N7O17P3S" fbc:charge="-4" />
      <species boundaryCondition="false" compartment="Cytosol" constant="false" hasOnlySubstanceUnits="false" id="M_pphn_c" name="M_Prephenate_C10H8O6" fbc:charge="-2" />
      <species boundaryCondition="false" compartment="Cytosol" constant="false" hasOnlySubstanceUnits="false" id="M_ppi_c" name="M_Diphosphate_HO7P2" fbc:charge="-3" />
      <species boundaryCondition="false" compartment="Mitochondria" constant="false" hasOnlySubstanceUnits="false" id="M_ppi_m" name="M_Diphosphate_HO7P2" fbc:charge="-3" />
      <species boundaryCondition="false" compartment="Nucleus" constant="false" hasOnlySubstanceUnits="false" id="M_ppi_n" name="M_Diphosphate_HO7P2" fbc:charge="-3" />
      <species boundaryCondition="false" compartment="Peroxisome" constant="false" hasOnlySubstanceUnits="false" id="M_ppi_x" name="M_Diphosphate_HO7P2" fbc:charge="-3" />
      <species boundaryCondition="false" compartment="Cytosol" constant="false" hasOnlySubstanceUnits="false" id="M_ppmi12346p_c" name="M_5_Diphosphoinositol_pentakisphosphate_C6H6O27P7" fbc:charge="-13" />
      <species boundaryCondition="false" compartment="Cytosol" constant="false" hasOnlySubstanceUnits="false" id="M_ppmi1346p_c" name="M_Diphosphoinositol_tetrakisphosphate_C6H7O24P6" fbc:charge="-11" />
      <species boundaryCondition="false" compartment="Mitochondria" constant="false" hasOnlySubstanceUnits="false" id="M_ppp9_m" name="M_Protoporphyrin_C34H32N4O4" fbc:charge="-2" />
      <species boundaryCondition="false" compartment="Cytosol" constant="false" hasOnlySubstanceUnits="false" id="M_pppg9_c" name="M_Protoporphyrinogen_IX_C34H38N4O4" fbc:charge="-2" />
      <species boundaryCondition="false" compartment="Mitochondria" constant="false" hasOnlySubstanceUnits="false" id="M_pppg9_m" name="M_Protoporphyrinogen_IX_C34H38N4O4" fbc:charge="-2" />
      <species boundaryCondition="false" compartment="Cytosol" constant="false" hasOnlySubstanceUnits="false" id="M_pram_c" name="M_5_Phospho_beta_D_ribosylamine_C5H11NO7P" fbc:charge="-1" />
      <species boundaryCondition="false" compartment="Cytosol" constant="false" hasOnlySubstanceUnits="false" id="M_pran_c" name="M_N__5_Phospho_D_ribosyl_anthranilate_C12H13NO9P" fbc:charge="-3" />
      <species boundaryCondition="false" compartment="Cytosol" constant="false" hasOnlySubstanceUnits="false" id="M_prbamp_c" name="M_1__5_Phosphoribosyl__AMP_C15H19N5O14P2" fbc:charge="-4" />
      <species boundaryCondition="false" compartment="Cytosol" constant="false" hasOnlySubstanceUnits="false" id="M_prbatp_c" name="M_1__5_Phosphoribosyl__ATP_C15H19N5O20P4" fbc:charge="-6" />
      <species boundaryCondition="false" compartment="Cytosol" constant="false" hasOnlySubstanceUnits="false" id="M_prfp_c" name="M_1__5_Phosphoribosyl__5__5_phosphoribosylamino_methylideneaminoimidazole_4_carboxamide_C15H21N5O15P2" fbc:charge="-4" />
      <species boundaryCondition="false" compartment="Cytosol" constant="false" hasOnlySubstanceUnits="false" id="M_prlp_c" name="M_5__5_phospho_1_deoxyribulos_1_ylamino_methylideneamino_1__5_phosphoribosyl_imidazole_4_carboxamide_C15H21N5O15P2" fbc:charge="-4" />
      <species boundaryCondition="false" compartment="Cytosol" constant="false" hasOnlySubstanceUnits="false" id="M_pro_L_c" name="M_L_Proline_C5H9NO2" fbc:charge="0" />
      <species boundaryCondition="false" compartment="Extra_organism" constant="false" hasOnlySubstanceUnits="false" id="M_pro_L_e" name="M_L_Proline_C5H9NO2" fbc:charge="0" />
      <species boundaryCondition="false" compartment="Mitochondria" constant="false" hasOnlySubstanceUnits="false" id="M_pro_L_m" name="M_L_Proline_C5H9NO2" fbc:charge="0" />
      <species boundaryCondition="false" compartment="Cytosol" constant="false" hasOnlySubstanceUnits="false" id="M_protrna_c" name="M_L_Prolyl_tRNA_Pro__C5H8NOR" fbc:charge="1" />
      <species boundaryCondition="false" compartment="Cytosol" constant="false" hasOnlySubstanceUnits="false" id="M_prpp_c" name="M_5_Phospho_alpha_D_ribose_1_diphosphate_C5H8O14P3" fbc:charge="-5" />
      <species boundaryCondition="false" compartment="Mitochondria" constant="false" hasOnlySubstanceUnits="false" id="M_prpp_m" name="M_5_Phospho_alpha_D_ribose_1_diphosphate_C5H8O14P3" fbc:charge="-5" />
      <species boundaryCondition="false" compartment="Cytosol" constant="false" hasOnlySubstanceUnits="false" id="M_ps_SC_c" name="M_phosphatidylserine__yeast_specific_C3840H7144N100O1000P100" fbc:charge="-100" />
      <species boundaryCondition="false" compartment="Golgi_Apparatus" constant="false" hasOnlySubstanceUnits="false" id="M_ps_SC_g" name="M_phosphatidylserine__yeast_specific_C3840H7144N100O1000P100" fbc:charge="-100" />
      <species boundaryCondition="false" compartment="Mitochondria" constant="false" hasOnlySubstanceUnits="false" id="M_ps_SC_m" name="M_phosphatidylserine__yeast_specific_C3840H7144N100O1000P100" fbc:charge="-100" />
      <species boundaryCondition="false" compartment="Vacuole" constant="false" hasOnlySubstanceUnits="false" id="M_ps_SC_v" name="M_phosphatidylserine__yeast_specific_C3840H7144N100O1000P100" fbc:charge="-100" />
      <species boundaryCondition="false" compartment="Cytosol" constant="false" hasOnlySubstanceUnits="false" id="M_psd5p_c" name="M_Pseudouridine_5__phosphate_C9H11N2O9P" fbc:charge="-2" />
      <species boundaryCondition="false" compartment="Cytosol" constant="false" hasOnlySubstanceUnits="false" id="M_pser_L_c" name="M_O_Phospho_L_serine_C3H6NO6P" fbc:charge="-2" />
      <species boundaryCondition="false" compartment="Cytosol" constant="false" hasOnlySubstanceUnits="false" id="M_psph1p_c" name="M_Phytosphingosine_1_phosphate_C18H39NO6P" fbc:charge="-1" />
      <species boundaryCondition="false" compartment="Endoplasmic_Reticulum" constant="false" hasOnlySubstanceUnits="false" id="M_psph1p_r" name="M_Phytosphingosine_1_phosphate_C18H39NO6P" fbc:charge="-1" />
      <species boundaryCondition="false" compartment="Cytosol" constant="false" hasOnlySubstanceUnits="false" id="M_psphings_c" name="M_Phytosphingosine_C18H40NO3" fbc:charge="1" />
      <species boundaryCondition="false" compartment="Endoplasmic_Reticulum" constant="false" hasOnlySubstanceUnits="false" id="M_psphings_r" name="M_Phytosphingosine_C18H40NO3" fbc:charge="1" />
      <species boundaryCondition="false" compartment="Cytosol" constant="false" hasOnlySubstanceUnits="false" id="M_ptd134bp_SC_c" name="M_phosphatidyl_1D_myo_inositol_3_4_bisphosphate__yeast_specific_C4140H7444O1900P300" fbc:charge="-500" />
      <species boundaryCondition="false" compartment="Cytosol" constant="false" hasOnlySubstanceUnits="false" id="M_ptd135bp_SC_c" name="M_1_Phosphatidyl_D_myo_inositol_3_5_bisphosphate__yeast_specific_C4140H7444O1900P300" fbc:charge="-500" />
      <species boundaryCondition="false" compartment="Cytosol" constant="false" hasOnlySubstanceUnits="false" id="M_ptd145bp_SC_c" name="M_1_Phosphatidyl_D_myo_inositol_4_5_bisphosphate__yeast_specific_C4140H7444O1900P300" fbc:charge="-500" />
      <species boundaryCondition="false" compartment="Cytosol" constant="false" hasOnlySubstanceUnits="false" id="M_ptd1ino_SC_c" name="M_phosphatidyl_1D_myo_inositol__yeast_specific_C4140H7644O1300P100" fbc:charge="-100" />
      <species boundaryCondition="false" compartment="Extra_organism" constant="false" hasOnlySubstanceUnits="false" id="M_ptd1ino_SC_e" name="M_phosphatidyl_1D_myo_inositol__yeast_specific_C4140H7644O1300P100" fbc:charge="-100" />
      <species boundaryCondition="false" compartment="Nucleus" constant="false" hasOnlySubstanceUnits="false" id="M_ptd1ino_SC_n" name="M_phosphatidyl_1D_myo_inositol__yeast_specific_C4140H7644O1300P100" fbc:charge="-100" />
      <species boundaryCondition="false" compartment="Cytosol" constant="false" hasOnlySubstanceUnits="false" id="M_ptd2meeta_SC_c" name="M_Phosphatidyl_N_dimethylethanolamine_C3940H7644N100O800P100" fbc:charge="0" />
      <species boundaryCondition="false" compartment="Cytosol" constant="false" hasOnlySubstanceUnits="false" id="M_ptd3ino_SC_c" name="M_phosphatidyl_1D_myo_3_inositol__yeast_specific_C4140H7544O1600P200" fbc:charge="-300" />
      <species boundaryCondition="false" compartment="Cytosol" constant="false" hasOnlySubstanceUnits="false" id="M_ptd4ino_SC_c" name="M_phosphatidyl_1D_myo_4_inositol__yeast_specific_C4140H7544O1600P200" fbc:charge="-300" />
      <species boundaryCondition="false" compartment="Nucleus" constant="false" hasOnlySubstanceUnits="false" id="M_ptd4ino_SC_n" name="M_phosphatidyl_1D_myo_4_inositol__yeast_specific_C4140H7544O1600P200" fbc:charge="-300" />
      <species boundaryCondition="false" compartment="Cytosol" constant="false" hasOnlySubstanceUnits="false" id="M_ptdmeeta_SC_c" name="M_Phosphatidyl_N_methylethanolamine__yeast_specific_C3840H7444N100O800P100" fbc:charge="0" />
      <species boundaryCondition="false" compartment="Cytosol" constant="false" hasOnlySubstanceUnits="false" id="M_ptrc_c" name="M_Putrescine_C4H14N2" fbc:charge="2" />
      <species boundaryCondition="false" compartment="Extra_organism" constant="false" hasOnlySubstanceUnits="false" id="M_ptrc_e" name="M_Putrescine_C4H14N2" fbc:charge="2" />
      <species boundaryCondition="false" compartment="Cytosol" constant="false" hasOnlySubstanceUnits="false" id="M_pyam5p_c" name="M_Pyridoxamine_5__phosphate_C8H12N2O5P" fbc:charge="-1" />
      <species boundaryCondition="false" compartment="Cytosol" constant="false" hasOnlySubstanceUnits="false" id="M_pydam_c" name="M_Pyridoxamine_C8H13N2O2" fbc:charge="1" />
      <species boundaryCondition="false" compartment="Cytosol" constant="false" hasOnlySubstanceUnits="false" id="M_pydx5p_c" name="M_Pyridoxal_5__phosphate_C8H8NO6P" fbc:charge="-2" />
      <species boundaryCondition="false" compartment="Cytosol" constant="false" hasOnlySubstanceUnits="false" id="M_pydx_c" name="M_Pyridoxal_C8H9NO3" fbc:charge="0" />
      <species boundaryCondition="false" compartment="Cytosol" constant="false" hasOnlySubstanceUnits="false" id="M_pydxn_c" name="M_Pyridoxine_C8H11NO3" fbc:charge="0" />
      <species boundaryCondition="false" compartment="Cytosol" constant="false" hasOnlySubstanceUnits="false" id="M_pyr_c" name="M_Pyruvate_C3H3O3" fbc:charge="-1" />
      <species boundaryCondition="false" compartment="Extra_organism" constant="false" hasOnlySubstanceUnits="false" id="M_pyr_e" name="M_Pyruvate_C3H3O3" fbc:charge="-1" />
      <species boundaryCondition="false" compartment="Mitochondria" constant="false" hasOnlySubstanceUnits="false" id="M_pyr_m" name="M_Pyruvate_C3H3O3" fbc:charge="-1" />
      <species boundaryCondition="false" compartment="Peroxisome" constant="false" hasOnlySubstanceUnits="false" id="M_pyr_x" name="M_Pyruvate_C3H3O3" fbc:charge="-1" />
      <species boundaryCondition="false" compartment="Mitochondria" constant="false" hasOnlySubstanceUnits="false" id="M_q6_m" name="M_Ubiquinone_6_C39H58O4" fbc:charge="0" />
      <species boundaryCondition="false" compartment="Mitochondria" constant="false" hasOnlySubstanceUnits="false" id="M_q6h2_m" name="M_Ubiquinol_6_C39H60O4" fbc:charge="0" />
      <species boundaryCondition="false" compartment="Cytosol" constant="false" hasOnlySubstanceUnits="false" id="M_quln_c" name="M_Quinolinate_C7H3NO4" fbc:charge="-2" />
      <species boundaryCondition="false" compartment="Mitochondria" constant="false" hasOnlySubstanceUnits="false" id="M_quln_m" name="M_Quinolinate_C7H3NO4" fbc:charge="-2" />
      <species boundaryCondition="false" compartment="Cytosol" constant="false" hasOnlySubstanceUnits="false" id="M_r1p_c" name="M_alpha_D_Ribose_1_phosphate_C5H9O8P" fbc:charge="-2" />
      <species boundaryCondition="false" compartment="Mitochondria" constant="false" hasOnlySubstanceUnits="false" id="M_r1p_m" name="M_alpha_D_Ribose_1_phosphate_C5H9O8P" fbc:charge="-2" />
      <species boundaryCondition="false" compartment="Cytosol" constant="false" hasOnlySubstanceUnits="false" id="M_r5p_c" name="M_alpha_D_Ribose_5_phosphate_C5H9O8P" fbc:charge="-2" />
      <species boundaryCondition="false" compartment="Cytosol" constant="false" hasOnlySubstanceUnits="false" id="M_raffin_c" name="M_Raffinose_C18H32O16" fbc:charge="0" />
      <species boundaryCondition="false" compartment="Cytosol" constant="false" hasOnlySubstanceUnits="false" id="M_rib_D_c" name="M_D_Ribose_C5H10O5" fbc:charge="0" />
      <species boundaryCondition="false" compartment="Extra_organism" constant="false" hasOnlySubstanceUnits="false" id="M_rib_D_e" name="M_D_Ribose_C5H10O5" fbc:charge="0" />
      <species boundaryCondition="false" compartment="Cytosol" constant="false" hasOnlySubstanceUnits="false" id="M_ribflv_c" name="M_Riboflavin_C17H20N4O6" fbc:charge="0" />
      <species boundaryCondition="false" compartment="Extra_organism" constant="false" hasOnlySubstanceUnits="false" id="M_ribflv_e" name="M_Riboflavin_C17H20N4O6" fbc:charge="0" />
      <species boundaryCondition="false" compartment="Mitochondria" constant="false" hasOnlySubstanceUnits="false" id="M_ribflv_m" name="M_Riboflavin_C17H20N4O6" fbc:charge="0" />
      <species boundaryCondition="false" compartment="Cytosol" constant="false" hasOnlySubstanceUnits="false" id="M_rnam_c" name="M_N_Ribosylnicotinamide_C11H15N2O5" fbc:charge="1" />
      <species boundaryCondition="false" compartment="Cytosol" constant="false" hasOnlySubstanceUnits="false" id="M_ru5p_D_c" name="M_D_Ribulose_5_phosphate_C5H9O8P" fbc:charge="-2" />
      <species boundaryCondition="false" compartment="Cytosol" constant="false" hasOnlySubstanceUnits="false" id="M_s17bp_c" name="M_Sedoheptulose_1_7_bisphosphate_C7H12O13P2" fbc:charge="-4" />
      <species boundaryCondition="false" compartment="Cytosol" constant="false" hasOnlySubstanceUnits="false" id="M_s7p_c" name="M_Sedoheptulose_7_phosphate_C7H13O10P" fbc:charge="-2" />
      <species boundaryCondition="false" compartment="Cytosol" constant="false" hasOnlySubstanceUnits="false" id="M_s_c" name="M_Sulfur_S" fbc:charge="0" />
      <species boundaryCondition="false" compartment="Cytosol" constant="false" hasOnlySubstanceUnits="false" id="M_saccrp_L_c" name="M_L_Saccharopine_C11H19N2O6" fbc:charge="-1" />
      <species boundaryCondition="false" compartment="Cytosol" constant="false" hasOnlySubstanceUnits="false" id="M_sbt_D_c" name="M_D_Sorbitol_C6H14O6" fbc:charge="0" />
      <species boundaryCondition="false" compartment="Extra_organism" constant="false" hasOnlySubstanceUnits="false" id="M_sbt_D_e" name="M_D_Sorbitol_C6H14O6" fbc:charge="0" />
      <species boundaryCondition="false" compartment="Cytosol" constant="false" hasOnlySubstanceUnits="false" id="M_sbt_L_c" name="M_L_Sorbitol_C6H14O6" fbc:charge="0" />
      <species boundaryCondition="false" compartment="Extra_organism" constant="false" hasOnlySubstanceUnits="false" id="M_sbt_L_e" name="M_L_Sorbitol_C6H14O6" fbc:charge="0" />
      <species boundaryCondition="false" compartment="Cytosol" constant="false" hasOnlySubstanceUnits="false" id="M_scl_c" name="M_sirohydrochlorin_C42H39N4O16" fbc:charge="-7" />
      <species boundaryCondition="false" compartment="Mitochondria" constant="false" hasOnlySubstanceUnits="false" id="M_sdhlam_m" name="M_S_Succinyldihydrolipoamide_C12H20NO4S2" fbc:charge="-1" />
      <species boundaryCondition="false" compartment="Cytosol" constant="false" hasOnlySubstanceUnits="false" id="M_ser_L_c" name="M_L_Serine_C3H7NO3" fbc:charge="0" />
      <species boundaryCondition="false" compartment="Extra_organism" constant="false" hasOnlySubstanceUnits="false" id="M_ser_L_e" name="M_L_Serine_C3H7NO3" fbc:charge="0" />
      <species boundaryCondition="false" compartment="Mitochondria" constant="false" hasOnlySubstanceUnits="false" id="M_ser_L_m" name="M_L_Serine_C3H7NO3" fbc:charge="0" />
      <species boundaryCondition="false" compartment="Cytosol" constant="false" hasOnlySubstanceUnits="false" id="M_sertrna_c" name="M_L_Seryl_tRNA_Ser__C3H6NO2R" fbc:charge="1" />
      <species boundaryCondition="false" compartment="Cytosol" constant="false" hasOnlySubstanceUnits="false" id="M_sheme_c" name="M_Siroheme_C42H36FeN4O16" fbc:charge="-8" />
      <species boundaryCondition="false" compartment="Cytosol" constant="false" hasOnlySubstanceUnits="false" id="M_skm5p_c" name="M_Shikimate_5_phosphate_C7H8O8P" fbc:charge="-3" />
      <species boundaryCondition="false" compartment="Cytosol" constant="false" hasOnlySubstanceUnits="false" id="M_skm_c" name="M_Shikimate_C7H9O5" fbc:charge="-1" />
      <species boundaryCondition="false" compartment="Cytosol" constant="false" hasOnlySubstanceUnits="false" id="M_so3_c" name="M_Sulfite_O3S" fbc:charge="-2" />
      <species boundaryCondition="false" compartment="Extra_organism" constant="false" hasOnlySubstanceUnits="false" id="M_so3_e" name="M_Sulfite_O3S" fbc:charge="-2" />
      <species boundaryCondition="false" compartment="Cytosol" constant="false" hasOnlySubstanceUnits="false" id="M_so4_c" name="M_Sulfate_O4S" fbc:charge="-2" />
      <species boundaryCondition="false" compartment="Extra_organism" constant="false" hasOnlySubstanceUnits="false" id="M_so4_e" name="M_Sulfate_O4S" fbc:charge="-2" />
      <species boundaryCondition="false" compartment="Cytosol" constant="false" hasOnlySubstanceUnits="false" id="M_sph1p_c" name="M_Sphinganine_1_phosphate_C18H39NO5P" fbc:charge="-1" />
      <species boundaryCondition="false" compartment="Endoplasmic_Reticulum" constant="false" hasOnlySubstanceUnits="false" id="M_sph1p_r" name="M_Sphinganine_1_phosphate_C18H39NO5P" fbc:charge="-1" />
      <species boundaryCondition="false" compartment="Cytosol" constant="false" hasOnlySubstanceUnits="false" id="M_sphgn_c" name="M_Sphinganine_C18H40NO2" fbc:charge="1" />
      <species boundaryCondition="false" compartment="Endoplasmic_Reticulum" constant="false" hasOnlySubstanceUnits="false" id="M_sphgn_r" name="M_Sphinganine_C18H40NO2" fbc:charge="1" />
      <species boundaryCondition="false" compartment="Cytosol" constant="false" hasOnlySubstanceUnits="false" id="M_spmd_c" name="M_Spermidine_C7H22N3" fbc:charge="3" />
      <species boundaryCondition="false" compartment="Extra_organism" constant="false" hasOnlySubstanceUnits="false" id="M_spmd_e" name="M_Spermidine_C7H22N3" fbc:charge="3" />
      <species boundaryCondition="false" compartment="Cytosol" constant="false" hasOnlySubstanceUnits="false" id="M_sprm_c" name="M_Spermine_C10H30N4" fbc:charge="4" />
      <species boundaryCondition="false" compartment="Extra_organism" constant="false" hasOnlySubstanceUnits="false" id="M_sprm_e" name="M_Spermine_C10H30N4" fbc:charge="4" />
      <species boundaryCondition="false" compartment="Cytosol" constant="false" hasOnlySubstanceUnits="false" id="M_sql_c" name="M_Squalene_C30H50" fbc:charge="0" />
      <species boundaryCondition="false" compartment="Endoplasmic_Reticulum" constant="false" hasOnlySubstanceUnits="false" id="M_sql_r" name="M_Squalene_C30H50" fbc:charge="0" />
      <species boundaryCondition="false" compartment="Cytosol" constant="false" hasOnlySubstanceUnits="false" id="M_srb_L_c" name="M_L_Sorbose_C6H12O6" fbc:charge="0" />
      <species boundaryCondition="false" compartment="Extra_organism" constant="false" hasOnlySubstanceUnits="false" id="M_srb_L_e" name="M_L_Sorbose_C6H12O6" fbc:charge="0" />
      <species boundaryCondition="false" compartment="Cytosol" constant="false" hasOnlySubstanceUnits="false" id="M_stcoa_c" name="M_Stearoyl_CoA__n_C180CoA__C39H66N7O17P3S" fbc:charge="-4" />
      <species boundaryCondition="false" compartment="Peroxisome" constant="false" hasOnlySubstanceUnits="false" id="M_stcoa_x" name="M_Stearoyl_CoA__n_C180CoA__C39H66N7O17P3S" fbc:charge="-4" />
      <species boundaryCondition="false" compartment="Cytosol" constant="false" hasOnlySubstanceUnits="false" id="M_succ_c" name="M_Succinate_C4H4O4" fbc:charge="-2" />
      <species boundaryCondition="false" compartment="Extra_organism" constant="false" hasOnlySubstanceUnits="false" id="M_succ_e" name="M_Succinate_C4H4O4" fbc:charge="-2" />
      <species boundaryCondition="false" compartment="Mitochondria" constant="false" hasOnlySubstanceUnits="false" id="M_succ_m" name="M_Succinate_C4H4O4" fbc:charge="-2" />
      <species boundaryCondition="false" compartment="Mitochondria" constant="false" hasOnlySubstanceUnits="false" id="M_succoa_m" name="M_Succinyl_CoA_C25H35N7O19P3S" fbc:charge="-5" />
      <species boundaryCondition="false" compartment="Cytosol" constant="false" hasOnlySubstanceUnits="false" id="M_suchms_c" name="M_O_Succinyl_L_homoserine_C8H12NO6" fbc:charge="-1" />
      <species boundaryCondition="false" compartment="Cytosol" constant="false" hasOnlySubstanceUnits="false" id="M_sucr_c" name="M_Sucrose_C12H22O11" fbc:charge="0" />
      <species boundaryCondition="false" compartment="Extra_organism" constant="false" hasOnlySubstanceUnits="false" id="M_sucr_e" name="M_Sucrose_C12H22O11" fbc:charge="0" />
      <species boundaryCondition="false" compartment="Cytosol" constant="false" hasOnlySubstanceUnits="false" id="M_sucsal_c" name="M_Succinic_semialdehyde_C4H5O3" fbc:charge="-1" />
      <species boundaryCondition="false" compartment="Cytosol" constant="false" hasOnlySubstanceUnits="false" id="M_tag6p_D_c" name="M_D_Tagatose_6_phosphate_C6H11O9P" fbc:charge="-2" />
      <species boundaryCondition="false" compartment="Cytosol" constant="false" hasOnlySubstanceUnits="false" id="M_tagdp_D_c" name="M_D_Tagatose_1_6_biphosphate_C6H10O12P2" fbc:charge="-4" />
      <species boundaryCondition="false" compartment="Cytosol" constant="false" hasOnlySubstanceUnits="false" id="M_taur_c" name="M_Taurine_C2H7NO3S" fbc:charge="0" />
      <species boundaryCondition="false" compartment="Extra_organism" constant="false" hasOnlySubstanceUnits="false" id="M_taur_e" name="M_Taurine_C2H7NO3S" fbc:charge="0" />
      <species boundaryCondition="false" compartment="Cytosol" constant="false" hasOnlySubstanceUnits="false" id="M_tchola_c" name="M_taurocholic_acid_C26H45NO7S" fbc:charge="0" />
      <species boundaryCondition="false" compartment="Vacuole" constant="false" hasOnlySubstanceUnits="false" id="M_tchola_v" name="M_taurocholic_acid_C26H45NO7S" fbc:charge="0" />
      <species boundaryCondition="false" compartment="Peroxisome" constant="false" hasOnlySubstanceUnits="false" id="M_td2coa_x" name="M_trans_Tetradec_2_enoyl_CoA_C35H56N7O17P3S" fbc:charge="-4" />
      <species boundaryCondition="false" compartment="Cytosol" constant="false" hasOnlySubstanceUnits="false" id="M_tdcoa_c" name="M_Tetradecanoyl_CoA__n_C140CoA__C35H58N7O17P3S" fbc:charge="-4" />
      <species boundaryCondition="false" compartment="Peroxisome" constant="false" hasOnlySubstanceUnits="false" id="M_tdcoa_x" name="M_Tetradecanoyl_CoA__n_C140CoA__C35H58N7O17P3S" fbc:charge="-4" />
      <species boundaryCondition="false" compartment="Cytosol" constant="false" hasOnlySubstanceUnits="false" id="M_tdeACP_c" name="M_cis_tetradec_7_enoyl_acyl_carrier_protein__n_C141__C25H45N2O8PRS" fbc:charge="-1" />
      <species boundaryCondition="false" compartment="Mitochondria" constant="false" hasOnlySubstanceUnits="false" id="M_tdeACP_m" name="M_cis_tetradec_7_enoyl_acyl_carrier_protein__n_C141__C25H45N2O8PRS" fbc:charge="-1" />
      <species boundaryCondition="false" compartment="Cytosol" constant="false" hasOnlySubstanceUnits="false" id="M_tdecoa_c" name="M_Tetradecenoyl_CoA__n_C141CoA__C35H56N7O17P3S" fbc:charge="-4" />
      <species boundaryCondition="false" compartment="Peroxisome" constant="false" hasOnlySubstanceUnits="false" id="M_tdecoa_x" name="M_Tetradecenoyl_CoA__n_C141CoA__C35H56N7O17P3S" fbc:charge="-4" />
      <species boundaryCondition="false" compartment="Cytosol" constant="false" hasOnlySubstanceUnits="false" id="M_tglp_c" name="M_N_Tetradecanoylglycylpeptide_C18H32N2O4R" fbc:charge="0" />
      <species boundaryCondition="false" compartment="Cytosol" constant="false" hasOnlySubstanceUnits="false" id="M_thf_c" name="M_5_6_7_8_Tetrahydrofolate_C19H21N7O6" fbc:charge="-2" />
      <species boundaryCondition="false" compartment="Mitochondria" constant="false" hasOnlySubstanceUnits="false" id="M_thf_m" name="M_5_6_7_8_Tetrahydrofolate_C19H21N7O6" fbc:charge="-2" />
      <species boundaryCondition="false" compartment="Cytosol" constant="false" hasOnlySubstanceUnits="false" id="M_thfglu_c" name="M_Tetrahydrofolyl_Glu_2__C24H27N8O9" fbc:charge="-3" />
      <species boundaryCondition="false" compartment="Cytosol" constant="false" hasOnlySubstanceUnits="false" id="M_thm_c" name="M_Thiamin_C12H17N4OS" fbc:charge="1" />
      <species boundaryCondition="false" compartment="Extra_organism" constant="false" hasOnlySubstanceUnits="false" id="M_thm_e" name="M_Thiamin_C12H17N4OS" fbc:charge="1" />
      <species boundaryCondition="false" compartment="Cytosol" constant="false" hasOnlySubstanceUnits="false" id="M_thmmp_c" name="M_Thiamin_monophosphate_C12H16N4O4PS" fbc:charge="-1" />
      <species boundaryCondition="false" compartment="Extra_organism" constant="false" hasOnlySubstanceUnits="false" id="M_thmmp_e" name="M_Thiamin_monophosphate_C12H16N4O4PS" fbc:charge="-1" />
      <species boundaryCondition="false" compartment="Cytosol" constant="false" hasOnlySubstanceUnits="false" id="M_thmpp_c" name="M_Thiamine_diphosphate_C12H16N4O7P2S" fbc:charge="-2" />
      <species boundaryCondition="false" compartment="Extra_organism" constant="false" hasOnlySubstanceUnits="false" id="M_thmpp_e" name="M_Thiamine_diphosphate_C12H16N4O7P2S" fbc:charge="-2" />
      <species boundaryCondition="false" compartment="Mitochondria" constant="false" hasOnlySubstanceUnits="false" id="M_thmpp_m" name="M_Thiamine_diphosphate_C12H16N4O7P2S" fbc:charge="-2" />
      <species boundaryCondition="false" compartment="Cytosol" constant="false" hasOnlySubstanceUnits="false" id="M_thmtp_c" name="M_Thiamin_triphosphate_C12H16N4O10P3S" fbc:charge="-3" />
      <species boundaryCondition="false" compartment="Cytosol" constant="false" hasOnlySubstanceUnits="false" id="M_thr_L_c" name="M_L_Threonine_C4H9NO3" fbc:charge="0" />
      <species boundaryCondition="false" compartment="Extra_organism" constant="false" hasOnlySubstanceUnits="false" id="M_thr_L_e" name="M_L_Threonine_C4H9NO3" fbc:charge="0" />
      <species boundaryCondition="false" compartment="Mitochondria" constant="false" hasOnlySubstanceUnits="false" id="M_thr_L_m" name="M_L_Threonine_C4H9NO3" fbc:charge="0" />
      <species boundaryCondition="false" compartment="Cytosol" constant="false" hasOnlySubstanceUnits="false" id="M_thrtrna_c" name="M_L_Threonyl_tRNA_Thr__C4H8NO2R" fbc:charge="1" />
      <species boundaryCondition="false" compartment="Mitochondria" constant="false" hasOnlySubstanceUnits="false" id="M_thrtrna_m" name="M_L_Threonyl_tRNA_Thr__C4H8NO2R" fbc:charge="1" />
      <species boundaryCondition="false" compartment="Cytosol" constant="false" hasOnlySubstanceUnits="false" id="M_thym_c" name="M_Thymine_C5H6N2O2" fbc:charge="0" />
      <species boundaryCondition="false" compartment="Extra_organism" constant="false" hasOnlySubstanceUnits="false" id="M_thym_e" name="M_Thymine_C5H6N2O2" fbc:charge="0" />
      <species boundaryCondition="false" compartment="Cytosol" constant="false" hasOnlySubstanceUnits="false" id="M_thymd_c" name="M_Thymidine_C10H14N2O5" fbc:charge="0" />
      <species boundaryCondition="false" compartment="Extra_organism" constant="false" hasOnlySubstanceUnits="false" id="M_thymd_e" name="M_Thymidine_C10H14N2O5" fbc:charge="0" />
      <species boundaryCondition="false" compartment="Cytosol" constant="false" hasOnlySubstanceUnits="false" id="M_trdox_c" name="M_Oxidized_thioredoxin_X" fbc:charge="0" />
      <species boundaryCondition="false" compartment="Mitochondria" constant="false" hasOnlySubstanceUnits="false" id="M_trdox_m" name="M_Oxidized_thioredoxin_X" fbc:charge="0" />
      <species boundaryCondition="false" compartment="Nucleus" constant="false" hasOnlySubstanceUnits="false" id="M_trdox_n" name="M_Oxidized_thioredoxin_X" fbc:charge="0" />
      <species boundaryCondition="false" compartment="Peroxisome" constant="false" hasOnlySubstanceUnits="false" id="M_trdox_x" name="M_Oxidized_thioredoxin_X" fbc:charge="0" />
      <species boundaryCondition="false" compartment="Cytosol" constant="false" hasOnlySubstanceUnits="false" id="M_trdrd_c" name="M_Reduced_thioredoxin_XH2" fbc:charge="0" />
      <species boundaryCondition="false" compartment="Mitochondria" constant="false" hasOnlySubstanceUnits="false" id="M_trdrd_m" name="M_Reduced_thioredoxin_XH2" fbc:charge="0" />
      <species boundaryCondition="false" compartment="Nucleus" constant="false" hasOnlySubstanceUnits="false" id="M_trdrd_n" name="M_Reduced_thioredoxin_XH2" fbc:charge="0" />
      <species boundaryCondition="false" compartment="Peroxisome" constant="false" hasOnlySubstanceUnits="false" id="M_trdrd_x" name="M_Reduced_thioredoxin_XH2" fbc:charge="0" />
      <species boundaryCondition="false" compartment="Cytosol" constant="false" hasOnlySubstanceUnits="false" id="M_tre6p_c" name="M_alpha_alpha__Trehalose_6_phosphate_C12H21O14P" fbc:charge="-2" />
      <species boundaryCondition="false" compartment="Cytosol" constant="false" hasOnlySubstanceUnits="false" id="M_tre_c" name="M_Trehalose_C12H22O11" fbc:charge="0" />
      <species boundaryCondition="false" compartment="Extra_organism" constant="false" hasOnlySubstanceUnits="false" id="M_tre_e" name="M_Trehalose_C12H22O11" fbc:charge="0" />
      <species boundaryCondition="false" compartment="Vacuole" constant="false" hasOnlySubstanceUnits="false" id="M_tre_v" name="M_Trehalose_C12H22O11" fbc:charge="0" />
      <species boundaryCondition="false" compartment="Cytosol" constant="false" hasOnlySubstanceUnits="false" id="M_triglyc_SC_c" name="M_triglyceride__yeast_specific_C5160H9566O600" fbc:charge="0" />
      <species boundaryCondition="false" compartment="Cytosol" constant="false" hasOnlySubstanceUnits="false" id="M_trnaala_c" name="M_tRNA_Ala__R" fbc:charge="0" />
      <species boundaryCondition="false" compartment="Cytosol" constant="false" hasOnlySubstanceUnits="false" id="M_trnaarg_c" name="M_tRNA_Arg__R" fbc:charge="0" />
      <species boundaryCondition="false" compartment="Mitochondria" constant="false" hasOnlySubstanceUnits="false" id="M_trnaarg_m" name="M_tRNA_Arg__R" fbc:charge="0" />
      <species boundaryCondition="false" compartment="Cytosol" constant="false" hasOnlySubstanceUnits="false" id="M_trnaasn_c" name="M_tRNA_Asn__C10H17O10PR2" fbc:charge="0" />
      <species boundaryCondition="false" compartment="Mitochondria" constant="false" hasOnlySubstanceUnits="false" id="M_trnaasn_m" name="M_tRNA_Asn__C10H17O10PR2" fbc:charge="0" />
      <species boundaryCondition="false" compartment="Cytosol" constant="false" hasOnlySubstanceUnits="false" id="M_trnaasp_c" name="M_tRNA_Asp__R" fbc:charge="0" />
      <species boundaryCondition="false" compartment="Mitochondria" constant="false" hasOnlySubstanceUnits="false" id="M_trnaasp_m" name="M_tRNA_Asp__R" fbc:charge="0" />
      <species boundaryCondition="false" compartment="Cytosol" constant="false" hasOnlySubstanceUnits="false" id="M_trnacys_c" name="M_tRNA_Cys__R" fbc:charge="0" />
      <species boundaryCondition="false" compartment="Cytosol" constant="false" hasOnlySubstanceUnits="false" id="M_trnagln_c" name="M_tRNA_Gln__R" fbc:charge="0" />
      <species boundaryCondition="false" compartment="Cytosol" constant="false" hasOnlySubstanceUnits="false" id="M_trnaglu_c" name="M_tRNA__Glu__R" fbc:charge="0" />
      <species boundaryCondition="false" compartment="Mitochondria" constant="false" hasOnlySubstanceUnits="false" id="M_trnaglu_m" name="M_tRNA__Glu__R" fbc:charge="0" />
      <species boundaryCondition="false" compartment="Cytosol" constant="false" hasOnlySubstanceUnits="false" id="M_trnagly_c" name="M_tRNA_Gly__R" fbc:charge="0" />
      <species boundaryCondition="false" compartment="Cytosol" constant="false" hasOnlySubstanceUnits="false" id="M_trnahis_c" name="M_tRNA_His__R" fbc:charge="0" />
      <species boundaryCondition="false" compartment="Mitochondria" constant="false" hasOnlySubstanceUnits="false" id="M_trnahis_m" name="M_tRNA_His__R" fbc:charge="0" />
      <species boundaryCondition="false" compartment="Cytosol" constant="false" hasOnlySubstanceUnits="false" id="M_trnaile_c" name="M_tRNA_Ile__R" fbc:charge="0" />
      <species boundaryCondition="false" compartment="Mitochondria" constant="false" hasOnlySubstanceUnits="false" id="M_trnaile_m" name="M_tRNA_Ile__R" fbc:charge="0" />
      <species boundaryCondition="false" compartment="Cytosol" constant="false" hasOnlySubstanceUnits="false" id="M_trnaleu_c" name="M_tRNA_Leu__R" fbc:charge="0" />
      <species boundaryCondition="false" compartment="Mitochondria" constant="false" hasOnlySubstanceUnits="false" id="M_trnaleu_m" name="M_tRNA_Leu__R" fbc:charge="0" />
      <species boundaryCondition="false" compartment="Cytosol" constant="false" hasOnlySubstanceUnits="false" id="M_trnalys_c" name="M_tRNA_Lys__R" fbc:charge="0" />
      <species boundaryCondition="false" compartment="Mitochondria" constant="false" hasOnlySubstanceUnits="false" id="M_trnalys_m" name="M_tRNA_Lys__R" fbc:charge="0" />
      <species boundaryCondition="false" compartment="Cytosol" constant="false" hasOnlySubstanceUnits="false" id="M_trnamet_c" name="M_tRNA_Met__R" fbc:charge="0" />
      <species boundaryCondition="false" compartment="Mitochondria" constant="false" hasOnlySubstanceUnits="false" id="M_trnamet_m" name="M_tRNA_Met__R" fbc:charge="0" />
      <species boundaryCondition="false" compartment="Cytosol" constant="false" hasOnlySubstanceUnits="false" id="M_trnaphe_c" name="M_tRNA_Phe__R" fbc:charge="0" />
      <species boundaryCondition="false" compartment="Mitochondria" constant="false" hasOnlySubstanceUnits="false" id="M_trnaphe_m" name="M_tRNA_Phe__R" fbc:charge="0" />
      <species boundaryCondition="false" compartment="Cytosol" constant="false" hasOnlySubstanceUnits="false" id="M_trnapro_c" name="M_tRNA_Pro__R" fbc:charge="0" />
      <species boundaryCondition="false" compartment="Cytosol" constant="false" hasOnlySubstanceUnits="false" id="M_trnaser_c" name="M_tRNA_Ser__R" fbc:charge="0" />
      <species boundaryCondition="false" compartment="Cytosol" constant="false" hasOnlySubstanceUnits="false" id="M_trnathr_c" name="M_tRNA_Thr__R" fbc:charge="0" />
      <species boundaryCondition="false" compartment="Mitochondria" constant="false" hasOnlySubstanceUnits="false" id="M_trnathr_m" name="M_tRNA_Thr__R" fbc:charge="0" />
      <species boundaryCondition="false" compartment="Cytosol" constant="false" hasOnlySubstanceUnits="false" id="M_trnatrp_c" name="M_tRNA_Trp__R" fbc:charge="0" />
      <species boundaryCondition="false" compartment="Mitochondria" constant="false" hasOnlySubstanceUnits="false" id="M_trnatrp_m" name="M_tRNA_Trp__R" fbc:charge="0" />
      <species boundaryCondition="false" compartment="Cytosol" constant="false" hasOnlySubstanceUnits="false" id="M_trnatyr_c" name="M_tRNA_Tyr__R" fbc:charge="0" />
      <species boundaryCondition="false" compartment="Mitochondria" constant="false" hasOnlySubstanceUnits="false" id="M_trnatyr_m" name="M_tRNA_Tyr__R" fbc:charge="0" />
      <species boundaryCondition="false" compartment="Cytosol" constant="false" hasOnlySubstanceUnits="false" id="M_trnaval_c" name="M_tRNA_Val__R" fbc:charge="0" />
      <species boundaryCondition="false" compartment="Mitochondria" constant="false" hasOnlySubstanceUnits="false" id="M_trnaval_m" name="M_tRNA_Val__R" fbc:charge="0" />
      <species boundaryCondition="false" compartment="Cytosol" constant="false" hasOnlySubstanceUnits="false" id="M_trp_L_c" name="M_L_Tryptophan_C11H12N2O2" fbc:charge="0" />
      <species boundaryCondition="false" compartment="Extra_organism" constant="false" hasOnlySubstanceUnits="false" id="M_trp_L_e" name="M_L_Tryptophan_C11H12N2O2" fbc:charge="0" />
      <species boundaryCondition="false" compartment="Mitochondria" constant="false" hasOnlySubstanceUnits="false" id="M_trp_L_m" name="M_L_Tryptophan_C11H12N2O2" fbc:charge="0" />
      <species boundaryCondition="false" compartment="Cytosol" constant="false" hasOnlySubstanceUnits="false" id="M_trptrna_c" name="M_L_Tryptophanyl_tRNA_Trp__C11H11N2OR" fbc:charge="1" />
      <species boundaryCondition="false" compartment="Mitochondria" constant="false" hasOnlySubstanceUnits="false" id="M_trptrna_m" name="M_L_Tryptophanyl_tRNA_Trp__C11H11N2OR" fbc:charge="1" />
      <species boundaryCondition="false" compartment="Cytosol" constant="false" hasOnlySubstanceUnits="false" id="M_ttc_c" name="M_tetracosanoate__n_C240__C24H47O2" fbc:charge="-1" />
      <species boundaryCondition="false" compartment="Peroxisome" constant="false" hasOnlySubstanceUnits="false" id="M_ttc_x" name="M_tetracosanoate__n_C240__C24H47O2" fbc:charge="-1" />
      <species boundaryCondition="false" compartment="Cytosol" constant="false" hasOnlySubstanceUnits="false" id="M_ttccoa_c" name="M_tetracosanoyl_CoA___n_C240CoA__C45H78N7O17P3S" fbc:charge="-4" />
      <species boundaryCondition="false" compartment="Endoplasmic_Reticulum" constant="false" hasOnlySubstanceUnits="false" id="M_ttccoa_r" name="M_tetracosanoyl_CoA___n_C240CoA__C45H78N7O17P3S" fbc:charge="-4" />
      <species boundaryCondition="false" compartment="Peroxisome" constant="false" hasOnlySubstanceUnits="false" id="M_ttccoa_x" name="M_tetracosanoyl_CoA___n_C240CoA__C45H78N7O17P3S" fbc:charge="-4" />
      <species boundaryCondition="false" compartment="Cytosol" constant="false" hasOnlySubstanceUnits="false" id="M_ttdca_c" name="M_tetradecanoate__n_C140__C14H27O2" fbc:charge="-1" />
      <species boundaryCondition="false" compartment="Extra_organism" constant="false" hasOnlySubstanceUnits="false" id="M_ttdca_e" name="M_tetradecanoate__n_C140__C14H27O2" fbc:charge="-1" />
      <species boundaryCondition="false" compartment="Peroxisome" constant="false" hasOnlySubstanceUnits="false" id="M_ttdca_x" name="M_tetradecanoate__n_C140__C14H27O2" fbc:charge="-1" />
      <species boundaryCondition="false" compartment="Cytosol" constant="false" hasOnlySubstanceUnits="false" id="M_ttdcea_c" name="M_tetradecenoate__n_C141__C14H25O2" fbc:charge="-1" />
      <species boundaryCondition="false" compartment="Peroxisome" constant="false" hasOnlySubstanceUnits="false" id="M_ttdcea_x" name="M_tetradecenoate__n_C141__C14H25O2" fbc:charge="-1" />
      <species boundaryCondition="false" compartment="Cytosol" constant="false" hasOnlySubstanceUnits="false" id="M_tyr_L_c" name="M_L_Tyrosine_C9H11NO3" fbc:charge="0" />
      <species boundaryCondition="false" compartment="Extra_organism" constant="false" hasOnlySubstanceUnits="false" id="M_tyr_L_e" name="M_L_Tyrosine_C9H11NO3" fbc:charge="0" />
      <species boundaryCondition="false" compartment="Mitochondria" constant="false" hasOnlySubstanceUnits="false" id="M_tyr_L_m" name="M_L_Tyrosine_C9H11NO3" fbc:charge="0" />
      <species boundaryCondition="false" compartment="Vacuole" constant="false" hasOnlySubstanceUnits="false" id="M_tyr_L_v" name="M_L_Tyrosine_C9H11NO3" fbc:charge="0" />
      <species boundaryCondition="false" compartment="Peroxisome" constant="false" hasOnlySubstanceUnits="false" id="M_tyr_L_x" name="M_L_Tyrosine_C9H11NO3" fbc:charge="0" />
      <species boundaryCondition="false" compartment="Cytosol" constant="false" hasOnlySubstanceUnits="false" id="M_tyrtrna_c" name="M_L_Tyrosyl_tRNA_Tyr__C9H10NO2R" fbc:charge="1" />
      <species boundaryCondition="false" compartment="Mitochondria" constant="false" hasOnlySubstanceUnits="false" id="M_tyrtrna_m" name="M_L_Tyrosyl_tRNA_Tyr__C9H10NO2R" fbc:charge="1" />
      <species boundaryCondition="false" compartment="Cytosol" constant="false" hasOnlySubstanceUnits="false" id="M_udp_c" name="M_UDP_C9H11N2O12P2" fbc:charge="-3" />
      <species boundaryCondition="false" compartment="Nucleus" constant="false" hasOnlySubstanceUnits="false" id="M_udp_n" name="M_UDP_C9H11N2O12P2" fbc:charge="-3" />
      <species boundaryCondition="false" compartment="Cytosol" constant="false" hasOnlySubstanceUnits="false" id="M_udpacgal_c" name="M_UDP_N_acetyl_D_galactosamine_C17H25N3O17P2" fbc:charge="-2" />
      <species boundaryCondition="false" compartment="Cytosol" constant="false" hasOnlySubstanceUnits="false" id="M_udpg_c" name="M_UDPglucose_C15H22N2O17P2" fbc:charge="-2" />
      <species boundaryCondition="false" compartment="Cytosol" constant="false" hasOnlySubstanceUnits="false" id="M_udpgal_c" name="M_UDPgalactose_C15H22N2O17P2" fbc:charge="-2" />
      <species boundaryCondition="false" compartment="Golgi_Apparatus" constant="false" hasOnlySubstanceUnits="false" id="M_udpgal_g" name="M_UDPgalactose_C15H22N2O17P2" fbc:charge="-2" />
      <species boundaryCondition="false" compartment="Cytosol" constant="false" hasOnlySubstanceUnits="false" id="M_ump_c" name="M_UMP_C9H11N2O9P" fbc:charge="-2" />
      <species boundaryCondition="false" compartment="Mitochondria" constant="false" hasOnlySubstanceUnits="false" id="M_ump_m" name="M_UMP_C9H11N2O9P" fbc:charge="-2" />
      <species boundaryCondition="false" compartment="Nucleus" constant="false" hasOnlySubstanceUnits="false" id="M_ump_n" name="M_UMP_C9H11N2O9P" fbc:charge="-2" />
      <species boundaryCondition="false" compartment="Cytosol" constant="false" hasOnlySubstanceUnits="false" id="M_uppg3_c" name="M_Uroporphyrinogen_III_C40H36N4O16" fbc:charge="-8" />
      <species boundaryCondition="false" compartment="Cytosol" constant="false" hasOnlySubstanceUnits="false" id="M_ura_c" name="M_Uracil_C4H4N2O2" fbc:charge="0" />
      <species boundaryCondition="false" compartment="Extra_organism" constant="false" hasOnlySubstanceUnits="false" id="M_ura_e" name="M_Uracil_C4H4N2O2" fbc:charge="0" />
      <species boundaryCondition="false" compartment="Cytosol" constant="false" hasOnlySubstanceUnits="false" id="M_urdglyc_c" name="M_____Ureidoglycolate_C3H5N2O4" fbc:charge="-1" />
      <species boundaryCondition="false" compartment="Cytosol" constant="false" hasOnlySubstanceUnits="false" id="M_urea_c" name="M_Urea_CH4N2O" fbc:charge="0" />
      <species boundaryCondition="false" compartment="Extra_organism" constant="false" hasOnlySubstanceUnits="false" id="M_urea_e" name="M_Urea_CH4N2O" fbc:charge="0" />
      <species boundaryCondition="false" compartment="Cytosol" constant="false" hasOnlySubstanceUnits="false" id="M_uri_c" name="M_Uridine_C9H12N2O6" fbc:charge="0" />
      <species boundaryCondition="false" compartment="Extra_organism" constant="false" hasOnlySubstanceUnits="false" id="M_uri_e" name="M_Uridine_C9H12N2O6" fbc:charge="0" />
      <species boundaryCondition="false" compartment="Cytosol" constant="false" hasOnlySubstanceUnits="false" id="M_utp_c" name="M_UTP_C9H11N2O15P3" fbc:charge="-4" />
      <species boundaryCondition="false" compartment="Mitochondria" constant="false" hasOnlySubstanceUnits="false" id="M_utp_m" name="M_UTP_C9H11N2O15P3" fbc:charge="-4" />
      <species boundaryCondition="false" compartment="Cytosol" constant="false" hasOnlySubstanceUnits="false" id="M_val_L_c" name="M_L_Valine_C5H11NO2" fbc:charge="0" />
      <species boundaryCondition="false" compartment="Extra_organism" constant="false" hasOnlySubstanceUnits="false" id="M_val_L_e" name="M_L_Valine_C5H11NO2" fbc:charge="0" />
      <species boundaryCondition="false" compartment="Mitochondria" constant="false" hasOnlySubstanceUnits="false" id="M_val_L_m" name="M_L_Valine_C5H11NO2" fbc:charge="0" />
      <species boundaryCondition="false" compartment="Cytosol" constant="false" hasOnlySubstanceUnits="false" id="M_valtrna_c" name="M_L_Valyl_tRNA_Val__C5H10NOR" fbc:charge="1" />
      <species boundaryCondition="false" compartment="Mitochondria" constant="false" hasOnlySubstanceUnits="false" id="M_valtrna_m" name="M_L_Valyl_tRNA_Val__C5H10NOR" fbc:charge="1" />
      <species boundaryCondition="false" compartment="Cytosol" constant="false" hasOnlySubstanceUnits="false" id="M_xan_c" name="M_Xanthine_C5H4N4O2" fbc:charge="0" />
      <species boundaryCondition="false" compartment="Extra_organism" constant="false" hasOnlySubstanceUnits="false" id="M_xan_e" name="M_Xanthine_C5H4N4O2" fbc:charge="0" />
      <species boundaryCondition="false" compartment="Cytosol" constant="false" hasOnlySubstanceUnits="false" id="M_xmp_c" name="M_Xanthosine_5__phosphate_C10H11N4O9P" fbc:charge="-2" />
      <species boundaryCondition="false" compartment="Cytosol" constant="false" hasOnlySubstanceUnits="false" id="M_xtsn_c" name="M_Xanthosine_C10H12N4O6" fbc:charge="0" />
      <species boundaryCondition="false" compartment="Extra_organism" constant="false" hasOnlySubstanceUnits="false" id="M_xtsn_e" name="M_Xanthosine_C10H12N4O6" fbc:charge="0" />
      <species boundaryCondition="false" compartment="Cytosol" constant="false" hasOnlySubstanceUnits="false" id="M_xu5p_D_c" name="M_D_Xylulose_5_phosphate_C5H9O8P" fbc:charge="-2" />
      <species boundaryCondition="false" compartment="Cytosol" constant="false" hasOnlySubstanceUnits="false" id="M_xyl_D_c" name="M_D_Xylose_C5H10O5" fbc:charge="0" />
      <species boundaryCondition="false" compartment="Extra_organism" constant="false" hasOnlySubstanceUnits="false" id="M_xyl_D_e" name="M_D_Xylose_C5H10O5" fbc:charge="0" />
      <species boundaryCondition="false" compartment="Cytosol" constant="false" hasOnlySubstanceUnits="false" id="M_xylt_c" name="M_Xylitol_C5H12O5" fbc:charge="0" />
      <species boundaryCondition="false" compartment="Extra_organism" constant="false" hasOnlySubstanceUnits="false" id="M_xylt_e" name="M_Xylitol_C5H12O5" fbc:charge="0" />
      <species boundaryCondition="false" compartment="Cytosol" constant="false" hasOnlySubstanceUnits="false" id="M_xylu_D_c" name="M_D_Xylulose_C5H10O5" fbc:charge="0" />
      <species boundaryCondition="false" compartment="Cytosol" constant="false" hasOnlySubstanceUnits="false" id="M_zym_int1_c" name="M_zymosterol_intermediate_1_C28H44O3" fbc:charge="0" />
      <species boundaryCondition="false" compartment="Cytosol" constant="false" hasOnlySubstanceUnits="false" id="M_zym_int2_c" name="M_zymosterol_intermediate_2_C27H42O" fbc:charge="0" />
      <species boundaryCondition="false" compartment="Cytosol" constant="false" hasOnlySubstanceUnits="false" id="M_zymst_c" name="M_zymosterol_C27H44O" fbc:charge="0" />
      <species boundaryCondition="false" compartment="Extra_organism" constant="false" hasOnlySubstanceUnits="false" id="M_zymst_e" name="M_zymosterol_C27H44O" fbc:charge="0" />
      <species boundaryCondition="false" compartment="Cytosol" constant="false" hasOnlySubstanceUnits="false" id="M_zymstest_SC_c" name="M_zymosterol_ester__yeast_specific_C1694H2993O101" fbc:charge="0" />
      <species boundaryCondition="false" compartment="Extra_organism" constant="false" hasOnlySubstanceUnits="false" id="M_zymstest_SC_e" name="M_zymosterol_ester__yeast_specific_C1694H2993O101" fbc:charge="0" />
    </listOfSpecies>
    <fbc:listOfGeneProducts>
      <fbc:geneProduct fbc:id="G_Q0045" fbc:label="Q0045" fbc:name="Q0045" />
      <fbc:geneProduct fbc:id="G_Q0080" fbc:label="Q0080" fbc:name="Q0080" />
      <fbc:geneProduct fbc:id="G_Q0085" fbc:label="Q0085" fbc:name="Q0085" />
      <fbc:geneProduct fbc:id="G_Q0105" fbc:label="Q0105" fbc:name="Q0105" />
      <fbc:geneProduct fbc:id="G_Q0130" fbc:label="Q0130" fbc:name="Q0130" />
      <fbc:geneProduct fbc:id="G_Q0250" fbc:label="Q0250" fbc:name="Q0250" />
      <fbc:geneProduct fbc:id="G_Q0275" fbc:label="Q0275" fbc:name="Q0275" />
      <fbc:geneProduct fbc:id="G_UNKNOWN" fbc:label="UNKNOWN" fbc:name="UNKNOWN" />
      <fbc:geneProduct fbc:id="G_YAL012W" fbc:label="YAL012W" fbc:name="YAL012W" />
      <fbc:geneProduct fbc:id="G_YAL022C" fbc:label="YAL022C" fbc:name="YAL022C" />
      <fbc:geneProduct fbc:id="G_YAL023C" fbc:label="YAL023C" fbc:name="YAL023C" />
      <fbc:geneProduct fbc:id="G_YAL038W" fbc:label="YAL038W" fbc:name="YAL038W" />
      <fbc:geneProduct fbc:id="G_YAL044C" fbc:label="YAL044C" fbc:name="YAL044C" />
      <fbc:geneProduct fbc:id="G_YAL054C" fbc:label="YAL054C" fbc:name="YAL054C" />
      <fbc:geneProduct fbc:id="G_YAL060W" fbc:label="YAL060W" fbc:name="YAL060W" />
      <fbc:geneProduct fbc:id="G_YAL062W" fbc:label="YAL062W" fbc:name="YAL062W" />
      <fbc:geneProduct fbc:id="G_YAR015W" fbc:label="YAR015W" fbc:name="YAR015W" />
      <fbc:geneProduct fbc:id="G_YAR035W" fbc:label="YAR035W" fbc:name="YAR035W" />
      <fbc:geneProduct fbc:id="G_YAR071W" fbc:label="YAR071W" fbc:name="YAR071W" />
      <fbc:geneProduct fbc:id="G_YAR073W" fbc:label="YAR073W" fbc:name="YAR073W" />
      <fbc:geneProduct fbc:id="G_YAR075W" fbc:label="YAR075W" fbc:name="YAR075W" />
      <fbc:geneProduct fbc:id="G_YBL011W" fbc:label="YBL011W" fbc:name="YBL011W" />
      <fbc:geneProduct fbc:id="G_YBL013W" fbc:label="YBL013W" fbc:name="YBL013W" />
      <fbc:geneProduct fbc:id="G_YBL015W" fbc:label="YBL015W" fbc:name="YBL015W" />
      <fbc:geneProduct fbc:id="G_YBL030C" fbc:label="YBL030C" fbc:name="YBL030C" />
      <fbc:geneProduct fbc:id="G_YBL033C" fbc:label="YBL033C" fbc:name="YBL033C" />
      <fbc:geneProduct fbc:id="G_YBL039C" fbc:label="YBL039C" fbc:name="YBL039C" />
      <fbc:geneProduct fbc:id="G_YBL042C" fbc:label="YBL042C" fbc:name="YBL042C" />
      <fbc:geneProduct fbc:id="G_YBL045C" fbc:label="YBL045C" fbc:name="YBL045C" />
      <fbc:geneProduct fbc:id="G_YBL064C" fbc:label="YBL064C" fbc:name="YBL064C" />
      <fbc:geneProduct fbc:id="G_YBL068W" fbc:label="YBL068W" fbc:name="YBL068W" />
      <fbc:geneProduct fbc:id="G_YBL076C" fbc:label="YBL076C" fbc:name="YBL076C" />
      <fbc:geneProduct fbc:id="G_YBL098W" fbc:label="YBL098W" fbc:name="YBL098W" />
      <fbc:geneProduct fbc:id="G_YBL099W" fbc:label="YBL099W" fbc:name="YBL099W" />
      <fbc:geneProduct fbc:id="G_YBR001C" fbc:label="YBR001C" fbc:name="YBR001C" />
      <fbc:geneProduct fbc:id="G_YBR003W" fbc:label="YBR003W" fbc:name="YBR003W" />
      <fbc:geneProduct fbc:id="G_YBR006W" fbc:label="YBR006W" fbc:name="YBR006W" />
      <fbc:geneProduct fbc:id="G_YBR011C" fbc:label="YBR011C" fbc:name="YBR011C" />
      <fbc:geneProduct fbc:id="G_YBR018C" fbc:label="YBR018C" fbc:name="YBR018C" />
      <fbc:geneProduct fbc:id="G_YBR019C" fbc:label="YBR019C" fbc:name="YBR019C" />
      <fbc:geneProduct fbc:id="G_YBR020W" fbc:label="YBR020W" fbc:name="YBR020W" />
      <fbc:geneProduct fbc:id="G_YBR021W" fbc:label="YBR021W" fbc:name="YBR021W" />
      <fbc:geneProduct fbc:id="G_YBR023C" fbc:label="YBR023C" fbc:name="YBR023C" />
      <fbc:geneProduct fbc:id="G_YBR026C" fbc:label="YBR026C" fbc:name="YBR026C" />
      <fbc:geneProduct fbc:id="G_YBR029C" fbc:label="YBR029C" fbc:name="YBR029C" />
      <fbc:geneProduct fbc:id="G_YBR034C" fbc:label="YBR034C" fbc:name="YBR034C" />
      <fbc:geneProduct fbc:id="G_YBR035C" fbc:label="YBR035C" fbc:name="YBR035C" />
      <fbc:geneProduct fbc:id="G_YBR036C" fbc:label="YBR036C" fbc:name="YBR036C" />
      <fbc:geneProduct fbc:id="G_YBR038W" fbc:label="YBR038W" fbc:name="YBR038W" />
      <fbc:geneProduct fbc:id="G_YBR039W" fbc:label="YBR039W" fbc:name="YBR039W" />
      <fbc:geneProduct fbc:id="G_YBR041W" fbc:label="YBR041W" fbc:name="YBR041W" />
      <fbc:geneProduct fbc:id="G_YBR058C__A" fbc:label="YBR058C__A" fbc:name="YBR058C-A" />
      <fbc:geneProduct fbc:id="G_YBR068C" fbc:label="YBR068C" fbc:name="YBR068C" />
      <fbc:geneProduct fbc:id="G_YBR069C" fbc:label="YBR069C" fbc:name="YBR069C" />
      <fbc:geneProduct fbc:id="G_YBR084W" fbc:label="YBR084W" fbc:name="YBR084W" />
      <fbc:geneProduct fbc:id="G_YBR085W" fbc:label="YBR085W" fbc:name="YBR085W" />
      <fbc:geneProduct fbc:id="G_YBR092C" fbc:label="YBR092C" fbc:name="YBR092C" />
      <fbc:geneProduct fbc:id="G_YBR093C" fbc:label="YBR093C" fbc:name="YBR093C" />
      <fbc:geneProduct fbc:id="G_YBR115C" fbc:label="YBR115C" fbc:name="YBR115C" />
      <fbc:geneProduct fbc:id="G_YBR117C" fbc:label="YBR117C" fbc:name="YBR117C" />
      <fbc:geneProduct fbc:id="G_YBR121C" fbc:label="YBR121C" fbc:name="YBR121C" />
      <fbc:geneProduct fbc:id="G_YBR126C" fbc:label="YBR126C" fbc:name="YBR126C" />
      <fbc:geneProduct fbc:id="G_YBR127C" fbc:label="YBR127C" fbc:name="YBR127C" />
      <fbc:geneProduct fbc:id="G_YBR132C" fbc:label="YBR132C" fbc:name="YBR132C" />
      <fbc:geneProduct fbc:id="G_YBR145W" fbc:label="YBR145W" fbc:name="YBR145W" />
      <fbc:geneProduct fbc:id="G_YBR149W" fbc:label="YBR149W" fbc:name="YBR149W" />
      <fbc:geneProduct fbc:id="G_YBR153W" fbc:label="YBR153W" fbc:name="YBR153W" />
      <fbc:geneProduct fbc:id="G_YBR161W" fbc:label="YBR161W" fbc:name="YBR161W" />
      <fbc:geneProduct fbc:id="G_YBR166C" fbc:label="YBR166C" fbc:name="YBR166C" />
      <fbc:geneProduct fbc:id="G_YBR176W" fbc:label="YBR176W" fbc:name="YBR176W" />
      <fbc:geneProduct fbc:id="G_YBR180W" fbc:label="YBR180W" fbc:name="YBR180W" />
      <fbc:geneProduct fbc:id="G_YBR183W" fbc:label="YBR183W" fbc:name="YBR183W" />
      <fbc:geneProduct fbc:id="G_YBR184W" fbc:label="YBR184W" fbc:name="YBR184W" />
      <fbc:geneProduct fbc:id="G_YBR192W" fbc:label="YBR192W" fbc:name="YBR192W" />
      <fbc:geneProduct fbc:id="G_YBR196C" fbc:label="YBR196C" fbc:name="YBR196C" />
      <fbc:geneProduct fbc:id="G_YBR199W" fbc:label="YBR199W" fbc:name="YBR199W" />
      <fbc:geneProduct fbc:id="G_YBR205W" fbc:label="YBR205W" fbc:name="YBR205W" />
      <fbc:geneProduct fbc:id="G_YBR208C" fbc:label="YBR208C" fbc:name="YBR208C" />
      <fbc:geneProduct fbc:id="G_YBR213W" fbc:label="YBR213W" fbc:name="YBR213W" />
      <fbc:geneProduct fbc:id="G_YBR218C" fbc:label="YBR218C" fbc:name="YBR218C" />
      <fbc:geneProduct fbc:id="G_YBR221C" fbc:label="YBR221C" fbc:name="YBR221C" />
      <fbc:geneProduct fbc:id="G_YBR244W" fbc:label="YBR244W" fbc:name="YBR244W" />
      <fbc:geneProduct fbc:id="G_YBR248C" fbc:label="YBR248C" fbc:name="YBR248C" />
      <fbc:geneProduct fbc:id="G_YBR249C" fbc:label="YBR249C" fbc:name="YBR249C" />
      <fbc:geneProduct fbc:id="G_YBR252W" fbc:label="YBR252W" fbc:name="YBR252W" />
      <fbc:geneProduct fbc:id="G_YBR256C" fbc:label="YBR256C" fbc:name="YBR256C" />
      <fbc:geneProduct fbc:id="G_YBR263W" fbc:label="YBR263W" fbc:name="YBR263W" />
      <fbc:geneProduct fbc:id="G_YBR265W" fbc:label="YBR265W" fbc:name="YBR265W" />
      <fbc:geneProduct fbc:id="G_YBR284W" fbc:label="YBR284W" fbc:name="YBR284W" />
      <fbc:geneProduct fbc:id="G_YBR291C" fbc:label="YBR291C" fbc:name="YBR291C" />
      <fbc:geneProduct fbc:id="G_YBR293W" fbc:label="YBR293W" fbc:name="YBR293W" />
      <fbc:geneProduct fbc:id="G_YBR294W" fbc:label="YBR294W" fbc:name="YBR294W" />
      <fbc:geneProduct fbc:id="G_YBR296C" fbc:label="YBR296C" fbc:name="YBR296C" />
      <fbc:geneProduct fbc:id="G_YBR298C" fbc:label="YBR298C" fbc:name="YBR298C" />
      <fbc:geneProduct fbc:id="G_YBR299W" fbc:label="YBR299W" fbc:name="YBR299W" />
      <fbc:geneProduct fbc:id="G_YCL004W" fbc:label="YCL004W" fbc:name="YCL004W" />
      <fbc:geneProduct fbc:id="G_YCL009C" fbc:label="YCL009C" fbc:name="YCL009C" />
      <fbc:geneProduct fbc:id="G_YCL018W" fbc:label="YCL018W" fbc:name="YCL018W" />
      <fbc:geneProduct fbc:id="G_YCL025C" fbc:label="YCL025C" fbc:name="YCL025C" />
      <fbc:geneProduct fbc:id="G_YCL030C" fbc:label="YCL030C" fbc:name="YCL030C" />
      <fbc:geneProduct fbc:id="G_YCL035C" fbc:label="YCL035C" fbc:name="YCL035C" />
      <fbc:geneProduct fbc:id="G_YCL040W" fbc:label="YCL040W" fbc:name="YCL040W" />
      <fbc:geneProduct fbc:id="G_YCL050C" fbc:label="YCL050C" fbc:name="YCL050C" />
      <fbc:geneProduct fbc:id="G_YCL064C" fbc:label="YCL064C" fbc:name="YCL064C" />
      <fbc:geneProduct fbc:id="G_YCL069W" fbc:label="YCL069W" fbc:name="YCL069W" />
      <fbc:geneProduct fbc:id="G_YCR005C" fbc:label="YCR005C" fbc:name="YCR005C" />
      <fbc:geneProduct fbc:id="G_YCR010C" fbc:label="YCR010C" fbc:name="YCR010C" />
      <fbc:geneProduct fbc:id="G_YCR012W" fbc:label="YCR012W" fbc:name="YCR012W" />
      <fbc:geneProduct fbc:id="G_YCR024C" fbc:label="YCR024C" fbc:name="YCR024C" />
      <fbc:geneProduct fbc:id="G_YCR024C__A" fbc:label="YCR024C__A" fbc:name="YCR024C-A" />
      <fbc:geneProduct fbc:id="G_YCR028C" fbc:label="YCR028C" fbc:name="YCR028C" />
      <fbc:geneProduct fbc:id="G_YCR032W" fbc:label="YCR032W" fbc:name="YCR032W" />
      <fbc:geneProduct fbc:id="G_YCR034W" fbc:label="YCR034W" fbc:name="YCR034W" />
      <fbc:geneProduct fbc:id="G_YCR036W" fbc:label="YCR036W" fbc:name="YCR036W" />
      <fbc:geneProduct fbc:id="G_YCR037C" fbc:label="YCR037C" fbc:name="YCR037C" />
      <fbc:geneProduct fbc:id="G_YCR048W" fbc:label="YCR048W" fbc:name="YCR048W" />
      <fbc:geneProduct fbc:id="G_YCR053W" fbc:label="YCR053W" fbc:name="YCR053W" />
      <fbc:geneProduct fbc:id="G_YCR073W__A" fbc:label="YCR073W__A" fbc:name="YCR073W-A" />
      <fbc:geneProduct fbc:id="G_YCR075C" fbc:label="YCR075C" fbc:name="YCR075C" />
      <fbc:geneProduct fbc:id="G_YCR083W" fbc:label="YCR083W" fbc:name="YCR083W" />
      <fbc:geneProduct fbc:id="G_YCR098C" fbc:label="YCR098C" fbc:name="YCR098C" />
      <fbc:geneProduct fbc:id="G_YDL004W" fbc:label="YDL004W" fbc:name="YDL004W" />
      <fbc:geneProduct fbc:id="G_YDL015C" fbc:label="YDL015C" fbc:name="YDL015C" />
      <fbc:geneProduct fbc:id="G_YDL021W" fbc:label="YDL021W" fbc:name="YDL021W" />
      <fbc:geneProduct fbc:id="G_YDL022W" fbc:label="YDL022W" fbc:name="YDL022W" />
      <fbc:geneProduct fbc:id="G_YDL040C" fbc:label="YDL040C" fbc:name="YDL040C" />
      <fbc:geneProduct fbc:id="G_YDL045C" fbc:label="YDL045C" fbc:name="YDL045C" />
      <fbc:geneProduct fbc:id="G_YDL052C" fbc:label="YDL052C" fbc:name="YDL052C" />
      <fbc:geneProduct fbc:id="G_YDL055C" fbc:label="YDL055C" fbc:name="YDL055C" />
      <fbc:geneProduct fbc:id="G_YDL066W" fbc:label="YDL066W" fbc:name="YDL066W" />
      <fbc:geneProduct fbc:id="G_YDL067C" fbc:label="YDL067C" fbc:name="YDL067C" />
      <fbc:geneProduct fbc:id="G_YDL078C" fbc:label="YDL078C" fbc:name="YDL078C" />
      <fbc:geneProduct fbc:id="G_YDL080C" fbc:label="YDL080C" fbc:name="YDL080C" />
      <fbc:geneProduct fbc:id="G_YDL085W" fbc:label="YDL085W" fbc:name="YDL085W" />
      <fbc:geneProduct fbc:id="G_YDL093W" fbc:label="YDL093W" fbc:name="YDL093W" />
      <fbc:geneProduct fbc:id="G_YDL095W" fbc:label="YDL095W" fbc:name="YDL095W" />
      <fbc:geneProduct fbc:id="G_YDL100C" fbc:label="YDL100C" fbc:name="YDL100C" />
      <fbc:geneProduct fbc:id="G_YDL103C" fbc:label="YDL103C" fbc:name="YDL103C" />
      <fbc:geneProduct fbc:id="G_YDL131W" fbc:label="YDL131W" fbc:name="YDL131W" />
      <fbc:geneProduct fbc:id="G_YDL141W" fbc:label="YDL141W" fbc:name="YDL141W" />
      <fbc:geneProduct fbc:id="G_YDL142C" fbc:label="YDL142C" fbc:name="YDL142C" />
      <fbc:geneProduct fbc:id="G_YDL168W" fbc:label="YDL168W" fbc:name="YDL168W" />
      <fbc:geneProduct fbc:id="G_YDL171C" fbc:label="YDL171C" fbc:name="YDL171C" />
      <fbc:geneProduct fbc:id="G_YDL174C" fbc:label="YDL174C" fbc:name="YDL174C" />
      <fbc:geneProduct fbc:id="G_YDL178W" fbc:label="YDL178W" fbc:name="YDL178W" />
      <fbc:geneProduct fbc:id="G_YDL181W" fbc:label="YDL181W" fbc:name="YDL181W" />
      <fbc:geneProduct fbc:id="G_YDL182W" fbc:label="YDL182W" fbc:name="YDL182W" />
      <fbc:geneProduct fbc:id="G_YDL185W" fbc:label="YDL185W" fbc:name="YDL185W" />
      <fbc:geneProduct fbc:id="G_YDL198C" fbc:label="YDL198C" fbc:name="YDL198C" />
      <fbc:geneProduct fbc:id="G_YDL205C" fbc:label="YDL205C" fbc:name="YDL205C" />
      <fbc:geneProduct fbc:id="G_YDL210W" fbc:label="YDL210W" fbc:name="YDL210W" />
      <fbc:geneProduct fbc:id="G_YDL215C" fbc:label="YDL215C" fbc:name="YDL215C" />
      <fbc:geneProduct fbc:id="G_YDL238C" fbc:label="YDL238C" fbc:name="YDL238C" />
      <fbc:geneProduct fbc:id="G_YDL245C" fbc:label="YDL245C" fbc:name="YDL245C" />
      <fbc:geneProduct fbc:id="G_YDL247W" fbc:label="YDL247W" fbc:name="YDL247W" />
      <fbc:geneProduct fbc:id="G_YDR001C" fbc:label="YDR001C" fbc:name="YDR001C" />
      <fbc:geneProduct fbc:id="G_YDR007W" fbc:label="YDR007W" fbc:name="YDR007W" />
      <fbc:geneProduct fbc:id="G_YDR017C" fbc:label="YDR017C" fbc:name="YDR017C" />
      <fbc:geneProduct fbc:id="G_YDR019C" fbc:label="YDR019C" fbc:name="YDR019C" />
      <fbc:geneProduct fbc:id="G_YDR023W" fbc:label="YDR023W" fbc:name="YDR023W" />
      <fbc:geneProduct fbc:id="G_YDR035W" fbc:label="YDR035W" fbc:name="YDR035W" />
      <fbc:geneProduct fbc:id="G_YDR037W" fbc:label="YDR037W" fbc:name="YDR037W" />
      <fbc:geneProduct fbc:id="G_YDR044W" fbc:label="YDR044W" fbc:name="YDR044W" />
      <fbc:geneProduct fbc:id="G_YDR046C" fbc:label="YDR046C" fbc:name="YDR046C" />
      <fbc:geneProduct fbc:id="G_YDR047W" fbc:label="YDR047W" fbc:name="YDR047W" />
      <fbc:geneProduct fbc:id="G_YDR050C" fbc:label="YDR050C" fbc:name="YDR050C" />
      <fbc:geneProduct fbc:id="G_YDR058C" fbc:label="YDR058C" fbc:name="YDR058C" />
      <fbc:geneProduct fbc:id="G_YDR062W" fbc:label="YDR062W" fbc:name="YDR062W" />
      <fbc:geneProduct fbc:id="G_YDR072C" fbc:label="YDR072C" fbc:name="YDR072C" />
      <fbc:geneProduct fbc:id="G_YDR074W" fbc:label="YDR074W" fbc:name="YDR074W" />
      <fbc:geneProduct fbc:id="G_YDR098C" fbc:label="YDR098C" fbc:name="YDR098C" />
      <fbc:geneProduct fbc:id="G_YDR111C" fbc:label="YDR111C" fbc:name="YDR111C" />
      <fbc:geneProduct fbc:id="G_YDR127W" fbc:label="YDR127W" fbc:name="YDR127W" />
      <fbc:geneProduct fbc:id="G_YDR135C" fbc:label="YDR135C" fbc:name="YDR135C" />
      <fbc:geneProduct fbc:id="G_YDR147W" fbc:label="YDR147W" fbc:name="YDR147W" />
      <fbc:geneProduct fbc:id="G_YDR148C" fbc:label="YDR148C" fbc:name="YDR148C" />
      <fbc:geneProduct fbc:id="G_YDR158W" fbc:label="YDR158W" fbc:name="YDR158W" />
      <fbc:geneProduct fbc:id="G_YDR173C" fbc:label="YDR173C" fbc:name="YDR173C" />
      <fbc:geneProduct fbc:id="G_YDR178W" fbc:label="YDR178W" fbc:name="YDR178W" />
      <fbc:geneProduct fbc:id="G_YDR204W" fbc:label="YDR204W" fbc:name="YDR204W" />
      <fbc:geneProduct fbc:id="G_YDR208W" fbc:label="YDR208W" fbc:name="YDR208W" />
      <fbc:geneProduct fbc:id="G_YDR226W" fbc:label="YDR226W" fbc:name="YDR226W" />
      <fbc:geneProduct fbc:id="G_YDR232W" fbc:label="YDR232W" fbc:name="YDR232W" />
      <fbc:geneProduct fbc:id="G_YDR234W" fbc:label="YDR234W" fbc:name="YDR234W" />
      <fbc:geneProduct fbc:id="G_YDR236C" fbc:label="YDR236C" fbc:name="YDR236C" />
      <fbc:geneProduct fbc:id="G_YDR242W" fbc:label="YDR242W" fbc:name="YDR242W" />
      <fbc:geneProduct fbc:id="G_YDR256C" fbc:label="YDR256C" fbc:name="YDR256C" />
      <fbc:geneProduct fbc:id="G_YDR261C" fbc:label="YDR261C" fbc:name="YDR261C" />
      <fbc:geneProduct fbc:id="G_YDR268W" fbc:label="YDR268W" fbc:name="YDR268W" />
      <fbc:geneProduct fbc:id="G_YDR272W" fbc:label="YDR272W" fbc:name="YDR272W" />
      <fbc:geneProduct fbc:id="G_YDR284C" fbc:label="YDR284C" fbc:name="YDR284C" />
      <fbc:geneProduct fbc:id="G_YDR294C" fbc:label="YDR294C" fbc:name="YDR294C" />
      <fbc:geneProduct fbc:id="G_YDR297W" fbc:label="YDR297W" fbc:name="YDR297W" />
      <fbc:geneProduct fbc:id="G_YDR298C" fbc:label="YDR298C" fbc:name="YDR298C" />
      <fbc:geneProduct fbc:id="G_YDR300C" fbc:label="YDR300C" fbc:name="YDR300C" />
      <fbc:geneProduct fbc:id="G_YDR305C" fbc:label="YDR305C" fbc:name="YDR305C" />
      <fbc:geneProduct fbc:id="G_YDR315C" fbc:label="YDR315C" fbc:name="YDR315C" />
      <fbc:geneProduct fbc:id="G_YDR321W" fbc:label="YDR321W" fbc:name="YDR321W" />
      <fbc:geneProduct fbc:id="G_YDR322C__A" fbc:label="YDR322C__A" fbc:name="YDR322C-A" />
      <fbc:geneProduct fbc:id="G_YDR341C" fbc:label="YDR341C" fbc:name="YDR341C" />
      <fbc:geneProduct fbc:id="G_YDR342C" fbc:label="YDR342C" fbc:name="YDR342C" />
      <fbc:geneProduct fbc:id="G_YDR343C" fbc:label="YDR343C" fbc:name="YDR343C" />
      <fbc:geneProduct fbc:id="G_YDR345C" fbc:label="YDR345C" fbc:name="YDR345C" />
      <fbc:geneProduct fbc:id="G_YDR353W" fbc:label="YDR353W" fbc:name="YDR353W" />
      <fbc:geneProduct fbc:id="G_YDR354W" fbc:label="YDR354W" fbc:name="YDR354W" />
      <fbc:geneProduct fbc:id="G_YDR368W" fbc:label="YDR368W" fbc:name="YDR368W" />
      <fbc:geneProduct fbc:id="G_YDR376W" fbc:label="YDR376W" fbc:name="YDR376W" />
      <fbc:geneProduct fbc:id="G_YDR377W" fbc:label="YDR377W" fbc:name="YDR377W" />
      <fbc:geneProduct fbc:id="G_YDR380W" fbc:label="YDR380W" fbc:name="YDR380W" />
      <fbc:geneProduct fbc:id="G_YDR384C" fbc:label="YDR384C" fbc:name="YDR384C" />
      <fbc:geneProduct fbc:id="G_YDR399W" fbc:label="YDR399W" fbc:name="YDR399W" />
      <fbc:geneProduct fbc:id="G_YDR400W" fbc:label="YDR400W" fbc:name="YDR400W" />
      <fbc:geneProduct fbc:id="G_YDR402C" fbc:label="YDR402C" fbc:name="YDR402C" />
      <fbc:geneProduct fbc:id="G_YDR403W" fbc:label="YDR403W" fbc:name="YDR403W" />
      <fbc:geneProduct fbc:id="G_YDR408C" fbc:label="YDR408C" fbc:name="YDR408C" />
      <fbc:geneProduct fbc:id="G_YDR441C" fbc:label="YDR441C" fbc:name="YDR441C" />
      <fbc:geneProduct fbc:id="G_YDR453C" fbc:label="YDR453C" fbc:name="YDR453C" />
      <fbc:geneProduct fbc:id="G_YDR454C" fbc:label="YDR454C" fbc:name="YDR454C" />
      <fbc:geneProduct fbc:id="G_YDR481C" fbc:label="YDR481C" fbc:name="YDR481C" />
      <fbc:geneProduct fbc:id="G_YDR483W" fbc:label="YDR483W" fbc:name="YDR483W" />
      <fbc:geneProduct fbc:id="G_YDR487C" fbc:label="YDR487C" fbc:name="YDR487C" />
      <fbc:geneProduct fbc:id="G_YDR497C" fbc:label="YDR497C" fbc:name="YDR497C" />
      <fbc:geneProduct fbc:id="G_YDR502C" fbc:label="YDR502C" fbc:name="YDR502C" />
      <fbc:geneProduct fbc:id="G_YDR503C" fbc:label="YDR503C" fbc:name="YDR503C" />
      <fbc:geneProduct fbc:id="G_YDR508C" fbc:label="YDR508C" fbc:name="YDR508C" />
      <fbc:geneProduct fbc:id="G_YDR513W" fbc:label="YDR513W" fbc:name="YDR513W" />
      <fbc:geneProduct fbc:id="G_YDR529C" fbc:label="YDR529C" fbc:name="YDR529C" />
      <fbc:geneProduct fbc:id="G_YDR530C" fbc:label="YDR530C" fbc:name="YDR530C" />
      <fbc:geneProduct fbc:id="G_YDR531W" fbc:label="YDR531W" fbc:name="YDR531W" />
      <fbc:geneProduct fbc:id="G_YDR536W" fbc:label="YDR536W" fbc:name="YDR536W" />
      <fbc:geneProduct fbc:id="G_YEL011W" fbc:label="YEL011W" fbc:name="YEL011W" />
      <fbc:geneProduct fbc:id="G_YEL017C__A" fbc:label="YEL017C__A" fbc:name="YEL017C-A" />
      <fbc:geneProduct fbc:id="G_YEL021W" fbc:label="YEL021W" fbc:name="YEL021W" />
      <fbc:geneProduct fbc:id="G_YEL024W" fbc:label="YEL024W" fbc:name="YEL024W" />
      <fbc:geneProduct fbc:id="G_YEL027W" fbc:label="YEL027W" fbc:name="YEL027W" />
      <fbc:geneProduct fbc:id="G_YEL038W" fbc:label="YEL038W" fbc:name="YEL038W" />
      <fbc:geneProduct fbc:id="G_YEL039C" fbc:label="YEL039C" fbc:name="YEL039C" />
      <fbc:geneProduct fbc:id="G_YEL041W" fbc:label="YEL041W" fbc:name="YEL041W" />
      <fbc:geneProduct fbc:id="G_YEL042W" fbc:label="YEL042W" fbc:name="YEL042W" />
      <fbc:geneProduct fbc:id="G_YEL046C" fbc:label="YEL046C" fbc:name="YEL046C" />
      <fbc:geneProduct fbc:id="G_YEL047C" fbc:label="YEL047C" fbc:name="YEL047C" />
      <fbc:geneProduct fbc:id="G_YEL051W" fbc:label="YEL051W" fbc:name="YEL051W" />
      <fbc:geneProduct fbc:id="G_YEL058W" fbc:label="YEL058W" fbc:name="YEL058W" />
      <fbc:geneProduct fbc:id="G_YEL063C" fbc:label="YEL063C" fbc:name="YEL063C" />
      <fbc:geneProduct fbc:id="G_YEL069C" fbc:label="YEL069C" fbc:name="YEL069C" />
      <fbc:geneProduct fbc:id="G_YEL071W" fbc:label="YEL071W" fbc:name="YEL071W" />
      <fbc:geneProduct fbc:id="G_YER003C" fbc:label="YER003C" fbc:name="YER003C" />
      <fbc:geneProduct fbc:id="G_YER005W" fbc:label="YER005W" fbc:name="YER005W" />
      <fbc:geneProduct fbc:id="G_YER014W" fbc:label="YER014W" fbc:name="YER014W" />
      <fbc:geneProduct fbc:id="G_YER015W" fbc:label="YER015W" fbc:name="YER015W" />
      <fbc:geneProduct fbc:id="G_YER019W" fbc:label="YER019W" fbc:name="YER019W" />
      <fbc:geneProduct fbc:id="G_YER023W" fbc:label="YER023W" fbc:name="YER023W" />
      <fbc:geneProduct fbc:id="G_YER024W" fbc:label="YER024W" fbc:name="YER024W" />
      <fbc:geneProduct fbc:id="G_YER026C" fbc:label="YER026C" fbc:name="YER026C" />
      <fbc:geneProduct fbc:id="G_YER043C" fbc:label="YER043C" fbc:name="YER043C" />
      <fbc:geneProduct fbc:id="G_YER052C" fbc:label="YER052C" fbc:name="YER052C" />
      <fbc:geneProduct fbc:id="G_YER053C" fbc:label="YER053C" fbc:name="YER053C" />
      <fbc:geneProduct fbc:id="G_YER055C" fbc:label="YER055C" fbc:name="YER055C" />
      <fbc:geneProduct fbc:id="G_YER056C" fbc:label="YER056C" fbc:name="YER056C" />
      <fbc:geneProduct fbc:id="G_YER060W" fbc:label="YER060W" fbc:name="YER060W" />
      <fbc:geneProduct fbc:id="G_YER060W__A" fbc:label="YER060W__A" fbc:name="YER060W-A" />
      <fbc:geneProduct fbc:id="G_YER061C" fbc:label="YER061C" fbc:name="YER061C" />
      <fbc:geneProduct fbc:id="G_YER062C" fbc:label="YER062C" fbc:name="YER062C" />
      <fbc:geneProduct fbc:id="G_YER065C" fbc:label="YER065C" fbc:name="YER065C" />
      <fbc:geneProduct fbc:id="G_YER069W" fbc:label="YER069W" fbc:name="YER069W" />
      <fbc:geneProduct fbc:id="G_YER070W" fbc:label="YER070W" fbc:name="YER070W" />
      <fbc:geneProduct fbc:id="G_YER073W" fbc:label="YER073W" fbc:name="YER073W" />
      <fbc:geneProduct fbc:id="G_YER081W" fbc:label="YER081W" fbc:name="YER081W" />
      <fbc:geneProduct fbc:id="G_YER086W" fbc:label="YER086W" fbc:name="YER086W" />
      <fbc:geneProduct fbc:id="G_YER087W" fbc:label="YER087W" fbc:name="YER087W" />
      <fbc:geneProduct fbc:id="G_YER090W" fbc:label="YER090W" fbc:name="YER090W" />
      <fbc:geneProduct fbc:id="G_YER091C" fbc:label="YER091C" fbc:name="YER091C" />
      <fbc:geneProduct fbc:id="G_YER099C" fbc:label="YER099C" fbc:name="YER099C" />
      <fbc:geneProduct fbc:id="G_YER119C" fbc:label="YER119C" fbc:name="YER119C" />
      <fbc:geneProduct fbc:id="G_YER141W" fbc:label="YER141W" fbc:name="YER141W" />
      <fbc:geneProduct fbc:id="G_YER170W" fbc:label="YER170W" fbc:name="YER170W" />
      <fbc:geneProduct fbc:id="G_YER174C" fbc:label="YER174C" fbc:name="YER174C" />
      <fbc:geneProduct fbc:id="G_YER175C" fbc:label="YER175C" fbc:name="YER175C" />
      <fbc:geneProduct fbc:id="G_YER178W" fbc:label="YER178W" fbc:name="YER178W" />
      <fbc:geneProduct fbc:id="G_YER183C" fbc:label="YER183C" fbc:name="YER183C" />
      <fbc:geneProduct fbc:id="G_YFL001W" fbc:label="YFL001W" fbc:name="YFL001W" />
      <fbc:geneProduct fbc:id="G_YFL011W" fbc:label="YFL011W" fbc:name="YFL011W" />
      <fbc:geneProduct fbc:id="G_YFL017C" fbc:label="YFL017C" fbc:name="YFL017C" />
      <fbc:geneProduct fbc:id="G_YFL018C" fbc:label="YFL018C" fbc:name="YFL018C" />
      <fbc:geneProduct fbc:id="G_YFL022C" fbc:label="YFL022C" fbc:name="YFL022C" />
      <fbc:geneProduct fbc:id="G_YFL030W" fbc:label="YFL030W" fbc:name="YFL030W" />
      <fbc:geneProduct fbc:id="G_YFL045C" fbc:label="YFL045C" fbc:name="YFL045C" />
      <fbc:geneProduct fbc:id="G_YFL053W" fbc:label="YFL053W" fbc:name="YFL053W" />
      <fbc:geneProduct fbc:id="G_YFL055W" fbc:label="YFL055W" fbc:name="YFL055W" />
      <fbc:geneProduct fbc:id="G_YFR015C" fbc:label="YFR015C" fbc:name="YFR015C" />
      <fbc:geneProduct fbc:id="G_YFR019W" fbc:label="YFR019W" fbc:name="YFR019W" />
      <fbc:geneProduct fbc:id="G_YFR025C" fbc:label="YFR025C" fbc:name="YFR025C" />
      <fbc:geneProduct fbc:id="G_YFR030W" fbc:label="YFR030W" fbc:name="YFR030W" />
      <fbc:geneProduct fbc:id="G_YFR033C" fbc:label="YFR033C" fbc:name="YFR033C" />
      <fbc:geneProduct fbc:id="G_YFR047C" fbc:label="YFR047C" fbc:name="YFR047C" />
      <fbc:geneProduct fbc:id="G_YFR053C" fbc:label="YFR053C" fbc:name="YFR053C" />
      <fbc:geneProduct fbc:id="G_YFR055W" fbc:label="YFR055W" fbc:name="YFR055W" />
      <fbc:geneProduct fbc:id="G_YGL001C" fbc:label="YGL001C" fbc:name="YGL001C" />
      <fbc:geneProduct fbc:id="G_YGL008C" fbc:label="YGL008C" fbc:name="YGL008C" />
      <fbc:geneProduct fbc:id="G_YGL009C" fbc:label="YGL009C" fbc:name="YGL009C" />
      <fbc:geneProduct fbc:id="G_YGL012W" fbc:label="YGL012W" fbc:name="YGL012W" />
      <fbc:geneProduct fbc:id="G_YGL026C" fbc:label="YGL026C" fbc:name="YGL026C" />
      <fbc:geneProduct fbc:id="G_YGL037C" fbc:label="YGL037C" fbc:name="YGL037C" />
      <fbc:geneProduct fbc:id="G_YGL040C" fbc:label="YGL040C" fbc:name="YGL040C" />
      <fbc:geneProduct fbc:id="G_YGL055W" fbc:label="YGL055W" fbc:name="YGL055W" />
      <fbc:geneProduct fbc:id="G_YGL062W" fbc:label="YGL062W" fbc:name="YGL062W" />
      <fbc:geneProduct fbc:id="G_YGL063W" fbc:label="YGL063W" fbc:name="YGL063W" />
      <fbc:geneProduct fbc:id="G_YGL067W" fbc:label="YGL067W" fbc:name="YGL067W" />
      <fbc:geneProduct fbc:id="G_YGL077C" fbc:label="YGL077C" fbc:name="YGL077C" />
      <fbc:geneProduct fbc:id="G_YGL084C" fbc:label="YGL084C" fbc:name="YGL084C" />
      <fbc:geneProduct fbc:id="G_YGL119W" fbc:label="YGL119W" fbc:name="YGL119W" />
      <fbc:geneProduct fbc:id="G_YGL125W" fbc:label="YGL125W" fbc:name="YGL125W" />
      <fbc:geneProduct fbc:id="G_YGL148W" fbc:label="YGL148W" fbc:name="YGL148W" />
      <fbc:geneProduct fbc:id="G_YGL154C" fbc:label="YGL154C" fbc:name="YGL154C" />
      <fbc:geneProduct fbc:id="G_YGL184C" fbc:label="YGL184C" fbc:name="YGL184C" />
      <fbc:geneProduct fbc:id="G_YGL186C" fbc:label="YGL186C" fbc:name="YGL186C" />
      <fbc:geneProduct fbc:id="G_YGL187C" fbc:label="YGL187C" fbc:name="YGL187C" />
      <fbc:geneProduct fbc:id="G_YGL191W" fbc:label="YGL191W" fbc:name="YGL191W" />
      <fbc:geneProduct fbc:id="G_YGL202W" fbc:label="YGL202W" fbc:name="YGL202W" />
      <fbc:geneProduct fbc:id="G_YGL205W" fbc:label="YGL205W" fbc:name="YGL205W" />
      <fbc:geneProduct fbc:id="G_YGL224C" fbc:label="YGL224C" fbc:name="YGL224C" />
      <fbc:geneProduct fbc:id="G_YGL225W" fbc:label="YGL225W" fbc:name="YGL225W" />
      <fbc:geneProduct fbc:id="G_YGL234W" fbc:label="YGL234W" fbc:name="YGL234W" />
      <fbc:geneProduct fbc:id="G_YGL245W" fbc:label="YGL245W" fbc:name="YGL245W" />
      <fbc:geneProduct fbc:id="G_YGL248W" fbc:label="YGL248W" fbc:name="YGL248W" />
      <fbc:geneProduct fbc:id="G_YGL253W" fbc:label="YGL253W" fbc:name="YGL253W" />
      <fbc:geneProduct fbc:id="G_YGL256W" fbc:label="YGL256W" fbc:name="YGL256W" />
      <fbc:geneProduct fbc:id="G_YGR007W" fbc:label="YGR007W" fbc:name="YGR007W" />
      <fbc:geneProduct fbc:id="G_YGR010W" fbc:label="YGR010W" fbc:name="YGR010W" />
      <fbc:geneProduct fbc:id="G_YGR012W" fbc:label="YGR012W" fbc:name="YGR012W" />
      <fbc:geneProduct fbc:id="G_YGR019W" fbc:label="YGR019W" fbc:name="YGR019W" />
      <fbc:geneProduct fbc:id="G_YGR020C" fbc:label="YGR020C" fbc:name="YGR020C" />
      <fbc:geneProduct fbc:id="G_YGR032W" fbc:label="YGR032W" fbc:name="YGR032W" />
      <fbc:geneProduct fbc:id="G_YGR037C" fbc:label="YGR037C" fbc:name="YGR037C" />
      <fbc:geneProduct fbc:id="G_YGR043C" fbc:label="YGR043C" fbc:name="YGR043C" />
      <fbc:geneProduct fbc:id="G_YGR055W" fbc:label="YGR055W" fbc:name="YGR055W" />
      <fbc:geneProduct fbc:id="G_YGR060W" fbc:label="YGR060W" fbc:name="YGR060W" />
      <fbc:geneProduct fbc:id="G_YGR061C" fbc:label="YGR061C" fbc:name="YGR061C" />
      <fbc:geneProduct fbc:id="G_YGR065C" fbc:label="YGR065C" fbc:name="YGR065C" />
      <fbc:geneProduct fbc:id="G_YGR087C" fbc:label="YGR087C" fbc:name="YGR087C" />
      <fbc:geneProduct fbc:id="G_YGR088W" fbc:label="YGR088W" fbc:name="YGR088W" />
      <fbc:geneProduct fbc:id="G_YGR094W" fbc:label="YGR094W" fbc:name="YGR094W" />
      <fbc:geneProduct fbc:id="G_YGR096W" fbc:label="YGR096W" fbc:name="YGR096W" />
      <fbc:geneProduct fbc:id="G_YGR121C" fbc:label="YGR121C" fbc:name="YGR121C" />
      <fbc:geneProduct fbc:id="G_YGR124W" fbc:label="YGR124W" fbc:name="YGR124W" />
      <fbc:geneProduct fbc:id="G_YGR125W" fbc:label="YGR125W" fbc:name="YGR125W" />
      <fbc:geneProduct fbc:id="G_YGR138C" fbc:label="YGR138C" fbc:name="YGR138C" />
      <fbc:geneProduct fbc:id="G_YGR143W" fbc:label="YGR143W" fbc:name="YGR143W" />
      <fbc:geneProduct fbc:id="G_YGR147C" fbc:label="YGR147C" fbc:name="YGR147C" />
      <fbc:geneProduct fbc:id="G_YGR155W" fbc:label="YGR155W" fbc:name="YGR155W" />
      <fbc:geneProduct fbc:id="G_YGR157W" fbc:label="YGR157W" fbc:name="YGR157W" />
      <fbc:geneProduct fbc:id="G_YGR170W" fbc:label="YGR170W" fbc:name="YGR170W" />
      <fbc:geneProduct fbc:id="G_YGR171C" fbc:label="YGR171C" fbc:name="YGR171C" />
      <fbc:geneProduct fbc:id="G_YGR175C" fbc:label="YGR175C" fbc:name="YGR175C" />
      <fbc:geneProduct fbc:id="G_YGR177C" fbc:label="YGR177C" fbc:name="YGR177C" />
      <fbc:geneProduct fbc:id="G_YGR180C" fbc:label="YGR180C" fbc:name="YGR180C" />
      <fbc:geneProduct fbc:id="G_YGR183C" fbc:label="YGR183C" fbc:name="YGR183C" />
      <fbc:geneProduct fbc:id="G_YGR185C" fbc:label="YGR185C" fbc:name="YGR185C" />
      <fbc:geneProduct fbc:id="G_YGR191W" fbc:label="YGR191W" fbc:name="YGR191W" />
      <fbc:geneProduct fbc:id="G_YGR192C" fbc:label="YGR192C" fbc:name="YGR192C" />
      <fbc:geneProduct fbc:id="G_YGR193C" fbc:label="YGR193C" fbc:name="YGR193C" />
      <fbc:geneProduct fbc:id="G_YGR194C" fbc:label="YGR194C" fbc:name="YGR194C" />
      <fbc:geneProduct fbc:id="G_YGR199W" fbc:label="YGR199W" fbc:name="YGR199W" />
      <fbc:geneProduct fbc:id="G_YGR202C" fbc:label="YGR202C" fbc:name="YGR202C" />
      <fbc:geneProduct fbc:id="G_YGR204W" fbc:label="YGR204W" fbc:name="YGR204W" />
      <fbc:geneProduct fbc:id="G_YGR208W" fbc:label="YGR208W" fbc:name="YGR208W" />
      <fbc:geneProduct fbc:id="G_YGR209C" fbc:label="YGR209C" fbc:name="YGR209C" />
      <fbc:geneProduct fbc:id="G_YGR240C" fbc:label="YGR240C" fbc:name="YGR240C" />
      <fbc:geneProduct fbc:id="G_YGR244C" fbc:label="YGR244C" fbc:name="YGR244C" />
      <fbc:geneProduct fbc:id="G_YGR247W" fbc:label="YGR247W" fbc:name="YGR247W" />
      <fbc:geneProduct fbc:id="G_YGR248W" fbc:label="YGR248W" fbc:name="YGR248W" />
      <fbc:geneProduct fbc:id="G_YGR254W" fbc:label="YGR254W" fbc:name="YGR254W" />
      <fbc:geneProduct fbc:id="G_YGR255C" fbc:label="YGR255C" fbc:name="YGR255C" />
      <fbc:geneProduct fbc:id="G_YGR256W" fbc:label="YGR256W" fbc:name="YGR256W" />
      <fbc:geneProduct fbc:id="G_YGR260W" fbc:label="YGR260W" fbc:name="YGR260W" />
      <fbc:geneProduct fbc:id="G_YGR264C" fbc:label="YGR264C" fbc:name="YGR264C" />
      <fbc:geneProduct fbc:id="G_YGR267C" fbc:label="YGR267C" fbc:name="YGR267C" />
      <fbc:geneProduct fbc:id="G_YGR282C" fbc:label="YGR282C" fbc:name="YGR282C" />
      <fbc:geneProduct fbc:id="G_YGR286C" fbc:label="YGR286C" fbc:name="YGR286C" />
      <fbc:geneProduct fbc:id="G_YGR287C" fbc:label="YGR287C" fbc:name="YGR287C" />
      <fbc:geneProduct fbc:id="G_YGR289C" fbc:label="YGR289C" fbc:name="YGR289C" />
      <fbc:geneProduct fbc:id="G_YGR292W" fbc:label="YGR292W" fbc:name="YGR292W" />
      <fbc:geneProduct fbc:id="G_YHL003C" fbc:label="YHL003C" fbc:name="YHL003C" />
      <fbc:geneProduct fbc:id="G_YHL011C" fbc:label="YHL011C" fbc:name="YHL011C" />
      <fbc:geneProduct fbc:id="G_YHL012W" fbc:label="YHL012W" fbc:name="YHL012W" />
      <fbc:geneProduct fbc:id="G_YHL016C" fbc:label="YHL016C" fbc:name="YHL016C" />
      <fbc:geneProduct fbc:id="G_YHL032C" fbc:label="YHL032C" fbc:name="YHL032C" />
      <fbc:geneProduct fbc:id="G_YHL036W" fbc:label="YHL036W" fbc:name="YHL036W" />
      <fbc:geneProduct fbc:id="G_YHR001W__A" fbc:label="YHR001W__A" fbc:name="YHR001W-A" />
      <fbc:geneProduct fbc:id="G_YHR002W" fbc:label="YHR002W" fbc:name="YHR002W" />
      <fbc:geneProduct fbc:id="G_YHR007C" fbc:label="YHR007C" fbc:name="YHR007C" />
      <fbc:geneProduct fbc:id="G_YHR011W" fbc:label="YHR011W" fbc:name="YHR011W" />
      <fbc:geneProduct fbc:id="G_YHR018C" fbc:label="YHR018C" fbc:name="YHR018C" />
      <fbc:geneProduct fbc:id="G_YHR019C" fbc:label="YHR019C" fbc:name="YHR019C" />
      <fbc:geneProduct fbc:id="G_YHR020W" fbc:label="YHR020W" fbc:name="YHR020W" />
      <fbc:geneProduct fbc:id="G_YHR025W" fbc:label="YHR025W" fbc:name="YHR025W" />
      <fbc:geneProduct fbc:id="G_YHR026W" fbc:label="YHR026W" fbc:name="YHR026W" />
      <fbc:geneProduct fbc:id="G_YHR037W" fbc:label="YHR037W" fbc:name="YHR037W" />
      <fbc:geneProduct fbc:id="G_YHR039C__A" fbc:label="YHR039C__A" fbc:name="YHR039C-A" />
      <fbc:geneProduct fbc:id="G_YHR042W" fbc:label="YHR042W" fbc:name="YHR042W" />
      <fbc:geneProduct fbc:id="G_YHR043C" fbc:label="YHR043C" fbc:name="YHR043C" />
      <fbc:geneProduct fbc:id="G_YHR044C" fbc:label="YHR044C" fbc:name="YHR044C" />
      <fbc:geneProduct fbc:id="G_YHR046C" fbc:label="YHR046C" fbc:name="YHR046C" />
      <fbc:geneProduct fbc:id="G_YHR051W" fbc:label="YHR051W" fbc:name="YHR051W" />
      <fbc:geneProduct fbc:id="G_YHR063C" fbc:label="YHR063C" fbc:name="YHR063C" />
      <fbc:geneProduct fbc:id="G_YHR067W" fbc:label="YHR067W" fbc:name="YHR067W" />
      <fbc:geneProduct fbc:id="G_YHR068W" fbc:label="YHR068W" fbc:name="YHR068W" />
      <fbc:geneProduct fbc:id="G_YHR072W" fbc:label="YHR072W" fbc:name="YHR072W" />
      <fbc:geneProduct fbc:id="G_YHR074W" fbc:label="YHR074W" fbc:name="YHR074W" />
      <fbc:geneProduct fbc:id="G_YHR091C" fbc:label="YHR091C" fbc:name="YHR091C" />
      <fbc:geneProduct fbc:id="G_YHR092C" fbc:label="YHR092C" fbc:name="YHR092C" />
      <fbc:geneProduct fbc:id="G_YHR094C" fbc:label="YHR094C" fbc:name="YHR094C" />
      <fbc:geneProduct fbc:id="G_YHR096C" fbc:label="YHR096C" fbc:name="YHR096C" />
      <fbc:geneProduct fbc:id="G_YHR104W" fbc:label="YHR104W" fbc:name="YHR104W" />
      <fbc:geneProduct fbc:id="G_YHR106W" fbc:label="YHR106W" fbc:name="YHR106W" />
      <fbc:geneProduct fbc:id="G_YHR123W" fbc:label="YHR123W" fbc:name="YHR123W" />
      <fbc:geneProduct fbc:id="G_YHR128W" fbc:label="YHR128W" fbc:name="YHR128W" />
      <fbc:geneProduct fbc:id="G_YHR137W" fbc:label="YHR137W" fbc:name="YHR137W" />
      <fbc:geneProduct fbc:id="G_YHR144C" fbc:label="YHR144C" fbc:name="YHR144C" />
      <fbc:geneProduct fbc:id="G_YHR163W" fbc:label="YHR163W" fbc:name="YHR163W" />
      <fbc:geneProduct fbc:id="G_YHR174W" fbc:label="YHR174W" fbc:name="YHR174W" />
      <fbc:geneProduct fbc:id="G_YHR183W" fbc:label="YHR183W" fbc:name="YHR183W" />
      <fbc:geneProduct fbc:id="G_YHR190W" fbc:label="YHR190W" fbc:name="YHR190W" />
      <fbc:geneProduct fbc:id="G_YHR208W" fbc:label="YHR208W" fbc:name="YHR208W" />
      <fbc:geneProduct fbc:id="G_YHR216W" fbc:label="YHR216W" fbc:name="YHR216W" />
      <fbc:geneProduct fbc:id="G_YIL002C" fbc:label="YIL002C" fbc:name="YIL002C" />
      <fbc:geneProduct fbc:id="G_YIL009W" fbc:label="YIL009W" fbc:name="YIL009W" />
      <fbc:geneProduct fbc:id="G_YIL010W" fbc:label="YIL010W" fbc:name="YIL010W" />
      <fbc:geneProduct fbc:id="G_YIL013C" fbc:label="YIL013C" fbc:name="YIL013C" />
      <fbc:geneProduct fbc:id="G_YIL020C" fbc:label="YIL020C" fbc:name="YIL020C" />
      <fbc:geneProduct fbc:id="G_YIL043C" fbc:label="YIL043C" fbc:name="YIL043C" />
      <fbc:geneProduct fbc:id="G_YIL053W" fbc:label="YIL053W" fbc:name="YIL053W" />
      <fbc:geneProduct fbc:id="G_YIL066C" fbc:label="YIL066C" fbc:name="YIL066C" />
      <fbc:geneProduct fbc:id="G_YIL074C" fbc:label="YIL074C" fbc:name="YIL074C" />
      <fbc:geneProduct fbc:id="G_YIL078W" fbc:label="YIL078W" fbc:name="YIL078W" />
      <fbc:geneProduct fbc:id="G_YIL094C" fbc:label="YIL094C" fbc:name="YIL094C" />
      <fbc:geneProduct fbc:id="G_YIL099W" fbc:label="YIL099W" fbc:name="YIL099W" />
      <fbc:geneProduct fbc:id="G_YIL107C" fbc:label="YIL107C" fbc:name="YIL107C" />
      <fbc:geneProduct fbc:id="G_YIL111W" fbc:label="YIL111W" fbc:name="YIL111W" />
      <fbc:geneProduct fbc:id="G_YIL116W" fbc:label="YIL116W" fbc:name="YIL116W" />
      <fbc:geneProduct fbc:id="G_YIL124W" fbc:label="YIL124W" fbc:name="YIL124W" />
      <fbc:geneProduct fbc:id="G_YIL125W" fbc:label="YIL125W" fbc:name="YIL125W" />
      <fbc:geneProduct fbc:id="G_YIL134W" fbc:label="YIL134W" fbc:name="YIL134W" />
      <fbc:geneProduct fbc:id="G_YIL145C" fbc:label="YIL145C" fbc:name="YIL145C" />
      <fbc:geneProduct fbc:id="G_YIL155C" fbc:label="YIL155C" fbc:name="YIL155C" />
      <fbc:geneProduct fbc:id="G_YIL160C" fbc:label="YIL160C" fbc:name="YIL160C" />
      <fbc:geneProduct fbc:id="G_YIL162W" fbc:label="YIL162W" fbc:name="YIL162W" />
      <fbc:geneProduct fbc:id="G_YIL164C" fbc:label="YIL164C" fbc:name="YIL164C" />
      <fbc:geneProduct fbc:id="G_YIL168W" fbc:label="YIL168W" fbc:name="YIL168W" />
      <fbc:geneProduct fbc:id="G_YIL172C" fbc:label="YIL172C" fbc:name="YIL172C" />
      <fbc:geneProduct fbc:id="G_YIR027C" fbc:label="YIR027C" fbc:name="YIR027C" />
      <fbc:geneProduct fbc:id="G_YIR028W" fbc:label="YIR028W" fbc:name="YIR028W" />
      <fbc:geneProduct fbc:id="G_YIR029W" fbc:label="YIR029W" fbc:name="YIR029W" />
      <fbc:geneProduct fbc:id="G_YIR031C" fbc:label="YIR031C" fbc:name="YIR031C" />
      <fbc:geneProduct fbc:id="G_YIR032C" fbc:label="YIR032C" fbc:name="YIR032C" />
      <fbc:geneProduct fbc:id="G_YIR034C" fbc:label="YIR034C" fbc:name="YIR034C" />
      <fbc:geneProduct fbc:id="G_YIR037W" fbc:label="YIR037W" fbc:name="YIR037W" />
      <fbc:geneProduct fbc:id="G_YJL005W" fbc:label="YJL005W" fbc:name="YJL005W" />
      <fbc:geneProduct fbc:id="G_YJL026W" fbc:label="YJL026W" fbc:name="YJL026W" />
      <fbc:geneProduct fbc:id="G_YJL045W" fbc:label="YJL045W" fbc:name="YJL045W" />
      <fbc:geneProduct fbc:id="G_YJL052W" fbc:label="YJL052W" fbc:name="YJL052W" />
      <fbc:geneProduct fbc:id="G_YJL060W" fbc:label="YJL060W" fbc:name="YJL060W" />
      <fbc:geneProduct fbc:id="G_YJL068C" fbc:label="YJL068C" fbc:name="YJL068C" />
      <fbc:geneProduct fbc:id="G_YJL070C" fbc:label="YJL070C" fbc:name="YJL070C" />
      <fbc:geneProduct fbc:id="G_YJL071W" fbc:label="YJL071W" fbc:name="YJL071W" />
      <fbc:geneProduct fbc:id="G_YJL088W" fbc:label="YJL088W" fbc:name="YJL088W" />
      <fbc:geneProduct fbc:id="G_YJL101C" fbc:label="YJL101C" fbc:name="YJL101C" />
      <fbc:geneProduct fbc:id="G_YJL121C" fbc:label="YJL121C" fbc:name="YJL121C" />
      <fbc:geneProduct fbc:id="G_YJL126W" fbc:label="YJL126W" fbc:name="YJL126W" />
      <fbc:geneProduct fbc:id="G_YJL130C" fbc:label="YJL130C" fbc:name="YJL130C" />
      <fbc:geneProduct fbc:id="G_YJL134W" fbc:label="YJL134W" fbc:name="YJL134W" />
      <fbc:geneProduct fbc:id="G_YJL137C" fbc:label="YJL137C" fbc:name="YJL137C" />
      <fbc:geneProduct fbc:id="G_YJL139C" fbc:label="YJL139C" fbc:name="YJL139C" />
      <fbc:geneProduct fbc:id="G_YJL153C" fbc:label="YJL153C" fbc:name="YJL153C" />
      <fbc:geneProduct fbc:id="G_YJL155C" fbc:label="YJL155C" fbc:name="YJL155C" />
      <fbc:geneProduct fbc:id="G_YJL166W" fbc:label="YJL166W" fbc:name="YJL166W" />
      <fbc:geneProduct fbc:id="G_YJL167W" fbc:label="YJL167W" fbc:name="YJL167W" />
      <fbc:geneProduct fbc:id="G_YJL196C" fbc:label="YJL196C" fbc:name="YJL196C" />
      <fbc:geneProduct fbc:id="G_YJL198W" fbc:label="YJL198W" fbc:name="YJL198W" />
      <fbc:geneProduct fbc:id="G_YJL200C" fbc:label="YJL200C" fbc:name="YJL200C" />
      <fbc:geneProduct fbc:id="G_YJL212C" fbc:label="YJL212C" fbc:name="YJL212C" />
      <fbc:geneProduct fbc:id="G_YJL214W" fbc:label="YJL214W" fbc:name="YJL214W" />
      <fbc:geneProduct fbc:id="G_YJL216C" fbc:label="YJL216C" fbc:name="YJL216C" />
      <fbc:geneProduct fbc:id="G_YJL219W" fbc:label="YJL219W" fbc:name="YJL219W" />
      <fbc:geneProduct fbc:id="G_YJL221C" fbc:label="YJL221C" fbc:name="YJL221C" />
      <fbc:geneProduct fbc:id="G_YJR001W" fbc:label="YJR001W" fbc:name="YJR001W" />
      <fbc:geneProduct fbc:id="G_YJR009C" fbc:label="YJR009C" fbc:name="YJR009C" />
      <fbc:geneProduct fbc:id="G_YJR010W" fbc:label="YJR010W" fbc:name="YJR010W" />
      <fbc:geneProduct fbc:id="G_YJR016C" fbc:label="YJR016C" fbc:name="YJR016C" />
      <fbc:geneProduct fbc:id="G_YJR019C" fbc:label="YJR019C" fbc:name="YJR019C" />
      <fbc:geneProduct fbc:id="G_YJR025C" fbc:label="YJR025C" fbc:name="YJR025C" />
      <fbc:geneProduct fbc:id="G_YJR048W" fbc:label="YJR048W" fbc:name="YJR048W" />
      <fbc:geneProduct fbc:id="G_YJR049C" fbc:label="YJR049C" fbc:name="YJR049C" />
      <fbc:geneProduct fbc:id="G_YJR051W" fbc:label="YJR051W" fbc:name="YJR051W" />
      <fbc:geneProduct fbc:id="G_YJR057W" fbc:label="YJR057W" fbc:name="YJR057W" />
      <fbc:geneProduct fbc:id="G_YJR066W" fbc:label="YJR066W" fbc:name="YJR066W" />
      <fbc:geneProduct fbc:id="G_YJR073C" fbc:label="YJR073C" fbc:name="YJR073C" />
      <fbc:geneProduct fbc:id="G_YJR077C" fbc:label="YJR077C" fbc:name="YJR077C" />
      <fbc:geneProduct fbc:id="G_YJR078W" fbc:label="YJR078W" fbc:name="YJR078W" />
      <fbc:geneProduct fbc:id="G_YJR095W" fbc:label="YJR095W" fbc:name="YJR095W" />
      <fbc:geneProduct fbc:id="G_YJR103W" fbc:label="YJR103W" fbc:name="YJR103W" />
      <fbc:geneProduct fbc:id="G_YJR105W" fbc:label="YJR105W" fbc:name="YJR105W" />
      <fbc:geneProduct fbc:id="G_YJR109C" fbc:label="YJR109C" fbc:name="YJR109C" />
      <fbc:geneProduct fbc:id="G_YJR121W" fbc:label="YJR121W" fbc:name="YJR121W" />
      <fbc:geneProduct fbc:id="G_YJR130C" fbc:label="YJR130C" fbc:name="YJR130C" />
      <fbc:geneProduct fbc:id="G_YJR133W" fbc:label="YJR133W" fbc:name="YJR133W" />
      <fbc:geneProduct fbc:id="G_YJR137C" fbc:label="YJR137C" fbc:name="YJR137C" />
      <fbc:geneProduct fbc:id="G_YJR139C" fbc:label="YJR139C" fbc:name="YJR139C" />
      <fbc:geneProduct fbc:id="G_YJR143C" fbc:label="YJR143C" fbc:name="YJR143C" />
      <fbc:geneProduct fbc:id="G_YJR148W" fbc:label="YJR148W" fbc:name="YJR148W" />
      <fbc:geneProduct fbc:id="G_YJR152W" fbc:label="YJR152W" fbc:name="YJR152W" />
      <fbc:geneProduct fbc:id="G_YJR153W" fbc:label="YJR153W" fbc:name="YJR153W" />
      <fbc:geneProduct fbc:id="G_YJR158W" fbc:label="YJR158W" fbc:name="YJR158W" />
      <fbc:geneProduct fbc:id="G_YJR159W" fbc:label="YJR159W" fbc:name="YJR159W" />
      <fbc:geneProduct fbc:id="G_YJR160C" fbc:label="YJR160C" fbc:name="YJR160C" />
      <fbc:geneProduct fbc:id="G_YKL001C" fbc:label="YKL001C" fbc:name="YKL001C" />
      <fbc:geneProduct fbc:id="G_YKL004W" fbc:label="YKL004W" fbc:name="YKL004W" />
      <fbc:geneProduct fbc:id="G_YKL008C" fbc:label="YKL008C" fbc:name="YKL008C" />
      <fbc:geneProduct fbc:id="G_YKL016C" fbc:label="YKL016C" fbc:name="YKL016C" />
      <fbc:geneProduct fbc:id="G_YKL024C" fbc:label="YKL024C" fbc:name="YKL024C" />
      <fbc:geneProduct fbc:id="G_YKL026C" fbc:label="YKL026C" fbc:name="YKL026C" />
      <fbc:geneProduct fbc:id="G_YKL029C" fbc:label="YKL029C" fbc:name="YKL029C" />
      <fbc:geneProduct fbc:id="G_YKL035W" fbc:label="YKL035W" fbc:name="YKL035W" />
      <fbc:geneProduct fbc:id="G_YKL055C" fbc:label="YKL055C" fbc:name="YKL055C" />
      <fbc:geneProduct fbc:id="G_YKL060C" fbc:label="YKL060C" fbc:name="YKL060C" />
      <fbc:geneProduct fbc:id="G_YKL067W" fbc:label="YKL067W" fbc:name="YKL067W" />
      <fbc:geneProduct fbc:id="G_YKL080W" fbc:label="YKL080W" fbc:name="YKL080W" />
      <fbc:geneProduct fbc:id="G_YKL085W" fbc:label="YKL085W" fbc:name="YKL085W" />
      <fbc:geneProduct fbc:id="G_YKL104C" fbc:label="YKL104C" fbc:name="YKL104C" />
      <fbc:geneProduct fbc:id="G_YKL106W" fbc:label="YKL106W" fbc:name="YKL106W" />
      <fbc:geneProduct fbc:id="G_YKL120W" fbc:label="YKL120W" fbc:name="YKL120W" />
      <fbc:geneProduct fbc:id="G_YKL127W" fbc:label="YKL127W" fbc:name="YKL127W" />
      <fbc:geneProduct fbc:id="G_YKL132C" fbc:label="YKL132C" fbc:name="YKL132C" />
      <fbc:geneProduct fbc:id="G_YKL140W" fbc:label="YKL140W" fbc:name="YKL140W" />
      <fbc:geneProduct fbc:id="G_YKL141W" fbc:label="YKL141W" fbc:name="YKL141W" />
      <fbc:geneProduct fbc:id="G_YKL146W" fbc:label="YKL146W" fbc:name="YKL146W" />
      <fbc:geneProduct fbc:id="G_YKL148C" fbc:label="YKL148C" fbc:name="YKL148C" />
      <fbc:geneProduct fbc:id="G_YKL150W" fbc:label="YKL150W" fbc:name="YKL150W" />
      <fbc:geneProduct fbc:id="G_YKL152C" fbc:label="YKL152C" fbc:name="YKL152C" />
      <fbc:geneProduct fbc:id="G_YKL174C" fbc:label="YKL174C" fbc:name="YKL174C" />
      <fbc:geneProduct fbc:id="G_YKL181W" fbc:label="YKL181W" fbc:name="YKL181W" />
      <fbc:geneProduct fbc:id="G_YKL182W" fbc:label="YKL182W" fbc:name="YKL182W" />
      <fbc:geneProduct fbc:id="G_YKL184W" fbc:label="YKL184W" fbc:name="YKL184W" />
      <fbc:geneProduct fbc:id="G_YKL188C" fbc:label="YKL188C" fbc:name="YKL188C" />
      <fbc:geneProduct fbc:id="G_YKL192C" fbc:label="YKL192C" fbc:name="YKL192C" />
      <fbc:geneProduct fbc:id="G_YKL194C" fbc:label="YKL194C" fbc:name="YKL194C" />
      <fbc:geneProduct fbc:id="G_YKL203C" fbc:label="YKL203C" fbc:name="YKL203C" />
      <fbc:geneProduct fbc:id="G_YKL211C" fbc:label="YKL211C" fbc:name="YKL211C" />
      <fbc:geneProduct fbc:id="G_YKL212W" fbc:label="YKL212W" fbc:name="YKL212W" />
      <fbc:geneProduct fbc:id="G_YKL216W" fbc:label="YKL216W" fbc:name="YKL216W" />
      <fbc:geneProduct fbc:id="G_YKL217W" fbc:label="YKL217W" fbc:name="YKL217W" />
      <fbc:geneProduct fbc:id="G_YKL218C" fbc:label="YKL218C" fbc:name="YKL218C" />
      <fbc:geneProduct fbc:id="G_YKR009C" fbc:label="YKR009C" fbc:name="YKR009C" />
      <fbc:geneProduct fbc:id="G_YKR031C" fbc:label="YKR031C" fbc:name="YKR031C" />
      <fbc:geneProduct fbc:id="G_YKR039W" fbc:label="YKR039W" fbc:name="YKR039W" />
      <fbc:geneProduct fbc:id="G_YKR053C" fbc:label="YKR053C" fbc:name="YKR053C" />
      <fbc:geneProduct fbc:id="G_YKR058W" fbc:label="YKR058W" fbc:name="YKR058W" />
      <fbc:geneProduct fbc:id="G_YKR061W" fbc:label="YKR061W" fbc:name="YKR061W" />
      <fbc:geneProduct fbc:id="G_YKR066C" fbc:label="YKR066C" fbc:name="YKR066C" />
      <fbc:geneProduct fbc:id="G_YKR067W" fbc:label="YKR067W" fbc:name="YKR067W" />
      <fbc:geneProduct fbc:id="G_YKR069W" fbc:label="YKR069W" fbc:name="YKR069W" />
      <fbc:geneProduct fbc:id="G_YKR080W" fbc:label="YKR080W" fbc:name="YKR080W" />
      <fbc:geneProduct fbc:id="G_YKR093W" fbc:label="YKR093W" fbc:name="YKR093W" />
      <fbc:geneProduct fbc:id="G_YKR097W" fbc:label="YKR097W" fbc:name="YKR097W" />
      <fbc:geneProduct fbc:id="G_YLL012W" fbc:label="YLL012W" fbc:name="YLL012W" />
      <fbc:geneProduct fbc:id="G_YLL018C" fbc:label="YLL018C" fbc:name="YLL018C" />
      <fbc:geneProduct fbc:id="G_YLL028W" fbc:label="YLL028W" fbc:name="YLL028W" />
      <fbc:geneProduct fbc:id="G_YLL041C" fbc:label="YLL041C" fbc:name="YLL041C" />
      <fbc:geneProduct fbc:id="G_YLL043W" fbc:label="YLL043W" fbc:name="YLL043W" />
      <fbc:geneProduct fbc:id="G_YLL048C" fbc:label="YLL048C" fbc:name="YLL048C" />
      <fbc:geneProduct fbc:id="G_YLL052C" fbc:label="YLL052C" fbc:name="YLL052C" />
      <fbc:geneProduct fbc:id="G_YLL057C" fbc:label="YLL057C" fbc:name="YLL057C" />
      <fbc:geneProduct fbc:id="G_YLL061W" fbc:label="YLL061W" fbc:name="YLL061W" />
      <fbc:geneProduct fbc:id="G_YLL062C" fbc:label="YLL062C" fbc:name="YLL062C" />
      <fbc:geneProduct fbc:id="G_YLR011W" fbc:label="YLR011W" fbc:name="YLR011W" />
      <fbc:geneProduct fbc:id="G_YLR017W" fbc:label="YLR017W" fbc:name="YLR017W" />
      <fbc:geneProduct fbc:id="G_YLR020C" fbc:label="YLR020C" fbc:name="YLR020C" />
      <fbc:geneProduct fbc:id="G_YLR027C" fbc:label="YLR027C" fbc:name="YLR027C" />
      <fbc:geneProduct fbc:id="G_YLR028C" fbc:label="YLR028C" fbc:name="YLR028C" />
      <fbc:geneProduct fbc:id="G_YLR038C" fbc:label="YLR038C" fbc:name="YLR038C" />
      <fbc:geneProduct fbc:id="G_YLR043C" fbc:label="YLR043C" fbc:name="YLR043C" />
      <fbc:geneProduct fbc:id="G_YLR044C" fbc:label="YLR044C" fbc:name="YLR044C" />
      <fbc:geneProduct fbc:id="G_YLR056W" fbc:label="YLR056W" fbc:name="YLR056W" />
      <fbc:geneProduct fbc:id="G_YLR058C" fbc:label="YLR058C" fbc:name="YLR058C" />
      <fbc:geneProduct fbc:id="G_YLR060W" fbc:label="YLR060W" fbc:name="YLR060W" />
      <fbc:geneProduct fbc:id="G_YLR070C" fbc:label="YLR070C" fbc:name="YLR070C" />
      <fbc:geneProduct fbc:id="G_YLR081W" fbc:label="YLR081W" fbc:name="YLR081W" />
      <fbc:geneProduct fbc:id="G_YLR089C" fbc:label="YLR089C" fbc:name="YLR089C" />
      <fbc:geneProduct fbc:id="G_YLR092W" fbc:label="YLR092W" fbc:name="YLR092W" />
      <fbc:geneProduct fbc:id="G_YLR100W" fbc:label="YLR100W" fbc:name="YLR100W" />
      <fbc:geneProduct fbc:id="G_YLR109W" fbc:label="YLR109W" fbc:name="YLR109W" />
      <fbc:geneProduct fbc:id="G_YLR133W" fbc:label="YLR133W" fbc:name="YLR133W" />
      <fbc:geneProduct fbc:id="G_YLR134W" fbc:label="YLR134W" fbc:name="YLR134W" />
      <fbc:geneProduct fbc:id="G_YLR138W" fbc:label="YLR138W" fbc:name="YLR138W" />
      <fbc:geneProduct fbc:id="G_YLR142W" fbc:label="YLR142W" fbc:name="YLR142W" />
      <fbc:geneProduct fbc:id="G_YLR146C" fbc:label="YLR146C" fbc:name="YLR146C" />
      <fbc:geneProduct fbc:id="G_YLR151C" fbc:label="YLR151C" fbc:name="YLR151C" />
      <fbc:geneProduct fbc:id="G_YLR153C" fbc:label="YLR153C" fbc:name="YLR153C" />
      <fbc:geneProduct fbc:id="G_YLR155C" fbc:label="YLR155C" fbc:name="YLR155C" />
      <fbc:geneProduct fbc:id="G_YLR157C" fbc:label="YLR157C" fbc:name="YLR157C" />
      <fbc:geneProduct fbc:id="G_YLR158C" fbc:label="YLR158C" fbc:name="YLR158C" />
      <fbc:geneProduct fbc:id="G_YLR160C" fbc:label="YLR160C" fbc:name="YLR160C" />
      <fbc:geneProduct fbc:id="G_YLR164W" fbc:label="YLR164W" fbc:name="YLR164W" />
      <fbc:geneProduct fbc:id="G_YLR172C" fbc:label="YLR172C" fbc:name="YLR172C" />
      <fbc:geneProduct fbc:id="G_YLR174W" fbc:label="YLR174W" fbc:name="YLR174W" />
      <fbc:geneProduct fbc:id="G_YLR180W" fbc:label="YLR180W" fbc:name="YLR180W" />
      <fbc:geneProduct fbc:id="G_YLR189C" fbc:label="YLR189C" fbc:name="YLR189C" />
      <fbc:geneProduct fbc:id="G_YLR195C" fbc:label="YLR195C" fbc:name="YLR195C" />
      <fbc:geneProduct fbc:id="G_YLR201C" fbc:label="YLR201C" fbc:name="YLR201C" />
      <fbc:geneProduct fbc:id="G_YLR209C" fbc:label="YLR209C" fbc:name="YLR209C" />
      <fbc:geneProduct fbc:id="G_YLR231C" fbc:label="YLR231C" fbc:name="YLR231C" />
      <fbc:geneProduct fbc:id="G_YLR237W" fbc:label="YLR237W" fbc:name="YLR237W" />
      <fbc:geneProduct fbc:id="G_YLR240W" fbc:label="YLR240W" fbc:name="YLR240W" />
      <fbc:geneProduct fbc:id="G_YLR245C" fbc:label="YLR245C" fbc:name="YLR245C" />
      <fbc:geneProduct fbc:id="G_YLR258W" fbc:label="YLR258W" fbc:name="YLR258W" />
      <fbc:geneProduct fbc:id="G_YLR260W" fbc:label="YLR260W" fbc:name="YLR260W" />
      <fbc:geneProduct fbc:id="G_YLR284C" fbc:label="YLR284C" fbc:name="YLR284C" />
      <fbc:geneProduct fbc:id="G_YLR285W" fbc:label="YLR285W" fbc:name="YLR285W" />
      <fbc:geneProduct fbc:id="G_YLR295C" fbc:label="YLR295C" fbc:name="YLR295C" />
      <fbc:geneProduct fbc:id="G_YLR299W" fbc:label="YLR299W" fbc:name="YLR299W" />
      <fbc:geneProduct fbc:id="G_YLR300W" fbc:label="YLR300W" fbc:name="YLR300W" />
      <fbc:geneProduct fbc:id="G_YLR303W" fbc:label="YLR303W" fbc:name="YLR303W" />
      <fbc:geneProduct fbc:id="G_YLR304C" fbc:label="YLR304C" fbc:name="YLR304C" />
      <fbc:geneProduct fbc:id="G_YLR305C" fbc:label="YLR305C" fbc:name="YLR305C" />
      <fbc:geneProduct fbc:id="G_YLR307W" fbc:label="YLR307W" fbc:name="YLR307W" />
      <fbc:geneProduct fbc:id="G_YLR308W" fbc:label="YLR308W" fbc:name="YLR308W" />
      <fbc:geneProduct fbc:id="G_YLR328W" fbc:label="YLR328W" fbc:name="YLR328W" />
      <fbc:geneProduct fbc:id="G_YLR342W" fbc:label="YLR342W" fbc:name="YLR342W" />
      <fbc:geneProduct fbc:id="G_YLR343W" fbc:label="YLR343W" fbc:name="YLR343W" />
      <fbc:geneProduct fbc:id="G_YLR348C" fbc:label="YLR348C" fbc:name="YLR348C" />
      <fbc:geneProduct fbc:id="G_YLR351C" fbc:label="YLR351C" fbc:name="YLR351C" />
      <fbc:geneProduct fbc:id="G_YLR354C" fbc:label="YLR354C" fbc:name="YLR354C" />
      <fbc:geneProduct fbc:id="G_YLR355C" fbc:label="YLR355C" fbc:name="YLR355C" />
      <fbc:geneProduct fbc:id="G_YLR359W" fbc:label="YLR359W" fbc:name="YLR359W" />
      <fbc:geneProduct fbc:id="G_YLR372W" fbc:label="YLR372W" fbc:name="YLR372W" />
      <fbc:geneProduct fbc:id="G_YLR377C" fbc:label="YLR377C" fbc:name="YLR377C" />
      <fbc:geneProduct fbc:id="G_YLR382C" fbc:label="YLR382C" fbc:name="YLR382C" />
      <fbc:geneProduct fbc:id="G_YLR395C" fbc:label="YLR395C" fbc:name="YLR395C" />
      <fbc:geneProduct fbc:id="G_YLR420W" fbc:label="YLR420W" fbc:name="YLR420W" />
      <fbc:geneProduct fbc:id="G_YLR432W" fbc:label="YLR432W" fbc:name="YLR432W" />
      <fbc:geneProduct fbc:id="G_YLR438W" fbc:label="YLR438W" fbc:name="YLR438W" />
      <fbc:geneProduct fbc:id="G_YLR447C" fbc:label="YLR447C" fbc:name="YLR447C" />
      <fbc:geneProduct fbc:id="G_YLR450W" fbc:label="YLR450W" fbc:name="YLR450W" />
      <fbc:geneProduct fbc:id="G_YML004C" fbc:label="YML004C" fbc:name="YML004C" />
      <fbc:geneProduct fbc:id="G_YML008C" fbc:label="YML008C" fbc:name="YML008C" />
      <fbc:geneProduct fbc:id="G_YML022W" fbc:label="YML022W" fbc:name="YML022W" />
      <fbc:geneProduct fbc:id="G_YML035C" fbc:label="YML035C" fbc:name="YML035C" />
      <fbc:geneProduct fbc:id="G_YML042W" fbc:label="YML042W" fbc:name="YML042W" />
      <fbc:geneProduct fbc:id="G_YML054C" fbc:label="YML054C" fbc:name="YML054C" />
      <fbc:geneProduct fbc:id="G_YML056C" fbc:label="YML056C" fbc:name="YML056C" />
      <fbc:geneProduct fbc:id="G_YML059C" fbc:label="YML059C" fbc:name="YML059C" />
      <fbc:geneProduct fbc:id="G_YML070W" fbc:label="YML070W" fbc:name="YML070W" />
      <fbc:geneProduct fbc:id="G_YML075C" fbc:label="YML075C" fbc:name="YML075C" />
      <fbc:geneProduct fbc:id="G_YML081C__A" fbc:label="YML081C__A" fbc:name="YML081C-A" />
      <fbc:geneProduct fbc:id="G_YML082W" fbc:label="YML082W" fbc:name="YML082W" />
      <fbc:geneProduct fbc:id="G_YML086C" fbc:label="YML086C" fbc:name="YML086C" />
      <fbc:geneProduct fbc:id="G_YML096W" fbc:label="YML096W" fbc:name="YML096W" />
      <fbc:geneProduct fbc:id="G_YML100W" fbc:label="YML100W" fbc:name="YML100W" />
      <fbc:geneProduct fbc:id="G_YML106W" fbc:label="YML106W" fbc:name="YML106W" />
      <fbc:geneProduct fbc:id="G_YML110C" fbc:label="YML110C" fbc:name="YML110C" />
      <fbc:geneProduct fbc:id="G_YML120C" fbc:label="YML120C" fbc:name="YML120C" />
      <fbc:geneProduct fbc:id="G_YML123C" fbc:label="YML123C" fbc:name="YML123C" />
      <fbc:geneProduct fbc:id="G_YML126C" fbc:label="YML126C" fbc:name="YML126C" />
      <fbc:geneProduct fbc:id="G_YMR006C" fbc:label="YMR006C" fbc:name="YMR006C" />
      <fbc:geneProduct fbc:id="G_YMR008C" fbc:label="YMR008C" fbc:name="YMR008C" />
      <fbc:geneProduct fbc:id="G_YMR009W" fbc:label="YMR009W" fbc:name="YMR009W" />
      <fbc:geneProduct fbc:id="G_YMR011W" fbc:label="YMR011W" fbc:name="YMR011W" />
      <fbc:geneProduct fbc:id="G_YMR013C" fbc:label="YMR013C" fbc:name="YMR013C" />
      <fbc:geneProduct fbc:id="G_YMR015C" fbc:label="YMR015C" fbc:name="YMR015C" />
      <fbc:geneProduct fbc:id="G_YMR020W" fbc:label="YMR020W" fbc:name="YMR020W" />
      <fbc:geneProduct fbc:id="G_YMR054W" fbc:label="YMR054W" fbc:name="YMR054W" />
      <fbc:geneProduct fbc:id="G_YMR056C" fbc:label="YMR056C" fbc:name="YMR056C" />
      <fbc:geneProduct fbc:id="G_YMR062C" fbc:label="YMR062C" fbc:name="YMR062C" />
      <fbc:geneProduct fbc:id="G_YMR083W" fbc:label="YMR083W" fbc:name="YMR083W" />
      <fbc:geneProduct fbc:id="G_YMR084W" fbc:label="YMR084W" fbc:name="YMR084W" />
      <fbc:geneProduct fbc:id="G_YMR085W" fbc:label="YMR085W" fbc:name="YMR085W" />
      <fbc:geneProduct fbc:id="G_YMR088C" fbc:label="YMR088C" fbc:name="YMR088C" />
      <fbc:geneProduct fbc:id="G_YMR105C" fbc:label="YMR105C" fbc:name="YMR105C" />
      <fbc:geneProduct fbc:id="G_YMR108W" fbc:label="YMR108W" fbc:name="YMR108W" />
      <fbc:geneProduct fbc:id="G_YMR113W" fbc:label="YMR113W" fbc:name="YMR113W" />
      <fbc:geneProduct fbc:id="G_YMR118C" fbc:label="YMR118C" fbc:name="YMR118C" />
      <fbc:geneProduct fbc:id="G_YMR120C" fbc:label="YMR120C" fbc:name="YMR120C" />
      <fbc:geneProduct fbc:id="G_YMR145C" fbc:label="YMR145C" fbc:name="YMR145C" />
      <fbc:geneProduct fbc:id="G_YMR169C" fbc:label="YMR169C" fbc:name="YMR169C" />
      <fbc:geneProduct fbc:id="G_YMR170C" fbc:label="YMR170C" fbc:name="YMR170C" />
      <fbc:geneProduct fbc:id="G_YMR189W" fbc:label="YMR189W" fbc:name="YMR189W" />
      <fbc:geneProduct fbc:id="G_YMR202W" fbc:label="YMR202W" fbc:name="YMR202W" />
      <fbc:geneProduct fbc:id="G_YMR205C" fbc:label="YMR205C" fbc:name="YMR205C" />
      <fbc:geneProduct fbc:id="G_YMR207C" fbc:label="YMR207C" fbc:name="YMR207C" />
      <fbc:geneProduct fbc:id="G_YMR208W" fbc:label="YMR208W" fbc:name="YMR208W" />
      <fbc:geneProduct fbc:id="G_YMR215W" fbc:label="YMR215W" fbc:name="YMR215W" />
      <fbc:geneProduct fbc:id="G_YMR217W" fbc:label="YMR217W" fbc:name="YMR217W" />
      <fbc:geneProduct fbc:id="G_YMR220W" fbc:label="YMR220W" fbc:name="YMR220W" />
      <fbc:geneProduct fbc:id="G_YMR226C" fbc:label="YMR226C" fbc:name="YMR226C" />
      <fbc:geneProduct fbc:id="G_YMR246W" fbc:label="YMR246W" fbc:name="YMR246W" />
      <fbc:geneProduct fbc:id="G_YMR250W" fbc:label="YMR250W" fbc:name="YMR250W" />
      <fbc:geneProduct fbc:id="G_YMR256C" fbc:label="YMR256C" fbc:name="YMR256C" />
      <fbc:geneProduct fbc:id="G_YMR261C" fbc:label="YMR261C" fbc:name="YMR261C" />
      <fbc:geneProduct fbc:id="G_YMR267W" fbc:label="YMR267W" fbc:name="YMR267W" />
      <fbc:geneProduct fbc:id="G_YMR271C" fbc:label="YMR271C" fbc:name="YMR271C" />
      <fbc:geneProduct fbc:id="G_YMR272C" fbc:label="YMR272C" fbc:name="YMR272C" />
      <fbc:geneProduct fbc:id="G_YMR289W" fbc:label="YMR289W" fbc:name="YMR289W" />
      <fbc:geneProduct fbc:id="G_YMR293C" fbc:label="YMR293C" fbc:name="YMR293C" />
      <fbc:geneProduct fbc:id="G_YMR296C" fbc:label="YMR296C" fbc:name="YMR296C" />
      <fbc:geneProduct fbc:id="G_YMR300C" fbc:label="YMR300C" fbc:name="YMR300C" />
      <fbc:geneProduct fbc:id="G_YMR303C" fbc:label="YMR303C" fbc:name="YMR303C" />
      <fbc:geneProduct fbc:id="G_YMR306W" fbc:label="YMR306W" fbc:name="YMR306W" />
      <fbc:geneProduct fbc:id="G_YMR307W" fbc:label="YMR307W" fbc:name="YMR307W" />
      <fbc:geneProduct fbc:id="G_YMR313C" fbc:label="YMR313C" fbc:name="YMR313C" />
      <fbc:geneProduct fbc:id="G_YMR318C" fbc:label="YMR318C" fbc:name="YMR318C" />
      <fbc:geneProduct fbc:id="G_YMR319C" fbc:label="YMR319C" fbc:name="YMR319C" />
      <fbc:geneProduct fbc:id="G_YMR323W" fbc:label="YMR323W" fbc:name="YMR323W" />
      <fbc:geneProduct fbc:id="G_YNL003C" fbc:label="YNL003C" fbc:name="YNL003C" />
      <fbc:geneProduct fbc:id="G_YNL009W" fbc:label="YNL009W" fbc:name="YNL009W" />
      <fbc:geneProduct fbc:id="G_YNL029C" fbc:label="YNL029C" fbc:name="YNL029C" />
      <fbc:geneProduct fbc:id="G_YNL037C" fbc:label="YNL037C" fbc:name="YNL037C" />
      <fbc:geneProduct fbc:id="G_YNL052W" fbc:label="YNL052W" fbc:name="YNL052W" />
      <fbc:geneProduct fbc:id="G_YNL071W" fbc:label="YNL071W" fbc:name="YNL071W" />
      <fbc:geneProduct fbc:id="G_YNL073W" fbc:label="YNL073W" fbc:name="YNL073W" />
      <fbc:geneProduct fbc:id="G_YNL101W" fbc:label="YNL101W" fbc:name="YNL101W" />
      <fbc:geneProduct fbc:id="G_YNL104C" fbc:label="YNL104C" fbc:name="YNL104C" />
      <fbc:geneProduct fbc:id="G_YNL106C" fbc:label="YNL106C" fbc:name="YNL106C" />
      <fbc:geneProduct fbc:id="G_YNL111C" fbc:label="YNL111C" fbc:name="YNL111C" />
      <fbc:geneProduct fbc:id="G_YNL117W" fbc:label="YNL117W" fbc:name="YNL117W" />
      <fbc:geneProduct fbc:id="G_YNL129W" fbc:label="YNL129W" fbc:name="YNL129W" />
      <fbc:geneProduct fbc:id="G_YNL130C" fbc:label="YNL130C" fbc:name="YNL130C" />
      <fbc:geneProduct fbc:id="G_YNL141W" fbc:label="YNL141W" fbc:name="YNL141W" />
      <fbc:geneProduct fbc:id="G_YNL142W" fbc:label="YNL142W" fbc:name="YNL142W" />
      <fbc:geneProduct fbc:id="G_YNL169C" fbc:label="YNL169C" fbc:name="YNL169C" />
      <fbc:geneProduct fbc:id="G_YNL192W" fbc:label="YNL192W" fbc:name="YNL192W" />
      <fbc:geneProduct fbc:id="G_YNL202W" fbc:label="YNL202W" fbc:name="YNL202W" />
      <fbc:geneProduct fbc:id="G_YNL220W" fbc:label="YNL220W" fbc:name="YNL220W" />
      <fbc:geneProduct fbc:id="G_YNL241C" fbc:label="YNL241C" fbc:name="YNL241C" />
      <fbc:geneProduct fbc:id="G_YNL247W" fbc:label="YNL247W" fbc:name="YNL247W" />
      <fbc:geneProduct fbc:id="G_YNL256W" fbc:label="YNL256W" fbc:name="YNL256W" />
      <fbc:geneProduct fbc:id="G_YNL267W" fbc:label="YNL267W" fbc:name="YNL267W" />
      <fbc:geneProduct fbc:id="G_YNL268W" fbc:label="YNL268W" fbc:name="YNL268W" />
      <fbc:geneProduct fbc:id="G_YNL270C" fbc:label="YNL270C" fbc:name="YNL270C" />
      <fbc:geneProduct fbc:id="G_YNL277W" fbc:label="YNL277W" fbc:name="YNL277W" />
      <fbc:geneProduct fbc:id="G_YNL280C" fbc:label="YNL280C" fbc:name="YNL280C" />
      <fbc:geneProduct fbc:id="G_YNL292W" fbc:label="YNL292W" fbc:name="YNL292W" />
      <fbc:geneProduct fbc:id="G_YNL316C" fbc:label="YNL316C" fbc:name="YNL316C" />
      <fbc:geneProduct fbc:id="G_YNL318C" fbc:label="YNL318C" fbc:name="YNL318C" />
      <fbc:geneProduct fbc:id="G_YNR001C" fbc:label="YNR001C" fbc:name="YNR001C" />
      <fbc:geneProduct fbc:id="G_YNR008W" fbc:label="YNR008W" fbc:name="YNR008W" />
      <fbc:geneProduct fbc:id="G_YNR012W" fbc:label="YNR012W" fbc:name="YNR012W" />
      <fbc:geneProduct fbc:id="G_YNR013C" fbc:label="YNR013C" fbc:name="YNR013C" />
      <fbc:geneProduct fbc:id="G_YNR016C" fbc:label="YNR016C" fbc:name="YNR016C" />
      <fbc:geneProduct fbc:id="G_YNR019W" fbc:label="YNR019W" fbc:name="YNR019W" />
      <fbc:geneProduct fbc:id="G_YNR033W" fbc:label="YNR033W" fbc:name="YNR033W" />
      <fbc:geneProduct fbc:id="G_YNR034W" fbc:label="YNR034W" fbc:name="YNR034W" />
      <fbc:geneProduct fbc:id="G_YNR041C" fbc:label="YNR041C" fbc:name="YNR041C" />
      <fbc:geneProduct fbc:id="G_YNR043W" fbc:label="YNR043W" fbc:name="YNR043W" />
      <fbc:geneProduct fbc:id="G_YNR050C" fbc:label="YNR050C" fbc:name="YNR050C" />
      <fbc:geneProduct fbc:id="G_YNR056C" fbc:label="YNR056C" fbc:name="YNR056C" />
      <fbc:geneProduct fbc:id="G_YNR057C" fbc:label="YNR057C" fbc:name="YNR057C" />
      <fbc:geneProduct fbc:id="G_YNR058W" fbc:label="YNR058W" fbc:name="YNR058W" />
      <fbc:geneProduct fbc:id="G_YNR072W" fbc:label="YNR072W" fbc:name="YNR072W" />
      <fbc:geneProduct fbc:id="G_YOL011W" fbc:label="YOL011W" fbc:name="YOL011W" />
      <fbc:geneProduct fbc:id="G_YOL020W" fbc:label="YOL020W" fbc:name="YOL020W" />
      <fbc:geneProduct fbc:id="G_YOL030W" fbc:label="YOL030W" fbc:name="YOL030W" />
      <fbc:geneProduct fbc:id="G_YOL033W" fbc:label="YOL033W" fbc:name="YOL033W" />
      <fbc:geneProduct fbc:id="G_YOL049W" fbc:label="YOL049W" fbc:name="YOL049W" />
      <fbc:geneProduct fbc:id="G_YOL052C" fbc:label="YOL052C" fbc:name="YOL052C" />
      <fbc:geneProduct fbc:id="G_YOL055C" fbc:label="YOL055C" fbc:name="YOL055C" />
      <fbc:geneProduct fbc:id="G_YOL056W" fbc:label="YOL056W" fbc:name="YOL056W" />
      <fbc:geneProduct fbc:id="G_YOL058W" fbc:label="YOL058W" fbc:name="YOL058W" />
      <fbc:geneProduct fbc:id="G_YOL059W" fbc:label="YOL059W" fbc:name="YOL059W" />
      <fbc:geneProduct fbc:id="G_YOL061W" fbc:label="YOL061W" fbc:name="YOL061W" />
      <fbc:geneProduct fbc:id="G_YOL064C" fbc:label="YOL064C" fbc:name="YOL064C" />
      <fbc:geneProduct fbc:id="G_YOL065C" fbc:label="YOL065C" fbc:name="YOL065C" />
      <fbc:geneProduct fbc:id="G_YOL066C" fbc:label="YOL066C" fbc:name="YOL066C" />
      <fbc:geneProduct fbc:id="G_YOL077W__A" fbc:label="YOL077W__A" fbc:name="YOL077W-A" />
      <fbc:geneProduct fbc:id="G_YOL086C" fbc:label="YOL086C" fbc:name="YOL086C" />
      <fbc:geneProduct fbc:id="G_YOL096C" fbc:label="YOL096C" fbc:name="YOL096C" />
      <fbc:geneProduct fbc:id="G_YOL097C" fbc:label="YOL097C" fbc:name="YOL097C" />
      <fbc:geneProduct fbc:id="G_YOL103W" fbc:label="YOL103W" fbc:name="YOL103W" />
      <fbc:geneProduct fbc:id="G_YOL126C" fbc:label="YOL126C" fbc:name="YOL126C" />
      <fbc:geneProduct fbc:id="G_YOL132W" fbc:label="YOL132W" fbc:name="YOL132W" />
      <fbc:geneProduct fbc:id="G_YOL136C" fbc:label="YOL136C" fbc:name="YOL136C" />
      <fbc:geneProduct fbc:id="G_YOL140W" fbc:label="YOL140W" fbc:name="YOL140W" />
      <fbc:geneProduct fbc:id="G_YOL143C" fbc:label="YOL143C" fbc:name="YOL143C" />
      <fbc:geneProduct fbc:id="G_YOL151W" fbc:label="YOL151W" fbc:name="YOL151W" />
      <fbc:geneProduct fbc:id="G_YOL156W" fbc:label="YOL156W" fbc:name="YOL156W" />
      <fbc:geneProduct fbc:id="G_YOR011W" fbc:label="YOR011W" fbc:name="YOR011W" />
      <fbc:geneProduct fbc:id="G_YOR040W" fbc:label="YOR040W" fbc:name="YOR040W" />
      <fbc:geneProduct fbc:id="G_YOR065W" fbc:label="YOR065W" fbc:name="YOR065W" />
      <fbc:geneProduct fbc:id="G_YOR071C" fbc:label="YOR071C" fbc:name="YOR071C" />
      <fbc:geneProduct fbc:id="G_YOR074C" fbc:label="YOR074C" fbc:name="YOR074C" />
      <fbc:geneProduct fbc:id="G_YOR095C" fbc:label="YOR095C" fbc:name="YOR095C" />
      <fbc:geneProduct fbc:id="G_YOR099W" fbc:label="YOR099W" fbc:name="YOR099W" />
      <fbc:geneProduct fbc:id="G_YOR100C" fbc:label="YOR100C" fbc:name="YOR100C" />
      <fbc:geneProduct fbc:id="G_YOR108W" fbc:label="YOR108W" fbc:name="YOR108W" />
      <fbc:geneProduct fbc:id="G_YOR109W" fbc:label="YOR109W" fbc:name="YOR109W" />
      <fbc:geneProduct fbc:id="G_YOR120W" fbc:label="YOR120W" fbc:name="YOR120W" />
      <fbc:geneProduct fbc:id="G_YOR125C" fbc:label="YOR125C" fbc:name="YOR125C" />
      <fbc:geneProduct fbc:id="G_YOR126C" fbc:label="YOR126C" fbc:name="YOR126C" />
      <fbc:geneProduct fbc:id="G_YOR128C" fbc:label="YOR128C" fbc:name="YOR128C" />
      <fbc:geneProduct fbc:id="G_YOR130C" fbc:label="YOR130C" fbc:name="YOR130C" />
      <fbc:geneProduct fbc:id="G_YOR136W" fbc:label="YOR136W" fbc:name="YOR136W" />
      <fbc:geneProduct fbc:id="G_YOR142W" fbc:label="YOR142W" fbc:name="YOR142W" />
      <fbc:geneProduct fbc:id="G_YOR143C" fbc:label="YOR143C" fbc:name="YOR143C" />
      <fbc:geneProduct fbc:id="G_YOR155C" fbc:label="YOR155C" fbc:name="YOR155C" />
      <fbc:geneProduct fbc:id="G_YOR163W" fbc:label="YOR163W" fbc:name="YOR163W" />
      <fbc:geneProduct fbc:id="G_YOR168W" fbc:label="YOR168W" fbc:name="YOR168W" />
      <fbc:geneProduct fbc:id="G_YOR171C" fbc:label="YOR171C" fbc:name="YOR171C" />
      <fbc:geneProduct fbc:id="G_YOR176W" fbc:label="YOR176W" fbc:name="YOR176W" />
      <fbc:geneProduct fbc:id="G_YOR180C" fbc:label="YOR180C" fbc:name="YOR180C" />
      <fbc:geneProduct fbc:id="G_YOR184W" fbc:label="YOR184W" fbc:name="YOR184W" />
      <fbc:geneProduct fbc:id="G_YOR190W" fbc:label="YOR190W" fbc:name="YOR190W" />
      <fbc:geneProduct fbc:id="G_YOR192C" fbc:label="YOR192C" fbc:name="YOR192C" />
      <fbc:geneProduct fbc:id="G_YOR202W" fbc:label="YOR202W" fbc:name="YOR202W" />
      <fbc:geneProduct fbc:id="G_YOR209C" fbc:label="YOR209C" fbc:name="YOR209C" />
      <fbc:geneProduct fbc:id="G_YOR221C" fbc:label="YOR221C" fbc:name="YOR221C" />
      <fbc:geneProduct fbc:id="G_YOR222W" fbc:label="YOR222W" fbc:name="YOR222W" />
      <fbc:geneProduct fbc:id="G_YOR236W" fbc:label="YOR236W" fbc:name="YOR236W" />
      <fbc:geneProduct fbc:id="G_YOR241W" fbc:label="YOR241W" fbc:name="YOR241W" />
      <fbc:geneProduct fbc:id="G_YOR245C" fbc:label="YOR245C" fbc:name="YOR245C" />
      <fbc:geneProduct fbc:id="G_YOR270C" fbc:label="YOR270C" fbc:name="YOR270C" />
      <fbc:geneProduct fbc:id="G_YOR273C" fbc:label="YOR273C" fbc:name="YOR273C" />
      <fbc:geneProduct fbc:id="G_YOR278W" fbc:label="YOR278W" fbc:name="YOR278W" />
      <fbc:geneProduct fbc:id="G_YOR303W" fbc:label="YOR303W" fbc:name="YOR303W" />
      <fbc:geneProduct fbc:id="G_YOR317W" fbc:label="YOR317W" fbc:name="YOR317W" />
      <fbc:geneProduct fbc:id="G_YOR321W" fbc:label="YOR321W" fbc:name="YOR321W" />
      <fbc:geneProduct fbc:id="G_YOR323C" fbc:label="YOR323C" fbc:name="YOR323C" />
      <fbc:geneProduct fbc:id="G_YOR332W" fbc:label="YOR332W" fbc:name="YOR332W" />
      <fbc:geneProduct fbc:id="G_YOR335C" fbc:label="YOR335C" fbc:name="YOR335C" />
      <fbc:geneProduct fbc:id="G_YOR347C" fbc:label="YOR347C" fbc:name="YOR347C" />
      <fbc:geneProduct fbc:id="G_YOR348C" fbc:label="YOR348C" fbc:name="YOR348C" />
      <fbc:geneProduct fbc:id="G_YOR360C" fbc:label="YOR360C" fbc:name="YOR360C" />
      <fbc:geneProduct fbc:id="G_YOR374W" fbc:label="YOR374W" fbc:name="YOR374W" />
      <fbc:geneProduct fbc:id="G_YOR375C" fbc:label="YOR375C" fbc:name="YOR375C" />
      <fbc:geneProduct fbc:id="G_YOR377W" fbc:label="YOR377W" fbc:name="YOR377W" />
      <fbc:geneProduct fbc:id="G_YOR388C" fbc:label="YOR388C" fbc:name="YOR388C" />
      <fbc:geneProduct fbc:id="G_YOR393W" fbc:label="YOR393W" fbc:name="YOR393W" />
      <fbc:geneProduct fbc:id="G_YPL023C" fbc:label="YPL023C" fbc:name="YPL023C" />
      <fbc:geneProduct fbc:id="G_YPL028W" fbc:label="YPL028W" fbc:name="YPL028W" />
      <fbc:geneProduct fbc:id="G_YPL036W" fbc:label="YPL036W" fbc:name="YPL036W" />
      <fbc:geneProduct fbc:id="G_YPL040C" fbc:label="YPL040C" fbc:name="YPL040C" />
      <fbc:geneProduct fbc:id="G_YPL053C" fbc:label="YPL053C" fbc:name="YPL053C" />
      <fbc:geneProduct fbc:id="G_YPL057C" fbc:label="YPL057C" fbc:name="YPL057C" />
      <fbc:geneProduct fbc:id="G_YPL059W" fbc:label="YPL059W" fbc:name="YPL059W" />
      <fbc:geneProduct fbc:id="G_YPL061W" fbc:label="YPL061W" fbc:name="YPL061W" />
      <fbc:geneProduct fbc:id="G_YPL069C" fbc:label="YPL069C" fbc:name="YPL069C" />
      <fbc:geneProduct fbc:id="G_YPL078C" fbc:label="YPL078C" fbc:name="YPL078C" />
      <fbc:geneProduct fbc:id="G_YPL087W" fbc:label="YPL087W" fbc:name="YPL087W" />
      <fbc:geneProduct fbc:id="G_YPL091W" fbc:label="YPL091W" fbc:name="YPL091W" />
      <fbc:geneProduct fbc:id="G_YPL092W" fbc:label="YPL092W" fbc:name="YPL092W" />
      <fbc:geneProduct fbc:id="G_YPL097W" fbc:label="YPL097W" fbc:name="YPL097W" />
      <fbc:geneProduct fbc:id="G_YPL104W" fbc:label="YPL104W" fbc:name="YPL104W" />
      <fbc:geneProduct fbc:id="G_YPL110C" fbc:label="YPL110C" fbc:name="YPL110C" />
      <fbc:geneProduct fbc:id="G_YPL111W" fbc:label="YPL111W" fbc:name="YPL111W" />
      <fbc:geneProduct fbc:id="G_YPL117C" fbc:label="YPL117C" fbc:name="YPL117C" />
      <fbc:geneProduct fbc:id="G_YPL134C" fbc:label="YPL134C" fbc:name="YPL134C" />
      <fbc:geneProduct fbc:id="G_YPL147W" fbc:label="YPL147W" fbc:name="YPL147W" />
      <fbc:geneProduct fbc:id="G_YPL148C" fbc:label="YPL148C" fbc:name="YPL148C" />
      <fbc:geneProduct fbc:id="G_YPL160W" fbc:label="YPL160W" fbc:name="YPL160W" />
      <fbc:geneProduct fbc:id="G_YPL172C" fbc:label="YPL172C" fbc:name="YPL172C" />
      <fbc:geneProduct fbc:id="G_YPL188W" fbc:label="YPL188W" fbc:name="YPL188W" />
      <fbc:geneProduct fbc:id="G_YPL189W" fbc:label="YPL189W" fbc:name="YPL189W" />
      <fbc:geneProduct fbc:id="G_YPL212C" fbc:label="YPL212C" fbc:name="YPL212C" />
      <fbc:geneProduct fbc:id="G_YPL214C" fbc:label="YPL214C" fbc:name="YPL214C" />
      <fbc:geneProduct fbc:id="G_YPL231W" fbc:label="YPL231W" fbc:name="YPL231W" />
      <fbc:geneProduct fbc:id="G_YPL234C" fbc:label="YPL234C" fbc:name="YPL234C" />
      <fbc:geneProduct fbc:id="G_YPL244C" fbc:label="YPL244C" fbc:name="YPL244C" />
      <fbc:geneProduct fbc:id="G_YPL252C" fbc:label="YPL252C" fbc:name="YPL252C" />
      <fbc:geneProduct fbc:id="G_YPL258C" fbc:label="YPL258C" fbc:name="YPL258C" />
      <fbc:geneProduct fbc:id="G_YPL262W" fbc:label="YPL262W" fbc:name="YPL262W" />
      <fbc:geneProduct fbc:id="G_YPL265W" fbc:label="YPL265W" fbc:name="YPL265W" />
      <fbc:geneProduct fbc:id="G_YPL268W" fbc:label="YPL268W" fbc:name="YPL268W" />
      <fbc:geneProduct fbc:id="G_YPL271W" fbc:label="YPL271W" fbc:name="YPL271W" />
      <fbc:geneProduct fbc:id="G_YPL273W" fbc:label="YPL273W" fbc:name="YPL273W" />
      <fbc:geneProduct fbc:id="G_YPL274W" fbc:label="YPL274W" fbc:name="YPL274W" />
      <fbc:geneProduct fbc:id="G_YPL275W" fbc:label="YPL275W" fbc:name="YPL275W" />
      <fbc:geneProduct fbc:id="G_YPL276W" fbc:label="YPL276W" fbc:name="YPL276W" />
      <fbc:geneProduct fbc:id="G_YPL281C" fbc:label="YPL281C" fbc:name="YPL281C" />
      <fbc:geneProduct fbc:id="G_YPR001W" fbc:label="YPR001W" fbc:name="YPR001W" />
      <fbc:geneProduct fbc:id="G_YPR002W" fbc:label="YPR002W" fbc:name="YPR002W" />
      <fbc:geneProduct fbc:id="G_YPR006C" fbc:label="YPR006C" fbc:name="YPR006C" />
      <fbc:geneProduct fbc:id="G_YPR020W" fbc:label="YPR020W" fbc:name="YPR020W" />
      <fbc:geneProduct fbc:id="G_YPR021C" fbc:label="YPR021C" fbc:name="YPR021C" />
      <fbc:geneProduct fbc:id="G_YPR026W" fbc:label="YPR026W" fbc:name="YPR026W" />
      <fbc:geneProduct fbc:id="G_YPR033C" fbc:label="YPR033C" fbc:name="YPR033C" />
      <fbc:geneProduct fbc:id="G_YPR035W" fbc:label="YPR035W" fbc:name="YPR035W" />
      <fbc:geneProduct fbc:id="G_YPR036W" fbc:label="YPR036W" fbc:name="YPR036W" />
      <fbc:geneProduct fbc:id="G_YPR047W" fbc:label="YPR047W" fbc:name="YPR047W" />
      <fbc:geneProduct fbc:id="G_YPR060C" fbc:label="YPR060C" fbc:name="YPR060C" />
      <fbc:geneProduct fbc:id="G_YPR062W" fbc:label="YPR062W" fbc:name="YPR062W" />
      <fbc:geneProduct fbc:id="G_YPR069C" fbc:label="YPR069C" fbc:name="YPR069C" />
      <fbc:geneProduct fbc:id="G_YPR074C" fbc:label="YPR074C" fbc:name="YPR074C" />
      <fbc:geneProduct fbc:id="G_YPR081C" fbc:label="YPR081C" fbc:name="YPR081C" />
      <fbc:geneProduct fbc:id="G_YPR113W" fbc:label="YPR113W" fbc:name="YPR113W" />
      <fbc:geneProduct fbc:id="G_YPR121W" fbc:label="YPR121W" fbc:name="YPR121W" />
      <fbc:geneProduct fbc:id="G_YPR128C" fbc:label="YPR128C" fbc:name="YPR128C" />
      <fbc:geneProduct fbc:id="G_YPR138C" fbc:label="YPR138C" fbc:name="YPR138C" />
      <fbc:geneProduct fbc:id="G_YPR140W" fbc:label="YPR140W" fbc:name="YPR140W" />
      <fbc:geneProduct fbc:id="G_YPR145W" fbc:label="YPR145W" fbc:name="YPR145W" />
      <fbc:geneProduct fbc:id="G_YPR156C" fbc:label="YPR156C" fbc:name="YPR156C" />
      <fbc:geneProduct fbc:id="G_YPR159W" fbc:label="YPR159W" fbc:name="YPR159W" />
      <fbc:geneProduct fbc:id="G_YPR160W" fbc:label="YPR160W" fbc:name="YPR160W" />
      <fbc:geneProduct fbc:id="G_YPR167C" fbc:label="YPR167C" fbc:name="YPR167C" />
      <fbc:geneProduct fbc:id="G_YPR183W" fbc:label="YPR183W" fbc:name="YPR183W" />
      <fbc:geneProduct fbc:id="G_YPR184W" fbc:label="YPR184W" fbc:name="YPR184W" />
      <fbc:geneProduct fbc:id="G_YPR191W" fbc:label="YPR191W" fbc:name="YPR191W" />
      <fbc:geneProduct fbc:id="G_YPR192W" fbc:label="YPR192W" fbc:name="YPR192W" />
    </fbc:listOfGeneProducts>
    <listOfReactions>
      <reaction fast="false" id="R_13BGH" name="R_Endo_1_3_beta_glucan_glucohydrase" reversible="false" fbc:lowerFluxBound="cobra_0_bound" fbc:upperFluxBound="cobra_default_ub">
        <listOfReactants>
          <speciesReference constant="true" species="M_h2o_c" stoichiometry="1" />
          <speciesReference constant="true" species="M_13BDglcn_c" stoichiometry="1" />
        </listOfReactants>
        <listOfProducts>
          <speciesReference constant="true" species="M_glc_D_c" stoichiometry="1" />
        </listOfProducts>
        <fbc:geneProductAssociation>
          <fbc:geneProductRef fbc:geneProduct="G_YGR282C" />
        </fbc:geneProductAssociation>
      </reaction>
      <reaction fast="false" id="R_13BGHe" name="R_Exo_1_3_beta_glucan_glucohydrase" reversible="false" fbc:lowerFluxBound="cobra_0_bound" fbc:upperFluxBound="cobra_default_ub">
        <listOfReactants>
          <speciesReference constant="true" species="M_13BDglcn_e" stoichiometry="1" />
          <speciesReference constant="true" species="M_h2o_e" stoichiometry="1" />
        </listOfReactants>
        <listOfProducts>
          <speciesReference constant="true" species="M_glc_D_e" stoichiometry="1" />
        </listOfProducts>
        <fbc:geneProductAssociation>
          <fbc:or>
            <fbc:geneProductRef fbc:geneProduct="G_YOR190W" />
            <fbc:geneProductRef fbc:geneProduct="G_YDR261C" />
            <fbc:geneProductRef fbc:geneProduct="G_YLR300W" />
          </fbc:or>
        </fbc:geneProductAssociation>
      </reaction>
      <reaction fast="false" id="R_13GS" name="R_1_3_beta_glucan_synthase" reversible="false" fbc:lowerFluxBound="cobra_0_bound" fbc:upperFluxBound="cobra_default_ub">
        <listOfReactants>
          <speciesReference constant="true" species="M_udpg_c" stoichiometry="1" />
        </listOfReactants>
        <listOfProducts>
          <speciesReference constant="true" species="M_udp_c" stoichiometry="1" />
          <speciesReference constant="true" species="M_h_c" stoichiometry="1" />
          <speciesReference constant="true" species="M_13BDglcn_c" stoichiometry="1" />
        </listOfProducts>
        <fbc:geneProductAssociation>
          <fbc:or>
            <fbc:and>
              <fbc:and>
                <fbc:geneProductRef fbc:geneProduct="G_YCR034W" />
                <fbc:geneProductRef fbc:geneProduct="G_YGR032W" />
              </fbc:and>
              <fbc:geneProductRef fbc:geneProduct="G_YLR343W" />
            </fbc:and>
            <fbc:and>
              <fbc:and>
                <fbc:geneProductRef fbc:geneProduct="G_YCR034W" />
                <fbc:geneProductRef fbc:geneProduct="G_YGR032W" />
              </fbc:and>
              <fbc:geneProductRef fbc:geneProduct="G_YMR215W" />
            </fbc:and>
            <fbc:and>
              <fbc:and>
                <fbc:geneProductRef fbc:geneProduct="G_YCR034W" />
                <fbc:geneProductRef fbc:geneProduct="G_YMR306W" />
              </fbc:and>
              <fbc:geneProductRef fbc:geneProduct="G_YMR215W" />
            </fbc:and>
            <fbc:and>
              <fbc:and>
                <fbc:geneProductRef fbc:geneProduct="G_YCR034W" />
                <fbc:geneProductRef fbc:geneProduct="G_YLR342W" />
              </fbc:and>
              <fbc:geneProductRef fbc:geneProduct="G_YOL132W" />
            </fbc:and>
            <fbc:and>
              <fbc:and>
                <fbc:geneProductRef fbc:geneProduct="G_YCR034W" />
                <fbc:geneProductRef fbc:geneProduct="G_YMR306W" />
              </fbc:and>
              <fbc:geneProductRef fbc:geneProduct="G_YOL132W" />
            </fbc:and>
            <fbc:and>
              <fbc:and>
                <fbc:geneProductRef fbc:geneProduct="G_YCR034W" />
                <fbc:geneProductRef fbc:geneProduct="G_YGR032W" />
              </fbc:and>
              <fbc:geneProductRef fbc:geneProduct="G_YOL030W" />
            </fbc:and>
            <fbc:and>
              <fbc:and>
                <fbc:geneProductRef fbc:geneProduct="G_YCR034W" />
                <fbc:geneProductRef fbc:geneProduct="G_YLR342W" />
              </fbc:and>
              <fbc:geneProductRef fbc:geneProduct="G_YOL030W" />
            </fbc:and>
            <fbc:and>
              <fbc:and>
                <fbc:geneProductRef fbc:geneProduct="G_YCR034W" />
                <fbc:geneProductRef fbc:geneProduct="G_YMR306W" />
              </fbc:and>
              <fbc:geneProductRef fbc:geneProduct="G_YOL030W" />
            </fbc:and>
            <fbc:and>
              <fbc:and>
                <fbc:geneProductRef fbc:geneProduct="G_YCR034W" />
                <fbc:geneProductRef fbc:geneProduct="G_YLR342W" />
              </fbc:and>
              <fbc:geneProductRef fbc:geneProduct="G_YLR343W" />
            </fbc:and>
            <fbc:and>
              <fbc:and>
                <fbc:geneProductRef fbc:geneProduct="G_YCR034W" />
                <fbc:geneProductRef fbc:geneProduct="G_YMR306W" />
              </fbc:and>
              <fbc:geneProductRef fbc:geneProduct="G_YLR343W" />
            </fbc:and>
            <fbc:and>
              <fbc:and>
                <fbc:geneProductRef fbc:geneProduct="G_YCR034W" />
                <fbc:geneProductRef fbc:geneProduct="G_YGR032W" />
              </fbc:and>
              <fbc:geneProductRef fbc:geneProduct="G_YOL132W" />
            </fbc:and>
            <fbc:and>
              <fbc:and>
                <fbc:geneProductRef fbc:geneProduct="G_YCR034W" />
                <fbc:geneProductRef fbc:geneProduct="G_YLR342W" />
              </fbc:and>
              <fbc:geneProductRef fbc:geneProduct="G_YMR215W" />
            </fbc:and>
            <fbc:and>
              <fbc:and>
                <fbc:geneProductRef fbc:geneProduct="G_YCR034W" />
                <fbc:geneProductRef fbc:geneProduct="G_YGR032W" />
              </fbc:and>
              <fbc:geneProductRef fbc:geneProduct="G_YMR307W" />
            </fbc:and>
            <fbc:and>
              <fbc:and>
                <fbc:geneProductRef fbc:geneProduct="G_YCR034W" />
                <fbc:geneProductRef fbc:geneProduct="G_YLR342W" />
              </fbc:and>
              <fbc:geneProductRef fbc:geneProduct="G_YMR307W" />
            </fbc:and>
            <fbc:and>
              <fbc:and>
                <fbc:geneProductRef fbc:geneProduct="G_YCR034W" />
                <fbc:geneProductRef fbc:geneProduct="G_YMR306W" />
              </fbc:and>
              <fbc:geneProductRef fbc:geneProduct="G_YMR307W" />
            </fbc:and>
          </fbc:or>
        </fbc:geneProductAssociation>
      </reaction>
      <reaction fast="false" id="R_16GS" name="R_1_6_beta_glucan_synthase" reversible="false" fbc:lowerFluxBound="cobra_0_bound" fbc:upperFluxBound="cobra_default_ub">
        <listOfReactants>
          <speciesReference constant="true" species="M_udpg_c" stoichiometry="1" />
        </listOfReactants>
        <listOfProducts>
          <speciesReference constant="true" species="M_udp_c" stoichiometry="1" />
          <speciesReference constant="true" species="M_h_c" stoichiometry="1" />
          <speciesReference constant="true" species="M_16BDglcn_c" stoichiometry="1" />
        </listOfProducts>
        <fbc:geneProductAssociation>
          <fbc:or>
            <fbc:geneProductRef fbc:geneProduct="G_YPR159W" />
            <fbc:geneProductRef fbc:geneProduct="G_YGR143W" />
          </fbc:or>
        </fbc:geneProductAssociation>
      </reaction>
      <reaction fast="false" id="R_23CAPPD" name="R_ADP_ribose_2_3_cyclic_phosphodiesterase" reversible="false" fbc:lowerFluxBound="cobra_0_bound" fbc:upperFluxBound="cobra_default_ub">
        <listOfReactants>
          <speciesReference constant="true" species="M_h2o_c" stoichiometry="1" />
          <speciesReference constant="true" species="M_h_c" stoichiometry="1" />
          <speciesReference constant="true" species="M_23camp_c" stoichiometry="1" />
        </listOfReactants>
        <listOfProducts>
          <speciesReference constant="true" species="M_amp2p_c" stoichiometry="1" />
        </listOfProducts>
        <fbc:geneProductAssociation>
          <fbc:geneProductRef fbc:geneProduct="G_YGR247W" />
        </fbc:geneProductAssociation>
      </reaction>
      <reaction fast="false" id="R_2DDA7Ptm" name="R_2_Dehydro_3_deoxy_D_arabino_heptonate7_phohsphate_mitochondrial_transport_via_diffusion" reversible="true" fbc:lowerFluxBound="cobra_default_lb" fbc:upperFluxBound="cobra_default_ub">
        <listOfReactants>
          <speciesReference constant="true" species="M_2dda7p_c" stoichiometry="1" />
        </listOfReactants>
        <listOfProducts>
          <speciesReference constant="true" species="M_2dda7p_m" stoichiometry="1" />
        </listOfProducts>
      </reaction>
      <reaction fast="false" id="R_2DHPtm" name="R_2_Dehydropantoate_mitochondrial_transport" reversible="true" fbc:lowerFluxBound="cobra_default_lb" fbc:upperFluxBound="cobra_default_ub">
        <listOfReactants>
          <speciesReference constant="true" species="M_2dhp_c" stoichiometry="1" />
        </listOfReactants>
        <listOfProducts>
          <speciesReference constant="true" species="M_2dhp_m" stoichiometry="1" />
        </listOfProducts>
      </reaction>
      <reaction fast="false" id="R_2DOXG6PP" name="R_2_deoxyglucose_6_phosphatase" reversible="false" fbc:lowerFluxBound="cobra_0_bound" fbc:upperFluxBound="cobra_default_ub">
        <listOfReactants>
          <speciesReference constant="true" species="M_h2o_c" stoichiometry="1" />
          <speciesReference constant="true" species="M_2doxg6p_c" stoichiometry="1" />
        </listOfReactants>
        <listOfProducts>
          <speciesReference constant="true" species="M_pi_c" stoichiometry="1" />
          <speciesReference constant="true" species="M_2dglc_c" stoichiometry="1" />
        </listOfProducts>
        <fbc:geneProductAssociation>
          <fbc:or>
            <fbc:geneProductRef fbc:geneProduct="G_YHR044C" />
            <fbc:geneProductRef fbc:geneProduct="G_YHR043C" />
          </fbc:or>
        </fbc:geneProductAssociation>
      </reaction>
      <reaction fast="false" id="R_2HBO" name="R_2_HydroxybutyrateNAD_oxidoreductase" reversible="true" fbc:lowerFluxBound="cobra_default_lb" fbc:upperFluxBound="cobra_default_ub">
        <listOfReactants>
          <speciesReference constant="true" species="M_2hb_c" stoichiometry="1" />
          <speciesReference constant="true" species="M_nad_c" stoichiometry="1" />
        </listOfReactants>
        <listOfProducts>
          <speciesReference constant="true" species="M_h_c" stoichiometry="1" />
          <speciesReference constant="true" species="M_2obut_c" stoichiometry="1" />
          <speciesReference constant="true" species="M_nadh_c" stoichiometry="1" />
        </listOfProducts>
      </reaction>
      <reaction fast="false" id="R_2HBt2" name="R_2_hydroxybutyrate_cotransport_with_proton" reversible="true" fbc:lowerFluxBound="cobra_default_lb" fbc:upperFluxBound="cobra_default_ub">
        <listOfReactants>
          <speciesReference constant="true" species="M_h_e" stoichiometry="1" />
          <speciesReference constant="true" species="M_2hb_e" stoichiometry="1" />
        </listOfReactants>
        <listOfProducts>
          <speciesReference constant="true" species="M_2hb_c" stoichiometry="1" />
          <speciesReference constant="true" species="M_h_c" stoichiometry="1" />
        </listOfProducts>
      </reaction>
      <reaction fast="false" id="R_2HMHMBQMTm" name="R_2_hexaprenyl_3_methyl_5_hydroxy_6_methoxy_1_4_benzoquinone_methyltransferase__mitochondrial" reversible="false" fbc:lowerFluxBound="cobra_0_bound" fbc:upperFluxBound="cobra_default_ub">
        <listOfReactants>
          <speciesReference constant="true" species="M_amet_m" stoichiometry="1" />
          <speciesReference constant="true" species="M_2hpmhmbq_m" stoichiometry="1" />
        </listOfReactants>
        <listOfProducts>
          <speciesReference constant="true" species="M_q6_m" stoichiometry="1" />
          <speciesReference constant="true" species="M_h_m" stoichiometry="1" />
          <speciesReference constant="true" species="M_ahcys_m" stoichiometry="1" />
        </listOfProducts>
        <fbc:geneProductAssociation>
          <fbc:and>
            <fbc:geneProductRef fbc:geneProduct="G_YOL096C" />
            <fbc:geneProductRef fbc:geneProduct="G_YDR204W" />
            <fbc:geneProductRef fbc:geneProduct="G_YML110C" />
            <fbc:geneProductRef fbc:geneProduct="G_YGR255C" />
            <fbc:geneProductRef fbc:geneProduct="G_YOR125C" />
            <fbc:geneProductRef fbc:geneProduct="G_YGL119W" />
            <fbc:geneProductRef fbc:geneProduct="G_YLR201C" />
          </fbc:and>
        </fbc:geneProductAssociation>
      </reaction>
      <reaction fast="false" id="R_2HP6MPMOm" name="R_2_Hexaprenyl_6_methoxyphenol_monooxygenase__mitochondrial" reversible="false" fbc:lowerFluxBound="cobra_0_bound" fbc:upperFluxBound="cobra_default_ub">
        <listOfReactants>
          <speciesReference constant="true" species="M_2hp6mp_m" stoichiometry="1" />
          <speciesReference constant="true" species="M_o2_m" stoichiometry="1" />
        </listOfReactants>
        <listOfProducts>
          <speciesReference constant="true" species="M_2hp6mbq_m" stoichiometry="1" />
          <speciesReference constant="true" species="M_h2o_m" stoichiometry="1" />
        </listOfProducts>
        <fbc:geneProductAssociation>
          <fbc:and>
            <fbc:geneProductRef fbc:geneProduct="G_YOL096C" />
            <fbc:geneProductRef fbc:geneProduct="G_YDR204W" />
            <fbc:geneProductRef fbc:geneProduct="G_YML110C" />
            <fbc:geneProductRef fbc:geneProduct="G_YGR255C" />
            <fbc:geneProductRef fbc:geneProduct="G_YOR125C" />
            <fbc:geneProductRef fbc:geneProduct="G_YGL119W" />
            <fbc:geneProductRef fbc:geneProduct="G_YLR201C" />
          </fbc:and>
        </fbc:geneProductAssociation>
      </reaction>
      <reaction fast="false" id="R_2HPMBQMTm" name="R_2_hexaprenyl_6_methoxy_1_4_benzoquinone_methyltransferase__mitochondrial" reversible="false" fbc:lowerFluxBound="cobra_0_bound" fbc:upperFluxBound="cobra_default_ub">
        <listOfReactants>
          <speciesReference constant="true" species="M_amet_m" stoichiometry="1" />
          <speciesReference constant="true" species="M_2hp6mbq_m" stoichiometry="1" />
        </listOfReactants>
        <listOfProducts>
          <speciesReference constant="true" species="M_ahcys_m" stoichiometry="1" />
          <speciesReference constant="true" species="M_2hpmmbq_m" stoichiometry="1" />
          <speciesReference constant="true" species="M_h_m" stoichiometry="1" />
        </listOfProducts>
        <fbc:geneProductAssociation>
          <fbc:and>
            <fbc:geneProductRef fbc:geneProduct="G_YOL096C" />
            <fbc:geneProductRef fbc:geneProduct="G_YDR204W" />
            <fbc:geneProductRef fbc:geneProduct="G_YML110C" />
            <fbc:geneProductRef fbc:geneProduct="G_YGR255C" />
            <fbc:geneProductRef fbc:geneProduct="G_YOR125C" />
            <fbc:geneProductRef fbc:geneProduct="G_YGL119W" />
            <fbc:geneProductRef fbc:geneProduct="G_YLR201C" />
          </fbc:and>
        </fbc:geneProductAssociation>
      </reaction>
      <reaction fast="false" id="R_2HPMMBQMOm" name="R_2_hexaprenyl_3_methyl_6_methoxy_1_4_benzoquinone_monooxygenase__mitochondrial" reversible="false" fbc:lowerFluxBound="cobra_0_bound" fbc:upperFluxBound="cobra_default_ub">
        <listOfReactants>
          <speciesReference constant="true" species="M_2hpmmbq_m" stoichiometry="1" />
          <speciesReference constant="true" species="M_o2_m" stoichiometry="0.5" />
        </listOfReactants>
        <listOfProducts>
          <speciesReference constant="true" species="M_2hpmhmbq_m" stoichiometry="1" />
        </listOfProducts>
        <fbc:geneProductAssociation>
          <fbc:and>
            <fbc:geneProductRef fbc:geneProduct="G_YOL096C" />
            <fbc:geneProductRef fbc:geneProduct="G_YDR204W" />
            <fbc:geneProductRef fbc:geneProduct="G_YML110C" />
            <fbc:geneProductRef fbc:geneProduct="G_YGR255C" />
            <fbc:geneProductRef fbc:geneProduct="G_YOR125C" />
            <fbc:geneProductRef fbc:geneProduct="G_YGL119W" />
            <fbc:geneProductRef fbc:geneProduct="G_YLR201C" />
          </fbc:and>
        </fbc:geneProductAssociation>
      </reaction>
      <reaction fast="false" id="R_2MBACt" name="R_2_methylbutyl_transport__extracellular_" reversible="false" fbc:lowerFluxBound="cobra_0_bound" fbc:upperFluxBound="cobra_default_ub">
        <listOfReactants>
          <speciesReference constant="true" species="M_2mbac_c" stoichiometry="1" />
        </listOfReactants>
        <listOfProducts>
          <speciesReference constant="true" species="M_2mbac_e" stoichiometry="1" />
        </listOfProducts>
      </reaction>
      <reaction fast="false" id="R_2MBALDt" name="R_2_Methylbutanal_transport__extracellular_" reversible="true" fbc:lowerFluxBound="cobra_default_lb" fbc:upperFluxBound="cobra_default_ub">
        <listOfReactants>
          <speciesReference constant="true" species="M_2mbald_c" stoichiometry="1" />
        </listOfReactants>
        <listOfProducts>
          <speciesReference constant="true" species="M_2mbald_e" stoichiometry="1" />
        </listOfProducts>
      </reaction>
      <reaction fast="false" id="R_2MBALDtm" name="R_2_Methylbutanal_transport__mitochondrial_" reversible="true" fbc:lowerFluxBound="cobra_default_lb" fbc:upperFluxBound="cobra_default_ub">
        <listOfReactants>
          <speciesReference constant="true" species="M_2mbald_c" stoichiometry="1" />
        </listOfReactants>
        <listOfProducts>
          <speciesReference constant="true" species="M_2mbald_m" stoichiometry="1" />
        </listOfProducts>
      </reaction>
      <reaction fast="false" id="R_2MBTOHt" name="R_2_methyl_1_butanol_transport__extracellular_" reversible="true" fbc:lowerFluxBound="cobra_default_lb" fbc:upperFluxBound="cobra_default_ub">
        <listOfReactants>
          <speciesReference constant="true" species="M_2mbtoh_c" stoichiometry="1" />
        </listOfReactants>
        <listOfProducts>
          <speciesReference constant="true" species="M_2mbtoh_e" stoichiometry="1" />
        </listOfProducts>
      </reaction>
      <reaction fast="false" id="R_2MBTOHtm" name="R_2_methyl_1_butanol_transport__mitochondrial_" reversible="true" fbc:lowerFluxBound="cobra_default_lb" fbc:upperFluxBound="cobra_default_ub">
        <listOfReactants>
          <speciesReference constant="true" species="M_2mbtoh_c" stoichiometry="1" />
        </listOfReactants>
        <listOfProducts>
          <speciesReference constant="true" species="M_2mbtoh_m" stoichiometry="1" />
        </listOfProducts>
      </reaction>
      <reaction fast="false" id="R_2MPPALt" name="R_2_methylpropanal_transport__extracellular_" reversible="true" fbc:lowerFluxBound="cobra_default_lb" fbc:upperFluxBound="cobra_default_ub">
        <listOfReactants>
          <speciesReference constant="true" species="M_2mppal_c" stoichiometry="1" />
        </listOfReactants>
        <listOfProducts>
          <speciesReference constant="true" species="M_2mppal_e" stoichiometry="1" />
        </listOfProducts>
      </reaction>
      <reaction fast="false" id="R_2MPPALtm" name="R_2_methylpropanal_transport__mitochondrial_" reversible="true" fbc:lowerFluxBound="cobra_default_lb" fbc:upperFluxBound="cobra_default_ub">
        <listOfReactants>
          <speciesReference constant="true" species="M_2mppal_c" stoichiometry="1" />
        </listOfReactants>
        <listOfProducts>
          <speciesReference constant="true" species="M_2mppal_m" stoichiometry="1" />
        </listOfProducts>
      </reaction>
      <reaction fast="false" id="R_2OBUTtm" name="R_2obut_transporter__mitochondrial_" reversible="true" fbc:lowerFluxBound="cobra_default_lb" fbc:upperFluxBound="cobra_default_ub">
        <listOfReactants>
          <speciesReference constant="true" species="M_2obut_c" stoichiometry="1" />
        </listOfReactants>
        <listOfProducts>
          <speciesReference constant="true" species="M_2obut_m" stoichiometry="1" />
        </listOfProducts>
      </reaction>
      <reaction fast="false" id="R_2OXOADPtim" name="R_2_oxoadipate_transport_out_of_mitochondria_via_diffusion" reversible="false" fbc:lowerFluxBound="cobra_0_bound" fbc:upperFluxBound="cobra_default_ub">
        <listOfReactants>
          <speciesReference constant="true" species="M_2oxoadp_m" stoichiometry="1" />
        </listOfReactants>
        <listOfProducts>
          <speciesReference constant="true" species="M_2oxoadp_c" stoichiometry="1" />
        </listOfProducts>
      </reaction>
      <reaction fast="false" id="R_2PHETOHt" name="R_2_phenylethanol_reversible_transport" reversible="true" fbc:lowerFluxBound="cobra_default_lb" fbc:upperFluxBound="cobra_default_ub">
        <listOfReactants>
          <speciesReference constant="true" species="M_2phetoh_e" stoichiometry="1" />
        </listOfReactants>
        <listOfProducts>
          <speciesReference constant="true" species="M_2phetoh_c" stoichiometry="1" />
        </listOfProducts>
      </reaction>
      <reaction fast="false" id="R_2PHETOHtm" name="R_2_phenylethanol_reversible_transport__mitochondrial" reversible="true" fbc:lowerFluxBound="cobra_default_lb" fbc:upperFluxBound="cobra_default_ub">
        <listOfReactants>
          <speciesReference constant="true" species="M_2phetoh_m" stoichiometry="1" />
        </listOfReactants>
        <listOfProducts>
          <speciesReference constant="true" species="M_2phetoh_c" stoichiometry="1" />
        </listOfProducts>
      </reaction>
      <reaction fast="false" id="R_34HPLFM" name="R_3__4_hydroxyphenyl__lactate_formation" reversible="false" fbc:lowerFluxBound="cobra_0_bound" fbc:upperFluxBound="cobra_default_ub">
        <listOfReactants>
          <speciesReference constant="true" species="M_34hpp_m" stoichiometry="1" />
          <speciesReference constant="true" species="M_nadh_m" stoichiometry="1" />
          <speciesReference constant="true" species="M_h_m" stoichiometry="1" />
        </listOfReactants>
        <listOfProducts>
          <speciesReference constant="true" species="M_nad_m" stoichiometry="1" />
          <speciesReference constant="true" species="M_34hpl_m" stoichiometry="1" />
        </listOfProducts>
      </reaction>
      <reaction fast="false" id="R_34HPPOR" name="R_4_Hydroxyphenylpyruvateoxygen_oxidoreductase" reversible="false" fbc:lowerFluxBound="cobra_0_bound" fbc:upperFluxBound="cobra_default_ub">
        <listOfReactants>
          <speciesReference constant="true" species="M_o2_c" stoichiometry="1" />
          <speciesReference constant="true" species="M_34hpp_c" stoichiometry="1" />
        </listOfReactants>
        <listOfProducts>
          <speciesReference constant="true" species="M_co2_c" stoichiometry="1" />
          <speciesReference constant="true" species="M_hgentis_c" stoichiometry="1" />
        </listOfProducts>
      </reaction>
      <reaction fast="false" id="R_34HPPt2m" name="R_3__4_hydroxyphenyl_pyruvate_mitochondrial_transport_via_proton_symport" reversible="true" fbc:lowerFluxBound="cobra_default_lb" fbc:upperFluxBound="cobra_default_ub">
        <listOfReactants>
          <speciesReference constant="true" species="M_h_c" stoichiometry="1" />
          <speciesReference constant="true" species="M_34hpp_c" stoichiometry="1" />
        </listOfReactants>
        <listOfProducts>
          <speciesReference constant="true" species="M_34hpp_m" stoichiometry="1" />
          <speciesReference constant="true" species="M_h_m" stoichiometry="1" />
        </listOfProducts>
      </reaction>
      <reaction fast="false" id="R_34HPPt2p" name="R_3__4_hydroxyphenyl_pyruvate_peroxisomal_transport_via_proton_symport" reversible="true" fbc:lowerFluxBound="cobra_default_lb" fbc:upperFluxBound="cobra_default_ub">
        <listOfReactants>
          <speciesReference constant="true" species="M_h_c" stoichiometry="1" />
          <speciesReference constant="true" species="M_34hpp_c" stoichiometry="1" />
        </listOfReactants>
        <listOfProducts>
          <speciesReference constant="true" species="M_h_x" stoichiometry="1" />
          <speciesReference constant="true" species="M_34hpp_x" stoichiometry="1" />
        </listOfProducts>
      </reaction>
      <reaction fast="false" id="R_3C3HMPt" name="R_2_Isopropylmalate_transport__diffusion" reversible="true" fbc:lowerFluxBound="cobra_default_lb" fbc:upperFluxBound="cobra_default_ub">
        <listOfReactants>
          <speciesReference constant="true" species="M_3c3hmp_c" stoichiometry="1" />
        </listOfReactants>
        <listOfProducts>
          <speciesReference constant="true" species="M_3c3hmp_e" stoichiometry="1" />
        </listOfProducts>
      </reaction>
      <reaction fast="false" id="R_3C3HMPtm" name="R_2_Isopropylmalate_transport__diffusion__mitochondrial" reversible="true" fbc:lowerFluxBound="cobra_default_lb" fbc:upperFluxBound="cobra_default_ub">
        <listOfReactants>
          <speciesReference constant="true" species="M_3c3hmp_c" stoichiometry="1" />
        </listOfReactants>
        <listOfProducts>
          <speciesReference constant="true" species="M_3c3hmp_m" stoichiometry="1" />
        </listOfProducts>
      </reaction>
      <reaction fast="false" id="R_3C4MOPtm" name="R_3_Carboxy_4_methyl_2_oxopentanoate_transport__diffusion__mitochondrial" reversible="true" fbc:lowerFluxBound="cobra_default_lb" fbc:upperFluxBound="cobra_default_ub">
        <listOfReactants>
          <speciesReference constant="true" species="M_3c4mop_c" stoichiometry="1" />
        </listOfReactants>
        <listOfProducts>
          <speciesReference constant="true" species="M_3c4mop_m" stoichiometry="1" />
        </listOfProducts>
      </reaction>
      <reaction fast="false" id="R_3DH5HPBMTm" name="R_S_adenosyl_L_methionine3_hexaprenyl_4_5_dihydroxylate_O_methyltransferase__mitochondrial" reversible="false" fbc:lowerFluxBound="cobra_0_bound" fbc:upperFluxBound="cobra_default_ub">
        <listOfReactants>
          <speciesReference constant="true" species="M_amet_m" stoichiometry="1" />
          <speciesReference constant="true" species="M_3dh5hpb_m" stoichiometry="1" />
        </listOfReactants>
        <listOfProducts>
          <speciesReference constant="true" species="M_3hph5mb_m" stoichiometry="1" />
          <speciesReference constant="true" species="M_ahcys_m" stoichiometry="1" />
          <speciesReference constant="true" species="M_h_m" stoichiometry="1" />
        </listOfProducts>
        <fbc:geneProductAssociation>
          <fbc:and>
            <fbc:geneProductRef fbc:geneProduct="G_YOL096C" />
            <fbc:geneProductRef fbc:geneProduct="G_YDR204W" />
            <fbc:geneProductRef fbc:geneProduct="G_YML110C" />
            <fbc:geneProductRef fbc:geneProduct="G_YGR255C" />
            <fbc:geneProductRef fbc:geneProduct="G_YOR125C" />
            <fbc:geneProductRef fbc:geneProduct="G_YGL119W" />
            <fbc:geneProductRef fbc:geneProduct="G_YLR201C" />
          </fbc:and>
        </fbc:geneProductAssociation>
      </reaction>
      <reaction fast="false" id="R_3DH5HPBtm" name="R_3_Hexaprenyl_4_5_dihydroxybenzoate_transport__mitochondrial" reversible="true" fbc:lowerFluxBound="cobra_default_lb" fbc:upperFluxBound="cobra_default_ub">
        <listOfReactants>
          <speciesReference constant="true" species="M_3dh5hpb_c" stoichiometry="1" />
        </listOfReactants>
        <listOfProducts>
          <speciesReference constant="true" species="M_3dh5hpb_m" stoichiometry="1" />
        </listOfProducts>
      </reaction>
      <reaction fast="false" id="R_3DSPHR" name="R_3_Dehydrosphinganine_reductase" reversible="false" fbc:lowerFluxBound="cobra_0_bound" fbc:upperFluxBound="cobra_default_ub">
        <listOfReactants>
          <speciesReference constant="true" species="M_nadph_c" stoichiometry="1" />
          <speciesReference constant="true" species="M_h_c" stoichiometry="1" />
          <speciesReference constant="true" species="M_3dsphgn_c" stoichiometry="1" />
        </listOfReactants>
        <listOfProducts>
          <speciesReference constant="true" species="M_sphgn_c" stoichiometry="1" />
          <speciesReference constant="true" species="M_nadp_c" stoichiometry="1" />
        </listOfProducts>
        <fbc:geneProductAssociation>
          <fbc:geneProductRef fbc:geneProduct="G_YBR265W" />
        </fbc:geneProductAssociation>
      </reaction>
      <reaction fast="false" id="R_3HAO" name="R_3_hydroxyanthranilate_3_4_dioxygenase" reversible="false" fbc:lowerFluxBound="cobra_0_bound" fbc:upperFluxBound="cobra_default_ub">
        <listOfReactants>
          <speciesReference constant="true" species="M_o2_c" stoichiometry="1" />
          <speciesReference constant="true" species="M_3hanthrn_c" stoichiometry="1" />
        </listOfReactants>
        <listOfProducts>
          <speciesReference constant="true" species="M_h_c" stoichiometry="1" />
          <speciesReference constant="true" species="M_cmusa_c" stoichiometry="1" />
        </listOfProducts>
        <fbc:geneProductAssociation>
          <fbc:geneProductRef fbc:geneProduct="G_YJR025C" />
        </fbc:geneProductAssociation>
      </reaction>
      <reaction fast="false" id="R_3HPH5MBDCm" name="R_3_Hexaprenyl_4_hydroxy_5_methoxybenzoate_decarboxylase__mitochondrial" reversible="false" fbc:lowerFluxBound="cobra_0_bound" fbc:upperFluxBound="cobra_default_ub">
        <listOfReactants>
          <speciesReference constant="true" species="M_3hph5mb_m" stoichiometry="1" />
        </listOfReactants>
        <listOfProducts>
          <speciesReference constant="true" species="M_2hp6mp_m" stoichiometry="1" />
          <speciesReference constant="true" species="M_co2_m" stoichiometry="1" />
        </listOfProducts>
      </reaction>
      <reaction fast="false" id="R_3IPM3MT" name="R_3_Isopropylmalate_3_methyltransferase" reversible="false" fbc:lowerFluxBound="cobra_0_bound" fbc:upperFluxBound="cobra_default_ub">
        <listOfReactants>
          <speciesReference constant="true" species="M_3c2hmp_c" stoichiometry="1" />
          <speciesReference constant="true" species="M_amet_c" stoichiometry="1" />
        </listOfReactants>
        <listOfProducts>
          <speciesReference constant="true" species="M_3ipmmest_c" stoichiometry="1" />
          <speciesReference constant="true" species="M_ahcys_c" stoichiometry="1" />
        </listOfProducts>
        <fbc:geneProductAssociation>
          <fbc:geneProductRef fbc:geneProduct="G_YER175C" />
        </fbc:geneProductAssociation>
      </reaction>
      <reaction fast="false" id="R_3MBALDt" name="R_3_methylbutanal_transport__extracellular_" reversible="true" fbc:lowerFluxBound="cobra_default_lb" fbc:upperFluxBound="cobra_default_ub">
        <listOfReactants>
          <speciesReference constant="true" species="M_3mbald_c" stoichiometry="1" />
        </listOfReactants>
        <listOfProducts>
          <speciesReference constant="true" species="M_3mbald_e" stoichiometry="1" />
        </listOfProducts>
      </reaction>
      <reaction fast="false" id="R_3MBALDtm" name="R_3_methylbutanal_transport__mitochondrial_" reversible="true" fbc:lowerFluxBound="cobra_default_lb" fbc:upperFluxBound="cobra_default_ub">
        <listOfReactants>
          <speciesReference constant="true" species="M_3mbald_c" stoichiometry="1" />
        </listOfReactants>
        <listOfProducts>
          <speciesReference constant="true" species="M_3mbald_m" stoichiometry="1" />
        </listOfProducts>
      </reaction>
      <reaction fast="false" id="R_3MOBDC" name="R_3_Methyl_2_oxobutanoate_decarboxylase" reversible="false" fbc:lowerFluxBound="cobra_0_bound" fbc:upperFluxBound="cobra_default_ub">
        <listOfReactants>
          <speciesReference constant="true" species="M_3mob_c" stoichiometry="1" />
          <speciesReference constant="true" species="M_h_c" stoichiometry="1" />
        </listOfReactants>
        <listOfProducts>
          <speciesReference constant="true" species="M_2mppal_c" stoichiometry="1" />
          <speciesReference constant="true" species="M_co2_c" stoichiometry="1" />
        </listOfProducts>
        <fbc:geneProductAssociation>
          <fbc:or>
            <fbc:geneProductRef fbc:geneProduct="G_YLR134W" />
            <fbc:geneProductRef fbc:geneProduct="G_YLR044C" />
            <fbc:and>
              <fbc:geneProductRef fbc:geneProduct="G_YGR087C" />
              <fbc:geneProductRef fbc:geneProduct="G_YGR087C" />
            </fbc:and>
          </fbc:or>
        </fbc:geneProductAssociation>
      </reaction>
      <reaction fast="false" id="R_3MOBtm" name="R_3_methyl_2_oxobutanoate_transport__diffusion__mitochondrial" reversible="true" fbc:lowerFluxBound="cobra_default_lb" fbc:upperFluxBound="cobra_default_ub">
        <listOfReactants>
          <speciesReference constant="true" species="M_3mob_c" stoichiometry="1" />
        </listOfReactants>
        <listOfProducts>
          <speciesReference constant="true" species="M_3mob_m" stoichiometry="1" />
        </listOfProducts>
      </reaction>
      <reaction fast="false" id="R_3MOPDC" name="R_3_Methyl_2_oxopentanoate_decarboxylase" reversible="false" fbc:lowerFluxBound="cobra_0_bound" fbc:upperFluxBound="cobra_default_ub">
        <listOfReactants>
          <speciesReference constant="true" species="M_h_c" stoichiometry="1" />
          <speciesReference constant="true" species="M_3mop_c" stoichiometry="1" />
        </listOfReactants>
        <listOfProducts>
          <speciesReference constant="true" species="M_co2_c" stoichiometry="1" />
          <speciesReference constant="true" species="M_2mbald_c" stoichiometry="1" />
        </listOfProducts>
        <fbc:geneProductAssociation>
          <fbc:or>
            <fbc:geneProductRef fbc:geneProduct="G_YLR044C" />
            <fbc:geneProductRef fbc:geneProduct="G_YDL080C" />
            <fbc:geneProductRef fbc:geneProduct="G_YLR134W" />
            <fbc:geneProductRef fbc:geneProduct="G_YGR087C" />
            <fbc:geneProductRef fbc:geneProduct="G_YDR380W" />
          </fbc:or>
        </fbc:geneProductAssociation>
      </reaction>
      <reaction fast="false" id="R_3MOPt" name="R_3mop_reversible_trasport" reversible="true" fbc:lowerFluxBound="cobra_default_lb" fbc:upperFluxBound="cobra_default_ub">
        <listOfReactants>
          <speciesReference constant="true" species="M_3mop_e" stoichiometry="1" />
        </listOfReactants>
        <listOfProducts>
          <speciesReference constant="true" species="M_3mop_c" stoichiometry="1" />
        </listOfProducts>
      </reaction>
      <reaction fast="false" id="R_3MOPtm" name="R_3_Methyl_2_oxopentanoate_transport__diffusion__mitochondrial" reversible="true" fbc:lowerFluxBound="cobra_default_lb" fbc:upperFluxBound="cobra_default_ub">
        <listOfReactants>
          <speciesReference constant="true" species="M_3mop_c" stoichiometry="1" />
        </listOfReactants>
        <listOfProducts>
          <speciesReference constant="true" species="M_3mop_m" stoichiometry="1" />
        </listOfProducts>
      </reaction>
      <reaction fast="false" id="R_3OPHB5Hm" name="R_3_Hexaprenyl_4_5_dihydroxybenzoate_hydroxylase__mitochondrial" reversible="false" fbc:lowerFluxBound="cobra_0_bound" fbc:upperFluxBound="cobra_default_ub">
        <listOfReactants>
          <speciesReference constant="true" species="M_o2_c" stoichiometry="0.5" />
          <speciesReference constant="true" species="M_3ophb_5_c" stoichiometry="1" />
        </listOfReactants>
        <listOfProducts>
          <speciesReference constant="true" species="M_3dh5hpb_c" stoichiometry="1" />
        </listOfProducts>
      </reaction>
      <reaction fast="false" id="R_3OPHB_5tm" name="R_3_Octaprenyl_4_hydroxybenzoate_mitochondrial_transport" reversible="true" fbc:lowerFluxBound="cobra_default_lb" fbc:upperFluxBound="cobra_default_ub">
        <listOfReactants>
          <speciesReference constant="true" species="M_3ophb_5_c" stoichiometry="1" />
        </listOfReactants>
        <listOfProducts>
          <speciesReference constant="true" species="M_3ophb_5_m" stoichiometry="1" />
        </listOfProducts>
      </reaction>
      <reaction fast="false" id="R_4ABUTNtm" name="R_4_aminobutanal_mitochondrial_transport_via_diffusion" reversible="true" fbc:lowerFluxBound="cobra_default_lb" fbc:upperFluxBound="cobra_default_ub">
        <listOfReactants>
          <speciesReference constant="true" species="M_4abutn_c" stoichiometry="1" />
        </listOfReactants>
        <listOfProducts>
          <speciesReference constant="true" species="M_4abutn_m" stoichiometry="1" />
        </listOfProducts>
      </reaction>
      <reaction fast="false" id="R_4ABUTtm" name="R_4_aminobutanoate_mitochondrial_transport_via_diffusion" reversible="true" fbc:lowerFluxBound="cobra_default_lb" fbc:upperFluxBound="cobra_default_ub">
        <listOfReactants>
          <speciesReference constant="true" species="M_4abut_c" stoichiometry="1" />
        </listOfReactants>
        <listOfProducts>
          <speciesReference constant="true" species="M_4abut_m" stoichiometry="1" />
        </listOfProducts>
      </reaction>
      <reaction fast="false" id="R_4ABZt" name="R_4_Aminobenzoate_mitochondrial_transport_via_diffusion" reversible="true" fbc:lowerFluxBound="cobra_default_lb" fbc:upperFluxBound="cobra_default_ub">
        <listOfReactants>
          <speciesReference constant="true" species="M_4abz_c" stoichiometry="1" />
        </listOfReactants>
        <listOfProducts>
          <speciesReference constant="true" species="M_4abz_e" stoichiometry="1" />
        </listOfProducts>
      </reaction>
      <reaction fast="false" id="R_4ABZtm" name="R_4_Aminobenzoate_mitochondrial_transport_via_diffusion" reversible="true" fbc:lowerFluxBound="cobra_default_lb" fbc:upperFluxBound="cobra_default_ub">
        <listOfReactants>
          <speciesReference constant="true" species="M_4abz_c" stoichiometry="1" />
        </listOfReactants>
        <listOfProducts>
          <speciesReference constant="true" species="M_4abz_m" stoichiometry="1" />
        </listOfProducts>
      </reaction>
      <reaction fast="false" id="R_4H2OGLTtm" name="R_4_hydroxy_2_oxoglutarate_mitochondrial_transport_via_diffusion" reversible="true" fbc:lowerFluxBound="cobra_default_lb" fbc:upperFluxBound="cobra_default_ub">
        <listOfReactants>
          <speciesReference constant="true" species="M_4h2oglt_c" stoichiometry="1" />
        </listOfReactants>
        <listOfProducts>
          <speciesReference constant="true" species="M_4h2oglt_m" stoichiometry="1" />
        </listOfProducts>
      </reaction>
      <reaction fast="false" id="R_4H2OGLTtp" name="R_4_hydroxy_2_oxoglutarate_peroxisomal_transport_via_diffusion" reversible="true" fbc:lowerFluxBound="cobra_default_lb" fbc:upperFluxBound="cobra_default_ub">
        <listOfReactants>
          <speciesReference constant="true" species="M_4h2oglt_c" stoichiometry="1" />
        </listOfReactants>
        <listOfProducts>
          <speciesReference constant="true" species="M_4h2oglt_x" stoichiometry="1" />
        </listOfProducts>
      </reaction>
      <reaction fast="false" id="R_4HBZCOAFm" name="R_4_hydroxybenzoyl_CoA_formation" reversible="false" fbc:lowerFluxBound="cobra_0_bound" fbc:upperFluxBound="cobra_default_ub">
        <listOfReactants>
          <speciesReference constant="true" species="M_coa_m" stoichiometry="1" />
          <speciesReference constant="true" species="M_coucoa_m" stoichiometry="1" />
          <speciesReference constant="true" species="M_nad_m" stoichiometry="1" />
          <speciesReference constant="true" species="M_h2o_m" stoichiometry="1" />
        </listOfReactants>
        <listOfProducts>
          <speciesReference constant="true" species="M_nadh_m" stoichiometry="1" />
          <speciesReference constant="true" species="M_4hbzcoa_m" stoichiometry="1" />
          <speciesReference constant="true" species="M_h_m" stoichiometry="1" />
          <speciesReference constant="true" species="M_accoa_m" stoichiometry="1" />
        </listOfProducts>
      </reaction>
      <reaction fast="false" id="R_4HBZFm" name="R_4_hydroxybenzoate_formation" reversible="false" fbc:lowerFluxBound="cobra_0_bound" fbc:upperFluxBound="cobra_default_ub">
        <listOfReactants>
          <speciesReference constant="true" species="M_4hbzcoa_m" stoichiometry="1" />
          <speciesReference constant="true" species="M_h2o_m" stoichiometry="1" />
        </listOfReactants>
        <listOfProducts>
          <speciesReference constant="true" species="M_4hbz_m" stoichiometry="1" />
          <speciesReference constant="true" species="M_coa_m" stoichiometry="1" />
          <speciesReference constant="true" species="M_h_m" stoichiometry="1" />
        </listOfProducts>
      </reaction>
      <reaction fast="false" id="R_4HBZtm" name="R_4_Hydroxybenzoate_mitochondrial_transport" reversible="true" fbc:lowerFluxBound="cobra_default_lb" fbc:upperFluxBound="cobra_default_ub">
        <listOfReactants>
          <speciesReference constant="true" species="M_4hbz_c" stoichiometry="1" />
        </listOfReactants>
        <listOfProducts>
          <speciesReference constant="true" species="M_4hbz_m" stoichiometry="1" />
        </listOfProducts>
      </reaction>
      <reaction fast="false" id="R_4HGLSDm" name="R_L_4_hydroxyglutamate_semialdehyde_dehydrogenase__mitochondrial" reversible="true" fbc:lowerFluxBound="cobra_default_lb" fbc:upperFluxBound="cobra_default_ub">
        <listOfReactants>
          <speciesReference constant="true" species="M_4hglusa_m" stoichiometry="1" />
          <speciesReference constant="true" species="M_nad_m" stoichiometry="1" />
          <speciesReference constant="true" species="M_h2o_m" stoichiometry="1" />
        </listOfReactants>
        <listOfProducts>
          <speciesReference constant="true" species="M_nadh_m" stoichiometry="1" />
          <speciesReference constant="true" species="M_h_m" stoichiometry="2" />
          <speciesReference constant="true" species="M_e4hglu_m" stoichiometry="1" />
        </listOfProducts>
        <fbc:geneProductAssociation>
          <fbc:geneProductRef fbc:geneProduct="G_YHR037W" />
        </fbc:geneProductAssociation>
      </reaction>
      <reaction fast="false" id="R_4HPRO_LTtm" name="R_trans_4_hydroxy_L_proline_mitochondrial_transport_via_diffusion" reversible="true" fbc:lowerFluxBound="cobra_default_lb" fbc:upperFluxBound="cobra_default_ub">
        <listOfReactants>
          <speciesReference constant="true" species="M_4hpro_LT_c" stoichiometry="1" />
        </listOfReactants>
        <listOfProducts>
          <speciesReference constant="true" species="M_4hpro_LT_m" stoichiometry="1" />
        </listOfProducts>
      </reaction>
      <reaction fast="false" id="R_4HTHRS" name="R_4_Hydroxy_L_threonine_synthase" reversible="false" fbc:lowerFluxBound="cobra_0_bound" fbc:upperFluxBound="cobra_default_ub">
        <listOfReactants>
          <speciesReference constant="true" species="M_h2o_c" stoichiometry="1" />
          <speciesReference constant="true" species="M_phthr_c" stoichiometry="1" />
        </listOfReactants>
        <listOfProducts>
          <speciesReference constant="true" species="M_4hthr_c" stoichiometry="1" />
          <speciesReference constant="true" species="M_pi_c" stoichiometry="1" />
        </listOfProducts>
        <fbc:geneProductAssociation>
          <fbc:geneProductRef fbc:geneProduct="G_YCR053W" />
        </fbc:geneProductAssociation>
      </reaction>
      <reaction fast="false" id="R_4MOPDC" name="R_4_Methyl_2_oxopentanoate_decarboxylase" reversible="false" fbc:lowerFluxBound="cobra_0_bound" fbc:upperFluxBound="cobra_default_ub">
        <listOfReactants>
          <speciesReference constant="true" species="M_4mop_c" stoichiometry="1" />
          <speciesReference constant="true" species="M_h_c" stoichiometry="1" />
        </listOfReactants>
        <listOfProducts>
          <speciesReference constant="true" species="M_co2_c" stoichiometry="1" />
          <speciesReference constant="true" species="M_3mbald_c" stoichiometry="1" />
        </listOfProducts>
        <fbc:geneProductAssociation>
          <fbc:or>
            <fbc:geneProductRef fbc:geneProduct="G_YDL080C" />
            <fbc:geneProductRef fbc:geneProduct="G_YDR380W" />
          </fbc:or>
        </fbc:geneProductAssociation>
      </reaction>
      <reaction fast="false" id="R_5AOPt2" name="R_5_Aminolevulinate_transport_in_via_proton_symport" reversible="false" fbc:lowerFluxBound="cobra_0_bound" fbc:upperFluxBound="cobra_default_ub">
        <listOfReactants>
          <speciesReference constant="true" species="M_5aop_e" stoichiometry="1" />
          <speciesReference constant="true" species="M_h_e" stoichiometry="1" />
        </listOfReactants>
        <listOfProducts>
          <speciesReference constant="true" species="M_h_c" stoichiometry="1" />
          <speciesReference constant="true" species="M_5aop_c" stoichiometry="1" />
        </listOfProducts>
        <fbc:geneProductAssociation>
          <fbc:geneProductRef fbc:geneProduct="G_YDL210W" />
        </fbc:geneProductAssociation>
      </reaction>
      <reaction fast="false" id="R_5AOPtm" name="R_5_Aminolevulinate_mitochondrial_transport" reversible="true" fbc:lowerFluxBound="cobra_default_lb" fbc:upperFluxBound="cobra_default_ub">
        <listOfReactants>
          <speciesReference constant="true" species="M_5aop_c" stoichiometry="1" />
        </listOfReactants>
        <listOfProducts>
          <speciesReference constant="true" species="M_5aop_m" stoichiometry="1" />
        </listOfProducts>
      </reaction>
      <reaction fast="false" id="R_6PGLter" name="R_6_phospho_D_glucono_1_5_lactone_endoplasmic_reticular_transport_via_diffusion" reversible="true" fbc:lowerFluxBound="cobra_default_lb" fbc:upperFluxBound="cobra_default_ub">
        <listOfReactants>
          <speciesReference constant="true" species="M_6pgl_c" stoichiometry="1" />
        </listOfReactants>
        <listOfProducts>
          <speciesReference constant="true" species="M_6pgl_r" stoichiometry="1" />
        </listOfProducts>
      </reaction>
      <reaction fast="false" id="R_8AONNt2" name="R_8_Amino_7_oxononanoate_reversible_transport_via_proton_symport" reversible="true" fbc:lowerFluxBound="cobra_default_lb" fbc:upperFluxBound="cobra_default_ub">
        <listOfReactants>
          <speciesReference constant="true" species="M_8aonn_e" stoichiometry="1" />
          <speciesReference constant="true" species="M_h_e" stoichiometry="1" />
        </listOfReactants>
        <listOfProducts>
          <speciesReference constant="true" species="M_h_c" stoichiometry="1" />
          <speciesReference constant="true" species="M_8aonn_c" stoichiometry="1" />
        </listOfProducts>
        <fbc:geneProductAssociation>
          <fbc:geneProductRef fbc:geneProduct="G_YNR056C" />
        </fbc:geneProductAssociation>
      </reaction>
      <reaction fast="false" id="R_AABTN" name="R_4_acetamidobutyrate_deacetylase" reversible="false" fbc:lowerFluxBound="cobra_0_bound" fbc:upperFluxBound="cobra_default_ub">
        <listOfReactants>
          <speciesReference constant="true" species="M_h2o_c" stoichiometry="1" />
          <speciesReference constant="true" species="M_4aabutn_c" stoichiometry="1" />
        </listOfReactants>
        <listOfProducts>
          <speciesReference constant="true" species="M_ac_c" stoichiometry="1" />
          <speciesReference constant="true" species="M_4abut_c" stoichiometry="1" />
        </listOfProducts>
      </reaction>
      <reaction fast="false" id="R_AACTOOR" name="R_Aminoacetoneoxygen_oxidoreductase_deaminating__flavin_containing_" reversible="false" fbc:lowerFluxBound="cobra_0_bound" fbc:upperFluxBound="cobra_default_ub">
        <listOfReactants>
          <speciesReference constant="true" species="M_h2o_c" stoichiometry="1" />
          <speciesReference constant="true" species="M_aact_c" stoichiometry="1" />
          <speciesReference constant="true" species="M_o2_c" stoichiometry="1" />
        </listOfReactants>
        <listOfProducts>
          <speciesReference constant="true" species="M_nh4_c" stoichiometry="1" />
          <speciesReference constant="true" species="M_mthgxl_c" stoichiometry="1" />
          <speciesReference constant="true" species="M_h2o2_c" stoichiometry="1" />
        </listOfProducts>
      </reaction>
      <reaction fast="false" id="R_AASAD1" name="R_L_aminoadipate_semialdehyde_dehydrogenase__NADPH_" reversible="false" fbc:lowerFluxBound="cobra_0_bound" fbc:upperFluxBound="cobra_default_ub">
        <listOfReactants>
          <speciesReference constant="true" species="M_L2aadp_c" stoichiometry="1" />
          <speciesReference constant="true" species="M_nadph_c" stoichiometry="1" />
          <speciesReference constant="true" species="M_h_c" stoichiometry="1" />
          <speciesReference constant="true" species="M_atp_c" stoichiometry="1" />
        </listOfReactants>
        <listOfProducts>
          <speciesReference constant="true" species="M_ppi_c" stoichiometry="1" />
          <speciesReference constant="true" species="M_L2aadp6sa_c" stoichiometry="1" />
          <speciesReference constant="true" species="M_nadp_c" stoichiometry="1" />
          <speciesReference constant="true" species="M_amp_c" stoichiometry="1" />
        </listOfProducts>
        <fbc:geneProductAssociation>
          <fbc:and>
            <fbc:geneProductRef fbc:geneProduct="G_YBR115C" />
            <fbc:geneProductRef fbc:geneProduct="G_YGL154C" />
          </fbc:and>
        </fbc:geneProductAssociation>
      </reaction>
      <reaction fast="false" id="R_AASAD2" name="R_L_aminoadipate_semialdehyde_dehydrogenase__NADH_" reversible="false" fbc:lowerFluxBound="cobra_0_bound" fbc:upperFluxBound="cobra_default_ub">
        <listOfReactants>
          <speciesReference constant="true" species="M_L2aadp_c" stoichiometry="1" />
          <speciesReference constant="true" species="M_h_c" stoichiometry="1" />
          <speciesReference constant="true" species="M_atp_c" stoichiometry="1" />
          <speciesReference constant="true" species="M_nadh_c" stoichiometry="1" />
        </listOfReactants>
        <listOfProducts>
          <speciesReference constant="true" species="M_ppi_c" stoichiometry="1" />
          <speciesReference constant="true" species="M_L2aadp6sa_c" stoichiometry="1" />
          <speciesReference constant="true" species="M_nad_c" stoichiometry="1" />
          <speciesReference constant="true" species="M_amp_c" stoichiometry="1" />
        </listOfProducts>
        <fbc:geneProductAssociation>
          <fbc:and>
            <fbc:geneProductRef fbc:geneProduct="G_YBR115C" />
            <fbc:geneProductRef fbc:geneProduct="G_YGL154C" />
          </fbc:and>
        </fbc:geneProductAssociation>
      </reaction>
      <reaction fast="false" id="R_AATA" name="R_2_aminoadipate_transaminase" reversible="true" fbc:lowerFluxBound="cobra_default_lb" fbc:upperFluxBound="cobra_default_ub">
        <listOfReactants>
          <speciesReference constant="true" species="M_glu_L_c" stoichiometry="1" />
          <speciesReference constant="true" species="M_2oxoadp_c" stoichiometry="1" />
        </listOfReactants>
        <listOfProducts>
          <speciesReference constant="true" species="M_L2aadp_c" stoichiometry="1" />
          <speciesReference constant="true" species="M_akg_c" stoichiometry="1" />
        </listOfProducts>
      </reaction>
      <reaction fast="false" id="R_ABTA" name="R_4_aminobutyrate_transaminase" reversible="false" fbc:lowerFluxBound="cobra_0_bound" fbc:upperFluxBound="cobra_default_ub">
        <listOfReactants>
          <speciesReference constant="true" species="M_4abut_c" stoichiometry="1" />
          <speciesReference constant="true" species="M_akg_c" stoichiometry="1" />
        </listOfReactants>
        <listOfProducts>
          <speciesReference constant="true" species="M_glu_L_c" stoichiometry="1" />
          <speciesReference constant="true" species="M_sucsal_c" stoichiometry="1" />
        </listOfProducts>
        <fbc:geneProductAssociation>
          <fbc:geneProductRef fbc:geneProduct="G_YGR019W" />
        </fbc:geneProductAssociation>
      </reaction>
      <reaction fast="false" id="R_ABTt" name="R_L_arabinitol_transport_via_passive_diffusion" reversible="true" fbc:lowerFluxBound="cobra_default_lb" fbc:upperFluxBound="cobra_default_ub">
        <listOfReactants>
          <speciesReference constant="true" species="M_abt_e" stoichiometry="1" />
        </listOfReactants>
        <listOfProducts>
          <speciesReference constant="true" species="M_abt_c" stoichiometry="1" />
        </listOfProducts>
      </reaction>
      <reaction fast="false" id="R_ABUTDm" name="R_Aminobutyraldehyde_dehydrogenase__mitochondrial" reversible="false" fbc:lowerFluxBound="cobra_0_bound" fbc:upperFluxBound="cobra_default_ub">
        <listOfReactants>
          <speciesReference constant="true" species="M_4abutn_m" stoichiometry="1" />
          <speciesReference constant="true" species="M_nad_m" stoichiometry="1" />
          <speciesReference constant="true" species="M_h2o_m" stoichiometry="1" />
        </listOfReactants>
        <listOfProducts>
          <speciesReference constant="true" species="M_nadh_m" stoichiometry="1" />
          <speciesReference constant="true" species="M_h_m" stoichiometry="2" />
          <speciesReference constant="true" species="M_4abut_m" stoichiometry="1" />
        </listOfProducts>
        <fbc:geneProductAssociation>
          <fbc:or>
            <fbc:geneProductRef fbc:geneProduct="G_YOR374W" />
            <fbc:geneProductRef fbc:geneProduct="G_YER073W" />
          </fbc:or>
        </fbc:geneProductAssociation>
      </reaction>
      <reaction fast="false" id="R_ABUTt2r" name="R_4_aminobutyrate_reversible_transport_in_via_proton_symport" reversible="true" fbc:lowerFluxBound="cobra_default_lb" fbc:upperFluxBound="cobra_default_ub">
        <listOfReactants>
          <speciesReference constant="true" species="M_h_e" stoichiometry="1" />
          <speciesReference constant="true" species="M_4abut_e" stoichiometry="1" />
        </listOfReactants>
        <listOfProducts>
          <speciesReference constant="true" species="M_4abut_c" stoichiometry="1" />
          <speciesReference constant="true" species="M_h_c" stoichiometry="1" />
        </listOfProducts>
        <fbc:geneProductAssociation>
          <fbc:or>
            <fbc:geneProductRef fbc:geneProduct="G_YOR348C" />
            <fbc:geneProductRef fbc:geneProduct="G_YDL210W" />
          </fbc:or>
        </fbc:geneProductAssociation>
      </reaction>
      <reaction fast="false" id="R_ACACT1" name="R_acetyl_CoA_C_acetyltransferase" reversible="false" fbc:lowerFluxBound="cobra_0_bound" fbc:upperFluxBound="cobra_default_ub">
        <listOfReactants>
          <speciesReference constant="true" species="M_accoa_c" stoichiometry="2" />
        </listOfReactants>
        <listOfProducts>
          <speciesReference constant="true" species="M_aacoa_c" stoichiometry="1" />
          <speciesReference constant="true" species="M_coa_c" stoichiometry="1" />
        </listOfProducts>
        <fbc:geneProductAssociation>
          <fbc:geneProductRef fbc:geneProduct="G_YPL028W" />
        </fbc:geneProductAssociation>
      </reaction>
      <reaction fast="false" id="R_ACACT1m" name="R_acetyl_CoA_C_acetyltransferase__mitochondrial" reversible="false" fbc:lowerFluxBound="cobra_0_bound" fbc:upperFluxBound="cobra_default_ub">
        <listOfReactants>
          <speciesReference constant="true" species="M_accoa_m" stoichiometry="2" />
        </listOfReactants>
        <listOfProducts>
          <speciesReference constant="true" species="M_aacoa_m" stoichiometry="1" />
          <speciesReference constant="true" species="M_coa_m" stoichiometry="1" />
        </listOfProducts>
        <fbc:geneProductAssociation>
          <fbc:geneProductRef fbc:geneProduct="G_YPL028W" />
        </fbc:geneProductAssociation>
      </reaction>
      <reaction fast="false" id="R_ACACT4p" name="R_acetyl_CoA_C_acetyltransferase__octanoyl_CoA___peroxisomal" reversible="false" fbc:lowerFluxBound="cobra_0_bound" fbc:upperFluxBound="cobra_default_ub">
        <listOfReactants>
          <speciesReference constant="true" species="M_3odcoa_x" stoichiometry="1" />
          <speciesReference constant="true" species="M_coa_x" stoichiometry="1" />
        </listOfReactants>
        <listOfProducts>
          <speciesReference constant="true" species="M_occoa_x" stoichiometry="1" />
          <speciesReference constant="true" species="M_accoa_x" stoichiometry="1" />
        </listOfProducts>
        <fbc:geneProductAssociation>
          <fbc:geneProductRef fbc:geneProduct="G_YIL160C" />
        </fbc:geneProductAssociation>
      </reaction>
      <reaction fast="false" id="R_ACACT5p" name="R_acetyl_CoA_C_acyltransferase__decanoyl_CoA___peroxisomal" reversible="false" fbc:lowerFluxBound="cobra_0_bound" fbc:upperFluxBound="cobra_default_ub">
        <listOfReactants>
          <speciesReference constant="true" species="M_3oddcoa_x" stoichiometry="1" />
          <speciesReference constant="true" species="M_coa_x" stoichiometry="1" />
        </listOfReactants>
        <listOfProducts>
          <speciesReference constant="true" species="M_accoa_x" stoichiometry="1" />
          <speciesReference constant="true" species="M_dcacoa_x" stoichiometry="1" />
        </listOfProducts>
        <fbc:geneProductAssociation>
          <fbc:geneProductRef fbc:geneProduct="G_YIL160C" />
        </fbc:geneProductAssociation>
      </reaction>
      <reaction fast="false" id="R_ACACT6p" name="R_acetyl_CoA_C_acetyltransferase__dodecanoyl___peroxisomal" reversible="false" fbc:lowerFluxBound="cobra_0_bound" fbc:upperFluxBound="cobra_default_ub">
        <listOfReactants>
          <speciesReference constant="true" species="M_3otdcoa_x" stoichiometry="1" />
          <speciesReference constant="true" species="M_coa_x" stoichiometry="1" />
        </listOfReactants>
        <listOfProducts>
          <speciesReference constant="true" species="M_ddcacoa_x" stoichiometry="1" />
          <speciesReference constant="true" species="M_accoa_x" stoichiometry="1" />
        </listOfProducts>
        <fbc:geneProductAssociation>
          <fbc:geneProductRef fbc:geneProduct="G_YIL160C" />
        </fbc:geneProductAssociation>
      </reaction>
      <reaction fast="false" id="R_ACACT7p" name="R_acetyl_CoA_acyltransferase__tetradecanoyl_CoA___peroxisomal" reversible="false" fbc:lowerFluxBound="cobra_0_bound" fbc:upperFluxBound="cobra_default_ub">
        <listOfReactants>
          <speciesReference constant="true" species="M_coa_x" stoichiometry="1" />
          <speciesReference constant="true" species="M_3ohdcoa_x" stoichiometry="1" />
        </listOfReactants>
        <listOfProducts>
          <speciesReference constant="true" species="M_accoa_x" stoichiometry="1" />
          <speciesReference constant="true" species="M_tdcoa_x" stoichiometry="1" />
        </listOfProducts>
        <fbc:geneProductAssociation>
          <fbc:geneProductRef fbc:geneProduct="G_YIL160C" />
        </fbc:geneProductAssociation>
      </reaction>
      <reaction fast="false" id="R_ACACT8p" name="R_acetyl_CoA_acyltransferase__hexadecanoyl_CoA___peroxisomal" reversible="false" fbc:lowerFluxBound="cobra_0_bound" fbc:upperFluxBound="cobra_default_ub">
        <listOfReactants>
          <speciesReference constant="true" species="M_3ohodcoa_x" stoichiometry="1" />
          <speciesReference constant="true" species="M_coa_x" stoichiometry="1" />
        </listOfReactants>
        <listOfProducts>
          <speciesReference constant="true" species="M_pmtcoa_x" stoichiometry="1" />
          <speciesReference constant="true" species="M_accoa_x" stoichiometry="1" />
        </listOfProducts>
        <fbc:geneProductAssociation>
          <fbc:geneProductRef fbc:geneProduct="G_YIL160C" />
        </fbc:geneProductAssociation>
      </reaction>
      <reaction fast="false" id="R_ACACT9p" name="R_acetyl_CoA_acyltransferase__tetracosanoyl_CoA___peroxisomal" reversible="false" fbc:lowerFluxBound="cobra_0_bound" fbc:upperFluxBound="cobra_default_ub">
        <listOfReactants>
          <speciesReference constant="true" species="M_coa_x" stoichiometry="1" />
          <speciesReference constant="true" species="M_3ohxccoa_x" stoichiometry="1" />
        </listOfReactants>
        <listOfProducts>
          <speciesReference constant="true" species="M_ttccoa_x" stoichiometry="1" />
          <speciesReference constant="true" species="M_accoa_x" stoichiometry="1" />
        </listOfProducts>
        <fbc:geneProductAssociation>
          <fbc:geneProductRef fbc:geneProduct="G_YIL160C" />
        </fbc:geneProductAssociation>
      </reaction>
      <reaction fast="false" id="R_ACALDCD" name="R_Acetaldehyde_condensation" reversible="false" fbc:lowerFluxBound="cobra_0_bound" fbc:upperFluxBound="cobra_default_ub">
        <listOfReactants>
          <speciesReference constant="true" species="M_acald_c" stoichiometry="2" />
        </listOfReactants>
        <listOfProducts>
          <speciesReference constant="true" species="M_actn_R_c" stoichiometry="1" />
        </listOfProducts>
        <fbc:geneProductAssociation>
          <fbc:or>
            <fbc:geneProductRef fbc:geneProduct="G_YLR044C" />
            <fbc:geneProductRef fbc:geneProduct="G_YGR087C" />
            <fbc:geneProductRef fbc:geneProduct="G_YLR134W" />
          </fbc:or>
        </fbc:geneProductAssociation>
      </reaction>
      <reaction fast="false" id="R_ACALDt" name="R_acetaldehyde_reversible_transport" reversible="true" fbc:lowerFluxBound="cobra_default_lb" fbc:upperFluxBound="cobra_default_ub">
        <listOfReactants>
          <speciesReference constant="true" species="M_acald_e" stoichiometry="1" />
        </listOfReactants>
        <listOfProducts>
          <speciesReference constant="true" species="M_acald_c" stoichiometry="1" />
        </listOfProducts>
      </reaction>
      <reaction fast="false" id="R_ACALDtm" name="R_acetaldehyde_mitochondrial_diffusion" reversible="true" fbc:lowerFluxBound="cobra_default_lb" fbc:upperFluxBound="cobra_default_ub">
        <listOfReactants>
          <speciesReference constant="true" species="M_acald_m" stoichiometry="1" />
        </listOfReactants>
        <listOfProducts>
          <speciesReference constant="true" species="M_acald_c" stoichiometry="1" />
        </listOfProducts>
      </reaction>
      <reaction fast="false" id="R_ACCOACr" name="R_acetyl_CoA_carboxylase__reversible_reaction" reversible="true" fbc:lowerFluxBound="cobra_default_lb" fbc:upperFluxBound="cobra_default_ub">
        <listOfReactants>
          <speciesReference constant="true" species="M_accoa_c" stoichiometry="1" />
          <speciesReference constant="true" species="M_atp_c" stoichiometry="1" />
          <speciesReference constant="true" species="M_hco3_c" stoichiometry="1" />
        </listOfReactants>
        <listOfProducts>
          <speciesReference constant="true" species="M_malcoa_c" stoichiometry="1" />
          <speciesReference constant="true" species="M_h_c" stoichiometry="1" />
          <speciesReference constant="true" species="M_adp_c" stoichiometry="1" />
          <speciesReference constant="true" species="M_pi_c" stoichiometry="1" />
        </listOfProducts>
        <fbc:geneProductAssociation>
          <fbc:geneProductRef fbc:geneProduct="G_YNR016C" />
        </fbc:geneProductAssociation>
      </reaction>
      <reaction fast="false" id="R_ACCOACrm" name="R_Acetyl_Coa_carboxylase__mitochondrial" reversible="true" fbc:lowerFluxBound="cobra_default_lb" fbc:upperFluxBound="cobra_default_ub">
        <listOfReactants>
          <speciesReference constant="true" species="M_hco3_m" stoichiometry="1" />
          <speciesReference constant="true" species="M_atp_m" stoichiometry="1" />
          <speciesReference constant="true" species="M_accoa_m" stoichiometry="1" />
        </listOfReactants>
        <listOfProducts>
          <speciesReference constant="true" species="M_adp_m" stoichiometry="1" />
          <speciesReference constant="true" species="M_malcoa_m" stoichiometry="1" />
          <speciesReference constant="true" species="M_h_m" stoichiometry="1" />
          <speciesReference constant="true" species="M_pi_m" stoichiometry="1" />
        </listOfProducts>
        <fbc:geneProductAssociation>
          <fbc:geneProductRef fbc:geneProduct="G_YMR207C" />
        </fbc:geneProductAssociation>
      </reaction>
      <reaction fast="false" id="R_ACCOAtn" name="R_acetyl_CoA_transport__nuclear" reversible="true" fbc:lowerFluxBound="cobra_default_lb" fbc:upperFluxBound="cobra_default_ub">
        <listOfReactants>
          <speciesReference constant="true" species="M_accoa_c" stoichiometry="1" />
        </listOfReactants>
        <listOfProducts>
          <speciesReference constant="true" species="M_accoa_n" stoichiometry="1" />
        </listOfProducts>
      </reaction>
      <reaction fast="false" id="R_ACESt" name="R_acetic_ester_transport__extracellular_" reversible="false" fbc:lowerFluxBound="cobra_0_bound" fbc:upperFluxBound="cobra_default_ub">
        <listOfReactants>
          <speciesReference constant="true" species="M_aces_c" stoichiometry="1" />
        </listOfReactants>
        <listOfProducts>
          <speciesReference constant="true" species="M_aces_e" stoichiometry="1" />
        </listOfProducts>
      </reaction>
      <reaction fast="false" id="R_ACGAM6PS" name="R_N_acetylglucosamine_6_phosphate_synthase" reversible="true" fbc:lowerFluxBound="cobra_default_lb" fbc:upperFluxBound="cobra_default_ub">
        <listOfReactants>
          <speciesReference constant="true" species="M_accoa_c" stoichiometry="1" />
          <speciesReference constant="true" species="M_gam6p_c" stoichiometry="1" />
        </listOfReactants>
        <listOfProducts>
          <speciesReference constant="true" species="M_h_c" stoichiometry="1" />
          <speciesReference constant="true" species="M_acgam6p_c" stoichiometry="1" />
          <speciesReference constant="true" species="M_coa_c" stoichiometry="1" />
        </listOfProducts>
        <fbc:geneProductAssociation>
          <fbc:geneProductRef fbc:geneProduct="G_YFL017C" />
        </fbc:geneProductAssociation>
      </reaction>
      <reaction fast="false" id="R_ACGAMPM" name="R_phosphoacetylglucosamine_mutase" reversible="true" fbc:lowerFluxBound="cobra_default_lb" fbc:upperFluxBound="cobra_default_ub">
        <listOfReactants>
          <speciesReference constant="true" species="M_acgam6p_c" stoichiometry="1" />
        </listOfReactants>
        <listOfProducts>
          <speciesReference constant="true" species="M_acgam1p_c" stoichiometry="1" />
        </listOfProducts>
        <fbc:geneProductAssociation>
          <fbc:geneProductRef fbc:geneProduct="G_YEL058W" />
        </fbc:geneProductAssociation>
      </reaction>
      <reaction fast="false" id="R_ACGKm" name="R_acetylglutamate_kinase__mitochondrial" reversible="false" fbc:lowerFluxBound="cobra_0_bound" fbc:upperFluxBound="cobra_default_ub">
        <listOfReactants>
          <speciesReference constant="true" species="M_atp_m" stoichiometry="1" />
          <speciesReference constant="true" species="M_acglu_m" stoichiometry="1" />
        </listOfReactants>
        <listOfProducts>
          <speciesReference constant="true" species="M_acg5p_m" stoichiometry="1" />
          <speciesReference constant="true" species="M_adp_m" stoichiometry="1" />
        </listOfProducts>
        <fbc:geneProductAssociation>
          <fbc:geneProductRef fbc:geneProduct="G_YER069W" />
        </fbc:geneProductAssociation>
      </reaction>
      <reaction fast="false" id="R_ACGSm" name="R_N_acteylglutamate_synthase__mitochondrial" reversible="false" fbc:lowerFluxBound="cobra_0_bound" fbc:upperFluxBound="cobra_default_ub">
        <listOfReactants>
          <speciesReference constant="true" species="M_glu_L_m" stoichiometry="1" />
          <speciesReference constant="true" species="M_accoa_m" stoichiometry="1" />
        </listOfReactants>
        <listOfProducts>
          <speciesReference constant="true" species="M_coa_m" stoichiometry="1" />
          <speciesReference constant="true" species="M_acglu_m" stoichiometry="1" />
          <speciesReference constant="true" species="M_h_m" stoichiometry="1" />
        </listOfProducts>
        <fbc:geneProductAssociation>
          <fbc:or>
            <fbc:geneProductRef fbc:geneProduct="G_YMR062C" />
            <fbc:geneProductRef fbc:geneProduct="G_YJL071W" />
          </fbc:or>
        </fbc:geneProductAssociation>
      </reaction>
      <reaction fast="false" id="R_ACHBSm" name="R_2_aceto_2_hydroxybutanoate_synthase__mitochondrial" reversible="false" fbc:lowerFluxBound="cobra_0_bound" fbc:upperFluxBound="cobra_default_ub">
        <listOfReactants>
          <speciesReference constant="true" species="M_2obut_m" stoichiometry="1" />
          <speciesReference constant="true" species="M_h_m" stoichiometry="1" />
          <speciesReference constant="true" species="M_pyr_m" stoichiometry="1" />
        </listOfReactants>
        <listOfProducts>
          <speciesReference constant="true" species="M_2ahbut_m" stoichiometry="1" />
          <speciesReference constant="true" species="M_co2_m" stoichiometry="1" />
        </listOfProducts>
        <fbc:geneProductAssociation>
          <fbc:and>
            <fbc:geneProductRef fbc:geneProduct="G_YCL009C" />
            <fbc:geneProductRef fbc:geneProduct="G_YMR108W" />
          </fbc:and>
        </fbc:geneProductAssociation>
      </reaction>
      <reaction fast="false" id="R_ACHLE1" name="R_Isoamyl_acetate_hydrolyzing_esterase" reversible="false" fbc:lowerFluxBound="cobra_0_bound" fbc:upperFluxBound="cobra_default_ub">
        <listOfReactants>
          <speciesReference constant="true" species="M_h2o_c" stoichiometry="1" />
          <speciesReference constant="true" species="M_iamac_c" stoichiometry="1" />
        </listOfReactants>
        <listOfProducts>
          <speciesReference constant="true" species="M_ac_c" stoichiometry="1" />
          <speciesReference constant="true" species="M_iamoh_c" stoichiometry="1" />
          <speciesReference constant="true" species="M_h_c" stoichiometry="1" />
        </listOfProducts>
        <fbc:geneProductAssociation>
          <fbc:geneProductRef fbc:geneProduct="G_YOR126C" />
        </fbc:geneProductAssociation>
      </reaction>
      <reaction fast="false" id="R_ACHLE2" name="R_Isobutyl_acetate_hydrolyzing_esterase" reversible="false" fbc:lowerFluxBound="cobra_0_bound" fbc:upperFluxBound="cobra_default_ub">
        <listOfReactants>
          <speciesReference constant="true" species="M_h2o_c" stoichiometry="1" />
          <speciesReference constant="true" species="M_ibutac_c" stoichiometry="1" />
        </listOfReactants>
        <listOfProducts>
          <speciesReference constant="true" species="M_ac_c" stoichiometry="1" />
          <speciesReference constant="true" species="M_h_c" stoichiometry="1" />
          <speciesReference constant="true" species="M_ibutoh_c" stoichiometry="1" />
        </listOfProducts>
        <fbc:geneProductAssociation>
          <fbc:geneProductRef fbc:geneProduct="G_YOR126C" />
        </fbc:geneProductAssociation>
      </reaction>
      <reaction fast="false" id="R_ACHLE3" name="R_Ethyl_acetate_hydrolyzing_esterase" reversible="false" fbc:lowerFluxBound="cobra_0_bound" fbc:upperFluxBound="cobra_default_ub">
        <listOfReactants>
          <speciesReference constant="true" species="M_h2o_c" stoichiometry="1" />
          <speciesReference constant="true" species="M_aces_c" stoichiometry="1" />
        </listOfReactants>
        <listOfProducts>
          <speciesReference constant="true" species="M_etoh_c" stoichiometry="1" />
          <speciesReference constant="true" species="M_ac_c" stoichiometry="1" />
          <speciesReference constant="true" species="M_h_c" stoichiometry="1" />
        </listOfProducts>
        <fbc:geneProductAssociation>
          <fbc:geneProductRef fbc:geneProduct="G_YOR126C" />
        </fbc:geneProductAssociation>
      </reaction>
      <reaction fast="false" id="R_ACLSm" name="R_acetolactate_synthase__mitochondrial" reversible="false" fbc:lowerFluxBound="cobra_0_bound" fbc:upperFluxBound="cobra_default_ub">
        <listOfReactants>
          <speciesReference constant="true" species="M_h_m" stoichiometry="1" />
          <speciesReference constant="true" species="M_pyr_m" stoichiometry="2" />
        </listOfReactants>
        <listOfProducts>
          <speciesReference constant="true" species="M_co2_m" stoichiometry="1" />
          <speciesReference constant="true" species="M_alac_S_m" stoichiometry="1" />
        </listOfProducts>
        <fbc:geneProductAssociation>
          <fbc:and>
            <fbc:geneProductRef fbc:geneProduct="G_YCL009C" />
            <fbc:geneProductRef fbc:geneProduct="G_YMR108W" />
          </fbc:and>
        </fbc:geneProductAssociation>
      </reaction>
      <reaction fast="false" id="R_ACOAHim" name="R_acetyl_CoA_hydrolase__mitochondrial__irreversible_" reversible="false" fbc:lowerFluxBound="cobra_0_bound" fbc:upperFluxBound="cobra_default_ub">
        <listOfReactants>
          <speciesReference constant="true" species="M_h2o_m" stoichiometry="1" />
          <speciesReference constant="true" species="M_accoa_m" stoichiometry="1" />
        </listOfReactants>
        <listOfProducts>
          <speciesReference constant="true" species="M_coa_m" stoichiometry="1" />
          <speciesReference constant="true" species="M_h_m" stoichiometry="1" />
          <speciesReference constant="true" species="M_ac_m" stoichiometry="1" />
        </listOfProducts>
        <fbc:geneProductAssociation>
          <fbc:geneProductRef fbc:geneProduct="G_YBL015W" />
        </fbc:geneProductAssociation>
      </reaction>
      <reaction fast="false" id="R_ACOAO4p" name="R_acyl_CoA_oxidase__decanoyl_CoA___peroxisomal" reversible="false" fbc:lowerFluxBound="cobra_0_bound" fbc:upperFluxBound="cobra_default_ub">
        <listOfReactants>
          <speciesReference constant="true" species="M_o2_x" stoichiometry="1" />
          <speciesReference constant="true" species="M_dcacoa_x" stoichiometry="1" />
        </listOfReactants>
        <listOfProducts>
          <speciesReference constant="true" species="M_h2o2_x" stoichiometry="1" />
          <speciesReference constant="true" species="M_dc2coa_x" stoichiometry="1" />
        </listOfProducts>
        <fbc:geneProductAssociation>
          <fbc:geneProductRef fbc:geneProduct="G_YGL205W" />
        </fbc:geneProductAssociation>
      </reaction>
      <reaction fast="false" id="R_ACOAO5p" name="R_acyl_CoA_oxidase__dodecanoyl_CoA___peroxisomal" reversible="false" fbc:lowerFluxBound="cobra_0_bound" fbc:upperFluxBound="cobra_default_ub">
        <listOfReactants>
          <speciesReference constant="true" species="M_o2_x" stoichiometry="1" />
          <speciesReference constant="true" species="M_ddcacoa_x" stoichiometry="1" />
        </listOfReactants>
        <listOfProducts>
          <speciesReference constant="true" species="M_h2o2_x" stoichiometry="1" />
          <speciesReference constant="true" species="M_dd2coa_x" stoichiometry="1" />
        </listOfProducts>
        <fbc:geneProductAssociation>
          <fbc:geneProductRef fbc:geneProduct="G_YGL205W" />
        </fbc:geneProductAssociation>
      </reaction>
      <reaction fast="false" id="R_ACOAO6p" name="R_acyl_CpA_oxidase__tetradecanoyl_CoA___peroxisomal" reversible="false" fbc:lowerFluxBound="cobra_0_bound" fbc:upperFluxBound="cobra_default_ub">
        <listOfReactants>
          <speciesReference constant="true" species="M_o2_x" stoichiometry="1" />
          <speciesReference constant="true" species="M_tdcoa_x" stoichiometry="1" />
        </listOfReactants>
        <listOfProducts>
          <speciesReference constant="true" species="M_h2o2_x" stoichiometry="1" />
          <speciesReference constant="true" species="M_td2coa_x" stoichiometry="1" />
        </listOfProducts>
        <fbc:geneProductAssociation>
          <fbc:geneProductRef fbc:geneProduct="G_YGL205W" />
        </fbc:geneProductAssociation>
      </reaction>
      <reaction fast="false" id="R_ACOAO7p" name="R_acyl_CoA_oxidase__hexadecanoyl_CoA___peroxisomal" reversible="false" fbc:lowerFluxBound="cobra_0_bound" fbc:upperFluxBound="cobra_default_ub">
        <listOfReactants>
          <speciesReference constant="true" species="M_o2_x" stoichiometry="1" />
          <speciesReference constant="true" species="M_pmtcoa_x" stoichiometry="1" />
        </listOfReactants>
        <listOfProducts>
          <speciesReference constant="true" species="M_h2o2_x" stoichiometry="1" />
          <speciesReference constant="true" species="M_hdd2coa_x" stoichiometry="1" />
        </listOfProducts>
        <fbc:geneProductAssociation>
          <fbc:geneProductRef fbc:geneProduct="G_YGL205W" />
        </fbc:geneProductAssociation>
      </reaction>
      <reaction fast="false" id="R_ACOAO8p" name="R_acyl_CoA_oxidase__octadecanoyl_CoA___peroxisomal" reversible="false" fbc:lowerFluxBound="cobra_0_bound" fbc:upperFluxBound="cobra_default_ub">
        <listOfReactants>
          <speciesReference constant="true" species="M_o2_x" stoichiometry="1" />
          <speciesReference constant="true" species="M_stcoa_x" stoichiometry="1" />
        </listOfReactants>
        <listOfProducts>
          <speciesReference constant="true" species="M_od2coa_x" stoichiometry="1" />
          <speciesReference constant="true" species="M_h2o2_x" stoichiometry="1" />
        </listOfProducts>
        <fbc:geneProductAssociation>
          <fbc:geneProductRef fbc:geneProduct="G_YGL205W" />
        </fbc:geneProductAssociation>
      </reaction>
      <reaction fast="false" id="R_ACOAO9p" name="R_acyl_CoA_oxidase__hexacanoyl_CoA___peroxisomal" reversible="false" fbc:lowerFluxBound="cobra_0_bound" fbc:upperFluxBound="cobra_default_ub">
        <listOfReactants>
          <speciesReference constant="true" species="M_o2_x" stoichiometry="1" />
          <speciesReference constant="true" species="M_hexccoa_x" stoichiometry="1" />
        </listOfReactants>
        <listOfProducts>
          <speciesReference constant="true" species="M_hxc2coa_x" stoichiometry="1" />
          <speciesReference constant="true" species="M_h2o2_x" stoichiometry="1" />
        </listOfProducts>
        <fbc:geneProductAssociation>
          <fbc:geneProductRef fbc:geneProduct="G_YGL205W" />
        </fbc:geneProductAssociation>
      </reaction>
      <reaction fast="false" id="R_ACOATA" name="R_Acetyl_CoA_ACP_transacylase" reversible="true" fbc:lowerFluxBound="cobra_default_lb" fbc:upperFluxBound="cobra_default_ub">
        <listOfReactants>
          <speciesReference constant="true" species="M_accoa_c" stoichiometry="1" />
          <speciesReference constant="true" species="M_ACP_c" stoichiometry="1" />
        </listOfReactants>
        <listOfProducts>
          <speciesReference constant="true" species="M_coa_c" stoichiometry="1" />
          <speciesReference constant="true" species="M_acACP_c" stoichiometry="1" />
        </listOfProducts>
        <fbc:geneProductAssociation>
          <fbc:and>
            <fbc:geneProductRef fbc:geneProduct="G_YKL182W" />
            <fbc:geneProductRef fbc:geneProduct="G_YPL231W" />
          </fbc:and>
        </fbc:geneProductAssociation>
      </reaction>
      <reaction fast="false" id="R_ACOATAm" name="R_Acetyl_CoA_ACP_transacylase" reversible="true" fbc:lowerFluxBound="cobra_default_lb" fbc:upperFluxBound="cobra_default_ub">
        <listOfReactants>
          <speciesReference constant="true" species="M_accoa_m" stoichiometry="1" />
          <speciesReference constant="true" species="M_ACP_m" stoichiometry="1" />
        </listOfReactants>
        <listOfProducts>
          <speciesReference constant="true" species="M_coa_m" stoichiometry="1" />
          <speciesReference constant="true" species="M_acACP_m" stoichiometry="1" />
        </listOfProducts>
        <fbc:geneProductAssociation>
          <fbc:and>
            <fbc:geneProductRef fbc:geneProduct="G_YKL192C" />
            <fbc:geneProductRef fbc:geneProduct="G_YER061C" />
            <fbc:geneProductRef fbc:geneProduct="G_YHR067W" />
            <fbc:geneProductRef fbc:geneProduct="G_YOR221C" />
            <fbc:geneProductRef fbc:geneProduct="G_YBR026C" />
            <fbc:geneProductRef fbc:geneProduct="G_YKL055C" />
          </fbc:and>
        </fbc:geneProductAssociation>
      </reaction>
      <reaction fast="false" id="R_ACON3MT" name="R_trans_aconitate_3_methyltransferase" reversible="false" fbc:lowerFluxBound="cobra_0_bound" fbc:upperFluxBound="cobra_default_ub">
        <listOfReactants>
          <speciesReference constant="true" species="M_acon_T_c" stoichiometry="1" />
          <speciesReference constant="true" species="M_amet_c" stoichiometry="1" />
        </listOfReactants>
        <listOfProducts>
          <speciesReference constant="true" species="M_acon5m_c" stoichiometry="1" />
          <speciesReference constant="true" species="M_ahcys_c" stoichiometry="1" />
        </listOfProducts>
        <fbc:geneProductAssociation>
          <fbc:geneProductRef fbc:geneProduct="G_YER175C" />
        </fbc:geneProductAssociation>
      </reaction>
      <reaction fast="false" id="R_ACONT" name="R_aconitase" reversible="true" fbc:lowerFluxBound="cobra_default_lb" fbc:upperFluxBound="cobra_default_ub">
        <listOfReactants>
          <speciesReference constant="true" species="M_cit_c" stoichiometry="1" />
        </listOfReactants>
        <listOfProducts>
          <speciesReference constant="true" species="M_icit_c" stoichiometry="1" />
        </listOfProducts>
        <fbc:geneProductAssociation>
          <fbc:geneProductRef fbc:geneProduct="G_YLR304C" />
        </fbc:geneProductAssociation>
      </reaction>
      <reaction fast="false" id="R_ACONT3m" name="R_aconitase__mitochondrial" reversible="true" fbc:lowerFluxBound="cobra_default_lb" fbc:upperFluxBound="cobra_default_ub">
        <listOfReactants>
          <speciesReference constant="true" species="M_2mcit_m" stoichiometry="1" />
        </listOfReactants>
        <listOfProducts>
          <speciesReference constant="true" species="M_micit_m" stoichiometry="1" />
        </listOfProducts>
        <fbc:geneProductAssociation>
          <fbc:geneProductRef fbc:geneProduct="G_YPR002W" />
        </fbc:geneProductAssociation>
      </reaction>
      <reaction fast="false" id="R_ACONTm" name="R_Aconitate_hydratase" reversible="true" fbc:lowerFluxBound="cobra_default_lb" fbc:upperFluxBound="cobra_default_ub">
        <listOfReactants>
          <speciesReference constant="true" species="M_cit_m" stoichiometry="1" />
        </listOfReactants>
        <listOfProducts>
          <speciesReference constant="true" species="M_icit_m" stoichiometry="1" />
        </listOfProducts>
        <fbc:geneProductAssociation>
          <fbc:or>
            <fbc:geneProductRef fbc:geneProduct="G_YLR304C" />
            <fbc:geneProductRef fbc:geneProduct="G_YJL200C" />
          </fbc:or>
        </fbc:geneProductAssociation>
      </reaction>
      <reaction fast="false" id="R_ACOTAim" name="R_acteylornithine_transaminase__irreversible__mitochondrial" reversible="false" fbc:lowerFluxBound="cobra_0_bound" fbc:upperFluxBound="cobra_default_ub">
        <listOfReactants>
          <speciesReference constant="true" species="M_acg5sa_m" stoichiometry="1" />
          <speciesReference constant="true" species="M_glu_L_m" stoichiometry="1" />
        </listOfReactants>
        <listOfProducts>
          <speciesReference constant="true" species="M_akg_m" stoichiometry="1" />
          <speciesReference constant="true" species="M_acorn_m" stoichiometry="1" />
        </listOfProducts>
        <fbc:geneProductAssociation>
          <fbc:geneProductRef fbc:geneProduct="G_YOL140W" />
        </fbc:geneProductAssociation>
      </reaction>
      <reaction fast="false" id="R_ACP1e" name="R_acid_phosphatase__extracellular__secreted_" reversible="false" fbc:lowerFluxBound="cobra_0_bound" fbc:upperFluxBound="cobra_default_ub">
        <listOfReactants>
          <speciesReference constant="true" species="M_fmn_e" stoichiometry="1" />
          <speciesReference constant="true" species="M_h2o_e" stoichiometry="1" />
        </listOfReactants>
        <listOfProducts>
          <speciesReference constant="true" species="M_ribflv_e" stoichiometry="1" />
          <speciesReference constant="true" species="M_pi_e" stoichiometry="1" />
        </listOfProducts>
        <fbc:geneProductAssociation>
          <fbc:or>
            <fbc:geneProductRef fbc:geneProduct="G_YBR093C" />
            <fbc:geneProductRef fbc:geneProduct="G_YAR071W" />
          </fbc:or>
        </fbc:geneProductAssociation>
      </reaction>
      <reaction fast="false" id="R_ACPSm" name="R_acyl_carrier_protein_synthase__mitochondrial" reversible="false" fbc:lowerFluxBound="cobra_0_bound" fbc:upperFluxBound="cobra_default_ub">
        <listOfReactants>
          <speciesReference constant="true" species="M_coa_m" stoichiometry="1" />
          <speciesReference constant="true" species="M_h2o_m" stoichiometry="1" />
        </listOfReactants>
        <listOfProducts>
          <speciesReference constant="true" species="M_pap_m" stoichiometry="1" />
          <speciesReference constant="true" species="M_pan4p_m" stoichiometry="1" />
          <speciesReference constant="true" species="M_h_m" stoichiometry="2" />
        </listOfProducts>
        <fbc:geneProductAssociation>
          <fbc:geneProductRef fbc:geneProduct="G_YPL148C" />
        </fbc:geneProductAssociation>
      </reaction>
      <reaction fast="false" id="R_ACRNtm" name="R_O_acetylcarnintine_transport_into_mitochondria_via_diffusion" reversible="false" fbc:lowerFluxBound="cobra_0_bound" fbc:upperFluxBound="cobra_default_ub">
        <listOfReactants>
          <speciesReference constant="true" species="M_acrn_c" stoichiometry="1" />
        </listOfReactants>
        <listOfProducts>
          <speciesReference constant="true" species="M_acrn_m" stoichiometry="1" />
        </listOfProducts>
      </reaction>
      <reaction fast="false" id="R_ACRNtp" name="R_acetylcarnitine_transport_out_of_peroxisome" reversible="false" fbc:lowerFluxBound="cobra_0_bound" fbc:upperFluxBound="cobra_default_ub">
        <listOfReactants>
          <speciesReference constant="true" species="M_acrn_x" stoichiometry="1" />
        </listOfReactants>
        <listOfProducts>
          <speciesReference constant="true" species="M_acrn_c" stoichiometry="1" />
        </listOfProducts>
      </reaction>
      <reaction fast="false" id="R_ACS" name="R_acetyl_CoA_synthetase" reversible="false" fbc:lowerFluxBound="cobra_0_bound" fbc:upperFluxBound="cobra_default_ub">
        <listOfReactants>
          <speciesReference constant="true" species="M_ac_c" stoichiometry="1" />
          <speciesReference constant="true" species="M_atp_c" stoichiometry="1" />
          <speciesReference constant="true" species="M_coa_c" stoichiometry="1" />
        </listOfReactants>
        <listOfProducts>
          <speciesReference constant="true" species="M_accoa_c" stoichiometry="1" />
          <speciesReference constant="true" species="M_ppi_c" stoichiometry="1" />
          <speciesReference constant="true" species="M_amp_c" stoichiometry="1" />
        </listOfProducts>
        <fbc:geneProductAssociation>
          <fbc:geneProductRef fbc:geneProduct="G_YLR153C" />
        </fbc:geneProductAssociation>
      </reaction>
      <reaction fast="false" id="R_ACSm" name="R_acetyl_CoA_synthetase" reversible="false" fbc:lowerFluxBound="cobra_0_bound" fbc:upperFluxBound="cobra_default_ub">
        <listOfReactants>
          <speciesReference constant="true" species="M_coa_m" stoichiometry="1" />
          <speciesReference constant="true" species="M_atp_m" stoichiometry="1" />
          <speciesReference constant="true" species="M_ac_m" stoichiometry="1" />
        </listOfReactants>
        <listOfProducts>
          <speciesReference constant="true" species="M_amp_m" stoichiometry="1" />
          <speciesReference constant="true" species="M_accoa_m" stoichiometry="1" />
          <speciesReference constant="true" species="M_ppi_m" stoichiometry="1" />
        </listOfProducts>
        <fbc:geneProductAssociation>
          <fbc:geneProductRef fbc:geneProduct="G_YAL054C" />
        </fbc:geneProductAssociation>
      </reaction>
      <reaction fast="false" id="R_ACSp" name="R_acetyl_CoA_synthetase" reversible="false" fbc:lowerFluxBound="cobra_0_bound" fbc:upperFluxBound="cobra_default_ub">
        <listOfReactants>
          <speciesReference constant="true" species="M_ac_x" stoichiometry="1" />
          <speciesReference constant="true" species="M_coa_x" stoichiometry="1" />
          <speciesReference constant="true" species="M_atp_x" stoichiometry="1" />
        </listOfReactants>
        <listOfProducts>
          <speciesReference constant="true" species="M_accoa_x" stoichiometry="1" />
          <speciesReference constant="true" species="M_ppi_x" stoichiometry="1" />
          <speciesReference constant="true" species="M_amp_x" stoichiometry="1" />
        </listOfProducts>
        <fbc:geneProductAssociation>
          <fbc:geneProductRef fbc:geneProduct="G_YAL054C" />
        </fbc:geneProductAssociation>
      </reaction>
      <reaction fast="false" id="R_ACt2r" name="R_acetate_reversible_transport_via_proton_symport" reversible="true" fbc:lowerFluxBound="cobra_default_lb" fbc:upperFluxBound="cobra_default_ub">
        <listOfReactants>
          <speciesReference constant="true" species="M_h_e" stoichiometry="1" />
          <speciesReference constant="true" species="M_ac_e" stoichiometry="1" />
        </listOfReactants>
        <listOfProducts>
          <speciesReference constant="true" species="M_ac_c" stoichiometry="1" />
          <speciesReference constant="true" species="M_h_c" stoichiometry="1" />
        </listOfProducts>
        <fbc:geneProductAssociation>
          <fbc:geneProductRef fbc:geneProduct="G_YCR032W" />
        </fbc:geneProductAssociation>
      </reaction>
      <reaction fast="false" id="R_ACtm" name="R_acetate_transport__mitochondrial" reversible="true" fbc:lowerFluxBound="cobra_default_lb" fbc:upperFluxBound="cobra_default_ub">
        <listOfReactants>
          <speciesReference constant="true" species="M_ac_c" stoichiometry="1" />
        </listOfReactants>
        <listOfProducts>
          <speciesReference constant="true" species="M_ac_m" stoichiometry="1" />
        </listOfProducts>
      </reaction>
      <reaction fast="false" id="R_ACtp" name="R_acetate_transport__peroxisomal" reversible="true" fbc:lowerFluxBound="cobra_default_lb" fbc:upperFluxBound="cobra_default_ub">
        <listOfReactants>
          <speciesReference constant="true" species="M_ac_c" stoichiometry="1" />
        </listOfReactants>
        <listOfProducts>
          <speciesReference constant="true" species="M_ac_x" stoichiometry="1" />
        </listOfProducts>
      </reaction>
      <reaction fast="false" id="R_ACtr" name="R_acetate_transporter" reversible="true" fbc:lowerFluxBound="cobra_default_lb" fbc:upperFluxBound="cobra_default_ub">
        <listOfReactants>
          <speciesReference constant="true" species="M_ac_e" stoichiometry="1" />
        </listOfReactants>
        <listOfProducts>
          <speciesReference constant="true" species="M_ac_c" stoichiometry="1" />
        </listOfProducts>
        <fbc:geneProductAssociation>
          <fbc:geneProductRef fbc:geneProduct="G_YCR010C" />
        </fbc:geneProductAssociation>
      </reaction>
      <reaction fast="false" id="R_ADA" name="R_Adenosine_deaminase" reversible="false" fbc:lowerFluxBound="cobra_0_bound" fbc:upperFluxBound="cobra_default_ub">
        <listOfReactants>
          <speciesReference constant="true" species="M_h2o_c" stoichiometry="1" />
[truncated: 1,167,070 more chars]
