# Supplementary material for: Do genome-scale models need exact solvers or clearer standards?
Source: Mol Syst Biol. 2015 Oct 14;11(10):831. doi: 10.15252/msb.20156157 (PMC4631202; doi:10.15252/msb.20156157)
Supplement: Supplementary file 2 — Dataset EV1 [file msb0011-0831-sd2.zip › m_model_collection-master/sbml3/iMO1056.xml]

<?xml version='1.0' encoding='UTF-8'?>
<sbml xmlns:fbc="http://www.sbml.org/sbml/level3/version1/fbc/version2" level="3" sboTerm="SBO:0000624" version="1" xmlns="http://www.sbml.org/sbml/level3/version1/core" fbc:required="false">
  <model id="iMO1056" fbc:strict="true">
    <listOfUnitDefinitions>
      <unitDefinition id="mmol_per_gDW_per_hr">
        <listOfUnits>
          <unit exponent="1" kind="mole" multiplier="1" scale="-3" />
          <unit exponent="-1" kind="gram" multiplier="1" scale="0" />
          <unit exponent="-1" kind="second" multiplier="3600" scale="0" />
        </listOfUnits>
      </unitDefinition>
    </listOfUnitDefinitions>
    <fbc:listOfObjectives fbc:activeObjective="obj">
      <fbc:objective fbc:id="obj" fbc:type="maximize">
        <fbc:listOfFluxObjectives>
          <fbc:fluxObjective fbc:coefficient="1" fbc:reaction="R_PA_Biomass6_DM" />
        </fbc:listOfFluxObjectives>
      </fbc:objective>
    </fbc:listOfObjectives>
    <listOfParameters>
      <parameter constant="true" id="cobra_default_lb" sboTerm="SBO:0000626" units="mmol_per_gDW_per_hr" value="-1000" />
      <parameter constant="true" id="cobra_default_ub" sboTerm="SBO:0000626" units="mmol_per_gDW_per_hr" value="1000" />
      <parameter constant="true" id="cobra_0_bound" sboTerm="SBO:0000626" units="mmol_per_gDW_per_hr" value="0" />
      <parameter constant="true" id="R_EX_glc_e_lower_bound" sboTerm="SBO:0000625" units="mmol_per_gDW_per_hr" value="-10" />
    </listOfParameters>
    <listOfCompartments>
      <compartment constant="true" id="p" name="periplasm" />
      <compartment constant="true" id="c" name="cytosol" />
      <compartment constant="true" id="e" name="extracellular" />
    </listOfCompartments>
    <listOfSpecies>
      <species boundaryCondition="false" compartment="c" constant="false" hasOnlySubstanceUnits="false" id="M_10fthf_c" name="10-Formyltetrahydrofolate" fbc:charge="0" fbc:chemicalFormula="C20H21N7O7" />
      <species boundaryCondition="false" compartment="c" constant="false" hasOnlySubstanceUnits="false" id="M_12d3k5m_c" name="1,2-dihydroxy-3-keto-5-methylthiopentene" fbc:charge="0" fbc:chemicalFormula="2-dihydroxy-3-keto-5-methylthiopentene" />
      <species boundaryCondition="false" compartment="c" constant="false" hasOnlySubstanceUnits="false" id="M_12dag3p_c" name="1,2-Diacyl-sn-glycerol 3-phosphate" fbc:charge="0" fbc:chemicalFormula="2-Diacyl-sn-glycerol 3-phosphate" />
      <species boundaryCondition="false" compartment="c" constant="false" hasOnlySubstanceUnits="false" id="M_12dag3p_PA_c" name="1,2-Diacyl-sn-glycerol 3-phosphate" fbc:charge="0" />
      <species boundaryCondition="false" compartment="c" constant="false" hasOnlySubstanceUnits="false" id="M_12dgr_c" name="1,2-Diacylglycerol" fbc:charge="0" />
      <species boundaryCondition="false" compartment="c" constant="false" hasOnlySubstanceUnits="false" id="M_13dampp_c" name="1,3-Diaminopropane" fbc:charge="0" />
      <species boundaryCondition="false" compartment="c" constant="false" hasOnlySubstanceUnits="false" id="M_13dpg_c" name="3-Phospho-D-glyceroyl phosphate" fbc:charge="0" />
      <species boundaryCondition="false" compartment="c" constant="false" hasOnlySubstanceUnits="false" id="M_15dap_c" name="1,5-Diaminopentane" fbc:charge="0" />
      <species boundaryCondition="false" compartment="c" constant="false" hasOnlySubstanceUnits="false" id="M_1ap2ol_c" name="1-Aminopropan-2-ol" fbc:charge="0" />
      <species boundaryCondition="false" compartment="c" constant="false" hasOnlySubstanceUnits="false" id="M_1cxvcxp_c" name="1-Carboxyvinyl carboxyphosphonate" fbc:charge="0" />
      <species boundaryCondition="false" compartment="c" constant="false" hasOnlySubstanceUnits="false" id="M_1hphe_c" name="1-hydroxyphenazine" fbc:charge="0" />
      <species boundaryCondition="false" compartment="c" constant="false" hasOnlySubstanceUnits="false" id="M_1pyr5c_c" name="1-Pyrroline-5-carboxylate" fbc:charge="0" />
      <species boundaryCondition="false" compartment="c" constant="false" hasOnlySubstanceUnits="false" id="M_1pyrr_c" name="1-pyrroline" fbc:charge="0" />
      <species boundaryCondition="false" compartment="c" constant="false" hasOnlySubstanceUnits="false" id="M_23ddhb_c" name="2,3-Dihydro-2,3-dihydroxybenzoate" fbc:charge="0" />
      <species boundaryCondition="false" compartment="c" constant="false" hasOnlySubstanceUnits="false" id="M_23dhb_c" name="2,3-Dihydroxybenzoate" fbc:charge="0" />
      <species boundaryCondition="false" compartment="c" constant="false" hasOnlySubstanceUnits="false" id="M_23dhba_c" name="(2,3-Dihydroxybenzoyl)adenylate" fbc:charge="0" />
      <species boundaryCondition="false" compartment="c" constant="false" hasOnlySubstanceUnits="false" id="M_23dhdp_c" name="2,3-Dihydrodipicolinate" fbc:charge="0" fbc:chemicalFormula="3-Dihydrodipicolinate" />
      <species boundaryCondition="false" compartment="c" constant="false" hasOnlySubstanceUnits="false" id="M_23dhmb_c" name="(R)-2,3-Dihydroxy-3-methylbutanoate" fbc:charge="0" />
      <species boundaryCondition="false" compartment="c" constant="false" hasOnlySubstanceUnits="false" id="M_23dhmp_c" name="(R)-2,3-Dihydroxy-3-methylpentanoate" fbc:charge="0" />
      <species boundaryCondition="false" compartment="c" constant="false" hasOnlySubstanceUnits="false" id="M_24dab_c" name="L-2,4-Diaminobutanoate" fbc:charge="0" />
      <species boundaryCondition="false" compartment="c" constant="false" hasOnlySubstanceUnits="false" id="M_25aics_c" name="(S)-2-[5-Amino-1-(5-phospho-D-ribosyl)imidazole-4-carboxamido]succinate" fbc:charge="0" />
      <species boundaryCondition="false" compartment="c" constant="false" hasOnlySubstanceUnits="false" id="M_25d5o2a_c" name="2,5-Dihydro-5-oxofuran-2-acetate" fbc:charge="0" />
      <species boundaryCondition="false" compartment="c" constant="false" hasOnlySubstanceUnits="false" id="M_25dhpp_c" name="2,5-Diamino-6-hydroxy-4-(5'-phosphoribosylamino)-pyrimidine" fbc:charge="0" />
      <species boundaryCondition="false" compartment="c" constant="false" hasOnlySubstanceUnits="false" id="M_26dap__LL_c" name="LL-2,6-Diaminoheptanedioate" fbc:charge="0" />
      <species boundaryCondition="false" compartment="c" constant="false" hasOnlySubstanceUnits="false" id="M_26dap__M_c" name="meso-2,6-Diaminoheptanedioate" fbc:charge="0" />
      <species boundaryCondition="false" compartment="c" constant="false" hasOnlySubstanceUnits="false" id="M_2aeppn_c" name="(2-Aminoethyl)phosphonate" fbc:charge="0" fbc:chemicalFormula="C2H7NO3P" />
      <species boundaryCondition="false" compartment="c" constant="false" hasOnlySubstanceUnits="false" id="M_2ahbut_c" name="(S)-2-Aceto-2-hydroxybutanoate" fbc:charge="0" />
      <species boundaryCondition="false" compartment="c" constant="false" hasOnlySubstanceUnits="false" id="M_2ahhmd_c" name="2-Amino-4-hydroxy-6-hydroxymethyl-7,8-dihydropteridine diphosphate" fbc:charge="0" />
      <species boundaryCondition="false" compartment="c" constant="false" hasOnlySubstanceUnits="false" id="M_2ahhmp_c" name="2-Amino-4-hydroxy-6-hydroxymethyl-7,8-dihydropteridine" fbc:charge="0" fbc:chemicalFormula="8-dihydropteridine" />
      <species boundaryCondition="false" compartment="c" constant="false" hasOnlySubstanceUnits="false" id="M_2aobut_c" name="L-2-Amino-3-oxobutanoate" fbc:charge="0" />
      <species boundaryCondition="false" compartment="c" constant="false" hasOnlySubstanceUnits="false" id="M_2beACP_c" name="But-2-enoyl-[acyl-carrier protein]" fbc:charge="0" fbc:chemicalFormula="C4H5OX" />
      <species boundaryCondition="false" compartment="c" constant="false" hasOnlySubstanceUnits="false" id="M_2bhdccoa_c" name="beta-hydroxydecanoyl-beta-hydroxydecanoyl-S-CoA" fbc:charge="0" />
      <species boundaryCondition="false" compartment="c" constant="false" hasOnlySubstanceUnits="false" id="M_2c25dho_c" name="2-Carboxy-2,5-dihydro-5-oxofuran-2-acetate" fbc:charge="0" />
      <species boundaryCondition="false" compartment="c" constant="false" hasOnlySubstanceUnits="false" id="M_2cpr5p_c" name="1-(2-Carboxyphenylamino)-1-deoxy-D-ribulose 5-phosphate" fbc:charge="0" />
      <species boundaryCondition="false" compartment="c" constant="false" hasOnlySubstanceUnits="false" id="M_2dda7p_c" name="2-Dehydro-3-deoxy-D-arabino-heptonate 7-phosphate" fbc:charge="0" />
      <species boundaryCondition="false" compartment="c" constant="false" hasOnlySubstanceUnits="false" id="M_2ddg6p_c" name="2-Dehydro-3-deoxy-D-gluconate 6-phosphate" fbc:charge="0" />
      <species boundaryCondition="false" compartment="c" constant="false" hasOnlySubstanceUnits="false" id="M_2dglcn_c" name="2-Deoxy-D-gluconate" fbc:charge="0" />
      <species boundaryCondition="false" compartment="c" constant="false" hasOnlySubstanceUnits="false" id="M_2dhglcn_c" name="2-Dehydro-D-gluconate" fbc:charge="0" />
      <species boundaryCondition="false" compartment="c" constant="false" hasOnlySubstanceUnits="false" id="M_2dhp_c" name="2-Dehydropantoate" fbc:charge="0" />
      <species boundaryCondition="false" compartment="c" constant="false" hasOnlySubstanceUnits="false" id="M_2dmmq8_c" name="2-Demethylmenaquinone 8" fbc:charge="0" />
      <species boundaryCondition="false" compartment="c" constant="false" hasOnlySubstanceUnits="false" id="M_2h3opp_c" name="2-Hydroxy-3-oxopropanoate" fbc:charge="0" />
      <species boundaryCondition="false" compartment="c" constant="false" hasOnlySubstanceUnits="false" id="M_2hddACP_c" name="2-hydroxydodecanoyl-[acyl-carrier protein]" fbc:charge="0" />
      <species boundaryCondition="false" compartment="c" constant="false" hasOnlySubstanceUnits="false" id="M_2hmyrsACP_c" name="S-2-hydroxymyristoyl-[acyl-carrier protein]" fbc:charge="0" />
      <species boundaryCondition="false" compartment="c" constant="false" hasOnlySubstanceUnits="false" id="M_2ippm_c" name="2-Isopropylmaleate" fbc:charge="0" />
      <species boundaryCondition="false" compartment="c" constant="false" hasOnlySubstanceUnits="false" id="M_2kmb_c" name="2-keto-4-methylthiobutyrate" fbc:charge="0" fbc:chemicalFormula="C5H7O3S" />
      <species boundaryCondition="false" compartment="c" constant="false" hasOnlySubstanceUnits="false" id="M_2maacoa_c" name="2-Methyl-3-acetoacetyl-CoA" fbc:charge="0" />
      <species boundaryCondition="false" compartment="c" constant="false" hasOnlySubstanceUnits="false" id="M_2mahmp_c" name="2-Methyl-4-amino-5-hydroxymethylpyrimidine diphosphate" fbc:charge="0" />
      <species boundaryCondition="false" compartment="c" constant="false" hasOnlySubstanceUnits="false" id="M_2mb2coa_c" name="trans-2-Methylbut-2-enoyl-CoA" fbc:charge="0" />
      <species boundaryCondition="false" compartment="c" constant="false" hasOnlySubstanceUnits="false" id="M_2mbcoa_c" name="2-Methylbutanoyl-CoA" fbc:charge="0" />
      <species boundaryCondition="false" compartment="c" constant="false" hasOnlySubstanceUnits="false" id="M_2mbutdhla_c" name="S-(2-Methylbutanoyl)-dihydrolipoamide" fbc:charge="0" />
      <species boundaryCondition="false" compartment="c" constant="false" hasOnlySubstanceUnits="false" id="M_2me4p_c" name="2-C-methyl-D-erythritol 4-phosphate" fbc:charge="0" />
      <species boundaryCondition="false" compartment="c" constant="false" hasOnlySubstanceUnits="false" id="M_2mecdp_c" name="2-C-methyl-D-erythritol 2,4-cyclodiphosphate" fbc:charge="0" />
      <species boundaryCondition="false" compartment="c" constant="false" hasOnlySubstanceUnits="false" id="M_2mop_c" name="2-Methyl-3-oxopropanoate" fbc:charge="0" />
      <species boundaryCondition="false" compartment="c" constant="false" hasOnlySubstanceUnits="false" id="M_2o3mpt_c" name="(R)-2-Oxo-3-methylpentanoate" fbc:charge="0" fbc:chemicalFormula="C6H9O3" />
      <species boundaryCondition="false" compartment="c" constant="false" hasOnlySubstanceUnits="false" id="M_2obut_c" name="2-Oxobutanoate" fbc:charge="0" fbc:chemicalFormula="C4H5O3" />
      <species boundaryCondition="false" compartment="c" constant="false" hasOnlySubstanceUnits="false" id="M_2ohph_c" name="2-Octaprenyl-6-hydroxyphenol" fbc:charge="0" />
      <species boundaryCondition="false" compartment="c" constant="false" hasOnlySubstanceUnits="false" id="M_2ombzl_c" name="2-Octaprenyl-6-methoxy-1,4-benzoquinol" fbc:charge="0" />
      <species boundaryCondition="false" compartment="c" constant="false" hasOnlySubstanceUnits="false" id="M_2omhmbl_c" name="2-Octaprenyl-3-methyl-5-hydroxy-6-methoxy-1,4-benzoquinol" fbc:charge="0" />
      <species boundaryCondition="false" compartment="c" constant="false" hasOnlySubstanceUnits="false" id="M_2ommbl_c" name="2-Octaprenyl-3-methyl-6-methoxy- 1,4-benzoquinol" fbc:charge="0" />
      <species boundaryCondition="false" compartment="c" constant="false" hasOnlySubstanceUnits="false" id="M_2omph_c" name="2-Octaprenyl-6-methoxyphenol" fbc:charge="0" />
      <species boundaryCondition="false" compartment="c" constant="false" hasOnlySubstanceUnits="false" id="M_2oph_c" name="2-Octaprenylphenol" fbc:charge="0" />
      <species boundaryCondition="false" compartment="c" constant="false" hasOnlySubstanceUnits="false" id="M_2oxtp_c" name="2-oxo-3-p-tolylpropanate" fbc:charge="0" />
      <species boundaryCondition="false" compartment="c" constant="false" hasOnlySubstanceUnits="false" id="M_2p4c2me_c" name="2-phospho-4-(cytidine 5'-diphospho)-2-C-methyl-D-erythritol" fbc:charge="0" />
      <species boundaryCondition="false" compartment="c" constant="false" hasOnlySubstanceUnits="false" id="M_2pg_c" name="D-Glycerate 2-phosphate" fbc:charge="0" />
      <species boundaryCondition="false" compartment="c" constant="false" hasOnlySubstanceUnits="false" id="M_2pglyc_c" name="2-Phosphoglycolate" fbc:charge="0" />
      <species boundaryCondition="false" compartment="c" constant="false" hasOnlySubstanceUnits="false" id="M_2tddACP_c" name="trans-Dodec-2-enoyl-[acyl-carrier protein]" fbc:charge="0" fbc:chemicalFormula="C12H21OX" />
      <species boundaryCondition="false" compartment="c" constant="false" hasOnlySubstanceUnits="false" id="M_2tdeACP_c" name="trans-Dec-2-enoyl-[acyl-carrier protein]" fbc:charge="0" fbc:chemicalFormula="C10H17OX" />
      <species boundaryCondition="false" compartment="c" constant="false" hasOnlySubstanceUnits="false" id="M_2theACP_c" name="trans-Hex-2-enoyl-[acp]" fbc:charge="0" fbc:chemicalFormula="C6H9OX" />
      <species boundaryCondition="false" compartment="c" constant="false" hasOnlySubstanceUnits="false" id="M_2tocdACP_c" name="trans-Octadec-2-enoyl-[acyl-carrier-protein]" fbc:charge="0" />
      <species boundaryCondition="false" compartment="c" constant="false" hasOnlySubstanceUnits="false" id="M_2toceACP_c" name="trans-Oct-2-enoyl-[acp]" fbc:charge="0" fbc:chemicalFormula="C8H13OX" />
      <species boundaryCondition="false" compartment="c" constant="false" hasOnlySubstanceUnits="false" id="M_34dhbz_c" name="3,4-Dihydroxybenzoate" fbc:charge="0" />
      <species boundaryCondition="false" compartment="c" constant="false" hasOnlySubstanceUnits="false" id="M_34dhpha_c" name="3,4-Dihydroxyphenylacetate" fbc:charge="0" />
      <species boundaryCondition="false" compartment="c" constant="false" hasOnlySubstanceUnits="false" id="M_34hpp_c" name="3-(4-Hydroxyphenyl)pyruvate" fbc:charge="0" />
      <species boundaryCondition="false" compartment="c" constant="false" hasOnlySubstanceUnits="false" id="M_3ampa_c" name="3-aminopropanaldehyde" fbc:charge="0" />
      <species boundaryCondition="false" compartment="c" constant="false" hasOnlySubstanceUnits="false" id="M_3c2hmp_c" name="3-Carboxy-2-hydroxy-4-methylpentanoate" fbc:charge="0" />
      <species boundaryCondition="false" compartment="c" constant="false" hasOnlySubstanceUnits="false" id="M_3c3hmp_c" name="3-Carboxy-3-hydroxy-4-methylpentanoate" fbc:charge="0" />
      <species boundaryCondition="false" compartment="c" constant="false" hasOnlySubstanceUnits="false" id="M_3cmuc_c" name="3-Carboxy-cis,cis-muconate" fbc:charge="0" />
      <species boundaryCondition="false" compartment="c" constant="false" hasOnlySubstanceUnits="false" id="M_3ddgc_c" name="3-Dehydro-2-deoxy-D-gluconate" fbc:charge="0" />
      <species boundaryCondition="false" compartment="c" constant="false" hasOnlySubstanceUnits="false" id="M_3dhq_c" name="3-Dehydroquinate" fbc:charge="0" />
      <species boundaryCondition="false" compartment="c" constant="false" hasOnlySubstanceUnits="false" id="M_3dhsk_c" name="3-Dehydroshikimate" fbc:charge="0" />
      <species boundaryCondition="false" compartment="c" constant="false" hasOnlySubstanceUnits="false" id="M_3dmubq9_c" name="3-Demethylubiquinone-9" fbc:charge="0" />
      <species boundaryCondition="false" compartment="c" constant="false" hasOnlySubstanceUnits="false" id="M_3h3h_c" name="3-hydroxydecanoyl-3-hydroxydecanoate" fbc:charge="0" />
      <species boundaryCondition="false" compartment="c" constant="false" hasOnlySubstanceUnits="false" id="M_3hacoa_c" name="(S)-3-Hydroxyacyl-CoA" fbc:charge="0" />
      <species boundaryCondition="false" compartment="c" constant="false" hasOnlySubstanceUnits="false" id="M_3hbACP_c" name="(3R)-3-Hydroxybutanoyl-[acyl-carrier protein]" fbc:charge="0" fbc:chemicalFormula="C4H7O2X" />
      <species boundaryCondition="false" compartment="c" constant="false" hasOnlySubstanceUnits="false" id="M_3hbut__R_c" name="(R)-3-Hydroxybutanoate" fbc:charge="0" />
      <species boundaryCondition="false" compartment="c" constant="false" hasOnlySubstanceUnits="false" id="M_3hdccoa_c" name="(S)-3-Hydroxydecanoyl-CoA" fbc:charge="0" />
      <species boundaryCondition="false" compartment="c" constant="false" hasOnlySubstanceUnits="false" id="M_3hddACP_c" name="(R)-3-Hydroxydodecanoyl-[acyl-carrier protein]" fbc:charge="0" fbc:chemicalFormula="C12H23O2X" />
      <species boundaryCondition="false" compartment="c" constant="false" hasOnlySubstanceUnits="false" id="M_3hdeACP_c" name="(3R)-3-Hydroxydecanoyl-[acyl-carrier protein]" fbc:charge="0" fbc:chemicalFormula="C10H19O2X" />
      <species boundaryCondition="false" compartment="c" constant="false" hasOnlySubstanceUnits="false" id="M_3hhACP_c" name="(R)-3-Hydroxyhexanoyl-[acp]" fbc:charge="0" fbc:chemicalFormula="C6H11O2X" />
      <species boundaryCondition="false" compartment="c" constant="false" hasOnlySubstanceUnits="false" id="M_3hhpp_c" name="3-(Hydrohydroxyphosphoryl)pyruvate" fbc:charge="0" />
      <species boundaryCondition="false" compartment="c" constant="false" hasOnlySubstanceUnits="false" id="M_3hmbcoa_c" name="(S)-3-Hydroxy-2-methylbutyryl-CoA" fbc:charge="0" fbc:chemicalFormula="C26H40N7O18P3S" />
      <species boundaryCondition="false" compartment="c" constant="false" hasOnlySubstanceUnits="false" id="M_3hmp_c" name="3-Hydroxy-2-methylpropanoate" fbc:charge="0" />
      <species boundaryCondition="false" compartment="c" constant="false" hasOnlySubstanceUnits="false" id="M_3hocACP_c" name="(R)-3-Hydroxyoctanoyl-[acyl-carrier protein]" fbc:charge="0" fbc:chemicalFormula="C8H15O2X" />
      <species boundaryCondition="false" compartment="c" constant="false" hasOnlySubstanceUnits="false" id="M_3hocdacp_c" name="(3R)-3-Hydroxyoctadecanoyl-[acyl-carrier protein]" fbc:charge="0" />
      <species boundaryCondition="false" compartment="c" constant="false" hasOnlySubstanceUnits="false" id="M_3hpaACP_c" name="(3R)-3-Hydroxypalmitoyl-[acyl-carrier protein]" fbc:charge="0" fbc:chemicalFormula="C16H31O2X" />
      <species boundaryCondition="false" compartment="c" constant="false" hasOnlySubstanceUnits="false" id="M_3htdACP_c" name="(3R)-3-Hydroxytetradecanoyl-[acyl-carrier protein]" fbc:charge="0" fbc:chemicalFormula="C14H27O2X" />
      <species boundaryCondition="false" compartment="c" constant="false" hasOnlySubstanceUnits="false" id="M_3ig3p_c" name="C'-(3-Indolyl)-glycerol 3-phosphate" fbc:charge="0" />
      <species boundaryCondition="false" compartment="c" constant="false" hasOnlySubstanceUnits="false" id="M_3mb2coa_c" name="3-Methylbut-2-enoyl-CoA" fbc:charge="0" />
      <species boundaryCondition="false" compartment="c" constant="false" hasOnlySubstanceUnits="false" id="M_3mbutdhla_c" name="S-(3-Methylbutanoyl)-dihydrolipoamide" fbc:charge="0" />
      <species boundaryCondition="false" compartment="c" constant="false" hasOnlySubstanceUnits="false" id="M_3mgcoa_c" name="3-Methylglutaconyl-CoA" fbc:charge="0" />
      <species boundaryCondition="false" compartment="c" constant="false" hasOnlySubstanceUnits="false" id="M_3mob_c" name="3-Methyl-2-oxobutanoate" fbc:charge="0" />
      <species boundaryCondition="false" compartment="c" constant="false" hasOnlySubstanceUnits="false" id="M_3mop_c" name="(S)-3-Methyl-2-oxopentanoate" fbc:charge="0" />
      <species boundaryCondition="false" compartment="c" constant="false" hasOnlySubstanceUnits="false" id="M_3mtp_c" name="3-Methylthiopropionate" fbc:charge="0" fbc:chemicalFormula="C4H7O2S" />
      <species boundaryCondition="false" compartment="c" constant="false" hasOnlySubstanceUnits="false" id="M_3ophb_c" name="3-Octaprenyl-4-hydroxybenzoate" fbc:charge="0" />
      <species boundaryCondition="false" compartment="c" constant="false" hasOnlySubstanceUnits="false" id="M_3oxadp_c" name="3-Oxoadipate" fbc:charge="0" />
      <species boundaryCondition="false" compartment="c" constant="false" hasOnlySubstanceUnits="false" id="M_3oxdd_c" name="3-oxo-dodecanoate" fbc:charge="0" />
      <species boundaryCondition="false" compartment="c" constant="false" hasOnlySubstanceUnits="false" id="M_3oxddACP_c" name="3-Oxododecanoyl-[acyl-carrier protein]" fbc:charge="0" fbc:chemicalFormula="C12H21O2X" />
      <species boundaryCondition="false" compartment="c" constant="false" hasOnlySubstanceUnits="false" id="M_3oxdeACP_c" name="3-Oxodecanoyl-[acyl-carrier protein]" fbc:charge="0" fbc:chemicalFormula="C10H17O2X" />
      <species boundaryCondition="false" compartment="c" constant="false" hasOnlySubstanceUnits="false" id="M_3oxhACP_c" name="3-Oxohexanoyl-[acyl-carrier protein]" fbc:charge="0" fbc:chemicalFormula="C6H9O2X" />
      <species boundaryCondition="false" compartment="c" constant="false" hasOnlySubstanceUnits="false" id="M_3oxhdACP_c" name="3-Oxohexadecanoyl-[acp]" fbc:charge="0" fbc:chemicalFormula="C16H29O2X" />
      <species boundaryCondition="false" compartment="c" constant="false" hasOnlySubstanceUnits="false" id="M_3oxocACP_c" name="3-Oxooctanoyl-[acyl-carrier protein]" fbc:charge="0" fbc:chemicalFormula="C8H13O2X" />
      <species boundaryCondition="false" compartment="c" constant="false" hasOnlySubstanceUnits="false" id="M_3oxocdacp_c" name="3-Oxooctadecanoyl-[acp]" fbc:charge="0" />
      <species boundaryCondition="false" compartment="c" constant="false" hasOnlySubstanceUnits="false" id="M_3oxtdACP_c" name="3-Oxotetradecanoyl-[acyl-carrier protein]" fbc:charge="0" fbc:chemicalFormula="C14H25O2X" />
      <species boundaryCondition="false" compartment="c" constant="false" hasOnlySubstanceUnits="false" id="M_3pg_c" name="3-Phospho-D-glycerate" fbc:charge="0" />
      <species boundaryCondition="false" compartment="c" constant="false" hasOnlySubstanceUnits="false" id="M_3php_c" name="3-Phosphohydroxypyruvate" fbc:charge="0" />
      <species boundaryCondition="false" compartment="c" constant="false" hasOnlySubstanceUnits="false" id="M_3psme_c" name="5-O-(1-Carboxyvinyl)-3-phosphoshikimate" fbc:charge="0" />
      <species boundaryCondition="false" compartment="c" constant="false" hasOnlySubstanceUnits="false" id="M_4abut_c" name="4-Aminobutanoate" fbc:charge="0" fbc:chemicalFormula="C4H9NO2" />
      <species boundaryCondition="false" compartment="c" constant="false" hasOnlySubstanceUnits="false" id="M_4abutn_c" name="4-Aminobutanal" fbc:charge="0" />
      <species boundaryCondition="false" compartment="c" constant="false" hasOnlySubstanceUnits="false" id="M_4abz_c" name="4-Aminobenzoate" fbc:charge="0" fbc:chemicalFormula="C7H6NO2" />
      <species boundaryCondition="false" compartment="c" constant="false" hasOnlySubstanceUnits="false" id="M_4adcho_c" name="4-amino-4-deoxychorismate" fbc:charge="0" />
      <species boundaryCondition="false" compartment="c" constant="false" hasOnlySubstanceUnits="false" id="M_4ahmmp_c" name="4-Amino-5-hydroxymethyl-2-methylpyrimidine" fbc:charge="0" fbc:chemicalFormula="C6H9N3O" />
      <species boundaryCondition="false" compartment="c" constant="false" hasOnlySubstanceUnits="false" id="M_4ampm_c" name="4-Amino-2-methyl-5-phosphomethylpyrimidine" fbc:charge="0" />
      <species boundaryCondition="false" compartment="c" constant="false" hasOnlySubstanceUnits="false" id="M_4c2me_c" name="4-(cytidine 5'-diphospho)-2-C-methyl-D-erythritol" fbc:charge="0" />
      <species boundaryCondition="false" compartment="c" constant="false" hasOnlySubstanceUnits="false" id="M_4coxbut_c" name="4-carbamoyl-2-oxobutanate" fbc:charge="0" />
      <species boundaryCondition="false" compartment="c" constant="false" hasOnlySubstanceUnits="false" id="M_4fumacac_c" name="4-Fumarylacetoacetate" fbc:charge="0" fbc:chemicalFormula="C8H6O6" />
      <species boundaryCondition="false" compartment="c" constant="false" hasOnlySubstanceUnits="false" id="M_4gubut_c" name="4-Guanidinobutanoate" fbc:charge="0" />
      <species boundaryCondition="false" compartment="c" constant="false" hasOnlySubstanceUnits="false" id="M_4hbz_c" name="4-Hydroxybenzoate" fbc:charge="0" fbc:chemicalFormula="C7H5O3" />
      <species boundaryCondition="false" compartment="c" constant="false" hasOnlySubstanceUnits="false" id="M_4hphac_c" name="4-Hydroxyphenylacetate" fbc:charge="0" fbc:chemicalFormula="C8H7O3" />
      <species boundaryCondition="false" compartment="c" constant="false" hasOnlySubstanceUnits="false" id="M_4hthb_c" name="4a-hydroxytetrahydrobiopterin" fbc:charge="0" />
      <species boundaryCondition="false" compartment="c" constant="false" hasOnlySubstanceUnits="false" id="M_4hthr_c" name="4-Hydroxy-L-threonine" fbc:charge="0" />
      <species boundaryCondition="false" compartment="c" constant="false" hasOnlySubstanceUnits="false" id="M_4izp_c" name="4-Imidazolone-5-propanoate" fbc:charge="0" fbc:chemicalFormula="C6H7N2O3" />
      <species boundaryCondition="false" compartment="c" constant="false" hasOnlySubstanceUnits="false" id="M_4mhetz_c" name="4-Methyl-5-(2-hydroxyethyl)-thiazole" fbc:charge="0" />
      <species boundaryCondition="false" compartment="c" constant="false" hasOnlySubstanceUnits="false" id="M_4mlacac_c" name="4-Maleylacetoacetate" fbc:charge="0" fbc:chemicalFormula="C8H6O6" />
      <species boundaryCondition="false" compartment="c" constant="false" hasOnlySubstanceUnits="false" id="M_4mop_c" name="4-Methyl-2-oxopentanoate" fbc:charge="0" />
      <species boundaryCondition="false" compartment="c" constant="false" hasOnlySubstanceUnits="false" id="M_4mpetz_c" name="4-Methyl-5-(2-phosphoethyl)-thiazole" fbc:charge="0" />
      <species boundaryCondition="false" compartment="c" constant="false" hasOnlySubstanceUnits="false" id="M_4pasp_c" name="4-Phospho-L-aspartate" fbc:charge="0" />
      <species boundaryCondition="false" compartment="c" constant="false" hasOnlySubstanceUnits="false" id="M_4per_c" name="4-Phospho-D-erythronate" fbc:charge="0" />
      <species boundaryCondition="false" compartment="c" constant="false" hasOnlySubstanceUnits="false" id="M_4ppan_c" name="D-4'-Phosphopantothenate" fbc:charge="0" />
      <species boundaryCondition="false" compartment="c" constant="false" hasOnlySubstanceUnits="false" id="M_4ppcys_c" name="N-((R)-4-Phosphopantothenoyl)-L-cysteine" fbc:charge="0" />
      <species boundaryCondition="false" compartment="c" constant="false" hasOnlySubstanceUnits="false" id="M_4r5au_c" name="4-(1-D-Ribitylamino)-5-aminouracil" fbc:charge="0" fbc:chemicalFormula="C9H16N4O6" />
      <species boundaryCondition="false" compartment="c" constant="false" hasOnlySubstanceUnits="false" id="M_5678thh_c" name="(6R)-6-(L-erythro-1,2-Dihydroxypropyl)-5,6,7,8-tetrahydro-4a-hydroypterin" fbc:charge="0" />
      <species boundaryCondition="false" compartment="c" constant="false" hasOnlySubstanceUnits="false" id="M_56dura_c" name="5,6-dihydrouracil" fbc:charge="0" />
      <species boundaryCondition="false" compartment="c" constant="false" hasOnlySubstanceUnits="false" id="M_5aizc_c" name="5-amino-1-(5-phospho-D-ribosyl)imidazole-4-carboxylate" fbc:charge="0" />
      <species boundaryCondition="false" compartment="c" constant="false" hasOnlySubstanceUnits="false" id="M_5aop_c" name="5-Amino-4-oxopentanoate" fbc:charge="0" fbc:chemicalFormula="C5H9NO3" />
      <species boundaryCondition="false" compartment="c" constant="false" hasOnlySubstanceUnits="false" id="M_5aprbu_c" name="5-Amino-6-(5'-phosphoribitylamino)uracil" fbc:charge="0" />
      <species boundaryCondition="false" compartment="c" constant="false" hasOnlySubstanceUnits="false" id="M_5apru_c" name="5-Amino-6-(5'-phosphoribosylamino)uracil" fbc:charge="0" />
      <species boundaryCondition="false" compartment="c" constant="false" hasOnlySubstanceUnits="false" id="M_5caiz_c" name="5-phosphoribosyl-5-carboxyaminoimidazole" fbc:charge="0" />
      <species boundaryCondition="false" compartment="c" constant="false" hasOnlySubstanceUnits="false" id="M_5cm2hm_c" name="5-Carboxymethyl-2-hydroxymuconate" fbc:charge="0" />
      <species boundaryCondition="false" compartment="c" constant="false" hasOnlySubstanceUnits="false" id="M_5cm2hms_c" name="5-Carboxymethyl-2-hydroxymuconate semialdehyde" fbc:charge="0" fbc:chemicalFormula="C8H5O6" />
      <species boundaryCondition="false" compartment="c" constant="false" hasOnlySubstanceUnits="false" id="M_5mdr1p_c" name="5-Methylthio-5-deoxy-D-ribose 1-phosphate" fbc:charge="0" />
      <species boundaryCondition="false" compartment="c" constant="false" hasOnlySubstanceUnits="false" id="M_5mdru1p_c" name="5-Methylthio-5-deoxy-D-ribulose 1-phosphate" fbc:charge="0" />
      <species boundaryCondition="false" compartment="c" constant="false" hasOnlySubstanceUnits="false" id="M_5mpca_c" name="5-methylphenazine-1-carboxylic acid betaine" fbc:charge="0" />
      <species boundaryCondition="false" compartment="c" constant="false" hasOnlySubstanceUnits="false" id="M_5mta_c" name="5-Methylthioadenosine" fbc:charge="0" fbc:chemicalFormula="C11H15N5O3S" />
      <species boundaryCondition="false" compartment="c" constant="false" hasOnlySubstanceUnits="false" id="M_5mthf_c" name="5-Methyltetrahydrofolate" fbc:charge="0" />
      <species boundaryCondition="false" compartment="c" constant="false" hasOnlySubstanceUnits="false" id="M_5mthglu_c" name="5-Methyltetrahydropteroyltri-L-glutamate" fbc:charge="0" />
      <species boundaryCondition="false" compartment="c" constant="false" hasOnlySubstanceUnits="false" id="M_5odhf2a_c" name="5-Oxo-4,5-dihydrofuran-2-acetate" fbc:charge="0" />
      <species boundaryCondition="false" compartment="c" constant="false" hasOnlySubstanceUnits="false" id="M_5prdmbz_c" name="N1-(5-Phospho-alpha-D-ribosyl)-5,6-dimethylbenzimidazole" fbc:charge="0" />
      <species boundaryCondition="false" compartment="c" constant="false" hasOnlySubstanceUnits="false" id="M_6p2dglcn_c" name="6-Phospho-2-dehydro-D-gluconate" fbc:charge="0" />
      <species boundaryCondition="false" compartment="c" constant="false" hasOnlySubstanceUnits="false" id="M_6pgc_c" name="6-Phospho-D-gluconate" fbc:charge="0" />
      <species boundaryCondition="false" compartment="c" constant="false" hasOnlySubstanceUnits="false" id="M_6pgl_c" name="6-phospho-D-glucono-1,5-lactone" fbc:charge="0" />
      <species boundaryCondition="false" compartment="c" constant="false" hasOnlySubstanceUnits="false" id="M_6pthp_c" name="6-Pyruvoyl-5,6,7,8-tetrahydropterin" fbc:charge="0" />
      <species boundaryCondition="false" compartment="c" constant="false" hasOnlySubstanceUnits="false" id="M_78dhp_c" name="(6R)-6-(L-erythro-1,2-Dihydroxypropyl)-7,8-dihydro-6H-pterin" fbc:charge="0" />
      <species boundaryCondition="false" compartment="c" constant="false" hasOnlySubstanceUnits="false" id="M_8aonn_c" name="8-Amino-7-oxononanoate" fbc:charge="0" />
      <species boundaryCondition="false" compartment="c" constant="false" hasOnlySubstanceUnits="false" id="M_ACP_c" name="acyl carrier protein" fbc:charge="0" />
      <species boundaryCondition="false" compartment="c" constant="false" hasOnlySubstanceUnits="false" id="M_Lfmkynr_c" name="L-Formylkynurenine" fbc:charge="0" fbc:chemicalFormula="C11H11N2O4" />
      <species boundaryCondition="false" compartment="c" constant="false" hasOnlySubstanceUnits="false" id="M_Nforglu_c" name="N-Formyl-L-glutamate" fbc:charge="0" />
      <species boundaryCondition="false" compartment="c" constant="false" hasOnlySubstanceUnits="false" id="M_PA_KDO2lipidA_c" name="Pseudomonas aeruginosa KDO2-lipidA" fbc:charge="0" />
      <species boundaryCondition="false" compartment="c" constant="false" hasOnlySubstanceUnits="false" id="M_PA_KDOlipidA_c" name="Pseudomonas aeruginosa KDO-lipidA" fbc:charge="0" />
      <species boundaryCondition="false" compartment="c" constant="false" hasOnlySubstanceUnits="false" id="M_PA_LPS_A_c" name="Pseudomonas aeruginosa A-band lipopolysaccharide" fbc:charge="0" />
      <species boundaryCondition="false" compartment="c" constant="false" hasOnlySubstanceUnits="false" id="M_PA_LPS_B_c" name="Pseudomonas aeruginosa B-band lipopolysaccharide" fbc:charge="0" />
      <species boundaryCondition="false" compartment="c" constant="false" hasOnlySubstanceUnits="false" id="M_PA_core1_lipidA_c" name="Pseudomonas aeruginosa LPS core precursor 1 + KDO2-lipidA" fbc:charge="0" />
      <species boundaryCondition="false" compartment="c" constant="false" hasOnlySubstanceUnits="false" id="M_PA_core2_lipidA_c" name="Pseudomonas aeruginosa LPS core precursor 2 + KDO2-lipidA" fbc:charge="0" />
      <species boundaryCondition="false" compartment="c" constant="false" hasOnlySubstanceUnits="false" id="M_PA_core3_lipidA_c" name="Pseudomonas aeruginosa LPS core precursor 3 + KDO2-lipidA" fbc:charge="0" />
      <species boundaryCondition="false" compartment="c" constant="false" hasOnlySubstanceUnits="false" id="M_PA_core4_lipidA_c" name="Pseudomonas aeruginosa LPS core precursor 4 + KDO2-lipidA" fbc:charge="0" />
      <species boundaryCondition="false" compartment="c" constant="false" hasOnlySubstanceUnits="false" id="M_PA_core5_lipidA_c" name="Pseudomonas aeruginosa LPS core precursor 5 + KDO2-lipidA" fbc:charge="0" />
      <species boundaryCondition="false" compartment="c" constant="false" hasOnlySubstanceUnits="false" id="M_PA_core6_lipidA_c" name="Pseudomonas aeruginosa LPS core precursor 6 + KDO2-lipidA" fbc:charge="0" />
      <species boundaryCondition="false" compartment="c" constant="false" hasOnlySubstanceUnits="false" id="M_PA_core7_lipidA_c" name="Pseudomonas aeruginosa LPS core precursor 7 + KDO2-lipidA" fbc:charge="0" />
      <species boundaryCondition="false" compartment="c" constant="false" hasOnlySubstanceUnits="false" id="M_PA_core_lipidA_c" name="Pseudomonas aeruginosa LPS core + KDO2-lipidA" fbc:charge="0" />
      <species boundaryCondition="false" compartment="c" constant="false" hasOnlySubstanceUnits="false" id="M_PA_lipidA_c" name="Pseudomonas aeruginosa Lipid A" fbc:charge="0" />
      <species boundaryCondition="false" compartment="c" constant="false" hasOnlySubstanceUnits="false" id="M_PA_lipidAds_c" name="Pseudomonas Lipid A Disaccharide" fbc:charge="0" />
      <species boundaryCondition="false" compartment="c" constant="false" hasOnlySubstanceUnits="false" id="M_PA_lipidApre_c" name="Pseudomonas aeruginosa Lipid A precursor" fbc:charge="0" />
      <species boundaryCondition="false" compartment="c" constant="false" hasOnlySubstanceUnits="false" id="M_PA_lipidX_c" name="Pseudomonas aeruginosa Lipid X" fbc:charge="0" />
      <species boundaryCondition="false" compartment="c" constant="false" hasOnlySubstanceUnits="false" id="M_PA_u23ga_c" name="UDP-2-NH-(3OH-C12:0),3-O-(3OH-C10:0)glucosamine" fbc:charge="0" />
      <species boundaryCondition="false" compartment="c" constant="false" hasOnlySubstanceUnits="false" id="M_PA_u3aga_c" name="UDP-3-O-(3OH-C10:0)-N-acetylglucosamine" fbc:charge="0" />
      <species boundaryCondition="false" compartment="c" constant="false" hasOnlySubstanceUnits="false" id="M_PA_u3hga_c" name="UDP-3-O-(3OH-C10:0)-D-glucosamine" fbc:charge="0" />
      <species boundaryCondition="false" compartment="c" constant="false" hasOnlySubstanceUnits="false" id="M_a4dic_c" name="2-amino-2-deoxyisochorismic acid" fbc:charge="0" />
      <species boundaryCondition="false" compartment="c" constant="false" hasOnlySubstanceUnits="false" id="M_aacoa_c" name="Acetoacetyl-CoA" fbc:charge="0" fbc:chemicalFormula="C25H36N7O18P3S" />
      <species boundaryCondition="false" compartment="c" constant="false" hasOnlySubstanceUnits="false" id="M_abtn_c" name="Aerobactin" fbc:charge="0" />
      <species boundaryCondition="false" compartment="c" constant="false" hasOnlySubstanceUnits="false" id="M_ac_c" name="Acetate" fbc:charge="0" fbc:chemicalFormula="C2H3O2" />
      <species boundaryCondition="false" compartment="c" constant="false" hasOnlySubstanceUnits="false" id="M_acACP_c" name="Acetyl-ACP" fbc:charge="0" />
      <species boundaryCondition="false" compartment="c" constant="false" hasOnlySubstanceUnits="false" id="M_acac_c" name="Acetoacetate" fbc:charge="0" />
      <species boundaryCondition="false" compartment="c" constant="false" hasOnlySubstanceUnits="false" id="M_acald_c" name="Acetaldehyde" fbc:charge="0" fbc:chemicalFormula="C2H4O" />
      <species boundaryCondition="false" compartment="c" constant="false" hasOnlySubstanceUnits="false" id="M_accoa_c" name="Acetyl-CoA" fbc:charge="0" fbc:chemicalFormula="C23H34N7O17P3S" />
      <species boundaryCondition="false" compartment="c" constant="false" hasOnlySubstanceUnits="false" id="M_acetone_c" name="Acetone" fbc:charge="0" fbc:chemicalFormula="C3H6O" />
      <species boundaryCondition="false" compartment="c" constant="false" hasOnlySubstanceUnits="false" id="M_acg5p_c" name="N-Acetyl-L-glutamyl 5-phosphate" fbc:charge="0" />
      <species boundaryCondition="false" compartment="c" constant="false" hasOnlySubstanceUnits="false" id="M_acg5sa_c" name="N-Acetyl-L-glutamate 5-semialdehyde" fbc:charge="0" fbc:chemicalFormula="C7H10NO4" />
      <species boundaryCondition="false" compartment="c" constant="false" hasOnlySubstanceUnits="false" id="M_acgam1p_c" name="N-Acetyl-D-glucosamine 1-phosphate" fbc:charge="0" />
      <species boundaryCondition="false" compartment="c" constant="false" hasOnlySubstanceUnits="false" id="M_acgam6p_c" name="N-Acetyl-D-glucosamine 6-phosphate" fbc:charge="0" />
      <species boundaryCondition="false" compartment="c" constant="false" hasOnlySubstanceUnits="false" id="M_acglu_c" name="N-Acetyl-L-glutamate" fbc:charge="0" fbc:chemicalFormula="C7H9NO5" />
      <species boundaryCondition="false" compartment="c" constant="false" hasOnlySubstanceUnits="false" id="M_achms_c" name="O-Acetyl-L-homoserine" fbc:charge="0" />
      <species boundaryCondition="false" compartment="c" constant="false" hasOnlySubstanceUnits="false" id="M_acmam_c" name="N-Acetyl-D-muramoate" fbc:charge="0" />
      <species boundaryCondition="false" compartment="c" constant="false" hasOnlySubstanceUnits="false" id="M_acmama_c" name="N-Acetyl-D-muramoyl-L-alanine" fbc:charge="0" fbc:chemicalFormula="C14H23N2O9" />
      <species boundaryCondition="false" compartment="c" constant="false" hasOnlySubstanceUnits="false" id="M_acorn_c" name="N2-Acetyl-L-ornithine" fbc:charge="0" />
      <species boundaryCondition="false" compartment="c" constant="false" hasOnlySubstanceUnits="false" id="M_acser_c" name="O-Acetyl-L-serine" fbc:charge="0" fbc:chemicalFormula="C5H9NO4" />
      <species boundaryCondition="false" compartment="c" constant="false" hasOnlySubstanceUnits="false" id="M_actACP_c" name="Acetoacetyl-ACP" fbc:charge="0" fbc:chemicalFormula="C4H5O2X" />
      <species boundaryCondition="false" compartment="c" constant="false" hasOnlySubstanceUnits="false" id="M_actn__R_c" name="(R)-Acetoin" fbc:charge="0" />
      <species boundaryCondition="false" compartment="c" constant="false" hasOnlySubstanceUnits="false" id="M_actp_c" name="Acetyl phosphate" fbc:charge="0" />
      <species boundaryCondition="false" compartment="c" constant="false" hasOnlySubstanceUnits="false" id="M_adcoba_c" name="Adenosyl cobinamide" fbc:charge="0" />
      <species boundaryCondition="false" compartment="c" constant="false" hasOnlySubstanceUnits="false" id="M_adcobdam_c" name="Adenosyl cobyrinate diamide" fbc:charge="0" />
      <species boundaryCondition="false" compartment="c" constant="false" hasOnlySubstanceUnits="false" id="M_adcobhex_c" name="adenosyl-cobyric acid" fbc:charge="0" />
      <species boundaryCondition="false" compartment="c" constant="false" hasOnlySubstanceUnits="false" id="M_ade_c" name="Adenine" fbc:charge="0" fbc:chemicalFormula="C5H5N5" />
      <species boundaryCondition="false" compartment="c" constant="false" hasOnlySubstanceUnits="false" id="M_adn_c" name="Adenosine" fbc:charge="0" fbc:chemicalFormula="C10H13N5O4" />
      <species boundaryCondition="false" compartment="c" constant="false" hasOnlySubstanceUnits="false" id="M_adp_c" name="ADP" fbc:charge="0" fbc:chemicalFormula="C10H12N5O10P2" />
      <species boundaryCondition="false" compartment="c" constant="false" hasOnlySubstanceUnits="false" id="M_adpglc_c" name="ADPglucose" fbc:charge="0" />
      <species boundaryCondition="false" compartment="c" constant="false" hasOnlySubstanceUnits="false" id="M_adphep__D_COMMA_D_c" name="ADP-D-glycero-D-manno-heptose" fbc:charge="0" />
      <species boundaryCondition="false" compartment="c" constant="false" hasOnlySubstanceUnits="false" id="M_adphep__L_COMMA_D_c" name="ADP-L-glycero-D-manno-heptose" fbc:charge="0" />
      <species boundaryCondition="false" compartment="c" constant="false" hasOnlySubstanceUnits="false" id="M_agm_c" name="Agmatine" fbc:charge="0" fbc:chemicalFormula="C5H16N4" />
      <species boundaryCondition="false" compartment="c" constant="false" hasOnlySubstanceUnits="false" id="M_ahcys_c" name="S-Adenosyl-L-homocysteine" fbc:charge="0" fbc:chemicalFormula="C14H20N6O5S" />
      <species boundaryCondition="false" compartment="c" constant="false" hasOnlySubstanceUnits="false" id="M_ahdt_c" name="2-Amino-4-hydroxy-6-(erythro-1,2,3-trihydroxypropyl)dihydropteridine triphosphate" fbc:charge="0" fbc:chemicalFormula="2" />
      <species boundaryCondition="false" compartment="c" constant="false" hasOnlySubstanceUnits="false" id="M_aicar_c" name="5-Amino-1-(5-Phospho-D-ribosyl)imidazole-4-carboxamide" fbc:charge="0" fbc:chemicalFormula="C9H13N4O8P" />
      <species boundaryCondition="false" compartment="c" constant="false" hasOnlySubstanceUnits="false" id="M_air_c" name="5-amino-1-(5-phospho-D-ribosyl)imidazole" fbc:charge="0" fbc:chemicalFormula="C8H12N3O7P" />
      <species boundaryCondition="false" compartment="c" constant="false" hasOnlySubstanceUnits="false" id="M_akg_c" name="2-Oxoglutarate" fbc:charge="0" fbc:chemicalFormula="C5H4O5" />
      <species boundaryCondition="false" compartment="c" constant="false" hasOnlySubstanceUnits="false" id="M_ala__B_c" name="beta-Alanine" fbc:charge="0" fbc:chemicalFormula="C3H7NO2" />
      <species boundaryCondition="false" compartment="c" constant="false" hasOnlySubstanceUnits="false" id="M_ala__D_c" name="D-Alanine" fbc:charge="0" fbc:chemicalFormula="C3H7NO2" />
      <species boundaryCondition="false" compartment="c" constant="false" hasOnlySubstanceUnits="false" id="M_ala__L_c" name="L-Alanine" fbc:charge="0" fbc:chemicalFormula="C3H7NO2" />
      <species boundaryCondition="false" compartment="c" constant="false" hasOnlySubstanceUnits="false" id="M_alaala_c" name="D-Alanyl-D-alanine" fbc:charge="0" />
      <species boundaryCondition="false" compartment="c" constant="false" hasOnlySubstanceUnits="false" id="M_alac__S_c" name="(S)-2-Acetolactate" fbc:charge="0" />
      <species boundaryCondition="false" compartment="c" constant="false" hasOnlySubstanceUnits="false" id="M_alatrna_c" name="L-Alanyl-tRNA(Ala)" fbc:charge="0" />
      <species boundaryCondition="false" compartment="c" constant="false" hasOnlySubstanceUnits="false" id="M_algn_c" name="Alginate" fbc:charge="0" />
      <species boundaryCondition="false" compartment="c" constant="false" hasOnlySubstanceUnits="false" id="M_algna_c" name="Acetylated Alginate" fbc:charge="0" />
      <species boundaryCondition="false" compartment="c" constant="false" hasOnlySubstanceUnits="false" id="M_algne_c" name="Epimerized Alginate Dimer" fbc:charge="0" />
      <species boundaryCondition="false" compartment="c" constant="false" hasOnlySubstanceUnits="false" id="M_alltn_c" name="Allantoin" fbc:charge="0" />
      <species boundaryCondition="false" compartment="c" constant="false" hasOnlySubstanceUnits="false" id="M_alltt_c" name="Allantoate" fbc:charge="0" fbc:chemicalFormula="C4H7N4O4" />
      <species boundaryCondition="false" compartment="c" constant="false" hasOnlySubstanceUnits="false" id="M_amet_c" name="S-Adenosyl-L-methionine" fbc:charge="0" fbc:chemicalFormula="C15H23N6O5S" />
      <species boundaryCondition="false" compartment="c" constant="false" hasOnlySubstanceUnits="false" id="M_ametam_c" name="S-Adenosylmethioninamine" fbc:charge="0" />
      <species boundaryCondition="false" compartment="c" constant="false" hasOnlySubstanceUnits="false" id="M_amob_c" name="S-Adenosyl-4-methylthio-2-oxobutanoate" fbc:charge="0" />
      <species boundaryCondition="false" compartment="c" constant="false" hasOnlySubstanceUnits="false" id="M_amopbut__L_c" name="2-Amino-3-oxo-4-phosphonooxybutyrate" fbc:charge="0" />
      <species boundaryCondition="false" compartment="c" constant="false" hasOnlySubstanceUnits="false" id="M_amp_c" name="AMP" fbc:charge="0" fbc:chemicalFormula="C10H12N5O7P" />
      <species boundaryCondition="false" compartment="c" constant="false" hasOnlySubstanceUnits="false" id="M_anth_c" name="Anthranilate" fbc:charge="0" fbc:chemicalFormula="C7H6NO2" />
      <species boundaryCondition="false" compartment="c" constant="false" hasOnlySubstanceUnits="false" id="M_ap4a_c" name="P1,P4-Bis(5'-adenosyl) tetraphosphate" fbc:charge="0" />
      <species boundaryCondition="false" compartment="c" constant="false" hasOnlySubstanceUnits="false" id="M_apoACP_c" name="apoprotein [acyl carrier protein]" fbc:charge="0" />
      <species boundaryCondition="false" compartment="c" constant="false" hasOnlySubstanceUnits="false" id="M_aps_c" name="Adenosine 5'-phosphosulfate" fbc:charge="0" />
      <species boundaryCondition="false" compartment="c" constant="false" hasOnlySubstanceUnits="false" id="M_ara5p_c" name="D-Arabinose 5-phosphate" fbc:charge="0" />
      <species boundaryCondition="false" compartment="c" constant="false" hasOnlySubstanceUnits="false" id="M_arg__L_c" name="L-Arginine" fbc:charge="0" fbc:chemicalFormula="C6H15N4O2" />
      <species boundaryCondition="false" compartment="c" constant="false" hasOnlySubstanceUnits="false" id="M_argsuc_c" name="N(omega)-(L-Arginino)succinate" fbc:charge="0" fbc:chemicalFormula="C10H17N4O6" />
      <species boundaryCondition="false" compartment="c" constant="false" hasOnlySubstanceUnits="false" id="M_argtrna_c" name="L-Arginyl-tRNA(Arg)" fbc:charge="0" />
      <species boundaryCondition="false" compartment="c" constant="false" hasOnlySubstanceUnits="false" id="M_arsna_c" name="Arsenate" fbc:charge="0" fbc:chemicalFormula="AsHO4" />
      <species boundaryCondition="false" compartment="c" constant="false" hasOnlySubstanceUnits="false" id="M_arsni_c" name="Arsenite" fbc:charge="0" />
      <species boundaryCondition="false" compartment="c" constant="false" hasOnlySubstanceUnits="false" id="M_ascb_c" name="L-Ascorbate" fbc:charge="0" fbc:chemicalFormula="C6H7O6" />
      <species boundaryCondition="false" compartment="c" constant="false" hasOnlySubstanceUnits="false" id="M_asn__L_c" name="L-Asparagine" fbc:charge="0" fbc:chemicalFormula="C4H8N2O3" />
      <species boundaryCondition="false" compartment="c" constant="false" hasOnlySubstanceUnits="false" id="M_asp__L_c" name="L-Aspartate" fbc:charge="0" fbc:chemicalFormula="C4H6NO4" />
      <species boundaryCondition="false" compartment="c" constant="false" hasOnlySubstanceUnits="false" id="M_aspsa_c" name="L-Aspartate 4-semialdehyde" fbc:charge="0" fbc:chemicalFormula="C4H7NO3" />
      <species boundaryCondition="false" compartment="c" constant="false" hasOnlySubstanceUnits="false" id="M_asptrna_c" name="L-Aspartyl-tRNA(Asp)" fbc:charge="0" />
      <species boundaryCondition="false" compartment="c" constant="false" hasOnlySubstanceUnits="false" id="M_atp_c" name="ATP" fbc:charge="0" fbc:chemicalFormula="C10H12N5O13P3" />
      <species boundaryCondition="false" compartment="c" constant="false" hasOnlySubstanceUnits="false" id="M_bencisdiol_c" name="cis-1,2-dihydroxycyclohexa-3,5-diene-1-carboxylate" fbc:charge="0" />
      <species boundaryCondition="false" compartment="c" constant="false" hasOnlySubstanceUnits="false" id="M_benz_c" name="alpha-Oxo-benzeneacetic acid" fbc:charge="0" />
      <species boundaryCondition="false" compartment="c" constant="false" hasOnlySubstanceUnits="false" id="M_betald_c" name="Betaine aldehyde" fbc:charge="0" />
      <species boundaryCondition="false" compartment="c" constant="false" hasOnlySubstanceUnits="false" id="M_btamp_c" name="Biotinyl-5'-AMP" fbc:charge="0" />
      <species boundaryCondition="false" compartment="c" constant="false" hasOnlySubstanceUnits="false" id="M_btcoa_c" name="Butanoyl-CoA" fbc:charge="0" />
      <species boundaryCondition="false" compartment="c" constant="false" hasOnlySubstanceUnits="false" id="M_btd__RR_c" name="(R,R)-2,3-Butanediol" fbc:charge="0" />
      <species boundaryCondition="false" compartment="c" constant="false" hasOnlySubstanceUnits="false" id="M_btn_c" name="Biotin" fbc:charge="0" fbc:chemicalFormula="C10H15N2O3S" />
      <species boundaryCondition="false" compartment="c" constant="false" hasOnlySubstanceUnits="false" id="M_btn_cbxl_c" name="Holo-[carboxylase]" fbc:charge="0" />
      <species boundaryCondition="false" compartment="c" constant="false" hasOnlySubstanceUnits="false" id="M_btn_co2_c" name="Carboxybiotin-carboxyl-carrier protein" fbc:charge="0" />
      <species boundaryCondition="false" compartment="c" constant="false" hasOnlySubstanceUnits="false" id="M_but_c" name="Butyrate" fbc:charge="0" fbc:chemicalFormula="C4H7O2" />
      <species boundaryCondition="false" compartment="c" constant="false" hasOnlySubstanceUnits="false" id="M_butACP_c" name="Butyryl-[acyl-carrier protein]" fbc:charge="0" fbc:chemicalFormula="C4H7OX" />
      <species boundaryCondition="false" compartment="c" constant="false" hasOnlySubstanceUnits="false" id="M_butd2coa_c" name="trans-But-2-enoyl-CoA" fbc:charge="0" fbc:chemicalFormula="C25H36N7O17P3S" />
      <species boundaryCondition="false" compartment="c" constant="false" hasOnlySubstanceUnits="false" id="M_buts_c" name="butanesulfonate" fbc:charge="0" />
      <species boundaryCondition="false" compartment="c" constant="false" hasOnlySubstanceUnits="false" id="M_bz_c" name="Benzoate" fbc:charge="0" fbc:chemicalFormula="C7H5O2" />
      <species boundaryCondition="false" compartment="c" constant="false" hasOnlySubstanceUnits="false" id="M_bzal_c" name="Benzaldehyde" fbc:charge="0" fbc:chemicalFormula="C7H6O" />
      <species boundaryCondition="false" compartment="c" constant="false" hasOnlySubstanceUnits="false" id="M_cala_c" name="N-Carbamoyl-beta-alanine" fbc:charge="0" />
      <species boundaryCondition="false" compartment="c" constant="false" hasOnlySubstanceUnits="false" id="M_camp_c" name="cAMP" fbc:charge="0" />
      <species boundaryCondition="false" compartment="c" constant="false" hasOnlySubstanceUnits="false" id="M_catechol_c" name="Catechol" fbc:charge="0" />
      <species boundaryCondition="false" compartment="c" constant="false" hasOnlySubstanceUnits="false" id="M_cbasp_c" name="N-Carbamoyl-L-aspartate" fbc:charge="0" />
      <species boundaryCondition="false" compartment="c" constant="false" hasOnlySubstanceUnits="false" id="M_cbi_c" name="Cobinamide" fbc:charge="0" />
      <species boundaryCondition="false" compartment="c" constant="false" hasOnlySubstanceUnits="false" id="M_cbmps_c" name="N-Carbamoylputrescine" fbc:charge="0" />
      <species boundaryCondition="false" compartment="c" constant="false" hasOnlySubstanceUnits="false" id="M_cbp_c" name="Carbamoyl phosphate" fbc:charge="0" />
      <species boundaryCondition="false" compartment="c" constant="false" hasOnlySubstanceUnits="false" id="M_cd2_c" name="Cadmium" fbc:charge="0" />
      <species boundaryCondition="false" compartment="c" constant="false" hasOnlySubstanceUnits="false" id="M_cdlp_c" name="Cardiolipin" fbc:charge="0" />
      <species boundaryCondition="false" compartment="c" constant="false" hasOnlySubstanceUnits="false" id="M_cdlp_PA_c" name="cardiolipin" fbc:charge="0" />
      <species boundaryCondition="false" compartment="c" constant="false" hasOnlySubstanceUnits="false" id="M_cdp_c" name="CDP" fbc:charge="0" fbc:chemicalFormula="C9H12N3O11P2" />
      <species boundaryCondition="false" compartment="c" constant="false" hasOnlySubstanceUnits="false" id="M_cdpdag_PA_c" name="CDPdiacylglycerol" fbc:charge="0" />
      <species boundaryCondition="false" compartment="c" constant="false" hasOnlySubstanceUnits="false" id="M_ch4s_c" name="Methanethiol" fbc:charge="0" />
      <species boundaryCondition="false" compartment="c" constant="false" hasOnlySubstanceUnits="false" id="M_chol_c" name="Choline" fbc:charge="0" />
      <species boundaryCondition="false" compartment="c" constant="false" hasOnlySubstanceUnits="false" id="M_chor_c" name="Chorismate" fbc:charge="0" fbc:chemicalFormula="C10H8O6" />
      <species boundaryCondition="false" compartment="c" constant="false" hasOnlySubstanceUnits="false" id="M_cit_c" name="Citrate" fbc:charge="0" />
      <species boundaryCondition="false" compartment="c" constant="false" hasOnlySubstanceUnits="false" id="M_citr__L_c" name="L-Citrulline" fbc:charge="0" fbc:chemicalFormula="C6H13N3O3" />
      <species boundaryCondition="false" compartment="c" constant="false" hasOnlySubstanceUnits="false" id="M_ckdo_c" name="CMP-3-deoxy-D-manno-octulosonate" fbc:charge="0" />
      <species boundaryCondition="false" compartment="c" constant="false" hasOnlySubstanceUnits="false" id="M_cmp_c" name="CMP" fbc:charge="0" fbc:chemicalFormula="C9H12N3O8P" />
      <species boundaryCondition="false" compartment="c" constant="false" hasOnlySubstanceUnits="false" id="M_co_c" name="Carbon monoxide" fbc:charge="0" />
      <species boundaryCondition="false" compartment="c" constant="false" hasOnlySubstanceUnits="false" id="M_co2_c" name="CO2" fbc:charge="0" fbc:chemicalFormula="CO2" />
      <species boundaryCondition="false" compartment="c" constant="false" hasOnlySubstanceUnits="false" id="M_co2dam_c" name="Cob(II)yrinate a,c diamide" fbc:charge="0" />
      <species boundaryCondition="false" compartment="c" constant="false" hasOnlySubstanceUnits="false" id="M_coa_c" name="Coenzyme A" fbc:charge="0" fbc:chemicalFormula="C21H32N7O16P3S" />
      <species boundaryCondition="false" compartment="c" constant="false" hasOnlySubstanceUnits="false" id="M_cobalt2_c" name="Co2+" fbc:charge="0" fbc:chemicalFormula="Co" />
      <species boundaryCondition="false" compartment="c" constant="false" hasOnlySubstanceUnits="false" id="M_cpppg3_c" name="Coproporphyrinogen III" fbc:charge="0" />
      <species boundaryCondition="false" compartment="c" constant="false" hasOnlySubstanceUnits="false" id="M_crn_c" name="L-Carnitine" fbc:charge="0" />
      <species boundaryCondition="false" compartment="c" constant="false" hasOnlySubstanceUnits="false" id="M_csn_c" name="Cytosine" fbc:charge="0" />
      <species boundaryCondition="false" compartment="c" constant="false" hasOnlySubstanceUnits="false" id="M_ctp_c" name="CTP" fbc:charge="0" fbc:chemicalFormula="C9H12N3O14P3" />
      <species boundaryCondition="false" compartment="c" constant="false" hasOnlySubstanceUnits="false" id="M_cu2_c" name="Cu2+" fbc:charge="0" />
      <species boundaryCondition="false" compartment="c" constant="false" hasOnlySubstanceUnits="false" id="M_cyan_c" name="cyanide" fbc:charge="0" />
      <species boundaryCondition="false" compartment="c" constant="false" hasOnlySubstanceUnits="false" id="M_cynt_c" name="Cyanate" fbc:charge="0" fbc:chemicalFormula="CNO" />
      <species boundaryCondition="false" compartment="c" constant="false" hasOnlySubstanceUnits="false" id="M_cys__L_c" name="L-Cysteine" fbc:charge="0" fbc:chemicalFormula="C3H7NO2S" />
      <species boundaryCondition="false" compartment="c" constant="false" hasOnlySubstanceUnits="false" id="M_cyst__L_c" name="L-Cystine" fbc:charge="0" fbc:chemicalFormula="C6H12N2O4S2" />
      <species boundaryCondition="false" compartment="c" constant="false" hasOnlySubstanceUnits="false" id="M_cysth__L_c" name="L-Cystathionine" fbc:charge="0" />
      <species boundaryCondition="false" compartment="c" constant="false" hasOnlySubstanceUnits="false" id="M_cystrna_c" name="L-Cysteinyl-tRNA(Cys)" fbc:charge="0" />
      <species boundaryCondition="false" compartment="c" constant="false" hasOnlySubstanceUnits="false" id="M_cytd_c" name="Cytidine" fbc:charge="0" />
      <species boundaryCondition="false" compartment="c" constant="false" hasOnlySubstanceUnits="false" id="M_dad__2_c" name="Deoxyadenosine" fbc:charge="0" />
      <species boundaryCondition="false" compartment="c" constant="false" hasOnlySubstanceUnits="false" id="M_dad__5_c" name="5'-Deoxyadenosine" fbc:charge="0" />
      <species boundaryCondition="false" compartment="c" constant="false" hasOnlySubstanceUnits="false" id="M_dadp_c" name="dADP" fbc:charge="0" fbc:chemicalFormula="C10H12N5O9P2" />
      <species boundaryCondition="false" compartment="c" constant="false" hasOnlySubstanceUnits="false" id="M_damp_c" name="dAMP" fbc:charge="0" fbc:chemicalFormula="C10H12N5O6P" />
      <species boundaryCondition="false" compartment="c" constant="false" hasOnlySubstanceUnits="false" id="M_damval_c" name="delta-aminovalerate" fbc:charge="0" />
      <species boundaryCondition="false" compartment="c" constant="false" hasOnlySubstanceUnits="false" id="M_dann_c" name="7,8-Diaminononanoate" fbc:charge="0" />
      <species boundaryCondition="false" compartment="c" constant="false" hasOnlySubstanceUnits="false" id="M_datp_c" name="dATP" fbc:charge="0" fbc:chemicalFormula="C10H12N5O12P3" />
      <species boundaryCondition="false" compartment="c" constant="false" hasOnlySubstanceUnits="false" id="M_db4p_c" name="3,4-dihydroxy-2-butanone 4-phosphate" fbc:charge="0" fbc:chemicalFormula="4-dihydroxy-2-butanone 4-phosphate" />
      <species boundaryCondition="false" compartment="c" constant="false" hasOnlySubstanceUnits="false" id="M_dcamp_c" name="N6-(1,2-Dicarboxyethyl)-AMP" fbc:charge="0" />
      <species boundaryCondition="false" compartment="c" constant="false" hasOnlySubstanceUnits="false" id="M_dcdp_c" name="dCDP" fbc:charge="0" fbc:chemicalFormula="C9H12N3O10P2" />
      <species boundaryCondition="false" compartment="c" constant="false" hasOnlySubstanceUnits="false" id="M_dcmp_c" name="dCMP" fbc:charge="0" fbc:chemicalFormula="C9H12N3O7P" />
      <species boundaryCondition="false" compartment="c" constant="false" hasOnlySubstanceUnits="false" id="M_dctp_c" name="dCTP" fbc:charge="0" fbc:chemicalFormula="C9H12N3O13P3" />
      <species boundaryCondition="false" compartment="c" constant="false" hasOnlySubstanceUnits="false" id="M_dcyt_c" name="Deoxycytidine" fbc:charge="0" />
      <species boundaryCondition="false" compartment="c" constant="false" hasOnlySubstanceUnits="false" id="M_ddcaACP_c" name="Dodecanoyl-ACP (n-C12:0ACP)" fbc:charge="0" />
      <species boundaryCondition="false" compartment="c" constant="false" hasOnlySubstanceUnits="false" id="M_decACP_c" name="Decanoyl-[acyl-carrier protein]" fbc:charge="0" fbc:chemicalFormula="C10H19OX" />
      <species boundaryCondition="false" compartment="c" constant="false" hasOnlySubstanceUnits="false" id="M_decdp_c" name="all-trans-Decaprenyl diphosphate" fbc:charge="0" fbc:chemicalFormula="C50H81O7P2" />
      <species boundaryCondition="false" compartment="c" constant="false" hasOnlySubstanceUnits="false" id="M_dgdp_c" name="dGDP" fbc:charge="0" />
      <species boundaryCondition="false" compartment="c" constant="false" hasOnlySubstanceUnits="false" id="M_dgmp_c" name="dGMP" fbc:charge="0" fbc:chemicalFormula="C10H12N5O7P" />
      <species boundaryCondition="false" compartment="c" constant="false" hasOnlySubstanceUnits="false" id="M_dgsn_c" name="Deoxyguanosine" fbc:charge="0" fbc:chemicalFormula="C10H13N5O4" />
      <species boundaryCondition="false" compartment="c" constant="false" hasOnlySubstanceUnits="false" id="M_dgtp_c" name="dGTP" fbc:charge="0" fbc:chemicalFormula="C10H12N5O13P3" />
      <species boundaryCondition="false" compartment="c" constant="false" hasOnlySubstanceUnits="false" id="M_dhap_c" name="Dihydroxyacetone phosphate" fbc:charge="0" fbc:chemicalFormula="C3H5O6P" />
      <species boundaryCondition="false" compartment="c" constant="false" hasOnlySubstanceUnits="false" id="M_dhbpt_c" name="6,7-Dihydrobiopterin" fbc:charge="0" />
      <species boundaryCondition="false" compartment="c" constant="false" hasOnlySubstanceUnits="false" id="M_dhf_c" name="7,8-Dihydrofolate" fbc:charge="0" />
      <species boundaryCondition="false" compartment="c" constant="false" hasOnlySubstanceUnits="false" id="M_dhha_c" name="trans-2,3-dihydro-3-hydroxyanthranilic acid" fbc:charge="0" />
      <species boundaryCondition="false" compartment="c" constant="false" hasOnlySubstanceUnits="false" id="M_dhlam_c" name="Dihydrolipoamide" fbc:charge="0" />
      <species boundaryCondition="false" compartment="c" constant="false" hasOnlySubstanceUnits="false" id="M_dhna_c" name="1,4-Dihydroxy-2-naphthoate" fbc:charge="0" />
      <species boundaryCondition="false" compartment="c" constant="false" hasOnlySubstanceUnits="false" id="M_dhnpt_c" name="2-Amino-4-hydroxy-6-(D-erythro-1,2,3-trihydroxypropyl)-7,8-dihydropteridine" fbc:charge="0" />
      <species boundaryCondition="false" compartment="c" constant="false" hasOnlySubstanceUnits="false" id="M_dhor__S_c" name="(S)-Dihydroorotate" fbc:charge="0" />
      <species boundaryCondition="false" compartment="c" constant="false" hasOnlySubstanceUnits="false" id="M_dhpt_c" name="Dihydropteroate" fbc:charge="0" fbc:chemicalFormula="C14H13N6O3" />
      <species boundaryCondition="false" compartment="c" constant="false" hasOnlySubstanceUnits="false" id="M_din_c" name="Deoxyinosine" fbc:charge="0" />
      <species boundaryCondition="false" compartment="c" constant="false" hasOnlySubstanceUnits="false" id="M_dkmpp_c" name="2,3-diketo5-methylthio-1-phosphopentane" fbc:charge="0" />
      <species boundaryCondition="false" compartment="c" constant="false" hasOnlySubstanceUnits="false" id="M_dmbzid_c" name="5,6-Dimethylbenzimidazole" fbc:charge="0" />
      <species boundaryCondition="false" compartment="c" constant="false" hasOnlySubstanceUnits="false" id="M_dmgly_c" name="N,N-Dimethylglycine" fbc:charge="0" />
      <species boundaryCondition="false" compartment="c" constant="false" hasOnlySubstanceUnits="false" id="M_dmlz_c" name="6,7-Dimethyl-8-(1-D-ribityl)lumazine" fbc:charge="0" />
      <species boundaryCondition="false" compartment="c" constant="false" hasOnlySubstanceUnits="false" id="M_dmpp_c" name="Dimethylallyl diphosphate" fbc:charge="0" fbc:chemicalFormula="C5H9O7P2" />
      <species boundaryCondition="false" compartment="c" constant="false" hasOnlySubstanceUnits="false" id="M_dnad_c" name="Deamino-NAD+" fbc:charge="0" />
      <species boundaryCondition="false" compartment="c" constant="false" hasOnlySubstanceUnits="false" id="M_dpcoa_c" name="Dephospho-CoA" fbc:charge="0" />
      <species boundaryCondition="false" compartment="c" constant="false" hasOnlySubstanceUnits="false" id="M_dtbt_c" name="Dethiobiotin" fbc:charge="0" />
      <species boundaryCondition="false" compartment="c" constant="false" hasOnlySubstanceUnits="false" id="M_dtdp_c" name="dTDP" fbc:charge="0" />
      <species boundaryCondition="false" compartment="c" constant="false" hasOnlySubstanceUnits="false" id="M_dtdp6dm_c" name="dTDP-6-deoxy-L-mannose" fbc:charge="0" fbc:chemicalFormula="C16H24N2O15P2" />
      <species boundaryCondition="false" compartment="c" constant="false" hasOnlySubstanceUnits="false" id="M_dtdpddg_c" name="dTDP-4-dehydro-6-deoxy-D-glucose" fbc:charge="0" />
      <species boundaryCondition="false" compartment="c" constant="false" hasOnlySubstanceUnits="false" id="M_dtdpddm_c" name="dTDP-4-dehydro-6-deoxy-L-mannose" fbc:charge="0" />
      <species boundaryCondition="false" compartment="c" constant="false" hasOnlySubstanceUnits="false" id="M_dtdpglc_c" name="dTDPglucose" fbc:charge="0" />
      <species boundaryCondition="false" compartment="c" constant="false" hasOnlySubstanceUnits="false" id="M_dtmp_c" name="dTMP" fbc:charge="0" fbc:chemicalFormula="C10H13N2O8P" />
      <species boundaryCondition="false" compartment="c" constant="false" hasOnlySubstanceUnits="false" id="M_dttp_c" name="dTTP" fbc:charge="0" />
      <species boundaryCondition="false" compartment="c" constant="false" hasOnlySubstanceUnits="false" id="M_dudp_c" name="dUDP" fbc:charge="0" />
      <species boundaryCondition="false" compartment="c" constant="false" hasOnlySubstanceUnits="false" id="M_dump_c" name="dUMP" fbc:charge="0" fbc:chemicalFormula="C9H11N2O8P" />
      <species boundaryCondition="false" compartment="c" constant="false" hasOnlySubstanceUnits="false" id="M_duri_c" name="Deoxyuridine" fbc:charge="0" />
      <species boundaryCondition="false" compartment="c" constant="false" hasOnlySubstanceUnits="false" id="M_dutp_c" name="dUTP" fbc:charge="0" />
      <species boundaryCondition="false" compartment="c" constant="false" hasOnlySubstanceUnits="false" id="M_dxyl5p_c" name="1-deoxy-D-xylulose 5-phosphate" fbc:charge="0" />
      <species boundaryCondition="false" compartment="c" constant="false" hasOnlySubstanceUnits="false" id="M_e4p_c" name="D-Erythrose 4-phosphate" fbc:charge="0" fbc:chemicalFormula="C4H7O7P" />
      <species boundaryCondition="false" compartment="c" constant="false" hasOnlySubstanceUnits="false" id="M_eig3p_c" name="D-erythro-1-(Imidazol-4-yl)glycerol 3-phosphate" fbc:charge="0" />
      <species boundaryCondition="false" compartment="c" constant="false" hasOnlySubstanceUnits="false" id="M_enter_c" name="Enterochelin" fbc:charge="0" />
      <species boundaryCondition="false" compartment="c" constant="false" hasOnlySubstanceUnits="false" id="M_etha_c" name="Ethanolamine" fbc:charge="0" fbc:chemicalFormula="C2H8NO" />
      <species boundaryCondition="false" compartment="c" constant="false" hasOnlySubstanceUnits="false" id="M_eths_c" name="ethanesulfonate" fbc:charge="0" />
      <species boundaryCondition="false" compartment="c" constant="false" hasOnlySubstanceUnits="false" id="M_etoh_c" name="Ethanol" fbc:charge="0" />
      <species boundaryCondition="false" compartment="c" constant="false" hasOnlySubstanceUnits="false" id="M_f1p_c" name="D-Fructose 1-phosphate" fbc:charge="0" fbc:chemicalFormula="C6H11O9P" />
      <species boundaryCondition="false" compartment="c" constant="false" hasOnlySubstanceUnits="false" id="M_f6p_c" name="D-Fructose 6-phosphate" fbc:charge="0" fbc:chemicalFormula="C6H11O9P" />
      <species boundaryCondition="false" compartment="c" constant="false" hasOnlySubstanceUnits="false" id="M_f6p__B_c" name="beta-D-Fructose 6-phosphate" fbc:charge="0" />
      <species boundaryCondition="false" compartment="c" constant="false" hasOnlySubstanceUnits="false" id="M_fad_c" name="FAD" fbc:charge="0" fbc:chemicalFormula="C27H31N9O15P2" />
      <species boundaryCondition="false" compartment="c" constant="false" hasOnlySubstanceUnits="false" id="M_fadh2_c" name="FADH2" fbc:charge="0" />
      <species boundaryCondition="false" compartment="c" constant="false" hasOnlySubstanceUnits="false" id="M_fald_c" name="Formaldehyde" fbc:charge="0" />
      <species boundaryCondition="false" compartment="c" constant="false" hasOnlySubstanceUnits="false" id="M_fc1p_c" name="L-Fuculose 1-phosphate" fbc:charge="0" />
      <species boundaryCondition="false" compartment="c" constant="false" hasOnlySubstanceUnits="false" id="M_fdp_c" name="D-Fructose 1,6-bisphosphate" fbc:charge="0" />
      <species boundaryCondition="false" compartment="c" constant="false" hasOnlySubstanceUnits="false" id="M_fdxo__4_COLON_2_c" name="ferrodoxin (oxidized form 4:2)" fbc:charge="0" />
      <species boundaryCondition="false" compartment="c" constant="false" hasOnlySubstanceUnits="false" id="M_fdxr__4_COLON_2_c" name="ferrodoxin (reduced form 4:2)" fbc:charge="0" />
      <species boundaryCondition="false" compartment="c" constant="false" hasOnlySubstanceUnits="false" id="M_fe2_c" name="Fe2+" fbc:charge="0" fbc:chemicalFormula="Fe" />
      <species boundaryCondition="false" compartment="c" constant="false" hasOnlySubstanceUnits="false" id="M_fe3_c" name="Fe3+" fbc:charge="0" fbc:chemicalFormula="Fe" />
      <species boundaryCondition="false" compartment="c" constant="false" hasOnlySubstanceUnits="false" id="M_feenter_c" name="Fe-enterobactin" fbc:charge="0" />
      <species boundaryCondition="false" compartment="c" constant="false" hasOnlySubstanceUnits="false" id="M_ferrich_c" name="Ferrichrome" fbc:charge="0" fbc:chemicalFormula="C24H38FeN9O11" />
      <species boundaryCondition="false" compartment="c" constant="false" hasOnlySubstanceUnits="false" id="M_fgam_c" name="N2-Formyl-N1-(5-phospho-D-ribosyl)glycinamide" fbc:charge="0" />
      <species boundaryCondition="false" compartment="c" constant="false" hasOnlySubstanceUnits="false" id="M_ficytc_c" name="Ferricytochrome c" fbc:charge="0" />
      <species boundaryCondition="false" compartment="c" constant="false" hasOnlySubstanceUnits="false" id="M_fmet_c" name="N-Formyl-L-methionine" fbc:charge="0" />
      <species boundaryCondition="false" compartment="c" constant="false" hasOnlySubstanceUnits="false" id="M_fmn_c" name="flavin mononucleotide" fbc:charge="0" fbc:chemicalFormula="C17H19N4O9P" />
      <species boundaryCondition="false" compartment="c" constant="false" hasOnlySubstanceUnits="false" id="M_focytc_c" name="Ferrocytochrome c" fbc:charge="0" />
      <species boundaryCondition="false" compartment="c" constant="false" hasOnlySubstanceUnits="false" id="M_for_c" name="Formate" fbc:charge="0" fbc:chemicalFormula="CH1O2" />
      <species boundaryCondition="false" compartment="c" constant="false" hasOnlySubstanceUnits="false" id="M_forglu_c" name="N-Formimidoyl-L-glutamate" fbc:charge="0" />
      <species boundaryCondition="false" compartment="c" constant="false" hasOnlySubstanceUnits="false" id="M_fpram_c" name="2-(Formamido)-N1-(5-phospho-D-ribosyl)acetamidine" fbc:charge="0" />
      <species boundaryCondition="false" compartment="c" constant="false" hasOnlySubstanceUnits="false" id="M_fprica_c" name="5-Formamido-1-(5-phospho-D-ribosyl)imidazole-4-carboxamide" fbc:charge="0" />
      <species boundaryCondition="false" compartment="c" constant="false" hasOnlySubstanceUnits="false" id="M_frdp_c" name="Farnesyl diphosphate" fbc:charge="0" />
      <species boundaryCondition="false" compartment="c" constant="false" hasOnlySubstanceUnits="false" id="M_frmd_c" name="Formamide" fbc:charge="0" fbc:chemicalFormula="CH3NO" />
      <species boundaryCondition="false" compartment="c" constant="false" hasOnlySubstanceUnits="false" id="M_fru_c" name="D-Fructose" fbc:charge="0" />
      <species boundaryCondition="false" compartment="c" constant="false" hasOnlySubstanceUnits="false" id="M_fum_c" name="Fumarate" fbc:charge="0" fbc:chemicalFormula="C4H2O4" />
      <species boundaryCondition="false" compartment="c" constant="false" hasOnlySubstanceUnits="false" id="M_g15lac_c" name="D-Glucono-1,5-lactone" fbc:charge="0" />
      <species boundaryCondition="false" compartment="c" constant="false" hasOnlySubstanceUnits="false" id="M_g1p_c" name="D-Glucose 1-phosphate" fbc:charge="0" fbc:chemicalFormula="C6H11O9P" />
      <species boundaryCondition="false" compartment="c" constant="false" hasOnlySubstanceUnits="false" id="M_g3p_c" name="Glyceraldehyde 3-phosphate" fbc:charge="0" fbc:chemicalFormula="C3H5O6P" />
      <species boundaryCondition="false" compartment="c" constant="false" hasOnlySubstanceUnits="false" id="M_g3pc_c" name="sn-Glycero-3-phosphocholine" fbc:charge="0" />
      <species boundaryCondition="false" compartment="c" constant="false" hasOnlySubstanceUnits="false" id="M_g3pe_c" name="sn-Glycero-3-phosphoethanolamine" fbc:charge="0" />
      <species boundaryCondition="false" compartment="c" constant="false" hasOnlySubstanceUnits="false" id="M_g6p_c" name="D-Glucose 6-phosphate" fbc:charge="0" fbc:chemicalFormula="C6H11O9P" />
      <species boundaryCondition="false" compartment="c" constant="false" hasOnlySubstanceUnits="false" id="M_g6p__B_c" name="beta-D-glucose 6-phosphate" fbc:charge="0" />
      <species boundaryCondition="false" compartment="c" constant="false" hasOnlySubstanceUnits="false" id="M_gal1p_c" name="alpha-D-Galactose 1-phosphate" fbc:charge="0" fbc:chemicalFormula="C6H11O9P" />
      <species boundaryCondition="false" compartment="c" constant="false" hasOnlySubstanceUnits="false" id="M_gam1p_c" name="D-Glucosamine 1-phosphate" fbc:charge="0" />
      <species boundaryCondition="false" compartment="c" constant="false" hasOnlySubstanceUnits="false" id="M_gam6p_c" name="D-Glucosamine 6-phosphate" fbc:charge="0" fbc:chemicalFormula="C6H13NO8P" />
      <species boundaryCondition="false" compartment="c" constant="false" hasOnlySubstanceUnits="false" id="M_gar_c" name="N1-(5-Phospho-D-ribosyl)glycinamide" fbc:charge="0" />
      <species boundaryCondition="false" compartment="c" constant="false" hasOnlySubstanceUnits="false" id="M_gbbtn_c" name="gamma-butyrobetaine" fbc:charge="0" />
      <species boundaryCondition="false" compartment="c" constant="false" hasOnlySubstanceUnits="false" id="M_gcald_c" name="Glycolaldehyde" fbc:charge="0" />
      <species boundaryCondition="false" compartment="c" constant="false" hasOnlySubstanceUnits="false" id="M_gdp_c" name="GDP" fbc:charge="0" fbc:chemicalFormula="C10H12N5O11P2" />
      <species boundaryCondition="false" compartment="c" constant="false" hasOnlySubstanceUnits="false" id="M_gdpddm_c" name="GDP-4-dehydro-6-deoxy-D-mannose" fbc:charge="0" />
      <species boundaryCondition="false" compartment="c" constant="false" hasOnlySubstanceUnits="false" id="M_gdpdp_c" name="Guanosine 3',5'-bis(diphosphate)" fbc:charge="0" />
      <species boundaryCondition="false" compartment="c" constant="false" hasOnlySubstanceUnits="false" id="M_gdpdr_c" name="GDP-D-rhamnose" fbc:charge="0" />
      <species boundaryCondition="false" compartment="c" constant="false" hasOnlySubstanceUnits="false" id="M_gdpman_c" name="GDP-D-mannose" fbc:charge="0" />
      <species boundaryCondition="false" compartment="c" constant="false" hasOnlySubstanceUnits="false" id="M_gdpmanur_c" name="GDP-D-mannuronate" fbc:charge="0" />
      <species boundaryCondition="false" compartment="c" constant="false" hasOnlySubstanceUnits="false" id="M_gdptp_c" name="Guanosine 3'-diphosphate 5'-triphosphate" fbc:charge="0" />
      <species boundaryCondition="false" compartment="c" constant="false" hasOnlySubstanceUnits="false" id="M_glc__D_c" name="D-Glucose" fbc:charge="0" fbc:chemicalFormula="C6H12O6" />
      <species boundaryCondition="false" compartment="c" constant="false" hasOnlySubstanceUnits="false" id="M_glcn__D_c" name="D-Gluconate" fbc:charge="0" fbc:chemicalFormula="C6H11O7" />
      <species boundaryCondition="false" compartment="c" constant="false" hasOnlySubstanceUnits="false" id="M_glcnacppund_c" name="N-acetylglucosamine pyrophosphorylundecaprenol" fbc:charge="0" />
      <species boundaryCondition="false" compartment="c" constant="false" hasOnlySubstanceUnits="false" id="M_gln__L_c" name="L-Glutamine" fbc:charge="0" fbc:chemicalFormula="C5H10N2O3" />
      <species boundaryCondition="false" compartment="c" constant="false" hasOnlySubstanceUnits="false" id="M_glu__D_c" name="D-Glutamate" fbc:charge="0" fbc:chemicalFormula="C5H8NO4" />
      <species boundaryCondition="false" compartment="c" constant="false" hasOnlySubstanceUnits="false" id="M_glu__L_c" name="L-Glutamate" fbc:charge="0" fbc:chemicalFormula="C5H8NO4" />
      <species boundaryCondition="false" compartment="c" constant="false" hasOnlySubstanceUnits="false" id="M_glu1sa_c" name="L-Glutamate 1-semialdehyde" fbc:charge="0" fbc:chemicalFormula="C5H9NO3" />
      <species boundaryCondition="false" compartment="c" constant="false" hasOnlySubstanceUnits="false" id="M_glu5p_c" name="L-Glutamate 5-phosphate" fbc:charge="0" />
      <species boundaryCondition="false" compartment="c" constant="false" hasOnlySubstanceUnits="false" id="M_glu5sa_c" name="L-Glutamate 5-semialdehyde" fbc:charge="0" fbc:chemicalFormula="C5H9NO3" />
      <species boundaryCondition="false" compartment="c" constant="false" hasOnlySubstanceUnits="false" id="M_glucys_c" name="gamma-L-Glutamyl-L-cysteine" fbc:charge="0" fbc:chemicalFormula="C8H13N2O5S" />
      <species boundaryCondition="false" compartment="c" constant="false" hasOnlySubstanceUnits="false" id="M_glusa_c" name="glutarate semialdehyde" fbc:charge="0" />
      <species boundaryCondition="false" compartment="c" constant="false" hasOnlySubstanceUnits="false" id="M_glutar_c" name="Glutarate" fbc:charge="0" />
      <species boundaryCondition="false" compartment="c" constant="false" hasOnlySubstanceUnits="false" id="M_glutcoa_c" name="Glutaryl-CoA" fbc:charge="0" />
      <species boundaryCondition="false" compartment="c" constant="false" hasOnlySubstanceUnits="false" id="M_glutrna_c" name="L-Glutamyl-tRNA(Glu)" fbc:charge="0" />
      <species boundaryCondition="false" compartment="c" constant="false" hasOnlySubstanceUnits="false" id="M_glx_c" name="Glyoxylate" fbc:charge="0" fbc:chemicalFormula="C2H1O3" />
      <species boundaryCondition="false" compartment="c" constant="false" hasOnlySubstanceUnits="false" id="M_gly_c" name="Glycine" fbc:charge="0" fbc:chemicalFormula="C2H5NO2" />
      <species boundaryCondition="false" compartment="c" constant="false" hasOnlySubstanceUnits="false" id="M_glyald_c" name="D-Glyceraldehyde" fbc:charge="0" />
      <species boundaryCondition="false" compartment="c" constant="false" hasOnlySubstanceUnits="false" id="M_glyb_c" name="Glycine betaine" fbc:charge="0" fbc:chemicalFormula="C5H11NO2" />
      <species boundaryCondition="false" compartment="c" constant="false" hasOnlySubstanceUnits="false" id="M_glyc_c" name="Glycerol" fbc:charge="0" />
      <species boundaryCondition="false" compartment="c" constant="false" hasOnlySubstanceUnits="false" id="M_glyc__R_c" name="(R)-Glycerate" fbc:charge="0" fbc:chemicalFormula="C3H5O4" />
      <species boundaryCondition="false" compartment="c" constant="false" hasOnlySubstanceUnits="false" id="M_glyc3p_c" name="sn-Glycerol 3-phosphate" fbc:charge="0" fbc:chemicalFormula="C3H7O6P" />
      <species boundaryCondition="false" compartment="c" constant="false" hasOnlySubstanceUnits="false" id="M_glyclt_c" name="Glycolate" fbc:charge="0" fbc:chemicalFormula="C2H3O3" />
      <species boundaryCondition="false" compartment="c" constant="false" hasOnlySubstanceUnits="false" id="M_glycogen_c" name="glycogen" fbc:charge="0" />
      <species boundaryCondition="false" compartment="c" constant="false" hasOnlySubstanceUnits="false" id="M_glytrna_c" name="Glycyl-tRNA(Gly)" fbc:charge="0" />
      <species boundaryCondition="false" compartment="c" constant="false" hasOnlySubstanceUnits="false" id="M_gmh17bp_c" name="D-Glycero-D-manno-heptose 1,7-bisphosphate" fbc:charge="0" fbc:chemicalFormula="7-bisphosphate" />
      <species boundaryCondition="false" compartment="c" constant="false" hasOnlySubstanceUnits="false" id="M_gmh1p_c" name="D-Glycero-D-manno-heptose 1-phosphate" fbc:charge="0" />
      <species boundaryCondition="false" compartment="c" constant="false" hasOnlySubstanceUnits="false" id="M_gmh7p_c" name="D-Glycero-D-manno-heptose 7-phosphate" fbc:charge="0" />
      <species boundaryCondition="false" compartment="c" constant="false" hasOnlySubstanceUnits="false" id="M_gmp_c" name="GMP" fbc:charge="0" fbc:chemicalFormula="C10H12N5O8P" />
      <species boundaryCondition="false" compartment="c" constant="false" hasOnlySubstanceUnits="false" id="M_grdp_c" name="Geranyl diphosphate" fbc:charge="0" />
      <species boundaryCondition="false" compartment="c" constant="false" hasOnlySubstanceUnits="false" id="M_gsn_c" name="Guanosine" fbc:charge="0" />
      <species boundaryCondition="false" compartment="c" constant="false" hasOnlySubstanceUnits="false" id="M_gtd_c" name="glutaredoxin (reduced)" fbc:charge="0" />
      <species boundaryCondition="false" compartment="c" constant="false" hasOnlySubstanceUnits="false" id="M_gtdss_c" name="glutaredoxin (disulfide)" fbc:charge="0" />
      <species boundaryCondition="false" compartment="c" constant="false" hasOnlySubstanceUnits="false" id="M_gthox_c" name="Oxidized glutathione" fbc:charge="0" />
      <species boundaryCondition="false" compartment="c" constant="false" hasOnlySubstanceUnits="false" id="M_gthrd_c" name="Reduced glutathione" fbc:charge="0" fbc:chemicalFormula="C10H16N3O6S" />
      <species boundaryCondition="false" compartment="c" constant="false" hasOnlySubstanceUnits="false" id="M_gtp_c" name="GTP" fbc:charge="0" fbc:chemicalFormula="C10H12N5O14P3" />
      <species boundaryCondition="false" compartment="c" constant="false" hasOnlySubstanceUnits="false" id="M_gua_c" name="Guanine" fbc:charge="0" fbc:chemicalFormula="C5H5N5O" />
      <species boundaryCondition="false" compartment="c" constant="false" hasOnlySubstanceUnits="false" id="M_h_c" name="H+" fbc:charge="0" fbc:chemicalFormula="H" />
      <species boundaryCondition="false" compartment="c" constant="false" hasOnlySubstanceUnits="false" id="M_h2_c" name="H2" fbc:charge="0" fbc:chemicalFormula="H2" />
      <species boundaryCondition="false" compartment="c" constant="false" hasOnlySubstanceUnits="false" id="M_h2o_c" name="H2O" fbc:charge="0" fbc:chemicalFormula="H2O" />
      <species boundaryCondition="false" compartment="c" constant="false" hasOnlySubstanceUnits="false" id="M_h2o2_c" name="Hydrogen peroxide" fbc:charge="0" fbc:chemicalFormula="H2O2" />
      <species boundaryCondition="false" compartment="c" constant="false" hasOnlySubstanceUnits="false" id="M_h2s_c" name="Hydrogen sulfide" fbc:charge="0" fbc:chemicalFormula="HS" />
      <species boundaryCondition="false" compartment="c" constant="false" hasOnlySubstanceUnits="false" id="M_hco3_c" name="Bicarbonate" fbc:charge="0" fbc:chemicalFormula="CHO3" />
      <species boundaryCondition="false" compartment="c" constant="false" hasOnlySubstanceUnits="false" id="M_hcys__L_c" name="L-Homocysteine" fbc:charge="0" fbc:chemicalFormula="C4H9NO2S" />
      <species boundaryCondition="false" compartment="c" constant="false" hasOnlySubstanceUnits="false" id="M_hdca_c" name="hexadecanoate (n-C16:0)" fbc:charge="0" />
      <species boundaryCondition="false" compartment="c" constant="false" hasOnlySubstanceUnits="false" id="M_hdd__CC_c" name="cis,cis-Hexadienedioate" fbc:charge="0" />
      <species boundaryCondition="false" compartment="c" constant="false" hasOnlySubstanceUnits="false" id="M_hdeACP_c" name="Hexadecenoyl-ACP (n-C16:1ACP)" fbc:charge="0" />
      <species boundaryCondition="false" compartment="c" constant="false" hasOnlySubstanceUnits="false" id="M_hemeO_c" name="Heme O" fbc:charge="0" />
      <species boundaryCondition="false" compartment="c" constant="false" hasOnlySubstanceUnits="false" id="M_hexACP_c" name="Hexanoyl-[acyl-carrier protein]" fbc:charge="0" fbc:chemicalFormula="C6H11OX" />
      <species boundaryCondition="false" compartment="c" constant="false" hasOnlySubstanceUnits="false" id="M_hexs_c" name="hexanesulfonate" fbc:charge="0" />
      <species boundaryCondition="false" compartment="c" constant="false" hasOnlySubstanceUnits="false" id="M_hgbam_c" name="Hydrogenobyrinate a,c diamide" fbc:charge="0" />
      <species boundaryCondition="false" compartment="c" constant="false" hasOnlySubstanceUnits="false" id="M_hgbyr_c" name="Hydrogenobyrinate" fbc:charge="0" />
      <species boundaryCondition="false" compartment="c" constant="false" hasOnlySubstanceUnits="false" id="M_hgentis_c" name="Homogentisate" fbc:charge="0" />
      <species boundaryCondition="false" compartment="c" constant="false" hasOnlySubstanceUnits="false" id="M_hhq_c" name="2-heptyl-4-quinolone" fbc:charge="0" />
      <species boundaryCondition="false" compartment="c" constant="false" hasOnlySubstanceUnits="false" id="M_his__L_c" name="L-Histidine" fbc:charge="0" fbc:chemicalFormula="C6H9N3O2" />
      <species boundaryCondition="false" compartment="c" constant="false" hasOnlySubstanceUnits="false" id="M_hisp_c" name="L-Histidinol phosphate" fbc:charge="0" />
      <species boundaryCondition="false" compartment="c" constant="false" hasOnlySubstanceUnits="false" id="M_histd_c" name="L-Histidinol" fbc:charge="0" />
      <species boundaryCondition="false" compartment="c" constant="false" hasOnlySubstanceUnits="false" id="M_histrna_c" name="L-Histidyl-tRNA(His)" fbc:charge="0" />
      <species boundaryCondition="false" compartment="c" constant="false" hasOnlySubstanceUnits="false" id="M_hmbil_c" name="Hydroxymethylbilane" fbc:charge="0" />
      <species boundaryCondition="false" compartment="c" constant="false" hasOnlySubstanceUnits="false" id="M_hmgcoa_c" name="Hydroxymethylglutaryl-CoA" fbc:charge="0" fbc:chemicalFormula="C27H39N7O20P3S" />
      <species boundaryCondition="false" compartment="c" constant="false" hasOnlySubstanceUnits="false" id="M_hom__L_c" name="L-Homoserine" fbc:charge="0" fbc:chemicalFormula="C4H9NO3" />
      <species boundaryCondition="false" compartment="c" constant="false" hasOnlySubstanceUnits="false" id="M_hoxpoxp_c" name="3-(4-hydroxyphenyl)-2-oxopropanoate" fbc:charge="0" />
      <species boundaryCondition="false" compartment="c" constant="false" hasOnlySubstanceUnits="false" id="M_hpyr_c" name="Hydroxypyruvate" fbc:charge="0" fbc:chemicalFormula="C3H3O4" />
      <species boundaryCondition="false" compartment="c" constant="false" hasOnlySubstanceUnits="false" id="M_hsl_c" name="homoserine lactone" fbc:charge="0" />
      <species boundaryCondition="false" compartment="c" constant="false" hasOnlySubstanceUnits="false" id="M_hxan_c" name="Hypoxanthine" fbc:charge="0" />
      <species boundaryCondition="false" compartment="c" constant="false" hasOnlySubstanceUnits="false" id="M_iasp_c" name="Iminoaspartate" fbc:charge="0" />
      <species boundaryCondition="false" compartment="c" constant="false" hasOnlySubstanceUnits="false" id="M_ichor_c" name="Isochorismate" fbc:charge="0" />
      <species boundaryCondition="false" compartment="c" constant="false" hasOnlySubstanceUnits="false" id="M_icit_c" name="Isocitrate" fbc:charge="0" />
      <species boundaryCondition="false" compartment="c" constant="false" hasOnlySubstanceUnits="false" id="M_idp_c" name="IDP" fbc:charge="0" fbc:chemicalFormula="C10H11N4O11P2" />
      <species boundaryCondition="false" compartment="c" constant="false" hasOnlySubstanceUnits="false" id="M_ile__L_c" name="L-Isoleucine" fbc:charge="0" fbc:chemicalFormula="C6H13NO2" />
      <species boundaryCondition="false" compartment="c" constant="false" hasOnlySubstanceUnits="false" id="M_iletrna_c" name="L-Isoleucyl-tRNA(Ile)" fbc:charge="0" />
      <species boundaryCondition="false" compartment="c" constant="false" hasOnlySubstanceUnits="false" id="M_imacp_c" name="3-(Imidazol-4-yl)-2-oxopropyl phosphate" fbc:charge="0" />
      <species boundaryCondition="false" compartment="c" constant="false" hasOnlySubstanceUnits="false" id="M_imp_c" name="IMP" fbc:charge="0" fbc:chemicalFormula="C10H11N4O8P" />
      <species boundaryCondition="false" compartment="c" constant="false" hasOnlySubstanceUnits="false" id="M_ins_c" name="Inosine" fbc:charge="0" />
      <species boundaryCondition="false" compartment="c" constant="false" hasOnlySubstanceUnits="false" id="M_ipdp_c" name="Isopentenyl diphosphate" fbc:charge="0" />
      <species boundaryCondition="false" compartment="c" constant="false" hasOnlySubstanceUnits="false" id="M_itp_c" name="ITP" fbc:charge="0" fbc:chemicalFormula="C10H11N4O14P3" />
      <species boundaryCondition="false" compartment="c" constant="false" hasOnlySubstanceUnits="false" id="M_ivcoa_c" name="Isovaleryl-CoA" fbc:charge="0" />
      <species boundaryCondition="false" compartment="c" constant="false" hasOnlySubstanceUnits="false" id="M_k_c" name="K+" fbc:charge="0" />
      <species boundaryCondition="false" compartment="c" constant="false" hasOnlySubstanceUnits="false" id="M_kdo_c" name="3-Deoxy-D-manno-2-octulosonate" fbc:charge="0" />
      <species boundaryCondition="false" compartment="c" constant="false" hasOnlySubstanceUnits="false" id="M_kdo8p_c" name="3-Deoxy-D-manno-octulosonate 8-phosphate" fbc:charge="0" />
      <species boundaryCondition="false" compartment="c" constant="false" hasOnlySubstanceUnits="false" id="M_kynr__L_c" name="L-Kynurenine" fbc:charge="0" fbc:chemicalFormula="C10H11N2O3" />
      <species boundaryCondition="false" compartment="c" constant="false" hasOnlySubstanceUnits="false" id="M_lac__D_c" name="D-Lactate" fbc:charge="0" fbc:chemicalFormula="C3H5O3" />
      <species boundaryCondition="false" compartment="c" constant="false" hasOnlySubstanceUnits="false" id="M_lac__L_c" name="L-Lactate" fbc:charge="0" fbc:chemicalFormula="C3H5O3" />
      <species boundaryCondition="false" compartment="c" constant="false" hasOnlySubstanceUnits="false" id="M_lald__L_c" name="L-Lactaldehyde" fbc:charge="0" />
      <species boundaryCondition="false" compartment="c" constant="false" hasOnlySubstanceUnits="false" id="M_leu__L_c" name="L-Leucine" fbc:charge="0" fbc:chemicalFormula="C6H13NO2" />
      <species boundaryCondition="false" compartment="c" constant="false" hasOnlySubstanceUnits="false" id="M_leutrna_c" name="L-Leucyl-tRNA(Leu)" fbc:charge="0" />
      <species boundaryCondition="false" compartment="c" constant="false" hasOnlySubstanceUnits="false" id="M_lgt__S_c" name="(R)-S-Lactoylglutathione" fbc:charge="0" />
      <species boundaryCondition="false" compartment="c" constant="false" hasOnlySubstanceUnits="false" id="M_llrhh_c" name="L-rhamnosyl-Lrhamnosyl-3-hydroxydecanoyl-3-hydroxydecanoate" fbc:charge="0" />
      <species boundaryCondition="false" compartment="c" constant="false" hasOnlySubstanceUnits="false" id="M_lpam_c" name="Lipoamide" fbc:charge="0" fbc:chemicalFormula="C8H15NOS2" />
      <species boundaryCondition="false" compartment="c" constant="false" hasOnlySubstanceUnits="false" id="M_lrhh_c" name="L-rhamnosyl-3-hydroxydecanoyl-3-hydroxydecanoate" fbc:charge="0" />
      <species boundaryCondition="false" compartment="c" constant="false" hasOnlySubstanceUnits="false" id="M_lys__L_c" name="L-Lysine" fbc:charge="0" />
      <species boundaryCondition="false" compartment="c" constant="false" hasOnlySubstanceUnits="false" id="M_lystrna_c" name="L-Lysine-tRNA (Lys)" fbc:charge="0" />
      <species boundaryCondition="false" compartment="c" constant="false" hasOnlySubstanceUnits="false" id="M_mal__D_c" name="D-Malate" fbc:charge="0" fbc:chemicalFormula="C4H4O5" />
      <species boundaryCondition="false" compartment="c" constant="false" hasOnlySubstanceUnits="false" id="M_mal__L_c" name="L-Malate" fbc:charge="0" fbc:chemicalFormula="C4H4O5" />
      <species boundaryCondition="false" compartment="c" constant="false" hasOnlySubstanceUnits="false" id="M_malACP_c" name="Malonyl-[acyl-carrier protein]" fbc:charge="0" />
      <species boundaryCondition="false" compartment="c" constant="false" hasOnlySubstanceUnits="false" id="M_malcoa_c" name="Malonyl-CoA" fbc:charge="0" fbc:chemicalFormula="C24H33N7O19P3S" />
      <species boundaryCondition="false" compartment="c" constant="false" hasOnlySubstanceUnits="false" id="M_maln_c" name="Malonate" fbc:charge="0" fbc:chemicalFormula="C3H2O4" />
      <species boundaryCondition="false" compartment="c" constant="false" hasOnlySubstanceUnits="false" id="M_malt_c" name="Maltose" fbc:charge="0" />
      <species boundaryCondition="false" compartment="c" constant="false" hasOnlySubstanceUnits="false" id="M_man_c" name="D-Mannose" fbc:charge="0" />
      <species boundaryCondition="false" compartment="c" constant="false" hasOnlySubstanceUnits="false" id="M_man1p_c" name="D-Mannose 1-phosphate" fbc:charge="0" />
      <species boundaryCondition="false" compartment="c" constant="false" hasOnlySubstanceUnits="false" id="M_man6p_c" name="D-Mannose 6-phosphate" fbc:charge="0" />
      <species boundaryCondition="false" compartment="c" constant="false" hasOnlySubstanceUnits="false" id="M_mea_c" name="Methylamine" fbc:charge="0" fbc:chemicalFormula="CH6N" />
      <species boundaryCondition="false" compartment="c" constant="false" hasOnlySubstanceUnits="false" id="M_met__D_c" name="D-Methionine" fbc:charge="0" fbc:chemicalFormula="C5H11NO2S" />
      <species boundaryCondition="false" compartment="c" constant="false" hasOnlySubstanceUnits="false" id="M_met__L_c" name="L-Methionine" fbc:charge="0" fbc:chemicalFormula="C5H11NO2S" />
      <species boundaryCondition="false" compartment="c" constant="false" hasOnlySubstanceUnits="false" id="M_methf_c" name="5,10-Methenyltetrahydrofolate" fbc:charge="0" />
      <species boundaryCondition="false" compartment="c" constant="false" hasOnlySubstanceUnits="false" id="M_metox_c" name="L-Methionine S-oxide" fbc:charge="0" />
      <species boundaryCondition="false" compartment="c" constant="false" hasOnlySubstanceUnits="false" id="M_mettrna_c" name="L-Methionyl-tRNA (Met)" fbc:charge="0" />
      <species boundaryCondition="false" compartment="c" constant="false" hasOnlySubstanceUnits="false" id="M_mg2_c" name="Mg" fbc:charge="0" />
      <species boundaryCondition="false" compartment="c" constant="false" hasOnlySubstanceUnits="false" id="M_mlthf_c" name="5,10-Methylenetetrahydrofolate" fbc:charge="0" />
      <species boundaryCondition="false" compartment="c" constant="false" hasOnlySubstanceUnits="false" id="M_mmcoa__R_c" name="(R)-Methylmalonyl-CoA" fbc:charge="0" />
      <species boundaryCondition="false" compartment="c" constant="false" hasOnlySubstanceUnits="false" id="M_mmcoa__S_c" name="(S)-Methylmalonyl-CoA" fbc:charge="0" />
      <species boundaryCondition="false" compartment="c" constant="false" hasOnlySubstanceUnits="false" id="M_mn2_c" name="Mn2+" fbc:charge="0" fbc:chemicalFormula="Mn" />
      <species boundaryCondition="false" compartment="c" constant="false" hasOnlySubstanceUnits="false" id="M_mnl_c" name="D-Mannitol" fbc:charge="0" />
      <species boundaryCondition="false" compartment="c" constant="false" hasOnlySubstanceUnits="false" id="M_mnl1p_c" name="D-Mannitol 1-phosphate" fbc:charge="0" />
      <species boundaryCondition="false" compartment="c" constant="false" hasOnlySubstanceUnits="false" id="M_mobd_c" name="Molybdate" fbc:charge="0" />
      <species boundaryCondition="false" compartment="c" constant="false" hasOnlySubstanceUnits="false" id="M_mqn8_c" name="Menaquinone 8" fbc:charge="0" fbc:chemicalFormula="C51H72O2" />
      <species boundaryCondition="false" compartment="c" constant="false" hasOnlySubstanceUnits="false" id="M_msa_c" name="Malonate semialdehyde" fbc:charge="0" fbc:chemicalFormula="C3H3O3" />
      <species boundaryCondition="false" compartment="c" constant="false" hasOnlySubstanceUnits="false" id="M_mso3_c" name="Methanesulfonate" fbc:charge="0" />
      <species boundaryCondition="false" compartment="c" constant="false" hasOnlySubstanceUnits="false" id="M_mthgxl_c" name="Methylglyoxal" fbc:charge="0" fbc:chemicalFormula="C3H4O2" />
      <species boundaryCondition="false" compartment="c" constant="false" hasOnlySubstanceUnits="false" id="M_muc_c" name="cis,cis-muconate" fbc:charge="0" />
      <species boundaryCondition="false" compartment="c" constant="false" hasOnlySubstanceUnits="false" id="M_myrsACP_c" name="Myristoyl-ACP (n-C14:0ACP)" fbc:charge="0" />
      <species boundaryCondition="false" compartment="c" constant="false" hasOnlySubstanceUnits="false" id="M_n2_c" name="N2" fbc:charge="0" fbc:chemicalFormula="N2" />
      <species boundaryCondition="false" compartment="c" constant="false" hasOnlySubstanceUnits="false" id="M_n2o_c" name="Nitrous oxide" fbc:charge="0" />
      <species boundaryCondition="false" compartment="c" constant="false" hasOnlySubstanceUnits="false" id="M_n2ppn_c" name="2-Nitropropane" fbc:charge="0" />
      <species boundaryCondition="false" compartment="c" constant="false" hasOnlySubstanceUnits="false" id="M_n3oxdd__hsl_c" name="N-(3-oxo-dodecanoyl)-L-homoserine lactone" fbc:charge="0" />
      <species boundaryCondition="false" compartment="c" constant="false" hasOnlySubstanceUnits="false" id="M_na1_c" name="Sodium" fbc:charge="0" fbc:chemicalFormula="Na" />
      <species boundaryCondition="false" compartment="c" constant="false" hasOnlySubstanceUnits="false" id="M_nac_c" name="Nicotinate" fbc:charge="0" fbc:chemicalFormula="C6H4NO2" />
      <species boundaryCondition="false" compartment="c" constant="false" hasOnlySubstanceUnits="false" id="M_nad_c" name="Nicotinamide adenine dinucleotide" fbc:charge="0" fbc:chemicalFormula="C21H26N7O14P2" />
      <species boundaryCondition="false" compartment="c" constant="false" hasOnlySubstanceUnits="false" id="M_nadh_c" name="Nicotinamide adenine dinucleotide - reduced" fbc:charge="0" fbc:chemicalFormula="C21H27N7O14P2" />
      <species boundaryCondition="false" compartment="c" constant="false" hasOnlySubstanceUnits="false" id="M_nadp_c" name="Nicotinamide adenine dinucleotide phosphate" fbc:charge="0" fbc:chemicalFormula="C21H25N7O17P3" />
      <species boundaryCondition="false" compartment="c" constant="false" hasOnlySubstanceUnits="false" id="M_nadph_c" name="Nicotinamide adenine dinucleotide phosphate - reduced" fbc:charge="0" fbc:chemicalFormula="C21H26N7O17P3" />
      <species boundaryCondition="false" compartment="c" constant="false" hasOnlySubstanceUnits="false" id="M_nb__hsl_c" name="N-butyryl-L-homoserine lactone" fbc:charge="0" />
      <species boundaryCondition="false" compartment="c" constant="false" hasOnlySubstanceUnits="false" id="M_nh3_c" name="Ammonia" fbc:charge="0" fbc:chemicalFormula="H3N" />
      <species boundaryCondition="false" compartment="c" constant="false" hasOnlySubstanceUnits="false" id="M_nh4_c" name="Ammonium" fbc:charge="0" />
      <species boundaryCondition="false" compartment="c" constant="false" hasOnlySubstanceUnits="false" id="M_nh4oh_c" name="Ammonium hydroxide" fbc:charge="0" fbc:chemicalFormula="H5NO" />
      <species boundaryCondition="false" compartment="c" constant="false" hasOnlySubstanceUnits="false" id="M_ni2_c" name="Ni2+" fbc:charge="0" />
      <species boundaryCondition="false" compartment="c" constant="false" hasOnlySubstanceUnits="false" id="M_nicrnt_c" name="Nicotinate D-ribonucleotide" fbc:charge="0" />
      <species boundaryCondition="false" compartment="c" constant="false" hasOnlySubstanceUnits="false" id="M_nmn_c" name="NMN" fbc:charge="0" />
      <species boundaryCondition="false" compartment="c" constant="false" hasOnlySubstanceUnits="false" id="M_no_c" name="Nitric oxide" fbc:charge="0" />
      <species boundaryCondition="false" compartment="c" constant="false" hasOnlySubstanceUnits="false" id="M_no2_c" name="Nitrite" fbc:charge="0" fbc:chemicalFormula="NO2" />
      <species boundaryCondition="false" compartment="c" constant="false" hasOnlySubstanceUnits="false" id="M_no3_c" name="Nitrate" fbc:charge="0" />
      <species boundaryCondition="false" compartment="c" constant="false" hasOnlySubstanceUnits="false" id="M_o2_c" name="O2" fbc:charge="0" fbc:chemicalFormula="O2" />
      <species boundaryCondition="false" compartment="c" constant="false" hasOnlySubstanceUnits="false" id="M_o2___c" name="Superoxide" fbc:charge="0" />
      <species boundaryCondition="false" compartment="c" constant="false" hasOnlySubstanceUnits="false" id="M_oaa_c" name="Oxaloacetate" fbc:charge="0" fbc:chemicalFormula="C4H2O5" />
      <species boundaryCondition="false" compartment="c" constant="false" hasOnlySubstanceUnits="false" id="M_ocdACP_c" name="Octadecanoyl-ACP (n-C18:0ACP)" fbc:charge="0" />
      <species boundaryCondition="false" compartment="c" constant="false" hasOnlySubstanceUnits="false" id="M_ocdca_c" name="octadecanoate (n-C18:0)" fbc:charge="0" fbc:chemicalFormula="C18H35O2" />
      <species boundaryCondition="false" compartment="c" constant="false" hasOnlySubstanceUnits="false" id="M_octACP_c" name="Octanoyl-[acyl-carrier protein]" fbc:charge="0" fbc:chemicalFormula="C8H15OX" />
      <species boundaryCondition="false" compartment="c" constant="false" hasOnlySubstanceUnits="false" id="M_octdp_c" name="all-trans-Octaprenyl diphosphate" fbc:charge="0" />
      <species boundaryCondition="false" compartment="c" constant="false" hasOnlySubstanceUnits="false" id="M_ohexa_c" name="2-oxohexanedioic acid" fbc:charge="0" />
      <species boundaryCondition="false" compartment="c" constant="false" hasOnlySubstanceUnits="false" id="M_ohpb_c" name="2-Oxo-3-hydroxy-4-phosphobutanoate" fbc:charge="0" />
      <species boundaryCondition="false" compartment="c" constant="false" hasOnlySubstanceUnits="false" id="M_orn__L_c" name="L-Ornithine" fbc:charge="0" />
      <species boundaryCondition="false" compartment="c" constant="false" hasOnlySubstanceUnits="false" id="M_orot_c" name="Orotate" fbc:charge="0" fbc:chemicalFormula="C5H3N2O4" />
      <species boundaryCondition="false" compartment="c" constant="false" hasOnlySubstanceUnits="false" id="M_orot5p_c" name="Orotidine 5'-phosphate" fbc:charge="0" fbc:chemicalFormula="C10H10N2O11P" />
      <species boundaryCondition="false" compartment="c" constant="false" hasOnlySubstanceUnits="false" id="M_oxadpcoa_c" name="3-Oxoadipyl-CoA" fbc:charge="0" />
      <species boundaryCondition="false" compartment="c" constant="false" hasOnlySubstanceUnits="false" id="M_palmACP_c" name="Palmitoyl-ACP (n-C16:0ACP)" fbc:charge="0" />
      <species boundaryCondition="false" compartment="c" constant="false" hasOnlySubstanceUnits="false" id="M_pan4p_c" name="Pantetheine 4'-phosphate" fbc:charge="0" />
      <species boundaryCondition="false" compartment="c" constant="false" hasOnlySubstanceUnits="false" id="M_pant__R_c" name="(R)-Pantoate" fbc:charge="0" fbc:chemicalFormula="C6H11O4" />
      <species boundaryCondition="false" compartment="c" constant="false" hasOnlySubstanceUnits="false" id="M_pap_c" name="Adenosine 3',5'-bisphosphate" fbc:charge="0" />
      <species boundaryCondition="false" compartment="c" constant="false" hasOnlySubstanceUnits="false" id="M_paps_c" name="3'-Phosphoadenylyl sulfate" fbc:charge="0" fbc:chemicalFormula="C10H11N5O13P2S" />
      <species boundaryCondition="false" compartment="c" constant="false" hasOnlySubstanceUnits="false" id="M_pca_c" name="phenazine-1-carboxylic acid" fbc:charge="0" />
      <species boundaryCondition="false" compartment="c" constant="false" hasOnlySubstanceUnits="false" id="M_pdx5p_c" name="Pyridoxine 5'-phosphate" fbc:charge="0" fbc:chemicalFormula="C8H10NO6P" />
      <species boundaryCondition="false" compartment="c" constant="false" hasOnlySubstanceUnits="false" id="M_pe_PA_c" name="phosphatidylethanolamine" fbc:charge="0" />
      <species boundaryCondition="false" compartment="c" constant="false" hasOnlySubstanceUnits="false" id="M_pencil_c" name="Penicillin" fbc:charge="0" />
      <species boundaryCondition="false" compartment="c" constant="false" hasOnlySubstanceUnits="false" id="M_pencilca_c" name="Penicilloic acid" fbc:charge="0" />
      <species boundaryCondition="false" compartment="c" constant="false" hasOnlySubstanceUnits="false" id="M_pep_c" name="Phosphoenolpyruvate" fbc:charge="0" fbc:chemicalFormula="C3H2O6P" />
      <species boundaryCondition="false" compartment="c" constant="false" hasOnlySubstanceUnits="false" id="M_pepd_c" name="peptide" fbc:charge="0" />
      <species boundaryCondition="false" compartment="c" constant="false" hasOnlySubstanceUnits="false" id="M_peptido_EC_c" name="Peptidoglycan subunit of Escherichia coli" fbc:charge="0" />
      <species boundaryCondition="false" compartment="c" constant="false" hasOnlySubstanceUnits="false" id="M_pg_PA_c" name="phosphatidylglycerol" fbc:charge="0" />
      <species boundaryCondition="false" compartment="c" constant="false" hasOnlySubstanceUnits="false" id="M_pglyp_PA_c" name="phosphatidylglycerophosphate" fbc:charge="0" />
      <species boundaryCondition="false" compartment="c" constant="false" hasOnlySubstanceUnits="false" id="M_phe__L_c" name="L-Phenylalanine" fbc:charge="0" fbc:chemicalFormula="C9H11NO2" />
      <species boundaryCondition="false" compartment="c" constant="false" hasOnlySubstanceUnits="false" id="M_phe1c_c" name="phenazine-1-carboxamide" fbc:charge="0" />
      <species boundaryCondition="false" compartment="c" constant="false" hasOnlySubstanceUnits="false" id="M_pheme_c" name="Protoheme" fbc:charge="0" fbc:chemicalFormula="C34H31FeN4O4" />
      <species boundaryCondition="false" compartment="c" constant="false" hasOnlySubstanceUnits="false" id="M_phetrna_c" name="L-Phenylalanyl-tRNA(Phe)" fbc:charge="0" />
      <species boundaryCondition="false" compartment="c" constant="false" hasOnlySubstanceUnits="false" id="M_phom_c" name="O-Phospho-L-homoserine" fbc:charge="0" />
      <species boundaryCondition="false" compartment="c" constant="false" hasOnlySubstanceUnits="false" id="M_phpyr_c" name="Phenylpyruvate" fbc:charge="0" fbc:chemicalFormula="C9H7O3" />
      <species boundaryCondition="false" compartment="c" constant="false" hasOnlySubstanceUnits="false" id="M_phthr_c" name="O-Phospho-4-hydroxy-L-threonine" fbc:charge="0" fbc:chemicalFormula="C4H8NO7P" />
      <species boundaryCondition="false" compartment="c" constant="false" hasOnlySubstanceUnits="false" id="M_pi_c" name="Phosphate" fbc:charge="0" fbc:chemicalFormula="HO4P" />
      <species boundaryCondition="false" compartment="c" constant="false" hasOnlySubstanceUnits="false" id="M_pmcoa_c" name="Pimeloyl-CoA" fbc:charge="0" />
      <species boundaryCondition="false" compartment="c" constant="false" hasOnlySubstanceUnits="false" id="M_pmtcoa_c" name="Palmitoyl-CoA (n-C16:0CoA)" fbc:charge="0" />
      <species boundaryCondition="false" compartment="c" constant="false" hasOnlySubstanceUnits="false" id="M_pnto__R_c" name="(R)-Pantothenate" fbc:charge="0" fbc:chemicalFormula="C9H16NO5" />
      <species boundaryCondition="false" compartment="c" constant="false" hasOnlySubstanceUnits="false" id="M_ppaca_c" name="Phosphonoacetaldehyde" fbc:charge="0" />
      <species boundaryCondition="false" compartment="c" constant="false" hasOnlySubstanceUnits="false" id="M_ppbng_c" name="Porphobilinogen" fbc:charge="0" />
      <species boundaryCondition="false" compartment="c" constant="false" hasOnlySubstanceUnits="false" id="M_ppcoa_c" name="Propanoyl-CoA" fbc:charge="0" fbc:chemicalFormula="C24H36N7O17P3S" />
      <species boundaryCondition="false" compartment="c" constant="false" hasOnlySubstanceUnits="false" id="M_pphn_c" name="Prephenate" fbc:charge="0" fbc:chemicalFormula="C10H8O6" />
      <species boundaryCondition="false" compartment="c" constant="false" hasOnlySubstanceUnits="false" id="M_ppi_c" name="Diphosphate" fbc:charge="0" fbc:chemicalFormula="HO7P2" />
      <species boundaryCondition="false" compartment="c" constant="false" hasOnlySubstanceUnits="false" id="M_ppn_c" name="Phosphonate" fbc:charge="0" fbc:chemicalFormula="HO3P" />
      <species boundaryCondition="false" compartment="c" constant="false" hasOnlySubstanceUnits="false" id="M_ppp9_c" name="Protoporphyrin" fbc:charge="0" fbc:chemicalFormula="C34H32N4O4" />
      <species boundaryCondition="false" compartment="c" constant="false" hasOnlySubstanceUnits="false" id="M_pppg9_c" name="Protoporphyrinogen IX" fbc:charge="0" />
      <species boundaryCondition="false" compartment="c" constant="false" hasOnlySubstanceUnits="false" id="M_pppi_c" name="Inorganic triphosphate" fbc:charge="0" />
      <species boundaryCondition="false" compartment="c" constant="false" hasOnlySubstanceUnits="false" id="M_pprdn_c" name="I-piperideine" fbc:charge="0" />
      <species boundaryCondition="false" compartment="c" constant="false" hasOnlySubstanceUnits="false" id="M_pqs_c" name="2-heptyl-3-hydroxy-4-quinolone" fbc:charge="0" />
      <species boundaryCondition="false" compartment="c" constant="false" hasOnlySubstanceUnits="false" id="M_pram_c" name="5-Phospho-beta-D-ribosylamine" fbc:charge="0" />
      <species boundaryCondition="false" compartment="c" constant="false" hasOnlySubstanceUnits="false" id="M_pran_c" name="N-(5-Phospho-D-ribosyl)anthranilate" fbc:charge="0" fbc:chemicalFormula="C12H13NO9P" />
      <species boundaryCondition="false" compartment="c" constant="false" hasOnlySubstanceUnits="false" id="M_prbamp_c" name="1-(5-Phosphoribosyl)-AMP" fbc:charge="0" />
      <species boundaryCondition="false" compartment="c" constant="false" hasOnlySubstanceUnits="false" id="M_prbatp_c" name="1-(5-Phosphoribosyl)-ATP" fbc:charge="0" />
      <species boundaryCondition="false" compartment="c" constant="false" hasOnlySubstanceUnits="false" id="M_pre3a_c" name="Precorrin 3 A" fbc:charge="0" />
      <species boundaryCondition="false" compartment="c" constant="false" hasOnlySubstanceUnits="false" id="M_pre3b_c" name="Precorrin 3B" fbc:charge="0" />
      <species boundaryCondition="false" compartment="c" constant="false" hasOnlySubstanceUnits="false" id="M_pre4_c" name="Precorrin 4" fbc:charge="0" />
      <species boundaryCondition="false" compartment="c" constant="false" hasOnlySubstanceUnits="false" id="M_pre5_c" name="Precorrin 5" fbc:charge="0" />
      <species boundaryCondition="false" compartment="c" constant="false" hasOnlySubstanceUnits="false" id="M_pre6a_c" name="Precorrin 6A" fbc:charge="0" />
      <species boundaryCondition="false" compartment="c" constant="false" hasOnlySubstanceUnits="false" id="M_pre6b_c" name="Precorrin 6B" fbc:charge="0" />
      <species boundaryCondition="false" compartment="c" constant="false" hasOnlySubstanceUnits="false" id="M_pre8_c" name="Precorrin 8" fbc:charge="0" />
      <species boundaryCondition="false" compartment="c" constant="false" hasOnlySubstanceUnits="false" id="M_prfp_c" name="1-(5-Phosphoribosyl)-5-[(5-phosphoribosylamino)methylideneamino]imidazole-4-carboxamide" fbc:charge="0" />
      <species boundaryCondition="false" compartment="c" constant="false" hasOnlySubstanceUnits="false" id="M_prlp_c" name="5-[(5-phospho-1-deoxyribulos-1-ylamino)methylideneamino]-1-(5-phosphoribosyl)imidazole-4-carboxamide" fbc:charge="0" />
      <species boundaryCondition="false" compartment="c" constant="false" hasOnlySubstanceUnits="false" id="M_pro__L_c" name="L-Proline" fbc:charge="0" fbc:chemicalFormula="C5H9NO2" />
      <species boundaryCondition="false" compartment="c" constant="false" hasOnlySubstanceUnits="false" id="M_prolb_c" name="proline betaine" fbc:charge="0" />
      <species boundaryCondition="false" compartment="c" constant="false" hasOnlySubstanceUnits="false" id="M_protrna_c" name="L-Prolyl-tRNA(Pro)" fbc:charge="0" />
      <species boundaryCondition="false" compartment="c" constant="false" hasOnlySubstanceUnits="false" id="M_prpp_c" name="5-Phospho-alpha-D-ribose 1-diphosphate" fbc:charge="0" />
      <species boundaryCondition="false" compartment="c" constant="false" hasOnlySubstanceUnits="false" id="M_ps_PA_c" name="phosphatidylserine" fbc:charge="0" />
      <species boundaryCondition="false" compartment="c" constant="false" hasOnlySubstanceUnits="false" id="M_psd5p_c" name="Pseudouridine 5'-phosphate" fbc:charge="0" />
      <species boundaryCondition="false" compartment="c" constant="false" hasOnlySubstanceUnits="false" id="M_pser__L_c" name="O-Phospho-L-serine" fbc:charge="0" />
      <species boundaryCondition="false" compartment="c" constant="false" hasOnlySubstanceUnits="false" id="M_ptrc_c" name="Putrescine" fbc:charge="0" />
      <species boundaryCondition="false" compartment="c" constant="false" hasOnlySubstanceUnits="false" id="M_pyam5p_c" name="Pyridoxamine 5'-phosphate" fbc:charge="0" fbc:chemicalFormula="C8H11N2O5P" />
      <species boundaryCondition="false" compartment="c" constant="false" hasOnlySubstanceUnits="false" id="M_pydam_c" name="Pyridoxamine" fbc:charge="0" fbc:chemicalFormula="C8H12N2O2" />
      <species boundaryCondition="false" compartment="c" constant="false" hasOnlySubstanceUnits="false" id="M_pydx_c" name="Pyridoxal" fbc:charge="0" />
      <species boundaryCondition="false" compartment="c" constant="false" hasOnlySubstanceUnits="false" id="M_pydx5p_c" name="Pyridoxal 5'-phosphate" fbc:charge="0" fbc:chemicalFormula="C8H7NO6P" />
      <species boundaryCondition="false" compartment="c" constant="false" hasOnlySubstanceUnits="false" id="M_pydxn_c" name="Pyridoxine" fbc:charge="0" />
      <species boundaryCondition="false" compartment="c" constant="false" hasOnlySubstanceUnits="false" id="M_pyo_c" name="pyocyanin" fbc:charge="0" />
      <species boundaryCondition="false" compartment="c" constant="false" hasOnlySubstanceUnits="false" id="M_pyr_c" name="Pyruvate" fbc:charge="0" fbc:chemicalFormula="C3H3O3" />
      <species boundaryCondition="false" compartment="c" constant="false" hasOnlySubstanceUnits="false" id="M_quln_c" name="Quinolinate" fbc:charge="0" />
      <species boundaryCondition="false" compartment="c" constant="false" hasOnlySubstanceUnits="false" id="M_r5p_c" name="alpha-D-Ribose 5-phosphate" fbc:charge="0" fbc:chemicalFormula="C5H9O8P" />
      <species boundaryCondition="false" compartment="c" constant="false" hasOnlySubstanceUnits="false" id="M_rha1glcnacppund_c" name="Rha-(alpha1,3)-N-acetylglucosamine pyrophosphorylundecaprenol" fbc:charge="0" />
      <species boundaryCondition="false" compartment="c" constant="false" hasOnlySubstanceUnits="false" id="M_rha3glcnacppund_c" name="Rha-(a1,3)-Rha-(a1,3)-Rha-(a1,3)-N-acetylglucosamine pyrophosphorylundecaprenol" fbc:charge="0" />
      <species boundaryCondition="false" compartment="c" constant="false" hasOnlySubstanceUnits="false" id="M_rha4glcnacppund_c" name="Rha-(a1,2)-Rha-(a1,3)-Rha-(a1,3)-Rha-(a1,3)-N-acetylglucosamine pyrophosphorylundecaprenol" fbc:charge="0" />
      <species boundaryCondition="false" compartment="c" constant="false" hasOnlySubstanceUnits="false" id="M_rib__D_c" name="D-Ribose" fbc:charge="0" />
      <species boundaryCondition="false" compartment="c" constant="false" hasOnlySubstanceUnits="false" id="M_ribflv_c" name="Riboflavin" fbc:charge="0" />
      <species boundaryCondition="false" compartment="c" constant="false" hasOnlySubstanceUnits="false" id="M_ru5p__D_c" name="D-Ribulose 5-phosphate" fbc:charge="0" />
      <species boundaryCondition="false" compartment="c" constant="false" hasOnlySubstanceUnits="false" id="M_s_c" name="Sulfur" fbc:charge="0" fbc:chemicalFormula="S" />
      <species boundaryCondition="false" compartment="c" constant="false" hasOnlySubstanceUnits="false" id="M_s7p_c" name="Sedoheptulose 7-phosphate" fbc:charge="0" fbc:chemicalFormula="C7H13O10P" />
      <species boundaryCondition="false" compartment="c" constant="false" hasOnlySubstanceUnits="false" id="M_sarcs_c" name="Sarcosine" fbc:charge="0" fbc:chemicalFormula="C3H7NO2" />
      <species boundaryCondition="false" compartment="c" constant="false" hasOnlySubstanceUnits="false" id="M_sbzcoa_c" name="O-Succinylbenzoyl-CoA" fbc:charge="0" />
      <species boundaryCondition="false" compartment="c" constant="false" hasOnlySubstanceUnits="false" id="M_seln_c" name="Selenide" fbc:charge="0" fbc:chemicalFormula="HSe" />
      <species boundaryCondition="false" compartment="c" constant="false" hasOnlySubstanceUnits="false" id="M_selnp_c" name="Selenophosphate" fbc:charge="0" />
      <species boundaryCondition="false" compartment="c" constant="false" hasOnlySubstanceUnits="false" id="M_ser__D_c" name="D-Serine" fbc:charge="0" fbc:chemicalFormula="C3H7NO3" />
      <species boundaryCondition="false" compartment="c" constant="false" hasOnlySubstanceUnits="false" id="M_ser__L_c" name="L-Serine" fbc:charge="0" fbc:chemicalFormula="C3H7NO3" />
      <species boundaryCondition="false" compartment="c" constant="false" hasOnlySubstanceUnits="false" id="M_seramp_c" name="L-seryl-AMP" fbc:charge="0" />
      <species boundaryCondition="false" compartment="c" constant="false" hasOnlySubstanceUnits="false" id="M_sertrna_c" name="L-Seryl-tRNA(Ser)" fbc:charge="0" />
      <species boundaryCondition="false" compartment="c" constant="false" hasOnlySubstanceUnits="false" id="M_shcl_c" name="dihydrosirohydrochlorin" fbc:charge="0" fbc:chemicalFormula="C42H41N4O16" />
      <species boundaryCondition="false" compartment="c" constant="false" hasOnlySubstanceUnits="false" id="M_sheme_c" name="Siroheme" fbc:charge="0" />
      <species boundaryCondition="false" compartment="c" constant="false" hasOnlySubstanceUnits="false" id="M_skm_c" name="Shikimate" fbc:charge="0" />
      <species boundaryCondition="false" compartment="c" constant="false" hasOnlySubstanceUnits="false" id="M_skm5p_c" name="Shikimate 5-phosphate" fbc:charge="0" />
      <species boundaryCondition="false" compartment="c" constant="false" hasOnlySubstanceUnits="false" id="M_sl26da_c" name="N-Succinyl-LL-2,6-diaminoheptanedioate" fbc:charge="0" />
      <species boundaryCondition="false" compartment="c" constant="false" hasOnlySubstanceUnits="false" id="M_sl2a6o_c" name="N-Succinyl-2-L-amino-6-oxoheptanedioate" fbc:charge="0" />
      <species boundaryCondition="false" compartment="c" constant="false" hasOnlySubstanceUnits="false" id="M_so3_c" name="Sulfite" fbc:charge="0" fbc:chemicalFormula="O3S" />
      <species boundaryCondition="false" compartment="c" constant="false" hasOnlySubstanceUnits="false" id="M_so4_c" name="Sulfate" fbc:charge="0" fbc:chemicalFormula="O4S" />
      <species boundaryCondition="false" compartment="c" constant="false" hasOnlySubstanceUnits="false" id="M_spmd_c" name="Spermidine" fbc:charge="0" />
      <species boundaryCondition="false" compartment="c" constant="false" hasOnlySubstanceUnits="false" id="M_srch_c" name="sirohydrochlorin" fbc:charge="0" />
      <species boundaryCondition="false" compartment="c" constant="false" hasOnlySubstanceUnits="false" id="M_sucbz_c" name="o-Succinylbenzoate" fbc:charge="0" />
      <species boundaryCondition="false" compartment="c" constant="false" hasOnlySubstanceUnits="false" id="M_succ_c" name="Succinate" fbc:charge="0" fbc:chemicalFormula="C4H4O4" />
      <species boundaryCondition="false" compartment="c" constant="false" hasOnlySubstanceUnits="false" id="M_succoa_c" name="Succinyl-CoA" fbc:charge="0" fbc:chemicalFormula="C25H35N7O19P3S" />
      <species boundaryCondition="false" compartment="c" constant="false" hasOnlySubstanceUnits="false" id="M_sucglu_c" name="N2-Succinyl-L-glutamate" fbc:charge="0" />
      <species boundaryCondition="false" compartment="c" constant="false" hasOnlySubstanceUnits="false" id="M_suchms_c" name="O-Succinyl-L-homoserine" fbc:charge="0" />
      <species boundaryCondition="false" compartment="c" constant="false" hasOnlySubstanceUnits="false" id="M_sucsal_c" name="Succinic semialdehyde" fbc:charge="0" fbc:chemicalFormula="C4H5O3" />
      <species boundaryCondition="false" compartment="c" constant="false" hasOnlySubstanceUnits="false" id="M_t2ecoa_c" name="trans-2-enoyl-CoA" fbc:charge="0" />
      <species boundaryCondition="false" compartment="c" constant="false" hasOnlySubstanceUnits="false" id="M_tag6p__D_c" name="D-Tagatose 6-phosphate" fbc:charge="0" />
      <species boundaryCondition="false" compartment="c" constant="false" hasOnlySubstanceUnits="false" id="M_tagdp__D_c" name="D-Tagatose 1,6-biphosphate" fbc:charge="0" />
      <species boundaryCondition="false" compartment="c" constant="false" hasOnlySubstanceUnits="false" id="M_taur_c" name="Taurine" fbc:charge="0" fbc:chemicalFormula="C2H6NO3S" />
      <species boundaryCondition="false" compartment="c" constant="false" hasOnlySubstanceUnits="false" id="M_tcynt_c" name="Thiocyanate" fbc:charge="0" fbc:chemicalFormula="CNS" />
      <species boundaryCondition="false" compartment="c" constant="false" hasOnlySubstanceUnits="false" id="M_tda10CoA_c" name="Trans-2,3-didehydroacyl-CoA (C10)" fbc:charge="0" />
      <species boundaryCondition="false" compartment="c" constant="false" hasOnlySubstanceUnits="false" id="M_tda8CoA_c" name="Trans-2,3-didehydroacyl-CoA (C8)" fbc:charge="0" />
      <species boundaryCondition="false" compartment="c" constant="false" hasOnlySubstanceUnits="false" id="M_tdcoa_c" name="Tetradecanoyl-CoA (n-C14:0CoA)" fbc:charge="0" />
      <species boundaryCondition="false" compartment="c" constant="false" hasOnlySubstanceUnits="false" id="M_tdeACP_c" name="Tetradecenoyl-ACP (n-C14:1ACP)" fbc:charge="0" />
      <species boundaryCondition="false" compartment="c" constant="false" hasOnlySubstanceUnits="false" id="M_thbpt_c" name="Tetrahydrobiopterin" fbc:charge="0" />
      <species boundaryCondition="false" compartment="c" constant="false" hasOnlySubstanceUnits="false" id="M_thdp_c" name="2,3,4,5-Tetrahydrodipicolinate" fbc:charge="0" />
      <species boundaryCondition="false" compartment="c" constant="false" hasOnlySubstanceUnits="false" id="M_thf_c" name="5,6,7,8-Tetrahydrofolate" fbc:charge="0" />
      <species boundaryCondition="false" compartment="c" constant="false" hasOnlySubstanceUnits="false" id="M_thfglu_c" name="Tetrahydrofolyl-[Glu](2)" fbc:charge="0" />
      <species boundaryCondition="false" compartment="c" constant="false" hasOnlySubstanceUnits="false" id="M_thglu_c" name="Tetrahydropteroyltri-L-glutamate" fbc:charge="0" />
      <species boundaryCondition="false" compartment="c" constant="false" hasOnlySubstanceUnits="false" id="M_thm_c" name="Thiamin" fbc:charge="0" />
      <species boundaryCondition="false" compartment="c" constant="false" hasOnlySubstanceUnits="false" id="M_thmmp_c" name="Thiamin monophosphate" fbc:charge="0" fbc:chemicalFormula="C12H16N4O4PS" />
      <species boundaryCondition="false" compartment="c" constant="false" hasOnlySubstanceUnits="false" id="M_thmpp_c" name="Thiamine diphosphate" fbc:charge="0" fbc:chemicalFormula="C12H16N4O7P2S" />
      <species boundaryCondition="false" compartment="c" constant="false" hasOnlySubstanceUnits="false" id="M_thr__L_c" name="L-Threonine" fbc:charge="0" fbc:chemicalFormula="C4H9NO3" />
      <species boundaryCondition="false" compartment="c" constant="false" hasOnlySubstanceUnits="false" id="M_thrtrna_c" name="L-Threonyl-tRNA(Thr)" fbc:charge="0" />
      <species boundaryCondition="false" compartment="c" constant="false" hasOnlySubstanceUnits="false" id="M_thymd_c" name="Thymidine" fbc:charge="0" fbc:chemicalFormula="C10H14N2O5" />
      <species boundaryCondition="false" compartment="c" constant="false" hasOnlySubstanceUnits="false" id="M_trdox_c" name="Oxidized thioredoxin" fbc:charge="0" />
      <species boundaryCondition="false" compartment="c" constant="false" hasOnlySubstanceUnits="false" id="M_trdrd_c" name="Reduced thioredoxin" fbc:charge="0" />
      <species boundaryCondition="false" compartment="c" constant="false" hasOnlySubstanceUnits="false" id="M_tre_c" name="Trehalose" fbc:charge="0" />
      <species boundaryCondition="false" compartment="c" constant="false" hasOnlySubstanceUnits="false" id="M_tre6p_c" name="alpha,alpha'-Trehalose 6-phosphate" fbc:charge="0" />
      <species boundaryCondition="false" compartment="c" constant="false" hasOnlySubstanceUnits="false" id="M_trnaala_c" name="tRNA(Ala)" fbc:charge="0" />
      <species boundaryCondition="false" compartment="c" constant="false" hasOnlySubstanceUnits="false" id="M_trnaarg_c" name="tRNA(Arg)" fbc:charge="0" />
      <species boundaryCondition="false" compartment="c" constant="false" hasOnlySubstanceUnits="false" id="M_trnaasp_c" name="tRNA(Asp)" fbc:charge="0" />
      <species boundaryCondition="false" compartment="c" constant="false" hasOnlySubstanceUnits="false" id="M_trnacys_c" name="tRNA(Cys)" fbc:charge="0" />
      <species boundaryCondition="false" compartment="c" constant="false" hasOnlySubstanceUnits="false" id="M_trnaglu_c" name="tRNA (Glu)" fbc:charge="0" />
      <species boundaryCondition="false" compartment="c" constant="false" hasOnlySubstanceUnits="false" id="M_trnagly_c" name="tRNA(Gly)" fbc:charge="0" />
      <species boundaryCondition="false" compartment="c" constant="false" hasOnlySubstanceUnits="false" id="M_trnahis_c" name="tRNA(His)" fbc:charge="0" />
      <species boundaryCondition="false" compartment="c" constant="false" hasOnlySubstanceUnits="false" id="M_trnaile_c" name="tRNA(Ile)" fbc:charge="0" />
      <species boundaryCondition="false" compartment="c" constant="false" hasOnlySubstanceUnits="false" id="M_trnaleu_c" name="tRNA(Leu)" fbc:charge="0" />
      <species boundaryCondition="false" compartment="c" constant="false" hasOnlySubstanceUnits="false" id="M_trnalys_c" name="tRNA(Lys)" fbc:charge="0" />
      <species boundaryCondition="false" compartment="c" constant="false" hasOnlySubstanceUnits="false" id="M_trnamet_c" name="tRNA(Met)" fbc:charge="0" />
      <species boundaryCondition="false" compartment="c" constant="false" hasOnlySubstanceUnits="false" id="M_trnaphe_c" name="tRNA(Phe)" fbc:charge="0" />
      <species boundaryCondition="false" compartment="c" constant="false" hasOnlySubstanceUnits="false" id="M_trnapro_c" name="tRNA(Pro)" fbc:charge="0" />
      <species boundaryCondition="false" compartment="c" constant="false" hasOnlySubstanceUnits="false" id="M_trnaser_c" name="tRNA(Ser)" fbc:charge="0" />
      <species boundaryCondition="false" compartment="c" constant="false" hasOnlySubstanceUnits="false" id="M_trnathr_c" name="tRNA(Thr)" fbc:charge="0" />
      <species boundaryCondition="false" compartment="c" constant="false" hasOnlySubstanceUnits="false" id="M_trnatrp_c" name="tRNA(Trp)" fbc:charge="0" />
      <species boundaryCondition="false" compartment="c" constant="false" hasOnlySubstanceUnits="false" id="M_trnatyr_c" name="tRNA(Tyr)" fbc:charge="0" />
      <species boundaryCondition="false" compartment="c" constant="false" hasOnlySubstanceUnits="false" id="M_trnaval_c" name="tRNA(Val)" fbc:charge="0" />
      <species boundaryCondition="false" compartment="c" constant="false" hasOnlySubstanceUnits="false" id="M_trp__L_c" name="L-Tryptophan" fbc:charge="0" fbc:chemicalFormula="C11H12N2O2" />
      <species boundaryCondition="false" compartment="c" constant="false" hasOnlySubstanceUnits="false" id="M_trptrna_c" name="L-Tryptophanyl-tRNA(Trp)" fbc:charge="0" />
      <species boundaryCondition="false" compartment="c" constant="false" hasOnlySubstanceUnits="false" id="M_tsul_c" name="Thiosulfate" fbc:charge="0" />
      <species boundaryCondition="false" compartment="c" constant="false" hasOnlySubstanceUnits="false" id="M_ttda10CoA_c" name="trans,trans-2,3,4,5-tetradehydroacyl-CoA (C10)" fbc:charge="0" />
      <species boundaryCondition="false" compartment="c" constant="false" hasOnlySubstanceUnits="false" id="M_ttda8CoA_c" name="trans,trans-2,3,4,5-tetradehydroacyl-CoA (C8)" fbc:charge="0" />
      <species boundaryCondition="false" compartment="c" constant="false" hasOnlySubstanceUnits="false" id="M_ttdca_c" name="tetradecanoate (C14:0)" fbc:charge="0" />
      <species boundaryCondition="false" compartment="c" constant="false" hasOnlySubstanceUnits="false" id="M_tyr__L_c" name="L-Tyrosine" fbc:charge="0" fbc:chemicalFormula="C9H11NO3" />
      <species boundaryCondition="false" compartment="c" constant="false" hasOnlySubstanceUnits="false" id="M_tyrtrna_c" name="L-Tyrosyl-tRNA(Tyr)" fbc:charge="0" />
      <species boundaryCondition="false" compartment="c" constant="false" hasOnlySubstanceUnits="false" id="M_uaagmda_c" name="Undecaprenyl-diphospho-N-acetylmuramoyl-(N-acetylglucosamine)-L-alanyl-D-glutamyl-meso-2,6-diaminopimeloyl-D-alanyl-D-alanine" fbc:charge="0" />
      <species boundaryCondition="false" compartment="c" constant="false" hasOnlySubstanceUnits="false" id="M_uaccg_c" name="UDP-N-acetyl-3-O-(1-carboxyvinyl)-D-glucosamine" fbc:charge="0" />
      <species boundaryCondition="false" compartment="c" constant="false" hasOnlySubstanceUnits="false" id="M_uacfuc_c" name="UDP-N-acetyl fucosamine" fbc:charge="0" />
      <species boundaryCondition="false" compartment="c" constant="false" hasOnlySubstanceUnits="false" id="M_uacgala_c" name="UDP-N-acetyl-D-galactosamine" fbc:charge="0" />
      <species boundaryCondition="false" compartment="c" constant="false" hasOnlySubstanceUnits="false" id="M_uacgam_c" name="UDP-N-acetyl-D-glucosamine" fbc:charge="0" />
      <species boundaryCondition="false" compartment="c" constant="false" hasOnlySubstanceUnits="false" id="M_uacmam_c" name="UDP-N-acetyl-D-mannosamine" fbc:charge="0" />
      <species boundaryCondition="false" compartment="c" constant="false" hasOnlySubstanceUnits="false" id="M_uacman_LSQBKT_2NAc_ASTER__RSQBKT_A_c" name="UDP-N-acetyl-D-mannosamine (2NAc(CH3C=NH)) acid" fbc:charge="0" />
      <species boundaryCondition="false" compartment="c" constant="false" hasOnlySubstanceUnits="false" id="M_uacman_LSQBKT_2NAc3N_RSQBKT_A_c" name="UDP-N-acetyl-D-mannosamine (2NAc3N) acid" fbc:charge="0" />
      <species boundaryCondition="false" compartment="c" constant="false" hasOnlySubstanceUnits="false" id="M_uacman_LSQBKT_2NAc3NAc_RSQBKT_A_c" name="UDP-N-acetyl-D-manosamine (2NAc3NAc) acid" fbc:charge="0" />
      <species boundaryCondition="false" compartment="c" constant="false" hasOnlySubstanceUnits="false" id="M_uacman3N_c" name="UDP-N-acetyl-D-mannosamine-3-N" fbc:charge="0" />
      <species boundaryCondition="false" compartment="c" constant="false" hasOnlySubstanceUnits="false" id="M_uagmda_c" name="Undecaprenyl-diphospho-N-acetylmuramoyl-L-alanyl-D-glutamyl-meso-2,6-diaminopimeloyl-D-alanyl-D-alanine" fbc:charge="0" />
      <species boundaryCondition="false" compartment="c" constant="false" hasOnlySubstanceUnits="false" id="M_uama_c" name="UDP-N-acetylmuramoyl-L-alanine" fbc:charge="0" />
      <species boundaryCondition="false" compartment="c" constant="false" hasOnlySubstanceUnits="false" id="M_uamag_c" name="UDP-N-acetylmuramoyl-L-alanyl-D-glutamate" fbc:charge="0" />
      <species boundaryCondition="false" compartment="c" constant="false" hasOnlySubstanceUnits="false" id="M_uamr_c" name="UDP-N-acetylmuramate" fbc:charge="0" />
      <species boundaryCondition="false" compartment="c" constant="false" hasOnlySubstanceUnits="false" id="M_ubq8_c" name="Ubiquinone-8" fbc:charge="0" />
      <species boundaryCondition="false" compartment="c" constant="false" hasOnlySubstanceUnits="false" id="M_ubq8h_c" name="semiquinone-8" fbc:charge="0" />
      <species boundaryCondition="false" compartment="c" constant="false" hasOnlySubstanceUnits="false" id="M_ubq8h2_c" name="Ubiquinol-8" fbc:charge="0" />
      <species boundaryCondition="false" compartment="c" constant="false" hasOnlySubstanceUnits="false" id="M_ubq9_c" name="ubiquinone-9" fbc:charge="0" />
      <species boundaryCondition="false" compartment="c" constant="false" hasOnlySubstanceUnits="false" id="M_udcp_c" name="Undecaprenol" fbc:charge="0" />
      <species boundaryCondition="false" compartment="c" constant="false" hasOnlySubstanceUnits="false" id="M_udcpdp_c" name="Undecaprenyl diphosphate" fbc:charge="0" />
      <species boundaryCondition="false" compartment="c" constant="false" hasOnlySubstanceUnits="false" id="M_udcpp_c" name="Undecaprenyl phosphate" fbc:charge="0" />
      <species boundaryCondition="false" compartment="c" constant="false" hasOnlySubstanceUnits="false" id="M_udcppf_c" name="Fuc2NAc-PP-Undecaprenyl" fbc:charge="0" />
      <species boundaryCondition="false" compartment="c" constant="false" hasOnlySubstanceUnits="false" id="M_udcppfm_c" name="Man(2NAc3NAc)A-(beta1,3)-Fuc2NAc-PP-Undecaprenyl" fbc:charge="0" />
      <species boundaryCondition="false" compartment="c" constant="false" hasOnlySubstanceUnits="false" id="M_udcppfmm_c" name="Man(2NAc3N)(3,-CH3C=NH)A-(beta1,4)-Man(2NAc3NAc)A-(beta1,3)-Fuc2NAc-PP-Undecaprenyl" fbc:charge="0" />
      <species boundaryCondition="false" compartment="c" constant="false" hasOnlySubstanceUnits="false" id="M_udp_c" name="UDP" fbc:charge="0" fbc:chemicalFormula="C9H11N2O12P2" />
      <species boundaryCondition="false" compartment="c" constant="false" hasOnlySubstanceUnits="false" id="M_udpg_c" name="UDPglucose" fbc:charge="0" />
      <species boundaryCondition="false" compartment="c" constant="false" hasOnlySubstanceUnits="false" id="M_udpgal_c" name="UDPgalactose" fbc:charge="0" />
      <species boundaryCondition="false" compartment="c" constant="false" hasOnlySubstanceUnits="false" id="M_udpglcur_c" name="UDP-D-glucuronate" fbc:charge="0" />
      <species boundaryCondition="false" compartment="c" constant="false" hasOnlySubstanceUnits="false" id="M_ugmd_c" name="UDP-N-acetylmuramoyl-L-alanyl-D-gamma-glutamyl-meso-2,6-diaminopimelate" fbc:charge="0" />
      <species boundaryCondition="false" compartment="c" constant="false" hasOnlySubstanceUnits="false" id="M_ugmda_c" name="UDP-N-acetylmuramoyl-L-alanyl-D-glutamyl-meso-2,6-diaminopimeloyl-D-alanyl-D-alanine" fbc:charge="0" fbc:chemicalFormula="6-diaminopimeloyl-D-alanyl-D-alanine" />
      <species boundaryCondition="false" compartment="c" constant="false" hasOnlySubstanceUnits="false" id="M_ump_c" name="UMP" fbc:charge="0" fbc:chemicalFormula="C9H11N2O9P" />
      <species boundaryCondition="false" compartment="c" constant="false" hasOnlySubstanceUnits="false" id="M_uppg3_c" name="Uroporphyrinogen III" fbc:charge="0" />
      <species boundaryCondition="false" compartment="c" constant="false" hasOnlySubstanceUnits="false" id="M_ura_c" name="Uracil" fbc:charge="0" />
      <species boundaryCondition="false" compartment="c" constant="false" hasOnlySubstanceUnits="false" id="M_urate_c" name="Urate" fbc:charge="0" />
      <species boundaryCondition="false" compartment="c" constant="false" hasOnlySubstanceUnits="false" id="M_urcan_c" name="Urocanate" fbc:charge="0" fbc:chemicalFormula="C6H5N2O2" />
      <species boundaryCondition="false" compartment="c" constant="false" hasOnlySubstanceUnits="false" id="M_urdglyc_c" name="(-)-Ureidoglycolate" fbc:charge="0" />
      <species boundaryCondition="false" compartment="c" constant="false" hasOnlySubstanceUnits="false" id="M_urea_c" name="Urea" fbc:charge="0" />
      <species boundaryCondition="false" compartment="c" constant="false" hasOnlySubstanceUnits="false" id="M_uri_c" name="Uridine" fbc:charge="0" />
      <species boundaryCondition="false" compartment="c" constant="false" hasOnlySubstanceUnits="false" id="M_utp_c" name="UTP" fbc:charge="0" fbc:chemicalFormula="C9H11N2O15P3" />
      <species boundaryCondition="false" compartment="c" constant="false" hasOnlySubstanceUnits="false" id="M_val__L_c" name="L-Valine" fbc:charge="0" fbc:chemicalFormula="C5H11NO2" />
      <species boundaryCondition="false" compartment="c" constant="false" hasOnlySubstanceUnits="false" id="M_valtrna_c" name="L-Valyl-tRNA(Val)" fbc:charge="0" />
      <species boundaryCondition="false" compartment="c" constant="false" hasOnlySubstanceUnits="false" id="M_xan_c" name="Xanthine" fbc:charge="0" fbc:chemicalFormula="C5H4N4O2" />
      <species boundaryCondition="false" compartment="c" constant="false" hasOnlySubstanceUnits="false" id="M_xmp_c" name="Xanthosine 5'-phosphate" fbc:charge="0" fbc:chemicalFormula="C10H11N4O9P" />
      <species boundaryCondition="false" compartment="c" constant="false" hasOnlySubstanceUnits="false" id="M_xtsn_c" name="Xanthosine" fbc:charge="0" />
      <species boundaryCondition="false" compartment="c" constant="false" hasOnlySubstanceUnits="false" id="M_xu5p__D_c" name="D-Xylulose 5-phosphate" fbc:charge="0" />
      <species boundaryCondition="false" compartment="c" constant="false" hasOnlySubstanceUnits="false" id="M_xyl__D_c" name="D-Xylose" fbc:charge="0" />
      <species boundaryCondition="false" compartment="c" constant="false" hasOnlySubstanceUnits="false" id="M_xylu__D_c" name="D-Xylulose" fbc:charge="0" />
      <species boundaryCondition="false" compartment="c" constant="false" hasOnlySubstanceUnits="false" id="M_zn2_c" name="Zinc" fbc:charge="0" fbc:chemicalFormula="Zn" />
      <species boundaryCondition="false" compartment="e" constant="false" hasOnlySubstanceUnits="false" id="M_2dhglcn_e" name="2-Dehydro-D-gluconate" fbc:charge="0" />
      <species boundaryCondition="false" compartment="e" constant="false" hasOnlySubstanceUnits="false" id="M_4abut_e" name="4-Aminobutanoate" fbc:charge="0" fbc:chemicalFormula="C4H9NO2" />
      <species boundaryCondition="false" compartment="e" constant="false" hasOnlySubstanceUnits="false" id="M_4hbz_e" name="4-Hydroxybenzoate" fbc:charge="0" fbc:chemicalFormula="C7H5O3" />
      <species boundaryCondition="false" compartment="e" constant="false" hasOnlySubstanceUnits="false" id="M_5mta_e" name="5-Methylthioadenosine" fbc:charge="0" fbc:chemicalFormula="C11H15N5O3S" />
      <species boundaryCondition="false" compartment="e" constant="false" hasOnlySubstanceUnits="false" id="M_PA_LPS_A_e" name="Pseudomonas aeruginosa A-band lipopolysaccharide" fbc:charge="0" />
      <species boundaryCondition="false" compartment="e" constant="false" hasOnlySubstanceUnits="false" id="M_abtn_e" name="Aerobactin" fbc:charge="0" />
      <species boundaryCondition="false" compartment="e" constant="false" hasOnlySubstanceUnits="false" id="M_ac_e" name="Acetate" fbc:charge="0" fbc:chemicalFormula="C2H3O2" />
      <species boundaryCondition="false" compartment="e" constant="false" hasOnlySubstanceUnits="false" id="M_acald_e" name="Acetaldehyde" fbc:charge="0" fbc:chemicalFormula="C2H4O" />
      <species boundaryCondition="false" compartment="e" constant="false" hasOnlySubstanceUnits="false" id="M_ade_e" name="Adenine" fbc:charge="0" fbc:chemicalFormula="C5H5N5" />
      <species boundaryCondition="false" compartment="e" constant="false" hasOnlySubstanceUnits="false" id="M_agm_e" name="Agmatine" fbc:charge="0" fbc:chemicalFormula="C5H16N4" />
      <species boundaryCondition="false" compartment="e" constant="false" hasOnlySubstanceUnits="false" id="M_akg_e" name="2-Oxoglutarate" fbc:charge="0" fbc:chemicalFormula="C5H4O5" />
      <species boundaryCondition="false" compartment="e" constant="false" hasOnlySubstanceUnits="false" id="M_ala__B_e" name="beta-Alanine" fbc:charge="0" fbc:chemicalFormula="C3H7NO2" />
      <species boundaryCondition="false" compartment="e" constant="false" hasOnlySubstanceUnits="false" id="M_ala__D_e" name="D-Alanine" fbc:charge="0" fbc:chemicalFormula="C3H7NO2" />
      <species boundaryCondition="false" compartment="e" constant="false" hasOnlySubstanceUnits="false" id="M_ala__L_e" name="L-Alanine" fbc:charge="0" fbc:chemicalFormula="C3H7NO2" />
      <species boundaryCondition="false" compartment="e" constant="false" hasOnlySubstanceUnits="false" id="M_algna_e" name="Acetylated Alginate" fbc:charge="0" />
      <species boundaryCondition="false" compartment="e" constant="false" hasOnlySubstanceUnits="false" id="M_alltn_e" name="Allantoin" fbc:charge="0" />
      <species boundaryCondition="false" compartment="e" constant="false" hasOnlySubstanceUnits="false" id="M_arg__L_e" name="L-Arginine" fbc:charge="0" fbc:chemicalFormula="C6H15N4O2" />
      <species boundaryCondition="false" compartment="e" constant="false" hasOnlySubstanceUnits="false" id="M_ascb_e" name="L-Ascorbate" fbc:charge="0" fbc:chemicalFormula="C6H7O6" />
      <species boundaryCondition="false" compartment="e" constant="false" hasOnlySubstanceUnits="false" id="M_asn__L_e" name="L-Asparagine" fbc:charge="0" fbc:chemicalFormula="C4H8N2O3" />
      <species boundaryCondition="false" compartment="e" constant="false" hasOnlySubstanceUnits="false" id="M_asp__L_e" name="L-Aspartate" fbc:charge="0" fbc:chemicalFormula="C4H6NO4" />
      <species boundaryCondition="false" compartment="e" constant="false" hasOnlySubstanceUnits="false" id="M_btd__RR_e" name="(R,R)-2,3-Butanediol" fbc:charge="0" />
      <species boundaryCondition="false" compartment="e" constant="false" hasOnlySubstanceUnits="false" id="M_buts_e" name="butanesulfonate" fbc:charge="0" />
      <species boundaryCondition="false" compartment="e" constant="false" hasOnlySubstanceUnits="false" id="M_cd2_e" name="Cadmium" fbc:charge="0" />
      <species boundaryCondition="false" compartment="e" constant="false" hasOnlySubstanceUnits="false" id="M_cellb_e" name="cellobiose" fbc:charge="0" />
      <species boundaryCondition="false" compartment="e" constant="false" hasOnlySubstanceUnits="false" id="M_chol_e" name="Choline" fbc:charge="0" />
      <species boundaryCondition="false" compartment="e" constant="false" hasOnlySubstanceUnits="false" id="M_cit_e" name="Citrate" fbc:charge="0" />
      <species boundaryCondition="false" compartment="e" constant="false" hasOnlySubstanceUnits="false" id="M_co2_e" name="CO2" fbc:charge="0" fbc:chemicalFormula="CO2" />
      <species boundaryCondition="false" compartment="e" constant="false" hasOnlySubstanceUnits="false" id="M_cobalt2_e" name="Co2+" fbc:charge="0" fbc:chemicalFormula="Co" />
      <species boundaryCondition="false" compartment="e" constant="false" hasOnlySubstanceUnits="false" id="M_crn_e" name="L-Carnitine" fbc:charge="0" />
      <species boundaryCondition="false" compartment="e" constant="false" hasOnlySubstanceUnits="false" id="M_csn_e" name="Cytosine" fbc:charge="0" />
      <species boundaryCondition="false" compartment="e" constant="false" hasOnlySubstanceUnits="false" id="M_cu2_e" name="Cu2+" fbc:charge="0" />
      <species boundaryCondition="false" compartment="e" constant="false" hasOnlySubstanceUnits="false" id="M_cys__L_e" name="L-Cysteine" fbc:charge="0" fbc:chemicalFormula="C3H7NO2S" />
      <species boundaryCondition="false" compartment="e" constant="false" hasOnlySubstanceUnits="false" id="M_cyst__L_e" name="L-Cystine" fbc:charge="0" fbc:chemicalFormula="C6H12N2O4S2" />
      <species boundaryCondition="false" compartment="e" constant="false" hasOnlySubstanceUnits="false" id="M_dad__5_e" name="5'-Deoxyadenosine" fbc:charge="0" />
      <species boundaryCondition="false" compartment="e" constant="false" hasOnlySubstanceUnits="false" id="M_eths_e" name="ethanesulfonate" fbc:charge="0" />
      <species boundaryCondition="false" compartment="e" constant="false" hasOnlySubstanceUnits="false" id="M_etoh_e" name="Ethanol" fbc:charge="0" />
      <species boundaryCondition="false" compartment="e" constant="false" hasOnlySubstanceUnits="false" id="M_fe2_e" name="Fe2+" fbc:charge="0" fbc:chemicalFormula="Fe" />
      <species boundaryCondition="false" compartment="e" constant="false" hasOnlySubstanceUnits="false" id="M_fe3_e" name="Fe3+" fbc:charge="0" fbc:chemicalFormula="Fe" />
      <species boundaryCondition="false" compartment="e" constant="false" hasOnlySubstanceUnits="false" id="M_feenter_e" name="Fe-enterobactin" fbc:charge="0" />
      <species boundaryCondition="false" compartment="e" constant="false" hasOnlySubstanceUnits="false" id="M_ferrich_e" name="Ferrichrome" fbc:charge="0" fbc:chemicalFormula="C24H38FeN9O11" />
      <species boundaryCondition="false" compartment="e" constant="false" hasOnlySubstanceUnits="false" id="M_fmet_e" name="N-Formyl-L-methionine" fbc:charge="0" />
      <species boundaryCondition="false" compartment="e" constant="false" hasOnlySubstanceUnits="false" id="M_fru_e" name="D-Fructose" fbc:charge="0" />
      <species boundaryCondition="false" compartment="e" constant="false" hasOnlySubstanceUnits="false" id="M_fum_e" name="Fumarate" fbc:charge="0" fbc:chemicalFormula="C4H2O4" />
      <species boundaryCondition="false" compartment="e" constant="false" hasOnlySubstanceUnits="false" id="M_g15lac_e" name="D-Glucono-1,5-lactone" fbc:charge="0" />
      <species boundaryCondition="false" compartment="e" constant="false" hasOnlySubstanceUnits="false" id="M_gbbtn_e" name="gamma-butyrobetaine" fbc:charge="0" />
      <species boundaryCondition="false" compartment="e" constant="false" hasOnlySubstanceUnits="false" id="M_gcald_e" name="Glycolaldehyde" fbc:charge="0" />
      <species boundaryCondition="false" compartment="e" constant="false" hasOnlySubstanceUnits="false" id="M_glc__D_e" name="D-Glucose" fbc:charge="0" fbc:chemicalFormula="C6H12O6" />
      <species boundaryCondition="false" compartment="e" constant="false" hasOnlySubstanceUnits="false" id="M_glcn__D_e" name="D-Gluconate" fbc:charge="0" fbc:chemicalFormula="C6H11O7" />
      <species boundaryCondition="false" compartment="e" constant="false" hasOnlySubstanceUnits="false" id="M_gln__L_e" name="L-Glutamine" fbc:charge="0" fbc:chemicalFormula="C5H10N2O3" />
      <species boundaryCondition="false" compartment="e" constant="false" hasOnlySubstanceUnits="false" id="M_glu__D_e" name="D-Glutamate" fbc:charge="0" fbc:chemicalFormula="C5H8NO4" />
      <species boundaryCondition="false" compartment="e" constant="false" hasOnlySubstanceUnits="false" id="M_glu__L_e" name="L-Glutamate" fbc:charge="0" fbc:chemicalFormula="C5H8NO4" />
      <species boundaryCondition="false" compartment="e" constant="false" hasOnlySubstanceUnits="false" id="M_glutar_e" name="Glutarate" fbc:charge="0" />
      <species boundaryCondition="false" compartment="e" constant="false" hasOnlySubstanceUnits="false" id="M_gly_e" name="Glycine" fbc:charge="0" fbc:chemicalFormula="C2H5NO2" />
      <species boundaryCondition="false" compartment="e" constant="false" hasOnlySubstanceUnits="false" id="M_glyb_e" name="Glycine betaine" fbc:charge="0" fbc:chemicalFormula="C5H11NO2" />
      <species boundaryCondition="false" compartment="e" constant="false" hasOnlySubstanceUnits="false" id="M_glyc_e" name="Glycerol" fbc:charge="0" />
      <species boundaryCondition="false" compartment="e" constant="false" hasOnlySubstanceUnits="false" id="M_glyc3p_e" name="sn-Glycerol 3-phosphate" fbc:charge="0" fbc:chemicalFormula="C3H7O6P" />
      <species boundaryCondition="false" compartment="e" constant="false" hasOnlySubstanceUnits="false" id="M_gua_e" name="Guanine" fbc:charge="0" fbc:chemicalFormula="C5H5N5O" />
      <species boundaryCondition="false" compartment="e" constant="false" hasOnlySubstanceUnits="false" id="M_h_e" name="H+" fbc:charge="0" fbc:chemicalFormula="H" />
      <species boundaryCondition="false" compartment="e" constant="false" hasOnlySubstanceUnits="false" id="M_h2o_e" name="H2O" fbc:charge="0" fbc:chemicalFormula="H2O" />
      <species boundaryCondition="false" compartment="e" constant="false" hasOnlySubstanceUnits="false" id="M_hdca_e" name="hexadecanoate (n-C16:0)" fbc:charge="0" />
      <species boundaryCondition="false" compartment="e" constant="false" hasOnlySubstanceUnits="false" id="M_hexs_e" name="hexanesulfonate" fbc:charge="0" />
      <species boundaryCondition="false" compartment="e" constant="false" hasOnlySubstanceUnits="false" id="M_his__L_e" name="L-Histidine" fbc:charge="0" fbc:chemicalFormula="C6H9N3O2" />
      <species boundaryCondition="false" compartment="e" constant="false" hasOnlySubstanceUnits="false" id="M_hxan_e" name="Hypoxanthine" fbc:charge="0" />
      <species boundaryCondition="false" compartment="e" constant="false" hasOnlySubstanceUnits="false" id="M_ile__L_e" name="L-Isoleucine" fbc:charge="0" fbc:chemicalFormula="C6H13NO2" />
      <species boundaryCondition="false" compartment="e" constant="false" hasOnlySubstanceUnits="false" id="M_k_e" name="K+" fbc:charge="0" />
      <species boundaryCondition="false" compartment="e" constant="false" hasOnlySubstanceUnits="false" id="M_lac__L_e" name="L-Lactate" fbc:charge="0" fbc:chemicalFormula="C3H5O3" />
      <species boundaryCondition="false" compartment="e" constant="false" hasOnlySubstanceUnits="false" id="M_leu__L_e" name="L-Leucine" fbc:charge="0" fbc:chemicalFormula="C6H13NO2" />
      <species boundaryCondition="false" compartment="e" constant="false" hasOnlySubstanceUnits="false" id="M_lys__L_e" name="L-Lysine" fbc:charge="0" />
      <species boundaryCondition="false" compartment="e" constant="false" hasOnlySubstanceUnits="false" id="M_mal__D_e" name="D-Malate" fbc:charge="0" fbc:chemicalFormula="C4H4O5" />
      <species boundaryCondition="false" compartment="e" constant="false" hasOnlySubstanceUnits="false" id="M_mal__L_e" name="L-Malate" fbc:charge="0" fbc:chemicalFormula="C4H4O5" />
      <species boundaryCondition="false" compartment="e" constant="false" hasOnlySubstanceUnits="false" id="M_maln_e" name="Malonate" fbc:charge="0" fbc:chemicalFormula="C3H2O4" />
      <species boundaryCondition="false" compartment="e" constant="false" hasOnlySubstanceUnits="false" id="M_man_e" name="D-Mannose" fbc:charge="0" />
      <species boundaryCondition="false" compartment="e" constant="false" hasOnlySubstanceUnits="false" id="M_met__D_e" name="D-Methionine" fbc:charge="0" fbc:chemicalFormula="C5H11NO2S" />
      <species boundaryCondition="false" compartment="e" constant="false" hasOnlySubstanceUnits="false" id="M_met__L_e" name="L-Methionine" fbc:charge="0" fbc:chemicalFormula="C5H11NO2S" />
      <species boundaryCondition="false" compartment="e" constant="false" hasOnlySubstanceUnits="false" id="M_mg2_e" name="Mg" fbc:charge="0" />
      <species boundaryCondition="false" compartment="e" constant="false" hasOnlySubstanceUnits="false" id="M_mn2_e" name="Mn2+" fbc:charge="0" fbc:chemicalFormula="Mn" />
      <species boundaryCondition="false" compartment="e" constant="false" hasOnlySubstanceUnits="false" id="M_mnl_e" name="D-Mannitol" fbc:charge="0" />
      <species boundaryCondition="false" compartment="e" constant="false" hasOnlySubstanceUnits="false" id="M_mobd_e" name="Molybdate" fbc:charge="0" />
      <species boundaryCondition="false" compartment="e" constant="false" hasOnlySubstanceUnits="false" id="M_mso3_e" name="Methanesulfonate" fbc:charge="0" />
      <species boundaryCondition="false" compartment="e" constant="false" hasOnlySubstanceUnits="false" id="M_muc_e" name="cis,cis-muconate" fbc:charge="0" />
      <species boundaryCondition="false" compartment="e" constant="false" hasOnlySubstanceUnits="false" id="M_myrsACP_e" name="Myristoyl-ACP (n-C14:0ACP)" fbc:charge="0" />
      <species boundaryCondition="false" compartment="e" constant="false" hasOnlySubstanceUnits="false" id="M_myrt_e" name="Myristate; Fatty acid (n-C14:0) fa2" fbc:charge="0" fbc:chemicalFormula="C14H27O2" />
      <species boundaryCondition="false" compartment="e" constant="false" hasOnlySubstanceUnits="false" id="M_n2_e" name="N2" fbc:charge="0" fbc:chemicalFormula="N2" />
      <species boundaryCondition="false" compartment="e" constant="false" hasOnlySubstanceUnits="false" id="M_na1_e" name="Sodium" fbc:charge="0" fbc:chemicalFormula="Na" />
      <species boundaryCondition="false" compartment="e" constant="false" hasOnlySubstanceUnits="false" id="M_nh4_e" name="Ammonium" fbc:charge="0" />
      <species boundaryCondition="false" compartment="e" constant="false" hasOnlySubstanceUnits="false" id="M_ni2_e" name="Ni2+" fbc:charge="0" />
      <species boundaryCondition="false" compartment="e" constant="false" hasOnlySubstanceUnits="false" id="M_no2_e" name="Nitrite" fbc:charge="0" fbc:chemicalFormula="NO2" />
      <species boundaryCondition="false" compartment="e" constant="false" hasOnlySubstanceUnits="false" id="M_no3_e" name="Nitrate" fbc:charge="0" />
      <species boundaryCondition="false" compartment="e" constant="false" hasOnlySubstanceUnits="false" id="M_o2_e" name="O2" fbc:charge="0" fbc:chemicalFormula="O2" />
      <species boundaryCondition="false" compartment="e" constant="false" hasOnlySubstanceUnits="false" id="M_ocdca_e" name="octadecanoate (n-C18:0)" fbc:charge="0" fbc:chemicalFormula="C18H35O2" />
      <species boundaryCondition="false" compartment="e" constant="false" hasOnlySubstanceUnits="false" id="M_ohexa_e" name="2-oxohexanedioic acid" fbc:charge="0" />
      <species boundaryCondition="false" compartment="e" constant="false" hasOnlySubstanceUnits="false" id="M_orn__L_e" name="L-Ornithine" fbc:charge="0" />
      <species boundaryCondition="false" compartment="e" constant="false" hasOnlySubstanceUnits="false" id="M_orot_e" name="Orotate" fbc:charge="0" fbc:chemicalFormula="C5H3N2O4" />
      <species boundaryCondition="false" compartment="e" constant="false" hasOnlySubstanceUnits="false" id="M_palmACP_e" name="Palmitoyl-ACP (n-C16:0ACP)" fbc:charge="0" />
      <species boundaryCondition="false" compartment="e" constant="false" hasOnlySubstanceUnits="false" id="M_pepd_e" name="peptide" fbc:charge="0" />
      <species boundaryCondition="false" compartment="e" constant="false" hasOnlySubstanceUnits="false" id="M_phe__L_e" name="L-Phenylalanine" fbc:charge="0" fbc:chemicalFormula="C9H11NO2" />
      <species boundaryCondition="false" compartment="e" constant="false" hasOnlySubstanceUnits="false" id="M_pi_e" name="Phosphate" fbc:charge="0" fbc:chemicalFormula="HO4P" />
      <species boundaryCondition="false" compartment="e" constant="false" hasOnlySubstanceUnits="false" id="M_ppn_e" name="Phosphonate" fbc:charge="0" fbc:chemicalFormula="HO3P" />
      <species boundaryCondition="false" compartment="e" constant="false" hasOnlySubstanceUnits="false" id="M_pqs_e" name="2-heptyl-3-hydroxy-4-quinolone" fbc:charge="0" />
      <species boundaryCondition="false" compartment="e" constant="false" hasOnlySubstanceUnits="false" id="M_pro__L_e" name="L-Proline" fbc:charge="0" fbc:chemicalFormula="C5H9NO2" />
      <species boundaryCondition="false" compartment="e" constant="false" hasOnlySubstanceUnits="false" id="M_prolb_e" name="proline betaine" fbc:charge="0" />
      <species boundaryCondition="false" compartment="e" constant="false" hasOnlySubstanceUnits="false" id="M_ptrc_e" name="Putrescine" fbc:charge="0" />
      <species boundaryCondition="false" compartment="e" constant="false" hasOnlySubstanceUnits="false" id="M_pyr_e" name="Pyruvate" fbc:charge="0" fbc:chemicalFormula="C3H3O3" />
      <species boundaryCondition="false" compartment="e" constant="false" hasOnlySubstanceUnits="false" id="M_rib__D_e" name="D-Ribose" fbc:charge="0" />
      <species boundaryCondition="false" compartment="e" constant="false" hasOnlySubstanceUnits="false" id="M_ser__D_e" name="D-Serine" fbc:charge="0" fbc:chemicalFormula="C3H7NO3" />
      <species boundaryCondition="false" compartment="e" constant="false" hasOnlySubstanceUnits="false" id="M_ser__L_e" name="L-Serine" fbc:charge="0" fbc:chemicalFormula="C3H7NO3" />
      <species boundaryCondition="false" compartment="e" constant="false" hasOnlySubstanceUnits="false" id="M_so4_e" name="Sulfate" fbc:charge="0" fbc:chemicalFormula="O4S" />
      <species boundaryCondition="false" compartment="e" constant="false" hasOnlySubstanceUnits="false" id="M_spmd_e" name="Spermidine" fbc:charge="0" />
      <species boundaryCondition="false" compartment="e" constant="false" hasOnlySubstanceUnits="false" id="M_succ_e" name="Succinate" fbc:charge="0" fbc:chemicalFormula="C4H4O4" />
      <species boundaryCondition="false" compartment="e" constant="false" hasOnlySubstanceUnits="false" id="M_taur_e" name="Taurine" fbc:charge="0" fbc:chemicalFormula="C2H6NO3S" />
      <species boundaryCondition="false" compartment="e" constant="false" hasOnlySubstanceUnits="false" id="M_thm_e" name="Thiamin" fbc:charge="0" />
      <species boundaryCondition="false" compartment="e" constant="false" hasOnlySubstanceUnits="false" id="M_thr__L_e" name="L-Threonine" fbc:charge="0" fbc:chemicalFormula="C4H9NO3" />
      <species boundaryCondition="false" compartment="e" constant="false" hasOnlySubstanceUnits="false" id="M_tre_e" name="Trehalose" fbc:charge="0" />
      <species boundaryCondition="false" compartment="e" constant="false" hasOnlySubstanceUnits="false" id="M_trp__L_e" name="L-Tryptophan" fbc:charge="0" fbc:chemicalFormula="C11H12N2O2" />
      <species boundaryCondition="false" compartment="e" constant="false" hasOnlySubstanceUnits="false" id="M_tyr__L_e" name="L-Tyrosine" fbc:charge="0" fbc:chemicalFormula="C9H11NO3" />
      <species boundaryCondition="false" compartment="e" constant="false" hasOnlySubstanceUnits="false" id="M_ura_e" name="Uracil" fbc:charge="0" />
      <species boundaryCondition="false" compartment="e" constant="false" hasOnlySubstanceUnits="false" id="M_urea_e" name="Urea" fbc:charge="0" />
      <species boundaryCondition="false" compartment="e" constant="false" hasOnlySubstanceUnits="false" id="M_val__L_e" name="L-Valine" fbc:charge="0" fbc:chemicalFormula="C5H11NO2" />
      <species boundaryCondition="false" compartment="e" constant="false" hasOnlySubstanceUnits="false" id="M_xan_e" name="Xanthine" fbc:charge="0" fbc:chemicalFormula="C5H4N4O2" />
      <species boundaryCondition="false" compartment="e" constant="false" hasOnlySubstanceUnits="false" id="M_xyl__D_e" name="D-Xylose" fbc:charge="0" />
      <species boundaryCondition="false" compartment="e" constant="false" hasOnlySubstanceUnits="false" id="M_zn2_e" name="Zinc" fbc:charge="0" fbc:chemicalFormula="Zn" />
    </listOfSpecies>
    <fbc:listOfGeneProducts>
      <fbc:geneProduct fbc:id="G_PA0005" fbc:label="PA0005" fbc:name="PA0005" />
      <fbc:geneProduct fbc:id="G_PA0006" fbc:label="PA0006" fbc:name="PA0006" />
      <fbc:geneProduct fbc:id="G_PA0008" fbc:label="PA0008" fbc:name="PA0008" />
      <fbc:geneProduct fbc:id="G_PA0009" fbc:label="PA0009" fbc:name="PA0009" />
      <fbc:geneProduct fbc:id="G_PA0011" fbc:label="PA0011" fbc:name="PA0011" />
      <fbc:geneProduct fbc:id="G_PA0023" fbc:label="PA0023" fbc:name="PA0023" />
      <fbc:geneProduct fbc:id="G_PA0024" fbc:label="PA0024" fbc:name="PA0024" />
      <fbc:geneProduct fbc:id="G_PA0025" fbc:label="PA0025" fbc:name="PA0025" />
      <fbc:geneProduct fbc:id="G_PA0030" fbc:label="PA0030" fbc:name="PA0030" />
      <fbc:geneProduct fbc:id="G_PA0035" fbc:label="PA0035" fbc:name="PA0035" />
      <fbc:geneProduct fbc:id="G_PA0036" fbc:label="PA0036" fbc:name="PA0036" />
      <fbc:geneProduct fbc:id="G_PA0051" fbc:label="PA0051" fbc:name="PA0051" />
      <fbc:geneProduct fbc:id="G_PA0108" fbc:label="PA0108" fbc:name="PA0108" />
      <fbc:geneProduct fbc:id="G_PA0119" fbc:label="PA0119" fbc:name="PA0119" />
      <fbc:geneProduct fbc:id="G_PA0130" fbc:label="PA0130" fbc:name="PA0130" />
      <fbc:geneProduct fbc:id="G_PA0132" fbc:label="PA0132" fbc:name="PA0132" />
      <fbc:geneProduct fbc:id="G_PA0134" fbc:label="PA0134" fbc:name="PA0134" />
      <fbc:geneProduct fbc:id="G_PA0136" fbc:label="PA0136" fbc:name="PA0136" />
      <fbc:geneProduct fbc:id="G_PA0137" fbc:label="PA0137" fbc:name="PA0137" />
      <fbc:geneProduct fbc:id="G_PA0138" fbc:label="PA0138" fbc:name="PA0138" />
      <fbc:geneProduct fbc:id="G_PA0143" fbc:label="PA0143" fbc:name="PA0143" />
      <fbc:geneProduct fbc:id="G_PA0148" fbc:label="PA0148" fbc:name="PA0148" />
      <fbc:geneProduct fbc:id="G_PA0153" fbc:label="PA0153" fbc:name="PA0153" />
      <fbc:geneProduct fbc:id="G_PA0154" fbc:label="PA0154" fbc:name="PA0154" />
      <fbc:geneProduct fbc:id="G_PA0166" fbc:label="PA0166" fbc:name="PA0166" />
      <fbc:geneProduct fbc:id="G_PA0195" fbc:label="PA0195" fbc:name="PA0195" />
      <fbc:geneProduct fbc:id="G_PA0196" fbc:label="PA0196" fbc:name="PA0196" />
      <fbc:geneProduct fbc:id="G_PA0203" fbc:label="PA0203" fbc:name="PA0203" />
      <fbc:geneProduct fbc:id="G_PA0204" fbc:label="PA0204" fbc:name="PA0204" />
      <fbc:geneProduct fbc:id="G_PA0205" fbc:label="PA0205" fbc:name="PA0205" />
      <fbc:geneProduct fbc:id="G_PA0206" fbc:label="PA0206" fbc:name="PA0206" />
      <fbc:geneProduct fbc:id="G_PA0208" fbc:label="PA0208" fbc:name="PA0208" />
      <fbc:geneProduct fbc:id="G_PA0210" fbc:label="PA0210" fbc:name="PA0210" />
      <fbc:geneProduct fbc:id="G_PA0211" fbc:label="PA0211" fbc:name="PA0211" />
      <fbc:geneProduct fbc:id="G_PA0212" fbc:label="PA0212" fbc:name="PA0212" />
      <fbc:geneProduct fbc:id="G_PA0215" fbc:label="PA0215" fbc:name="PA0215" />
      <fbc:geneProduct fbc:id="G_PA0216" fbc:label="PA0216" fbc:name="PA0216" />
      <fbc:geneProduct fbc:id="G_PA0219" fbc:label="PA0219" fbc:name="PA0219" />
      <fbc:geneProduct fbc:id="G_PA0223" fbc:label="PA0223" fbc:name="PA0223" />
      <fbc:geneProduct fbc:id="G_PA0228" fbc:label="PA0228" fbc:name="PA0228" />
      <fbc:geneProduct fbc:id="G_PA0229" fbc:label="PA0229" fbc:name="PA0229" />
      <fbc:geneProduct fbc:id="G_PA0230" fbc:label="PA0230" fbc:name="PA0230" />
      <fbc:geneProduct fbc:id="G_PA0231" fbc:label="PA0231" fbc:name="PA0231" />
      <fbc:geneProduct fbc:id="G_PA0232" fbc:label="PA0232" fbc:name="PA0232" />
      <fbc:geneProduct fbc:id="G_PA0235" fbc:label="PA0235" fbc:name="PA0235" />
      <fbc:geneProduct fbc:id="G_PA0242" fbc:label="PA0242" fbc:name="PA0242" />
      <fbc:geneProduct fbc:id="G_PA0245" fbc:label="PA0245" fbc:name="PA0245" />
      <fbc:geneProduct fbc:id="G_PA0247" fbc:label="PA0247" fbc:name="PA0247" />
      <fbc:geneProduct fbc:id="G_PA0254" fbc:label="PA0254" fbc:name="PA0254" />
      <fbc:geneProduct fbc:id="G_PA0265" fbc:label="PA0265" fbc:name="PA0265" />
      <fbc:geneProduct fbc:id="G_PA0266" fbc:label="PA0266" fbc:name="PA0266" />
      <fbc:geneProduct fbc:id="G_PA0280" fbc:label="PA0280" fbc:name="PA0280" />
      <fbc:geneProduct fbc:id="G_PA0281" fbc:label="PA0281" fbc:name="PA0281" />
      <fbc:geneProduct fbc:id="G_PA0282" fbc:label="PA0282" fbc:name="PA0282" />
      <fbc:geneProduct fbc:id="G_PA0283" fbc:label="PA0283" fbc:name="PA0283" />
      <fbc:geneProduct fbc:id="G_PA0288" fbc:label="PA0288" fbc:name="PA0288" />
      <fbc:geneProduct fbc:id="G_PA0292" fbc:label="PA0292" fbc:name="PA0292" />
      <fbc:geneProduct fbc:id="G_PA0293" fbc:label="PA0293" fbc:name="PA0293" />
      <fbc:geneProduct fbc:id="G_PA0296" fbc:label="PA0296" fbc:name="PA0296" />
      <fbc:geneProduct fbc:id="G_PA0298" fbc:label="PA0298" fbc:name="PA0298" />
      <fbc:geneProduct fbc:id="G_PA0299" fbc:label="PA0299" fbc:name="PA0299" />
      <fbc:geneProduct fbc:id="G_PA0300" fbc:label="PA0300" fbc:name="PA0300" />
      <fbc:geneProduct fbc:id="G_PA0301" fbc:label="PA0301" fbc:name="PA0301" />
      <fbc:geneProduct fbc:id="G_PA0302" fbc:label="PA0302" fbc:name="PA0302" />
      <fbc:geneProduct fbc:id="G_PA0303" fbc:label="PA0303" fbc:name="PA0303" />
      <fbc:geneProduct fbc:id="G_PA0304" fbc:label="PA0304" fbc:name="PA0304" />
      <fbc:geneProduct fbc:id="G_PA0313" fbc:label="PA0313" fbc:name="PA0313" />
      <fbc:geneProduct fbc:id="G_PA0314" fbc:label="PA0314" fbc:name="PA0314" />
      <fbc:geneProduct fbc:id="G_PA0323" fbc:label="PA0323" fbc:name="PA0323" />
      <fbc:geneProduct fbc:id="G_PA0324" fbc:label="PA0324" fbc:name="PA0324" />
      <fbc:geneProduct fbc:id="G_PA0325" fbc:label="PA0325" fbc:name="PA0325" />
      <fbc:geneProduct fbc:id="G_PA0326" fbc:label="PA0326" fbc:name="PA0326" />
      <fbc:geneProduct fbc:id="G_PA0330" fbc:label="PA0330" fbc:name="PA0330" />
      <fbc:geneProduct fbc:id="G_PA0331" fbc:label="PA0331" fbc:name="PA0331" />
      <fbc:geneProduct fbc:id="G_PA0342" fbc:label="PA0342" fbc:name="PA0342" />
      <fbc:geneProduct fbc:id="G_PA0347" fbc:label="PA0347" fbc:name="PA0347" />
      <fbc:geneProduct fbc:id="G_PA0350" fbc:label="PA0350" fbc:name="PA0350" />
      <fbc:geneProduct fbc:id="G_PA0352" fbc:label="PA0352" fbc:name="PA0352" />
      <fbc:geneProduct fbc:id="G_PA0353" fbc:label="PA0353" fbc:name="PA0353" />
      <fbc:geneProduct fbc:id="G_PA0363" fbc:label="PA0363" fbc:name="PA0363" />
      <fbc:geneProduct fbc:id="G_PA0364" fbc:label="PA0364" fbc:name="PA0364" />
      <fbc:geneProduct fbc:id="G_PA0390" fbc:label="PA0390" fbc:name="PA0390" />
      <fbc:geneProduct fbc:id="G_PA0393" fbc:label="PA0393" fbc:name="PA0393" />
      <fbc:geneProduct fbc:id="G_PA0399" fbc:label="PA0399" fbc:name="PA0399" />
      <fbc:geneProduct fbc:id="G_PA0400" fbc:label="PA0400" fbc:name="PA0400" />
      <fbc:geneProduct fbc:id="G_PA0402" fbc:label="PA0402" fbc:name="PA0402" />
      <fbc:geneProduct fbc:id="G_PA0403" fbc:label="PA0403" fbc:name="PA0403" />
      <fbc:geneProduct fbc:id="G_PA0407" fbc:label="PA0407" fbc:name="PA0407" />
      <fbc:geneProduct fbc:id="G_PA0420" fbc:label="PA0420" fbc:name="PA0420" />
      <fbc:geneProduct fbc:id="G_PA0430" fbc:label="PA0430" fbc:name="PA0430" />
      <fbc:geneProduct fbc:id="G_PA0432" fbc:label="PA0432" fbc:name="PA0432" />
      <fbc:geneProduct fbc:id="G_PA0437" fbc:label="PA0437" fbc:name="PA0437" />
      <fbc:geneProduct fbc:id="G_PA0438" fbc:label="PA0438" fbc:name="PA0438" />
      <fbc:geneProduct fbc:id="G_PA0441" fbc:label="PA0441" fbc:name="PA0441" />
      <fbc:geneProduct fbc:id="G_PA0443" fbc:label="PA0443" fbc:name="PA0443" />
      <fbc:geneProduct fbc:id="G_PA0447" fbc:label="PA0447" fbc:name="PA0447" />
      <fbc:geneProduct fbc:id="G_PA0450" fbc:label="PA0450" fbc:name="PA0450" />
      <fbc:geneProduct fbc:id="G_PA0476" fbc:label="PA0476" fbc:name="PA0476" />
      <fbc:geneProduct fbc:id="G_PA0482" fbc:label="PA0482" fbc:name="PA0482" />
      <fbc:geneProduct fbc:id="G_PA0500" fbc:label="PA0500" fbc:name="PA0500" />
      <fbc:geneProduct fbc:id="G_PA0501" fbc:label="PA0501" fbc:name="PA0501" />
      <fbc:geneProduct fbc:id="G_PA0504" fbc:label="PA0504" fbc:name="PA0504" />
      <fbc:geneProduct fbc:id="G_PA0510" fbc:label="PA0510" fbc:name="PA0510" />
      <fbc:geneProduct fbc:id="G_PA0511" fbc:label="PA0511" fbc:name="PA0511" />
      <fbc:geneProduct fbc:id="G_PA0514" fbc:label="PA0514" fbc:name="PA0514" />
      <fbc:geneProduct fbc:id="G_PA0516" fbc:label="PA0516" fbc:name="PA0516" />
      <fbc:geneProduct fbc:id="G_PA0519" fbc:label="PA0519" fbc:name="PA0519" />
      <fbc:geneProduct fbc:id="G_PA0523" fbc:label="PA0523" fbc:name="PA0523" />
      <fbc:geneProduct fbc:id="G_PA0524" fbc:label="PA0524" fbc:name="PA0524" />
      <fbc:geneProduct fbc:id="G_PA0534" fbc:label="PA0534" fbc:name="PA0534" />
      <fbc:geneProduct fbc:id="G_PA0546" fbc:label="PA0546" fbc:name="PA0546" />
      <fbc:geneProduct fbc:id="G_PA0548" fbc:label="PA0548" fbc:name="PA0548" />
      <fbc:geneProduct fbc:id="G_PA0551" fbc:label="PA0551" fbc:name="PA0551" />
      <fbc:geneProduct fbc:id="G_PA0552" fbc:label="PA0552" fbc:name="PA0552" />
      <fbc:geneProduct fbc:id="G_PA0555" fbc:label="PA0555" fbc:name="PA0555" />
      <fbc:geneProduct fbc:id="G_PA0582" fbc:label="PA0582" fbc:name="PA0582" />
      <fbc:geneProduct fbc:id="G_PA0583" fbc:label="PA0583" fbc:name="PA0583" />
      <fbc:geneProduct fbc:id="G_PA0590" fbc:label="PA0590" fbc:name="PA0590" />
      <fbc:geneProduct fbc:id="G_PA0593" fbc:label="PA0593" fbc:name="PA0593" />
      <fbc:geneProduct fbc:id="G_PA0602" fbc:label="PA0602" fbc:name="PA0602" />
      <fbc:geneProduct fbc:id="G_PA0603" fbc:label="PA0603" fbc:name="PA0603" />
      <fbc:geneProduct fbc:id="G_PA0604" fbc:label="PA0604" fbc:name="PA0604" />
      <fbc:geneProduct fbc:id="G_PA0605" fbc:label="PA0605" fbc:name="PA0605" />
      <fbc:geneProduct fbc:id="G_PA0606" fbc:label="PA0606" fbc:name="PA0606" />
      <fbc:geneProduct fbc:id="G_PA0607" fbc:label="PA0607" fbc:name="PA0607" />
      <fbc:geneProduct fbc:id="G_PA0608" fbc:label="PA0608" fbc:name="PA0608" />
      <fbc:geneProduct fbc:id="G_PA0609" fbc:label="PA0609" fbc:name="PA0609" />
      <fbc:geneProduct fbc:id="G_PA0649" fbc:label="PA0649" fbc:name="PA0649" />
      <fbc:geneProduct fbc:id="G_PA0650" fbc:label="PA0650" fbc:name="PA0650" />
      <fbc:geneProduct fbc:id="G_PA0651" fbc:label="PA0651" fbc:name="PA0651" />
      <fbc:geneProduct fbc:id="G_PA0654" fbc:label="PA0654" fbc:name="PA0654" />
      <fbc:geneProduct fbc:id="G_PA0662" fbc:label="PA0662" fbc:name="PA0662" />
      <fbc:geneProduct fbc:id="G_PA0668" fbc:label="PA0668" fbc:name="PA0668" />
      <fbc:geneProduct fbc:id="G_PA0710" fbc:label="PA0710" fbc:name="PA0710" />
      <fbc:geneProduct fbc:id="G_PA0724" fbc:label="PA0724" fbc:name="PA0724" />
      <fbc:geneProduct fbc:id="G_PA0743" fbc:label="PA0743" fbc:name="PA0743" />
      <fbc:geneProduct fbc:id="G_PA0744" fbc:label="PA0744" fbc:name="PA0744" />
      <fbc:geneProduct fbc:id="G_PA0747" fbc:label="PA0747" fbc:name="PA0747" />
      <fbc:geneProduct fbc:id="G_PA0761" fbc:label="PA0761" fbc:name="PA0761" />
      <fbc:geneProduct fbc:id="G_PA0782" fbc:label="PA0782" fbc:name="PA0782" />
      <fbc:geneProduct fbc:id="G_PA0789" fbc:label="PA0789" fbc:name="PA0789" />
      <fbc:geneProduct fbc:id="G_PA0795" fbc:label="PA0795" fbc:name="PA0795" />
      <fbc:geneProduct fbc:id="G_PA0796" fbc:label="PA0796" fbc:name="PA0796" />
      <fbc:geneProduct fbc:id="G_PA0835" fbc:label="PA0835" fbc:name="PA0835" />
      <fbc:geneProduct fbc:id="G_PA0836" fbc:label="PA0836" fbc:name="PA0836" />
      <fbc:geneProduct fbc:id="G_PA0849" fbc:label="PA0849" fbc:name="PA0849" />
      <fbc:geneProduct fbc:id="G_PA0854" fbc:label="PA0854" fbc:name="PA0854" />
      <fbc:geneProduct fbc:id="G_PA0865" fbc:label="PA0865" fbc:name="PA0865" />
      <fbc:geneProduct fbc:id="G_PA0866" fbc:label="PA0866" fbc:name="PA0866" />
      <fbc:geneProduct fbc:id="G_PA0870" fbc:label="PA0870" fbc:name="PA0870" />
      <fbc:geneProduct fbc:id="G_PA0871" fbc:label="PA0871" fbc:name="PA0871" />
      <fbc:geneProduct fbc:id="G_PA0872" fbc:label="PA0872" fbc:name="PA0872" />
      <fbc:geneProduct fbc:id="G_PA0879" fbc:label="PA0879" fbc:name="PA0879" />
      <fbc:geneProduct fbc:id="G_PA0884" fbc:label="PA0884" fbc:name="PA0884" />
      <fbc:geneProduct fbc:id="G_PA0885" fbc:label="PA0885" fbc:name="PA0885" />
      <fbc:geneProduct fbc:id="G_PA0886" fbc:label="PA0886" fbc:name="PA0886" />
      <fbc:geneProduct fbc:id="G_PA0887" fbc:label="PA0887" fbc:name="PA0887" />
      <fbc:geneProduct fbc:id="G_PA0888" fbc:label="PA0888" fbc:name="PA0888" />
      <fbc:geneProduct fbc:id="G_PA0889" fbc:label="PA0889" fbc:name="PA0889" />
      <fbc:geneProduct fbc:id="G_PA0890" fbc:label="PA0890" fbc:name="PA0890" />
      <fbc:geneProduct fbc:id="G_PA0892" fbc:label="PA0892" fbc:name="PA0892" />
      <fbc:geneProduct fbc:id="G_PA0895" fbc:label="PA0895" fbc:name="PA0895" />
      <fbc:geneProduct fbc:id="G_PA0898" fbc:label="PA0898" fbc:name="PA0898" />
      <fbc:geneProduct fbc:id="G_PA0901" fbc:label="PA0901" fbc:name="PA0901" />
      <fbc:geneProduct fbc:id="G_PA0902" fbc:label="PA0902" fbc:name="PA0902" />
      <fbc:geneProduct fbc:id="G_PA0903" fbc:label="PA0903" fbc:name="PA0903" />
      <fbc:geneProduct fbc:id="G_PA0904" fbc:label="PA0904" fbc:name="PA0904" />
      <fbc:geneProduct fbc:id="G_PA0913" fbc:label="PA0913" fbc:name="PA0913" />
      <fbc:geneProduct fbc:id="G_PA0927" fbc:label="PA0927" fbc:name="PA0927" />
      <fbc:geneProduct fbc:id="G_PA0932" fbc:label="PA0932" fbc:name="PA0932" />
      <fbc:geneProduct fbc:id="G_PA0934" fbc:label="PA0934" fbc:name="PA0934" />
      <fbc:geneProduct fbc:id="G_PA0936" fbc:label="PA0936" fbc:name="PA0936" />
      <fbc:geneProduct fbc:id="G_PA0944" fbc:label="PA0944" fbc:name="PA0944" />
      <fbc:geneProduct fbc:id="G_PA0945" fbc:label="PA0945" fbc:name="PA0945" />
      <fbc:geneProduct fbc:id="G_PA0950" fbc:label="PA0950" fbc:name="PA0950" />
      <fbc:geneProduct fbc:id="G_PA0956" fbc:label="PA0956" fbc:name="PA0956" />
      <fbc:geneProduct fbc:id="G_PA0963" fbc:label="PA0963" fbc:name="PA0963" />
      <fbc:geneProduct fbc:id="G_PA0996" fbc:label="PA0996" fbc:name="PA0996" />
      <fbc:geneProduct fbc:id="G_PA0997" fbc:label="PA0997" fbc:name="PA0997" />
      <fbc:geneProduct fbc:id="G_PA0998" fbc:label="PA0998" fbc:name="PA0998" />
      <fbc:geneProduct fbc:id="G_PA0999" fbc:label="PA0999" fbc:name="PA0999" />
      <fbc:geneProduct fbc:id="G_PA1001" fbc:label="PA1001" fbc:name="PA1001" />
      <fbc:geneProduct fbc:id="G_PA1002" fbc:label="PA1002" fbc:name="PA1002" />
      <fbc:geneProduct fbc:id="G_PA1004" fbc:label="PA1004" fbc:name="PA1004" />
      <fbc:geneProduct fbc:id="G_PA1010" fbc:label="PA1010" fbc:name="PA1010" />
      <fbc:geneProduct fbc:id="G_PA1013" fbc:label="PA1013" fbc:name="PA1013" />
      <fbc:geneProduct fbc:id="G_PA1019" fbc:label="PA1019" fbc:name="PA1019" />
      <fbc:geneProduct fbc:id="G_PA1024" fbc:label="PA1024" fbc:name="PA1024" />
      <fbc:geneProduct fbc:id="G_PA1027" fbc:label="PA1027" fbc:name="PA1027" />
      <fbc:geneProduct fbc:id="G_PA1028" fbc:label="PA1028" fbc:name="PA1028" />
      <fbc:geneProduct fbc:id="G_PA1049" fbc:label="PA1049" fbc:name="PA1049" />
      <fbc:geneProduct fbc:id="G_PA1052" fbc:label="PA1052" fbc:name="PA1052" />
      <fbc:geneProduct fbc:id="G_PA1070" fbc:label="PA1070" fbc:name="PA1070" />
      <fbc:geneProduct fbc:id="G_PA1071" fbc:label="PA1071" fbc:name="PA1071" />
      <fbc:geneProduct fbc:id="G_PA1072" fbc:label="PA1072" fbc:name="PA1072" />
      <fbc:geneProduct fbc:id="G_PA1073" fbc:label="PA1073" fbc:name="PA1073" />
      <fbc:geneProduct fbc:id="G_PA1074" fbc:label="PA1074" fbc:name="PA1074" />
      <fbc:geneProduct fbc:id="G_PA1104" fbc:label="PA1104" fbc:name="PA1104" />
      <fbc:geneProduct fbc:id="G_PA1122" fbc:label="PA1122" fbc:name="PA1122" />
      <fbc:geneProduct fbc:id="G_PA1124" fbc:label="PA1124" fbc:name="PA1124" />
      <fbc:geneProduct fbc:id="G_PA1130" fbc:label="PA1130" fbc:name="PA1130" />
      <fbc:geneProduct fbc:id="G_PA1155" fbc:label="PA1155" fbc:name="PA1155" />
      <fbc:geneProduct fbc:id="G_PA1156" fbc:label="PA1156" fbc:name="PA1156" />
      <fbc:geneProduct fbc:id="G_PA1162" fbc:label="PA1162" fbc:name="PA1162" />
      <fbc:geneProduct fbc:id="G_PA1165" fbc:label="PA1165" fbc:name="PA1165" />
      <fbc:geneProduct fbc:id="G_PA1174" fbc:label="PA1174" fbc:name="PA1174" />
      <fbc:geneProduct fbc:id="G_PA1183" fbc:label="PA1183" fbc:name="PA1183" />
      <fbc:geneProduct fbc:id="G_PA1194" fbc:label="PA1194" fbc:name="PA1194" />
      <fbc:geneProduct fbc:id="G_PA1215" fbc:label="PA1215" fbc:name="PA1215" />
      <fbc:geneProduct fbc:id="G_PA1217" fbc:label="PA1217" fbc:name="PA1217" />
      <fbc:geneProduct fbc:id="G_PA1252" fbc:label="PA1252" fbc:name="PA1252" />
      <fbc:geneProduct fbc:id="G_PA1254" fbc:label="PA1254" fbc:name="PA1254" />
      <fbc:geneProduct fbc:id="G_PA1256" fbc:label="PA1256" fbc:name="PA1256" />
      <fbc:geneProduct fbc:id="G_PA1257" fbc:label="PA1257" fbc:name="PA1257" />
      <fbc:geneProduct fbc:id="G_PA1258" fbc:label="PA1258" fbc:name="PA1258" />
      <fbc:geneProduct fbc:id="G_PA1260" fbc:label="PA1260" fbc:name="PA1260" />
      <fbc:geneProduct fbc:id="G_PA1267" fbc:label="PA1267" fbc:name="PA1267" />
      <fbc:geneProduct fbc:id="G_PA1272" fbc:label="PA1272" fbc:name="PA1272" />
      <fbc:geneProduct fbc:id="G_PA1273" fbc:label="PA1273" fbc:name="PA1273" />
      <fbc:geneProduct fbc:id="G_PA1275" fbc:label="PA1275" fbc:name="PA1275" />
      <fbc:geneProduct fbc:id="G_PA1276" fbc:label="PA1276" fbc:name="PA1276" />
      <fbc:geneProduct fbc:id="G_PA1277" fbc:label="PA1277" fbc:name="PA1277" />
      <fbc:geneProduct fbc:id="G_PA1279" fbc:label="PA1279" fbc:name="PA1279" />
      <fbc:geneProduct fbc:id="G_PA1288" fbc:label="PA1288" fbc:name="PA1288" />
      <fbc:geneProduct fbc:id="G_PA1293" fbc:label="PA1293" fbc:name="PA1293" />
      <fbc:geneProduct fbc:id="G_PA1310" fbc:label="PA1310" fbc:name="PA1310" />
      <fbc:geneProduct fbc:id="G_PA1311" fbc:label="PA1311" fbc:name="PA1311" />
      <fbc:geneProduct fbc:id="G_PA1317" fbc:label="PA1317" fbc:name="PA1317" />
      <fbc:geneProduct fbc:id="G_PA1318" fbc:label="PA1318" fbc:name="PA1318" />
      <fbc:geneProduct fbc:id="G_PA1319" fbc:label="PA1319" fbc:name="PA1319" />
      <fbc:geneProduct fbc:id="G_PA1320" fbc:label="PA1320" fbc:name="PA1320" />
      <fbc:geneProduct fbc:id="G_PA1321" fbc:label="PA1321" fbc:name="PA1321" />
      <fbc:geneProduct fbc:id="G_PA1326" fbc:label="PA1326" fbc:name="PA1326" />
      <fbc:geneProduct fbc:id="G_PA1337" fbc:label="PA1337" fbc:name="PA1337" />
      <fbc:geneProduct fbc:id="G_PA1339" fbc:label="PA1339" fbc:name="PA1339" />
      <fbc:geneProduct fbc:id="G_PA1340" fbc:label="PA1340" fbc:name="PA1340" />
      <fbc:geneProduct fbc:id="G_PA1341" fbc:label="PA1341" fbc:name="PA1341" />
      <fbc:geneProduct fbc:id="G_PA1342" fbc:label="PA1342" fbc:name="PA1342" />
      <fbc:geneProduct fbc:id="G_PA1373" fbc:label="PA1373" fbc:name="PA1373" />
      <fbc:geneProduct fbc:id="G_PA1375" fbc:label="PA1375" fbc:name="PA1375" />
      <fbc:geneProduct fbc:id="G_PA1376" fbc:label="PA1376" fbc:name="PA1376" />
      <fbc:geneProduct fbc:id="G_PA1384" fbc:label="PA1384" fbc:name="PA1384" />
      <fbc:geneProduct fbc:id="G_PA1393" fbc:label="PA1393" fbc:name="PA1393" />
      <fbc:geneProduct fbc:id="G_PA1400" fbc:label="PA1400" fbc:name="PA1400" />
      <fbc:geneProduct fbc:id="G_PA1419" fbc:label="PA1419" fbc:name="PA1419" />
      <fbc:geneProduct fbc:id="G_PA1421" fbc:label="PA1421" fbc:name="PA1421" />
      <fbc:geneProduct fbc:id="G_PA1432" fbc:label="PA1432" fbc:name="PA1432" />
      <fbc:geneProduct fbc:id="G_PA1487" fbc:label="PA1487" fbc:name="PA1487" />
      <fbc:geneProduct fbc:id="G_PA1489" fbc:label="PA1489" fbc:name="PA1489" />
      <fbc:geneProduct fbc:id="G_PA1493" fbc:label="PA1493" fbc:name="PA1493" />
      <fbc:geneProduct fbc:id="G_PA1497" fbc:label="PA1497" fbc:name="PA1497" />
      <fbc:geneProduct fbc:id="G_PA1498" fbc:label="PA1498" fbc:name="PA1498" />
      <fbc:geneProduct fbc:id="G_PA1502" fbc:label="PA1502" fbc:name="PA1502" />
      <fbc:geneProduct fbc:id="G_PA1507" fbc:label="PA1507" fbc:name="PA1507" />
      <fbc:geneProduct fbc:id="G_PA1514" fbc:label="PA1514" fbc:name="PA1514" />
      <fbc:geneProduct fbc:id="G_PA1515" fbc:label="PA1515" fbc:name="PA1515" />
      <fbc:geneProduct fbc:id="G_PA1519" fbc:label="PA1519" fbc:name="PA1519" />
      <fbc:geneProduct fbc:id="G_PA1521" fbc:label="PA1521" fbc:name="PA1521" />
      <fbc:geneProduct fbc:id="G_PA1523" fbc:label="PA1523" fbc:name="PA1523" />
      <fbc:geneProduct fbc:id="G_PA1524" fbc:label="PA1524" fbc:name="PA1524" />
      <fbc:geneProduct fbc:id="G_PA1543" fbc:label="PA1543" fbc:name="PA1543" />
      <fbc:geneProduct fbc:id="G_PA1546" fbc:label="PA1546" fbc:name="PA1546" />
      <fbc:geneProduct fbc:id="G_PA1552" fbc:label="PA1552" fbc:name="PA1552" />
      <fbc:geneProduct fbc:id="G_PA1553" fbc:label="PA1553" fbc:name="PA1553" />
      <fbc:geneProduct fbc:id="G_PA1554" fbc:label="PA1554" fbc:name="PA1554" />
      <fbc:geneProduct fbc:id="G_PA1555" fbc:label="PA1555" fbc:name="PA1555" />
      <fbc:geneProduct fbc:id="G_PA1556" fbc:label="PA1556" fbc:name="PA1556" />
      <fbc:geneProduct fbc:id="G_PA1557" fbc:label="PA1557" fbc:name="PA1557" />
      <fbc:geneProduct fbc:id="G_PA1562" fbc:label="PA1562" fbc:name="PA1562" />
      <fbc:geneProduct fbc:id="G_PA1565" fbc:label="PA1565" fbc:name="PA1565" />
      <fbc:geneProduct fbc:id="G_PA1567" fbc:label="PA1567" fbc:name="PA1567" />
      <fbc:geneProduct fbc:id="G_PA1580" fbc:label="PA1580" fbc:name="PA1580" />
      <fbc:geneProduct fbc:id="G_PA1581" fbc:label="PA1581" fbc:name="PA1581" />
      <fbc:geneProduct fbc:id="G_PA1582" fbc:label="PA1582" fbc:name="PA1582" />
      <fbc:geneProduct fbc:id="G_PA1583" fbc:label="PA1583" fbc:name="PA1583" />
      <fbc:geneProduct fbc:id="G_PA1584" fbc:label="PA1584" fbc:name="PA1584" />
      <fbc:geneProduct fbc:id="G_PA1585" fbc:label="PA1585" fbc:name="PA1585" />
      <fbc:geneProduct fbc:id="G_PA1586" fbc:label="PA1586" fbc:name="PA1586" />
      <fbc:geneProduct fbc:id="G_PA1587" fbc:label="PA1587" fbc:name="PA1587" />
      <fbc:geneProduct fbc:id="G_PA1588" fbc:label="PA1588" fbc:name="PA1588" />
      <fbc:geneProduct fbc:id="G_PA1589" fbc:label="PA1589" fbc:name="PA1589" />
      <fbc:geneProduct fbc:id="G_PA1590" fbc:label="PA1590" fbc:name="PA1590" />
      <fbc:geneProduct fbc:id="G_PA1609" fbc:label="PA1609" fbc:name="PA1609" />
      <fbc:geneProduct fbc:id="G_PA1610" fbc:label="PA1610" fbc:name="PA1610" />
      <fbc:geneProduct fbc:id="G_PA1614" fbc:label="PA1614" fbc:name="PA1614" />
      <fbc:geneProduct fbc:id="G_PA1616" fbc:label="PA1616" fbc:name="PA1616" />
      <fbc:geneProduct fbc:id="G_PA1617" fbc:label="PA1617" fbc:name="PA1617" />
      <fbc:geneProduct fbc:id="G_PA1633" fbc:label="PA1633" fbc:name="PA1633" />
      <fbc:geneProduct fbc:id="G_PA1634" fbc:label="PA1634" fbc:name="PA1634" />
      <fbc:geneProduct fbc:id="G_PA1635" fbc:label="PA1635" fbc:name="PA1635" />
      <fbc:geneProduct fbc:id="G_PA1638" fbc:label="PA1638" fbc:name="PA1638" />
      <fbc:geneProduct fbc:id="G_PA1642" fbc:label="PA1642" fbc:name="PA1642" />
      <fbc:geneProduct fbc:id="G_PA1655" fbc:label="PA1655" fbc:name="PA1655" />
      <fbc:geneProduct fbc:id="G_PA1674" fbc:label="PA1674" fbc:name="PA1674" />
      <fbc:geneProduct fbc:id="G_PA1681" fbc:label="PA1681" fbc:name="PA1681" />
      <fbc:geneProduct fbc:id="G_PA1683" fbc:label="PA1683" fbc:name="PA1683" />
      <fbc:geneProduct fbc:id="G_PA1684" fbc:label="PA1684" fbc:name="PA1684" />
      <fbc:geneProduct fbc:id="G_PA1685" fbc:label="PA1685" fbc:name="PA1685" />
      <fbc:geneProduct fbc:id="G_PA1687" fbc:label="PA1687" fbc:name="PA1687" />
      <fbc:geneProduct fbc:id="G_PA1697" fbc:label="PA1697" fbc:name="PA1697" />
      <fbc:geneProduct fbc:id="G_PA1736" fbc:label="PA1736" fbc:name="PA1736" />
      <fbc:geneProduct fbc:id="G_PA1737" fbc:label="PA1737" fbc:name="PA1737" />
      <fbc:geneProduct fbc:id="G_PA1740" fbc:label="PA1740" fbc:name="PA1740" />
      <fbc:geneProduct fbc:id="G_PA1742" fbc:label="PA1742" fbc:name="PA1742" />
      <fbc:geneProduct fbc:id="G_PA1750" fbc:label="PA1750" fbc:name="PA1750" />
      <fbc:geneProduct fbc:id="G_PA1756" fbc:label="PA1756" fbc:name="PA1756" />
      <fbc:geneProduct fbc:id="G_PA1757" fbc:label="PA1757" fbc:name="PA1757" />
      <fbc:geneProduct fbc:id="G_PA1758" fbc:label="PA1758" fbc:name="PA1758" />
      <fbc:geneProduct fbc:id="G_PA1770" fbc:label="PA1770" fbc:name="PA1770" />
      <fbc:geneProduct fbc:id="G_PA1772" fbc:label="PA1772" fbc:name="PA1772" />
      <fbc:geneProduct fbc:id="G_PA1778" fbc:label="PA1778" fbc:name="PA1778" />
      <fbc:geneProduct fbc:id="G_PA1780" fbc:label="PA1780" fbc:name="PA1780" />
      <fbc:geneProduct fbc:id="G_PA1781" fbc:label="PA1781" fbc:name="PA1781" />
      <fbc:geneProduct fbc:id="G_PA1783" fbc:label="PA1783" fbc:name="PA1783" />
      <fbc:geneProduct fbc:id="G_PA1787" fbc:label="PA1787" fbc:name="PA1787" />
      <fbc:geneProduct fbc:id="G_PA1795" fbc:label="PA1795" fbc:name="PA1795" />
      <fbc:geneProduct fbc:id="G_PA1796" fbc:label="PA1796" fbc:name="PA1796" />
      <fbc:geneProduct fbc:id="G_PA1806" fbc:label="PA1806" fbc:name="PA1806" />
      <fbc:geneProduct fbc:id="G_PA1807" fbc:label="PA1807" fbc:name="PA1807" />
      <fbc:geneProduct fbc:id="G_PA1808" fbc:label="PA1808" fbc:name="PA1808" />
      <fbc:geneProduct fbc:id="G_PA1809" fbc:label="PA1809" fbc:name="PA1809" />
      <fbc:geneProduct fbc:id="G_PA1810" fbc:label="PA1810" fbc:name="PA1810" />
      <fbc:geneProduct fbc:id="G_PA1818" fbc:label="PA1818" fbc:name="PA1818" />
      <fbc:geneProduct fbc:id="G_PA1819" fbc:label="PA1819" fbc:name="PA1819" />
      <fbc:geneProduct fbc:id="G_PA1827" fbc:label="PA1827" fbc:name="PA1827" />
      <fbc:geneProduct fbc:id="G_PA1838" fbc:label="PA1838" fbc:name="PA1838" />
      <fbc:geneProduct fbc:id="G_PA1843" fbc:label="PA1843" fbc:name="PA1843" />
      <fbc:geneProduct fbc:id="G_PA1856" fbc:label="PA1856" fbc:name="PA1856" />
      <fbc:geneProduct fbc:id="G_PA1861" fbc:label="PA1861" fbc:name="PA1861" />
      <fbc:geneProduct fbc:id="G_PA1862" fbc:label="PA1862" fbc:name="PA1862" />
      <fbc:geneProduct fbc:id="G_PA1863" fbc:label="PA1863" fbc:name="PA1863" />
      <fbc:geneProduct fbc:id="G_PA1899" fbc:label="PA1899" fbc:name="PA1899" />
      <fbc:geneProduct fbc:id="G_PA1900" fbc:label="PA1900" fbc:name="PA1900" />
      <fbc:geneProduct fbc:id="G_PA1901" fbc:label="PA1901" fbc:name="PA1901" />
      <fbc:geneProduct fbc:id="G_PA1902" fbc:label="PA1902" fbc:name="PA1902" />
      <fbc:geneProduct fbc:id="G_PA1903" fbc:label="PA1903" fbc:name="PA1903" />
      <fbc:geneProduct fbc:id="G_PA1904" fbc:label="PA1904" fbc:name="PA1904" />
      <fbc:geneProduct fbc:id="G_PA1905" fbc:label="PA1905" fbc:name="PA1905" />
      <fbc:geneProduct fbc:id="G_PA1918" fbc:label="PA1918" fbc:name="PA1918" />
      <fbc:geneProduct fbc:id="G_PA1920" fbc:label="PA1920" fbc:name="PA1920" />
      <fbc:geneProduct fbc:id="G_PA1923" fbc:label="PA1923" fbc:name="PA1923" />
      <fbc:geneProduct fbc:id="G_PA1927" fbc:label="PA1927" fbc:name="PA1927" />
      <fbc:geneProduct fbc:id="G_PA1946" fbc:label="PA1946" fbc:name="PA1946" />
      <fbc:geneProduct fbc:id="G_PA1947" fbc:label="PA1947" fbc:name="PA1947" />
      <fbc:geneProduct fbc:id="G_PA1948" fbc:label="PA1948" fbc:name="PA1948" />
      <fbc:geneProduct fbc:id="G_PA1950" fbc:label="PA1950" fbc:name="PA1950" />
      <fbc:geneProduct fbc:id="G_PA1959" fbc:label="PA1959" fbc:name="PA1959" />
      <fbc:geneProduct fbc:id="G_PA1971" fbc:label="PA1971" fbc:name="PA1971" />
      <fbc:geneProduct fbc:id="G_PA1982" fbc:label="PA1982" fbc:name="PA1982" />
      <fbc:geneProduct fbc:id="G_PA1983" fbc:label="PA1983" fbc:name="PA1983" />
      <fbc:geneProduct fbc:id="G_PA1984" fbc:label="PA1984" fbc:name="PA1984" />
      <fbc:geneProduct fbc:id="G_PA1997" fbc:label="PA1997" fbc:name="PA1997" />
      <fbc:geneProduct fbc:id="G_PA1999" fbc:label="PA1999" fbc:name="PA1999" />
      <fbc:geneProduct fbc:id="G_PA2000" fbc:label="PA2000" fbc:name="PA2000" />
      <fbc:geneProduct fbc:id="G_PA2001" fbc:label="PA2001" fbc:name="PA2001" />
      <fbc:geneProduct fbc:id="G_PA2003" fbc:label="PA2003" fbc:name="PA2003" />
      <fbc:geneProduct fbc:id="G_PA2007" fbc:label="PA2007" fbc:name="PA2007" />
      <fbc:geneProduct fbc:id="G_PA2008" fbc:label="PA2008" fbc:name="PA2008" />
      <fbc:geneProduct fbc:id="G_PA2009" fbc:label="PA2009" fbc:name="PA2009" />
      <fbc:geneProduct fbc:id="G_PA2011" fbc:label="PA2011" fbc:name="PA2011" />
      <fbc:geneProduct fbc:id="G_PA2012" fbc:label="PA2012" fbc:name="PA2012" />
      <fbc:geneProduct fbc:id="G_PA2013" fbc:label="PA2013" fbc:name="PA2013" />
      <fbc:geneProduct fbc:id="G_PA2014" fbc:label="PA2014" fbc:name="PA2014" />
      <fbc:geneProduct fbc:id="G_PA2015" fbc:label="PA2015" fbc:name="PA2015" />
      <fbc:geneProduct fbc:id="G_PA2022" fbc:label="PA2022" fbc:name="PA2022" />
      <fbc:geneProduct fbc:id="G_PA2023" fbc:label="PA2023" fbc:name="PA2023" />
      <fbc:geneProduct fbc:id="G_PA2025" fbc:label="PA2025" fbc:name="PA2025" />
      <fbc:geneProduct fbc:id="G_PA2026" fbc:label="PA2026" fbc:name="PA2026" />
      <fbc:geneProduct fbc:id="G_PA2032" fbc:label="PA2032" fbc:name="PA2032" />
      <fbc:geneProduct fbc:id="G_PA2040" fbc:label="PA2040" fbc:name="PA2040" />
      <fbc:geneProduct fbc:id="G_PA2052" fbc:label="PA2052" fbc:name="PA2052" />
      <fbc:geneProduct fbc:id="G_PA2053" fbc:label="PA2053" fbc:name="PA2053" />
      <fbc:geneProduct fbc:id="G_PA2073" fbc:label="PA2073" fbc:name="PA2073" />
      <fbc:geneProduct fbc:id="G_PA2080" fbc:label="PA2080" fbc:name="PA2080" />
      <fbc:geneProduct fbc:id="G_PA2081" fbc:label="PA2081" fbc:name="PA2081" />
      <fbc:geneProduct fbc:id="G_PA2084" fbc:label="PA2084" fbc:name="PA2084" />
      <fbc:geneProduct fbc:id="G_PA2104" fbc:label="PA2104" fbc:name="PA2104" />
      <fbc:geneProduct fbc:id="G_PA2119" fbc:label="PA2119" fbc:name="PA2119" />
      <fbc:geneProduct fbc:id="G_PA2124" fbc:label="PA2124" fbc:name="PA2124" />
      <fbc:geneProduct fbc:id="G_PA2125" fbc:label="PA2125" fbc:name="PA2125" />
      <fbc:geneProduct fbc:id="G_PA2144" fbc:label="PA2144" fbc:name="PA2144" />
      <fbc:geneProduct fbc:id="G_PA2147" fbc:label="PA2147" fbc:name="PA2147" />
      <fbc:geneProduct fbc:id="G_PA2152" fbc:label="PA2152" fbc:name="PA2152" />
      <fbc:geneProduct fbc:id="G_PA2155" fbc:label="PA2155" fbc:name="PA2155" />
      <fbc:geneProduct fbc:id="G_PA2158" fbc:label="PA2158" fbc:name="PA2158" />
      <fbc:geneProduct fbc:id="G_PA2165" fbc:label="PA2165" fbc:name="PA2165" />
      <fbc:geneProduct fbc:id="G_PA2188" fbc:label="PA2188" fbc:name="PA2188" />
      <fbc:geneProduct fbc:id="G_PA2191" fbc:label="PA2191" fbc:name="PA2191" />
      <fbc:geneProduct fbc:id="G_PA2195" fbc:label="PA2195" fbc:name="PA2195" />
      <fbc:geneProduct fbc:id="G_PA2199" fbc:label="PA2199" fbc:name="PA2199" />
      <fbc:geneProduct fbc:id="G_PA2232" fbc:label="PA2232" fbc:name="PA2232" />
      <fbc:geneProduct fbc:id="G_PA2247" fbc:label="PA2247" fbc:name="PA2247" />
      <fbc:geneProduct fbc:id="G_PA2250" fbc:label="PA2250" fbc:name="PA2250" />
      <fbc:geneProduct fbc:id="G_PA2252" fbc:label="PA2252" fbc:name="PA2252" />
      <fbc:geneProduct fbc:id="G_PA2253" fbc:label="PA2253" fbc:name="PA2253" />
      <fbc:geneProduct fbc:id="G_PA2261" fbc:label="PA2261" fbc:name="PA2261" />
      <fbc:geneProduct fbc:id="G_PA2262" fbc:label="PA2262" fbc:name="PA2262" />
      <fbc:geneProduct fbc:id="G_PA2263" fbc:label="PA2263" fbc:name="PA2263" />
      <fbc:geneProduct fbc:id="G_PA2264" fbc:label="PA2264" fbc:name="PA2264" />
      <fbc:geneProduct fbc:id="G_PA2265" fbc:label="PA2265" fbc:name="PA2265" />
      <fbc:geneProduct fbc:id="G_PA2290" fbc:label="PA2290" fbc:name="PA2290" />
      <fbc:geneProduct fbc:id="G_PA2294" fbc:label="PA2294" fbc:name="PA2294" />
      <fbc:geneProduct fbc:id="G_PA2295" fbc:label="PA2295" fbc:name="PA2295" />
      <fbc:geneProduct fbc:id="G_PA2307" fbc:label="PA2307" fbc:name="PA2307" />
      <fbc:geneProduct fbc:id="G_PA2308" fbc:label="PA2308" fbc:name="PA2308" />
      <fbc:geneProduct fbc:id="G_PA2321" fbc:label="PA2321" fbc:name="PA2321" />
      <fbc:geneProduct fbc:id="G_PA2322" fbc:label="PA2322" fbc:name="PA2322" />
      <fbc:geneProduct fbc:id="G_PA2323" fbc:label="PA2323" fbc:name="PA2323" />
      <fbc:geneProduct fbc:id="G_PA2327" fbc:label="PA2327" fbc:name="PA2327" />
      <fbc:geneProduct fbc:id="G_PA2328" fbc:label="PA2328" fbc:name="PA2328" />
      <fbc:geneProduct fbc:id="G_PA2329" fbc:label="PA2329" fbc:name="PA2329" />
      <fbc:geneProduct fbc:id="G_PA2338" fbc:label="PA2338" fbc:name="PA2338" />
      <fbc:geneProduct fbc:id="G_PA2339" fbc:label="PA2339" fbc:name="PA2339" />
      <fbc:geneProduct fbc:id="G_PA2340" fbc:label="PA2340" fbc:name="PA2340" />
      <fbc:geneProduct fbc:id="G_PA2341" fbc:label="PA2341" fbc:name="PA2341" />
      <fbc:geneProduct fbc:id="G_PA2342" fbc:label="PA2342" fbc:name="PA2342" />
      <fbc:geneProduct fbc:id="G_PA2343" fbc:label="PA2343" fbc:name="PA2343" />
      <fbc:geneProduct fbc:id="G_PA2344" fbc:label="PA2344" fbc:name="PA2344" />
      <fbc:geneProduct fbc:id="G_PA2351" fbc:label="PA2351" fbc:name="PA2351" />
      <fbc:geneProduct fbc:id="G_PA2366" fbc:label="PA2366" fbc:name="PA2366" />
      <fbc:geneProduct fbc:id="G_PA2382" fbc:label="PA2382" fbc:name="PA2382" />
      <fbc:geneProduct fbc:id="G_PA2385" fbc:label="PA2385" fbc:name="PA2385" />
      <fbc:geneProduct fbc:id="G_PA2407" fbc:label="PA2407" fbc:name="PA2407" />
      <fbc:geneProduct fbc:id="G_PA2408" fbc:label="PA2408" fbc:name="PA2408" />
      <fbc:geneProduct fbc:id="G_PA2409" fbc:label="PA2409" fbc:name="PA2409" />
      <fbc:geneProduct fbc:id="G_PA2413" fbc:label="PA2413" fbc:name="PA2413" />
      <fbc:geneProduct fbc:id="G_PA2416" fbc:label="PA2416" fbc:name="PA2416" />
      <fbc:geneProduct fbc:id="G_PA2442" fbc:label="PA2442" fbc:name="PA2442" />
      <fbc:geneProduct fbc:id="G_PA2443" fbc:label="PA2443" fbc:name="PA2443" />
      <fbc:geneProduct fbc:id="G_PA2444" fbc:label="PA2444" fbc:name="PA2444" />
      <fbc:geneProduct fbc:id="G_PA2445" fbc:label="PA2445" fbc:name="PA2445" />
      <fbc:geneProduct fbc:id="G_PA2446" fbc:label="PA2446" fbc:name="PA2446" />
      <fbc:geneProduct fbc:id="G_PA2473" fbc:label="PA2473" fbc:name="PA2473" />
      <fbc:geneProduct fbc:id="G_PA2507" fbc:label="PA2507" fbc:name="PA2507" />
      <fbc:geneProduct fbc:id="G_PA2508" fbc:label="PA2508" fbc:name="PA2508" />
      <fbc:geneProduct fbc:id="G_PA2509" fbc:label="PA2509" fbc:name="PA2509" />
      <fbc:geneProduct fbc:id="G_PA2516" fbc:label="PA2516" fbc:name="PA2516" />
      <fbc:geneProduct fbc:id="G_PA2517" fbc:label="PA2517" fbc:name="PA2517" />
      <fbc:geneProduct fbc:id="G_PA2518" fbc:label="PA2518" fbc:name="PA2518" />
      <fbc:geneProduct fbc:id="G_PA2520" fbc:label="PA2520" fbc:name="PA2520" />
      <fbc:geneProduct fbc:id="G_PA2521" fbc:label="PA2521" fbc:name="PA2521" />
      <fbc:geneProduct fbc:id="G_PA2522" fbc:label="PA2522" fbc:name="PA2522" />
      <fbc:geneProduct fbc:id="G_PA2531" fbc:label="PA2531" fbc:name="PA2531" />
      <fbc:geneProduct fbc:id="G_PA2533" fbc:label="PA2533" fbc:name="PA2533" />
      <fbc:geneProduct fbc:id="G_PA2555" fbc:label="PA2555" fbc:name="PA2555" />
      <fbc:geneProduct fbc:id="G_PA2557" fbc:label="PA2557" fbc:name="PA2557" />
      <fbc:geneProduct fbc:id="G_PA2579" fbc:label="PA2579" fbc:name="PA2579" />
      <fbc:geneProduct fbc:id="G_PA2584" fbc:label="PA2584" fbc:name="PA2584" />
      <fbc:geneProduct fbc:id="G_PA2587" fbc:label="PA2587" fbc:name="PA2587" />
      <fbc:geneProduct fbc:id="G_PA2611" fbc:label="PA2611" fbc:name="PA2611" />
      <fbc:geneProduct fbc:id="G_PA2612" fbc:label="PA2612" fbc:name="PA2612" />
      <fbc:geneProduct fbc:id="G_PA2616" fbc:label="PA2616" fbc:name="PA2616" />
      <fbc:geneProduct fbc:id="G_PA2623" fbc:label="PA2623" fbc:name="PA2623" />
      <fbc:geneProduct fbc:id="G_PA2629" fbc:label="PA2629" fbc:name="PA2629" />
      <fbc:geneProduct fbc:id="G_PA2634" fbc:label="PA2634" fbc:name="PA2634" />
      <fbc:geneProduct fbc:id="G_PA2637" fbc:label="PA2637" fbc:name="PA2637" />
      <fbc:geneProduct fbc:id="G_PA2638" fbc:label="PA2638" fbc:name="PA2638" />
      <fbc:geneProduct fbc:id="G_PA2639" fbc:label="PA2639" fbc:name="PA2639" />
      <fbc:geneProduct fbc:id="G_PA2640" fbc:label="PA2640" fbc:name="PA2640" />
      <fbc:geneProduct fbc:id="G_PA2641" fbc:label="PA2641" fbc:name="PA2641" />
      <fbc:geneProduct fbc:id="G_PA2642" fbc:label="PA2642" fbc:name="PA2642" />
      <fbc:geneProduct fbc:id="G_PA2643" fbc:label="PA2643" fbc:name="PA2643" />
      <fbc:geneProduct fbc:id="G_PA2644" fbc:label="PA2644" fbc:name="PA2644" />
      <fbc:geneProduct fbc:id="G_PA2645" fbc:label="PA2645" fbc:name="PA2645" />
      <fbc:geneProduct fbc:id="G_PA2646" fbc:label="PA2646" fbc:name="PA2646" />
      <fbc:geneProduct fbc:id="G_PA2647" fbc:label="PA2647" fbc:name="PA2647" />
      <fbc:geneProduct fbc:id="G_PA2648" fbc:label="PA2648" fbc:name="PA2648" />
      <fbc:geneProduct fbc:id="G_PA2649" fbc:label="PA2649" fbc:name="PA2649" />
      <fbc:geneProduct fbc:id="G_PA2666" fbc:label="PA2666" fbc:name="PA2666" />
      <fbc:geneProduct fbc:id="G_PA2683" fbc:label="PA2683" fbc:name="PA2683" />
      <fbc:geneProduct fbc:id="G_PA2709" fbc:label="PA2709" fbc:name="PA2709" />
      <fbc:geneProduct fbc:id="G_PA2739" fbc:label="PA2739" fbc:name="PA2739" />
      <fbc:geneProduct fbc:id="G_PA2740" fbc:label="PA2740" fbc:name="PA2740" />
      <fbc:geneProduct fbc:id="G_PA2744" fbc:label="PA2744" fbc:name="PA2744" />
      <fbc:geneProduct fbc:id="G_PA2776" fbc:label="PA2776" fbc:name="PA2776" />
      <fbc:geneProduct fbc:id="G_PA2796" fbc:label="PA2796" fbc:name="PA2796" />
      <fbc:geneProduct fbc:id="G_PA2828" fbc:label="PA2828" fbc:name="PA2828" />
      <fbc:geneProduct fbc:id="G_PA2876" fbc:label="PA2876" fbc:name="PA2876" />
      <fbc:geneProduct fbc:id="G_PA2892" fbc:label="PA2892" fbc:name="PA2892" />
      <fbc:geneProduct fbc:id="G_PA2897" fbc:label="PA2897" fbc:name="PA2897" />
      <fbc:geneProduct fbc:id="G_PA2903" fbc:label="PA2903" fbc:name="PA2903" />
      <fbc:geneProduct fbc:id="G_PA2904" fbc:label="PA2904" fbc:name="PA2904" />
      <fbc:geneProduct fbc:id="G_PA2905" fbc:label="PA2905" fbc:name="PA2905" />
      <fbc:geneProduct fbc:id="G_PA2906" fbc:label="PA2906" fbc:name="PA2906" />
      <fbc:geneProduct fbc:id="G_PA2907" fbc:label="PA2907" fbc:name="PA2907" />
      <fbc:geneProduct fbc:id="G_PA2909" fbc:label="PA2909" fbc:name="PA2909" />
      <fbc:geneProduct fbc:id="G_PA2912" fbc:label="PA2912" fbc:name="PA2912" />
      <fbc:geneProduct fbc:id="G_PA2923" fbc:label="PA2923" fbc:name="PA2923" />
      <fbc:geneProduct fbc:id="G_PA2924" fbc:label="PA2924" fbc:name="PA2924" />
      <fbc:geneProduct fbc:id="G_PA2925" fbc:label="PA2925" fbc:name="PA2925" />
      <fbc:geneProduct fbc:id="G_PA2938" fbc:label="PA2938" fbc:name="PA2938" />
      <fbc:geneProduct fbc:id="G_PA2943" fbc:label="PA2943" fbc:name="PA2943" />
      <fbc:geneProduct fbc:id="G_PA2944" fbc:label="PA2944" fbc:name="PA2944" />
      <fbc:geneProduct fbc:id="G_PA2948" fbc:label="PA2948" fbc:name="PA2948" />
      <fbc:geneProduct fbc:id="G_PA2962" fbc:label="PA2962" fbc:name="PA2962" />
      <fbc:geneProduct fbc:id="G_PA2964" fbc:label="PA2964" fbc:name="PA2964" />
      <fbc:geneProduct fbc:id="G_PA2965" fbc:label="PA2965" fbc:name="PA2965" />
      <fbc:geneProduct fbc:id="G_PA2967" fbc:label="PA2967" fbc:name="PA2967" />
      <fbc:geneProduct fbc:id="G_PA2968" fbc:label="PA2968" fbc:name="PA2968" />
      <fbc:geneProduct fbc:id="G_PA2975" fbc:label="PA2975" fbc:name="PA2975" />
      <fbc:geneProduct fbc:id="G_PA2977" fbc:label="PA2977" fbc:name="PA2977" />
      <fbc:geneProduct fbc:id="G_PA2979" fbc:label="PA2979" fbc:name="PA2979" />
      <fbc:geneProduct fbc:id="G_PA2981" fbc:label="PA2981" fbc:name="PA2981" />
      <fbc:geneProduct fbc:id="G_PA3000" fbc:label="PA3000" fbc:name="PA3000" />
      <fbc:geneProduct fbc:id="G_PA3001" fbc:label="PA3001" fbc:name="PA3001" />
      <fbc:geneProduct fbc:id="G_PA3004" fbc:label="PA3004" fbc:name="PA3004" />
      <fbc:geneProduct fbc:id="G_PA3014" fbc:label="PA3014" fbc:name="PA3014" />
      <fbc:geneProduct fbc:id="G_PA3024" fbc:label="PA3024" fbc:name="PA3024" />
      <fbc:geneProduct fbc:id="G_PA3025" fbc:label="PA3025" fbc:name="PA3025" />
      <fbc:geneProduct fbc:id="G_PA3035" fbc:label="PA3035" fbc:name="PA3035" />
      <fbc:geneProduct fbc:id="G_PA3039" fbc:label="PA3039" fbc:name="PA3039" />
      <fbc:geneProduct fbc:id="G_PA3043" fbc:label="PA3043" fbc:name="PA3043" />
      <fbc:geneProduct fbc:id="G_PA3050" fbc:label="PA3050" fbc:name="PA3050" />
      <fbc:geneProduct fbc:id="G_PA3082" fbc:label="PA3082" fbc:name="PA3082" />
      <fbc:geneProduct fbc:id="G_PA3088" fbc:label="PA3088" fbc:name="PA3088" />
      <fbc:geneProduct fbc:id="G_PA3092" fbc:label="PA3092" fbc:name="PA3092" />
      <fbc:geneProduct fbc:id="G_PA3106" fbc:label="PA3106" fbc:name="PA3106" />
      <fbc:geneProduct fbc:id="G_PA3107" fbc:label="PA3107" fbc:name="PA3107" />
      <fbc:geneProduct fbc:id="G_PA3108" fbc:label="PA3108" fbc:name="PA3108" />
      <fbc:geneProduct fbc:id="G_PA3111" fbc:label="PA3111" fbc:name="PA3111" />
      <fbc:geneProduct fbc:id="G_PA3112" fbc:label="PA3112" fbc:name="PA3112" />
      <fbc:geneProduct fbc:id="G_PA3113" fbc:label="PA3113" fbc:name="PA3113" />
      <fbc:geneProduct fbc:id="G_PA3114" fbc:label="PA3114" fbc:name="PA3114" />
      <fbc:geneProduct fbc:id="G_PA3116" fbc:label="PA3116" fbc:name="PA3116" />
      <fbc:geneProduct fbc:id="G_PA3117" fbc:label="PA3117" fbc:name="PA3117" />
      <fbc:geneProduct fbc:id="G_PA3118" fbc:label="PA3118" fbc:name="PA3118" />
      <fbc:geneProduct fbc:id="G_PA3120" fbc:label="PA3120" fbc:name="PA3120" />
      <fbc:geneProduct fbc:id="G_PA3121" fbc:label="PA3121" fbc:name="PA3121" />
      <fbc:geneProduct fbc:id="G_PA3131" fbc:label="PA3131" fbc:name="PA3131" />
      <fbc:geneProduct fbc:id="G_PA3134" fbc:label="PA3134" fbc:name="PA3134" />
      <fbc:geneProduct fbc:id="G_PA3139" fbc:label="PA3139" fbc:name="PA3139" />
      <fbc:geneProduct fbc:id="G_PA3141" fbc:label="PA3141" fbc:name="PA3141" />
      <fbc:geneProduct fbc:id="G_PA3145" fbc:label="PA3145" fbc:name="PA3145" />
      <fbc:geneProduct fbc:id="G_PA3146" fbc:label="PA3146" fbc:name="PA3146" />
      <fbc:geneProduct fbc:id="G_PA3147" fbc:label="PA3147" fbc:name="PA3147" />
      <fbc:geneProduct fbc:id="G_PA3148" fbc:label="PA3148" fbc:name="PA3148" />
      <fbc:geneProduct fbc:id="G_PA3149" fbc:label="PA3149" fbc:name="PA3149" />
      <fbc:geneProduct fbc:id="G_PA3152" fbc:label="PA3152" fbc:name="PA3152" />
      <fbc:geneProduct fbc:id="G_PA3153" fbc:label="PA3153" fbc:name="PA3153" />
      <fbc:geneProduct fbc:id="G_PA3154" fbc:label="PA3154" fbc:name="PA3154" />
      <fbc:geneProduct fbc:id="G_PA3155" fbc:label="PA3155" fbc:name="PA3155" />
      <fbc:geneProduct fbc:id="G_PA3156" fbc:label="PA3156" fbc:name="PA3156" />
      <fbc:geneProduct fbc:id="G_PA3157" fbc:label="PA3157" fbc:name="PA3157" />
      <fbc:geneProduct fbc:id="G_PA3158" fbc:label="PA3158" fbc:name="PA3158" />
      <fbc:geneProduct fbc:id="G_PA3159" fbc:label="PA3159" fbc:name="PA3159" />
      <fbc:geneProduct fbc:id="G_PA3160" fbc:label="PA3160" fbc:name="PA3160" />
      <fbc:geneProduct fbc:id="G_PA3163" fbc:label="PA3163" fbc:name="PA3163" />
      <fbc:geneProduct fbc:id="G_PA3164" fbc:label="PA3164" fbc:name="PA3164" />
      <fbc:geneProduct fbc:id="G_PA3165" fbc:label="PA3165" fbc:name="PA3165" />
      <fbc:geneProduct fbc:id="G_PA3166" fbc:label="PA3166" fbc:name="PA3166" />
      <fbc:geneProduct fbc:id="G_PA3167" fbc:label="PA3167" fbc:name="PA3167" />
      <fbc:geneProduct fbc:id="G_PA3169" fbc:label="PA3169" fbc:name="PA3169" />
      <fbc:geneProduct fbc:id="G_PA3171" fbc:label="PA3171" fbc:name="PA3171" />
      <fbc:geneProduct fbc:id="G_PA3172" fbc:label="PA3172" fbc:name="PA3172" />
      <fbc:geneProduct fbc:id="G_PA3175" fbc:label="PA3175" fbc:name="PA3175" />
      <fbc:geneProduct fbc:id="G_PA3176" fbc:label="PA3176" fbc:name="PA3176" />
      <fbc:geneProduct fbc:id="G_PA3181" fbc:label="PA3181" fbc:name="PA3181" />
      <fbc:geneProduct fbc:id="G_PA3182" fbc:label="PA3182" fbc:name="PA3182" />
      <fbc:geneProduct fbc:id="G_PA3183" fbc:label="PA3183" fbc:name="PA3183" />
      <fbc:geneProduct fbc:id="G_PA3187" fbc:label="PA3187" fbc:name="PA3187" />
      <fbc:geneProduct fbc:id="G_PA3188" fbc:label="PA3188" fbc:name="PA3188" />
      <fbc:geneProduct fbc:id="G_PA3189" fbc:label="PA3189" fbc:name="PA3189" />
      <fbc:geneProduct fbc:id="G_PA3190" fbc:label="PA3190" fbc:name="PA3190" />
      <fbc:geneProduct fbc:id="G_PA3193" fbc:label="PA3193" fbc:name="PA3193" />
      <fbc:geneProduct fbc:id="G_PA3194" fbc:label="PA3194" fbc:name="PA3194" />
      <fbc:geneProduct fbc:id="G_PA3195" fbc:label="PA3195" fbc:name="PA3195" />
      <fbc:geneProduct fbc:id="G_PA3210" fbc:label="PA3210" fbc:name="PA3210" />
      <fbc:geneProduct fbc:id="G_PA3217" fbc:label="PA3217" fbc:name="PA3217" />
      <fbc:geneProduct fbc:id="G_PA3242" fbc:label="PA3242" fbc:name="PA3242" />
      <fbc:geneProduct fbc:id="G_PA3246" fbc:label="PA3246" fbc:name="PA3246" />
      <fbc:geneProduct fbc:id="G_PA3250" fbc:label="PA3250" fbc:name="PA3250" />
      <fbc:geneProduct fbc:id="G_PA3252" fbc:label="PA3252" fbc:name="PA3252" />
      <fbc:geneProduct fbc:id="G_PA3253" fbc:label="PA3253" fbc:name="PA3253" />
      <fbc:geneProduct fbc:id="G_PA3254" fbc:label="PA3254" fbc:name="PA3254" />
      <fbc:geneProduct fbc:id="G_PA3296" fbc:label="PA3296" fbc:name="PA3296" />
      <fbc:geneProduct fbc:id="G_PA3299" fbc:label="PA3299" fbc:name="PA3299" />
      <fbc:geneProduct fbc:id="G_PA3300" fbc:label="PA3300" fbc:name="PA3300" />
      <fbc:geneProduct fbc:id="G_PA3313" fbc:label="PA3313" fbc:name="PA3313" />
      <fbc:geneProduct fbc:id="G_PA3314" fbc:label="PA3314" fbc:name="PA3314" />
      <fbc:geneProduct fbc:id="G_PA3315" fbc:label="PA3315" fbc:name="PA3315" />
      <fbc:geneProduct fbc:id="G_PA3316" fbc:label="PA3316" fbc:name="PA3316" />
      <fbc:geneProduct fbc:id="G_PA3333" fbc:label="PA3333" fbc:name="PA3333" />
      <fbc:geneProduct fbc:id="G_PA3337" fbc:label="PA3337" fbc:name="PA3337" />
      <fbc:geneProduct fbc:id="G_PA3356" fbc:label="PA3356" fbc:name="PA3356" />
      <fbc:geneProduct fbc:id="G_PA3357" fbc:label="PA3357" fbc:name="PA3357" />
      <fbc:geneProduct fbc:id="G_PA3366" fbc:label="PA3366" fbc:name="PA3366" />
      <fbc:geneProduct fbc:id="G_PA3375" fbc:label="PA3375" fbc:name="PA3375" />
      <fbc:geneProduct fbc:id="G_PA3376" fbc:label="PA3376" fbc:name="PA3376" />
      <fbc:geneProduct fbc:id="G_PA3382" fbc:label="PA3382" fbc:name="PA3382" />
      <fbc:geneProduct fbc:id="G_PA3383" fbc:label="PA3383" fbc:name="PA3383" />
      <fbc:geneProduct fbc:id="G_PA3384" fbc:label="PA3384" fbc:name="PA3384" />
      <fbc:geneProduct fbc:id="G_PA3387" fbc:label="PA3387" fbc:name="PA3387" />
      <fbc:geneProduct fbc:id="G_PA3392" fbc:label="PA3392" fbc:name="PA3392" />
      <fbc:geneProduct fbc:id="G_PA3397" fbc:label="PA3397" fbc:name="PA3397" />
      <fbc:geneProduct fbc:id="G_PA3416" fbc:label="PA3416" fbc:name="PA3416" />
      <fbc:geneProduct fbc:id="G_PA3417" fbc:label="PA3417" fbc:name="PA3417" />
      <fbc:geneProduct fbc:id="G_PA3418" fbc:label="PA3418" fbc:name="PA3418" />
      <fbc:geneProduct fbc:id="G_PA3424" fbc:label="PA3424" fbc:name="PA3424" />
      <fbc:geneProduct fbc:id="G_PA3438" fbc:label="PA3438" fbc:name="PA3438" />
      <fbc:geneProduct fbc:id="G_PA3442" fbc:label="PA3442" fbc:name="PA3442" />
      <fbc:geneProduct fbc:id="G_PA3443" fbc:label="PA3443" fbc:name="PA3443" />
      <fbc:geneProduct fbc:id="G_PA3452" fbc:label="PA3452" fbc:name="PA3452" />
      <fbc:geneProduct fbc:id="G_PA3456" fbc:label="PA3456" fbc:name="PA3456" />
      <fbc:geneProduct fbc:id="G_PA3459" fbc:label="PA3459" fbc:name="PA3459" />
      <fbc:geneProduct fbc:id="G_PA3461" fbc:label="PA3461" fbc:name="PA3461" />
      <fbc:geneProduct fbc:id="G_PA3471" fbc:label="PA3471" fbc:name="PA3471" />
      <fbc:geneProduct fbc:id="G_PA3476" fbc:label="PA3476" fbc:name="PA3476" />
      <fbc:geneProduct fbc:id="G_PA3478" fbc:label="PA3478" fbc:name="PA3478" />
      <fbc:geneProduct fbc:id="G_PA3479" fbc:label="PA3479" fbc:name="PA3479" />
      <fbc:geneProduct fbc:id="G_PA3480" fbc:label="PA3480" fbc:name="PA3480" />
      <fbc:geneProduct fbc:id="G_PA3482" fbc:label="PA3482" fbc:name="PA3482" />
      <fbc:geneProduct fbc:id="G_PA3504" fbc:label="PA3504" fbc:name="PA3504" />
      <fbc:geneProduct fbc:id="G_PA3516" fbc:label="PA3516" fbc:name="PA3516" />
      <fbc:geneProduct fbc:id="G_PA3517" fbc:label="PA3517" fbc:name="PA3517" />
      <fbc:geneProduct fbc:id="G_PA3524" fbc:label="PA3524" fbc:name="PA3524" />
      <fbc:geneProduct fbc:id="G_PA3525" fbc:label="PA3525" fbc:name="PA3525" />
      <fbc:geneProduct fbc:id="G_PA3527" fbc:label="PA3527" fbc:name="PA3527" />
      <fbc:geneProduct fbc:id="G_PA3537" fbc:label="PA3537" fbc:name="PA3537" />
      <fbc:geneProduct fbc:id="G_PA3538" fbc:label="PA3538" fbc:name="PA3538" />
      <fbc:geneProduct fbc:id="G_PA3540" fbc:label="PA3540" fbc:name="PA3540" />
      <fbc:geneProduct fbc:id="G_PA3541" fbc:label="PA3541" fbc:name="PA3541" />
      <fbc:geneProduct fbc:id="G_PA3542" fbc:label="PA3542" fbc:name="PA3542" />
      <fbc:geneProduct fbc:id="G_PA3543" fbc:label="PA3543" fbc:name="PA3543" />
      <fbc:geneProduct fbc:id="G_PA3544" fbc:label="PA3544" fbc:name="PA3544" />
      <fbc:geneProduct fbc:id="G_PA3545" fbc:label="PA3545" fbc:name="PA3545" />
      <fbc:geneProduct fbc:id="G_PA3546" fbc:label="PA3546" fbc:name="PA3546" />
      <fbc:geneProduct fbc:id="G_PA3548" fbc:label="PA3548" fbc:name="PA3548" />
      <fbc:geneProduct fbc:id="G_PA3549" fbc:label="PA3549" fbc:name="PA3549" />
      <fbc:geneProduct fbc:id="G_PA3550" fbc:label="PA3550" fbc:name="PA3550" />
      <fbc:geneProduct fbc:id="G_PA3551" fbc:label="PA3551" fbc:name="PA3551" />
      <fbc:geneProduct fbc:id="G_PA3559" fbc:label="PA3559" fbc:name="PA3559" />
      <fbc:geneProduct fbc:id="G_PA3560" fbc:label="PA3560" fbc:name="PA3560" />
      <fbc:geneProduct fbc:id="G_PA3561" fbc:label="PA3561" fbc:name="PA3561" />
      <fbc:geneProduct fbc:id="G_PA3562" fbc:label="PA3562" fbc:name="PA3562" />
      <fbc:geneProduct fbc:id="G_PA3569" fbc:label="PA3569" fbc:name="PA3569" />
      <fbc:geneProduct fbc:id="G_PA3570" fbc:label="PA3570" fbc:name="PA3570" />
      <fbc:geneProduct fbc:id="G_PA3579" fbc:label="PA3579" fbc:name="PA3579" />
      <fbc:geneProduct fbc:id="G_PA3582" fbc:label="PA3582" fbc:name="PA3582" />
      <fbc:geneProduct fbc:id="G_PA3584" fbc:label="PA3584" fbc:name="PA3584" />
      <fbc:geneProduct fbc:id="G_PA3603" fbc:label="PA3603" fbc:name="PA3603" />
      <fbc:geneProduct fbc:id="G_PA3607" fbc:label="PA3607" fbc:name="PA3607" />
      <fbc:geneProduct fbc:id="G_PA3608" fbc:label="PA3608" fbc:name="PA3608" />
      <fbc:geneProduct fbc:id="G_PA3609" fbc:label="PA3609" fbc:name="PA3609" />
      <fbc:geneProduct fbc:id="G_PA3610" fbc:label="PA3610" fbc:name="PA3610" />
      <fbc:geneProduct fbc:id="G_PA3625" fbc:label="PA3625" fbc:name="PA3625" />
      <fbc:geneProduct fbc:id="G_PA3627" fbc:label="PA3627" fbc:name="PA3627" />
      <fbc:geneProduct fbc:id="G_PA3629" fbc:label="PA3629" fbc:name="PA3629" />
      <fbc:geneProduct fbc:id="G_PA3633" fbc:label="PA3633" fbc:name="PA3633" />
      <fbc:geneProduct fbc:id="G_PA3635" fbc:label="PA3635" fbc:name="PA3635" />
      <fbc:geneProduct fbc:id="G_PA3636" fbc:label="PA3636" fbc:name="PA3636" />
      <fbc:geneProduct fbc:id="G_PA3637" fbc:label="PA3637" fbc:name="PA3637" />
      <fbc:geneProduct fbc:id="G_PA3639" fbc:label="PA3639" fbc:name="PA3639" />
      <fbc:geneProduct fbc:id="G_PA3643" fbc:label="PA3643" fbc:name="PA3643" />
      <fbc:geneProduct fbc:id="G_PA3644" fbc:label="PA3644" fbc:name="PA3644" />
      <fbc:geneProduct fbc:id="G_PA3645" fbc:label="PA3645" fbc:name="PA3645" />
      <fbc:geneProduct fbc:id="G_PA3646" fbc:label="PA3646" fbc:name="PA3646" />
      <fbc:geneProduct fbc:id="G_PA3651" fbc:label="PA3651" fbc:name="PA3651" />
      <fbc:geneProduct fbc:id="G_PA3652" fbc:label="PA3652" fbc:name="PA3652" />
      <fbc:geneProduct fbc:id="G_PA3654" fbc:label="PA3654" fbc:name="PA3654" />
      <fbc:geneProduct fbc:id="G_PA3659" fbc:label="PA3659" fbc:name="PA3659" />
      <fbc:geneProduct fbc:id="G_PA3660" fbc:label="PA3660" fbc:name="PA3660" />
      <fbc:geneProduct fbc:id="G_PA3666" fbc:label="PA3666" fbc:name="PA3666" />
      <fbc:geneProduct fbc:id="G_PA3673" fbc:label="PA3673" fbc:name="PA3673" />
      <fbc:geneProduct fbc:id="G_PA3686" fbc:label="PA3686" fbc:name="PA3686" />
      <fbc:geneProduct fbc:id="G_PA3687" fbc:label="PA3687" fbc:name="PA3687" />
      <fbc:geneProduct fbc:id="G_PA3700" fbc:label="PA3700" fbc:name="PA3700" />
      <fbc:geneProduct fbc:id="G_PA3710" fbc:label="PA3710" fbc:name="PA3710" />
      <fbc:geneProduct fbc:id="G_PA3713" fbc:label="PA3713" fbc:name="PA3713" />
      <fbc:geneProduct fbc:id="G_PA3735" fbc:label="PA3735" fbc:name="PA3735" />
      <fbc:geneProduct fbc:id="G_PA3736" fbc:label="PA3736" fbc:name="PA3736" />
      <fbc:geneProduct fbc:id="G_PA3751" fbc:label="PA3751" fbc:name="PA3751" />
      <fbc:geneProduct fbc:id="G_PA3758" fbc:label="PA3758" fbc:name="PA3758" />
      <fbc:geneProduct fbc:id="G_PA3760" fbc:label="PA3760" fbc:name="PA3760" />
      <fbc:geneProduct fbc:id="G_PA3763" fbc:label="PA3763" fbc:name="PA3763" />
      <fbc:geneProduct fbc:id="G_PA3769" fbc:label="PA3769" fbc:name="PA3769" />
      <fbc:geneProduct fbc:id="G_PA3770" fbc:label="PA3770" fbc:name="PA3770" />
      <fbc:geneProduct fbc:id="G_PA3792" fbc:label="PA3792" fbc:name="PA3792" />
      <fbc:geneProduct fbc:id="G_PA3798" fbc:label="PA3798" fbc:name="PA3798" />
      <fbc:geneProduct fbc:id="G_PA3802" fbc:label="PA3802" fbc:name="PA3802" />
      <fbc:geneProduct fbc:id="G_PA3807" fbc:label="PA3807" fbc:name="PA3807" />
      <fbc:geneProduct fbc:id="G_PA3816" fbc:label="PA3816" fbc:name="PA3816" />
      <fbc:geneProduct fbc:id="G_PA3834" fbc:label="PA3834" fbc:name="PA3834" />
      <fbc:geneProduct fbc:id="G_PA3858" fbc:label="PA3858" fbc:name="PA3858" />
      <fbc:geneProduct fbc:id="G_PA3860" fbc:label="PA3860" fbc:name="PA3860" />
      <fbc:geneProduct fbc:id="G_PA3863" fbc:label="PA3863" fbc:name="PA3863" />
      <fbc:geneProduct fbc:id="G_PA3872" fbc:label="PA3872" fbc:name="PA3872" />
      <fbc:geneProduct fbc:id="G_PA3873" fbc:label="PA3873" fbc:name="PA3873" />
      <fbc:geneProduct fbc:id="G_PA3874" fbc:label="PA3874" fbc:name="PA3874" />
      <fbc:geneProduct fbc:id="G_PA3875" fbc:label="PA3875" fbc:name="PA3875" />
      <fbc:geneProduct fbc:id="G_PA3876" fbc:label="PA3876" fbc:name="PA3876" />
      <fbc:geneProduct fbc:id="G_PA3877" fbc:label="PA3877" fbc:name="PA3877" />
      <fbc:geneProduct fbc:id="G_PA3887" fbc:label="PA3887" fbc:name="PA3887" />
      <fbc:geneProduct fbc:id="G_PA3888" fbc:label="PA3888" fbc:name="PA3888" />
      <fbc:geneProduct fbc:id="G_PA3889" fbc:label="PA3889" fbc:name="PA3889" />
      <fbc:geneProduct fbc:id="G_PA3890" fbc:label="PA3890" fbc:name="PA3890" />
      <fbc:geneProduct fbc:id="G_PA3891" fbc:label="PA3891" fbc:name="PA3891" />
      <fbc:geneProduct fbc:id="G_PA3901" fbc:label="PA3901" fbc:name="PA3901" />
      <fbc:geneProduct fbc:id="G_PA3920" fbc:label="PA3920" fbc:name="PA3920" />
      <fbc:geneProduct fbc:id="G_PA3924" fbc:label="PA3924" fbc:name="PA3924" />
      <fbc:geneProduct fbc:id="G_PA3933" fbc:label="PA3933" fbc:name="PA3933" />
      <fbc:geneProduct fbc:id="G_PA3936" fbc:label="PA3936" fbc:name="PA3936" />
      <fbc:geneProduct fbc:id="G_PA3937" fbc:label="PA3937" fbc:name="PA3937" />
      <fbc:geneProduct fbc:id="G_PA3938" fbc:label="PA3938" fbc:name="PA3938" />
      <fbc:geneProduct fbc:id="G_PA3941" fbc:label="PA3941" fbc:name="PA3941" />
      <fbc:geneProduct fbc:id="G_PA3970" fbc:label="PA3970" fbc:name="PA3970" />
      <fbc:geneProduct fbc:id="G_PA3975" fbc:label="PA3975" fbc:name="PA3975" />
      <fbc:geneProduct fbc:id="G_PA3976" fbc:label="PA3976" fbc:name="PA3976" />
      <fbc:geneProduct fbc:id="G_PA3977" fbc:label="PA3977" fbc:name="PA3977" />
      <fbc:geneProduct fbc:id="G_PA3987" fbc:label="PA3987" fbc:name="PA3987" />
      <fbc:geneProduct fbc:id="G_PA4006" fbc:label="PA4006" fbc:name="PA4006" />
      <fbc:geneProduct fbc:id="G_PA4007" fbc:label="PA4007" fbc:name="PA4007" />
      <fbc:geneProduct fbc:id="G_PA4022" fbc:label="PA4022" fbc:name="PA4022" />
      <fbc:geneProduct fbc:id="G_PA4024" fbc:label="PA4024" fbc:name="PA4024" />
      <fbc:geneProduct fbc:id="G_PA4025" fbc:label="PA4025" fbc:name="PA4025" />
      <fbc:geneProduct fbc:id="G_PA4031" fbc:label="PA4031" fbc:name="PA4031" />
      <fbc:geneProduct fbc:id="G_PA4043" fbc:label="PA4043" fbc:name="PA4043" />
      <fbc:geneProduct fbc:id="G_PA4044" fbc:label="PA4044" fbc:name="PA4044" />
      <fbc:geneProduct fbc:id="G_PA4047" fbc:label="PA4047" fbc:name="PA4047" />
      <fbc:geneProduct fbc:id="G_PA4050" fbc:label="PA4050" fbc:name="PA4050" />
      <fbc:geneProduct fbc:id="G_PA4051" fbc:label="PA4051" fbc:name="PA4051" />
      <fbc:geneProduct fbc:id="G_PA4053" fbc:label="PA4053" fbc:name="PA4053" />
      <fbc:geneProduct fbc:id="G_PA4054" fbc:label="PA4054" fbc:name="PA4054" />
      <fbc:geneProduct fbc:id="G_PA4055" fbc:label="PA4055" fbc:name="PA4055" />
      <fbc:geneProduct fbc:id="G_PA4056" fbc:label="PA4056" fbc:name="PA4056" />
      <fbc:geneProduct fbc:id="G_PA4068" fbc:label="PA4068" fbc:name="PA4068" />
      <fbc:geneProduct fbc:id="G_PA4073" fbc:label="PA4073" fbc:name="PA4073" />
      <fbc:geneProduct fbc:id="G_PA4079" fbc:label="PA4079" fbc:name="PA4079" />
      <fbc:geneProduct fbc:id="G_PA4088" fbc:label="PA4088" fbc:name="PA4088" />
      <fbc:geneProduct fbc:id="G_PA4091" fbc:label="PA4091" fbc:name="PA4091" />
      <fbc:geneProduct fbc:id="G_PA4092" fbc:label="PA4092" fbc:name="PA4092" />
      <fbc:geneProduct fbc:id="G_PA4097" fbc:label="PA4097" fbc:name="PA4097" />
      <fbc:geneProduct fbc:id="G_PA4098" fbc:label="PA4098" fbc:name="PA4098" />
      <fbc:geneProduct fbc:id="G_PA4100" fbc:label="PA4100" fbc:name="PA4100" />
      <fbc:geneProduct fbc:id="G_PA4110" fbc:label="PA4110" fbc:name="PA4110" />
      <fbc:geneProduct fbc:id="G_PA4123" fbc:label="PA4123" fbc:name="PA4123" />
      <fbc:geneProduct fbc:id="G_PA4124" fbc:label="PA4124" fbc:name="PA4124" />
      <fbc:geneProduct fbc:id="G_PA4130" fbc:label="PA4130" fbc:name="PA4130" />
      <fbc:geneProduct fbc:id="G_PA4132" fbc:label="PA4132" fbc:name="PA4132" />
      <fbc:geneProduct fbc:id="G_PA4133" fbc:label="PA4133" fbc:name="PA4133" />
      <fbc:geneProduct fbc:id="G_PA4138" fbc:label="PA4138" fbc:name="PA4138" />
      <fbc:geneProduct fbc:id="G_PA4148" fbc:label="PA4148" fbc:name="PA4148" />
      <fbc:geneProduct fbc:id="G_PA4153" fbc:label="PA4153" fbc:name="PA4153" />
      <fbc:geneProduct fbc:id="G_PA4156" fbc:label="PA4156" fbc:name="PA4156" />
      <fbc:geneProduct fbc:id="G_PA4158" fbc:label="PA4158" fbc:name="PA4158" />
      <fbc:geneProduct fbc:id="G_PA4159" fbc:label="PA4159" fbc:name="PA4159" />
      <fbc:geneProduct fbc:id="G_PA4160" fbc:label="PA4160" fbc:name="PA4160" />
      <fbc:geneProduct fbc:id="G_PA4161" fbc:label="PA4161" fbc:name="PA4161" />
      <fbc:geneProduct fbc:id="G_PA4162" fbc:label="PA4162" fbc:name="PA4162" />
      <fbc:geneProduct fbc:id="G_PA4188" fbc:label="PA4188" fbc:name="PA4188" />
      <fbc:geneProduct fbc:id="G_PA4189" fbc:label="PA4189" fbc:name="PA4189" />
      <fbc:geneProduct fbc:id="G_PA4192" fbc:label="PA4192" fbc:name="PA4192" />
      <fbc:geneProduct fbc:id="G_PA4194" fbc:label="PA4194" fbc:name="PA4194" />
      <fbc:geneProduct fbc:id="G_PA4195" fbc:label="PA4195" fbc:name="PA4195" />
      <fbc:geneProduct fbc:id="G_PA4198" fbc:label="PA4198" fbc:name="PA4198" />
      <fbc:geneProduct fbc:id="G_PA4201" fbc:label="PA4201" fbc:name="PA4201" />
      <fbc:geneProduct fbc:id="G_PA4209" fbc:label="PA4209" fbc:name="PA4209" />
      <fbc:geneProduct fbc:id="G_PA4210" fbc:label="PA4210" fbc:name="PA4210" />
      <fbc:geneProduct fbc:id="G_PA4211" fbc:label="PA4211" fbc:name="PA4211" />
      <fbc:geneProduct fbc:id="G_PA4212" fbc:label="PA4212" fbc:name="PA4212" />
      <fbc:geneProduct fbc:id="G_PA4213" fbc:label="PA4213" fbc:name="PA4213" />
      <fbc:geneProduct fbc:id="G_PA4214" fbc:label="PA4214" fbc:name="PA4214" />
      <fbc:geneProduct fbc:id="G_PA4215" fbc:label="PA4215" fbc:name="PA4215" />
      <fbc:geneProduct fbc:id="G_PA4216" fbc:label="PA4216" fbc:name="PA4216" />
      <fbc:geneProduct fbc:id="G_PA4217" fbc:label="PA4217" fbc:name="PA4217" />
      <fbc:geneProduct fbc:id="G_PA4231" fbc:label="PA4231" fbc:name="PA4231" />
      <fbc:geneProduct fbc:id="G_PA4236" fbc:label="PA4236" fbc:name="PA4236" />
      <fbc:geneProduct fbc:id="G_PA4280" fbc:label="PA4280" fbc:name="PA4280" />
      <fbc:geneProduct fbc:id="G_PA4292" fbc:label="PA4292" fbc:name="PA4292" />
      <fbc:geneProduct fbc:id="G_PA4314" fbc:label="PA4314" fbc:name="PA4314" />
      <fbc:geneProduct fbc:id="G_PA4329" fbc:label="PA4329" fbc:name="PA4329" />
      <fbc:geneProduct fbc:id="G_PA4333" fbc:label="PA4333" fbc:name="PA4333" />
      <fbc:geneProduct fbc:id="G_PA4366" fbc:label="PA4366" fbc:name="PA4366" />
      <fbc:geneProduct fbc:id="G_PA4376" fbc:label="PA4376" fbc:name="PA4376" />
      <fbc:geneProduct fbc:id="G_PA4397" fbc:label="PA4397" fbc:name="PA4397" />
      <fbc:geneProduct fbc:id="G_PA4400" fbc:label="PA4400" fbc:name="PA4400" />
      <fbc:geneProduct fbc:id="G_PA4402" fbc:label="PA4402" fbc:name="PA4402" />
      <fbc:geneProduct fbc:id="G_PA4406" fbc:label="PA4406" fbc:name="PA4406" />
      <fbc:geneProduct fbc:id="G_PA4410" fbc:label="PA4410" fbc:name="PA4410" />
      <fbc:geneProduct fbc:id="G_PA4411" fbc:label="PA4411" fbc:name="PA4411" />
      <fbc:geneProduct fbc:id="G_PA4412" fbc:label="PA4412" fbc:name="PA4412" />
      <fbc:geneProduct fbc:id="G_PA4414" fbc:label="PA4414" fbc:name="PA4414" />
      <fbc:geneProduct fbc:id="G_PA4415" fbc:label="PA4415" fbc:name="PA4415" />
      <fbc:geneProduct fbc:id="G_PA4416" fbc:label="PA4416" fbc:name="PA4416" />
      <fbc:geneProduct fbc:id="G_PA4417" fbc:label="PA4417" fbc:name="PA4417" />
      <fbc:geneProduct fbc:id="G_PA4425" fbc:label="PA4425" fbc:name="PA4425" />
      <fbc:geneProduct fbc:id="G_PA4429" fbc:label="PA4429" fbc:name="PA4429" />
      <fbc:geneProduct fbc:id="G_PA4430" fbc:label="PA4430" fbc:name="PA4430" />
      <fbc:geneProduct fbc:id="G_PA4431" fbc:label="PA4431" fbc:name="PA4431" />
      <fbc:geneProduct fbc:id="G_PA4439" fbc:label="PA4439" fbc:name="PA4439" />
      <fbc:geneProduct fbc:id="G_PA4442" fbc:label="PA4442" fbc:name="PA4442" />
      <fbc:geneProduct fbc:id="G_PA4443" fbc:label="PA4443" fbc:name="PA4443" />
      <fbc:geneProduct fbc:id="G_PA4447" fbc:label="PA4447" fbc:name="PA4447" />
      <fbc:geneProduct fbc:id="G_PA4448" fbc:label="PA4448" fbc:name="PA4448" />
      <fbc:geneProduct fbc:id="G_PA4449" fbc:label="PA4449" fbc:name="PA4449" />
      <fbc:geneProduct fbc:id="G_PA4450" fbc:label="PA4450" fbc:name="PA4450" />
      <fbc:geneProduct fbc:id="G_PA4457" fbc:label="PA4457" fbc:name="PA4457" />
      <fbc:geneProduct fbc:id="G_PA4458" fbc:label="PA4458" fbc:name="PA4458" />
      <fbc:geneProduct fbc:id="G_PA4468" fbc:label="PA4468" fbc:name="PA4468" />
      <fbc:geneProduct fbc:id="G_PA4470" fbc:label="PA4470" fbc:name="PA4470" />
      <fbc:geneProduct fbc:id="G_PA4486" fbc:label="PA4486" fbc:name="PA4486" />
      <fbc:geneProduct fbc:id="G_PA4512" fbc:label="PA4512" fbc:name="PA4512" />
      <fbc:geneProduct fbc:id="G_PA4519" fbc:label="PA4519" fbc:name="PA4519" />
      <fbc:geneProduct fbc:id="G_PA4524" fbc:label="PA4524" fbc:name="PA4524" />
      <fbc:geneProduct fbc:id="G_PA4529" fbc:label="PA4529" fbc:name="PA4529" />
      <fbc:geneProduct fbc:id="G_PA4538" fbc:label="PA4538" fbc:name="PA4538" />
      <fbc:geneProduct fbc:id="G_PA4544" fbc:label="PA4544" fbc:name="PA4544" />
      <fbc:geneProduct fbc:id="G_PA4548" fbc:label="PA4548" fbc:name="PA4548" />
      <fbc:geneProduct fbc:id="G_PA4560" fbc:label="PA4560" fbc:name="PA4560" />
      <fbc:geneProduct fbc:id="G_PA4561" fbc:label="PA4561" fbc:name="PA4561" />
      <fbc:geneProduct fbc:id="G_PA4565" fbc:label="PA4565" fbc:name="PA4565" />
      <fbc:geneProduct fbc:id="G_PA4569" fbc:label="PA4569" fbc:name="PA4569" />
      <fbc:geneProduct fbc:id="G_PA4587" fbc:label="PA4587" fbc:name="PA4587" />
      <fbc:geneProduct fbc:id="G_PA4588" fbc:label="PA4588" fbc:name="PA4588" />
      <fbc:geneProduct fbc:id="G_PA4589" fbc:label="PA4589" fbc:name="PA4589" />
      <fbc:geneProduct fbc:id="G_PA4602" fbc:label="PA4602" fbc:name="PA4602" />
      <fbc:geneProduct fbc:id="G_PA4613" fbc:label="PA4613" fbc:name="PA4613" />
      <fbc:geneProduct fbc:id="G_PA4626" fbc:label="PA4626" fbc:name="PA4626" />
      <fbc:geneProduct fbc:id="G_PA4640" fbc:label="PA4640" fbc:name="PA4640" />
      <fbc:geneProduct fbc:id="G_PA4645" fbc:label="PA4645" fbc:name="PA4645" />
      <fbc:geneProduct fbc:id="G_PA4646" fbc:label="PA4646" fbc:name="PA4646" />
      <fbc:geneProduct fbc:id="G_PA4647" fbc:label="PA4647" fbc:name="PA4647" />
      <fbc:geneProduct fbc:id="G_PA4655" fbc:label="PA4655" fbc:name="PA4655" />
      <fbc:geneProduct fbc:id="G_PA4662" fbc:label="PA4662" fbc:name="PA4662" />
      <fbc:geneProduct fbc:id="G_PA4664" fbc:label="PA4664" fbc:name="PA4664" />
      <fbc:geneProduct fbc:id="G_PA4666" fbc:label="PA4666" fbc:name="PA4666" />
      <fbc:geneProduct fbc:id="G_PA4669" fbc:label="PA4669" fbc:name="PA4669" />
      <fbc:geneProduct fbc:id="G_PA4670" fbc:label="PA4670" fbc:name="PA4670" />
      <fbc:geneProduct fbc:id="G_PA4687" fbc:label="PA4687" fbc:name="PA4687" />
      <fbc:geneProduct fbc:id="G_PA4688" fbc:label="PA4688" fbc:name="PA4688" />
      <fbc:geneProduct fbc:id="G_PA4693" fbc:label="PA4693" fbc:name="PA4693" />
      <fbc:geneProduct fbc:id="G_PA4694" fbc:label="PA4694" fbc:name="PA4694" />
      <fbc:geneProduct fbc:id="G_PA4695" fbc:label="PA4695" fbc:name="PA4695" />
      <fbc:geneProduct fbc:id="G_PA4696" fbc:label="PA4696" fbc:name="PA4696" />
      <fbc:geneProduct fbc:id="G_PA4722" fbc:label="PA4722" fbc:name="PA4722" />
      <fbc:geneProduct fbc:id="G_PA4724" fbc:label="PA4724" fbc:name="PA4724" />
      <fbc:geneProduct fbc:id="G_PA4728" fbc:label="PA4728" fbc:name="PA4728" />
      <fbc:geneProduct fbc:id="G_PA4729" fbc:label="PA4729" fbc:name="PA4729" />
      <fbc:geneProduct fbc:id="G_PA4730" fbc:label="PA4730" fbc:name="PA4730" />
      <fbc:geneProduct fbc:id="G_PA4731" fbc:label="PA4731" fbc:name="PA4731" />
      <fbc:geneProduct fbc:id="G_PA4732" fbc:label="PA4732" fbc:name="PA4732" />
      <fbc:geneProduct fbc:id="G_PA4733" fbc:label="PA4733" fbc:name="PA4733" />
      <fbc:geneProduct fbc:id="G_PA4742" fbc:label="PA4742" fbc:name="PA4742" />
      <fbc:geneProduct fbc:id="G_PA4748" fbc:label="PA4748" fbc:name="PA4748" />
      <fbc:geneProduct fbc:id="G_PA4749" fbc:label="PA4749" fbc:name="PA4749" />
      <fbc:geneProduct fbc:id="G_PA4750" fbc:label="PA4750" fbc:name="PA4750" />
      <fbc:geneProduct fbc:id="G_PA4756" fbc:label="PA4756" fbc:name="PA4756" />
      <fbc:geneProduct fbc:id="G_PA4758" fbc:label="PA4758" fbc:name="PA4758" />
      <fbc:geneProduct fbc:id="G_PA4759" fbc:label="PA4759" fbc:name="PA4759" />
      <fbc:geneProduct fbc:id="G_PA4770" fbc:label="PA4770" fbc:name="PA4770" />
      <fbc:geneProduct fbc:id="G_PA4771" fbc:label="PA4771" fbc:name="PA4771" />
      <fbc:geneProduct fbc:id="G_PA4786" fbc:label="PA4786" fbc:name="PA4786" />
      <fbc:geneProduct fbc:id="G_PA4810" fbc:label="PA4810" fbc:name="PA4810" />
      <fbc:geneProduct fbc:id="G_PA4811" fbc:label="PA4811" fbc:name="PA4811" />
      <fbc:geneProduct fbc:id="G_PA4812" fbc:label="PA4812" fbc:name="PA4812" />
      <fbc:geneProduct fbc:id="G_PA4814" fbc:label="PA4814" fbc:name="PA4814" />
      <fbc:geneProduct fbc:id="G_PA4825" fbc:label="PA4825" fbc:name="PA4825" />
      <fbc:geneProduct fbc:id="G_PA4829" fbc:label="PA4829" fbc:name="PA4829" />
      <fbc:geneProduct fbc:id="G_PA4839" fbc:label="PA4839" fbc:name="PA4839" />
      <fbc:geneProduct fbc:id="G_PA4846" fbc:label="PA4846" fbc:name="PA4846" />
      <fbc:geneProduct fbc:id="G_PA4847" fbc:label="PA4847" fbc:name="PA4847" />
      <fbc:geneProduct fbc:id="G_PA4848" fbc:label="PA4848" fbc:name="PA4848" />
      <fbc:geneProduct fbc:id="G_PA4854" fbc:label="PA4854" fbc:name="PA4854" />
      <fbc:geneProduct fbc:id="G_PA4855" fbc:label="PA4855" fbc:name="PA4855" />
      <fbc:geneProduct fbc:id="G_PA4859" fbc:label="PA4859" fbc:name="PA4859" />
      <fbc:geneProduct fbc:id="G_PA4860" fbc:label="PA4860" fbc:name="PA4860" />
      <fbc:geneProduct fbc:id="G_PA4861" fbc:label="PA4861" fbc:name="PA4861" />
      <fbc:geneProduct fbc:id="G_PA4862" fbc:label="PA4862" fbc:name="PA4862" />
      <fbc:geneProduct fbc:id="G_PA4865" fbc:label="PA4865" fbc:name="PA4865" />
      <fbc:geneProduct fbc:id="G_PA4867" fbc:label="PA4867" fbc:name="PA4867" />
      <fbc:geneProduct fbc:id="G_PA4868" fbc:label="PA4868" fbc:name="PA4868" />
      <fbc:geneProduct fbc:id="G_PA4899" fbc:label="PA4899" fbc:name="PA4899" />
      <fbc:geneProduct fbc:id="G_PA4901" fbc:label="PA4901" fbc:name="PA4901" />
      <fbc:geneProduct fbc:id="G_PA4909" fbc:label="PA4909" fbc:name="PA4909" />
      <fbc:geneProduct fbc:id="G_PA4910" fbc:label="PA4910" fbc:name="PA4910" />
      <fbc:geneProduct fbc:id="G_PA4911" fbc:label="PA4911" fbc:name="PA4911" />
      <fbc:geneProduct fbc:id="G_PA4912" fbc:label="PA4912" fbc:name="PA4912" />
      <fbc:geneProduct fbc:id="G_PA4913" fbc:label="PA4913" fbc:name="PA4913" />
      <fbc:geneProduct fbc:id="G_PA4919" fbc:label="PA4919" fbc:name="PA4919" />
      <fbc:geneProduct fbc:id="G_PA4920" fbc:label="PA4920" fbc:name="PA4920" />
      <fbc:geneProduct fbc:id="G_PA4930" fbc:label="PA4930" fbc:name="PA4930" />
      <fbc:geneProduct fbc:id="G_PA4938" fbc:label="PA4938" fbc:name="PA4938" />
      <fbc:geneProduct fbc:id="G_PA4939" fbc:label="PA4939" fbc:name="PA4939" />
      <fbc:geneProduct fbc:id="G_PA4947" fbc:label="PA4947" fbc:name="PA4947" />
      <fbc:geneProduct fbc:id="G_PA4956" fbc:label="PA4956" fbc:name="PA4956" />
      <fbc:geneProduct fbc:id="G_PA4957" fbc:label="PA4957" fbc:name="PA4957" />
      <fbc:geneProduct fbc:id="G_PA4973" fbc:label="PA4973" fbc:name="PA4973" />
      <fbc:geneProduct fbc:id="G_PA4975" fbc:label="PA4975" fbc:name="PA4975" />
      <fbc:geneProduct fbc:id="G_PA4976" fbc:label="PA4976" fbc:name="PA4976" />
      <fbc:geneProduct fbc:id="G_PA4988" fbc:label="PA4988" fbc:name="PA4988" />
      <fbc:geneProduct fbc:id="G_PA4996" fbc:label="PA4996" fbc:name="PA4996" />
      <fbc:geneProduct fbc:id="G_PA5008" fbc:label="PA5008" fbc:name="PA5008" />
      <fbc:geneProduct fbc:id="G_PA5009" fbc:label="PA5009" fbc:name="PA5009" />
      <fbc:geneProduct fbc:id="G_PA5010" fbc:label="PA5010" fbc:name="PA5010" />
      <fbc:geneProduct fbc:id="G_PA5011" fbc:label="PA5011" fbc:name="PA5011" />
      <fbc:geneProduct fbc:id="G_PA5012" fbc:label="PA5012" fbc:name="PA5012" />
      <fbc:geneProduct fbc:id="G_PA5013" fbc:label="PA5013" fbc:name="PA5013" />
      <fbc:geneProduct fbc:id="G_PA5015" fbc:label="PA5015" fbc:name="PA5015" />
      <fbc:geneProduct fbc:id="G_PA5016" fbc:label="PA5016" fbc:name="PA5016" />
      <fbc:geneProduct fbc:id="G_PA5018" fbc:label="PA5018" fbc:name="PA5018" />
      <fbc:geneProduct fbc:id="G_PA5020" fbc:label="PA5020" fbc:name="PA5020" />
      <fbc:geneProduct fbc:id="G_PA5021" fbc:label="PA5021" fbc:name="PA5021" />
      <fbc:geneProduct fbc:id="G_PA5025" fbc:label="PA5025" fbc:name="PA5025" />
      <fbc:geneProduct fbc:id="G_PA5034" fbc:label="PA5034" fbc:name="PA5034" />
      <fbc:geneProduct fbc:id="G_PA5035" fbc:label="PA5035" fbc:name="PA5035" />
      <fbc:geneProduct fbc:id="G_PA5036" fbc:label="PA5036" fbc:name="PA5036" />
      <fbc:geneProduct fbc:id="G_PA5038" fbc:label="PA5038" fbc:name="PA5038" />
      <fbc:geneProduct fbc:id="G_PA5039" fbc:label="PA5039" fbc:name="PA5039" />
      <fbc:geneProduct fbc:id="G_PA5046" fbc:label="PA5046" fbc:name="PA5046" />
      <fbc:geneProduct fbc:id="G_PA5051" fbc:label="PA5051" fbc:name="PA5051" />
      <fbc:geneProduct fbc:id="G_PA5056" fbc:label="PA5056" fbc:name="PA5056" />
      <fbc:geneProduct fbc:id="G_PA5058" fbc:label="PA5058" fbc:name="PA5058" />
      <fbc:geneProduct fbc:id="G_PA5063" fbc:label="PA5063" fbc:name="PA5063" />
      <fbc:geneProduct fbc:id="G_PA5065" fbc:label="PA5065" fbc:name="PA5065" />
      <fbc:geneProduct fbc:id="G_PA5066" fbc:label="PA5066" fbc:name="PA5066" />
      <fbc:geneProduct fbc:id="G_PA5067" fbc:label="PA5067" fbc:name="PA5067" />
      <fbc:geneProduct fbc:id="G_PA5074" fbc:label="PA5074" fbc:name="PA5074" />
      <fbc:geneProduct fbc:id="G_PA5075" fbc:label="PA5075" fbc:name="PA5075" />
      <fbc:geneProduct fbc:id="G_PA5076" fbc:label="PA5076" fbc:name="PA5076" />
      <fbc:geneProduct fbc:id="G_PA5091" fbc:label="PA5091" fbc:name="PA5091" />
      <fbc:geneProduct fbc:id="G_PA5092" fbc:label="PA5092" fbc:name="PA5092" />
      <fbc:geneProduct fbc:id="G_PA5093" fbc:label="PA5093" fbc:name="PA5093" />
      <fbc:geneProduct fbc:id="G_PA5094" fbc:label="PA5094" fbc:name="PA5094" />
      <fbc:geneProduct fbc:id="G_PA5095" fbc:label="PA5095" fbc:name="PA5095" />
      <fbc:geneProduct fbc:id="G_PA5098" fbc:label="PA5098" fbc:name="PA5098" />
      <fbc:geneProduct fbc:id="G_PA5099" fbc:label="PA5099" fbc:name="PA5099" />
      <fbc:geneProduct fbc:id="G_PA5100" fbc:label="PA5100" fbc:name="PA5100" />
      <fbc:geneProduct fbc:id="G_PA5106" fbc:label="PA5106" fbc:name="PA5106" />
      <fbc:geneProduct fbc:id="G_PA5110" fbc:label="PA5110" fbc:name="PA5110" />
      <fbc:geneProduct fbc:id="G_PA5111" fbc:label="PA5111" fbc:name="PA5111" />
      <fbc:geneProduct fbc:id="G_PA5119" fbc:label="PA5119" fbc:name="PA5119" />
      <fbc:geneProduct fbc:id="G_PA5131" fbc:label="PA5131" fbc:name="PA5131" />
      <fbc:geneProduct fbc:id="G_PA5141" fbc:label="PA5141" fbc:name="PA5141" />
      <fbc:geneProduct fbc:id="G_PA5142" fbc:label="PA5142" fbc:name="PA5142" />
      <fbc:geneProduct fbc:id="G_PA5143" fbc:label="PA5143" fbc:name="PA5143" />
      <fbc:geneProduct fbc:id="G_PA5145" fbc:label="PA5145" fbc:name="PA5145" />
      <fbc:geneProduct fbc:id="G_PA5152" fbc:label="PA5152" fbc:name="PA5152" />
      <fbc:geneProduct fbc:id="G_PA5153" fbc:label="PA5153" fbc:name="PA5153" />
      <fbc:geneProduct fbc:id="G_PA5154" fbc:label="PA5154" fbc:name="PA5154" />
      <fbc:geneProduct fbc:id="G_PA5155" fbc:label="PA5155" fbc:name="PA5155" />
      <fbc:geneProduct fbc:id="G_PA5161" fbc:label="PA5161" fbc:name="PA5161" />
      <fbc:geneProduct fbc:id="G_PA5162" fbc:label="PA5162" fbc:name="PA5162" />
      <fbc:geneProduct fbc:id="G_PA5163" fbc:label="PA5163" fbc:name="PA5163" />
      <fbc:geneProduct fbc:id="G_PA5164" fbc:label="PA5164" fbc:name="PA5164" />
      <fbc:geneProduct fbc:id="G_PA5167" fbc:label="PA5167" fbc:name="PA5167" />
      <fbc:geneProduct fbc:id="G_PA5168" fbc:label="PA5168" fbc:name="PA5168" />
      <fbc:geneProduct fbc:id="G_PA5169" fbc:label="PA5169" fbc:name="PA5169" />
      <fbc:geneProduct fbc:id="G_PA5170" fbc:label="PA5170" fbc:name="PA5170" />
      <fbc:geneProduct fbc:id="G_PA5171" fbc:label="PA5171" fbc:name="PA5171" />
      <fbc:geneProduct fbc:id="G_PA5172" fbc:label="PA5172" fbc:name="PA5172" />
      <fbc:geneProduct fbc:id="G_PA5173" fbc:label="PA5173" fbc:name="PA5173" />
      <fbc:geneProduct fbc:id="G_PA5174" fbc:label="PA5174" fbc:name="PA5174" />
      <fbc:geneProduct fbc:id="G_PA5175" fbc:label="PA5175" fbc:name="PA5175" />
      <fbc:geneProduct fbc:id="G_PA5192" fbc:label="PA5192" fbc:name="PA5192" />
      <fbc:geneProduct fbc:id="G_PA5203" fbc:label="PA5203" fbc:name="PA5203" />
      <fbc:geneProduct fbc:id="G_PA5204" fbc:label="PA5204" fbc:name="PA5204" />
      <fbc:geneProduct fbc:id="G_PA5206" fbc:label="PA5206" fbc:name="PA5206" />
      <fbc:geneProduct fbc:id="G_PA5207" fbc:label="PA5207" fbc:name="PA5207" />
      <fbc:geneProduct fbc:id="G_PA5213" fbc:label="PA5213" fbc:name="PA5213" />
      <fbc:geneProduct fbc:id="G_PA5214" fbc:label="PA5214" fbc:name="PA5214" />
      <fbc:geneProduct fbc:id="G_PA5215" fbc:label="PA5215" fbc:name="PA5215" />
      <fbc:geneProduct fbc:id="G_PA5216" fbc:label="PA5216" fbc:name="PA5216" />
      <fbc:geneProduct fbc:id="G_PA5217" fbc:label="PA5217" fbc:name="PA5217" />
      <fbc:geneProduct fbc:id="G_PA5221" fbc:label="PA5221" fbc:name="PA5221" />
      <fbc:geneProduct fbc:id="G_PA5223" fbc:label="PA5223" fbc:name="PA5223" />
      <fbc:geneProduct fbc:id="G_PA5235" fbc:label="PA5235" fbc:name="PA5235" />
      <fbc:geneProduct fbc:id="G_PA5236" fbc:label="PA5236" fbc:name="PA5236" />
      <fbc:geneProduct fbc:id="G_PA5237" fbc:label="PA5237" fbc:name="PA5237" />
      <fbc:geneProduct fbc:id="G_PA5243" fbc:label="PA5243" fbc:name="PA5243" />
      <fbc:geneProduct fbc:id="G_PA5257" fbc:label="PA5257" fbc:name="PA5257" />
      <fbc:geneProduct fbc:id="G_PA5258" fbc:label="PA5258" fbc:name="PA5258" />
      <fbc:geneProduct fbc:id="G_PA5259" fbc:label="PA5259" fbc:name="PA5259" />
      <fbc:geneProduct fbc:id="G_PA5260" fbc:label="PA5260" fbc:name="PA5260" />
      <fbc:geneProduct fbc:id="G_PA5263" fbc:label="PA5263" fbc:name="PA5263" />
      <fbc:geneProduct fbc:id="G_PA5268" fbc:label="PA5268" fbc:name="PA5268" />
      <fbc:geneProduct fbc:id="G_PA5272" fbc:label="PA5272" fbc:name="PA5272" />
      <fbc:geneProduct fbc:id="G_PA5277" fbc:label="PA5277" fbc:name="PA5277" />
      <fbc:geneProduct fbc:id="G_PA5278" fbc:label="PA5278" fbc:name="PA5278" />
      <fbc:geneProduct fbc:id="G_PA5287" fbc:label="PA5287" fbc:name="PA5287" />
      <fbc:geneProduct fbc:id="G_PA5291" fbc:label="PA5291" fbc:name="PA5291" />
      <fbc:geneProduct fbc:id="G_PA5297" fbc:label="PA5297" fbc:name="PA5297" />
      <fbc:geneProduct fbc:id="G_PA5302" fbc:label="PA5302" fbc:name="PA5302" />
      <fbc:geneProduct fbc:id="G_PA5304" fbc:label="PA5304" fbc:name="PA5304" />
      <fbc:geneProduct fbc:id="G_PA5309" fbc:label="PA5309" fbc:name="PA5309" />
      <fbc:geneProduct fbc:id="G_PA5312" fbc:label="PA5312" fbc:name="PA5312" />
      <fbc:geneProduct fbc:id="G_PA5320" fbc:label="PA5320" fbc:name="PA5320" />
      <fbc:geneProduct fbc:id="G_PA5321" fbc:label="PA5321" fbc:name="PA5321" />
      <fbc:geneProduct fbc:id="G_PA5322" fbc:label="PA5322" fbc:name="PA5322" />
      <fbc:geneProduct fbc:id="G_PA5323" fbc:label="PA5323" fbc:name="PA5323" />
      <fbc:geneProduct fbc:id="G_PA5331" fbc:label="PA5331" fbc:name="PA5331" />
      <fbc:geneProduct fbc:id="G_PA5336" fbc:label="PA5336" fbc:name="PA5336" />
      <fbc:geneProduct fbc:id="G_PA5338" fbc:label="PA5338" fbc:name="PA5338" />
      <fbc:geneProduct fbc:id="G_PA5357" fbc:label="PA5357" fbc:name="PA5357" />
      <fbc:geneProduct fbc:id="G_PA5358" fbc:label="PA5358" fbc:name="PA5358" />
      <fbc:geneProduct fbc:id="G_PA5366" fbc:label="PA5366" fbc:name="PA5366" />
      <fbc:geneProduct fbc:id="G_PA5367" fbc:label="PA5367" fbc:name="PA5367" />
      <fbc:geneProduct fbc:id="G_PA5368" fbc:label="PA5368" fbc:name="PA5368" />
      <fbc:geneProduct fbc:id="G_PA5369" fbc:label="PA5369" fbc:name="PA5369" />
      <fbc:geneProduct fbc:id="G_PA5372" fbc:label="PA5372" fbc:name="PA5372" />
      <fbc:geneProduct fbc:id="G_PA5373" fbc:label="PA5373" fbc:name="PA5373" />
      <fbc:geneProduct fbc:id="G_PA5375" fbc:label="PA5375" fbc:name="PA5375" />
      <fbc:geneProduct fbc:id="G_PA5376" fbc:label="PA5376" fbc:name="PA5376" />
      <fbc:geneProduct fbc:id="G_PA5377" fbc:label="PA5377" fbc:name="PA5377" />
      <fbc:geneProduct fbc:id="G_PA5378" fbc:label="PA5378" fbc:name="PA5378" />
      <fbc:geneProduct fbc:id="G_PA5379" fbc:label="PA5379" fbc:name="PA5379" />
      <fbc:geneProduct fbc:id="G_PA5394" fbc:label="PA5394" fbc:name="PA5394" />
      <fbc:geneProduct fbc:id="G_PA5413" fbc:label="PA5413" fbc:name="PA5413" />
      <fbc:geneProduct fbc:id="G_PA5415" fbc:label="PA5415" fbc:name="PA5415" />
      <fbc:geneProduct fbc:id="G_PA5416" fbc:label="PA5416" fbc:name="PA5416" />
      <fbc:geneProduct fbc:id="G_PA5417" fbc:label="PA5417" fbc:name="PA5417" />
      <fbc:geneProduct fbc:id="G_PA5418" fbc:label="PA5418" fbc:name="PA5418" />
      <fbc:geneProduct fbc:id="G_PA5419" fbc:label="PA5419" fbc:name="PA5419" />
      <fbc:geneProduct fbc:id="G_PA5420" fbc:label="PA5420" fbc:name="PA5420" />
      <fbc:geneProduct fbc:id="G_PA5421" fbc:label="PA5421" fbc:name="PA5421" />
      <fbc:geneProduct fbc:id="G_PA5425" fbc:label="PA5425" fbc:name="PA5425" />
      <fbc:geneProduct fbc:id="G_PA5426" fbc:label="PA5426" fbc:name="PA5426" />
      <fbc:geneProduct fbc:id="G_PA5427" fbc:label="PA5427" fbc:name="PA5427" />
      <fbc:geneProduct fbc:id="G_PA5429" fbc:label="PA5429" fbc:name="PA5429" />
      <fbc:geneProduct fbc:id="G_PA5435" fbc:label="PA5435" fbc:name="PA5435" />
      <fbc:geneProduct fbc:id="G_PA5439" fbc:label="PA5439" fbc:name="PA5439" />
      <fbc:geneProduct fbc:id="G_PA5447" fbc:label="PA5447" fbc:name="PA5447" />
      <fbc:geneProduct fbc:id="G_PA5448" fbc:label="PA5448" fbc:name="PA5448" />
      <fbc:geneProduct fbc:id="G_PA5449" fbc:label="PA5449" fbc:name="PA5449" />
      <fbc:geneProduct fbc:id="G_PA5450" fbc:label="PA5450" fbc:name="PA5450" />
      <fbc:geneProduct fbc:id="G_PA5451" fbc:label="PA5451" fbc:name="PA5451" />
      <fbc:geneProduct fbc:id="G_PA5452" fbc:label="PA5452" fbc:name="PA5452" />
      <fbc:geneProduct fbc:id="G_PA5453" fbc:label="PA5453" fbc:name="PA5453" />
      <fbc:geneProduct fbc:id="G_PA5454" fbc:label="PA5454" fbc:name="PA5454" />
      <fbc:geneProduct fbc:id="G_PA5468" fbc:label="PA5468" fbc:name="PA5468" />
      <fbc:geneProduct fbc:id="G_PA5476" fbc:label="PA5476" fbc:name="PA5476" />
      <fbc:geneProduct fbc:id="G_PA5479" fbc:label="PA5479" fbc:name="PA5479" />
      <fbc:geneProduct fbc:id="G_PA5495" fbc:label="PA5495" fbc:name="PA5495" />
      <fbc:geneProduct fbc:id="G_PA5498" fbc:label="PA5498" fbc:name="PA5498" />
      <fbc:geneProduct fbc:id="G_PA5500" fbc:label="PA5500" fbc:name="PA5500" />
      <fbc:geneProduct fbc:id="G_PA5501" fbc:label="PA5501" fbc:name="PA5501" />
      <fbc:geneProduct fbc:id="G_PA5503" fbc:label="PA5503" fbc:name="PA5503" />
      <fbc:geneProduct fbc:id="G_PA5504" fbc:label="PA5504" fbc:name="PA5504" />
      <fbc:geneProduct fbc:id="G_PA5505" fbc:label="PA5505" fbc:name="PA5505" />
      <fbc:geneProduct fbc:id="G_PA5508" fbc:label="PA5508" fbc:name="PA5508" />
      <fbc:geneProduct fbc:id="G_PA5516" fbc:label="PA5516" fbc:name="PA5516" />
      <fbc:geneProduct fbc:id="G_PA5522" fbc:label="PA5522" fbc:name="PA5522" />
      <fbc:geneProduct fbc:id="G_PA5523" fbc:label="PA5523" fbc:name="PA5523" />
      <fbc:geneProduct fbc:id="G_PA5524" fbc:label="PA5524" fbc:name="PA5524" />
      <fbc:geneProduct fbc:id="G_PA5530" fbc:label="PA5530" fbc:name="PA5530" />
      <fbc:geneProduct fbc:id="G_PA5549" fbc:label="PA5549" fbc:name="PA5549" />
      <fbc:geneProduct fbc:id="G_PA5552" fbc:label="PA5552" fbc:name="PA5552" />
      <fbc:geneProduct fbc:id="G_PA5553" fbc:label="PA5553" fbc:name="PA5553" />
      <fbc:geneProduct fbc:id="G_PA5554" fbc:label="PA5554" fbc:name="PA5554" />
      <fbc:geneProduct fbc:id="G_PA5555" fbc:label="PA5555" fbc:name="PA5555" />
      <fbc:geneProduct fbc:id="G_PA5556" fbc:label="PA5556" fbc:name="PA5556" />
      <fbc:geneProduct fbc:id="G_PA5557" fbc:label="PA5557" fbc:name="PA5557" />
      <fbc:geneProduct fbc:id="G_PA5558" fbc:label="PA5558" fbc:name="PA5558" />
      <fbc:geneProduct fbc:id="G_PA5559" fbc:label="PA5559" fbc:name="PA5559" />
      <fbc:geneProduct fbc:id="G_PA5560" fbc:label="PA5560" fbc:name="PA5560" />
      <fbc:geneProduct fbc:id="G_PA5561" fbc:label="PA5561" fbc:name="PA5561" />
    </fbc:listOfGeneProducts>
    <listOfReactions>
      <reaction fast="false" id="R_DM_26dap__M_c" name="meso-2,6-Diaminoheptanedioate demand" reversible="false" fbc:lowerFluxBound="cobra_0_bound" fbc:upperFluxBound="cobra_0_bound">
        <listOfReactants>
          <speciesReference constant="true" species="M_26dap__M_c" stoichiometry="1" />
        </listOfReactants>
      </reaction>
      <reaction fast="false" id="R_DM_3pg_c" name="3-Phospho-D-glycerate demand" reversible="false" fbc:lowerFluxBound="cobra_0_bound" fbc:upperFluxBound="cobra_0_bound">
        <listOfReactants>
          <speciesReference constant="true" species="M_3pg_c" stoichiometry="1" />
        </listOfReactants>
      </reaction>
      <reaction fast="false" id="R_DM_4mhetz_c" name="4-Methyl-5-(2-hydroxyethyl)-thiazole demand" reversible="false" fbc:lowerFluxBound="cobra_0_bound" fbc:upperFluxBound="cobra_0_bound">
        <listOfReactants>
          <speciesReference constant="true" species="M_4mhetz_c" stoichiometry="1" />
        </listOfReactants>
      </reaction>
      <reaction fast="false" id="R_DM_EC_PREGRO" name="Biomass reaction for E coli precursor (core) growth" reversible="false" fbc:lowerFluxBound="cobra_0_bound" fbc:upperFluxBound="cobra_0_bound">
        <listOfReactants>
          <speciesReference constant="true" species="M_3pg_c" stoichiometry="1.5" />
          <speciesReference constant="true" species="M_accoa_c" stoichiometry="3.7" />
          <speciesReference constant="true" species="M_atp_c" stoichiometry="41.3" />
          <speciesReference constant="true" species="M_g3p_c" stoichiometry="0.1" />
          <speciesReference constant="true" species="M_e4p_c" stoichiometry="0.4" />
          <speciesReference constant="true" species="M_oaa_c" stoichiometry="1.8" />
          <speciesReference constant="true" species="M_pep_c" stoichiometry="0.5" />
          <speciesReference constant="true" species="M_f6p_c" stoichiometry="0.1" />
          <speciesReference constant="true" species="M_r5p_c" stoichiometry="0.9" />
          <speciesReference constant="true" species="M_nadph_c" stoichiometry="18.2" />
          <speciesReference constant="true" species="M_g6p_c" stoichiometry="0.2" />
          <speciesReference constant="true" species="M_pyr_c" stoichiometry="2.8" />
          <speciesReference constant="true" species="M_nad_c" stoichiometry="3.5" />
          <speciesReference constant="true" species="M_akg_c" stoichiometry="1.1" />
        </listOfReactants>
        <listOfProducts>
          <speciesReference constant="true" species="M_adp_c" stoichiometry="41.3" />
          <speciesReference constant="true" species="M_nadh_c" stoichiometry="3.5" />
          <speciesReference constant="true" species="M_pi_c" stoichiometry="41.3" />
          <speciesReference constant="true" species="M_nadp_c" stoichiometry="18.2" />
          <speciesReference constant="true" species="M_h_c" stoichiometry="9" />
          <speciesReference constant="true" species="M_coa_c" stoichiometry="3.7" />
        </listOfProducts>
      </reaction>
      <reaction fast="false" id="R_DM_aacoa_c" name="Acetoacetyl-CoA demand" reversible="false" fbc:lowerFluxBound="cobra_0_bound" fbc:upperFluxBound="cobra_0_bound">
        <listOfReactants>
          <speciesReference constant="true" species="M_aacoa_c" stoichiometry="1" />
        </listOfReactants>
      </reaction>
      <reaction fast="false" id="R_DM_accoa_c" name="Acetyl-CoA demand" reversible="false" fbc:lowerFluxBound="cobra_0_bound" fbc:upperFluxBound="cobra_0_bound">
        <listOfReactants>
          <speciesReference constant="true" species="M_accoa_c" stoichiometry="1" />
        </listOfReactants>
      </reaction>
      <reaction fast="false" id="R_DM_adp_c" name="ADP demand" reversible="false" fbc:lowerFluxBound="cobra_0_bound" fbc:upperFluxBound="cobra_0_bound">
        <listOfReactants>
          <speciesReference constant="true" species="M_adp_c" stoichiometry="1" />
        </listOfReactants>
      </reaction>
      <reaction fast="false" id="R_DM_akg_c" name="2-Oxoglutarate demand" reversible="false" fbc:lowerFluxBound="cobra_0_bound" fbc:upperFluxBound="cobra_0_bound">
        <listOfReactants>
          <speciesReference constant="true" species="M_akg_c" stoichiometry="1" />
        </listOfReactants>
      </reaction>
      <reaction fast="false" id="R_DM_ala__L_c" name="L-Alanine demand" reversible="false" fbc:lowerFluxBound="cobra_0_bound" fbc:upperFluxBound="cobra_0_bound">
        <listOfReactants>
          <speciesReference constant="true" species="M_ala__L_c" stoichiometry="1" />
        </listOfReactants>
      </reaction>
      <reaction fast="false" id="R_DM_amp_c" name="AMP demand" reversible="false" fbc:lowerFluxBound="cobra_0_bound" fbc:upperFluxBound="cobra_0_bound">
        <listOfReactants>
          <speciesReference constant="true" species="M_amp_c" stoichiometry="1" />
        </listOfReactants>
      </reaction>
      <reaction fast="false" id="R_DM_arg__L_c" name="L-Arginine demand" reversible="false" fbc:lowerFluxBound="cobra_0_bound" fbc:upperFluxBound="cobra_0_bound">
        <listOfReactants>
          <speciesReference constant="true" species="M_arg__L_c" stoichiometry="1" />
        </listOfReactants>
      </reaction>
      <reaction fast="false" id="R_DM_asn__L_c" name="L-Asparagine demand" reversible="false" fbc:lowerFluxBound="cobra_0_bound" fbc:upperFluxBound="cobra_0_bound">
        <listOfReactants>
          <speciesReference constant="true" species="M_asn__L_c" stoichiometry="1" />
        </listOfReactants>
      </reaction>
      <reaction fast="false" id="R_DM_asp__L_c" name="L-Aspartate demand" reversible="false" fbc:lowerFluxBound="cobra_0_bound" fbc:upperFluxBound="cobra_0_bound">
        <listOfReactants>
          <speciesReference constant="true" species="M_asp__L_c" stoichiometry="1" />
        </listOfReactants>
      </reaction>
      <reaction fast="false" id="R_DM_atp" name="atp drain" reversible="false" fbc:lowerFluxBound="cobra_0_bound" fbc:upperFluxBound="cobra_0_bound">
        <listOfReactants>
          <speciesReference constant="true" species="M_atp_c" stoichiometry="1" />
        </listOfReactants>
      </reaction>
      <reaction fast="false" id="R_DM_btn_c" name="Biotin demand" reversible="false" fbc:lowerFluxBound="cobra_0_bound" fbc:upperFluxBound="cobra_0_bound">
        <listOfReactants>
          <speciesReference constant="true" species="M_btn_c" stoichiometry="1" />
        </listOfReactants>
      </reaction>
      <reaction fast="false" id="R_DM_cdlp_c" name="Cardiolipin demand" reversible="false" fbc:lowerFluxBound="cobra_0_bound" fbc:upperFluxBound="cobra_0_bound">
        <listOfReactants>
          <speciesReference constant="true" species="M_cdlp_c" stoichiometry="1" />
        </listOfReactants>
      </reaction>
      <reaction fast="false" id="R_DM_cmp_c" name="CMP demand" reversible="false" fbc:lowerFluxBound="cobra_0_bound" fbc:upperFluxBound="cobra_0_bound">
        <listOfReactants>
          <speciesReference constant="true" species="M_cmp_c" stoichiometry="1" />
        </listOfReactants>
      </reaction>
      <reaction fast="false" id="R_DM_co2_c" name="CO2 demand" reversible="false" fbc:lowerFluxBound="cobra_0_bound" fbc:upperFluxBound="cobra_0_bound">
        <listOfReactants>
          <speciesReference constant="true" species="M_co2_c" stoichiometry="1" />
        </listOfReactants>
      </reaction>
      <reaction fast="false" id="R_DM_coa_c" name="Coenzyme A demand" reversible="false" fbc:lowerFluxBound="cobra_0_bound" fbc:upperFluxBound="cobra_0_bound">
        <listOfReactants>
          <speciesReference constant="true" species="M_coa_c" stoichiometry="1" />
        </listOfReactants>
      </reaction>
      <reaction fast="false" id="R_DM_ctp_c" name="CTP demand" reversible="false" fbc:lowerFluxBound="cobra_0_bound" fbc:upperFluxBound="cobra_0_bound">
        <listOfReactants>
          <speciesReference constant="true" species="M_ctp_c" stoichiometry="1" />
        </listOfReactants>
      </reaction>
      <reaction fast="false" id="R_DM_cys__L_c" name="L-Cysteine demand" reversible="false" fbc:lowerFluxBound="cobra_0_bound" fbc:upperFluxBound="cobra_0_bound">
        <listOfReactants>
          <speciesReference constant="true" species="M_cys__L_c" stoichiometry="1" />
        </listOfReactants>
      </reaction>
      <reaction fast="false" id="R_DM_damp_c" name="dAMP demand" reversible="false" fbc:lowerFluxBound="cobra_0_bound" fbc:upperFluxBound="cobra_0_bound">
        <listOfReactants>
          <speciesReference constant="true" species="M_damp_c" stoichiometry="1" />
        </listOfReactants>
      </reaction>
      <reaction fast="false" id="R_DM_datp_c" name="dATP demand" reversible="false" fbc:lowerFluxBound="cobra_0_bound" fbc:upperFluxBound="cobra_0_bound">
        <listOfReactants>
          <speciesReference constant="true" species="M_datp_c" stoichiometry="1" />
        </listOfReactants>
      </reaction>
      <reaction fast="false" id="R_DM_dcmp_c" name="dCMP demand" reversible="false" fbc:lowerFluxBound="cobra_0_bound" fbc:upperFluxBound="cobra_0_bound">
        <listOfReactants>
          <speciesReference constant="true" species="M_dcmp_c" stoichiometry="1" />
        </listOfReactants>
      </reaction>
      <reaction fast="false" id="R_DM_dctp_c" name="dCTP demand" reversible="false" fbc:lowerFluxBound="cobra_0_bound" fbc:upperFluxBound="cobra_0_bound">
        <listOfReactants>
          <speciesReference constant="true" species="M_dctp_c" stoichiometry="1" />
        </listOfReactants>
      </reaction>
      <reaction fast="false" id="R_DM_dgmp_c" name="dGMP demand" reversible="false" fbc:lowerFluxBound="cobra_0_bound" fbc:upperFluxBound="cobra_0_bound">
        <listOfReactants>
          <speciesReference constant="true" species="M_dgmp_c" stoichiometry="1" />
        </listOfReactants>
      </reaction>
      <reaction fast="false" id="R_DM_dgtp_c" name="dGTP demand" reversible="false" fbc:lowerFluxBound="cobra_0_bound" fbc:upperFluxBound="cobra_0_bound">
        <listOfReactants>
          <speciesReference constant="true" species="M_dgtp_c" stoichiometry="1" />
        </listOfReactants>
      </reaction>
      <reaction fast="false" id="R_DM_dhap_c" name="Dihydroxyacetone phosphate demand" reversible="false" fbc:lowerFluxBound="cobra_0_bound" fbc:upperFluxBound="cobra_0_bound">
        <listOfReactants>
          <speciesReference constant="true" species="M_dhap_c" stoichiometry="1" />
        </listOfReactants>
      </reaction>
      <reaction fast="false" id="R_DM_dtmp_c" name="dTMP demand" reversible="false" fbc:lowerFluxBound="cobra_0_bound" fbc:upperFluxBound="cobra_0_bound">
        <listOfReactants>
          <speciesReference constant="true" species="M_dtmp_c" stoichiometry="1" />
        </listOfReactants>
      </reaction>
      <reaction fast="false" id="R_DM_dttp_c" name="DTTP demand" reversible="false" fbc:lowerFluxBound="cobra_0_bound" fbc:upperFluxBound="cobra_0_bound">
        <listOfReactants>
          <speciesReference constant="true" species="M_dttp_c" stoichiometry="1" />
        </listOfReactants>
      </reaction>
      <reaction fast="false" id="R_DM_e4p_c" name="D-Erythrose 4-phosphate demand" reversible="false" fbc:lowerFluxBound="cobra_0_bound" fbc:upperFluxBound="cobra_0_bound">
        <listOfReactants>
          <speciesReference constant="true" species="M_e4p_c" stoichiometry="1" />
        </listOfReactants>
      </reaction>
      <reaction fast="false" id="R_DM_f6p_c" name="f6p demand exchange" reversible="false" fbc:lowerFluxBound="cobra_0_bound" fbc:upperFluxBound="cobra_0_bound">
        <listOfReactants>
          <speciesReference constant="true" species="M_f6p_c" stoichiometry="1" />
        </listOfReactants>
      </reaction>
      <reaction fast="false" id="R_DM_fa13_c" name="Fatty acid (n-C18:0) demand" reversible="false" fbc:lowerFluxBound="cobra_0_bound" fbc:upperFluxBound="cobra_0_bound">
        <listOfReactants>
          <speciesReference constant="true" species="M_ocdca_c" stoichiometry="1" />
        </listOfReactants>
      </reaction>
      <reaction fast="false" id="R_DM_fa8_c" name="Fatty acid (Palmitate, n-C16:0) demand" reversible="false" fbc:lowerFluxBound="cobra_0_bound" fbc:upperFluxBound="cobra_0_bound">
        <listOfReactants>
          <speciesReference constant="true" species="M_hdca_c" stoichiometry="1" />
        </listOfReactants>
      </reaction>
      <reaction fast="false" id="R_DM_g3p_c" name="Glyceraldehyde 3-phosphate demand" reversible="false" fbc:lowerFluxBound="cobra_0_bound" fbc:upperFluxBound="cobra_0_bound">
        <listOfReactants>
          <speciesReference constant="true" species="M_g3p_c" stoichiometry="1" />
        </listOfReactants>
      </reaction>
      <reaction fast="false" id="R_DM_g6p_c" name="D-Glucose 6-phosphate demand" reversible="false" fbc:lowerFluxBound="cobra_0_bound" fbc:upperFluxBound="cobra_0_bound">
        <listOfReactants>
          <speciesReference constant="true" species="M_g6p_c" stoichiometry="1" />
        </listOfReactants>
      </reaction>
      <reaction fast="false" id="R_DM_gcald_c" name="Glycolaldehyde demand" reversible="false" fbc:lowerFluxBound="cobra_0_bound" fbc:upperFluxBound="cobra_0_bound">
        <listOfReactants>
          <speciesReference constant="true" species="M_gcald_c" stoichiometry="1" />
        </listOfReactants>
      </reaction>
      <reaction fast="false" id="R_DM_glc__D_c" name="D-Glucose demand" reversible="false" fbc:lowerFluxBound="cobra_0_bound" fbc:upperFluxBound="cobra_0_bound">
        <listOfReactants>
          <speciesReference constant="true" species="M_glc__D_c" stoichiometry="1" />
        </listOfReactants>
      </reaction>
      <reaction fast="false" id="R_DM_gln__L_c" name="L-Glutamine demand" reversible="false" fbc:lowerFluxBound="cobra_0_bound" fbc:upperFluxBound="cobra_0_bound">
        <listOfReactants>
          <speciesReference constant="true" species="M_gln__L_c" stoichiometry="1" />
        </listOfReactants>
      </reaction>
      <reaction fast="false" id="R_DM_glu__L_c" name="L-Glutamate demand" reversible="false" fbc:lowerFluxBound="cobra_0_bound" fbc:upperFluxBound="cobra_0_bound">
        <listOfReactants>
          <speciesReference constant="true" species="M_glu__L_c" stoichiometry="1" />
        </listOfReactants>
      </reaction>
      <reaction fast="false" id="R_DM_gly_c" name="Glycine demand" reversible="false" fbc:lowerFluxBound="cobra_0_bound" fbc:upperFluxBound="cobra_0_bound">
        <listOfReactants>
          <speciesReference constant="true" species="M_gly_c" stoichiometry="1" />
        </listOfReactants>
      </reaction>
      <reaction fast="false" id="R_DM_glyc_c" name="Glycerol demand" reversible="false" fbc:lowerFluxBound="cobra_0_bound" fbc:upperFluxBound="cobra_0_bound">
        <listOfReactants>
          <speciesReference constant="true" species="M_glyc_c" stoichiometry="1" />
        </listOfReactants>
      </reaction>
      <reaction fast="false" id="R_DM_glycogen_c" name="glycogen demand" reversible="false" fbc:lowerFluxBound="cobra_0_bound" fbc:upperFluxBound="cobra_0_bound">
        <listOfReactants>
          <speciesReference constant="true" species="M_glycogen_c" stoichiometry="1" />
        </listOfReactants>
      </reaction>
      <reaction fast="false" id="R_DM_gmp_c" name="GMP demand" reversible="false" fbc:lowerFluxBound="cobra_0_bound" fbc:upperFluxBound="cobra_0_bound">
        <listOfReactants>
          <speciesReference constant="true" species="M_gmp_c" stoichiometry="1" />
        </listOfReactants>
      </reaction>
      <reaction fast="false" id="R_DM_gtp_c" name="GTP demand" reversible="false" fbc:lowerFluxBound="cobra_0_bound" fbc:upperFluxBound="cobra_0_bound">
        <listOfReactants>
          <speciesReference constant="true" species="M_gtp_c" stoichiometry="1" />
        </listOfReactants>
      </reaction>
      <reaction fast="false" id="R_DM_h2o_c" name="cytosol water demand" reversible="false" fbc:lowerFluxBound="cobra_0_bound" fbc:upperFluxBound="cobra_0_bound">
        <listOfReactants>
          <speciesReference constant="true" species="M_h2o_c" stoichiometry="1" />
        </listOfReactants>
      </reaction>
      <reaction fast="false" id="R_DM_hc" name="cytosol proton demand" reversible="false" fbc:lowerFluxBound="cobra_0_bound" fbc:upperFluxBound="cobra_0_bound">
        <listOfReactants>
          <speciesReference constant="true" species="M_h_c" stoichiometry="1" />
        </listOfReactants>
      </reaction>
      <reaction fast="false" id="R_DM_hemeO_c" name="Heme O demand" reversible="false" fbc:lowerFluxBound="cobra_0_bound" fbc:upperFluxBound="cobra_0_bound">
        <listOfReactants>
          <speciesReference constant="true" species="M_hemeO_c" stoichiometry="1" />
        </listOfReactants>
      </reaction>
      <reaction fast="false" id="R_DM_his__L_c" name="L-Histidine demand" reversible="false" fbc:lowerFluxBound="cobra_0_bound" fbc:upperFluxBound="cobra_0_bound">
        <listOfReactants>
          <speciesReference constant="true" species="M_his__L_c" stoichiometry="1" />
        </listOfReactants>
      </reaction>
      <reaction fast="false" id="R_DM_ile__L_c" name="L-Isoleucine demand" reversible="false" fbc:lowerFluxBound="cobra_0_bound" fbc:upperFluxBound="cobra_0_bound">
        <listOfReactants>
          <speciesReference constant="true" species="M_ile__L_c" stoichiometry="1" />
        </listOfReactants>
      </reaction>
      <reaction fast="false" id="R_DM_k_c" name="K+ demand" reversible="false" fbc:lowerFluxBound="cobra_0_bound" fbc:upperFluxBound="cobra_0_bound">
        <listOfReactants>
          <speciesReference constant="true" species="M_k_c" stoichiometry="1" />
        </listOfReactants>
      </reaction>
      <reaction fast="false" id="R_DM_lac__L_c" name="L-Lactate demand" reversible="false" fbc:lowerFluxBound="cobra_0_bound" fbc:upperFluxBound="cobra_0_bound">
        <listOfReactants>
          <speciesReference constant="true" species="M_lac__L_c" stoichiometry="1" />
        </listOfReactants>
      </reaction>
      <reaction fast="false" id="R_DM_leu__L_c" name="L-Leucine demand" reversible="false" fbc:lowerFluxBound="cobra_0_bound" fbc:upperFluxBound="cobra_0_bound">
        <listOfReactants>
          <speciesReference constant="true" species="M_leu__L_c" stoichiometry="1" />
        </listOfReactants>
      </reaction>
      <reaction fast="false" id="R_DM_lys__L_c" name="L-Lysine demand" reversible="false" fbc:lowerFluxBound="cobra_0_bound" fbc:upperFluxBound="cobra_0_bound">
        <listOfReactants>
          <speciesReference constant="true" species="M_lys__L_c" stoichiometry="1" />
        </listOfReactants>
      </reaction>
      <reaction fast="false" id="R_DM_malcoa_c" name="Malonyl-CoA demand" reversible="false" fbc:lowerFluxBound="cobra_0_bound" fbc:upperFluxBound="cobra_0_bound">
        <listOfReactants>
          <speciesReference constant="true" species="M_malcoa_c" stoichiometry="1" />
        </listOfReactants>
      </reaction>
      <reaction fast="false" id="R_DM_met__L_c" name="MET demand" reversible="false" fbc:lowerFluxBound="cobra_0_bound" fbc:upperFluxBound="cobra_0_bound">
        <listOfReactants>
          <speciesReference constant="true" species="M_met__L_c" stoichiometry="1" />
        </listOfReactants>
      </reaction>
      <reaction fast="false" id="R_DM_mqn8_c" name="Menaquinone 8 demand" reversible="false" fbc:lowerFluxBound="cobra_0_bound" fbc:upperFluxBound="cobra_0_bound">
        <listOfReactants>
          <speciesReference constant="true" species="M_mqn8_c" stoichiometry="1" />
        </listOfReactants>
      </reaction>
      <reaction fast="false" id="R_DM_nad" name="Nad sink/source" reversible="false" fbc:lowerFluxBound="cobra_0_bound" fbc:upperFluxBound="cobra_0_bound">
        <listOfReactants>
          <speciesReference constant="true" species="M_nad_c" stoichiometry="1" />
        </listOfReactants>
      </reaction>
      <reaction fast="false" id="R_DM_nadp_c" name="Nicotinamide adenine dinucleotide phosphate demand" reversible="false" fbc:lowerFluxBound="cobra_0_bound" fbc:upperFluxBound="cobra_0_bound">
        <listOfReactants>
          <speciesReference constant="true" species="M_nadp_c" stoichiometry="1" />
        </listOfReactants>
      </reaction>
      <reaction fast="false" id="R_DM_nadph_c" name="Nicotinamide adenine dinucleotide phosphate - reduced demand" reversible="false" fbc:lowerFluxBound="cobra_0_bound" fbc:upperFluxBound="cobra_0_bound">
        <listOfReactants>
          <speciesReference constant="true" species="M_nadph_c" stoichiometry="1" />
        </listOfReactants>
      </reaction>
      <reaction fast="false" id="R_DM_nh4_c" name="Ammonium demand" reversible="false" fbc:lowerFluxBound="cobra_0_bound" fbc:upperFluxBound="cobra_0_bound">
        <listOfReactants>
          <speciesReference constant="true" species="M_nh4_c" stoichiometry="1" />
        </listOfReactants>
      </reaction>
      <reaction fast="false" id="R_DM_o2_c" name="O2 demand" reversible="false" fbc:lowerFluxBound="cobra_0_bound" fbc:upperFluxBound="cobra_0_bound">
        <listOfReactants>
          <speciesReference constant="true" species="M_o2_c" stoichiometry="1" />
        </listOfReactants>
      </reaction>
      <reaction fast="false" id="R_DM_oaa_c" name="Oxaloacetate demand" reversible="false" fbc:lowerFluxBound="cobra_0_bound" fbc:upperFluxBound="cobra_0_bound">
        <listOfReactants>
          <speciesReference constant="true" species="M_oaa_c" stoichiometry="1" />
        </listOfReactants>
      </reaction>
      <reaction fast="false" id="R_DM_pep_c" name="Phosphoenolpyruvate demand" reversible="false" fbc:lowerFluxBound="cobra_0_bound" fbc:upperFluxBound="cobra_0_bound">
        <listOfReactants>
          <speciesReference constant="true" species="M_pep_c" stoichiometry="1" />
        </listOfReactants>
      </reaction>
      <reaction fast="false" id="R_DM_phe__L_c" name="L-Phenylalanine demand" reversible="false" fbc:lowerFluxBound="cobra_0_bound" fbc:upperFluxBound="cobra_0_bound">
        <listOfReactants>
          <speciesReference constant="true" species="M_phe__L_c" stoichiometry="1" />
        </listOfReactants>
      </reaction>
      <reaction fast="false" id="R_DM_pi_c" name="Phosphate demand" reversible="false" fbc:lowerFluxBound="cobra_0_bound" fbc:upperFluxBound="cobra_0_bound">
        <listOfReactants>
          <speciesReference constant="true" species="M_pi_c" stoichiometry="1" />
        </listOfReactants>
      </reaction>
      <reaction fast="false" id="R_DM_ppi_c" name="Diphosphate demand" reversible="false" fbc:lowerFluxBound="cobra_0_bound" fbc:upperFluxBound="cobra_0_bound">
        <listOfReactants>
          <speciesReference constant="true" species="M_ppi_c" stoichiometry="1" />
        </listOfReactants>
      </reaction>
      <reaction fast="false" id="R_DM_pro__L_c" name="L-Proline demand" reversible="false" fbc:lowerFluxBound="cobra_0_bound" fbc:upperFluxBound="cobra_0_bound">
        <listOfReactants>
          <speciesReference constant="true" species="M_pro__L_c" stoichiometry="1" />
        </listOfReactants>
      </reaction>
      <reaction fast="false" id="R_DM_pyr_c" name="Pyruvate demand" reversible="false" fbc:lowerFluxBound="cobra_0_bound" fbc:upperFluxBound="cobra_0_bound">
        <listOfReactants>
          <speciesReference constant="true" species="M_pyr_c" stoichiometry="1" />
        </listOfReactants>
      </reaction>
      <reaction fast="false" id="R_DM_r5p_c" name="alpha-D-Ribose 5-phosphate demand" reversible="false" fbc:lowerFluxBound="cobra_0_bound" fbc:upperFluxBound="cobra_0_bound">
        <listOfReactants>
          <speciesReference constant="true" species="M_r5p_c" stoichiometry="1" />
        </listOfReactants>
      </reaction>
      <reaction fast="false" id="R_DM_ser__L_c" name="L-Serine demand" reversible="false" fbc:lowerFluxBound="cobra_0_bound" fbc:upperFluxBound="cobra_0_bound">
        <listOfReactants>
          <speciesReference constant="true" species="M_ser__L_c" stoichiometry="1" />
        </listOfReactants>
      </reaction>
      <reaction fast="false" id="R_DM_sheme_c" name="Siroheme demand" reversible="false" fbc:lowerFluxBound="cobra_0_bound" fbc:upperFluxBound="cobra_0_bound">
        <listOfReactants>
          <speciesReference constant="true" species="M_sheme_c" stoichiometry="1" />
        </listOfReactants>
      </reaction>
      <reaction fast="false" id="R_DM_so4_c" name="Sulfate demand" reversible="false" fbc:lowerFluxBound="cobra_0_bound" fbc:upperFluxBound="cobra_0_bound">
        <listOfReactants>
          <speciesReference constant="true" species="M_so4_c" stoichiometry="1" />
        </listOfReactants>
      </reaction>
      <reaction fast="false" id="R_DM_thmpp_c" name="Thiamine diphosphate demand" reversible="false" fbc:lowerFluxBound="cobra_0_bound" fbc:upperFluxBound="cobra_0_bound">
        <listOfReactants>
          <speciesReference constant="true" species="M_thmpp_c" stoichiometry="1" />
        </listOfReactants>
      </reaction>
      <reaction fast="false" id="R_DM_thr__L_c" name="L-Threonine demand" reversible="false" fbc:lowerFluxBound="cobra_0_bound" fbc:upperFluxBound="cobra_0_bound">
        <listOfReactants>
          <speciesReference constant="true" species="M_thr__L_c" stoichiometry="1" />
        </listOfReactants>
      </reaction>
      <reaction fast="false" id="R_DM_tre_c" name="Trehalose demand" reversible="false" fbc:lowerFluxBound="cobra_0_bound" fbc:upperFluxBound="cobra_default_ub">
        <listOfReactants>
          <speciesReference constant="true" species="M_tre_c" stoichiometry="1" />
        </listOfReactants>
      </reaction>
      <reaction fast="false" id="R_DM_trp__L_c" name="L-Tryptophan demand" reversible="false" fbc:lowerFluxBound="cobra_0_bound" fbc:upperFluxBound="cobra_0_bound">
        <listOfReactants>
          <speciesReference constant="true" species="M_trp__L_c" stoichiometry="1" />
        </listOfReactants>
      </reaction>
      <reaction fast="false" id="R_DM_ttdca_c" name="tetradecanoate (C14:0) demand" reversible="false" fbc:lowerFluxBound="cobra_0_bound" fbc:upperFluxBound="cobra_0_bound">
        <listOfReactants>
          <speciesReference constant="true" species="M_ttdca_c" stoichiometry="1" />
        </listOfReactants>
      </reaction>
      <reaction fast="false" id="R_DM_tyr__L_c" name="L-Tyrosine demand" reversible="false" fbc:lowerFluxBound="cobra_0_bound" fbc:upperFluxBound="cobra_0_bound">
        <listOfReactants>
          <speciesReference constant="true" species="M_tyr__L_c" stoichiometry="1" />
        </listOfReactants>
      </reaction>
      <reaction fast="false" id="R_DM_uacgam_c" name="UDP-N-acetyl-D-glucosamine demand" reversible="false" fbc:lowerFluxBound="cobra_0_bound" fbc:upperFluxBound="cobra_0_bound">
        <listOfReactants>
          <speciesReference constant="true" species="M_uacgam_c" stoichiometry="1" />
        </listOfReactants>
      </reaction>
      <reaction fast="false" id="R_DM_uamr_c" name="UDP-N-acetylmuramate demand" reversible="false" fbc:lowerFluxBound="cobra_0_bound" fbc:upperFluxBound="cobra_0_bound">
        <listOfReactants>
          <speciesReference constant="true" species="M_uamr_c" stoichiometry="1" />
        </listOfReactants>
      </reaction>
      <reaction fast="false" id="R_DM_udcpdp_c" name="Undecaprenyl diphosphate demand" reversible="false" fbc:lowerFluxBound="cobra_0_bound" fbc:upperFluxBound="cobra_default_ub">
        <listOfReactants>
          <speciesReference constant="true" species="M_udcpdp_c" stoichiometry="1" />
        </listOfReactants>
      </reaction>
      <reaction fast="false" id="R_DM_udpg_c" name="UDPglucose demand" reversible="false" fbc:lowerFluxBound="cobra_0_bound" fbc:upperFluxBound="cobra_0_bound">
        <listOfReactants>
          <speciesReference constant="true" species="M_udpg_c" stoichiometry="1" />
        </listOfReactants>
      </reaction>
      <reaction fast="false" id="R_DM_ump_c" name="UMP demand" reversible="false" fbc:lowerFluxBound="cobra_0_bound" fbc:upperFluxBound="cobra_0_bound">
        <listOfReactants>
          <speciesReference constant="true" species="M_ump_c" stoichiometry="1" />
        </listOfReactants>
      </reaction>
      <reaction fast="false" id="R_DM_urea_c" name="Urea demand" reversible="false" fbc:lowerFluxBound="cobra_0_bound" fbc:upperFluxBound="cobra_0_bound">
        <listOfReactants>
          <speciesReference constant="true" species="M_urea_c" stoichiometry="1" />
        </listOfReactants>
      </reaction>
      <reaction fast="false" id="R_DM_utp_c" name="UTP demand" reversible="false" fbc:lowerFluxBound="cobra_0_bound" fbc:upperFluxBound="cobra_0_bound">
        <listOfReactants>
          <speciesReference constant="true" species="M_utp_c" stoichiometry="1" />
        </listOfReactants>
      </reaction>
      <reaction fast="false" id="R_DM_val__L_c" name="L-Valine demand" reversible="false" fbc:lowerFluxBound="cobra_0_bound" fbc:upperFluxBound="cobra_0_bound">
        <listOfReactants>
          <speciesReference constant="true" species="M_val__L_c" stoichiometry="1" />
        </listOfReactants>
      </reaction>
      <reaction fast="false" id="R_PA_Biomass6_DM" name="Pseudomonas biomass w/ heme" reversible="false" fbc:lowerFluxBound="cobra_0_bound" fbc:upperFluxBound="cobra_default_ub">
        <listOfReactants>
          <speciesReference constant="true" species="M_asn__L_c" stoichiometry="0.20955" />
          <speciesReference constant="true" species="M_trp__L_c" stoichiometry="0.049414" />
          <speciesReference constant="true" species="M_udpg_c" stoichiometry="0.002745" />
          <speciesReference constant="true" species="M_nadh_c" stoichiometry="4.5e-05" />
          <speciesReference constant="true" species="M_cdlp_PA_c" stoichiometry="9.6e-05" />
          <speciesReference constant="true" species="M_asp__L_c" stoichiometry="0.20955" />
          <speciesReference constant="true" species="M_fad_c" stoichiometry="4.5e-05" />
          <speciesReference constant="true" species="M_val__L_c" stoichiometry="0.367862" />
          <speciesReference constant="true" species="M_utp_c" stoichiometry="0.124451" />
          <speciesReference constant="true" species="M_dctp_c" stoichiometry="0.023243" />
          <speciesReference constant="true" species="M_atp_c" stoichiometry="41.84827" />
          <speciesReference constant="true" species="M_coa_c" stoichiometry="5e-06" />
          <speciesReference constant="true" species="M_glu__L_c" stoichiometry="0.22877" />
          <speciesReference constant="true" species="M_peptido_EC_c" stoichiometry="0.025256" />
          <speciesReference constant="true" species="M_gln__L_c" stoichiometry="0.22877" />
          <speciesReference constant="true" species="M_pheme_c" stoichiometry="1e-06" />
          <speciesReference constant="true" species="M_dttp_c" stoichiometry="0.022602" />
          <speciesReference constant="true" species="M_met__L_c" stoichiometry="0.133601" />
          <speciesReference constant="true" species="M_lys__L_c" stoichiometry="0.298316" />
          <speciesReference constant="true" species="M_ile__L_c" stoichiometry="0.252562" />
          <speciesReference constant="true" species="M_spmd_c" stoichiometry="0.006405" />
          <speciesReference constant="true" species="M_nadp_c" stoichiometry="0.000118" />
          <speciesReference constant="true" species="M_h2o_c" stoichiometry="41.6918" />
          <speciesReference constant="true" species="M_cys__L_c" stoichiometry="0.079612" />
          <speciesReference constant="true" species="M_ps_PA_c" stoichiometry="3.9e-05" />
          <speciesReference constant="true" species="M_dgtp_c" stoichiometry="0.023243" />
          <speciesReference constant="true" species="M_5mthf_c" stoichiometry="0.045754" />
          <speciesReference constant="true" species="M_ala__L_c" stoichiometry="0.446559" />
          <speciesReference constant="true" species="M_pro__L_c" stoichiometry="0.192166" />
          <speciesReference constant="true" species="M_ptrc_c" stoichiometry="0.032027" />
          <speciesReference constant="true" species="M_accoa_c" stoichiometry="4.5e-05" />
          <speciesReference constant="true" species="M_pg_PA_c" stoichiometry="0.000353" />
          <speciesReference constant="true" species="M_nadph_c" stoichiometry="0.000366" />
          <speciesReference constant="true" species="M_succoa_c" stoichiometry="2e-06" />
          <speciesReference constant="true" species="M_leu__L_c" stoichiometry="0.391654" />
          <speciesReference constant="true" species="M_nad_c" stoichiometry="0.001967" />
          <speciesReference constant="true" species="M_arg__L_c" stoichiometry="0.25714" />
          <speciesReference constant="true" species="M_amp_c" stoichiometry="0.000915" />
          <speciesReference constant="true" species="M_PA_core_lipidA_c" stoichiometry="0.007686" />
          <speciesReference constant="true" species="M_pe_PA_c" stoichiometry="0.001462" />
          <speciesReference constant="true" species="M_gtp_c" stoichiometry="0.185761" />
          <speciesReference constant="true" species="M_tyr__L_c" stoichiometry="0.119875" />
          <speciesReference constant="true" species="M_his__L_c" stoichiometry="0.082357" />
          <speciesReference constant="true" species="M_thr__L_c" stoichiometry="0.220534" />
          <speciesReference constant="true" species="M_glycogen_c" stoichiometry="0.140922" />
          <speciesReference constant="true" species="M_ctp_c" stoichiometry="0.1153" />
          <speciesReference constant="true" species="M_gly_c" stoichiometry="0.532577" />
          <speciesReference constant="true" species="M_ser__L_c" stoichiometry="0.18759" />
          <speciesReference constant="true" species="M_phe__L_c" stoichiometry="0.161054" />
          <speciesReference constant="true" species="M_datp_c" stoichiometry="0.022602" />
        </listOfReactants>
        <listOfProducts>
          <speciesReference constant="true" species="M_ppi_c" stoichiometry="0.668191" />
          <speciesReference constant="true" species="M_pi_c" stoichiometry="41.693631" />
          <speciesReference constant="true" species="M_h_c" stoichiometry="41.691389" />
          <speciesReference constant="true" species="M_adp_c" stoichiometry="41.6918" />
        </listOfProducts>
      </reaction>
      <reaction fast="false" id="R_EX_2dhglcn_e" name="2-Dehydro-D-gluconate exchange" reversible="false" fbc:lowerFluxBound="cobra_0_bound" fbc:upperFluxBound="cobra_default_ub">
        <listOfReactants>
          <speciesReference constant="true" species="M_2dhglcn_e" stoichiometry="1" />
        </listOfReactants>
      </reaction>
      <reaction fast="false" id="R_EX_4abut_e" name="4-Aminobutanoate exchange" reversible="false" fbc:lowerFluxBound="cobra_0_bound" fbc:upperFluxBound="cobra_default_ub">
        <listOfReactants>
          <speciesReference constant="true" species="M_4abut_e" stoichiometry="1" />
        </listOfReactants>
      </reaction>
      <reaction fast="false" id="R_EX_4hbz_e" name="4-Hydroxybenzoate exchange" reversible="false" fbc:lowerFluxBound="cobra_0_bound" fbc:upperFluxBound="cobra_default_ub">
        <listOfReactants>
          <speciesReference constant="true" species="M_4hbz_e" stoichiometry="1" />
        </listOfReactants>
      </reaction>
      <reaction fast="false" id="R_EX_5mta_e" name="5mta exchange" reversible="false" fbc:lowerFluxBound="cobra_0_bound" fbc:upperFluxBound="cobra_default_ub">
        <listOfReactants>
          <speciesReference constant="true" species="M_5mta_e" stoichiometry="1" />
        </listOfReactants>
      </reaction>
      <reaction fast="false" id="R_EX_PA_LPS_A_e" name="Pseudomonas aeruginosa A-band lipopolysaccharide exchange" reversible="false" fbc:lowerFluxBound="cobra_0_bound" fbc:upperFluxBound="cobra_default_ub">
        <listOfReactants>
          <speciesReference constant="true" species="M_PA_LPS_A_e" stoichiometry="1" />
        </listOfReactants>
      </reaction>
      <reaction fast="false" id="R_EX_abtn_e" name="Aerobactin exchange" reversible="false" fbc:lowerFluxBound="cobra_0_bound" fbc:upperFluxBound="cobra_default_ub">
        <listOfReactants>
          <speciesReference constant="true" species="M_abtn_e" stoichiometry="1" />
        </listOfReactants>
      </reaction>
      <reaction fast="false" id="R_EX_ac_e" name="Acetate exchange" reversible="false" fbc:lowerFluxBound="cobra_0_bound" fbc:upperFluxBound="cobra_default_ub">
        <listOfReactants>
          <speciesReference constant="true" species="M_ac_e" stoichiometry="1" />
        </listOfReactants>
      </reaction>
      <reaction fast="false" id="R_EX_acald_e" name="Acetaldehyde exchange" reversible="false" fbc:lowerFluxBound="cobra_0_bound" fbc:upperFluxBound="cobra_default_ub">
        <listOfReactants>
          <speciesReference constant="true" species="M_acald_e" stoichiometry="1" />
        </listOfReactants>
      </reaction>
      <reaction fast="false" id="R_EX_ade_e" name="Adenine exchange" reversible="false" fbc:lowerFluxBound="cobra_0_bound" fbc:upperFluxBound="cobra_default_ub">
        <listOfReactants>
          <speciesReference constant="true" species="M_ade_e" stoichiometry="1" />
        </listOfReactants>
      </reaction>
      <reaction fast="false" id="R_EX_agm_e" name="Agmatine exchange" reversible="false" fbc:lowerFluxBound="cobra_0_bound" fbc:upperFluxBound="cobra_default_ub">
        <listOfReactants>
          <speciesReference constant="true" species="M_agm_e" stoichiometry="1" />
        </listOfReactants>
      </reaction>
      <reaction fast="false" id="R_EX_akg_e" name="2-Oxoglutarate exchange" reversible="false" fbc:lowerFluxBound="cobra_0_bound" fbc:upperFluxBound="cobra_default_ub">
        <listOfReactants>
          <speciesReference constant="true" species="M_akg_e" stoichiometry="1" />
        </listOfReactants>
      </reaction>
      <reaction fast="false" id="R_EX_ala__B_e" name="beta-Alanine exchange" reversible="false" fbc:lowerFluxBound="cobra_0_bound" fbc:upperFluxBound="cobra_default_ub">
        <listOfReactants>
          <speciesReference constant="true" species="M_ala__B_e" stoichiometry="1" />
        </listOfReactants>
      </reaction>
      <reaction fast="false" id="R_EX_ala__D_e" name="D-Alanine exchange" reversible="false" fbc:lowerFluxBound="cobra_0_bound" fbc:upperFluxBound="cobra_default_ub">
        <listOfReactants>
          <speciesReference constant="true" species="M_ala__D_e" stoichiometry="1" />
        </listOfReactants>
      </reaction>
      <reaction fast="false" id="R_EX_ala__L_e" name="L-Alanine exchange" reversible="false" fbc:lowerFluxBound="cobra_0_bound" fbc:upperFluxBound="cobra_default_ub">
        <listOfReactants>
          <speciesReference constant="true" species="M_ala__L_e" stoichiometry="1" />
        </listOfReactants>
      </reaction>
      <reaction fast="false" id="R_EX_algna_e" name="Acetylated Alginate exchange" reversible="false" fbc:lowerFluxBound="cobra_0_bound" fbc:upperFluxBound="cobra_default_ub">
        <listOfReactants>
          <speciesReference constant="true" species="M_algna_e" stoichiometry="1" />
        </listOfReactants>
      </reaction>
      <reaction fast="false" id="R_EX_alltn_e" name="Allantoin exchange" reversible="false" fbc:lowerFluxBound="cobra_0_bound" fbc:upperFluxBound="cobra_default_ub">
        <listOfReactants>
          <speciesReference constant="true" species="M_alltn_e" stoichiometry="1" />
        </listOfReactants>
      </reaction>
      <reaction fast="false" id="R_EX_arg__L_e" name="L-Arginine exchange" reversible="false" fbc:lowerFluxBound="cobra_0_bound" fbc:upperFluxBound="cobra_default_ub">
        <listOfReactants>
          <speciesReference constant="true" species="M_arg__L_e" stoichiometry="1" />
        </listOfReactants>
      </reaction>
      <reaction fast="false" id="R_EX_ascb_e" name="L-Ascorbate exchange" reversible="false" fbc:lowerFluxBound="cobra_0_bound" fbc:upperFluxBound="cobra_default_ub">
        <listOfReactants>
          <speciesReference constant="true" species="M_ascb_e" stoichiometry="1" />
        </listOfReactants>
      </reaction>
      <reaction fast="false" id="R_EX_asn__L_e" name="L-Asparagine exchange" reversible="false" fbc:lowerFluxBound="cobra_0_bound" fbc:upperFluxBound="cobra_default_ub">
        <listOfReactants>
          <speciesReference constant="true" species="M_asn__L_e" stoichiometry="1" />
        </listOfReactants>
      </reaction>
      <reaction fast="false" id="R_EX_asp__L_e" name="L-Aspartate exchange" reversible="false" fbc:lowerFluxBound="cobra_0_bound" fbc:upperFluxBound="cobra_default_ub">
        <listOfReactants>
          <speciesReference constant="true" species="M_asp__L_e" stoichiometry="1" />
        </listOfReactants>
      </reaction>
      <reaction fast="false" id="R_EX_btd__RR_e" name="(R,R)-2,3-Butanediol exchange" reversible="false" fbc:lowerFluxBound="cobra_0_bound" fbc:upperFluxBound="cobra_default_ub">
        <listOfReactants>
          <speciesReference constant="true" species="M_btd__RR_e" stoichiometry="1" />
        </listOfReactants>
      </reaction>
      <reaction fast="false" id="R_EX_buts_e" name="butanesulfonate exchange" reversible="false" fbc:lowerFluxBound="cobra_0_bound" fbc:upperFluxBound="cobra_default_ub">
        <listOfReactants>
          <speciesReference constant="true" species="M_buts_e" stoichiometry="1" />
        </listOfReactants>
      </reaction>
      <reaction fast="false" id="R_EX_cd2_e" name="Cadmium exchange" reversible="true" fbc:lowerFluxBound="cobra_default_lb" fbc:upperFluxBound="cobra_default_ub">
        <listOfReactants>
          <speciesReference constant="true" species="M_cd2_e" stoichiometry="1" />
        </listOfReactants>
      </reaction>
      <reaction fast="false" id="R_EX_cellb_e" name="cellobiose exchange" reversible="false" fbc:lowerFluxBound="cobra_0_bound" fbc:upperFluxBound="cobra_default_ub">
        <listOfReactants>
          <speciesReference constant="true" species="M_cellb_e" stoichiometry="1" />
        </listOfReactants>
      </reaction>
      <reaction fast="false" id="R_EX_chol_e" name="Choline exchange" reversible="false" fbc:lowerFluxBound="cobra_0_bound" fbc:upperFluxBound="cobra_default_ub">
        <listOfReactants>
          <speciesReference constant="true" species="M_chol_e" stoichiometry="1" />
        </listOfReactants>
      </reaction>
      <reaction fast="false" id="R_EX_cit_e" name="Citrate exchange" reversible="false" fbc:lowerFluxBound="cobra_0_bound" fbc:upperFluxBound="cobra_default_ub">
        <listOfReactants>
          <speciesReference constant="true" species="M_cit_e" stoichiometry="1" />
        </listOfReactants>
      </reaction>
      <reaction fast="false" id="R_EX_co2_e" name="CO2 exchange" reversible="true" fbc:lowerFluxBound="cobra_default_lb" fbc:upperFluxBound="cobra_default_ub">
        <listOfReactants>
          <speciesReference constant="true" species="M_co2_e" stoichiometry="1" />
        </listOfReactants>
      </reaction>
      <reaction fast="false" id="R_EX_cobalt2_e" name="Co2+ exchange" reversible="true" fbc:lowerFluxBound="cobra_default_lb" fbc:upperFluxBound="cobra_default_ub">
        <listOfReactants>
          <speciesReference constant="true" species="M_cobalt2_e" stoichiometry="1" />
        </listOfReactants>
      </reaction>
      <reaction fast="false" id="R_EX_crn_e" name="L-Carnitine exchange" reversible="false" fbc:lowerFluxBound="cobra_0_bound" fbc:upperFluxBound="cobra_default_ub">
        <listOfReactants>
          <speciesReference constant="true" species="M_crn_e" stoichiometry="1" />
        </listOfReactants>
      </reaction>
      <reaction fast="false" id="R_EX_csn_e" name="Cytosine exchange" reversible="false" fbc:lowerFluxBound="cobra_0_bound" fbc:upperFluxBound="cobra_default_ub">
        <listOfReactants>
          <speciesReference constant="true" species="M_csn_e" stoichiometry="1" />
        </listOfReactants>
      </reaction>
      <reaction fast="false" id="R_EX_cu2_e" name="Cu2+ exchange" reversible="true" fbc:lowerFluxBound="cobra_default_lb" fbc:upperFluxBound="cobra_default_ub">
        <listOfReactants>
          <speciesReference constant="true" species="M_cu2_e" stoichiometry="1" />
        </listOfReactants>
      </reaction>
      <reaction fast="false" id="R_EX_cys__L_e" name="L-Cysteine exchange" reversible="false" fbc:lowerFluxBound="cobra_0_bound" fbc:upperFluxBound="cobra_default_ub">
        <listOfReactants>
          <speciesReference constant="true" species="M_cys__L_e" stoichiometry="1" />
        </listOfReactants>
      </reaction>
      <reaction fast="false" id="R_EX_cyst_e" name="L-Cystine exchange" reversible="false" fbc:lowerFluxBound="cobra_0_bound" fbc:upperFluxBound="cobra_default_ub">
        <listOfReactants>
          <speciesReference constant="true" species="M_cyst__L_e" stoichiometry="1" />
        </listOfReactants>
      </reaction>
      <reaction fast="false" id="R_EX_dad__5_e" name="5'-Deoxyadenosine exchange" reversible="false" fbc:lowerFluxBound="cobra_0_bound" fbc:upperFluxBound="cobra_default_ub">
        <listOfReactants>
          <speciesReference constant="true" species="M_dad__5_e" stoichiometry="1" />
        </listOfReactants>
      </reaction>
      <reaction fast="false" id="R_EX_eths_e" name="ethanesulfonate exchange" reversible="false" fbc:lowerFluxBound="cobra_0_bound" fbc:upperFluxBound="cobra_default_ub">
        <listOfReactants>
          <speciesReference constant="true" species="M_eths_e" stoichiometry="1" />
        </listOfReactants>
      </reaction>
      <reaction fast="false" id="R_EX_etoh_e" name="Ethanol exchange" reversible="false" fbc:lowerFluxBound="cobra_0_bound" fbc:upperFluxBound="cobra_default_ub">
        <listOfReactants>
          <speciesReference constant="true" species="M_etoh_e" stoichiometry="1" />
        </listOfReactants>
      </reaction>
      <reaction fast="false" id="R_EX_fe2_e" name="Fe2+ exchange" reversible="true" fbc:lowerFluxBound="cobra_default_lb" fbc:upperFluxBound="cobra_default_ub">
        <listOfReactants>
          <speciesReference constant="true" species="M_fe2_e" stoichiometry="1" />
        </listOfReactants>
      </reaction>
      <reaction fast="false" id="R_EX_fe3_e" name="Fe3+ exchange" reversible="true" fbc:lowerFluxBound="cobra_default_lb" fbc:upperFluxBound="cobra_default_ub">
        <listOfReactants>
          <speciesReference constant="true" species="M_fe3_e" stoichiometry="1" />
        </listOfReactants>
      </reaction>
      <reaction fast="false" id="R_EX_feenter_e" name="Fe-enterobactin exchange" reversible="false" fbc:lowerFluxBound="cobra_0_bound" fbc:upperFluxBound="cobra_default_ub">
        <listOfReactants>
          <speciesReference constant="true" species="M_feenter_e" stoichiometry="1" />
        </listOfReactants>
      </reaction>
      <reaction fast="false" id="R_EX_ferrich_e" name="Ferrichrome exchange" reversible="false" fbc:lowerFluxBound="cobra_0_bound" fbc:upperFluxBound="cobra_default_ub">
        <listOfReactants>
          <speciesReference constant="true" species="M_ferrich_e" stoichiometry="1" />
        </listOfReactants>
      </reaction>
      <reaction fast="false" id="R_EX_fmet_e" name="N-Formyl-L-methionine exchange" reversible="false" fbc:lowerFluxBound="cobra_0_bound" fbc:upperFluxBound="cobra_default_ub">
        <listOfReactants>
          <speciesReference constant="true" species="M_fmet_e" stoichiometry="1" />
        </listOfReactants>
      </reaction>
      <reaction fast="false" id="R_EX_fru_e" name="D-Fructose exchange" reversible="false" fbc:lowerFluxBound="cobra_0_bound" fbc:upperFluxBound="cobra_default_ub">
        <listOfReactants>
          <speciesReference constant="true" species="M_fru_e" stoichiometry="1" />
        </listOfReactants>
      </reaction>
      <reaction fast="false" id="R_EX_fum_e" name="Fumarate exchange" reversible="false" fbc:lowerFluxBound="cobra_0_bound" fbc:upperFluxBound="cobra_default_ub">
        <listOfReactants>
          <speciesReference constant="true" species="M_fum_e" stoichiometry="1" />
        </listOfReactants>
      </reaction>
      <reaction fast="false" id="R_EX_g15lac_e" name="D-Glucono-1,5-lactone exchange" reversible="false" fbc:lowerFluxBound="cobra_0_bound" fbc:upperFluxBound="cobra_default_ub">
        <listOfReactants>
          <speciesReference constant="true" species="M_g15lac_e" stoichiometry="1" />
        </listOfReactants>
      </reaction>
      <reaction fast="false" id="R_EX_gbbtn_e" name="gamma-butyrobetaine exchange" reversible="false" fbc:lowerFluxBound="cobra_0_bound" fbc:upperFluxBound="cobra_default_ub">
        <listOfReactants>
          <speciesReference constant="true" species="M_gbbtn_e" stoichiometry="1" />
        </listOfReactants>
      </reaction>
      <reaction fast="false" id="R_EX_gcald_e" name="Glycolaldehyde exchange" reversible="false" fbc:lowerFluxBound="cobra_0_bound" fbc:upperFluxBound="cobra_default_ub">
        <listOfReactants>
          <speciesReference constant="true" species="M_gcald_e" stoichiometry="1" />
        </listOfReactants>
      </reaction>
      <reaction fast="false" id="R_EX_glc_e" name="D-Glucose exchange" reversible="true" fbc:lowerFluxBound="R_EX_glc_e_lower_bound" fbc:upperFluxBound="cobra_default_ub">
        <listOfReactants>
          <speciesReference constant="true" species="M_glc__D_e" stoichiometry="1" />
        </listOfReactants>
      </reaction>
      <reaction fast="false" id="R_EX_glcn__D_e" name="D-Gluconate exchange" reversible="false" fbc:lowerFluxBound="cobra_0_bound" fbc:upperFluxBound="cobra_default_ub">
        <listOfReactants>
          <speciesReference constant="true" species="M_glcn__D_e" stoichiometry="1" />
        </listOfReactants>
      </reaction>
      <reaction fast="false" id="R_EX_gln__L_e" name="L-Glutamine exchange" reversible="false" fbc:lowerFluxBound="cobra_0_bound" fbc:upperFluxBound="cobra_default_ub">
        <listOfReactants>
          <speciesReference constant="true" species="M_gln__L_e" stoichiometry="1" />
        </listOfReactants>
      </reaction>
      <reaction fast="false" id="R_EX_glu__D_e" name="D-Glutamate exchange" reversible="false" fbc:lowerFluxBound="cobra_0_bound" fbc:upperFluxBound="cobra_default_ub">
        <listOfReactants>
          <speciesReference constant="true" species="M_glu__D_e" stoichiometry="1" />
        </listOfReactants>
      </reaction>
      <reaction fast="false" id="R_EX_glu__L_e" name="L-Glutamate exchange" reversible="false" fbc:lowerFluxBound="cobra_0_bound" fbc:upperFluxBound="cobra_default_ub">
        <listOfReactants>
          <speciesReference constant="true" species="M_glu__L_e" stoichiometry="1" />
        </listOfReactants>
      </reaction>
      <reaction fast="false" id="R_EX_glutar_e" name="Glutarate exchange" reversible="false" fbc:lowerFluxBound="cobra_0_bound" fbc:upperFluxBound="cobra_default_ub">
        <listOfReactants>
          <speciesReference constant="true" species="M_glutar_e" stoichiometry="1" />
        </listOfReactants>
      </reaction>
      <reaction fast="false" id="R_EX_gly_e" name="Glycine exchange" reversible="false" fbc:lowerFluxBound="cobra_0_bound" fbc:upperFluxBound="cobra_default_ub">
        <listOfReactants>
          <speciesReference constant="true" species="M_gly_e" stoichiometry="1" />
        </listOfReactants>
      </reaction>
      <reaction fast="false" id="R_EX_glyb_e" name="Glycine betaine exchange" reversible="false" fbc:lowerFluxBound="cobra_0_bound" fbc:upperFluxBound="cobra_default_ub">
        <listOfReactants>
          <speciesReference constant="true" species="M_glyb_e" stoichiometry="1" />
        </listOfReactants>
      </reaction>
      <reaction fast="false" id="R_EX_glyc_e" name="Glycerol exchange" reversible="false" fbc:lowerFluxBound="cobra_0_bound" fbc:upperFluxBound="cobra_default_ub">
        <listOfReactants>
          <speciesReference constant="true" species="M_glyc_e" stoichiometry="1" />
        </listOfReactants>
      </reaction>
      <reaction fast="false" id="R_EX_glyc3p_e" name="sn-Glycerol 3-phosphate exchange" reversible="false" fbc:lowerFluxBound="cobra_0_bound" fbc:upperFluxBound="cobra_default_ub">
        <listOfReactants>
          <speciesReference constant="true" species="M_glyc3p_e" stoichiometry="1" />
        </listOfReactants>
      </reaction>
      <reaction fast="false" id="R_EX_gua_e" name="Guanine exchange" reversible="false" fbc:lowerFluxBound="cobra_0_bound" fbc:upperFluxBound="cobra_default_ub">
        <listOfReactants>
          <speciesReference constant="true" species="M_gua_e" stoichiometry="1" />
        </listOfReactants>
      </reaction>
      <reaction fast="false" id="R_EX_h_e" name="H+ exchange" reversible="true" fbc:lowerFluxBound="cobra_default_lb" fbc:upperFluxBound="cobra_default_ub">
        <listOfReactants>
          <speciesReference constant="true" species="M_h_e" stoichiometry="1" />
        </listOfReactants>
      </reaction>
      <reaction fast="false" id="R_EX_h2o_e" name="H2O exchange" reversible="true" fbc:lowerFluxBound="cobra_default_lb" fbc:upperFluxBound="cobra_default_ub">
        <listOfReactants>
          <speciesReference constant="true" species="M_h2o_e" stoichiometry="1" />
        </listOfReactants>
      </reaction>
      <reaction fast="false" id="R_EX_hdca_e" name="Fatty acid (Palmitate, n-C16:0) exchange" reversible="false" fbc:lowerFluxBound="cobra_0_bound" fbc:upperFluxBound="cobra_default_ub">
        <listOfReactants>
          <speciesReference constant="true" species="M_hdca_e" stoichiometry="1" />
        </listOfReactants>
      </reaction>
      <reaction fast="false" id="R_EX_hexs_e" name="hexanesulfonate exchange" reversible="false" fbc:lowerFluxBound="cobra_0_bound" fbc:upperFluxBound="cobra_default_ub">
        <listOfReactants>
          <speciesReference constant="true" species="M_hexs_e" stoichiometry="1" />
        </listOfReactants>
      </reaction>
      <reaction fast="false" id="R_EX_his__L_e" name="L-Histidine exchange" reversible="false" fbc:lowerFluxBound="cobra_0_bound" fbc:upperFluxBound="cobra_default_ub">
        <listOfReactants>
          <speciesReference constant="true" species="M_his__L_e" stoichiometry="1" />
        </listOfReactants>
      </reaction>
      <reaction fast="false" id="R_EX_hxan_e" name="Hypoxanthine exchange" reversible="false" fbc:lowerFluxBound="cobra_0_bound" fbc:upperFluxBound="cobra_default_ub">
        <listOfReactants>
          <speciesReference constant="true" species="M_hxan_e" stoichiometry="1" />
        </listOfReactants>
      </reaction>
      <reaction fast="false" id="R_EX_ile__L_e" name="L-Isoleucine exchange" reversible="false" fbc:lowerFluxBound="cobra_0_bound" fbc:upperFluxBound="cobra_default_ub">
        <listOfReactants>
          <speciesReference constant="true" species="M_ile__L_e" stoichiometry="1" />
        </listOfReactants>
      </reaction>
      <reaction fast="false" id="R_EX_k_e" name="K+ exchange" reversible="true" fbc:lowerFluxBound="cobra_default_lb" fbc:upperFluxBound="cobra_default_ub">
        <listOfReactants>
          <speciesReference constant="true" species="M_k_e" stoichiometry="1" />
        </listOfReactants>
      </reaction>
      <reaction fast="false" id="R_EX_lac__L_e" name="L-Lactate exchange" reversible="false" fbc:lowerFluxBound="cobra_0_bound" fbc:upperFluxBound="cobra_default_ub">
        <listOfReactants>
          <speciesReference constant="true" species="M_lac__L_e" stoichiometry="1" />
        </listOfReactants>
      </reaction>
      <reaction fast="false" id="R_EX_leu__L_e" name="L-Leucine exchange" reversible="false" fbc:lowerFluxBound="cobra_0_bound" fbc:upperFluxBound="cobra_default_ub">
        <listOfReactants>
          <speciesReference constant="true" species="M_leu__L_e" stoichiometry="1" />
        </listOfReactants>
      </reaction>
      <reaction fast="false" id="R_EX_lys__L_e" name="L-Lysine exchange" reversible="false" fbc:lowerFluxBound="cobra_0_bound" fbc:upperFluxBound="cobra_default_ub">
        <listOfReactants>
          <speciesReference constant="true" species="M_lys__L_e" stoichiometry="1" />
        </listOfReactants>
      </reaction>
      <reaction fast="false" id="R_EX_mal__D_e" name="D-Malate exchange" reversible="false" fbc:lowerFluxBound="cobra_0_bound" fbc:upperFluxBound="cobra_default_ub">
        <listOfReactants>
          <speciesReference constant="true" species="M_mal__D_e" stoichiometry="1" />
        </listOfReactants>
      </reaction>
      <reaction fast="false" id="R_EX_mal__L_e" name="L-Malate exchange" reversible="false" fbc:lowerFluxBound="cobra_0_bound" fbc:upperFluxBound="cobra_default_ub">
        <listOfReactants>
          <speciesReference constant="true" species="M_mal__L_e" stoichiometry="1" />
        </listOfReactants>
      </reaction>
      <reaction fast="false" id="R_EX_maln_e" name="Malonate exchange" reversible="false" fbc:lowerFluxBound="cobra_0_bound" fbc:upperFluxBound="cobra_default_ub">
        <listOfReactants>
          <speciesReference constant="true" species="M_maln_e" stoichiometry="1" />
        </listOfReactants>
      </reaction>
      <reaction fast="false" id="R_EX_man_e" name="D-Mannose exchange" reversible="false" fbc:lowerFluxBound="cobra_0_bound" fbc:upperFluxBound="cobra_default_ub">
        <listOfReactants>
          <speciesReference constant="true" species="M_man_e" stoichiometry="1" />
        </listOfReactants>
      </reaction>
      <reaction fast="false" id="R_EX_met__D_e" name="D-Methionine exchange" reversible="false" fbc:lowerFluxBound="cobra_0_bound" fbc:upperFluxBound="cobra_default_ub">
        <listOfReactants>
          <speciesReference constant="true" species="M_met__D_e" stoichiometry="1" />
        </listOfReactants>
      </reaction>
      <reaction fast="false" id="R_EX_met__L_e" name="L-Methionine exchange" reversible="false" fbc:lowerFluxBound="cobra_0_bound" fbc:upperFluxBound="cobra_default_ub">
        <listOfReactants>
          <speciesReference constant="true" species="M_met__L_e" stoichiometry="1" />
        </listOfReactants>
      </reaction>
      <reaction fast="false" id="R_EX_mg2_e" name="Mg exchange" reversible="true" fbc:lowerFluxBound="cobra_default_lb" fbc:upperFluxBound="cobra_default_ub">
        <listOfReactants>
          <speciesReference constant="true" species="M_mg2_e" stoichiometry="1" />
        </listOfReactants>
      </reaction>
      <reaction fast="false" id="R_EX_mn2_e" name="Mn2+ exchange" reversible="true" fbc:lowerFluxBound="cobra_default_lb" fbc:upperFluxBound="cobra_default_ub">
        <listOfReactants>
          <speciesReference constant="true" species="M_mn2_e" stoichiometry="1" />
        </listOfReactants>
      </reaction>
      <reaction fast="false" id="R_EX_mnl_e" name="D-Mannitol exchange" reversible="false" fbc:lowerFluxBound="cobra_0_bound" fbc:upperFluxBound="cobra_default_ub">
        <listOfReactants>
          <speciesReference constant="true" species="M_mnl_e" stoichiometry="1" />
        </listOfReactants>
      </reaction>
      <reaction fast="false" id="R_EX_mobd_e" name="Molybdate exchange" reversible="false" fbc:lowerFluxBound="cobra_0_bound" fbc:upperFluxBound="cobra_default_ub">
        <listOfReactants>
          <speciesReference constant="true" species="M_mobd_e" stoichiometry="1" />
        </listOfReactants>
      </reaction>
      <reaction fast="false" id="R_EX_mso3_e" name="Methanesulfonate exchange" reversible="false" fbc:lowerFluxBound="cobra_0_bound" fbc:upperFluxBound="cobra_default_ub">
        <listOfReactants>
          <speciesReference constant="true" species="M_mso3_e" stoichiometry="1" />
        </listOfReactants>
      </reaction>
      <reaction fast="false" id="R_EX_muc_e" name="cis,cis-muconate exchange" reversible="false" fbc:lowerFluxBound="cobra_0_bound" fbc:upperFluxBound="cobra_default_ub">
        <listOfReactants>
          <speciesReference constant="true" species="M_muc_e" stoichiometry="1" />
        </listOfReactants>
      </reaction>
      <reaction fast="false" id="R_EX_myrsACP_e" name="Myristoyl-ACP (n-C14:0ACP) exchange" reversible="false" fbc:lowerFluxBound="cobra_0_bound" fbc:upperFluxBound="cobra_default_ub">
        <listOfReactants>
          <speciesReference constant="true" species="M_myrsACP_e" stoichiometry="1" />
        </listOfReactants>
      </reaction>
      <reaction fast="false" id="R_EX_myrt_e" name="Myristate; Fatty acid (n-C14:0) fa2 exchange" reversible="false" fbc:lowerFluxBound="cobra_0_bound" fbc:upperFluxBound="cobra_default_ub">
        <listOfReactants>
          <speciesReference constant="true" species="M_myrt_e" stoichiometry="1" />
        </listOfReactants>
      </reaction>
      <reaction fast="false" id="R_EX_n2_e" name="N2 exchange" reversible="true" fbc:lowerFluxBound="cobra_default_lb" fbc:upperFluxBound="cobra_default_ub">
        <listOfReactants>
          <speciesReference constant="true" species="M_n2_e" stoichiometry="1" />
        </listOfReactants>
      </reaction>
      <reaction fast="false" id="R_EX_na1_e" name="Sodium exchange" reversible="true" fbc:lowerFluxBound="cobra_default_lb" fbc:upperFluxBound="cobra_default_ub">
        <listOfReactants>
          <speciesReference constant="true" species="M_na1_e" stoichiometry="1" />
        </listOfReactants>
      </reaction>
      <reaction fast="false" id="R_EX_nh4_e" name="Ammonium exchange" reversible="true" fbc:lowerFluxBound="cobra_default_lb" fbc:upperFluxBound="cobra_default_ub">
        <listOfReactants>
          <speciesReference constant="true" species="M_nh4_e" stoichiometry="1" />
        </listOfReactants>
      </reaction>
      <reaction fast="false" id="R_EX_ni2_e" name="Ni2+ exchange" reversible="false" fbc:lowerFluxBound="cobra_0_bound" fbc:upperFluxBound="cobra_default_ub">
        <listOfReactants>
          <speciesReference constant="true" species="M_ni2_e" stoichiometry="1" />
        </listOfReactants>
      </reaction>
      <reaction fast="false" id="R_EX_no2_e" name="Nitrite exchange" reversible="false" fbc:lowerFluxBound="cobra_0_bound" fbc:upperFluxBound="cobra_default_ub">
        <listOfReactants>
          <speciesReference constant="true" species="M_no2_e" stoichiometry="1" />
        </listOfReactants>
      </reaction>
      <reaction fast="false" id="R_EX_no3_e" name="Nitrate exchange" reversible="false" fbc:lowerFluxBound="cobra_0_bound" fbc:upperFluxBound="cobra_default_ub">
        <listOfReactants>
          <speciesReference constant="true" species="M_no3_e" stoichiometry="1" />
        </listOfReactants>
      </reaction>
      <reaction fast="false" id="R_EX_o2_e" name="O2 exchange" reversible="true" fbc:lowerFluxBound="cobra_default_lb" fbc:upperFluxBound="cobra_default_ub">
        <listOfReactants>
          <speciesReference constant="true" species="M_o2_e" stoichiometry="1" />
        </listOfReactants>
      </reaction>
      <reaction fast="false" id="R_EX_ocdca_e" name="Octadecanoate (stearate) exchange" reversible="false" fbc:lowerFluxBound="cobra_0_bound" fbc:upperFluxBound="cobra_default_ub">
        <listOfReactants>
          <speciesReference constant="true" species="M_ocdca_e" stoichiometry="1" />
        </listOfReactants>
      </reaction>
      <reaction fast="false" id="R_EX_ohexa_e" name="2-oxohexanedioic acid exchange" reversible="false" fbc:lowerFluxBound="cobra_0_bound" fbc:upperFluxBound="cobra_default_ub">
        <listOfReactants>
          <speciesReference constant="true" species="M_ohexa_e" stoichiometry="1" />
        </listOfReactants>
      </reaction>
      <reaction fast="false" id="R_EX_orn__L_e" name="Ornithine exchange" reversible="false" fbc:lowerFluxBound="cobra_0_bound" fbc:upperFluxBound="cobra_default_ub">
        <listOfReactants>
          <speciesReference constant="true" species="M_orn__L_e" stoichiometry="1" />
        </listOfReactants>
      </reaction>
      <reaction fast="false" id="R_EX_orot_e" name="Orotate exchange" reversible="false" fbc:lowerFluxBound="cobra_0_bound" fbc:upperFluxBound="cobra_default_ub">
        <listOfReactants>
          <speciesReference constant="true" species="M_orot_e" stoichiometry="1" />
        </listOfReactants>
      </reaction>
      <reaction fast="false" id="R_EX_palmACP_e" name="Palmitoyl-ACP (n-C16:0ACP) exchange" reversible="false" fbc:lowerFluxBound="cobra_0_bound" fbc:upperFluxBound="cobra_default_ub">
        <listOfReactants>
          <speciesReference constant="true" species="M_palmACP_e" stoichiometry="1" />
        </listOfReactants>
      </reaction>
      <reaction fast="false" id="R_EX_pepd_e" name="peptide exchange" reversible="false" fbc:lowerFluxBound="cobra_0_bound" fbc:upperFluxBound="cobra_default_ub">
        <listOfReactants>
          <speciesReference constant="true" species="M_pepd_e" stoichiometry="1" />
        </listOfReactants>
      </reaction>
      <reaction fast="false" id="R_EX_phe__L_e" name="L-Phenylalanine exchange" reversible="false" fbc:lowerFluxBound="cobra_0_bound" fbc:upperFluxBound="cobra_default_ub">
        <listOfReactants>
          <speciesReference constant="true" species="M_phe__L_e" stoichiometry="1" />
        </listOfReactants>
      </reaction>
      <reaction fast="false" id="R_EX_pi_e" name="Phosphate exchange" reversible="true" fbc:lowerFluxBound="cobra_default_lb" fbc:upperFluxBound="cobra_default_ub">
        <listOfReactants>
          <speciesReference constant="true" species="M_pi_e" stoichiometry="1" />
        </listOfReactants>
      </reaction>
      <reaction fast="false" id="R_EX_ppn_e" name="Phosphonate exchange" reversible="false" fbc:lowerFluxBound="cobra_0_bound" fbc:upperFluxBound="cobra_default_ub">
        <listOfReactants>
          <speciesReference constant="true" species="M_ppn_e" stoichiometry="1" />
        </listOfReactants>
      </reaction>
      <reaction fast="false" id="R_EX_pqs_e" name="2-heptyl-3-hydroxy-4-quinolone exchange" reversible="false" fbc:lowerFluxBound="cobra_0_bound" fbc:upperFluxBound="cobra_default_ub">
        <listOfReactants>
          <speciesReference constant="true" species="M_pqs_e" stoichiometry="1" />
        </listOfReactants>
      </reaction>
      <reaction fast="false" id="R_EX_pro__L_e" name="L-Proline exchange" reversible="false" fbc:lowerFluxBound="cobra_0_bound" fbc:upperFluxBound="cobra_default_ub">
        <listOfReactants>
          <speciesReference constant="true" species="M_pro__L_e" stoichiometry="1" />
        </listOfReactants>
      </reaction>
      <reaction fast="false" id="R_EX_prolb_e" name="proline betaine exchange" reversible="false" fbc:lowerFluxBound="cobra_0_bound" fbc:upperFluxBound="cobra_default_ub">
        <listOfReactants>
          <speciesReference constant="true" species="M_prolb_e" stoichiometry="1" />
        </listOfReactants>
      </reaction>
      <reaction fast="false" id="R_EX_ptrc_e" name="Putrescine exchange" reversible="false" fbc:lowerFluxBound="cobra_0_bound" fbc:upperFluxBound="cobra_default_ub">
        <listOfReactants>
          <speciesReference constant="true" species="M_ptrc_e" stoichiometry="1" />
        </listOfReactants>
      </reaction>
      <reaction fast="false" id="R_EX_pyr_e" name="Pyruvate exchange" reversible="false" fbc:lowerFluxBound="cobra_0_bound" fbc:upperFluxBound="cobra_default_ub">
        <listOfReactants>
          <speciesReference constant="true" species="M_pyr_e" stoichiometry="1" />
        </listOfReactants>
      </reaction>
      <reaction fast="false" id="R_EX_rib__D_e" name="D-Ribose exchange" reversible="false" fbc:lowerFluxBound="cobra_0_bound" fbc:upperFluxBound="cobra_default_ub">
        <listOfReactants>
          <speciesReference constant="true" species="M_rib__D_e" stoichiometry="1" />
        </listOfReactants>
      </reaction>
      <reaction fast="false" id="R_EX_ser__D_e" name="D-Serine exchange" reversible="false" fbc:lowerFluxBound="cobra_0_bound" fbc:upperFluxBound="cobra_default_ub">
        <listOfReactants>
          <speciesReference constant="true" species="M_ser__D_e" stoichiometry="1" />
        </listOfReactants>
      </reaction>
      <reaction fast="false" id="R_EX_ser__L_e" name="Exchange for Serine" reversible="false" fbc:lowerFluxBound="cobra_0_bound" fbc:upperFluxBound="cobra_default_ub">
        <listOfReactants>
          <speciesReference constant="true" species="M_ser__L_e" stoichiometry="1" />
        </listOfReactants>
      </reaction>
      <reaction fast="false" id="R_EX_so4_e" name="Sulfate exchange" reversible="true" fbc:lowerFluxBound="cobra_default_lb" fbc:upperFluxBound="cobra_default_ub">
        <listOfReactants>
          <speciesReference constant="true" species="M_so4_e" stoichiometry="1" />
        </listOfReactants>
      </reaction>
      <reaction fast="false" id="R_EX_spmd_e" name="Spermidine exchange" reversible="false" fbc:lowerFluxBound="cobra_0_bound" fbc:upperFluxBound="cobra_default_ub">
        <listOfReactants>
          <speciesReference constant="true" species="M_spmd_e" stoichiometry="1" />
        </listOfReactants>
      </reaction>
      <reaction fast="false" id="R_EX_succ_e" name="Succinate exchange" reversible="false" fbc:lowerFluxBound="cobra_0_bound" fbc:upperFluxBound="cobra_default_ub">
        <listOfReactants>
          <speciesReference constant="true" species="M_succ_e" stoichiometry="1" />
        </listOfReactants>
      </reaction>
      <reaction fast="false" id="R_EX_taur_e" name="Taurine exchange" reversible="false" fbc:lowerFluxBound="cobra_0_bound" fbc:upperFluxBound="cobra_default_ub">
        <listOfReactants>
          <speciesReference constant="true" species="M_taur_e" stoichiometry="1" />
        </listOfReactants>
      </reaction>
      <reaction fast="false" id="R_EX_thm_e" name="Thiamin exchange" reversible="false" fbc:lowerFluxBound="cobra_0_bound" fbc:upperFluxBound="cobra_default_ub">
        <listOfReactants>
          <speciesReference constant="true" species="M_thm_e" stoichiometry="1" />
        </listOfReactants>
      </reaction>
      <reaction fast="false" id="R_EX_thr__L_e" name="L-Threonine exchange" reversible="false" fbc:lowerFluxBound="cobra_0_bound" fbc:upperFluxBound="cobra_default_ub">
        <listOfReactants>
          <speciesReference constant="true" species="M_thr__L_e" stoichiometry="1" />
        </listOfReactants>
      </reaction>
      <reaction fast="false" id="R_EX_tre_e" name="Trehalose exchange" reversible="false" fbc:lowerFluxBound="cobra_0_bound" fbc:upperFluxBound="cobra_default_ub">
        <listOfReactants>
          <speciesReference constant="true" species="M_tre_e" stoichiometry="1" />
        </listOfReactants>
      </reaction>
      <reaction fast="false" id="R_EX_trp__L_e" name="L-Tryptophan exchange" reversible="false" fbc:lowerFluxBound="cobra_0_bound" fbc:upperFluxBound="cobra_default_ub">
        <listOfReactants>
          <speciesReference constant="true" species="M_trp__L_e" stoichiometry="1" />
        </listOfReactants>
      </reaction>
      <reaction fast="false" id="R_EX_tyr__L_e" name="L-Tyrosine exchange" reversible="false" fbc:lowerFluxBound="cobra_0_bound" fbc:upperFluxBound="cobra_default_ub">
        <listOfReactants>
          <speciesReference constant="true" species="M_tyr__L_e" stoichiometry="1" />
        </listOfReactants>
      </reaction>
      <reaction fast="false" id="R_EX_ura_e" name="Uracil exchange" reversible="false" fbc:lowerFluxBound="cobra_0_bound" fbc:upperFluxBound="cobra_default_ub">
        <listOfReactants>
          <speciesReference constant="true" species="M_ura_e" stoichiometry="1" />
        </listOfReactants>
      </reaction>
      <reaction fast="false" id="R_EX_urea_e" name="Urea exchange" reversible="false" fbc:lowerFluxBound="cobra_0_bound" fbc:upperFluxBound="cobra_default_ub">
        <listOfReactants>
          <speciesReference constant="true" species="M_urea_e" stoichiometry="1" />
        </listOfReactants>
      </reaction>
      <reaction fast="false" id="R_EX_val__L_e" name="L-Valine exchange" reversible="false" fbc:lowerFluxBound="cobra_0_bound" fbc:upperFluxBound="cobra_default_ub">
        <listOfReactants>
          <speciesReference constant="true" species="M_val__L_e" stoichiometry="1" />
        </listOfReactants>
      </reaction>
      <reaction fast="false" id="R_EX_xan_e" name="Xanthine exchange" reversible="false" fbc:lowerFluxBound="cobra_0_bound" fbc:upperFluxBound="cobra_default_ub">
        <listOfReactants>
          <speciesReference constant="true" species="M_xan_e" stoichiometry="1" />
        </listOfReactants>
      </reaction>
      <reaction fast="false" id="R_EX_xyl__D_e" name="D-Xylose exchange" reversible="false" fbc:lowerFluxBound="cobra_0_bound" fbc:upperFluxBound="cobra_default_ub">
        <listOfReactants>
          <speciesReference constant="true" species="M_xyl__D_e" stoichiometry="1" />
        </listOfReactants>
      </reaction>
      <reaction fast="false" id="R_EX_zn2_e" name="Zinc exchange" reversible="true" fbc:lowerFluxBound="cobra_default_lb" fbc:upperFluxBound="cobra_default_ub">
        <listOfReactants>
          <speciesReference constant="true" species="M_zn2_e" stoichiometry="1" />
        </listOfReactants>
      </reaction>
      <reaction fast="false" id="R_12DAG3Ps_PA" name="1,2-diacyl-sn-glycerol 3-phosphate synthesis" reversible="false" fbc:lowerFluxBound="cobra_0_bound" fbc:upperFluxBound="cobra_default_ub">
        <listOfReactants>
          <speciesReference constant="true" species="M_glyc3p_c" stoichiometry="0.5" />
          <speciesReference constant="true" species="M_hdeACP_c" stoichiometry="0.13" />
          <speciesReference constant="true" species="M_palmACP_c" stoichiometry="0.33" />
          <speciesReference constant="true" species="M_ocdACP_c" stoichiometry="0.03" />
          <speciesReference constant="true" species="M_2tocdACP_c" stoichiometry="0.51" />
        </listOfReactants>
        <listOfProducts>
          <speciesReference constant="true" species="M_ACP_c" stoichiometry="1" />
          <speciesReference constant="true" species="M_12dag3p_PA_c" stoichiometry="0.01" />
        </listOfProducts>
        <fbc:geneProductAssociation>
          <fbc:and>
            <fbc:geneProductRef fbc:geneProduct="G_PA0005" />
            <fbc:geneProductRef fbc:geneProduct="G_PA3673" />
          </fbc:and>
        </fbc:geneProductAssociation>
      </reaction>
      <reaction fast="false" id="R_13DAMPPOX" name="1,3-diaminopropane oxidase" reversible="false" fbc:lowerFluxBound="cobra_0_bound" fbc:upperFluxBound="cobra_default_ub">
        <listOfReactants>
          <speciesReference constant="true" species="M_h2o_c" stoichiometry="1" />
          <speciesReference constant="true" species="M_13dampp_c" stoichiometry="1" />
          <speciesReference constant="true" species="M_o2_c" stoichiometry="1" />
        </listOfReactants>
        <listOfProducts>
          <speciesReference constant="true" species="M_h2o2_c" stoichiometry="1" />
          <speciesReference constant="true" species="M_h_c" stoichiometry="1" />
          <speciesReference constant="true" species="M_3ampa_c" stoichiometry="1" />
          <speciesReference constant="true" species="M_nh4_c" stoichiometry="1" />
        </listOfProducts>
      </reaction>
      <reaction fast="false" id="R_1HPHEs" name="1-hydroxyphenazine synthase" reversible="false" fbc:lowerFluxBound="cobra_0_bound" fbc:upperFluxBound="cobra_default_ub">
        <listOfReactants>
          <speciesReference constant="true" species="M_o2_c" stoichiometry="1" />
          <speciesReference constant="true" species="M_pca_c" stoichiometry="1" />
          <speciesReference constant="true" species="M_h_c" stoichiometry="1" />
          <speciesReference constant="true" species="M_nadh_c" stoichiometry="1" />
        </listOfReactants>
        <listOfProducts>
          <speciesReference constant="true" species="M_h2o_c" stoichiometry="1" />
          <speciesReference constant="true" species="M_co2_c" stoichiometry="1" />
          <speciesReference constant="true" species="M_1hphe_c" stoichiometry="1" />
          <speciesReference constant="true" species="M_nad_c" stoichiometry="1" />
        </listOfProducts>
        <fbc:geneProductAssociation>
          <fbc:geneProductRef fbc:geneProduct="G_PA4217" />
        </fbc:geneProductAssociation>
      </reaction>
      <reaction fast="false" id="R_1PYRRD" name="1-pyrroline dehydrogenase" reversible="false" fbc:lowerFluxBound="cobra_0_bound" fbc:upperFluxBound="cobra_default_ub">
        <listOfReactants>
          <speciesReference constant="true" species="M_h2o_c" stoichiometry="2" />
          <speciesReference constant="true" species="M_1pyrr_c" stoichiometry="1" />
          <speciesReference constant="true" species="M_nad_c" stoichiometry="1" />
        </listOfReactants>
        <listOfProducts>
          <speciesReference constant="true" species="M_4abut_c" stoichiometry="1" />
          <speciesReference constant="true" species="M_h_c" stoichiometry="1" />
          <speciesReference constant="true" species="M_nadh_c" stoichiometry="1" />
        </listOfProducts>
        <fbc:geneProductAssociation>
          <fbc:geneProductRef fbc:geneProduct="G_PA5373" />
        </fbc:geneProductAssociation>
      </reaction>
      <reaction fast="false" id="R_24DAB4AT" name="L-2,4-diaminobutyrate:2-ketoglutarate 4-aminotransferase, PvdH" reversible="true" fbc:lowerFluxBound="cobra_default_lb" fbc:upperFluxBound="cobra_default_ub">
        <listOfReactants>
          <speciesReference constant="true" species="M_akg_c" stoichiometry="1" />
          <speciesReference constant="true" species="M_24dab_c" stoichiometry="1" />
        </listOfReactants>
        <listOfProducts>
          <speciesReference constant="true" species="M_glu__L_c" stoichiometry="1" />
          <speciesReference constant="true" species="M_aspsa_c" stoichiometry="1" />
        </listOfProducts>
        <fbc:geneProductAssociation>
          <fbc:geneProductRef fbc:geneProduct="G_PA2413" />
        </fbc:geneProductAssociation>
      </reaction>
      <reaction fast="false" id="R_25DOPs" name="delta-aminovalerate aminotransferase" reversible="false" fbc:lowerFluxBound="cobra_0_bound" fbc:upperFluxBound="cobra_default_ub">
        <listOfReactants>
          <speciesReference constant="true" species="M_akg_c" stoichiometry="1" />
          <speciesReference constant="true" species="M_damval_c" stoichiometry="1" />
        </listOfReactants>
        <listOfProducts>
          <speciesReference constant="true" species="M_glu__L_c" stoichiometry="1" />
          <speciesReference constant="true" species="M_glusa_c" stoichiometry="1" />
          <speciesReference constant="true" species="M_h_c" stoichiometry="2" />
        </listOfProducts>
      </reaction>
      <reaction fast="false" id="R_2AEPPNAT" name="2-aminoethylphosphonate:pyruvate aminotransferase" reversible="true" fbc:lowerFluxBound="cobra_default_lb" fbc:upperFluxBound="cobra_default_ub">
        <listOfReactants>
          <speciesReference constant="true" species="M_pyr_c" stoichiometry="1" />
          <speciesReference constant="true" species="M_2aeppn_c" stoichiometry="1" />
        </listOfReactants>
        <listOfProducts>
          <speciesReference constant="true" species="M_ala__L_c" stoichiometry="1" />
          <speciesReference constant="true" species="M_ppaca_c" stoichiometry="1" />
        </listOfProducts>
        <fbc:geneProductAssociation>
          <fbc:geneProductRef fbc:geneProduct="G_PA1310" />
        </fbc:geneProductAssociation>
      </reaction>
      <reaction fast="false" id="R_2DGLCNDH" name="2-deoxy-D-gluconate 3-dehydrogenase" reversible="false" fbc:lowerFluxBound="cobra_0_bound" fbc:upperFluxBound="cobra_default_ub">
        <listOfReactants>
          <speciesReference constant="true" species="M_2dglcn_c" stoichiometry="1" />
          <speciesReference constant="true" species="M_nad_c" stoichiometry="1" />
        </listOfReactants>
        <listOfProducts>
          <speciesReference constant="true" species="M_h_c" stoichiometry="1" />
          <speciesReference constant="true" species="M_nadh_c" stoichiometry="1" />
          <speciesReference constant="true" species="M_3ddgc_c" stoichiometry="1" />
        </listOfProducts>
        <fbc:geneProductAssociation>
          <fbc:or>
            <fbc:geneProductRef fbc:geneProduct="G_PA2892" />
            <fbc:geneProductRef fbc:geneProduct="G_PA4098" />
            <fbc:geneProductRef fbc:geneProduct="G_PA4079" />
            <fbc:geneProductRef fbc:geneProduct="G_PA3387" />
          </fbc:or>
        </fbc:geneProductAssociation>
      </reaction>
      <reaction fast="false" id="R_2DGLCNRy2i" name="2-dehydro-D-gluconate reductase extracellular (NADPH) (irreversible)" reversible="false" fbc:lowerFluxBound="cobra_0_bound" fbc:upperFluxBound="cobra_default_ub">
        <listOfReactants>
          <speciesReference constant="true" species="M_nadp_c" stoichiometry="1" />
          <speciesReference constant="true" species="M_glcn__D_e" stoichiometry="1" />
        </listOfReactants>
        <listOfProducts>
          <speciesReference constant="true" species="M_2dhglcn_e" stoichiometry="1" />
          <speciesReference constant="true" species="M_nadph_c" stoichiometry="1" />
          <speciesReference constant="true" species="M_h_c" stoichiometry="1" />
        </listOfProducts>
        <fbc:geneProductAssociation>
          <fbc:and>
            <fbc:geneProductRef fbc:geneProduct="G_PA2264" />
            <fbc:geneProductRef fbc:geneProduct="G_PA2265" />
          </fbc:and>
        </fbc:geneProductAssociation>
      </reaction>
      <reaction fast="false" id="R_2DHGLCNti" name="2-dehydro-D-gluconate transport (irreversible)" reversible="false" fbc:lowerFluxBound="cobra_0_bound" fbc:upperFluxBound="cobra_default_ub">
        <listOfReactants>
          <speciesReference constant="true" species="M_2dhglcn_e" stoichiometry="1" />
        </listOfReactants>
        <listOfProducts>
          <speciesReference constant="true" species="M_2dhglcn_c" stoichiometry="1" />
        </listOfProducts>
        <fbc:geneProductAssociation>
          <fbc:geneProductRef fbc:geneProduct="G_PA2262" />
        </fbc:geneProductAssociation>
      </reaction>
      <reaction fast="false" id="R_2HDDACPs" name="S-2-hydroxylauroyl-ACP synthase" reversible="false" fbc:lowerFluxBound="cobra_0_bound" fbc:upperFluxBound="cobra_default_ub">
        <listOfReactants>
          <speciesReference constant="true" species="M_o2_c" stoichiometry="0.5" />
          <speciesReference constant="true" species="M_ddcaACP_c" stoichiometry="1" />
        </listOfReactants>
        <listOfProducts>
          <speciesReference constant="true" species="M_2hddACP_c" stoichiometry="1" />
        </listOfProducts>
        <fbc:geneProductAssociation>
          <fbc:or>
            <fbc:geneProductRef fbc:geneProduct="G_PA4512" />
            <fbc:geneProductRef fbc:geneProduct="G_PA0936" />
          </fbc:or>
        </fbc:geneProductAssociation>
      </reaction>
      <reaction fast="false" id="R_2HMYRSACPs" name="S-2-hydroxymyristoyl-ACP synthase" reversible="false" fbc:lowerFluxBound="cobra_0_bound" fbc:upperFluxBound="cobra_default_ub">
        <listOfReactants>
          <speciesReference constant="true" species="M_o2_c" stoichiometry="0.5" />
          <speciesReference constant="true" species="M_myrsACP_c" stoichiometry="1" />
        </listOfReactants>
        <listOfProducts>
          <speciesReference constant="true" species="M_2hmyrsACP_c" stoichiometry="1" />
        </listOfProducts>
        <fbc:geneProductAssociation>
          <fbc:or>
            <fbc:geneProductRef fbc:geneProduct="G_PA4512" />
            <fbc:geneProductRef fbc:geneProduct="G_PA0936" />
          </fbc:or>
        </fbc:geneProductAssociation>
      </reaction>
      <reaction fast="false" id="R_2MBDT" name="S-(2-Methylbutanoyl)-dihydrolipoamide" reversible="false" fbc:lowerFluxBound="cobra_0_bound" fbc:upperFluxBound="cobra_default_ub">
        <listOfReactants>
          <speciesReference constant="true" species="M_2mbutdhla_c" stoichiometry="1" />
          <speciesReference constant="true" species="M_coa_c" stoichiometry="1" />
        </listOfReactants>
        <listOfProducts>
          <speciesReference constant="true" species="M_2mbcoa_c" stoichiometry="1" />
          <speciesReference constant="true" species="M_dhlam_c" stoichiometry="1" />
        </listOfProducts>
        <fbc:geneProductAssociation>
          <fbc:geneProductRef fbc:geneProduct="G_PA1586" />
        </fbc:geneProductAssociation>
      </reaction>
      <reaction fast="false" id="R_2NPDO" name="2-Nitropropane Dioxygenase" reversible="true" fbc:lowerFluxBound="cobra_default_lb" fbc:upperFluxBound="cobra_default_ub">
        <listOfReactants>
          <speciesReference constant="true" species="M_o2_c" stoichiometry="1" />
          <speciesReference constant="true" species="M_n2ppn_c" stoichiometry="2" />
        </listOfReactants>
        <listOfProducts>
          <speciesReference constant="true" species="M_no2_c" stoichiometry="2" />
          <speciesReference constant="true" species="M_h_c" stoichiometry="2" />
          <speciesReference constant="true" species="M_acetone_c" stoichiometry="2" />
        </listOfProducts>
        <fbc:geneProductAssociation>
          <fbc:geneProductRef fbc:geneProduct="G_PA1024" />
        </fbc:geneProductAssociation>
      </reaction>
      <reaction fast="false" id="R_3ABUTabc" name="4-Aminobutyrate transport via ABC system" reversible="false" fbc:lowerFluxBound="cobra_0_bound" fbc:upperFluxBound="cobra_default_ub">
        <listOfReactants>
          <speciesReference constant="true" species="M_h2o_c" stoichiometry="1" />
          <speciesReference constant="true" species="M_atp_c" stoichiometry="1" />
          <speciesReference constant="true" species="M_4abut_e" stoichiometry="1" />
        </listOfReactants>
        <listOfProducts>
          <speciesReference constant="true" species="M_4abut_c" stoichiometry="1" />
          <speciesReference constant="true" species="M_h_c" stoichiometry="1" />
          <speciesReference constant="true" species="M_adp_c" stoichiometry="1" />
          <speciesReference constant="true" species="M_pi_c" stoichiometry="1" />
        </listOfProducts>
        <fbc:geneProductAssociation>
          <fbc:and>
            <fbc:geneProductRef fbc:geneProduct="G_PA1074" />
            <fbc:geneProductRef fbc:geneProduct="G_PA1073" />
            <fbc:geneProductRef fbc:geneProduct="G_PA1072" />
            <fbc:geneProductRef fbc:geneProduct="G_PA1071" />
            <fbc:geneProductRef fbc:geneProduct="G_PA1070" />
          </fbc:and>
        </fbc:geneProductAssociation>
      </reaction>
      <reaction fast="false" id="R_3AMPADH" name="3-aminopropanaldehyde dehydrogenase" reversible="false" fbc:lowerFluxBound="cobra_0_bound" fbc:upperFluxBound="cobra_default_ub">
        <listOfReactants>
          <speciesReference constant="true" species="M_h2o_c" stoichiometry="1" />
          <speciesReference constant="true" species="M_3ampa_c" stoichiometry="1" />
          <speciesReference constant="true" species="M_nad_c" stoichiometry="1" />
        </listOfReactants>
        <listOfProducts>
          <speciesReference constant="true" species="M_h_c" stoichiometry="1" />
          <speciesReference constant="true" species="M_ala__B_c" stoichiometry="1" />
          <speciesReference constant="true" species="M_nadh_c" stoichiometry="1" />
        </listOfProducts>
        <fbc:geneProductAssociation>
          <fbc:geneProductRef fbc:geneProduct="G_PA5312" />
        </fbc:geneProductAssociation>
      </reaction>
      <reaction fast="false" id="R_3DMUBQ9MT" name="3-demethylubiquinone-9 3-methyltransferase" reversible="true" fbc:lowerFluxBound="cobra_default_lb" fbc:upperFluxBound="cobra_default_ub">
        <listOfReactants>
          <speciesReference constant="true" species="M_3dmubq9_c" stoichiometry="1" />
          <speciesReference constant="true" species="M_amet_c" stoichiometry="1" />
        </listOfReactants>
        <listOfProducts>
          <speciesReference constant="true" species="M_ubq9_c" stoichiometry="1" />
          <speciesReference constant="true" species="M_h_c" stoichiometry="1" />
          <speciesReference constant="true" species="M_ahcys_c" stoichiometry="1" />
        </listOfProducts>
        <fbc:geneProductAssociation>
          <fbc:geneProductRef fbc:geneProduct="G_PA3171" />
        </fbc:geneProductAssociation>
      </reaction>
      <reaction fast="false" id="R_3H3H" name="unknown enzyme" reversible="false" fbc:lowerFluxBound="cobra_0_bound" fbc:upperFluxBound="cobra_default_ub">
        <listOfReactants>
          <speciesReference constant="true" species="M_h2o_c" stoichiometry="1" />
          <speciesReference constant="true" species="M_2bhdccoa_c" stoichiometry="1" />
        </listOfReactants>
        <listOfProducts>
          <speciesReference constant="true" species="M_3h3h_c" stoichiometry="1" />
          <speciesReference constant="true" species="M_coa_c" stoichiometry="1" />
        </listOfProducts>
      </reaction>
      <reaction fast="false" id="R_3HBUTDH" name="3-hydroxybutyrate dehydrogenase" reversible="true" fbc:lowerFluxBound="cobra_default_lb" fbc:upperFluxBound="cobra_default_ub">
        <listOfReactants>
          <speciesReference constant="true" species="M_nad_c" stoichiometry="1" />
          <speciesReference constant="true" species="M_3hbut__R_c" stoichiometry="1" />
        </listOfReactants>
        <listOfProducts>
          <speciesReference constant="true" species="M_h_c" stoichiometry="1" />
          <speciesReference constant="true" species="M_nadh_c" stoichiometry="1" />
          <speciesReference constant="true" species="M_acac_c" stoichiometry="1" />
        </listOfProducts>
        <fbc:geneProductAssociation>
          <fbc:geneProductRef fbc:geneProduct="G_PA2003" />
        </fbc:geneProductAssociation>
      </reaction>
      <reaction fast="false" id="R_3MBT" name="S-(3-Methylbutanoyl)-dihydrolipoamide" reversible="false" fbc:lowerFluxBound="cobra_0_bound" fbc:upperFluxBound="cobra_default_ub">
        <listOfReactants>
          <speciesReference constant="true" species="M_3mbutdhla_c" stoichiometry="1" />
          <speciesReference constant="true" species="M_coa_c" stoichiometry="1" />
        </listOfReactants>
        <listOfProducts>
          <speciesReference constant="true" species="M_dhlam_c" stoichiometry="1" />
          <speciesReference constant="true" species="M_ivcoa_c" stoichiometry="1" />
        </listOfProducts>
        <fbc:geneProductAssociation>
          <fbc:geneProductRef fbc:geneProduct="G_PA1586" />
        </fbc:geneProductAssociation>
      </reaction>
      <reaction fast="false" id="R_3OCHLA" name="3-oxo-C12-homoserine lactone acylase" reversible="false" fbc:lowerFluxBound="cobra_0_bound" fbc:upperFluxBound="cobra_default_ub">
        <listOfReactants>
          <speciesReference constant="true" species="M_h2o_c" stoichiometry="1" />
          <speciesReference constant="true" species="M_n3oxdd__hsl_c" stoichiometry="1" />
        </listOfReactants>
        <listOfProducts>
          <speciesReference constant="true" species="M_3oxdd_c" stoichiometry="1" />
          <speciesReference constant="true" species="M_h_c" stoichiometry="1" />
          <speciesReference constant="true" species="M_hsl_c" stoichiometry="1" />
        </listOfProducts>
        <fbc:geneProductAssociation>
          <fbc:geneProductRef fbc:geneProduct="G_PA2385" />
        </fbc:geneProductAssociation>
      </reaction>
      <reaction fast="false" id="R_3OXACOA" name="3-oxoadipyl-CoA thiolase" reversible="false" fbc:lowerFluxBound="cobra_0_bound" fbc:upperFluxBound="cobra_default_ub">
        <listOfReactants>
          <speciesReference constant="true" species="M_oxadpcoa_c" stoichiometry="1" />
          <speciesReference constant="true" species="M_coa_c" stoichiometry="1" />
        </listOfReactants>
        <listOfProducts>
          <speciesReference constant="true" species="M_accoa_c" stoichiometry="1" />
          <speciesReference constant="true" species="M_succoa_c" stoichiometry="1" />
        </listOfProducts>
        <fbc:geneProductAssociation>
          <fbc:geneProductRef fbc:geneProduct="G_PA0228" />
        </fbc:geneProductAssociation>
      </reaction>
      <reaction fast="false" id="R_4ABUTNC" name="4-aminobutanoate cyclization reaction" reversible="false" fbc:lowerFluxBound="cobra_0_bound" fbc:upperFluxBound="cobra_default_ub">
        <listOfReactants>
          <speciesReference constant="true" species="M_4abutn_c" stoichiometry="1" />
        </listOfReactants>
        <listOfProducts>
          <speciesReference constant="true" species="M_h2o_c" stoichiometry="1" />
          <speciesReference constant="true" species="M_h_c" stoichiometry="1" />
          <speciesReference constant="true" species="M_1pyrr_c" stoichiometry="1" />
        </listOfProducts>
      </reaction>
      <reaction fast="false" id="R_4AHD" name="4a-hydroxytetrahydrobiopterin dehydratase;" reversible="true" fbc:lowerFluxBound="cobra_default_lb" fbc:upperFluxBound="cobra_default_ub">
        <listOfReactants>
          <speciesReference constant="true" species="M_5678thh_c" stoichiometry="1" />
        </listOfReactants>
        <listOfProducts>
          <speciesReference constant="true" species="M_78dhp_c" stoichiometry="1" />
          <speciesReference constant="true" species="M_h2o_c" stoichiometry="1" />
        </listOfProducts>
        <fbc:geneProductAssociation>
          <fbc:geneProductRef fbc:geneProduct="G_PA0871" />
        </fbc:geneProductAssociation>
      </reaction>
      <reaction fast="false" id="R_4AHD2" name="4a-hydroxytetrahydrobiopterin dehydratase;" reversible="true" fbc:lowerFluxBound="cobra_default_lb" fbc:upperFluxBound="cobra_default_ub">
        <listOfReactants>
          <speciesReference constant="true" species="M_4hthb_c" stoichiometry="1" />
        </listOfReactants>
        <listOfProducts>
          <speciesReference constant="true" species="M_h2o_c" stoichiometry="1" />
          <speciesReference constant="true" species="M_dhbpt_c" stoichiometry="1" />
        </listOfProducts>
        <fbc:geneProductAssociation>
          <fbc:geneProductRef fbc:geneProduct="G_PA0871" />
        </fbc:geneProductAssociation>
      </reaction>
      <reaction fast="false" id="R_4HBZt" name="4-Hydroxybenzoate transport" reversible="true" fbc:lowerFluxBound="cobra_default_lb" fbc:upperFluxBound="cobra_default_ub">
        <listOfReactants>
          <speciesReference constant="true" species="M_4hbz_e" stoichiometry="1" />
          <speciesReference constant="true" species="M_h_e" stoichiometry="1" />
        </listOfReactants>
        <listOfProducts>
          <speciesReference constant="true" species="M_h_c" stoichiometry="1" />
          <speciesReference constant="true" species="M_4hbz_c" stoichiometry="1" />
        </listOfProducts>
        <fbc:geneProductAssociation>
          <fbc:geneProductRef fbc:geneProduct="G_PA0235" />
        </fbc:geneProductAssociation>
      </reaction>
      <reaction fast="false" id="R_4HPHAC3MO" name="4-hydroxyphenylacetate 3-monooxygenase" reversible="true" fbc:lowerFluxBound="cobra_default_lb" fbc:upperFluxBound="cobra_default_ub">
        <listOfReactants>
          <speciesReference constant="true" species="M_4hphac_c" stoichiometry="1" />
          <speciesReference constant="true" species="M_h_c" stoichiometry="1" />
          <speciesReference constant="true" species="M_nadh_c" stoichiometry="1" />
          <speciesReference constant="true" species="M_o2_c" stoichiometry="1" />
        </listOfReactants>
        <listOfProducts>
          <speciesReference constant="true" species="M_h2o_c" stoichiometry="1" />
          <speciesReference constant="true" species="M_34dhpha_c" stoichiometry="1" />
          <speciesReference constant="true" species="M_nad_c" stoichiometry="1" />
        </listOfProducts>
        <fbc:geneProductAssociation>
          <fbc:and>
            <fbc:geneProductRef fbc:geneProduct="G_PA4091" />
            <fbc:geneProductRef fbc:geneProduct="G_PA4092" />
          </fbc:and>
        </fbc:geneProductAssociation>
      </reaction>
      <reaction fast="false" id="R_4HTHRS" name="4-Hydroxy-L-threonine synthase" reversible="false" fbc:lowerFluxBound="cobra_0_bound" fbc:upperFluxBound="cobra_default_ub">
        <listOfReactants>
          <speciesReference constant="true" species="M_h2o_c" stoichiometry="1" />
          <speciesReference constant="true" species="M_phthr_c" stoichiometry="1" />
        </listOfReactants>
        <listOfProducts>
          <speciesReference constant="true" species="M_pi_c" stoichiometry="1" />
          <speciesReference constant="true" species="M_4hthr_c" stoichiometry="1" />
        </listOfProducts>
        <fbc:geneProductAssociation>
          <fbc:geneProductRef fbc:geneProduct="G_PA3735" />
        </fbc:geneProductAssociation>
      </reaction>
      <reaction fast="false" id="R_5CM2HMSDH" name="5-carboxy-2-hydroxymuconate semialdehyde dehydrogenase" reversible="true" fbc:lowerFluxBound="cobra_default_lb" fbc:upperFluxBound="cobra_default_ub">
        <listOfReactants>
          <speciesReference constant="true" species="M_h2o_c" stoichiometry="1" />
          <speciesReference constant="true" species="M_nad_c" stoichiometry="1" />
          <speciesReference constant="true" species="M_5cm2hms_c" stoichiometry="1" />
        </listOfReactants>
        <listOfProducts>
          <speciesReference constant="true" species="M_5cm2hm_c" stoichiometry="1" />
          <speciesReference constant="true" species="M_h_c" stoichiometry="1" />
          <speciesReference constant="true" species="M_nadh_c" stoichiometry="1" />
        </listOfProducts>
        <fbc:geneProductAssociation>
          <fbc:geneProductRef fbc:geneProduct="G_PA4123" />
        </fbc:geneProductAssociation>
      </reaction>
      <reaction fast="false" id="R_5MPCAs" name="probable phenazine-specific methyltransferase" reversible="false" fbc:lowerFluxBound="cobra_0_bound" fbc:upperFluxBound="cobra_default_ub">
        <listOfReactants>
          <speciesReference constant="true" species="M_pca_c" stoichiometry="1" />
          <speciesReference constant="true" species="M_amet_c" stoichiometry="1" />
        </listOfReactants>
        <listOfProducts>
          <speciesReference constant="true" species="M_5mpca_c" stoichiometry="1" />
          <speciesReference constant="true" species="M_ahcys_c" stoichiometry="1" />
        </listOfProducts>
        <fbc:geneProductAssociation>
          <fbc:geneProductRef fbc:geneProduct="G_PA4209" />
        </fbc:geneProductAssociation>
      </reaction>
      <reaction fast="false" id="R_5MTAti" name="5mta transport irreversible, extracellular" reversible="false" fbc:lowerFluxBound="cobra_0_bound" fbc:upperFluxBound="cobra_default_ub">
        <listOfReactants>
          <speciesReference constant="true" species="M_5mta_c" stoichiometry="1" />
        </listOfReactants>
        <listOfProducts>
          <speciesReference constant="true" species="M_5mta_e" stoichiometry="1" />
        </listOfProducts>
      </reaction>
      <reaction fast="false" id="R_A5PISO" name="arabinose-5-phosphate isomerase" reversible="true" fbc:lowerFluxBound="cobra_default_lb" fbc:upperFluxBound="cobra_default_ub">
        <listOfReactants>
          <speciesReference constant="true" species="M_ru5p__D_c" stoichiometry="1" />
        </listOfReactants>
        <listOfProducts>
          <speciesReference constant="true" species="M_ara5p_c" stoichiometry="1" />
        </listOfProducts>
        <fbc:geneProductAssociation>
          <fbc:geneProductRef fbc:geneProduct="G_PA4457" />
        </fbc:geneProductAssociation>
      </reaction>
      <reaction fast="false" id="R_ABTA" name="4-aminobutyrate transaminase" reversible="false" fbc:lowerFluxBound="cobra_0_bound" fbc:upperFluxBound="cobra_default_ub">
        <listOfReactants>
          <speciesReference constant="true" species="M_4abut_c" stoichiometry="1" />
          <speciesReference constant="true" species="M_akg_c" stoichiometry="1" />
        </listOfReactants>
        <listOfProducts>
          <speciesReference constant="true" species="M_glu__L_c" stoichiometry="1" />
          <speciesReference constant="true" species="M_sucsal_c" stoichiometry="1" />
        </listOfProducts>
        <fbc:geneProductAssociation>
          <fbc:geneProductRef fbc:geneProduct="G_PA0266" />
        </fbc:geneProductAssociation>
      </reaction>
      <reaction fast="false" id="R_ABTNabc" name="Aerobactin transport via ABC system" reversible="false" fbc:lowerFluxBound="cobra_0_bound" fbc:upperFluxBound="cobra_default_ub">
        <listOfReactants>
          <speciesReference constant="true" species="M_h2o_c" stoichiometry="1" />
          <speciesReference constant="true" species="M_atp_c" stoichiometry="1" />
          <speciesReference constant="true" species="M_abtn_e" stoichiometry="1" />
        </listOfReactants>
        <listOfProducts>
          <speciesReference constant="true" species="M_pi_c" stoichiometry="1" />
          <speciesReference constant="true" species="M_h_c" stoichiometry="1" />
          <speciesReference constant="true" species="M_adp_c" stoichiometry="1" />
          <speciesReference constant="true" species="M_abtn_c" stoichiometry="1" />
        </listOfProducts>
        <fbc:geneProductAssociation>
          <fbc:geneProductRef fbc:geneProduct="G_PA2912" />
        </fbc:geneProductAssociation>
      </reaction>
      <reaction fast="false" id="R_ABUTD" name="aminobutyraldehyde dehydrogenase" reversible="false" fbc:lowerFluxBound="cobra_0_bound" fbc:upperFluxBound="cobra_default_ub">
        <listOfReactants>
          <speciesReference constant="true" species="M_h2o_c" stoichiometry="1" />
          <speciesReference constant="true" species="M_4abutn_c" stoichiometry="1" />
          <speciesReference constant="true" species="M_nad_c" stoichiometry="1" />
        </listOfReactants>
        <listOfProducts>
          <speciesReference constant="true" species="M_4abut_c" stoichiometry="1" />
          <speciesReference constant="true" species="M_h_c" stoichiometry="2" />
          <speciesReference constant="true" species="M_nadh_c" stoichiometry="1" />
        </listOfProducts>
        <fbc:geneProductAssociation>
          <fbc:or>
            <fbc:geneProductRef fbc:geneProduct="G_PA0219" />
            <fbc:geneProductRef fbc:geneProduct="G_PA5312" />
          </fbc:or>
        </fbc:geneProductAssociation>
      </reaction>
      <reaction fast="false" id="R_ACAC" name="acetoacetyl-CoAsynthetase" reversible="false" fbc:lowerFluxBound="cobra_0_bound" fbc:upperFluxBound="cobra_default_ub">
        <listOfReactants>
          <speciesReference constant="true" species="M_atp_c" stoichiometry="1" />
          <speciesReference constant="true" species="M_coa_c" stoichiometry="1" />
          <speciesReference constant="true" species="M_acac_c" stoichiometry="1" />
        </listOfReactants>
        <listOfProducts>
          <speciesReference constant="true" species="M_ppi_c" stoichiometry="1" />
          <speciesReference constant="true" species="M_aacoa_c" stoichiometry="1" />
          <speciesReference constant="true" species="M_amp_c" stoichiometry="1" />
        </listOfProducts>
        <fbc:geneProductAssociation>
          <fbc:geneProductRef fbc:geneProduct="G_PA1997" />
        </fbc:geneProductAssociation>
      </reaction>
      <reaction fast="false" id="R_ACACT1" name="acetyl-CoA C-acetyltransferase" reversible="false" fbc:lowerFluxBound="cobra_0_bound" fbc:upperFluxBound="cobra_default_ub">
        <listOfReactants>
          <speciesReference constant="true" species="M_accoa_c" stoichiometry="2" />
        </listOfReactants>
        <listOfProducts>
          <speciesReference constant="true" species="M_coa_c" stoichiometry="1" />
          <speciesReference constant="true" species="M_aacoa_c" stoichiometry="1" />
        </listOfProducts>
        <fbc:geneProductAssociation>
          <fbc:geneProductRef fbc:geneProduct="G_PA2001" />
        </fbc:geneProductAssociation>
      </reaction>
      <reaction fast="false" id="R_ACACT10rr" name="acetyl-CoA C-acyltransferase (2-Methyl-3-acetoacetyl-CoA)" reversible="true" fbc:lowerFluxBound="cobra_default_lb" fbc:upperFluxBound="cobra_default_ub">
        <listOfReactants>
          <speciesReference constant="true" species="M_2maacoa_c" stoichiometry="1" />
          <speciesReference constant="true" species="M_coa_c" stoichiometry="1" />
        </listOfReactants>
        <listOfProducts>
          <speciesReference constant="true" species="M_ppcoa_c" stoichiometry="1" />
          <speciesReference constant="true" species="M_accoa_c" stoichiometry="1" />
        </listOfProducts>
        <fbc:geneProductAssociation>
          <fbc:geneProductRef fbc:geneProduct="G_PA1736" />
        </fbc:geneProductAssociation>
      </reaction>
      <reaction fast="false" id="R_ACACT1r" name="acetyl-CoA C-acetyltransferase" reversible="true" fbc:lowerFluxBound="cobra_default_lb" fbc:upperFluxBound="cobra_default_ub">
        <listOfReactants>
          <speciesReference constant="true" species="M_accoa_c" stoichiometry="2" />
        </listOfReactants>
        <listOfProducts>
          <speciesReference constant="true" species="M_coa_c" stoichiometry="1" />
          <speciesReference constant="true" species="M_aacoa_c" stoichiometry="1" />
        </listOfProducts>
        <fbc:geneProductAssociation>
          <fbc:geneProductRef fbc:geneProduct="G_PA2001" />
        </fbc:geneProductAssociation>
      </reaction>
      <reaction fast="false" id="R_ACCOACr" name="acetyl-CoA carboxylase" reversible="true" fbc:lowerFluxBound="cobra_default_lb" fbc:upperFluxBound="cobra_default_ub">
        <listOfReactants>
          <speciesReference constant="true" species="M_accoa_c" stoichiometry="1" />
          <speciesReference constant="true" species="M_atp_c" stoichiometry="1" />
          <speciesReference constant="true" species="M_hco3_c" stoichiometry="1" />
        </listOfReactants>
        <listOfProducts>
          <speciesReference constant="true" species="M_malcoa_c" stoichiometry="1" />
          <speciesReference constant="true" species="M_h_c" stoichiometry="1" />
          <speciesReference constant="true" species="M_adp_c" stoichiometry="1" />
          <speciesReference constant="true" species="M_pi_c" stoichiometry="1" />
        </listOfProducts>
        <fbc:geneProductAssociation>
          <fbc:and>
            <fbc:geneProductRef fbc:geneProduct="G_PA3639" />
            <fbc:geneProductRef fbc:geneProduct="G_PA4847" />
            <fbc:geneProductRef fbc:geneProduct="G_PA4848" />
            <fbc:geneProductRef fbc:geneProduct="G_PA3112" />
          </fbc:and>
        </fbc:geneProductAssociation>
      </reaction>
      <reaction fast="false" id="R_ACGK" name="acetylglutamate kinase" reversible="false" fbc:lowerFluxBound="cobra_0_bound" fbc:upperFluxBound="cobra_default_ub">
        <listOfReactants>
          <speciesReference constant="true" species="M_atp_c" stoichiometry="1" />
          <speciesReference constant="true" species="M_acglu_c" stoichiometry="1" />
        </listOfReactants>
        <listOfProducts>
          <speciesReference constant="true" species="M_adp_c" stoichiometry="1" />
          <speciesReference constant="true" species="M_acg5p_c" stoichiometry="1" />
        </listOfProducts>
        <fbc:geneProductAssociation>
          <fbc:geneProductRef fbc:geneProduct="G_PA5323" />
        </fbc:geneProductAssociation>
      </reaction>
      <reaction fast="false" id="R_ACGS" name="N-acetylglutamate synthase" reversible="false" fbc:lowerFluxBound="cobra_0_bound" fbc:upperFluxBound="cobra_default_ub">
        <listOfReactants>
          <speciesReference constant="true" species="M_glu__L_c" stoichiometry="1" />
          <speciesReference constant="true" species="M_accoa_c" stoichiometry="1" />
        </listOfReactants>
        <listOfProducts>
          <speciesReference constant="true" species="M_h_c" stoichiometry="1" />
          <speciesReference constant="true" species="M_acglu_c" stoichiometry="1" />
          <speciesReference constant="true" species="M_coa_c" stoichiometry="1" />
        </listOfProducts>
        <fbc:geneProductAssociation>
          <fbc:geneProductRef fbc:geneProduct="G_PA5204" />
        </fbc:geneProductAssociation>
      </reaction>
      <reaction fast="false" id="R_ACHBS" name="2-aceto-2-hydroxybutanoate synthase" reversible="false" fbc:lowerFluxBound="cobra_0_bound" fbc:upperFluxBound="cobra_default_ub">
        <listOfReactants>
          <speciesReference constant="true" species="M_pyr_c" stoichiometry="1" />
          <speciesReference constant="true" species="M_h_c" stoichiometry="1" />
          <speciesReference constant="true" species="M_2obut_c" stoichiometry="1" />
        </listOfReactants>
        <listOfProducts>
          <speciesReference constant="true" species="M_co2_c" stoichiometry="1" />
          <speciesReference constant="true" species="M_2ahbut_c" stoichiometry="1" />
        </listOfProducts>
        <fbc:geneProductAssociation>
          <fbc:and>
            <fbc:geneProductRef fbc:geneProduct="G_PA4695" />
            <fbc:geneProductRef fbc:geneProduct="G_PA4696" />
          </fbc:and>
        </fbc:geneProductAssociation>
      </reaction>
      <reaction fast="false" id="R_ACKr" name="acetate kinase" reversible="true" fbc:lowerFluxBound="cobra_default_lb" fbc:upperFluxBound="cobra_default_ub">
        <listOfReactants>
          <speciesReference constant="true" species="M_ac_c" stoichiometry="1" />
          <speciesReference constant="true" species="M_atp_c" stoichiometry="1" />
        </listOfReactants>
        <listOfProducts>
          <speciesReference constant="true" species="M_actp_c" stoichiometry="1" />
          <speciesReference constant="true" species="M_adp_c" stoichiometry="1" />
        </listOfProducts>
        <fbc:geneProductAssociation>
          <fbc:or>
            <fbc:geneProductRef fbc:geneProduct="G_PA0836" />
            <fbc:or>
              <fbc:geneProductRef fbc:geneProduct="G_PA3751" />
              <fbc:geneProductRef fbc:geneProduct="G_PA0836" />
            </fbc:or>
          </fbc:or>
        </fbc:geneProductAssociation>
      </reaction>
      <reaction fast="false" id="R_ACLS" name="acetolactate synthase (Also catalyzes ACHBS)" reversible="false" fbc:lowerFluxBound="cobra_0_bound" fbc:upperFluxBound="cobra_default_ub">
        <listOfReactants>
          <speciesReference constant="true" species="M_pyr_c" stoichiometry="2" />
          <speciesReference constant="true" species="M_h_c" stoichiometry="1" />
        </listOfReactants>
        <listOfProducts>
          <speciesReference constant="true" species="M_co2_c" stoichiometry="1" />
          <speciesReference constant="true" species="M_alac__S_c" stoichiometry="1" />
        </listOfProducts>
        <fbc:geneProductAssociation>
          <fbc:and>
            <fbc:geneProductRef fbc:geneProduct="G_PA4695" />
            <fbc:geneProductRef fbc:geneProduct="G_PA4696" />
          </fbc:and>
        </fbc:geneProductAssociation>
      </reaction>
      <reaction fast="false" id="R_ACMAT1" name="Acyl-[acyl-carrier-protein]:malonyl-[acyl-carrier-protein] C-acyltransferase (decarboxylating)" reversible="false" fbc:lowerFluxBound="cobra_0_bound" fbc:upperFluxBound="cobra_default_ub">
        <listOfReactants>
          <speciesReference constant="true" species="M_h_c" stoichiometry="1" />
          <speciesReference constant="true" species="M_malACP_c" stoichiometry="1" />
          <speciesReference constant="true" species="M_acACP_c" stoichiometry="1" />
        </listOfReactants>
        <listOfProducts>
          <speciesReference constant="true" species="M_actACP_c" stoichiometry="1" />
          <speciesReference constant="true" species="M_co2_c" stoichiometry="1" />
          <speciesReference constant="true" species="M_ACP_c" stoichiometry="1" />
        </listOfProducts>
        <fbc:geneProductAssociation>
          <fbc:or>
            <fbc:geneProductRef fbc:geneProduct="G_PA5174" />
            <fbc:geneProductRef fbc:geneProduct="G_PA2965" />
            <fbc:geneProductRef fbc:geneProduct="G_PA1609" />
          </fbc:or>
        </fbc:geneProductAssociation>
      </reaction>
      <reaction fast="false" id="R_ACOAD1" name="acyl-CoA dehydrogenase (butanoyl-CoA)" reversible="true" fbc:lowerFluxBound="cobra_default_lb" fbc:upperFluxBound="cobra_default_ub">
        <listOfReactants>
          <speciesReference constant="true" species="M_h_c" stoichiometry="1" />
          <speciesReference constant="true" species="M_butd2coa_c" stoichiometry="1" />
          <speciesReference constant="true" species="M_nadh_c" stoichiometry="1" />
        </listOfReactants>
        <listOfProducts>
          <speciesReference constant="true" species="M_nad_c" stoichiometry="1" />
          <speciesReference constant="true" species="M_btcoa_c" stoichiometry="1" />
        </listOfProducts>
      </reaction>
      <reaction fast="false" id="R_ACOAD10" name="Acyl-CoA dehydrogenase (2-Methylbutanoyl - trans-2-methylbut)" reversible="true" fbc:lowerFluxBound="cobra_default_lb" fbc:upperFluxBound="cobra_default_ub">
        <listOfReactants>
          <speciesReference constant="true" species="M_2mbcoa_c" stoichiometry="1" />
          <speciesReference constant="true" species="M_fad_c" stoichiometry="1" />
        </listOfReactants>
        <listOfProducts>
          <speciesReference constant="true" species="M_2mb2coa_c" stoichiometry="1" />
          <speciesReference constant="true" species="M_fadh2_c" stoichiometry="1" />
        </listOfProducts>
        <fbc:geneProductAssociation>
          <fbc:geneProductRef fbc:geneProduct="G_PA0879" />
        </fbc:geneProductAssociation>
      </reaction>
      <reaction fast="false" id="R_ACOAD20" name="acyl-CoA dehydrogenase (2-methylbutnoyl-CoA)" reversible="false" fbc:lowerFluxBound="cobra_0_bound" fbc:upperFluxBound="cobra_default_ub">
        <listOfReactants>
          <speciesReference constant="true" species="M_2mbcoa_c" stoichiometry="2" />
          <speciesReference constant="true" species="M_o2_c" stoichiometry="1" />
        </listOfReactants>
        <listOfProducts>
          <speciesReference constant="true" species="M_h2o_c" stoichiometry="2" />
          <speciesReference constant="true" species="M_2mb2coa_c" stoichiometry="2" />
        </listOfProducts>
        <fbc:geneProductAssociation>
          <fbc:geneProductRef fbc:geneProduct="G_PA5020" />
        </fbc:geneProductAssociation>
      </reaction>
      <reaction fast="false" id="R_ACOAD8" name="isovaleryl-coA dehydrogenase" reversible="false" fbc:lowerFluxBound="cobra_0_bound" fbc:upperFluxBound="cobra_default_ub">
        <listOfReactants>
          <speciesReference constant="true" species="M_fad_c" stoichiometry="1" />
          <speciesReference constant="true" species="M_ivcoa_c" stoichiometry="1" />
        </listOfReactants>
        <listOfProducts>
          <speciesReference constant="true" species="M_3mb2coa_c" stoichiometry="1" />
          <speciesReference constant="true" species="M_fadh2_c" stoichiometry="1" />
        </listOfProducts>
        <fbc:geneProductAssociation>
          <fbc:geneProductRef fbc:geneProduct="G_PA2015" />
        </fbc:geneProductAssociation>
      </reaction>
      <reaction fast="false" id="R_ACODA" name="acetylornithine deacetylase" reversible="false" fbc:lowerFluxBound="cobra_0_bound" fbc:upperFluxBound="cobra_default_ub">
        <listOfReactants>
          <speciesReference constant="true" species="M_acorn_c" stoichiometry="1" />
          <speciesReference constant="true" species="M_h2o_c" stoichiometry="1" />
        </listOfReactants>
        <listOfProducts>
          <speciesReference constant="true" species="M_ac_c" stoichiometry="1" />
          <speciesReference constant="true" species="M_orn__L_c" stoichiometry="1" />
        </listOfProducts>
        <fbc:geneProductAssociation>
          <fbc:geneProductRef fbc:geneProduct="G_PA5206" />
        </fbc:geneProductAssociation>
      </reaction>
      <reaction fast="false" id="R_ACONT" name="aconitase" reversible="true" fbc:lowerFluxBound="cobra_default_lb" fbc:upperFluxBound="cobra_default_ub">
        <listOfReactants>
          <speciesReference constant="true" species="M_cit_c" stoichiometry="1" />
        </listOfReactants>
        <listOfProducts>
          <speciesReference constant="true" species="M_icit_c" stoichiometry="1" />
        </listOfProducts>
        <fbc:geneProductAssociation>
          <fbc:or>
            <fbc:geneProductRef fbc:geneProduct="G_PA1787" />
            <fbc:geneProductRef fbc:geneProduct="G_PA1562" />
          </fbc:or>
        </fbc:geneProductAssociation>
      </reaction>
      <reaction fast="false" id="R_ACOTA" name="acetylornithine transaminase" reversible="true" fbc:lowerFluxBound="cobra_default_lb" fbc:upperFluxBound="cobra_default_ub">
        <listOfReactants>
          <speciesReference constant="true" species="M_acorn_c" stoichiometry="1" />
          <speciesReference constant="true" species="M_akg_c" stoichiometry="1" />
        </listOfReactants>
        <listOfProducts>
          <speciesReference constant="true" species="M_glu__L_c" stoichiometry="1" />
          <speciesReference constant="true" species="M_acg5sa_c" stoichiometry="1" />
        </listOfProducts>
        <fbc:geneProductAssociation>
          <fbc:geneProductRef fbc:geneProduct="G_PA0895" />
        </fbc:geneProductAssociation>
      </reaction>
      <reaction fast="false" id="R_ACPS1" name="acyl-carrier protein synthase" reversible="false" fbc:lowerFluxBound="cobra_0_bound" fbc:upperFluxBound="cobra_default_ub">
        <listOfReactants>
          <speciesReference constant="true" species="M_coa_c" stoichiometry="1" />
          <speciesReference constant="true" species="M_apoACP_c" stoichiometry="1" />
        </listOfReactants>
        <listOfProducts>
          <speciesReference constant="true" species="M_ACP_c" stoichiometry="1" />
          <speciesReference constant="true" species="M_h_c" stoichiometry="1" />
          <speciesReference constant="true" species="M_pap_c" stoichiometry="1" />
        </listOfProducts>
        <fbc:geneProductAssociation>
          <fbc:geneProductRef fbc:geneProduct="G_PA1165" />
        </fbc:geneProductAssociation>
      </reaction>
      <reaction fast="false" id="R_ACS" name="acetyl-CoA synthetase" reversible="false" fbc:lowerFluxBound="cobra_0_bound" fbc:upperFluxBound="cobra_default_ub">
        <listOfReactants>
          <speciesReference constant="true" species="M_ac_c" stoichiometry="1" />
          <speciesReference constant="true" species="M_atp_c" stoichiometry="1" />
          <speciesReference constant="true" species="M_coa_c" stoichiometry="1" />
        </listOfReactants>
        <listOfProducts>
          <speciesReference constant="true" species="M_accoa_c" stoichiometry="1" />
          <speciesReference constant="true" species="M_ppi_c" stoichiometry="1" />
          <speciesReference constant="true" species="M_amp_c" stoichiometry="1" />
        </listOfProducts>
        <fbc:geneProductAssociation>
          <fbc:or>
            <fbc:geneProductRef fbc:geneProduct="G_PA2555" />
            <fbc:geneProductRef fbc:geneProduct="G_PA4733" />
            <fbc:geneProductRef fbc:geneProduct="G_PA0887" />
          </fbc:or>
        </fbc:geneProductAssociation>
      </reaction>
      <reaction fast="false" id="R_ACt6" name="acetate transport in/out via proton symport" reversible="true" fbc:lowerFluxBound="cobra_default_lb" fbc:upperFluxBound="cobra_default_ub">
        <listOfReactants>
          <speciesReference constant="true" species="M_h_e" stoichiometry="1" />
          <speciesReference constant="true" species="M_ac_e" stoichiometry="1" />
        </listOfReactants>
        <listOfProducts>
          <speciesReference constant="true" species="M_ac_c" stoichiometry="1" />
          <speciesReference constant="true" species="M_h_c" stoichiometry="1" />
        </listOfProducts>
      </reaction>
      <reaction fast="false" id="R_ADA" name="Adenosine deaminase" reversible="false" fbc:lowerFluxBound="cobra_0_bound" fbc:upperFluxBound="cobra_default_ub">
        <listOfReactants>
          <speciesReference constant="true" species="M_h2o_c" stoichiometry="1" />
          <speciesReference constant="true" species="M_h_c" stoichiometry="1" />
          <speciesReference constant="true" species="M_adn_c" stoichiometry="1" />
        </listOfReactants>
        <listOfProducts>
          <speciesReference constant="true" species="M_ins_c" stoichiometry="1" />
          <speciesReference constant="true" species="M_nh4_c" stoichiometry="1" />
        </listOfProducts>
        <fbc:geneProductAssociation>
          <fbc:geneProductRef fbc:geneProduct="G_PA0148" />
        </fbc:geneProductAssociation>
      </reaction>
      <reaction fast="false" id="R_ADCL" name="4-aminobenzoate synthase" reversible="false" fbc:lowerFluxBound="cobra_0_bound" fbc:upperFluxBound="cobra_default_ub">
        <listOfReactants>
          <speciesReference constant="true" species="M_4adcho_c" stoichiometry="1" />
        </listOfReactants>
        <listOfProducts>
          <speciesReference constant="true" species="M_pyr_c" stoichiometry="1" />
          <speciesReference constant="true" species="M_h_c" stoichiometry="1" />
          <speciesReference constant="true" species="M_4abz_c" stoichiometry="1" />
        </listOfProducts>
        <fbc:geneProductAssociation>
          <fbc:geneProductRef fbc:geneProduct="G_PA2964" />
        </fbc:geneProductAssociation>
      </reaction>
      <reaction fast="false" id="R_ADCOBASr" name="adenosylcobinamide-phosphate synthase" reversible="true" fbc:lowerFluxBound="cobra_default_lb" fbc:upperFluxBound="cobra_default_ub">
        <listOfReactants>
          <speciesReference constant="true" species="M_adcobhex_c" stoichiometry="1" />
          <speciesReference constant="true" species="M_1ap2ol_c" stoichiometry="1" />
        </listOfReactants>
        <listOfProducts>
          <speciesReference constant="true" species="M_h2o_c" stoichiometry="1" />
          <speciesReference constant="true" species="M_adcoba_c" stoichiometry="1" />
        </listOfProducts>
        <fbc:geneProductAssociation>
          <fbc:or>
            <fbc:geneProductRef fbc:geneProduct="G_PA1276" />
            <fbc:geneProductRef fbc:geneProduct="G_PA1275" />
          </fbc:or>
        </fbc:geneProductAssociation>
      </reaction>
      <reaction fast="false" id="R_ADCOBHEXS" name="adenosylcobyric acid synthase" reversible="false" fbc:lowerFluxBound="cobra_0_bound" fbc:upperFluxBound="cobra_default_ub">
        <listOfReactants>
          <speciesReference constant="true" species="M_h2o_c" stoichiometry="4" />
          <speciesReference constant="true" species="M_atp_c" stoichiometry="4" />
          <speciesReference constant="true" species="M_gln__L_c" stoichiometry="4" />
          <speciesReference constant="true" species="M_adcobdam_c" stoichiometry="1" />
        </listOfReactants>
        <listOfProducts>
          <speciesReference constant="true" species="M_glu__L_c" stoichiometry="4" />
          <speciesReference constant="true" species="M_pi_c" stoichiometry="4" />
          <speciesReference constant="true" species="M_adcobhex_c" stoichiometry="1" />
          <speciesReference constant="true" species="M_h_c" stoichiometry="4" />
          <speciesReference constant="true" species="M_adp_c" stoichiometry="4" />
        </listOfProducts>
        <fbc:geneProductAssociation>
          <fbc:geneProductRef fbc:geneProduct="G_PA1277" />
        </fbc:geneProductAssociation>
      </reaction>
      <reaction fast="false" id="R_ADCS" name="4-amino-4-deoxychorismate synthase" reversible="false" fbc:lowerFluxBound="cobra_0_bound" fbc:upperFluxBound="cobra_default_ub">
        <listOfReactants>
          <speciesReference constant="true" species="M_chor_c" stoichiometry="1" />
          <speciesReference constant="true" species="M_gln__L_c" stoichiometry="1" />
        </listOfReactants>
        <listOfProducts>
          <speciesReference constant="true" species="M_glu__L_c" stoichiometry="1" />
          <speciesReference constant="true" species="M_4adcho_c" stoichiometry="1" />
        </listOfProducts>
        <fbc:geneProductAssociation>
          <fbc:geneProductRef fbc:geneProduct="G_PA1758" />
        </fbc:geneProductAssociation>
      </reaction>
      <reaction fast="false" id="R_ADD" name="adenine deaminase" reversible="false" fbc:lowerFluxBound="cobra_0_bound" fbc:upperFluxBound="cobra_default_ub">
        <listOfReactants>
          <speciesReference constant="true" species="M_h2o_c" stoichiometry="1" />
          <speciesReference constant="true" species="M_ade_c" stoichiometry="1" />
          <speciesReference constant="true" species="M_h_c" stoichiometry="1" />
        </listOfReactants>
        <listOfProducts>
          <speciesReference constant="true" species="M_hxan_c" stoichiometry="1" />
          <speciesReference constant="true" species="M_nh4_c" stoichiometry="1" />
        </listOfProducts>
        <fbc:geneProductAssociation>
          <fbc:geneProductRef fbc:geneProduct="G_PA0148" />
        </fbc:geneProductAssociation>
      </reaction>
      <reaction fast="false" id="R_ADICs" name="phenazine-1-carboxylic acid synthesis, step 1" reversible="false" fbc:lowerFluxBound="cobra_0_bound" fbc:upperFluxBound="cobra_default_ub">
        <listOfReactants>
          <speciesReference constant="true" species="M_chor_c" stoichiometry="1" />
          <speciesReference constant="true" species="M_gln__L_c" stoichiometry="1" />
        </listOfReactants>
        <listOfProducts>
          <speciesReference constant="true" species="M_glu__L_c" stoichiometry="1" />
          <speciesReference constant="true" species="M_a4dic_c" stoichiometry="1" />
        </listOfProducts>
        <fbc:geneProductAssociation>
          <fbc:or>
            <fbc:geneProductRef fbc:geneProduct="G_PA4214" />
            <fbc:geneProductRef fbc:geneProduct="G_PA1903" />
          </fbc:or>
        </fbc:geneProductAssociation>
      </reaction>
      <reaction fast="false" id="R_ADK1" name="adenylate kinase" reversible="true" fbc:lowerFluxBound="cobra_default_lb" fbc:upperFluxBound="cobra_default_ub">
        <listOfReactants>
          <speciesReference constant="true" species="M_atp_c" stoichiometry="1" />
          <speciesReference constant="true" species="M_amp_c" stoichiometry="1" />
        </listOfReactants>
        <listOfProducts>
          <speciesReference constant="true" species="M_adp_c" stoichiometry="2" />
        </listOfProducts>
        <fbc:geneProductAssociation>
          <fbc:geneProductRef fbc:geneProduct="G_PA3686" />
        </fbc:geneProductAssociation>
      </reaction>
      <reaction fast="false" id="R_ADK3" name="guanylate kinase (aMP:gTP)" reversible="true" fbc:lowerFluxBound="cobra_default_lb" fbc:upperFluxBound="cobra_default_ub">
        <listOfReactants>
          <speciesReference constant="true" species="M_gtp_c" stoichiometry="1" />
          <speciesReference constant="true" species="M_amp_c" stoichiometry="1" />
        </listOfReactants>
        <listOfProducts>
          <speciesReference constant="true" species="M_adp_c" stoichiometry="1" />
          <speciesReference constant="true" species="M_gdp_c" stoichiometry="1" />
        </listOfProducts>
        <fbc:geneProductAssociation>
          <fbc:geneProductRef fbc:geneProduct="G_PA3686" />
        </fbc:geneProductAssociation>
      </reaction>
      <reaction fast="false" id="R_ADK4" name="adentylate kinase (ITP)" reversible="true" fbc:lowerFluxBound="cobra_default_lb" fbc:upperFluxBound="cobra_default_ub">
        <listOfReactants>
          <speciesReference constant="true" species="M_itp_c" stoichiometry="1" />
          <speciesReference constant="true" species="M_amp_c" stoichiometry="1" />
        </listOfReactants>
        <listOfProducts>
          <speciesReference constant="true" species="M_idp_c" stoichiometry="1" />
          <speciesReference constant="true" species="M_adp_c" stoichiometry="1" />
        </listOfProducts>
        <fbc:geneProductAssociation>
          <fbc:geneProductRef fbc:geneProduct="G_PA3686" />
        </fbc:geneProductAssociation>
      </reaction>
      <reaction fast="false" id="R_ADMDC" name="Adenosylmethionine decarboxylase" reversible="true" fbc:lowerFluxBound="cobra_default_lb" fbc:upperFluxBound="cobra_default_ub">
        <listOfReactants>
          <speciesReference constant="true" species="M_h_c" stoichiometry="1" />
          <speciesReference constant="true" species="M_amet_c" stoichiometry="1" />
        </listOfReactants>
        <listOfProducts>
          <speciesReference constant="true" species="M_co2_c" stoichiometry="1" />
          <speciesReference constant="true" species="M_ametam_c" stoichiometry="1" />
        </listOfProducts>
        <fbc:geneProductAssociation>
          <fbc:geneProductRef fbc:geneProduct="G_PA0654" />
        </fbc:geneProductAssociation>
      </reaction>
      <reaction fast="false" id="R_ADNCYC" name="adenylate cyclase" reversible="false" fbc:lowerFluxBound="cobra_0_bound" fbc:upperFluxBound="cobra_default_ub">
        <listOfReactants>
          <speciesReference constant="true" species="M_atp_c" stoichiometry="1" />
        </listOfReactants>
        <listOfProducts>
          <speciesReference constant="true" species="M_ppi_c" stoichiometry="1" />
          <speciesReference constant="true" species="M_camp_c" stoichiometry="1" />
        </listOfProducts>
        <fbc:geneProductAssociation>
          <fbc:or>
            <fbc:geneProductRef fbc:geneProduct="G_PA2191" />
            <fbc:geneProductRef fbc:geneProduct="G_PA5272" />
            <fbc:geneProductRef fbc:geneProduct="G_PA3217" />
          </fbc:or>
        </fbc:geneProductAssociation>
      </reaction>
      <reaction fast="false" id="R_ADNK1" name="adenosine kinase" reversible="false" fbc:lowerFluxBound="cobra_0_bound" fbc:upperFluxBound="cobra_default_ub">
        <listOfReactants>
          <speciesReference constant="true" species="M_atp_c" stoichiometry="1" />
          <speciesReference constant="true" species="M_adn_c" stoichiometry="1" />
        </listOfReactants>
        <listOfProducts>
          <speciesReference constant="true" species="M_h_c" stoichiometry="1" />
          <speciesReference constant="true" species="M_adp_c" stoichiometry="1" />
          <speciesReference constant="true" species="M_amp_c" stoichiometry="1" />
        </listOfProducts>
        <fbc:geneProductAssociation>
          <fbc:geneProductRef fbc:geneProduct="G_PA1950" />
        </fbc:geneProductAssociation>
      </reaction>
      <reaction fast="false" id="R_ADPT" name="adenine phosphoribosyltransferase" reversible="false" fbc:lowerFluxBound="cobra_0_bound" fbc:upperFluxBound="cobra_default_ub">
        <listOfReactants>
          <speciesReference constant="true" species="M_prpp_c" stoichiometry="1" />
          <speciesReference constant="true" species="M_ade_c" stoichiometry="1" />
        </listOfReactants>
        <listOfProducts>
          <speciesReference constant="true" species="M_ppi_c" stoichiometry="1" />
          <speciesReference constant="true" species="M_amp_c" stoichiometry="1" />
        </listOfProducts>
        <fbc:geneProductAssociation>
          <fbc:geneProductRef fbc:geneProduct="G_PA1543" />
        </fbc:geneProductAssociation>
      </reaction>
      <reaction fast="false" id="R_ADSK" name="adenylyl-sulfate kinase" reversible="false" fbc:lowerFluxBound="cobra_0_bound" fbc:upperFluxBound="cobra_default_ub">
        <listOfReactants>
          <speciesReference constant="true" species="M_atp_c" stoichiometry="1" />
          <speciesReference constant="true" species="M_aps_c" stoichiometry="1" />
        </listOfReactants>
        <listOfProducts>
          <speciesReference constant="true" species="M_paps_c" stoichiometry="1" />
          <speciesReference constant="true" species="M_h_c" stoichiometry="1" />
          <speciesReference constant="true" species="M_adp_c" stoichiometry="1" />
        </listOfProducts>
        <fbc:geneProductAssociation>
          <fbc:geneProductRef fbc:geneProduct="G_PA1393" />
        </fbc:geneProductAssociation>
      </reaction>
      <reaction fast="false" id="R_ADSL1r" name="adenylsuccinate lyase" reversible="true" fbc:lowerFluxBound="cobra_default_lb" fbc:upperFluxBound="cobra_default_ub">
        <listOfReactants>
          <speciesReference constant="true" species="M_dcamp_c" stoichiometry="1" />
        </listOfReactants>
        <listOfProducts>
          <speciesReference constant="true" species="M_fum_c" stoichiometry="1" />
          <speciesReference constant="true" species="M_amp_c" stoichiometry="1" />
        </listOfProducts>
        <fbc:geneProductAssociation>
          <fbc:or>
            <fbc:or>
              <fbc:geneProductRef fbc:geneProduct="G_PA3517" />
              <fbc:geneProductRef fbc:geneProduct="G_PA3516" />
            </fbc:or>
            <fbc:geneProductRef fbc:geneProduct="G_PA2629" />
          </fbc:or>
        </fbc:geneProductAssociation>
      </reaction>
      <reaction fast="false" id="R_ADSL2r" name="adenylosuccinate lyase" reversible="true" fbc:lowerFluxBound="cobra_default_lb" fbc:upperFluxBound="cobra_default_ub">
        <listOfReactants>
          <speciesReference constant="true" species="M_25aics_c" stoichiometry="1" />
        </listOfReactants>
        <listOfProducts>
          <speciesReference constant="true" species="M_fum_c" stoichiometry="1" />
          <speciesReference constant="true" species="M_aicar_c" stoichiometry="1" />
        </listOfProducts>
        <fbc:geneProductAssociation>
          <fbc:geneProductRef fbc:geneProduct="G_PA2629" />
        </fbc:geneProductAssociation>
      </reaction>
      <reaction fast="false" id="R_ADSS_i" name="adenylosuccinate synthetase" reversible="false" fbc:lowerFluxBound="cobra_0_bound" fbc:upperFluxBound="cobra_default_ub">
        <listOfReactants>
          <speciesReference constant="true" species="M_asp__L_c" stoichiometry="1" />
          <speciesReference constant="true" species="M_gtp_c" stoichiometry="1" />
          <speciesReference constant="true" species="M_imp_c" stoichiometry="1" />
        </listOfReactants>
        <listOfProducts>
          <speciesReference constant="true" species="M_dcamp_c" stoichiometry="1" />
          <speciesReference constant="true" species="M_pi_c" stoichiometry="1" />
          <speciesReference constant="true" species="M_h_c" stoichiometry="2" />
          <speciesReference constant="true" species="M_gdp_c" stoichiometry="1" />
        </listOfProducts>
        <fbc:geneProductAssociation>
          <fbc:geneProductRef fbc:geneProduct="G_PA4938" />
        </fbc:geneProductAssociation>
      </reaction>
      <reaction fast="false" id="R_AGDC" name="N-acetylglucosamine-6-phosphate deacetylase" reversible="false" fbc:lowerFluxBound="cobra_0_bound" fbc:upperFluxBound="cobra_default_ub">
        <listOfReactants>
          <speciesReference constant="true" species="M_h2o_c" stoichiometry="1" />
          <speciesReference constant="true" species="M_acgam6p_c" stoichiometry="1" />
        </listOfReactants>
        <listOfProducts>
          <speciesReference constant="true" species="M_ac_c" stoichiometry="1" />
          <speciesReference constant="true" species="M_gam6p_c" stoichiometry="1" />
        </listOfProducts>
        <fbc:geneProductAssociation>
          <fbc:geneProductRef fbc:geneProduct="G_PA3758" />
        </fbc:geneProductAssociation>
      </reaction>
      <reaction fast="false" id="R_AGMHE" name="ADP-D-glycero-D-manno-heptose epimerase" reversible="false" fbc:lowerFluxBound="cobra_0_bound" fbc:upperFluxBound="cobra_default_ub">
        <listOfReactants>
          <speciesReference constant="true" species="M_adphep__D_COMMA_D_c" stoichiometry="1" />
        </listOfReactants>
        <listOfProducts>
          <speciesReference constant="true" species="M_adphep__L_COMMA_D_c" stoichiometry="1" />
        </listOfProducts>
        <fbc:geneProductAssociation>
          <fbc:or>
            <fbc:geneProductRef fbc:geneProduct="G_PA3337" />
            <fbc:geneProductRef fbc:geneProduct="G_PA3337" />
          </fbc:or>
        </fbc:geneProductAssociation>
      </reaction>
      <reaction fast="false" id="R_AGMT" name="agmatinase" reversible="false" fbc:lowerFluxBound="cobra_0_bound" fbc:upperFluxBound="cobra_default_ub">
        <listOfReactants>
          <speciesReference constant="true" species="M_h2o_c" stoichiometry="1" />
          <speciesReference constant="true" species="M_agm_c" stoichiometry="1" />
        </listOfReactants>
        <listOfProducts>
          <speciesReference constant="true" species="M_urea_c" stoichiometry="1" />
          <speciesReference constant="true" species="M_ptrc_c" stoichiometry="1" />
        </listOfProducts>
        <fbc:geneProductAssociation>
          <fbc:or>
            <fbc:geneProductRef fbc:geneProduct="G_PA0288" />
            <fbc:geneProductRef fbc:geneProduct="G_PA1421" />
          </fbc:or>
        </fbc:geneProductAssociation>
      </reaction>
      <reaction fast="false" id="R_AGMTNDMN" name="agmatine deiminase" reversible="false" fbc:lowerFluxBound="cobra_0_bound" fbc:upperFluxBound="cobra_default_ub">
        <listOfReactants>
          <speciesReference constant="true" species="M_agm_c" stoichiometry="1" />
          <speciesReference constant="true" species="M_h2o_c" stoichiometry="1" />
        </listOfReactants>
        <listOfProducts>
          <speciesReference constant="true" species="M_nh3_c" stoichiometry="1" />
          <speciesReference constant="true" species="M_h_c" stoichiometry="1" />
          <speciesReference constant="true" species="M_cbmps_c" stoichiometry="1" />
        </listOfProducts>
        <fbc:geneProductAssociation>
          <fbc:geneProductRef fbc:geneProduct="G_PA0292" />
        </fbc:geneProductAssociation>
      </reaction>
      <reaction fast="false" id="R_AGPR" name="N-acetyl-g-glutamyl-phosphate reductase" reversible="true" fbc:lowerFluxBound="cobra_default_lb" fbc:upperFluxBound="cobra_default_ub">
        <listOfReactants>
          <speciesReference constant="true" species="M_pi_c" stoichiometry="1" />
          <speciesReference constant="true" species="M_acg5sa_c" stoichiometry="1" />
          <speciesReference constant="true" species="M_nadp_c" stoichiometry="1" />
        </listOfReactants>
        <listOfProducts>
          <speciesReference constant="true" species="M_nadph_c" stoichiometry="1" />
          <speciesReference constant="true" species="M_h_c" stoichiometry="1" />
          <speciesReference constant="true" species="M_acg5p_c" stoichiometry="1" />
        </listOfProducts>
        <fbc:geneProductAssociation>
          <fbc:geneProductRef fbc:geneProduct="G_PA0662" />
        </fbc:geneProductAssociation>
      </reaction>
      <reaction fast="false" id="R_AHAI" name="acetohydroxy acid isomeroreductase" reversible="false" fbc:lowerFluxBound="cobra_0_bound" fbc:upperFluxBound="cobra_default_ub">
        <listOfReactants>
          <speciesReference constant="true" species="M_nadph_c" stoichiometry="1" />
          <speciesReference constant="true" species="M_h_c" stoichiometry="1" />
          <speciesReference constant="true" species="M_alac__S_c" stoichiometry="1" />
        </listOfReactants>
        <listOfProducts>
          <speciesReference constant="true" species="M_23dhmb_c" stoichiometry="1" />
          <speciesReference constant="true" species="M_nadp_c" stoichiometry="1" />
        </listOfProducts>
        <fbc:geneProductAssociation>
          <fbc:geneProductRef fbc:geneProduct="G_PA4694" />
        </fbc:geneProductAssociation>
      </reaction>
      <reaction fast="false" id="R_AHC" name="adenosylhomocysteinase" reversible="true" fbc:lowerFluxBound="cobra_default_lb" fbc:upperFluxBound="cobra_default_ub">
        <listOfReactants>
          <speciesReference constant="true" species="M_h2o_c" stoichiometry="1" />
          <speciesReference constant="true" species="M_ahcys_c" stoichiometry="1" />
        </listOfReactants>
        <listOfProducts>
          <speciesReference constant="true" species="M_hcys__L_c" stoichiometry="1" />
          <speciesReference constant="true" species="M_adn_c" stoichiometry="1" />
        </listOfProducts>
        <fbc:geneProductAssociation>
          <fbc:geneProductRef fbc:geneProduct="G_PA0432" />
        </fbc:geneProductAssociation>
      </reaction>
      <reaction fast="false" id="R_AHMMPS" name="4-amino-5-hydroxymethyl-2-methylpyrimidine synthetase" reversible="false" fbc:lowerFluxBound="cobra_0_bound" fbc:upperFluxBound="cobra_default_ub">
        <listOfReactants>
          <speciesReference constant="true" species="M_h2o_c" stoichiometry="1" />
          <speciesReference constant="true" species="M_air_c" stoichiometry="1" />
        </listOfReactants>
        <listOfProducts>
          <speciesReference constant="true" species="M_gcald_c" stoichiometry="1" />
          <speciesReference constant="true" species="M_pi_c" stoichiometry="1" />
          <speciesReference constant="true" species="M_o2_c" stoichiometry="0.5" />
          <speciesReference constant="true" species="M_4ahmmp_c" stoichiometry="1" />
        </listOfProducts>
        <fbc:geneProductAssociation>
          <fbc:geneProductRef fbc:geneProduct="G_PA4973" />
        </fbc:geneProductAssociation>
      </reaction>
      <reaction fast="false" id="R_AHSERL" name="O-acetylhomoserine (thiol)-lyase" reversible="false" fbc:lowerFluxBound="cobra_0_bound" fbc:upperFluxBound="cobra_default_ub">
        <listOfReactants>
          <speciesReference constant="true" species="M_achms_c" stoichiometry="1" />
          <speciesReference constant="true" species="M_ch4s_c" stoichiometry="1" />
        </listOfReactants>
        <listOfProducts>
          <speciesReference constant="true" species="M_ac_c" stoichiometry="1" />
          <speciesReference constant="true" species="M_h_c" stoichiometry="1" />
          <speciesReference constant="true" species="M_met__L_c" stoichiometry="1" />
        </listOfProducts>
        <fbc:geneProductAssociation>
          <fbc:geneProductRef fbc:geneProduct="G_PA5025" />
        </fbc:geneProductAssociation>
      </reaction>
      <reaction fast="false" id="R_AICART" name="phosphoribosylaminoimidazolecarboxamide formyltransferase" reversible="true" fbc:lowerFluxBound="cobra_default_lb" fbc:upperFluxBound="cobra_default_ub">
        <listOfReactants>
          <speciesReference constant="true" species="M_10fthf_c" stoichiometry="1" />
          <speciesReference constant="true" species="M_aicar_c" stoichiometry="1" />
        </listOfReactants>
        <listOfProducts>
          <speciesReference constant="true" species="M_fprica_c" stoichiometry="1" />
          <speciesReference constant="true" species="M_thf_c" stoichiometry="1" />
        </listOfProducts>
        <fbc:geneProductAssociation>
          <fbc:geneProductRef fbc:geneProduct="G_PA4854" />
        </fbc:geneProductAssociation>
      </reaction>
      <reaction fast="false" id="R_AIRC1" name="phosphoribosylaminoimidazole carboxylase (ATP-dependent)" reversible="false" fbc:lowerFluxBound="cobra_0_bound" fbc:upperFluxBound="cobra_default_ub">
        <listOfReactants>
          <speciesReference constant="true" species="M_h2o_c" stoichiometry="1" />
          <speciesReference constant="true" species="M_co2_c" stoichiometry="1" />
          <speciesReference constant="true" species="M_atp_c" stoichiometry="1" />
          <speciesReference constant="true" species="M_air_c" stoichiometry="1" />
        </listOfReactants>
        <listOfProducts>
          <speciesReference constant="true" species="M_pi_c" stoichiometry="1" />
          <speciesReference constant="true" species="M_h_c" stoichiometry="2" />
          <speciesReference constant="true" species="M_adp_c" stoichiometry="1" />
          <speciesReference constant="true" species="M_5aizc_c" stoichiometry="1" />
        </listOfProducts>
        <fbc:geneProductAssociation>
          <fbc:geneProductRef fbc:geneProduct="G_PA5425" />
        </fbc:geneProductAssociation>
      </reaction>
      <reaction fast="false" id="R_AIRC3" name="phosphoribosylaminoimidazole carboxylase (mutase rxn)" reversible="true" fbc:lowerFluxBound="cobra_default_lb" fbc:upperFluxBound="cobra_default_ub">
        <listOfReactants>
          <speciesReference constant="true" species="M_5aizc_c" stoichiometry="1" />
        </listOfReactants>
        <listOfProducts>
          <speciesReference constant="true" species="M_5caiz_c" stoichiometry="1" />
        </listOfProducts>
        <fbc:geneProductAssociation>
          <fbc:geneProductRef fbc:geneProduct="G_PA5426" />
        </fbc:geneProductAssociation>
      </reaction>
      <reaction fast="false" id="R_AIRCr" name="phosphoribosylaminoimidazole carboxylase" reversible="true" fbc:lowerFluxBound="cobra_default_lb" fbc:upperFluxBound="cobra_default_ub">
        <listOfReactants>
          <speciesReference constant="true" species="M_co2_c" stoichiometry="1" />
          <speciesReference constant="true" species="M_air_c" stoichiometry="1" />
        </listOfReactants>
        <listOfProducts>
          <speciesReference constant="true" species="M_5aizc_c" stoichiometry="1" />
          <speciesReference constant="true" species="M_h_c" stoichiometry="1" />
        </listOfProducts>
        <fbc:geneProductAssociation>
          <fbc:or>
            <fbc:geneProductRef fbc:geneProduct="G_PA5425" />
            <fbc:geneProductRef fbc:geneProduct="G_PA5426" />
          </fbc:or>
        </fbc:geneProductAssociation>
      </reaction>
      <reaction fast="false" id="R_AKGD" name="2-oxoglutarate dehydrogenase" reversible="false" fbc:lowerFluxBound="cobra_0_bound" fbc:upperFluxBound="cobra_default_ub">
        <listOfReactants>
          <speciesReference constant="true" species="M_akg_c" stoichiometry="1" />
          <speciesReference constant="true" species="M_nad_c" stoichiometry="1" />
          <speciesReference constant="true" species="M_coa_c" stoichiometry="1" />
        </listOfReactants>
        <listOfProducts>
          <speciesReference constant="true" species="M_co2_c" stoichiometry="1" />
          <speciesReference constant="true" species="M_nadh_c" stoichiometry="1" />
          <speciesReference constant="true" species="M_succoa_c" stoichiometry="1" />
        </listOfProducts>
        <fbc:geneProductAssociation>
          <fbc:and>
            <fbc:geneProductRef fbc:geneProduct="G_PA4829" />
            <fbc:geneProductRef fbc:geneProduct="G_PA1585" />
            <fbc:geneProductRef fbc:geneProduct="G_PA1586" />
          </fbc:and>
        </fbc:geneProductAssociation>
      </reaction>
      <reaction fast="false" id="R_AKGt2" name="2-oxoglutarate transport in via proton symport" reversible="false" fbc:lowerFluxBound="cobra_0_bound" fbc:upperFluxBound="cobra_default_ub">
        <listOfReactants>
          <speciesReference constant="true" species="M_akg_e" stoichiometry="1" />
          <speciesReference constant="true" species="M_h_e" stoichiometry="1" />
        </listOfReactants>
        <listOfProducts>
          <speciesReference constant="true" species="M_akg_c" stoichiometry="1" />
          <speciesReference constant="true" species="M_h_c" stoichiometry="1" />
        </listOfProducts>
        <fbc:geneProductAssociation>
          <fbc:geneProductRef fbc:geneProduct="G_PA0229" />
        </fbc:geneProductAssociation>
      </reaction>
      <reaction fast="false" id="R_AKGt6" name="2-oxoglutarate transport in/out via proton symport" reversible="true" fbc:lowerFluxBound="cobra_default_lb" fbc:upperFluxBound="cobra_default_ub">
        <listOfReactants>
          <speciesReference constant="true" species="M_akg_e" stoichiometry="1" />
          <speciesReference constant="true" species="M_h_e" stoichiometry="1" />
        </listOfReactants>
        <listOfProducts>
          <speciesReference constant="true" species="M_akg_c" stoichiometry="1" />
          <speciesReference constant="true" species="M_h_c" stoichiometry="1" />
        </listOfProducts>
        <fbc:geneProductAssociation>
          <fbc:geneProductRef fbc:geneProduct="G_PA5530" />
        </fbc:geneProductAssociation>
      </reaction>
      <reaction fast="false" id="R_AKP1" name="alkaline phosphatase (Dihydroneopterin)" reversible="false" fbc:lowerFluxBound="cobra_0_bound" fbc:upperFluxBound="cobra_default_ub">
        <listOfReactants>
          <speciesReference constant="true" species="M_h2o_c" stoichiometry="3" />
          <speciesReference constant="true" species="M_ahdt_c" stoichiometry="1" />
        </listOfReactants>
        <listOfProducts>
          <speciesReference constant="true" species="M_pi_c" stoichiometry="3" />
          <speciesReference constant="true" species="M_h_c" stoichiometry="2" />
          <speciesReference constant="true" species="M_dhnpt_c" stoichiometry="1" />
        </listOfProducts>
        <fbc:geneProductAssociation>
          <fbc:geneProductRef fbc:geneProduct="G_PA3296" />
        </fbc:geneProductAssociation>
      </reaction>
      <reaction fast="false" id="R_ALAALA" name="D-alanine-D-alanine ligase (reversible)" reversible="true" fbc:lowerFluxBound="cobra_default_lb" fbc:upperFluxBound="cobra_default_ub">
        <listOfReactants>
          <speciesReference constant="true" species="M_atp_c" stoichiometry="1" />
          <speciesReference constant="true" species="M_ala__D_c" stoichiometry="2" />
        </listOfReactants>
        <listOfProducts>
          <speciesReference constant="true" species="M_alaala_c" stoichiometry="1" />
          <speciesReference constant="true" species="M_pi_c" stoichiometry="1" />
          <speciesReference constant="true" species="M_h_c" stoichiometry="1" />
          <speciesReference constant="true" species="M_adp_c" stoichiometry="1" />
        </listOfProducts>
        <fbc:geneProductAssociation>
          <fbc:and>
            <fbc:geneProductRef fbc:geneProduct="G_PA4201" />
            <fbc:geneProductRef fbc:geneProduct="G_PA4410" />
          </fbc:and>
        </fbc:geneProductAssociation>
      </reaction>
      <reaction fast="false" id="R_ALAR" name="alanine racemase" reversible="true" fbc:lowerFluxBound="cobra_default_lb" fbc:upperFluxBound="cobra_default_ub">
        <listOfReactants>
          <speciesReference constant="true" species="M_ala__L_c" stoichiometry="1" />
        </listOfReactants>
        <listOfProducts>
          <speciesReference constant="true" species="M_ala__D_c" stoichiometry="1" />
        </listOfProducts>
        <fbc:geneProductAssociation>
          <fbc:geneProductRef fbc:geneProduct="G_PA4930" />
        </fbc:geneProductAssociation>
      </reaction>
      <reaction fast="false" id="R_ALARi" name="alanine racemase (irreversible)" reversible="false" fbc:lowerFluxBound="cobra_0_bound" fbc:upperFluxBound="cobra_default_ub">
        <listOfReactants>
          <speciesReference constant="true" species="M_ala__L_c" stoichiometry="1" />
        </listOfReactants>
        <listOfProducts>
          <speciesReference constant="true" species="M_ala__D_c" stoichiometry="1" />
        </listOfProducts>
        <fbc:geneProductAssociation>
          <fbc:geneProductRef fbc:geneProduct="G_PA5302" />
        </fbc:geneProductAssociation>
      </reaction>
      <reaction fast="false" id="R_ALATA_G2" name="Glutamine transaminase" reversible="false" fbc:lowerFluxBound="cobra_0_bound" fbc:upperFluxBound="cobra_default_ub">
        <listOfReactants>
          <speciesReference constant="true" species="M_glu__L_c" stoichiometry="1" />
          <speciesReference constant="true" species="M_pydx5p_c" stoichiometry="1" />
        </listOfReactants>
        <listOfProducts>
          <speciesReference constant="true" species="M_pyam5p_c" stoichiometry="1" />
          <speciesReference constant="true" species="M_akg_c" stoichiometry="1" />
        </listOfProducts>
        <fbc:geneProductAssociation>
          <fbc:or>
            <fbc:geneProductRef fbc:geneProduct="G_PA2444" />
            <fbc:geneProductRef fbc:geneProduct="G_PA5415" />
          </fbc:or>
        </fbc:geneProductAssociation>
      </reaction>
      <reaction fast="false" id="R_ALATA_L" name="L-alanine transaminase" reversible="true" fbc:lowerFluxBound="cobra_default_lb" fbc:upperFluxBound="cobra_default_ub">
        <listOfReactants>
          <speciesReference constant="true" species="M_akg_c" stoichiometry="1" />
          <speciesReference constant="true" species="M_ala__L_c" stoichiometry="1" />
        </listOfReactants>
        <listOfProducts>
          <speciesReference constant="true" species="M_glu__L_c" stoichiometry="1" />
          <speciesReference constant="true" species="M_pyr_c" stoichiometry="1" />
        </listOfProducts>
        <fbc:geneProductAssociation>
          <fbc:geneProductRef fbc:geneProduct="G_PA2828" />
        </fbc:geneProductAssociation>
      </reaction>
      <reaction fast="false" id="R_ALATA_L2" name="alanine transaminase" reversible="false" fbc:lowerFluxBound="cobra_0_bound" fbc:upperFluxBound="cobra_default_ub">
        <listOfReactants>
          <speciesReference constant="true" species="M_pydx5p_c" stoichiometry="1" />
          <speciesReference constant="true" species="M_ala__L_c" stoichiometry="1" />
        </listOfReactants>
        <listOfProducts>
          <speciesReference constant="true" species="M_pyam5p_c" stoichiometry="1" />
          <speciesReference constant="true" species="M_pyr_c" stoichiometry="1" />
        </listOfProducts>
        <fbc:geneProductAssociation>
          <fbc:or>
            <fbc:geneProductRef fbc:geneProduct="G_PA5415" />
            <fbc:geneProductRef fbc:geneProduct="G_PA2444" />
            <fbc:geneProductRef fbc:geneProduct="G_PA4602" />
          </fbc:or>
        </fbc:geneProductAssociation>
      </reaction>
      <reaction fast="false" id="R_ALATRS" name="Alanyl-tRNA synthetase" reversible="true" fbc:lowerFluxBound="cobra_default_lb" fbc:upperFluxBound="cobra_default_ub">
        <listOfReactants>
          <speciesReference constant="true" species="M_trnaala_c" stoichiometry="1" />
          <speciesReference constant="true" species="M_atp_c" stoichiometry="1" />
          <speciesReference constant="true" species="M_ala__L_c" stoichiometry="1" />
        </listOfReactants>
        <listOfProducts>
          <speciesReference constant="true" species="M_ppi_c" stoichiometry="1" />
          <speciesReference constant="true" species="M_alatrna_c" stoichiometry="1" />
          <speciesReference constant="true" species="M_amp_c" stoichiometry="1" />
        </listOfProducts>
        <fbc:geneProductAssociation>
          <fbc:geneProductRef fbc:geneProduct="G_PA0903" />
        </fbc:geneProductAssociation>
      </reaction>
      <reaction fast="false" id="R_ALA_Dt6" name="D-alanine transport in/out via proton symport" reversible="true" fbc:lowerFluxBound="cobra_default_lb" fbc:upperFluxBound="cobra_default_ub">
        <listOfReactants>
          <speciesReference constant="true" species="M_ala__D_e" stoichiometry="1" />
[truncated: 726,638 more chars]
