# Supplementary material for: Do genome-scale models need exact solvers or clearer standards?
Source: Mol Syst Biol. 2015 Oct 14;11(10):831. doi: 10.15252/msb.20156157 (PMC4631202; doi:10.15252/msb.20156157)
Supplement: Supplementary file 2 — Dataset EV1 [file msb0011-0831-sd2.zip › m_model_collection-master/sbml3/iMP429_fixed.xml]

<?xml version='1.0' encoding='UTF-8'?>
<sbml xmlns:fbc="http://www.sbml.org/sbml/level3/version1/fbc/version2" level="3" sboTerm="SBO:0000624" version="1" xmlns="http://www.sbml.org/sbml/level3/version1/core" fbc:required="false">
  <model id="iMP429_fixed" fbc:strict="true">
    <listOfUnitDefinitions>
      <unitDefinition id="mmol_per_gDW_per_hr">
        <listOfUnits>
          <unit exponent="1" kind="mole" multiplier="1" scale="-3" />
          <unit exponent="-1" kind="gram" multiplier="1" scale="0" />
          <unit exponent="-1" kind="second" multiplier="3600" scale="0" />
        </listOfUnits>
      </unitDefinition>
    </listOfUnitDefinitions>
    <fbc:listOfObjectives fbc:activeObjective="obj">
      <fbc:objective fbc:id="obj" fbc:type="maximize">
        <fbc:listOfFluxObjectives>
          <fbc:fluxObjective fbc:coefficient="1" fbc:reaction="R_biomass_STR" />
        </fbc:listOfFluxObjectives>
      </fbc:objective>
    </fbc:listOfObjectives>
    <listOfParameters>
      <parameter constant="true" id="cobra_default_lb" sboTerm="SBO:0000626" units="mmol_per_gDW_per_hr" value="-1000" />
      <parameter constant="true" id="cobra_default_ub" sboTerm="SBO:0000626" units="mmol_per_gDW_per_hr" value="1000" />
      <parameter constant="true" id="cobra_0_bound" sboTerm="SBO:0000626" units="mmol_per_gDW_per_hr" value="0" />
      <parameter constant="true" id="R_EX_cit_LPAREN_e_RPAREN__lower_bound" sboTerm="SBO:0000625" units="mmol_per_gDW_per_hr" value="-1" />
      <parameter constant="true" id="R_EX_lcts_LPAREN_e_RPAREN__lower_bound" sboTerm="SBO:0000625" units="mmol_per_gDW_per_hr" value="-10" />
      <parameter constant="true" id="R_EX_mpept_LPAREN_e_RPAREN__lower_bound" sboTerm="SBO:0000625" units="mmol_per_gDW_per_hr" value="-0.01" />
      <parameter constant="true" id="R_EX_nac_LPAREN_e_RPAREN__lower_bound" sboTerm="SBO:0000625" units="mmol_per_gDW_per_hr" value="-1" />
      <parameter constant="true" id="R_EX_pnto_R_LPAREN_e_RPAREN__lower_bound" sboTerm="SBO:0000625" units="mmol_per_gDW_per_hr" value="-1" />
      <parameter constant="true" id="R_EX_pydam_LPAREN_e_RPAREN__lower_bound" sboTerm="SBO:0000625" units="mmol_per_gDW_per_hr" value="-1" />
      <parameter constant="true" id="R_EX_ribflv_LPAREN_e_RPAREN__lower_bound" sboTerm="SBO:0000625" units="mmol_per_gDW_per_hr" value="-1" />
      <parameter constant="true" id="R_EX_thm_LPAREN_e_RPAREN__lower_bound" sboTerm="SBO:0000625" units="mmol_per_gDW_per_hr" value="-1" />
      <parameter constant="true" id="R_EX_urea_LPAREN_e_RPAREN__lower_bound" sboTerm="SBO:0000625" units="mmol_per_gDW_per_hr" value="-1" />
    </listOfParameters>
    <listOfCompartments>
      <compartment constant="true" id="default" name="No Compartment" />
    </listOfCompartments>
    <listOfSpecies>
      <species boundaryCondition="false" compartment="default" constant="false" hasOnlySubstanceUnits="false" id="M_4mop_LSQBKTc_RSQBKT" name="4-Methyl-2-oxopentanoate" fbc:chemicalFormula="C6H9O3" />
      <species boundaryCondition="false" compartment="default" constant="false" hasOnlySubstanceUnits="false" id="M_h_LSQBKTc_RSQBKT" name="proton" fbc:chemicalFormula="H" />
      <species boundaryCondition="false" compartment="default" constant="false" hasOnlySubstanceUnits="false" id="M_nadh_LSQBKTc_RSQBKT" name="Nicotinamide adenine dinucleotide - reduced" fbc:chemicalFormula="C21H27N7O14P2" />
      <species boundaryCondition="false" compartment="default" constant="false" hasOnlySubstanceUnits="false" id="M_2hxic__L_LSQBKTc_RSQBKT" name="L_2_hydroxyisocaproate" fbc:chemicalFormula="C6H11O3" />
      <species boundaryCondition="false" compartment="default" constant="false" hasOnlySubstanceUnits="false" id="M_nad_LSQBKTc_RSQBKT" name="Nicotinamide adenine dinucleotide" fbc:chemicalFormula="C21H26N7O14P2" />
      <species boundaryCondition="false" compartment="default" constant="false" hasOnlySubstanceUnits="false" id="M_accoa_LSQBKTc_RSQBKT" name="Acetyl-CoA" fbc:chemicalFormula="C23H34N7O17P3S" />
      <species boundaryCondition="false" compartment="default" constant="false" hasOnlySubstanceUnits="false" id="M_aacoa_LSQBKTc_RSQBKT" name="Acetoacetyl-CoA" fbc:chemicalFormula="C25H36N7O18P3S" />
      <species boundaryCondition="false" compartment="default" constant="false" hasOnlySubstanceUnits="false" id="M_coa_LSQBKTc_RSQBKT" name="Coenzyme A" fbc:chemicalFormula="C21H32N7O16P3S" />
      <species boundaryCondition="false" compartment="default" constant="false" hasOnlySubstanceUnits="false" id="M_atp_LSQBKTc_RSQBKT" name="ATP(4-)" fbc:chemicalFormula="C10H12N5O13P3" />
      <species boundaryCondition="false" compartment="default" constant="false" hasOnlySubstanceUnits="false" id="M_hco3_LSQBKTc_RSQBKT" name="Bicarbonate" fbc:chemicalFormula="CHO3" />
      <species boundaryCondition="false" compartment="default" constant="false" hasOnlySubstanceUnits="false" id="M_adp_LSQBKTc_RSQBKT" name="ADP" fbc:chemicalFormula="C10H12N5O10P2" />
      <species boundaryCondition="false" compartment="default" constant="false" hasOnlySubstanceUnits="false" id="M_malcoa_LSQBKTc_RSQBKT" name="Malonyl-CoA" fbc:chemicalFormula="C24H33N7O19P3S" />
      <species boundaryCondition="false" compartment="default" constant="false" hasOnlySubstanceUnits="false" id="M_pi_LSQBKTc_RSQBKT" name="hydrogenphosphate" fbc:chemicalFormula="HO4P" />
      <species boundaryCondition="false" compartment="default" constant="false" hasOnlySubstanceUnits="false" id="M_acgal_LSQBKTe_RSQBKT" name="N_Acetyl_D_galactosamine" fbc:chemicalFormula="C8H15NO6" />
      <species boundaryCondition="false" compartment="default" constant="false" hasOnlySubstanceUnits="false" id="M_pep_LSQBKTc_RSQBKT" name="Phosphoenolpyruvate" fbc:chemicalFormula="C3H2O6P" />
      <species boundaryCondition="false" compartment="default" constant="false" hasOnlySubstanceUnits="false" id="M_acgal6p_LSQBKTc_RSQBKT" name="N-Acetyl-D-galactosamine 6-phosphate" fbc:chemicalFormula="C8H14NO9P" />
      <species boundaryCondition="false" compartment="default" constant="false" hasOnlySubstanceUnits="false" id="M_pyr_LSQBKTc_RSQBKT" name="pyruvate" fbc:chemicalFormula="C3H3O3" />
      <species boundaryCondition="false" compartment="default" constant="false" hasOnlySubstanceUnits="false" id="M_uacgam_LSQBKTc_RSQBKT" name="UDP-N-acetyl-D-glucosamine" fbc:chemicalFormula="C17H25N3O17P2" />
      <species boundaryCondition="false" compartment="default" constant="false" hasOnlySubstanceUnits="false" id="M_udcpp_LSQBKTc_RSQBKT" name="Undecaprenyl phosphate" fbc:chemicalFormula="C55H89O4P" />
      <species boundaryCondition="false" compartment="default" constant="false" hasOnlySubstanceUnits="false" id="M_ump_LSQBKTc_RSQBKT" name="UMP" fbc:chemicalFormula="C9H11N2O9P" />
      <species boundaryCondition="false" compartment="default" constant="false" hasOnlySubstanceUnits="false" id="M_unaga_LSQBKTc_RSQBKT" name="Undecaprenyl diphospho N-acetyl-glucosamine" fbc:chemicalFormula="C63H103NO12P2" />
      <species boundaryCondition="false" compartment="default" constant="false" hasOnlySubstanceUnits="false" id="M_acgam_LSQBKTe_RSQBKT" name="N-Acetyl-D-glucosamine" fbc:chemicalFormula="C8H15NO6" />
      <species boundaryCondition="false" compartment="default" constant="false" hasOnlySubstanceUnits="false" id="M_acgam6p_LSQBKTc_RSQBKT" name="N-Acetyl-D-glucosamine 6-phosphate" fbc:chemicalFormula="C8H14NO9P" />
      <species boundaryCondition="false" compartment="default" constant="false" hasOnlySubstanceUnits="false" id="M_acglu_LSQBKTc_RSQBKT" name="N-Acetyl-L-glutamate" fbc:chemicalFormula="C7H9NO5" />
      <species boundaryCondition="false" compartment="default" constant="false" hasOnlySubstanceUnits="false" id="M_acg5p_LSQBKTc_RSQBKT" name="N-Acetyl-L-glutamyl 5-phosphate" fbc:chemicalFormula="C7H9NO8P" />
      <species boundaryCondition="false" compartment="default" constant="false" hasOnlySubstanceUnits="false" id="M_2obut_LSQBKTc_RSQBKT" name="2-Oxobutanoate" fbc:chemicalFormula="C4H5O3" />
      <species boundaryCondition="false" compartment="default" constant="false" hasOnlySubstanceUnits="false" id="M_2ahbut_LSQBKTc_RSQBKT" name="(S)-2-Aceto-2-hydroxybutanoate" fbc:chemicalFormula="C6H9O4" />
      <species boundaryCondition="false" compartment="default" constant="false" hasOnlySubstanceUnits="false" id="M_co2_LSQBKTc_RSQBKT" name="CO2" fbc:chemicalFormula="CO2" />
      <species boundaryCondition="false" compartment="default" constant="false" hasOnlySubstanceUnits="false" id="M_ac_LSQBKTc_RSQBKT" name="Acetate" fbc:chemicalFormula="C2H3O2" />
      <species boundaryCondition="false" compartment="default" constant="false" hasOnlySubstanceUnits="false" id="M_actp_LSQBKTc_RSQBKT" name="Acetyl phosphate" fbc:chemicalFormula="C2H3O5P" />
      <species boundaryCondition="false" compartment="default" constant="false" hasOnlySubstanceUnits="false" id="M_alac__S_LSQBKTc_RSQBKT" name="(S)-2-Acetolactate" fbc:chemicalFormula="C5H7O4" />
      <species boundaryCondition="false" compartment="default" constant="false" hasOnlySubstanceUnits="false" id="M_actn__R_LSQBKTc_RSQBKT" name="(R)-Acetoin" fbc:chemicalFormula="C4H8O2" />
      <species boundaryCondition="false" compartment="default" constant="false" hasOnlySubstanceUnits="false" id="M_cit_LSQBKTc_RSQBKT" name="Citrate" fbc:chemicalFormula="C6H5O7" />
      <species boundaryCondition="false" compartment="default" constant="false" hasOnlySubstanceUnits="false" id="M_icit_LSQBKTc_RSQBKT" name="Isocitrate" fbc:chemicalFormula="C6H5O7" />
      <species boundaryCondition="false" compartment="default" constant="false" hasOnlySubstanceUnits="false" id="M_acorn_LSQBKTc_RSQBKT" name="N2-Acetyl-L-ornithine" fbc:chemicalFormula="C7H14N2O3" />
      <species boundaryCondition="false" compartment="default" constant="false" hasOnlySubstanceUnits="false" id="M_akg_LSQBKTc_RSQBKT" name="2-Oxoglutarate" fbc:chemicalFormula="C5H4O5" />
      <species boundaryCondition="false" compartment="default" constant="false" hasOnlySubstanceUnits="false" id="M_acg5sa_LSQBKTc_RSQBKT" name="N-Acetyl-L-glutamate 5-semialdehyde" fbc:chemicalFormula="C7H10NO4" />
      <species boundaryCondition="false" compartment="default" constant="false" hasOnlySubstanceUnits="false" id="M_glu__L_LSQBKTc_RSQBKT" name="L-Glutamate" fbc:chemicalFormula="C5H8NO4" />
      <species boundaryCondition="false" compartment="default" constant="false" hasOnlySubstanceUnits="false" id="M_apoACP_LSQBKTc_RSQBKT" name="apoprotein [acyl carrier protein]" fbc:chemicalFormula="RHO" />
      <species boundaryCondition="false" compartment="default" constant="false" hasOnlySubstanceUnits="false" id="M_acp_LSQBKTc_RSQBKT" name="Acyl_carrier_Protein" fbc:chemicalFormula="C11H21N2O7PRS" />
      <species boundaryCondition="false" compartment="default" constant="false" hasOnlySubstanceUnits="false" id="M_pap_LSQBKTc_RSQBKT" name="Adenosine 3',5'-bisphosphate" fbc:chemicalFormula="C10H11N5O10P2" />
      <species boundaryCondition="false" compartment="default" constant="false" hasOnlySubstanceUnits="false" id="M_h2o_LSQBKTc_RSQBKT" name="H2O" fbc:chemicalFormula="H2O" />
      <species boundaryCondition="false" compartment="default" constant="false" hasOnlySubstanceUnits="false" id="M_ac_LSQBKTe_RSQBKT" name="Acetate" fbc:chemicalFormula="C2H3O2" />
      <species boundaryCondition="false" compartment="default" constant="false" hasOnlySubstanceUnits="false" id="M_h_LSQBKTe_RSQBKT" name="proton" fbc:chemicalFormula="H" />
      <species boundaryCondition="false" compartment="default" constant="false" hasOnlySubstanceUnits="false" id="M_adn_LSQBKTc_RSQBKT" name="Adenosine" fbc:chemicalFormula="C10H13N5O4" />
      <species boundaryCondition="false" compartment="default" constant="false" hasOnlySubstanceUnits="false" id="M_ins_LSQBKTc_RSQBKT" name="Inosine" fbc:chemicalFormula="C10H12N4O5" />
      <species boundaryCondition="false" compartment="default" constant="false" hasOnlySubstanceUnits="false" id="M_nh4_LSQBKTc_RSQBKT" name="Ammonium" fbc:chemicalFormula="H4N" />
      <species boundaryCondition="false" compartment="default" constant="false" hasOnlySubstanceUnits="false" id="M_4adcho_LSQBKTc_RSQBKT" name="4-amino-4-deoxychorismate" fbc:chemicalFormula="C10H10NO5" />
      <species boundaryCondition="false" compartment="default" constant="false" hasOnlySubstanceUnits="false" id="M_4abz_LSQBKTc_RSQBKT" name="4-Aminobenzoate" fbc:chemicalFormula="C7H6NO2" />
      <species boundaryCondition="false" compartment="default" constant="false" hasOnlySubstanceUnits="false" id="M_chor_LSQBKTc_RSQBKT" name="chorismate" fbc:chemicalFormula="C10H8O6" />
      <species boundaryCondition="false" compartment="default" constant="false" hasOnlySubstanceUnits="false" id="M_gln__L_LSQBKTc_RSQBKT" name="L-Glutamine" fbc:chemicalFormula="C5H10N2O3" />
      <species boundaryCondition="false" compartment="default" constant="false" hasOnlySubstanceUnits="false" id="M_amp_LSQBKTc_RSQBKT" name="AMP" fbc:chemicalFormula="C10H12N5O7P" />
      <species boundaryCondition="false" compartment="default" constant="false" hasOnlySubstanceUnits="false" id="M_pppi_LSQBKTc_RSQBKT" name="Inorganic triphosphate" fbc:chemicalFormula="HO10P3" />
      <species boundaryCondition="false" compartment="default" constant="false" hasOnlySubstanceUnits="false" id="M_ppi_LSQBKTc_RSQBKT" name="Diphosphate" fbc:chemicalFormula="HO7P2" />
      <species boundaryCondition="false" compartment="default" constant="false" hasOnlySubstanceUnits="false" id="M_al26da_LSQBKTc_RSQBKT" name="N6_Acetyl_LL_2_6_diaminoheptanedioate" fbc:chemicalFormula="C9H14N2O5" />
      <species boundaryCondition="false" compartment="default" constant="false" hasOnlySubstanceUnits="false" id="M_26dap__LL_LSQBKTc_RSQBKT" name="LL-2,6-Diaminoheptanedioate" fbc:chemicalFormula="C7H14N2O4" />
      <species boundaryCondition="false" compartment="default" constant="false" hasOnlySubstanceUnits="false" id="M_adprib_LSQBKTc_RSQBKT" name="ADPribose" fbc:chemicalFormula="C15H21N5O14P2" />
      <species boundaryCondition="false" compartment="default" constant="false" hasOnlySubstanceUnits="false" id="M_r5p_LSQBKTc_RSQBKT" name="alpha-D-Ribose 5-phosphate" fbc:chemicalFormula="C5H9O8P" />
      <species boundaryCondition="false" compartment="default" constant="false" hasOnlySubstanceUnits="false" id="M_ade_LSQBKTc_RSQBKT" name="Adenine" fbc:chemicalFormula="C5H5N5" />
      <species boundaryCondition="false" compartment="default" constant="false" hasOnlySubstanceUnits="false" id="M_prpp_LSQBKTc_RSQBKT" name="5-Phospho-alpha-D-ribose 1-diphosphate" fbc:chemicalFormula="C5H8O14P3" />
      <species boundaryCondition="false" compartment="default" constant="false" hasOnlySubstanceUnits="false" id="M_acamoxm_LSQBKTc_RSQBKT" name="N_Acetyl_L_2_amino_6_oxopimelate" fbc:chemicalFormula="C9H11NO6" />
      <species boundaryCondition="false" compartment="default" constant="false" hasOnlySubstanceUnits="false" id="M_dcamp_LSQBKTc_RSQBKT" name="N6-(1,2-Dicarboxyethyl)-AMP" fbc:chemicalFormula="C14H14N5O11P" />
      <species boundaryCondition="false" compartment="default" constant="false" hasOnlySubstanceUnits="false" id="M_fum_LSQBKTc_RSQBKT" name="Fumarate" fbc:chemicalFormula="C4H2O4" />
      <species boundaryCondition="false" compartment="default" constant="false" hasOnlySubstanceUnits="false" id="M_25aics_LSQBKTc_RSQBKT" name="(S)-2-[5-Amino-1-(5-phospho-D-ribosyl)imidazole-4-carboxamido]succinate" fbc:chemicalFormula="C13H15N4O12P" />
      <species boundaryCondition="false" compartment="default" constant="false" hasOnlySubstanceUnits="false" id="M_aicar_LSQBKTc_RSQBKT" name="5-Amino-1-(5-Phospho-D-ribosyl)imidazole-4-carboxamide" fbc:chemicalFormula="C9H13N4O8P" />
      <species boundaryCondition="false" compartment="default" constant="false" hasOnlySubstanceUnits="false" id="M_asp__L_LSQBKTc_RSQBKT" name="L-Aspartate" fbc:chemicalFormula="C4H6NO4" />
      <species boundaryCondition="false" compartment="default" constant="false" hasOnlySubstanceUnits="false" id="M_gtp_LSQBKTc_RSQBKT" name="GTP" fbc:chemicalFormula="C10H12N5O14P3" />
      <species boundaryCondition="false" compartment="default" constant="false" hasOnlySubstanceUnits="false" id="M_imp_LSQBKTc_RSQBKT" name="IMP" fbc:chemicalFormula="C10H11N4O8P" />
      <species boundaryCondition="false" compartment="default" constant="false" hasOnlySubstanceUnits="false" id="M_gdp_LSQBKTc_RSQBKT" name="GDP" fbc:chemicalFormula="C10H12N5O11P2" />
      <species boundaryCondition="false" compartment="default" constant="false" hasOnlySubstanceUnits="false" id="M_2chdeacp_LSQBKTc_RSQBKT" name="cis_Hexadec_2_enoyl_acyl_carrier_protein" fbc:chemicalFormula="C16H28OX" />
      <species boundaryCondition="false" compartment="default" constant="false" hasOnlySubstanceUnits="false" id="M_2cocdacp_LSQBKTc_RSQBKT" name="cis_Octadec_2_enoyl_acyl_carrier_protein" fbc:chemicalFormula="C18H32OX" />
      <species boundaryCondition="false" compartment="default" constant="false" hasOnlySubstanceUnits="false" id="M_2ctdeacp_LSQBKTc_RSQBKT" name="cis_Tetradec_2_enoyl_acyl_carrier_protein" fbc:chemicalFormula="C14H24OX" />
      <species boundaryCondition="false" compartment="default" constant="false" hasOnlySubstanceUnits="false" id="M_agly3p_LLA_LSQBKTc_RSQBKT" name="1_Acyl_sn_glycerol_3_phosphate__lactis_specific_" fbc:chemicalFormula="C2010H3799O700P100" />
      <species boundaryCondition="false" compartment="default" constant="false" hasOnlySubstanceUnits="false" id="M_cpocdacp_LSQBKTc_RSQBKT" name="cyclopropanoyl_octadecanoyl_acyl_carrier_protein" fbc:chemicalFormula="C19H34OX" />
      <species boundaryCondition="false" compartment="default" constant="false" hasOnlySubstanceUnits="false" id="M_hdeacp_LSQBKTc_RSQBKT" name="Hexadecanoyl_acyl_carrier_protein" fbc:chemicalFormula="C27H49N2O8PRS" />
      <species boundaryCondition="false" compartment="default" constant="false" hasOnlySubstanceUnits="false" id="M_ocdacp_LSQBKTc_RSQBKT" name="Octadecanoyl_acyl_carrier_protein" fbc:chemicalFormula="C18H34OX" />
      <species boundaryCondition="false" compartment="default" constant="false" hasOnlySubstanceUnits="false" id="M_tdeacp_LSQBKTc_RSQBKT" name="Tetradecanoyl_acyl_carrier_protein" fbc:chemicalFormula="C25H45N2O8PRS" />
      <species boundaryCondition="false" compartment="default" constant="false" hasOnlySubstanceUnits="false" id="M_pa_LLA_LSQBKTc_RSQBKT" name="phosphatidic_acid__Lactis_specific_" fbc:chemicalFormula="C3720H6898O800P100" />
      <species boundaryCondition="false" compartment="default" constant="false" hasOnlySubstanceUnits="false" id="M_gam6p_LSQBKTc_RSQBKT" name="D-Glucosamine 6-phosphate" fbc:chemicalFormula="C6H13NO8P" />
      <species boundaryCondition="false" compartment="default" constant="false" hasOnlySubstanceUnits="false" id="M_agm_LSQBKTc_RSQBKT" name="Agmatine" fbc:chemicalFormula="C5H16N4" />
      <species boundaryCondition="false" compartment="default" constant="false" hasOnlySubstanceUnits="false" id="M_ptrc_LSQBKTc_RSQBKT" name="Putrescine" fbc:chemicalFormula="C4H14N2" />
      <species boundaryCondition="false" compartment="default" constant="false" hasOnlySubstanceUnits="false" id="M_urea_LSQBKTc_RSQBKT" name="Urea" fbc:chemicalFormula="CH4N2O" />
      <species boundaryCondition="false" compartment="default" constant="false" hasOnlySubstanceUnits="false" id="M_nadp_LSQBKTc_RSQBKT" name="Nicotinamide adenine dinucleotide phosphate" fbc:chemicalFormula="C21H25N7O17P3" />
      <species boundaryCondition="false" compartment="default" constant="false" hasOnlySubstanceUnits="false" id="M_nadph_LSQBKTc_RSQBKT" name="Nicotinamide adenine dinucleotide phosphate - reduced" fbc:chemicalFormula="C21H26N7O17P3" />
      <species boundaryCondition="false" compartment="default" constant="false" hasOnlySubstanceUnits="false" id="M_ahcys_LSQBKTc_RSQBKT" name="S-Adenosyl-L-homocysteine" fbc:chemicalFormula="C14H20N6O5S" />
      <species boundaryCondition="false" compartment="default" constant="false" hasOnlySubstanceUnits="false" id="M_rhcys_LSQBKTc_RSQBKT" name="S-Ribosyl-L-homocysteine" fbc:chemicalFormula="C9H17NO6S" />
      <species boundaryCondition="false" compartment="default" constant="false" hasOnlySubstanceUnits="false" id="M_air_LSQBKTc_RSQBKT" name="5-amino-1-(5-phospho-D-ribosyl)imidazole" fbc:chemicalFormula="C8H12N3O7P" />
      <species boundaryCondition="false" compartment="default" constant="false" hasOnlySubstanceUnits="false" id="M_4ahmmp_LSQBKTc_RSQBKT" name="4-Amino-5-hydroxymethyl-2-methylpyrimidine" fbc:chemicalFormula="C6H9N3O" />
      <species boundaryCondition="false" compartment="default" constant="false" hasOnlySubstanceUnits="false" id="M_gcald_LSQBKTc_RSQBKT" name="Glycolaldehyde" fbc:chemicalFormula="C2H4O2" />
      <species boundaryCondition="false" compartment="default" constant="false" hasOnlySubstanceUnits="false" id="M_o2_LSQBKTc_RSQBKT" name="O2" fbc:chemicalFormula="O2" />
      <species boundaryCondition="false" compartment="default" constant="false" hasOnlySubstanceUnits="false" id="M_acser_LSQBKTc_RSQBKT" name="O-Acetyl-L-serine" fbc:chemicalFormula="C5H9NO4" />
      <species boundaryCondition="false" compartment="default" constant="false" hasOnlySubstanceUnits="false" id="M_seln_LSQBKTc_RSQBKT" name="Selenide" fbc:chemicalFormula="HSe" />
      <species boundaryCondition="false" compartment="default" constant="false" hasOnlySubstanceUnits="false" id="M_scys__L_LSQBKTc_RSQBKT" name="L_Selenocysteine" fbc:chemicalFormula="C3H7NO2Se" />
      <species boundaryCondition="false" compartment="default" constant="false" hasOnlySubstanceUnits="false" id="M_10fthf_LSQBKTc_RSQBKT" name="10-Formyltetrahydrofolate" fbc:chemicalFormula="C20H21N7O7" />
      <species boundaryCondition="false" compartment="default" constant="false" hasOnlySubstanceUnits="false" id="M_fprica_LSQBKTc_RSQBKT" name="5-Formamido-1-(5-phospho-D-ribosyl)imidazole-4-carboxamide" fbc:chemicalFormula="C10H13N4O9P" />
      <species boundaryCondition="false" compartment="default" constant="false" hasOnlySubstanceUnits="false" id="M_thf_LSQBKTc_RSQBKT" name="5,6,7,8-Tetrahydrofolate" fbc:chemicalFormula="C19H21N7O6" />
      <species boundaryCondition="false" compartment="default" constant="false" hasOnlySubstanceUnits="false" id="M_5aizc_LSQBKTc_RSQBKT" name="5-amino-1-(5-phospho-D-ribosyl)imidazole-4-carboxylate" fbc:chemicalFormula="C9H11N3O9P" />
      <species boundaryCondition="false" compartment="default" constant="false" hasOnlySubstanceUnits="false" id="M_ala__D_LSQBKTc_RSQBKT" name="D-Alanine" fbc:chemicalFormula="C3H7NO2" />
      <species boundaryCondition="false" compartment="default" constant="false" hasOnlySubstanceUnits="false" id="M_alaala_LSQBKTc_RSQBKT" name="D-Alanyl-D-alanine" fbc:chemicalFormula="C6H12N2O3" />
      <species boundaryCondition="false" compartment="default" constant="false" hasOnlySubstanceUnits="false" id="M_ala__L_LSQBKTc_RSQBKT" name="L-Alanine" fbc:chemicalFormula="C3H7NO2" />
      <species boundaryCondition="false" compartment="default" constant="false" hasOnlySubstanceUnits="false" id="M_trnaala_LSQBKTc_RSQBKT" name="tRNA(Ala)" fbc:chemicalFormula="R" />
      <species boundaryCondition="false" compartment="default" constant="false" hasOnlySubstanceUnits="false" id="M_alatrna_LSQBKTc_RSQBKT" name="L-Alanyl-tRNA(Ala)" fbc:chemicalFormula="C3H6NOR" />
      <species boundaryCondition="false" compartment="default" constant="false" hasOnlySubstanceUnits="false" id="M_ala__L_LSQBKTe_RSQBKT" name="L-Alanine" fbc:chemicalFormula="C3H7NO2" />
      <species boundaryCondition="false" compartment="default" constant="false" hasOnlySubstanceUnits="false" id="M_glyald_LSQBKTc_RSQBKT" name="D-Glyceraldehyde" fbc:chemicalFormula="C3H6O3" />
      <species boundaryCondition="false" compartment="default" constant="false" hasOnlySubstanceUnits="false" id="M_glyc_LSQBKTc_RSQBKT" name="Glycerol" fbc:chemicalFormula="C3H8O3" />
      <species boundaryCondition="false" compartment="default" constant="false" hasOnlySubstanceUnits="false" id="M_etoh_LSQBKTc_RSQBKT" name="Ethanol" fbc:chemicalFormula="C2H6O" />
      <species boundaryCondition="false" compartment="default" constant="false" hasOnlySubstanceUnits="false" id="M_acald_LSQBKTc_RSQBKT" name="Acetaldehyde" fbc:chemicalFormula="C2H4O" />
      <species boundaryCondition="false" compartment="default" constant="false" hasOnlySubstanceUnits="false" id="M_malt_LSQBKTc_RSQBKT" name="Maltose" fbc:chemicalFormula="C12H22O11" />
      <species boundaryCondition="false" compartment="default" constant="false" hasOnlySubstanceUnits="false" id="M_malttr_LSQBKTc_RSQBKT" name="Maltotriose" fbc:chemicalFormula="C18H32O16" />
      <species boundaryCondition="false" compartment="default" constant="false" hasOnlySubstanceUnits="false" id="M_glc__D_LSQBKTc_RSQBKT" name="D-Glucose" fbc:chemicalFormula="C6H12O6" />
      <species boundaryCondition="false" compartment="default" constant="false" hasOnlySubstanceUnits="false" id="M_maltttr_LSQBKTc_RSQBKT" name="Maltotetraose" fbc:chemicalFormula="C24H42O21" />
      <species boundaryCondition="false" compartment="default" constant="false" hasOnlySubstanceUnits="false" id="M_maltpt_LSQBKTc_RSQBKT" name="Maltopentaose" fbc:chemicalFormula="C30H52O26" />
      <species boundaryCondition="false" compartment="default" constant="false" hasOnlySubstanceUnits="false" id="M_malthx_LSQBKTc_RSQBKT" name="Maltohexaose" fbc:chemicalFormula="C36H62O31" />
      <species boundaryCondition="false" compartment="default" constant="false" hasOnlySubstanceUnits="false" id="M_malthp_LSQBKTc_RSQBKT" name="Maltoheptaose" fbc:chemicalFormula="C42H72O36" />
      <species boundaryCondition="false" compartment="default" constant="false" hasOnlySubstanceUnits="false" id="M_anth_LSQBKTc_RSQBKT" name="Anthranilate" fbc:chemicalFormula="C7H6NO2" />
      <species boundaryCondition="false" compartment="default" constant="false" hasOnlySubstanceUnits="false" id="M_pran_LSQBKTc_RSQBKT" name="N-(5-Phospho-D-ribosyl)anthranilate" fbc:chemicalFormula="C12H13NO9P" />
      <species boundaryCondition="false" compartment="default" constant="false" hasOnlySubstanceUnits="false" id="M_thdp_LSQBKTc_RSQBKT" name="2,3,4,5-Tetrahydrodipicolinate" fbc:chemicalFormula="C7H7NO4" />
      <species boundaryCondition="false" compartment="default" constant="false" hasOnlySubstanceUnits="false" id="M_argsuc_LSQBKTc_RSQBKT" name="N(omega)-(L-Arginino)succinate" fbc:chemicalFormula="C10H17N4O6" />
      <species boundaryCondition="false" compartment="default" constant="false" hasOnlySubstanceUnits="false" id="M_arg__L_LSQBKTc_RSQBKT" name="L-Arginine" fbc:chemicalFormula="C6H15N4O2" />
      <species boundaryCondition="false" compartment="default" constant="false" hasOnlySubstanceUnits="false" id="M_citr__L_LSQBKTc_RSQBKT" name="L-Citrulline" fbc:chemicalFormula="C6H13N3O3" />
      <species boundaryCondition="false" compartment="default" constant="false" hasOnlySubstanceUnits="false" id="M_trnaarg_LSQBKTc_RSQBKT" name="tRNA(Arg)" fbc:chemicalFormula="R" />
      <species boundaryCondition="false" compartment="default" constant="false" hasOnlySubstanceUnits="false" id="M_argtrna_LSQBKTc_RSQBKT" name="L-Arginyl-tRNA(Arg)" fbc:chemicalFormula="C6H14N4OR" />
      <species boundaryCondition="false" compartment="default" constant="false" hasOnlySubstanceUnits="false" id="M_arg__L_LSQBKTe_RSQBKT" name="L-Arginine" fbc:chemicalFormula="C6H15N4O2" />
      <species boundaryCondition="false" compartment="default" constant="false" hasOnlySubstanceUnits="false" id="M_aspsa_LSQBKTc_RSQBKT" name="L-Aspartate 4-semialdehyde" fbc:chemicalFormula="C4H7NO3" />
      <species boundaryCondition="false" compartment="default" constant="false" hasOnlySubstanceUnits="false" id="M_4pasp_LSQBKTc_RSQBKT" name="4-Phospho-L-aspartate" fbc:chemicalFormula="C4H6NO7P" />
      <species boundaryCondition="false" compartment="default" constant="false" hasOnlySubstanceUnits="false" id="M_asn__L_LSQBKTc_RSQBKT" name="L-Asparagine" fbc:chemicalFormula="C4H8N2O3" />
      <species boundaryCondition="false" compartment="default" constant="false" hasOnlySubstanceUnits="false" id="M_trnaasn_LSQBKTc_RSQBKT" name="tRNA(Asn)" fbc:chemicalFormula="C10H17O10PR2" />
      <species boundaryCondition="false" compartment="default" constant="false" hasOnlySubstanceUnits="false" id="M_asntrna_LSQBKTc_RSQBKT" name="L-Asparaginyl-tRNA(Asn)" fbc:chemicalFormula="C14H24N2O12PR2" />
      <species boundaryCondition="false" compartment="default" constant="false" hasOnlySubstanceUnits="false" id="M_cbp_LSQBKTc_RSQBKT" name="Carbamoyl phosphate" fbc:chemicalFormula="CH2NO5P" />
      <species boundaryCondition="false" compartment="default" constant="false" hasOnlySubstanceUnits="false" id="M_cbasp_LSQBKTc_RSQBKT" name="N-Carbamoyl-L-aspartate" fbc:chemicalFormula="C5H6N2O5" />
      <species boundaryCondition="false" compartment="default" constant="false" hasOnlySubstanceUnits="false" id="M_oaa_LSQBKTc_RSQBKT" name="Oxaloacetate" fbc:chemicalFormula="C4H2O5" />
      <species boundaryCondition="false" compartment="default" constant="false" hasOnlySubstanceUnits="false" id="M_4hglu_LSQBKTc_RSQBKT" name="4_Hydroxy_L_glutamate" fbc:chemicalFormula="C5H8NO5" />
      <species boundaryCondition="false" compartment="default" constant="false" hasOnlySubstanceUnits="false" id="M_4h2oxg_LSQBKTc_RSQBKT" name="D_4_Hydroxy_2_oxoglutarate" fbc:chemicalFormula="C5H4O6" />
      <species boundaryCondition="false" compartment="default" constant="false" hasOnlySubstanceUnits="false" id="M_cys__L_LSQBKTc_RSQBKT" name="L-Cysteine" fbc:chemicalFormula="C3H7NO2S" />
      <species boundaryCondition="false" compartment="default" constant="false" hasOnlySubstanceUnits="false" id="M_mercppyr_LSQBKTc_RSQBKT" name="Mercaptopyruvate" fbc:chemicalFormula="C3H3O3S" />
      <species boundaryCondition="false" compartment="default" constant="false" hasOnlySubstanceUnits="false" id="M_trnaasp_LSQBKTc_RSQBKT" name="tRNA(Asp)" fbc:chemicalFormula="R" />
      <species boundaryCondition="false" compartment="default" constant="false" hasOnlySubstanceUnits="false" id="M_asptrna_LSQBKTc_RSQBKT" name="L-Aspartyl-tRNA(Asp)" fbc:chemicalFormula="C4H5NO3R" />
      <species boundaryCondition="false" compartment="default" constant="false" hasOnlySubstanceUnits="false" id="M_asp__L_LSQBKTe_RSQBKT" name="L-Aspartate" fbc:chemicalFormula="C4H6NO4" />
      <species boundaryCondition="false" compartment="default" constant="false" hasOnlySubstanceUnits="false" id="M_6pgg_LSQBKTc_RSQBKT" name="6-Phospho-beta-D-glucosyl-(1,4)-D-glucose" fbc:chemicalFormula="C12H21O14P" />
      <species boundaryCondition="false" compartment="default" constant="false" hasOnlySubstanceUnits="false" id="M_g6p_LSQBKTc_RSQBKT" name="D-Glucose 6-phosphate" fbc:chemicalFormula="C6H11O9P" />
      <species boundaryCondition="false" compartment="default" constant="false" hasOnlySubstanceUnits="false" id="M_bilea_LSQBKTe_RSQBKT" name="Bile_acid" fbc:chemicalFormula="C24H39O5" />
      <species boundaryCondition="false" compartment="default" constant="false" hasOnlySubstanceUnits="false" id="M_na1_LSQBKTe_RSQBKT" name="Sodium" fbc:chemicalFormula="Na" />
      <species boundaryCondition="false" compartment="default" constant="false" hasOnlySubstanceUnits="false" id="M_bilea_LSQBKTc_RSQBKT" name="Bile_acid" fbc:chemicalFormula="C24H39O5" />
      <species boundaryCondition="false" compartment="default" constant="false" hasOnlySubstanceUnits="false" id="M_na1_LSQBKTc_RSQBKT" name="Sodium" fbc:chemicalFormula="Na" />
      <species boundaryCondition="false" compartment="default" constant="false" hasOnlySubstanceUnits="false" id="M_2beacp_LSQBKTc_RSQBKT" name="But_2_enoyl_acyl_carrier_protein" fbc:chemicalFormula="C4H4OX" />
      <species boundaryCondition="false" compartment="default" constant="false" hasOnlySubstanceUnits="false" id="M_butacp_LSQBKTc_RSQBKT" name="Butyryl_acyl_carrier_protein" fbc:chemicalFormula="C4H6OX" />
      <species boundaryCondition="false" compartment="default" constant="false" hasOnlySubstanceUnits="false" id="M_cellb_LSQBKTe_RSQBKT" name="cellobiose" fbc:chemicalFormula="C12H22O11" />
      <species boundaryCondition="false" compartment="default" constant="false" hasOnlySubstanceUnits="false" id="M_amet_LSQBKTc_RSQBKT" name="S-Adenosyl-L-methionine" fbc:chemicalFormula="C15H23N6O5S" />
      <species boundaryCondition="false" compartment="default" constant="false" hasOnlySubstanceUnits="false" id="M_pphn_LSQBKTc_RSQBKT" name="Prephenate" fbc:chemicalFormula="C10H8O6" />
      <species boundaryCondition="false" compartment="default" constant="false" hasOnlySubstanceUnits="false" id="M_3psme_LSQBKTc_RSQBKT" name="5-O-(1-Carboxyvinyl)-3-phosphoshikimate" fbc:chemicalFormula="C10H9O10P" />
      <species boundaryCondition="false" compartment="default" constant="false" hasOnlySubstanceUnits="false" id="M_cit_LSQBKTe_RSQBKT" name="Citrate" fbc:chemicalFormula="C6H5O7" />
      <species boundaryCondition="false" compartment="default" constant="false" hasOnlySubstanceUnits="false" id="M_pg_LLA_LSQBKTc_RSQBKT" name="Phospatidylglycerol__Lactis_specific_" fbc:chemicalFormula="C4020H7598O1000P100" />
      <species boundaryCondition="false" compartment="default" constant="false" hasOnlySubstanceUnits="false" id="M_clpn_LLA_LSQBKTc_RSQBKT" name="Cardiolipin__lactis_specific_" fbc:chemicalFormula="C7740H14396O1700P200" />
      <species boundaryCondition="false" compartment="default" constant="false" hasOnlySubstanceUnits="false" id="M_co2_LSQBKTe_RSQBKT" name="CO2" fbc:chemicalFormula="CO2" />
      <species boundaryCondition="false" compartment="default" constant="false" hasOnlySubstanceUnits="false" id="M_cpppg3_LSQBKTc_RSQBKT" name="Coproporphyrinogen III" fbc:chemicalFormula="C36H40N4O8" />
      <species boundaryCondition="false" compartment="default" constant="false" hasOnlySubstanceUnits="false" id="M_pppg9_LSQBKTc_RSQBKT" name="Protoporphyrinogen IX" fbc:chemicalFormula="C34H38N4O4" />
      <species boundaryCondition="false" compartment="default" constant="false" hasOnlySubstanceUnits="false" id="M_dtdp6dm_LSQBKTc_RSQBKT" name="dTDP_6_deoxy_L_mannose" fbc:chemicalFormula="C16H24N2O15P2" />
      <species boundaryCondition="false" compartment="default" constant="false" hasOnlySubstanceUnits="false" id="M_udpg_LSQBKTc_RSQBKT" name="UDPglucose" fbc:chemicalFormula="C15H22N2O17P2" />
      <species boundaryCondition="false" compartment="default" constant="false" hasOnlySubstanceUnits="false" id="M_udpgal_LSQBKTc_RSQBKT" name="UDPgalactose" fbc:chemicalFormula="C15H22N2O17P2" />
      <species boundaryCondition="false" compartment="default" constant="false" hasOnlySubstanceUnits="false" id="M_CPS_LLA_LSQBKTc_RSQBKT" name="Polysaccharide_units_Lactis_specific" fbc:chemicalFormula="C24H47O26P1" />
      <species boundaryCondition="false" compartment="default" constant="false" hasOnlySubstanceUnits="false" id="M_dtdp_LSQBKTc_RSQBKT" name="dTDP" fbc:chemicalFormula="C10H13N2O11P2" />
      <species boundaryCondition="false" compartment="default" constant="false" hasOnlySubstanceUnits="false" id="M_udp_LSQBKTc_RSQBKT" name="UDP" fbc:chemicalFormula="C9H11N2O12P2" />
      <species boundaryCondition="false" compartment="default" constant="false" hasOnlySubstanceUnits="false" id="M_csn_LSQBKTc_RSQBKT" name="Cytosine" fbc:chemicalFormula="C4H5N3O" />
      <species boundaryCondition="false" compartment="default" constant="false" hasOnlySubstanceUnits="false" id="M_ura_LSQBKTc_RSQBKT" name="Uracil" fbc:chemicalFormula="C4H4N2O2" />
      <species boundaryCondition="false" compartment="default" constant="false" hasOnlySubstanceUnits="false" id="M_utp_LSQBKTc_RSQBKT" name="UTP" fbc:chemicalFormula="C9H11N2O15P3" />
      <species boundaryCondition="false" compartment="default" constant="false" hasOnlySubstanceUnits="false" id="M_ctp_LSQBKTc_RSQBKT" name="CTP" fbc:chemicalFormula="C9H12N3O14P3" />
      <species boundaryCondition="false" compartment="default" constant="false" hasOnlySubstanceUnits="false" id="M_h2s_LSQBKTc_RSQBKT" name="Hydrogen sulfide" fbc:chemicalFormula="H2S" />
      <species boundaryCondition="false" compartment="default" constant="false" hasOnlySubstanceUnits="false" id="M_trdrd_LSQBKTc_RSQBKT" name="Reduced thioredoxin" fbc:chemicalFormula="XH2" />
      <species boundaryCondition="false" compartment="default" constant="false" hasOnlySubstanceUnits="false" id="M_tsul_LSQBKTc_RSQBKT" name="Thiosulfate" fbc:chemicalFormula="O3S2" />
      <species boundaryCondition="false" compartment="default" constant="false" hasOnlySubstanceUnits="false" id="M_trdox_LSQBKTc_RSQBKT" name="Oxidized thioredoxin" fbc:chemicalFormula="X" />
      <species boundaryCondition="false" compartment="default" constant="false" hasOnlySubstanceUnits="false" id="M_so3_LSQBKTc_RSQBKT" name="Sulfite" fbc:chemicalFormula="O3S" />
      <species boundaryCondition="false" compartment="default" constant="false" hasOnlySubstanceUnits="false" id="M_cysth_L_LSQBKTc_RSQBKT" name="L_Cystathionine" fbc:chemicalFormula="C7H14N2O4S" />
      <species boundaryCondition="false" compartment="default" constant="false" hasOnlySubstanceUnits="false" id="M_hcys__L_LSQBKTc_RSQBKT" name="L-Homocysteine" fbc:chemicalFormula="C4H9NO2S" />
      <species boundaryCondition="false" compartment="default" constant="false" hasOnlySubstanceUnits="false" id="M_trnacys_LSQBKTc_RSQBKT" name="tRNA(Cys)" fbc:chemicalFormula="R" />
      <species boundaryCondition="false" compartment="default" constant="false" hasOnlySubstanceUnits="false" id="M_cystrna_LSQBKTc_RSQBKT" name="L-Cysteinyl-tRNA(Cys)" fbc:chemicalFormula="C3H6NOSR" />
      <species boundaryCondition="false" compartment="default" constant="false" hasOnlySubstanceUnits="false" id="M_cys__L_LSQBKTe_RSQBKT" name="L-Cysteine" fbc:chemicalFormula="C3H7NO2S" />
      <species boundaryCondition="false" compartment="default" constant="false" hasOnlySubstanceUnits="false" id="M_cytd_LSQBKTc_RSQBKT" name="Cytidine" fbc:chemicalFormula="C9H13N3O5" />
      <species boundaryCondition="false" compartment="default" constant="false" hasOnlySubstanceUnits="false" id="M_uri_LSQBKTc_RSQBKT" name="Uridine" fbc:chemicalFormula="C9H12N2O6" />
      <species boundaryCondition="false" compartment="default" constant="false" hasOnlySubstanceUnits="false" id="M_cmp_LSQBKTc_RSQBKT" name="CMP" fbc:chemicalFormula="C9H12N3O8P" />
      <species boundaryCondition="false" compartment="default" constant="false" hasOnlySubstanceUnits="false" id="M_itp_LSQBKTc_RSQBKT" name="ITP" fbc:chemicalFormula="C10H11N4O14P3" />
      <species boundaryCondition="false" compartment="default" constant="false" hasOnlySubstanceUnits="false" id="M_idp_LSQBKTc_RSQBKT" name="IDP" fbc:chemicalFormula="C10H11N4O11P2" />
      <species boundaryCondition="false" compartment="default" constant="false" hasOnlySubstanceUnits="false" id="M_cdp_LSQBKTc_RSQBKT" name="CDP" fbc:chemicalFormula="C9H12N3O11P2" />
      <species boundaryCondition="false" compartment="default" constant="false" hasOnlySubstanceUnits="false" id="M_dcmp_LSQBKTc_RSQBKT" name="dCMP" fbc:chemicalFormula="C9H12N3O7P" />
      <species boundaryCondition="false" compartment="default" constant="false" hasOnlySubstanceUnits="false" id="M_dcdp_LSQBKTc_RSQBKT" name="dCDP" fbc:chemicalFormula="C9H12N3O10P2" />
      <species boundaryCondition="false" compartment="default" constant="false" hasOnlySubstanceUnits="false" id="M_dad__2_LSQBKTc_RSQBKT" name="Deoxyadenosine" fbc:chemicalFormula="C10H13N5O3" />
      <species boundaryCondition="false" compartment="default" constant="false" hasOnlySubstanceUnits="false" id="M_din_LSQBKTc_RSQBKT" name="Deoxyinosine" fbc:chemicalFormula="C10H12N4O4" />
      <species boundaryCondition="false" compartment="default" constant="false" hasOnlySubstanceUnits="false" id="M_12dgr_LLA_LSQBKTc_RSQBKT" name="1_2_diacylglycerol__lactis_specific_" fbc:chemicalFormula="C3720H6998O500" />
      <species boundaryCondition="false" compartment="default" constant="false" hasOnlySubstanceUnits="false" id="M_d12dg_LLA_LSQBKTc_RSQBKT" name="diglucosyl_1_2_diacylglycerol" fbc:chemicalFormula="C4920H8998O1500" />
      <species boundaryCondition="false" compartment="default" constant="false" hasOnlySubstanceUnits="false" id="M_LTA_LLA_LSQBKTc_RSQBKT" name="Lipoteichoic_acid__n16__Lactis_specific_" fbc:chemicalFormula="C9720H18598O9500P1600" />
      <species boundaryCondition="false" compartment="default" constant="false" hasOnlySubstanceUnits="false" id="M_LTAala_LLA_LSQBKTc_RSQBKT" name="Lipoteichoic_acid__n16__with_038_ala_substitutions_" fbc:chemicalFormula="C11520H22198N600O10100P1600" />
      <species boundaryCondition="false" compartment="default" constant="false" hasOnlySubstanceUnits="false" id="M_26dap__M_LSQBKTc_RSQBKT" name="meso-2,6-Diaminoheptanedioate" fbc:chemicalFormula="C7H14N2O4" />
      <species boundaryCondition="false" compartment="default" constant="false" hasOnlySubstanceUnits="false" id="M_lys__L_LSQBKTc_RSQBKT" name="L-Lysine" fbc:chemicalFormula="C6H15N2O2" />
      <species boundaryCondition="false" compartment="default" constant="false" hasOnlySubstanceUnits="false" id="M_cdpdag_LLA_LSQBKTc_RSQBKT" name="CDPdiacylglycerol__lactis_specific" fbc:chemicalFormula="C4620H8098N300O1500P200" />
      <species boundaryCondition="false" compartment="default" constant="false" hasOnlySubstanceUnits="false" id="M_dcyt_LSQBKTc_RSQBKT" name="Deoxycytidine" fbc:chemicalFormula="C9H13N3O4" />
      <species boundaryCondition="false" compartment="default" constant="false" hasOnlySubstanceUnits="false" id="M_duri_LSQBKTc_RSQBKT" name="Deoxyuridine" fbc:chemicalFormula="C9H12N2O5" />
      <species boundaryCondition="false" compartment="default" constant="false" hasOnlySubstanceUnits="false" id="M_2tddacp_LSQBKTc_RSQBKT" name="trans_Dodec_2_enoyl_acyl_carrier_protein" fbc:chemicalFormula="C12H20OX" />
      <species boundaryCondition="false" compartment="default" constant="false" hasOnlySubstanceUnits="false" id="M_ddeacp_LSQBKTc_RSQBKT" name="Dodecanoyl_acyl_carrier_protein" fbc:chemicalFormula="C12H22OX" />
      <species boundaryCondition="false" compartment="default" constant="false" hasOnlySubstanceUnits="false" id="M_e4p_LSQBKTc_RSQBKT" name="D-Erythrose 4-phosphate" fbc:chemicalFormula="C4H7O7P" />
      <species boundaryCondition="false" compartment="default" constant="false" hasOnlySubstanceUnits="false" id="M_2dda7p_LSQBKTc_RSQBKT" name="2-Dehydro-3-deoxy-D-arabino-heptonate 7-phosphate" fbc:chemicalFormula="C7H10O10P" />
      <species boundaryCondition="false" compartment="default" constant="false" hasOnlySubstanceUnits="false" id="M_2tdeacp_LSQBKTc_RSQBKT" name="trans_Dec_2_enoyl_acyl_carrier_protein" fbc:chemicalFormula="C10H16OX" />
      <species boundaryCondition="false" compartment="default" constant="false" hasOnlySubstanceUnits="false" id="M_decacp_LSQBKTc_RSQBKT" name="Decanoyl_acyl_carrier_protein" fbc:chemicalFormula="C10H18OX" />
      <species boundaryCondition="false" compartment="default" constant="false" hasOnlySubstanceUnits="false" id="M_23dhmb_LSQBKTc_RSQBKT" name="(R)-2,3-Dihydroxy-3-methylbutanoate" fbc:chemicalFormula="C5H9O4" />
      <species boundaryCondition="false" compartment="default" constant="false" hasOnlySubstanceUnits="false" id="M_3mob_LSQBKTc_RSQBKT" name="3-Methyl-2-oxobutanoate" fbc:chemicalFormula="C5H7O3" />
      <species boundaryCondition="false" compartment="default" constant="false" hasOnlySubstanceUnits="false" id="M_23dhmp_LSQBKTc_RSQBKT" name="(R)-2,3-Dihydroxy-3-methylpentanoate" fbc:chemicalFormula="C6H11O4" />
      <species boundaryCondition="false" compartment="default" constant="false" hasOnlySubstanceUnits="false" id="M_3mop_LSQBKTc_RSQBKT" name="(S)-3-Methyl-2-oxopentanoate" fbc:chemicalFormula="C6H9O3" />
      <species boundaryCondition="false" compartment="default" constant="false" hasOnlySubstanceUnits="false" id="M_2o3mpt_LSQBKTc_RSQBKT" name="R__2_Oxo_3_methylpentanoate" fbc:chemicalFormula="C6H9O3" />
      <species boundaryCondition="false" compartment="default" constant="false" hasOnlySubstanceUnits="false" id="M_dha_LSQBKTc_RSQBKT" name="Dihydroxyacetone" fbc:chemicalFormula="C3H6O3" />
      <species boundaryCondition="false" compartment="default" constant="false" hasOnlySubstanceUnits="false" id="M_dhap_LSQBKTc_RSQBKT" name="Dihydroxyacetone phosphate" fbc:chemicalFormula="C3H5O6P" />
      <species boundaryCondition="false" compartment="default" constant="false" hasOnlySubstanceUnits="false" id="M_dha_LSQBKTe_RSQBKT" name="Dihydroxyacetone" fbc:chemicalFormula="C3H6O3" />
      <species boundaryCondition="false" compartment="default" constant="false" hasOnlySubstanceUnits="false" id="M_23dhdp_LSQBKTc_RSQBKT" name="2,3-Dihydrodipicolinate" fbc:chemicalFormula="C7H5NO4" />
      <species boundaryCondition="false" compartment="default" constant="false" hasOnlySubstanceUnits="false" id="M_dhf_LSQBKTc_RSQBKT" name="7,8-Dihydrofolate" fbc:chemicalFormula="C19H19N7O6" />
      <species boundaryCondition="false" compartment="default" constant="false" hasOnlySubstanceUnits="false" id="M_fol_LSQBKTc_RSQBKT" name="Folate" fbc:chemicalFormula="C19H18N7O6" />
      <species boundaryCondition="false" compartment="default" constant="false" hasOnlySubstanceUnits="false" id="M_dhpt_LSQBKTc_RSQBKT" name="Dihydropteroate" fbc:chemicalFormula="C14H13N6O3" />
      <species boundaryCondition="false" compartment="default" constant="false" hasOnlySubstanceUnits="false" id="M_dhnpt_LSQBKTc_RSQBKT" name="Dihydroneopterin" fbc:chemicalFormula="C9H13N5O4" />
      <species boundaryCondition="false" compartment="default" constant="false" hasOnlySubstanceUnits="false" id="M_2ahhmp_LSQBKTc_RSQBKT" name="2-Amino-4-hydroxy-6-hydroxymethyl-7,8-dihydropteridine" fbc:chemicalFormula="C7H9N5O2" />
      <species boundaryCondition="false" compartment="default" constant="false" hasOnlySubstanceUnits="false" id="M_dhor__S_LSQBKTc_RSQBKT" name="(S)-Dihydroorotate" fbc:chemicalFormula="C5H5N2O4" />
      <species boundaryCondition="false" compartment="default" constant="false" hasOnlySubstanceUnits="false" id="M_h2o2_LSQBKTc_RSQBKT" name="Hydrogen peroxide" fbc:chemicalFormula="H2O2" />
      <species boundaryCondition="false" compartment="default" constant="false" hasOnlySubstanceUnits="false" id="M_orot_LSQBKTc_RSQBKT" name="Orotate" fbc:chemicalFormula="C5H3N2O4" />
      <species boundaryCondition="false" compartment="default" constant="false" hasOnlySubstanceUnits="false" id="M_2ahhmd_LSQBKTc_RSQBKT" name="2-Amino-4-hydroxy-6-hydroxymethyl-7,8-dihydropteridine diphosphate" fbc:chemicalFormula="C7H8N5O8P2" />
      <species boundaryCondition="false" compartment="default" constant="false" hasOnlySubstanceUnits="false" id="M_3dhq_LSQBKTc_RSQBKT" name="3-Dehydroquinate" fbc:chemicalFormula="C7H9O6" />
      <species boundaryCondition="false" compartment="default" constant="false" hasOnlySubstanceUnits="false" id="M_3dhsk_LSQBKTc_RSQBKT" name="3-Dehydroshikimate" fbc:chemicalFormula="C7H7O5" />
      <species boundaryCondition="false" compartment="default" constant="false" hasOnlySubstanceUnits="false" id="M_diact_LSQBKTc_RSQBKT" name="Diacetyl" fbc:chemicalFormula="C4H6O2" />
      <species boundaryCondition="false" compartment="default" constant="false" hasOnlySubstanceUnits="false" id="M_diact_LSQBKTe_RSQBKT" name="Diacetyl" fbc:chemicalFormula="C4H6O2" />
      <species boundaryCondition="false" compartment="default" constant="false" hasOnlySubstanceUnits="false" id="M_dmpp_LSQBKTc_RSQBKT" name="Dimethylallyl diphosphate" fbc:chemicalFormula="C5H9O7P2" />
      <species boundaryCondition="false" compartment="default" constant="false" hasOnlySubstanceUnits="false" id="M_ipdp_LSQBKTc_RSQBKT" name="Isopentenyl diphosphate" fbc:chemicalFormula="C5H9O7P2" />
      <species boundaryCondition="false" compartment="default" constant="false" hasOnlySubstanceUnits="false" id="M_grdp_LSQBKTc_RSQBKT" name="Geranyl diphosphate" fbc:chemicalFormula="C10H17O7P2" />
      <species boundaryCondition="false" compartment="default" constant="false" hasOnlySubstanceUnits="false" id="M_datp_LSQBKTc_RSQBKT" name="dATP" fbc:chemicalFormula="C10H12N5O12P3" />
      <species boundaryCondition="false" compartment="default" constant="false" hasOnlySubstanceUnits="false" id="M_dctp_LSQBKTc_RSQBKT" name="dCTP" fbc:chemicalFormula="C9H12N3O13P3" />
      <species boundaryCondition="false" compartment="default" constant="false" hasOnlySubstanceUnits="false" id="M_dgtp_LSQBKTc_RSQBKT" name="dGTP" fbc:chemicalFormula="C10H12N5O13P3" />
      <species boundaryCondition="false" compartment="default" constant="false" hasOnlySubstanceUnits="false" id="M_dttp_LSQBKTc_RSQBKT" name="dTTP" fbc:chemicalFormula="C10H13N2O14P3" />
      <species boundaryCondition="false" compartment="default" constant="false" hasOnlySubstanceUnits="false" id="M_DNA_STU_LSQBKTc_RSQBKT" name="DNA_of_S_thermophilus" fbc:chemicalFormula="C9805H11305N3695O6000P1000" />
      <species boundaryCondition="false" compartment="default" constant="false" hasOnlySubstanceUnits="false" id="M_dhpmp_LSQBKTc_RSQBKT" name="Dihydroneopterin monophosphate" fbc:chemicalFormula="C9H12N5O7P" />
      <species boundaryCondition="false" compartment="default" constant="false" hasOnlySubstanceUnits="false" id="M_ahdt_LSQBKTc_RSQBKT" name="2-Amino-4-hydroxy-6-(erythro-1,2,3-trihydroxypropyl)dihydropteridine triphosphate" fbc:chemicalFormula="C9H12N5O13P3" />
      <species boundaryCondition="false" compartment="default" constant="false" hasOnlySubstanceUnits="false" id="M_dpcoa_LSQBKTc_RSQBKT" name="Dephospho-CoA" fbc:chemicalFormula="C21H33N7O13P2S" />
      <species boundaryCondition="false" compartment="default" constant="false" hasOnlySubstanceUnits="false" id="M_5dpmev_LSQBKTc_RSQBKT" name="(R)-5-Diphosphomevalonate" fbc:chemicalFormula="C6H10O10P2" />
      <species boundaryCondition="false" compartment="default" constant="false" hasOnlySubstanceUnits="false" id="M_2dhp_LSQBKTc_RSQBKT" name="2-Dehydropantoate" fbc:chemicalFormula="C6H9O4" />
      <species boundaryCondition="false" compartment="default" constant="false" hasOnlySubstanceUnits="false" id="M_pant__R_LSQBKTc_RSQBKT" name="(R)-Pantoate" fbc:chemicalFormula="C6H11O4" />
      <species boundaryCondition="false" compartment="default" constant="false" hasOnlySubstanceUnits="false" id="M_2dr5p_LSQBKTc_RSQBKT" name="2-Deoxy-D-ribose 5-phosphate" fbc:chemicalFormula="C5H9O7P" />
      <species boundaryCondition="false" compartment="default" constant="false" hasOnlySubstanceUnits="false" id="M_g3p_LSQBKTc_RSQBKT" name="Glyceraldehyde 3-phosphate" fbc:chemicalFormula="C3H5O6P" />
      <species boundaryCondition="false" compartment="default" constant="false" hasOnlySubstanceUnits="false" id="M_dtmp_LSQBKTc_RSQBKT" name="dTMP" fbc:chemicalFormula="C10H13N2O8P" />
      <species boundaryCondition="false" compartment="default" constant="false" hasOnlySubstanceUnits="false" id="M_dump_LSQBKTc_RSQBKT" name="dUMP" fbc:chemicalFormula="C9H11N2O8P" />
      <species boundaryCondition="false" compartment="default" constant="false" hasOnlySubstanceUnits="false" id="M_2dr1p_LSQBKTc_RSQBKT" name="2-Deoxy-D-ribose 1-phosphate" fbc:chemicalFormula="C5H9O7P" />
      <species boundaryCondition="false" compartment="default" constant="false" hasOnlySubstanceUnits="false" id="M_dutp_LSQBKTc_RSQBKT" name="dUTP" fbc:chemicalFormula="C9H11N2O14P3" />
      <species boundaryCondition="false" compartment="default" constant="false" hasOnlySubstanceUnits="false" id="M_2mp2coa_LSQBKTc_RSQBKT" name="2-Methylprop-2-enoyl-CoA" fbc:chemicalFormula="C25H36N7O17P3S" />
      <species boundaryCondition="false" compartment="default" constant="false" hasOnlySubstanceUnits="false" id="M_hibcoa_LSQBKTc_RSQBKT" name="S__3_Hydroxyisobutyryl_CoA" fbc:chemicalFormula="C25H39N7O18P3S" />
      <species boundaryCondition="false" compartment="default" constant="false" hasOnlySubstanceUnits="false" id="M_2pg_LSQBKTc_RSQBKT" name="D-Glycerate 2-phosphate" fbc:chemicalFormula="C3H4O7P" />
      <species boundaryCondition="false" compartment="default" constant="false" hasOnlySubstanceUnits="false" id="M_etoh_LSQBKTe_RSQBKT" name="Ethanol" fbc:chemicalFormula="C2H6O" />
      <species boundaryCondition="false" compartment="default" constant="false" hasOnlySubstanceUnits="false" id="M_for_LSQBKTe_RSQBKT" name="Formate" fbc:chemicalFormula="CH1O2" />
      <species boundaryCondition="false" compartment="default" constant="false" hasOnlySubstanceUnits="false" id="M_gal_LSQBKTe_RSQBKT" name="D-Galactose" fbc:chemicalFormula="C6H12O6" />
      <species boundaryCondition="false" compartment="default" constant="false" hasOnlySubstanceUnits="false" id="M_gcald_LSQBKTe_RSQBKT" name="Glycolaldehyde" fbc:chemicalFormula="C2H4O2" />
      <species boundaryCondition="false" compartment="default" constant="false" hasOnlySubstanceUnits="false" id="M_gln__L_LSQBKTe_RSQBKT" name="L-Glutamine" fbc:chemicalFormula="C5H10N2O3" />
      <species boundaryCondition="false" compartment="default" constant="false" hasOnlySubstanceUnits="false" id="M_glu__L_LSQBKTe_RSQBKT" name="L-Glutamate" fbc:chemicalFormula="C5H8NO4" />
      <species boundaryCondition="false" compartment="default" constant="false" hasOnlySubstanceUnits="false" id="M_glyc_LSQBKTe_RSQBKT" name="Glycerol" fbc:chemicalFormula="C3H8O3" />
      <species boundaryCondition="false" compartment="default" constant="false" hasOnlySubstanceUnits="false" id="M_h2o_LSQBKTe_RSQBKT" name="H2O" fbc:chemicalFormula="H2O" />
      <species boundaryCondition="false" compartment="default" constant="false" hasOnlySubstanceUnits="false" id="M_his__L_LSQBKTe_RSQBKT" name="L-Histidine" fbc:chemicalFormula="C6H9N3O2" />
      <species boundaryCondition="false" compartment="default" constant="false" hasOnlySubstanceUnits="false" id="M_ile__L_LSQBKTe_RSQBKT" name="L-Isoleucine" fbc:chemicalFormula="C6H13NO2" />
      <species boundaryCondition="false" compartment="default" constant="false" hasOnlySubstanceUnits="false" id="M_lac__L_LSQBKTe_RSQBKT" name="L-Lactate" fbc:chemicalFormula="C3H5O3" />
      <species boundaryCondition="false" compartment="default" constant="false" hasOnlySubstanceUnits="false" id="M_lcts_LSQBKTe_RSQBKT" name="Lactose" fbc:chemicalFormula="C12H22O11" />
      <species boundaryCondition="false" compartment="default" constant="false" hasOnlySubstanceUnits="false" id="M_leu__L_LSQBKTe_RSQBKT" name="L-Leucine" fbc:chemicalFormula="C6H13NO2" />
      <species boundaryCondition="false" compartment="default" constant="false" hasOnlySubstanceUnits="false" id="M_lys__L_LSQBKTe_RSQBKT" name="L-Lysine" fbc:chemicalFormula="C6H15N2O2" />
      <species boundaryCondition="false" compartment="default" constant="false" hasOnlySubstanceUnits="false" id="M_met__L_LSQBKTe_RSQBKT" name="L-Methionine" fbc:chemicalFormula="C5H11NO2S" />
      <species boundaryCondition="false" compartment="default" constant="false" hasOnlySubstanceUnits="false" id="M_mpept_LSQBKTe_RSQBKT" name="average_milk_derived_peptide" fbc:chemicalFormula="X" />
      <species boundaryCondition="false" compartment="default" constant="false" hasOnlySubstanceUnits="false" id="M_nac_LSQBKTe_RSQBKT" name="Nicotinate" fbc:chemicalFormula="C6H4NO2" />
      <species boundaryCondition="false" compartment="default" constant="false" hasOnlySubstanceUnits="false" id="M_o2_LSQBKTe_RSQBKT" name="O2" fbc:chemicalFormula="O2" />
      <species boundaryCondition="false" compartment="default" constant="false" hasOnlySubstanceUnits="false" id="M_oxa_LSQBKTe_RSQBKT" name="oxalate(2-)" fbc:chemicalFormula="C2O4" />
      <species boundaryCondition="false" compartment="default" constant="false" hasOnlySubstanceUnits="false" id="M_phe__L_LSQBKTe_RSQBKT" name="L-Phenylalanine" fbc:chemicalFormula="C9H11NO2" />
      <species boundaryCondition="false" compartment="default" constant="false" hasOnlySubstanceUnits="false" id="M_pi_LSQBKTe_RSQBKT" name="hydrogenphosphate" fbc:chemicalFormula="HO4P" />
      <species boundaryCondition="false" compartment="default" constant="false" hasOnlySubstanceUnits="false" id="M_pnto__R_LSQBKTe_RSQBKT" name="(R)-Pantothenate" fbc:chemicalFormula="C9H16NO5" />
      <species boundaryCondition="false" compartment="default" constant="false" hasOnlySubstanceUnits="false" id="M_pro__L_LSQBKTe_RSQBKT" name="L-Proline" fbc:chemicalFormula="C5H9NO2" />
      <species boundaryCondition="false" compartment="default" constant="false" hasOnlySubstanceUnits="false" id="M_pydam_LSQBKTe_RSQBKT" name="Pyridoxamine" fbc:chemicalFormula="C8H13N2O2" />
      <species boundaryCondition="false" compartment="default" constant="false" hasOnlySubstanceUnits="false" id="M_ribflv_LSQBKTe_RSQBKT" name="Riboflavin" fbc:chemicalFormula="C17H20N4O6" />
      <species boundaryCondition="false" compartment="default" constant="false" hasOnlySubstanceUnits="false" id="M_ser__L_LSQBKTe_RSQBKT" name="L-Serine" fbc:chemicalFormula="C3H7NO3" />
      <species boundaryCondition="false" compartment="default" constant="false" hasOnlySubstanceUnits="false" id="M_succ_LSQBKTe_RSQBKT" name="Succinate" fbc:chemicalFormula="C4H4O4" />
      <species boundaryCondition="false" compartment="default" constant="false" hasOnlySubstanceUnits="false" id="M_thm_LSQBKTe_RSQBKT" name="Thiamin" fbc:chemicalFormula="C12H17N4OS" />
      <species boundaryCondition="false" compartment="default" constant="false" hasOnlySubstanceUnits="false" id="M_thr__L_LSQBKTe_RSQBKT" name="L-Threonine" fbc:chemicalFormula="C4H9NO3" />
      <species boundaryCondition="false" compartment="default" constant="false" hasOnlySubstanceUnits="false" id="M_trp__L_LSQBKTe_RSQBKT" name="L-Tryptophan" fbc:chemicalFormula="C11H12N2O2" />
      <species boundaryCondition="false" compartment="default" constant="false" hasOnlySubstanceUnits="false" id="M_tyr__L_LSQBKTe_RSQBKT" name="L-Tyrosine" fbc:chemicalFormula="C9H11NO3" />
      <species boundaryCondition="false" compartment="default" constant="false" hasOnlySubstanceUnits="false" id="M_urea_LSQBKTe_RSQBKT" name="Urea" fbc:chemicalFormula="CH4N2O" />
      <species boundaryCondition="false" compartment="default" constant="false" hasOnlySubstanceUnits="false" id="M_val__L_LSQBKTe_RSQBKT" name="L-Valine" fbc:chemicalFormula="C5H11NO2" />
      <species boundaryCondition="false" compartment="default" constant="false" hasOnlySubstanceUnits="false" id="M_2ttdeacp_LSQBKTc_RSQBKT" name="trans_Tetradec_2_enoyl_acyl_carrier_protein" fbc:chemicalFormula="C14H24OX" />
      <species boundaryCondition="false" compartment="default" constant="false" hasOnlySubstanceUnits="false" id="M_2thdeacp_LSQBKTc_RSQBKT" name="trans_Hexadec_2_enoyl_acyl_carrier_protein" fbc:chemicalFormula="C16H28OX" />
      <species boundaryCondition="false" compartment="default" constant="false" hasOnlySubstanceUnits="false" id="M_2tocdacp_LSQBKTc_RSQBKT" name="trans_Octadec_2_enoyl_acyl_carrier_protein" fbc:chemicalFormula="C18H32OX" />
      <species boundaryCondition="false" compartment="default" constant="false" hasOnlySubstanceUnits="false" id="M_fdp_LSQBKTc_RSQBKT" name="D-Fructose 1,6-bisphosphate" fbc:chemicalFormula="C6H10O12P2" />
      <species boundaryCondition="false" compartment="default" constant="false" hasOnlySubstanceUnits="false" id="M_fe3_LSQBKTe_RSQBKT" name="Fe3+" fbc:chemicalFormula="Fe" />
      <species boundaryCondition="false" compartment="default" constant="false" hasOnlySubstanceUnits="false" id="M_fe3_LSQBKTc_RSQBKT" name="Fe3+" fbc:chemicalFormula="Fe" />
      <species boundaryCondition="false" compartment="default" constant="false" hasOnlySubstanceUnits="false" id="M_fecrm_LSQBKTe_RSQBKT" name="Ferrichrome" fbc:chemicalFormula="C24H38FeN9O11" />
      <species boundaryCondition="false" compartment="default" constant="false" hasOnlySubstanceUnits="false" id="M_fecrm_LSQBKTc_RSQBKT" name="Ferrichrome" fbc:chemicalFormula="C24H38FeN9O11" />
      <species boundaryCondition="false" compartment="default" constant="false" hasOnlySubstanceUnits="false" id="M_ribflv_LSQBKTc_RSQBKT" name="Riboflavin" fbc:chemicalFormula="C17H20N4O6" />
      <species boundaryCondition="false" compartment="default" constant="false" hasOnlySubstanceUnits="false" id="M_ribflvRD_LSQBKTc_RSQBKT" name="Reduced_riboflavin" fbc:chemicalFormula="C17H22N4O6" />
      <species boundaryCondition="false" compartment="default" constant="false" hasOnlySubstanceUnits="false" id="M_fmet_LSQBKTc_RSQBKT" name="N_Formyl_L_methionine" fbc:chemicalFormula="C6H10NO3S" />
      <species boundaryCondition="false" compartment="default" constant="false" hasOnlySubstanceUnits="false" id="M_for_LSQBKTc_RSQBKT" name="Formate" fbc:chemicalFormula="CH1O2" />
      <species boundaryCondition="false" compartment="default" constant="false" hasOnlySubstanceUnits="false" id="M_met__L_LSQBKTc_RSQBKT" name="L-Methionine" fbc:chemicalFormula="C5H11NO2S" />
      <species boundaryCondition="false" compartment="default" constant="false" hasOnlySubstanceUnits="false" id="M_fmn_LSQBKTc_RSQBKT" name="FMN" fbc:chemicalFormula="C17H19N4O9P" />
      <species boundaryCondition="false" compartment="default" constant="false" hasOnlySubstanceUnits="false" id="M_fad_LSQBKTc_RSQBKT" name="Flavin adenine dinucleotide oxidized" fbc:chemicalFormula="C27H31N9O15P2" />
      <species boundaryCondition="false" compartment="default" constant="false" hasOnlySubstanceUnits="false" id="M_fol_LSQBKTe_RSQBKT" name="Folate" fbc:chemicalFormula="C19H18N7O6" />
      <species boundaryCondition="false" compartment="default" constant="false" hasOnlySubstanceUnits="false" id="M_succ_LSQBKTc_RSQBKT" name="Succinate" fbc:chemicalFormula="C4H4O4" />
      <species boundaryCondition="false" compartment="default" constant="false" hasOnlySubstanceUnits="false" id="M_f1p_LSQBKTc_RSQBKT" name="D-Fructose 1-phosphate" fbc:chemicalFormula="C6H11O9P" />
      <species boundaryCondition="false" compartment="default" constant="false" hasOnlySubstanceUnits="false" id="M_5fothf_LSQBKTc_RSQBKT" name="5_Formyltetrahydrofolate" fbc:chemicalFormula="C20H21N7O7" />
      <species boundaryCondition="false" compartment="default" constant="false" hasOnlySubstanceUnits="false" id="M_methf_LSQBKTc_RSQBKT" name="5,10-Methenyltetrahydrofolate" fbc:chemicalFormula="C20H20N7O6" />
      <species boundaryCondition="false" compartment="default" constant="false" hasOnlySubstanceUnits="false" id="M_gam1p_LSQBKTc_RSQBKT" name="D-Glucosamine 1-phosphate" fbc:chemicalFormula="C6H13NO8P" />
      <species boundaryCondition="false" compartment="default" constant="false" hasOnlySubstanceUnits="false" id="M_acgam1p_LSQBKTc_RSQBKT" name="N-Acetyl-D-glucosamine 1-phosphate" fbc:chemicalFormula="C8H14NO9P" />
      <species boundaryCondition="false" compartment="default" constant="false" hasOnlySubstanceUnits="false" id="M_g1p_LSQBKTc_RSQBKT" name="D-Glucose 1-phosphate" fbc:chemicalFormula="C6H11O9P" />
      <species boundaryCondition="false" compartment="default" constant="false" hasOnlySubstanceUnits="false" id="M_dtdpglc_LSQBKTc_RSQBKT" name="dTDPglucose" fbc:chemicalFormula="C16H24N2O16P2" />
      <species boundaryCondition="false" compartment="default" constant="false" hasOnlySubstanceUnits="false" id="M_glyc3p_LSQBKTc_RSQBKT" name="Glycerol 3-phosphate" fbc:chemicalFormula="C3H7O6P" />
      <species boundaryCondition="false" compartment="default" constant="false" hasOnlySubstanceUnits="false" id="M_glu5sa_LSQBKTc_RSQBKT" name="L-Glutamate 5-semialdehyde" fbc:chemicalFormula="C5H9NO3" />
      <species boundaryCondition="false" compartment="default" constant="false" hasOnlySubstanceUnits="false" id="M_1pyr5c_LSQBKTc_RSQBKT" name="1-Pyrroline-5-carboxylate" fbc:chemicalFormula="C5H6NO2" />
      <species boundaryCondition="false" compartment="default" constant="false" hasOnlySubstanceUnits="false" id="M_glu5p_LSQBKTc_RSQBKT" name="L-Glutamate 5-phosphate" fbc:chemicalFormula="C5H8NO7P" />
      <species boundaryCondition="false" compartment="default" constant="false" hasOnlySubstanceUnits="false" id="M_f6p_LSQBKTc_RSQBKT" name="D-Fructose 6-phosphate" fbc:chemicalFormula="C6H11O9P" />
      <species boundaryCondition="false" compartment="default" constant="false" hasOnlySubstanceUnits="false" id="M_g6p__B_LSQBKTc_RSQBKT" name="beta-D-glucose 6-phosphate" fbc:chemicalFormula="C6H11O9P" />
      <species boundaryCondition="false" compartment="default" constant="false" hasOnlySubstanceUnits="false" id="M_a_gal_D_LSQBKTc_RSQBKT" name="alpha_D_galactose" fbc:chemicalFormula="C6H12O6" />
      <species boundaryCondition="false" compartment="default" constant="false" hasOnlySubstanceUnits="false" id="M_gal1p_LSQBKTc_RSQBKT" name="alpha-D-Galactose 1-phosphate" fbc:chemicalFormula="C6H11O9P" />
      <species boundaryCondition="false" compartment="default" constant="false" hasOnlySubstanceUnits="false" id="M_gal_LSQBKTc_RSQBKT" name="D-Galactose" fbc:chemicalFormula="C6H12O6" />
      <species boundaryCondition="false" compartment="default" constant="false" hasOnlySubstanceUnits="false" id="M_LTAAlaGal_LLA_LSQBKTc_RSQBKT" name="Lipoteichoic_acid__n16__with_0_38_ala_and_062_gal_" fbc:chemicalFormula="C17400H31998N600O15000P1600" />
      <species boundaryCondition="false" compartment="default" constant="false" hasOnlySubstanceUnits="false" id="M_galt_LSQBKTe_RSQBKT" name="Galactitol" fbc:chemicalFormula="C6H14O6" />
      <species boundaryCondition="false" compartment="default" constant="false" hasOnlySubstanceUnits="false" id="M_galt1p_LSQBKTc_RSQBKT" name="Galactitol 1-phosphate" fbc:chemicalFormula="C6H13O9P" />
      <species boundaryCondition="false" compartment="default" constant="false" hasOnlySubstanceUnits="false" id="M_13dpg_LSQBKTc_RSQBKT" name="3-Phospho-D-glyceroyl phosphate" fbc:chemicalFormula="C3H4O10P2" />
      <species boundaryCondition="false" compartment="default" constant="false" hasOnlySubstanceUnits="false" id="M_gar_LSQBKTc_RSQBKT" name="N1-(5-Phospho-D-ribosyl)glycinamide" fbc:chemicalFormula="C7H14N2O8P" />
      <species boundaryCondition="false" compartment="default" constant="false" hasOnlySubstanceUnits="false" id="M_fgam_LSQBKTc_RSQBKT" name="N2-Formyl-N1-(5-phospho-D-ribosyl)glycinamide" fbc:chemicalFormula="C8H13N2O9P" />
      <species boundaryCondition="false" compartment="default" constant="false" hasOnlySubstanceUnits="false" id="M_ser__L_LSQBKTc_RSQBKT" name="L-Serine" fbc:chemicalFormula="C3H7NO3" />
      <species boundaryCondition="false" compartment="default" constant="false" hasOnlySubstanceUnits="false" id="M_gly_LSQBKTc_RSQBKT" name="Glycine" fbc:chemicalFormula="C2H5NO2" />
      <species boundaryCondition="false" compartment="default" constant="false" hasOnlySubstanceUnits="false" id="M_mlthf_LSQBKTc_RSQBKT" name="5,10-Methylenetetrahydrofolate" fbc:chemicalFormula="C20H21N7O6" />
      <species boundaryCondition="false" compartment="default" constant="false" hasOnlySubstanceUnits="false" id="M_gmp_LSQBKTc_RSQBKT" name="GMP" fbc:chemicalFormula="C10H12N5O8P" />
      <species boundaryCondition="false" compartment="default" constant="false" hasOnlySubstanceUnits="false" id="M_dadp_LSQBKTc_RSQBKT" name="dADP" fbc:chemicalFormula="C10H12N5O9P2" />
      <species boundaryCondition="false" compartment="default" constant="false" hasOnlySubstanceUnits="false" id="M_glycogen_LSQBKTc_RSQBKT" name="glycogen" fbc:chemicalFormula="C6H10O5" />
      <species boundaryCondition="false" compartment="default" constant="false" hasOnlySubstanceUnits="false" id="M_glc__D_LSQBKTe_RSQBKT" name="D-Glucose" fbc:chemicalFormula="C6H12O6" />
      <species boundaryCondition="false" compartment="default" constant="false" hasOnlySubstanceUnits="false" id="M_glutrna_LSQBKTc_RSQBKT" name="L-Glutamyl-tRNA(Glu)" fbc:chemicalFormula="C5H7NO3R" />
      <species boundaryCondition="false" compartment="default" constant="false" hasOnlySubstanceUnits="false" id="M_glntrna_LSQBKTc_RSQBKT" name="L-Glutaminyl-tRNA(Gln)" fbc:chemicalFormula="C5H9N2O2R" />
      <species boundaryCondition="false" compartment="default" constant="false" hasOnlySubstanceUnits="false" id="M_LTA_LPL_LSQBKTc_RSQBKT" name="lipoteichoic_acid__n25__LPL_specific_" fbc:chemicalFormula="X" />
      <species boundaryCondition="false" compartment="default" constant="false" hasOnlySubstanceUnits="false" id="M_LTAglc_LPL_LSQBKTc_RSQBKT" name="Lipoteichoic_acid__n25_with_glucose_residues__LPL_specific_" fbc:chemicalFormula="X" />
      <species boundaryCondition="false" compartment="default" constant="false" hasOnlySubstanceUnits="false" id="M_pram_LSQBKTc_RSQBKT" name="5-Phospho-beta-D-ribosylamine" fbc:chemicalFormula="C5H11NO7P" />
      <species boundaryCondition="false" compartment="default" constant="false" hasOnlySubstanceUnits="false" id="M_glu__D_LSQBKTc_RSQBKT" name="D-Glutamate" fbc:chemicalFormula="C5H8NO4" />
      <species boundaryCondition="false" compartment="default" constant="false" hasOnlySubstanceUnits="false" id="M_trnaglu_LSQBKTc_RSQBKT" name="tRNA (Glu)" fbc:chemicalFormula="R" />
      <species boundaryCondition="false" compartment="default" constant="false" hasOnlySubstanceUnits="false" id="M_glyb_LSQBKTe_RSQBKT" name="Glycine betaine" fbc:chemicalFormula="C5H11NO2" />
      <species boundaryCondition="false" compartment="default" constant="false" hasOnlySubstanceUnits="false" id="M_glyb_LSQBKTc_RSQBKT" name="Glycine betaine" fbc:chemicalFormula="C5H11NO2" />
      <species boundaryCondition="false" compartment="default" constant="false" hasOnlySubstanceUnits="false" id="M_glyc__R_LSQBKTc_RSQBKT" name="(R)-Glycerate" fbc:chemicalFormula="C3H5O4" />
      <species boundaryCondition="false" compartment="default" constant="false" hasOnlySubstanceUnits="false" id="M_3pg_LSQBKTc_RSQBKT" name="3-Phospho-D-glycerate" fbc:chemicalFormula="C3H4O7P" />
      <species boundaryCondition="false" compartment="default" constant="false" hasOnlySubstanceUnits="false" id="M_trnagly_LSQBKTc_RSQBKT" name="tRNA(Gly)" fbc:chemicalFormula="R" />
      <species boundaryCondition="false" compartment="default" constant="false" hasOnlySubstanceUnits="false" id="M_glytrna_LSQBKTc_RSQBKT" name="Glycyl-tRNA(Gly)" fbc:chemicalFormula="C2H4NOR" />
      <species boundaryCondition="false" compartment="default" constant="false" hasOnlySubstanceUnits="false" id="M_xmp_LSQBKTc_RSQBKT" name="Xanthosine 5'-phosphate" fbc:chemicalFormula="C10H11N4O9P" />
      <species boundaryCondition="false" compartment="default" constant="false" hasOnlySubstanceUnits="false" id="M_RTA_LSQBKTc_RSQBKT" name="teichoic_acid_containing_ribitol_P" fbc:chemicalFormula="C144H283N2O193P27" />
      <species boundaryCondition="false" compartment="default" constant="false" hasOnlySubstanceUnits="false" id="M_RTAglc_LSQBKTc_RSQBKT" name="ribitol_teichoic_acid__n25__with_glucose_substitutions" fbc:chemicalFormula="C294H533N2O318P27" />
      <species boundaryCondition="false" compartment="default" constant="false" hasOnlySubstanceUnits="false" id="M_frdp_LSQBKTc_RSQBKT" name="Farnesyl diphosphate" fbc:chemicalFormula="C15H25O7P2" />
      <species boundaryCondition="false" compartment="default" constant="false" hasOnlySubstanceUnits="false" id="M_gthrd_LSQBKTc_RSQBKT" name="Reduced glutathione" fbc:chemicalFormula="C10H16N3O6S" />
      <species boundaryCondition="false" compartment="default" constant="false" hasOnlySubstanceUnits="false" id="M_gthox_LSQBKTc_RSQBKT" name="Oxidized glutathione" fbc:chemicalFormula="C20H30N6O12S2" />
      <species boundaryCondition="false" compartment="default" constant="false" hasOnlySubstanceUnits="false" id="M_gdptp_LSQBKTc_RSQBKT" name="Guanosine 3'-diphosphate 5'-triphosphate" fbc:chemicalFormula="C10H11N5O20P5" />
      <species boundaryCondition="false" compartment="default" constant="false" hasOnlySubstanceUnits="false" id="M_gua_LSQBKTc_RSQBKT" name="Guanine" fbc:chemicalFormula="C5H5N5O" />
      <species boundaryCondition="false" compartment="default" constant="false" hasOnlySubstanceUnits="false" id="M_3hbacp_LSQBKTc_RSQBKT" name="3R__3_Hydroxybutanoyl_acyl_carrier_protein" fbc:chemicalFormula="C4H6O2X" />
      <species boundaryCondition="false" compartment="default" constant="false" hasOnlySubstanceUnits="false" id="M_aaacp_LSQBKTc_RSQBKT" name="Acetoacetyl_acyl_carrier_protein" fbc:chemicalFormula="C4H4O2X" />
      <species boundaryCondition="false" compartment="default" constant="false" hasOnlySubstanceUnits="false" id="M_3hddacp_LSQBKTc_RSQBKT" name="R__3_Hydroxydodecanoyl_acyl_carrier_protein" fbc:chemicalFormula="C12H22O2X" />
      <species boundaryCondition="false" compartment="default" constant="false" hasOnlySubstanceUnits="false" id="M_3oxddacp_LSQBKTc_RSQBKT" name="3_Oxododecanoyl_acyl_carrier_protein" fbc:chemicalFormula="C12H20O2X" />
      <species boundaryCondition="false" compartment="default" constant="false" hasOnlySubstanceUnits="false" id="M_3hdeacp_LSQBKTc_RSQBKT" name="3R__3_Hydroxydecanoyl_acyl_carrier_protein" fbc:chemicalFormula="C10H18O2X" />
      <species boundaryCondition="false" compartment="default" constant="false" hasOnlySubstanceUnits="false" id="M_3oxdeacp_LSQBKTc_RSQBKT" name="3_Oxodecanoyl_acyl_carrier_protein" fbc:chemicalFormula="C10H16O2X" />
      <species boundaryCondition="false" compartment="default" constant="false" hasOnlySubstanceUnits="false" id="M_2theacp_LSQBKTc_RSQBKT" name="trans_Hex_2_enoyl_acp" fbc:chemicalFormula="C6H8OX" />
      <species boundaryCondition="false" compartment="default" constant="false" hasOnlySubstanceUnits="false" id="M_hexacp_LSQBKTc_RSQBKT" name="Hexanoyl_acyl_carrier_protein" fbc:chemicalFormula="C6H10OX" />
      <species boundaryCondition="false" compartment="default" constant="false" hasOnlySubstanceUnits="false" id="M_fru_LSQBKTc_RSQBKT" name="D-Fructose" fbc:chemicalFormula="C6H12O6" />
      <species boundaryCondition="false" compartment="default" constant="false" hasOnlySubstanceUnits="false" id="M_3hpaacp_LSQBKTc_RSQBKT" name="3R__3_Hydroxypalmitoyl_acyl_carrier_protein" fbc:chemicalFormula="C16H30O2X" />
      <species boundaryCondition="false" compartment="default" constant="false" hasOnlySubstanceUnits="false" id="M_3oxhdacp_LSQBKTc_RSQBKT" name="3_Oxohexadecanoyl_acp" fbc:chemicalFormula="C16H28O2X" />
      <species boundaryCondition="false" compartment="default" constant="false" hasOnlySubstanceUnits="false" id="M_3hhacp_LSQBKTc_RSQBKT" name="R__3_Hydroxyhexanoyl_acp" fbc:chemicalFormula="C6H10O2X" />
      <species boundaryCondition="false" compartment="default" constant="false" hasOnlySubstanceUnits="false" id="M_3oxhacp_LSQBKTc_RSQBKT" name="3_Oxohexanoyl_acyl_carrier_protein" fbc:chemicalFormula="C6H8O2X" />
      <species boundaryCondition="false" compartment="default" constant="false" hasOnlySubstanceUnits="false" id="M_his__L_LSQBKTc_RSQBKT" name="L-Histidine" fbc:chemicalFormula="C6H9N3O2" />
      <species boundaryCondition="false" compartment="default" constant="false" hasOnlySubstanceUnits="false" id="M_urcan_LSQBKTc_RSQBKT" name="Urocanate" fbc:chemicalFormula="C6H5N2O2" />
      <species boundaryCondition="false" compartment="default" constant="false" hasOnlySubstanceUnits="false" id="M_trnahis_LSQBKTc_RSQBKT" name="tRNA(His)" fbc:chemicalFormula="R" />
      <species boundaryCondition="false" compartment="default" constant="false" hasOnlySubstanceUnits="false" id="M_histrna_LSQBKTc_RSQBKT" name="L-Histidyl-tRNA(His)" fbc:chemicalFormula="C6H8N3OR" />
      <species boundaryCondition="false" compartment="default" constant="false" hasOnlySubstanceUnits="false" id="M_mev__R_LSQBKTc_RSQBKT" name="(R)-mevalonate" fbc:chemicalFormula="C6H11O4" />
      <species boundaryCondition="false" compartment="default" constant="false" hasOnlySubstanceUnits="false" id="M_hmgcoa_LSQBKTc_RSQBKT" name="Hydroxymethylglutaryl-CoA" fbc:chemicalFormula="C27H39N7O20P3S" />
      <species boundaryCondition="false" compartment="default" constant="false" hasOnlySubstanceUnits="false" id="M_4ampm_LSQBKTc_RSQBKT" name="4-Amino-2-methyl-5-phosphomethylpyrimidine" fbc:chemicalFormula="C6H8N3O4P" />
      <species boundaryCondition="false" compartment="default" constant="false" hasOnlySubstanceUnits="false" id="M_3hocacp_LSQBKTc_RSQBKT" name="R__3_Hydroxyoctanoyl_acyl_carrier_protein" fbc:chemicalFormula="C8H14O2X" />
      <species boundaryCondition="false" compartment="default" constant="false" hasOnlySubstanceUnits="false" id="M_2toceacp_LSQBKTc_RSQBKT" name="trans_Oct_2_enoyl_acp" fbc:chemicalFormula="C8H12OX" />
      <species boundaryCondition="false" compartment="default" constant="false" hasOnlySubstanceUnits="false" id="M_3oxocacp_LSQBKTc_RSQBKT" name="3_Oxooctanoyl_acyl_carrier_protein" fbc:chemicalFormula="C8H12O2X" />
      <species boundaryCondition="false" compartment="default" constant="false" hasOnlySubstanceUnits="false" id="M_3hocdacp_LSQBKTc_RSQBKT" name="3R__3_Hydroxyoctadecanoyl_acyl_carrier_protein" fbc:chemicalFormula="C18H34O2X" />
      <species boundaryCondition="false" compartment="default" constant="false" hasOnlySubstanceUnits="false" id="M_3oxocdacp_LSQBKTc_RSQBKT" name="3_Oxooctadecanoyl_acp" fbc:chemicalFormula="C18H32O2X" />
      <species boundaryCondition="false" compartment="default" constant="false" hasOnlySubstanceUnits="false" id="M_hom__L_LSQBKTc_RSQBKT" name="L-Homoserine" fbc:chemicalFormula="C4H9NO3" />
      <species boundaryCondition="false" compartment="default" constant="false" hasOnlySubstanceUnits="false" id="M_achms_LSQBKTc_RSQBKT" name="O-Acetyl-L-homoserine" fbc:chemicalFormula="C6H11NO4" />
      <species boundaryCondition="false" compartment="default" constant="false" hasOnlySubstanceUnits="false" id="M_phom_LSQBKTc_RSQBKT" name="O-Phospho-L-homoserine" fbc:chemicalFormula="C4H8NO6P" />
      <species boundaryCondition="false" compartment="default" constant="false" hasOnlySubstanceUnits="false" id="M_3htdacp_LSQBKTc_RSQBKT" name="3R__3_Hydroxytetradecanoyl_acyl_carrier_protein" fbc:chemicalFormula="C14H26O2X" />
      <species boundaryCondition="false" compartment="default" constant="false" hasOnlySubstanceUnits="false" id="M_3oxtdacp_LSQBKTc_RSQBKT" name="3_Oxotetradecanoyl_acyl_carrier_protein" fbc:chemicalFormula="C14H24O2X" />
      <species boundaryCondition="false" compartment="default" constant="false" hasOnlySubstanceUnits="false" id="M_hxan_LSQBKTc_RSQBKT" name="Hypoxanthine" fbc:chemicalFormula="C5H4N4O" />
      <species boundaryCondition="false" compartment="default" constant="false" hasOnlySubstanceUnits="false" id="M_2cpr5p_LSQBKTc_RSQBKT" name="1-(2-Carboxyphenylamino)-1-deoxy-D-ribulose 5-phosphate" fbc:chemicalFormula="C12H13NO9P" />
      <species boundaryCondition="false" compartment="default" constant="false" hasOnlySubstanceUnits="false" id="M_3ig3p_LSQBKTc_RSQBKT" name="C'-(3-Indolyl)-glycerol 3-phosphate" fbc:chemicalFormula="C11H12NO6P" />
      <species boundaryCondition="false" compartment="default" constant="false" hasOnlySubstanceUnits="false" id="M_ile__L_LSQBKTc_RSQBKT" name="L-Isoleucine" fbc:chemicalFormula="C6H13NO2" />
      <species boundaryCondition="false" compartment="default" constant="false" hasOnlySubstanceUnits="false" id="M_trnaile_LSQBKTc_RSQBKT" name="tRNA(Ile)" fbc:chemicalFormula="R" />
      <species boundaryCondition="false" compartment="default" constant="false" hasOnlySubstanceUnits="false" id="M_iletrna_LSQBKTc_RSQBKT" name="L-Isoleucyl-tRNA(Ile)" fbc:chemicalFormula="C6H12NOR" />
      <species boundaryCondition="false" compartment="default" constant="false" hasOnlySubstanceUnits="false" id="M_3c2hmp_LSQBKTc_RSQBKT" name="3-Carboxy-2-hydroxy-4-methylpentanoate" fbc:chemicalFormula="C7H10O5" />
      <species boundaryCondition="false" compartment="default" constant="false" hasOnlySubstanceUnits="false" id="M_3c4mop_LSQBKTc_RSQBKT" name="3-Carboxy-4-methyl-2-oxopentanoate" fbc:chemicalFormula="C7H8O5" />
      <species boundaryCondition="false" compartment="default" constant="false" hasOnlySubstanceUnits="false" id="M_2ippm_LSQBKTc_RSQBKT" name="2-Isopropylmaleate" fbc:chemicalFormula="C7H8O4" />
      <species boundaryCondition="false" compartment="default" constant="false" hasOnlySubstanceUnits="false" id="M_3c3hmp_LSQBKTc_RSQBKT" name="3-Carboxy-3-hydroxy-4-methylpentanoate" fbc:chemicalFormula="C7H10O5" />
      <species boundaryCondition="false" compartment="default" constant="false" hasOnlySubstanceUnits="false" id="M_k_LSQBKTe_RSQBKT" name="potassium" fbc:chemicalFormula="K" />
      <species boundaryCondition="false" compartment="default" constant="false" hasOnlySubstanceUnits="false" id="M_k_LSQBKTc_RSQBKT" name="potassium" fbc:chemicalFormula="K" />
      <species boundaryCondition="false" compartment="default" constant="false" hasOnlySubstanceUnits="false" id="M_lcts_LSQBKTc_RSQBKT" name="Lactose" fbc:chemicalFormula="C12H22O11" />
      <species boundaryCondition="false" compartment="default" constant="false" hasOnlySubstanceUnits="false" id="M_lac__L_LSQBKTc_RSQBKT" name="L-Lactate" fbc:chemicalFormula="C3H5O3" />
      <species boundaryCondition="false" compartment="default" constant="false" hasOnlySubstanceUnits="false" id="M_leu__L_LSQBKTc_RSQBKT" name="L-Leucine" fbc:chemicalFormula="C6H13NO2" />
      <species boundaryCondition="false" compartment="default" constant="false" hasOnlySubstanceUnits="false" id="M_trnaleu_LSQBKTc_RSQBKT" name="tRNA(Leu)" fbc:chemicalFormula="R" />
      <species boundaryCondition="false" compartment="default" constant="false" hasOnlySubstanceUnits="false" id="M_leutrna_LSQBKTc_RSQBKT" name="L-Leucyl-tRNA(Leu)" fbc:chemicalFormula="C6H12NOR" />
      <species boundaryCondition="false" compartment="default" constant="false" hasOnlySubstanceUnits="false" id="M_mthgxl_LSQBKTc_RSQBKT" name="Methylglyoxal" fbc:chemicalFormula="C3H4O2" />
      <species boundaryCondition="false" compartment="default" constant="false" hasOnlySubstanceUnits="false" id="M_lgt__S_LSQBKTc_RSQBKT" name="(R)-S-Lactoylglutathione" fbc:chemicalFormula="C13H20N3O8S" />
      <species boundaryCondition="false" compartment="default" constant="false" hasOnlySubstanceUnits="false" id="M_lystrna_LSQBKTc_RSQBKT" name="L-Lysine-tRNA (Lys)" fbc:chemicalFormula="C6H14N2OR" />
      <species boundaryCondition="false" compartment="default" constant="false" hasOnlySubstanceUnits="false" id="M_lyspg_LLA_LSQBKTc_RSQBKT" name="1_lysyl_phosphatidyl_glycerol__lactis_specific_" fbc:chemicalFormula="C4620H8898N200O1100P100" />
      <species boundaryCondition="false" compartment="default" constant="false" hasOnlySubstanceUnits="false" id="M_trnalys_LSQBKTc_RSQBKT" name="tRNA(Lys)" fbc:chemicalFormula="R" />
      <species boundaryCondition="false" compartment="default" constant="false" hasOnlySubstanceUnits="false" id="M_malacp_LSQBKTc_RSQBKT" name="Malonyl_acyl_carrier_protein" fbc:chemicalFormula="C14H22N2O10PRS" />
      <species boundaryCondition="false" compartment="default" constant="false" hasOnlySubstanceUnits="false" id="M_mal__L_LSQBKTe_RSQBKT" name="L-Malate" fbc:chemicalFormula="C4H4O5" />
      <species boundaryCondition="false" compartment="default" constant="false" hasOnlySubstanceUnits="false" id="M_mal__L_LSQBKTc_RSQBKT" name="L-Malate" fbc:chemicalFormula="C4H4O5" />
      <species boundaryCondition="false" compartment="default" constant="false" hasOnlySubstanceUnits="false" id="M_malthx_LSQBKTe_RSQBKT" name="Maltohexaose" fbc:chemicalFormula="C36H62O31" />
      <species boundaryCondition="false" compartment="default" constant="false" hasOnlySubstanceUnits="false" id="M_maltpt_LSQBKTe_RSQBKT" name="Maltopentaose" fbc:chemicalFormula="C30H52O26" />
      <species boundaryCondition="false" compartment="default" constant="false" hasOnlySubstanceUnits="false" id="M_malttr_LSQBKTe_RSQBKT" name="Maltotriose" fbc:chemicalFormula="C18H32O16" />
      <species boundaryCondition="false" compartment="default" constant="false" hasOnlySubstanceUnits="false" id="M_maltttr_LSQBKTe_RSQBKT" name="Maltotetraose" fbc:chemicalFormula="C24H42O21" />
      <species boundaryCondition="false" compartment="default" constant="false" hasOnlySubstanceUnits="false" id="M_malt_LSQBKTe_RSQBKT" name="Maltose" fbc:chemicalFormula="C12H22O11" />
      <species boundaryCondition="false" compartment="default" constant="false" hasOnlySubstanceUnits="false" id="M_man6p_LSQBKTc_RSQBKT" name="D-Mannose 6-phosphate" fbc:chemicalFormula="C6H11O9P" />
      <species boundaryCondition="false" compartment="default" constant="false" hasOnlySubstanceUnits="false" id="M_man_LSQBKTe_RSQBKT" name="D-Mannose" fbc:chemicalFormula="C6H12O6" />
      <species boundaryCondition="false" compartment="default" constant="false" hasOnlySubstanceUnits="false" id="M_octacp_LSQBKTc_RSQBKT" name="Octanoyl_acyl_carrier_protein" fbc:chemicalFormula="C8H14OX" />
      <species boundaryCondition="false" compartment="default" constant="false" hasOnlySubstanceUnits="false" id="M_met__D_LSQBKTe_RSQBKT" name="D-Methionine" fbc:chemicalFormula="C5H10NO2S" />
      <species boundaryCondition="false" compartment="default" constant="false" hasOnlySubstanceUnits="false" id="M_met__D_LSQBKTc_RSQBKT" name="D-Methionine" fbc:chemicalFormula="C5H10NO2S" />
      <species boundaryCondition="false" compartment="default" constant="false" hasOnlySubstanceUnits="false" id="M_5mthf_LSQBKTc_RSQBKT" name="5-Methyltetrahydrofolate" fbc:chemicalFormula="C20H24N7O6" />
      <species boundaryCondition="false" compartment="default" constant="false" hasOnlySubstanceUnits="false" id="M_metsox__S__L_LSQBKTe_RSQBKT" name="L-Methionine Sulfoxide" fbc:chemicalFormula="C5H11NO3S" />
      <species boundaryCondition="false" compartment="default" constant="false" hasOnlySubstanceUnits="false" id="M_metsox__S__L_LSQBKTc_RSQBKT" name="L-Methionine Sulfoxide" fbc:chemicalFormula="C5H11NO3S" />
      <species boundaryCondition="false" compartment="default" constant="false" hasOnlySubstanceUnits="false" id="M_metsox__R__L_LSQBKTe_RSQBKT" name="L-methionine-R-sulfoxide" fbc:chemicalFormula="C5H11NO3S" />
      <species boundaryCondition="false" compartment="default" constant="false" hasOnlySubstanceUnits="false" id="M_metsox__R__L_LSQBKTc_RSQBKT" name="L-methionine-R-sulfoxide" fbc:chemicalFormula="C5H11NO3S" />
      <species boundaryCondition="false" compartment="default" constant="false" hasOnlySubstanceUnits="false" id="M_trnamet_LSQBKTc_RSQBKT" name="tRNA(Met)" fbc:chemicalFormula="R" />
      <species boundaryCondition="false" compartment="default" constant="false" hasOnlySubstanceUnits="false" id="M_mettrna_LSQBKTc_RSQBKT" name="L-Methionyl-tRNA (Met)" fbc:chemicalFormula="C5H10NOSR" />
      <species boundaryCondition="false" compartment="default" constant="false" hasOnlySubstanceUnits="false" id="M_5pmev_LSQBKTc_RSQBKT" name="(R)-5-phosphonatomevalonate(3-)" fbc:chemicalFormula="C6H10O7P" />
      <species boundaryCondition="false" compartment="default" constant="false" hasOnlySubstanceUnits="false" id="M_mi1p__D_LSQBKTc_RSQBKT" name="1D-myo-Inositol 1-phosphate" fbc:chemicalFormula="C6H11O9P" />
      <species boundaryCondition="false" compartment="default" constant="false" hasOnlySubstanceUnits="false" id="M_inost_LSQBKTc_RSQBKT" name="myo-Inositol" fbc:chemicalFormula="C6H12O6" />
      <species boundaryCondition="false" compartment="default" constant="false" hasOnlySubstanceUnits="false" id="M_mnl_LSQBKTe_RSQBKT" name="D-Mannitol" fbc:chemicalFormula="C6H14O6" />
      <species boundaryCondition="false" compartment="default" constant="false" hasOnlySubstanceUnits="false" id="M_mnl1p_LSQBKTc_RSQBKT" name="D-Mannitol 1-phosphate" fbc:chemicalFormula="C6H13O9P" />
      <species boundaryCondition="false" compartment="default" constant="false" hasOnlySubstanceUnits="false" id="M_mn2_LSQBKTe_RSQBKT" name="Mn2+" fbc:chemicalFormula="Mn" />
      <species boundaryCondition="false" compartment="default" constant="false" hasOnlySubstanceUnits="false" id="M_mn2_LSQBKTc_RSQBKT" name="Mn2+" fbc:chemicalFormula="Mn" />
      <species boundaryCondition="false" compartment="default" constant="false" hasOnlySubstanceUnits="false" id="M_MCOOH_LSQBKTc_RSQBKT" name="MPT_synthase_small_subunit_MoaD" fbc:chemicalFormula="MCO2" />
      <species boundaryCondition="false" compartment="default" constant="false" hasOnlySubstanceUnits="false" id="M_MCOSH_LSQBKTc_RSQBKT" name="MPT_synthase_sulfurylated_small_subunit__MoaD_SH_" fbc:chemicalFormula="MCHOS" />
      <species boundaryCondition="false" compartment="default" constant="false" hasOnlySubstanceUnits="false" id="M_5mta_LSQBKTc_RSQBKT" name="5-Methylthioadenosine" fbc:chemicalFormula="C11H15N5O3S" />
      <species boundaryCondition="false" compartment="default" constant="false" hasOnlySubstanceUnits="false" id="M_5mtr_LSQBKTc_RSQBKT" name="5-Methylthio-D-ribose" fbc:chemicalFormula="C6H12O4S" />
      <species boundaryCondition="false" compartment="default" constant="false" hasOnlySubstanceUnits="false" id="M_5mthglu_LSQBKTc_RSQBKT" name="5_Methyltetrahydropteroyltri_L_glutamate" fbc:chemicalFormula="C25H34N8O12" />
      <species boundaryCondition="false" compartment="default" constant="false" hasOnlySubstanceUnits="false" id="M_thglu_LSQBKTc_RSQBKT" name="Tetrahydropteroyltri_L_glutamate" fbc:chemicalFormula="C24H32N8O12" />
      <species boundaryCondition="false" compartment="default" constant="false" hasOnlySubstanceUnits="false" id="M_nac_LSQBKTc_RSQBKT" name="Nicotinate" fbc:chemicalFormula="C6H4NO2" />
      <species boundaryCondition="false" compartment="default" constant="false" hasOnlySubstanceUnits="false" id="M_dnad_LSQBKTc_RSQBKT" name="Deamino-NAD+" fbc:chemicalFormula="C21H24N6O15P2" />
      <species boundaryCondition="false" compartment="default" constant="false" hasOnlySubstanceUnits="false" id="M_nicrnt_LSQBKTc_RSQBKT" name="Nicotinate D-ribonucleotide" fbc:chemicalFormula="C11H12NO9P" />
      <species boundaryCondition="false" compartment="default" constant="false" hasOnlySubstanceUnits="false" id="M_dgdp_LSQBKTc_RSQBKT" name="dGDP" fbc:chemicalFormula="C10H12N5O10P2" />
      <species boundaryCondition="false" compartment="default" constant="false" hasOnlySubstanceUnits="false" id="M_dudp_LSQBKTc_RSQBKT" name="dUDP" fbc:chemicalFormula="C9H11N2O11P2" />
      <species boundaryCondition="false" compartment="default" constant="false" hasOnlySubstanceUnits="false" id="M_nh4_LSQBKTe_RSQBKT" name="Ammonium" fbc:chemicalFormula="H4N" />
      <species boundaryCondition="false" compartment="default" constant="false" hasOnlySubstanceUnits="false" id="M_ncam_LSQBKTc_RSQBKT" name="Nicotinamide" fbc:chemicalFormula="C6H6N2O" />
      <species boundaryCondition="false" compartment="default" constant="false" hasOnlySubstanceUnits="false" id="M_nmn_LSQBKTc_RSQBKT" name="NMN" fbc:chemicalFormula="C11H14N2O8P" />
      <species boundaryCondition="false" compartment="default" constant="false" hasOnlySubstanceUnits="false" id="M_n2ppn_LSQBKTc_RSQBKT" name="2_Nitropropane" fbc:chemicalFormula="C3H7NO2" />
      <species boundaryCondition="false" compartment="default" constant="false" hasOnlySubstanceUnits="false" id="M_acetone_LSQBKTc_RSQBKT" name="acetone" fbc:chemicalFormula="C3H6O" />
      <species boundaryCondition="false" compartment="default" constant="false" hasOnlySubstanceUnits="false" id="M_no2_LSQBKTc_RSQBKT" name="Nitrite" fbc:chemicalFormula="NO2" />
      <species boundaryCondition="false" compartment="default" constant="false" hasOnlySubstanceUnits="false" id="M_xtsn_LSQBKTc_RSQBKT" name="Xanthosine" fbc:chemicalFormula="C10H12N4O6" />
      <species boundaryCondition="false" compartment="default" constant="false" hasOnlySubstanceUnits="false" id="M_thymd_LSQBKTc_RSQBKT" name="Thymidine" fbc:chemicalFormula="C10H14N2O5" />
      <species boundaryCondition="false" compartment="default" constant="false" hasOnlySubstanceUnits="false" id="M_damp_LSQBKTc_RSQBKT" name="dAMP" fbc:chemicalFormula="C10H12N5O6P" />
      <species boundaryCondition="false" compartment="default" constant="false" hasOnlySubstanceUnits="false" id="M_dgmp_LSQBKTc_RSQBKT" name="dGMP" fbc:chemicalFormula="C10H12N5O7P" />
      <species boundaryCondition="false" compartment="default" constant="false" hasOnlySubstanceUnits="false" id="M_dgsn_LSQBKTc_RSQBKT" name="Deoxyguanosine" fbc:chemicalFormula="C10H13N5O4" />
      <species boundaryCondition="false" compartment="default" constant="false" hasOnlySubstanceUnits="false" id="M_gsn_LSQBKTc_RSQBKT" name="Guanosine" fbc:chemicalFormula="C10H13N5O5" />
      <species boundaryCondition="false" compartment="default" constant="false" hasOnlySubstanceUnits="false" id="M_orn_LSQBKTc_RSQBKT" name="Ornithine" fbc:chemicalFormula="C5H13N2O2" />
      <species boundaryCondition="false" compartment="default" constant="false" hasOnlySubstanceUnits="false" id="M_orot5p_LSQBKTc_RSQBKT" name="Orotidine 5'-phosphate" fbc:chemicalFormula="C10H10N2O11P" />
      <species boundaryCondition="false" compartment="default" constant="false" hasOnlySubstanceUnits="false" id="M_oxa_LSQBKTc_RSQBKT" name="oxalate(2-)" fbc:chemicalFormula="C2O4" />
      <species boundaryCondition="false" compartment="default" constant="false" hasOnlySubstanceUnits="false" id="M_pro__L_LSQBKTc_RSQBKT" name="L-Proline" fbc:chemicalFormula="C5H9NO2" />
      <species boundaryCondition="false" compartment="default" constant="false" hasOnlySubstanceUnits="false" id="M_uAgla_LSQBKTc_RSQBKT" name="UDP_N_acetylmuramoyl_L_alanyl_D_glutamyl_L_lysyl_D_alanyl_D_alanine" fbc:chemicalFormula="C40H62N9O26P2" />
      <species boundaryCondition="false" compartment="default" constant="false" hasOnlySubstanceUnits="false" id="M_uaAgla_LSQBKTc_RSQBKT" name="Undecaprenyl-diphospho-N-acetylmuramoyl-L-alanyl-D-glutamyl-L-lysyl-D-alanyl-D-alanine" fbc:chemicalFormula="C86H140N7O21P2" />
      <species boundaryCondition="false" compartment="default" constant="false" hasOnlySubstanceUnits="false" id="M_mpept_LSQBKTc_RSQBKT" name="average_milk_derived_peptide" fbc:chemicalFormula="X" />
      <species boundaryCondition="false" compartment="default" constant="false" hasOnlySubstanceUnits="false" id="M_phe__L_LSQBKTc_RSQBKT" name="L-Phenylalanine" fbc:chemicalFormula="C9H11NO2" />
      <species boundaryCondition="false" compartment="default" constant="false" hasOnlySubstanceUnits="false" id="M_thr__L_LSQBKTc_RSQBKT" name="L-Threonine" fbc:chemicalFormula="C4H9NO3" />
      <species boundaryCondition="false" compartment="default" constant="false" hasOnlySubstanceUnits="false" id="M_trp__L_LSQBKTc_RSQBKT" name="L-Tryptophan" fbc:chemicalFormula="C11H12N2O2" />
      <species boundaryCondition="false" compartment="default" constant="false" hasOnlySubstanceUnits="false" id="M_tyr__L_LSQBKTc_RSQBKT" name="L-Tyrosine" fbc:chemicalFormula="C9H11NO3" />
      <species boundaryCondition="false" compartment="default" constant="false" hasOnlySubstanceUnits="false" id="M_val__L_LSQBKTc_RSQBKT" name="L-Valine" fbc:chemicalFormula="C5H11NO2" />
      <species boundaryCondition="false" compartment="default" constant="false" hasOnlySubstanceUnits="false" id="M_3php_LSQBKTc_RSQBKT" name="3-Phosphohydroxypyruvate" fbc:chemicalFormula="C3H2O7P" />
      <species boundaryCondition="false" compartment="default" constant="false" hasOnlySubstanceUnits="false" id="M_uaaAgla_LSQBKTc_RSQBKT" name="Undecaprenyl-diphospho-N-acetylmuramoyl-(N-acetylglucosamine)-L-alanyl-D-glutamyl-L-lysyl-D-alanyl-D-alanine" fbc:chemicalFormula="C94H153N8O26P2" />
      <species boundaryCondition="false" compartment="default" constant="false" hasOnlySubstanceUnits="false" id="M_PG_LSQBKTc_RSQBKT" name="peptidoglycan" fbc:chemicalFormula="C39H64N8O19" />
      <species boundaryCondition="false" compartment="default" constant="false" hasOnlySubstanceUnits="false" id="M_udcpdp_LSQBKTc_RSQBKT" name="Undecaprenyl diphosphate" fbc:chemicalFormula="C55H89O7P2" />
      <species boundaryCondition="false" compartment="default" constant="false" hasOnlySubstanceUnits="false" id="M_g1p__B_LSQBKTc_RSQBKT" name="beta D-Glucose 1-phosphate" fbc:chemicalFormula="C6H11O9P" />
      <species boundaryCondition="false" compartment="default" constant="false" hasOnlySubstanceUnits="false" id="M_pgp_LLA_LSQBKTc_RSQBKT" name="Phosphatidylglycerophosphate__lactis_specific_" fbc:chemicalFormula="C4020H7498O1300P200" />
      <species boundaryCondition="false" compartment="default" constant="false" hasOnlySubstanceUnits="false" id="M_phpyr_LSQBKTc_RSQBKT" name="Phenylpyruvate" fbc:chemicalFormula="C9H7O3" />
      <species boundaryCondition="false" compartment="default" constant="false" hasOnlySubstanceUnits="false" id="M_trnaphe_LSQBKTc_RSQBKT" name="tRNA(Phe)" fbc:chemicalFormula="R" />
      <species boundaryCondition="false" compartment="default" constant="false" hasOnlySubstanceUnits="false" id="M_phetrna_LSQBKTc_RSQBKT" name="L-Phenylalanyl-tRNA(Phe)" fbc:chemicalFormula="C9H10NOR" />
      <species boundaryCondition="false" compartment="default" constant="false" hasOnlySubstanceUnits="false" id="M_man1p_LSQBKTc_RSQBKT" name="D-Mannose 1-phosphate" fbc:chemicalFormula="C6H11O9P" />
      <species boundaryCondition="false" compartment="default" constant="false" hasOnlySubstanceUnits="false" id="M_2mahmp_LSQBKTc_RSQBKT" name="2-Methyl-4-amino-5-hydroxymethylpyrimidine diphosphate" fbc:chemicalFormula="C6H8N3O7P2" />
      <species boundaryCondition="false" compartment="default" constant="false" hasOnlySubstanceUnits="false" id="M_pnto__R_LSQBKTc_RSQBKT" name="(R)-Pantothenate" fbc:chemicalFormula="C9H16NO5" />
      <species boundaryCondition="false" compartment="default" constant="false" hasOnlySubstanceUnits="false" id="M_4ppan_LSQBKTc_RSQBKT" name="D-4'-Phosphopantothenate" fbc:chemicalFormula="C9H15NO8P" />
      <species boundaryCondition="false" compartment="default" constant="false" hasOnlySubstanceUnits="false" id="M_4ppcys_LSQBKTc_RSQBKT" name="N-((R)-4-Phosphopantothenoyl)-L-cysteine" fbc:chemicalFormula="C12H20N2O9PS" />
      <species boundaryCondition="false" compartment="default" constant="false" hasOnlySubstanceUnits="false" id="M_pan4p_LSQBKTc_RSQBKT" name="Pantetheine 4'-phosphate" fbc:chemicalFormula="C11H21N2O7PS" />
      <species boundaryCondition="false" compartment="default" constant="false" hasOnlySubstanceUnits="false" id="M_r1p_LSQBKTc_RSQBKT" name="alpha-D-Ribose 1-phosphate" fbc:chemicalFormula="C5H9O8P" />
      <species boundaryCondition="false" compartment="default" constant="false" hasOnlySubstanceUnits="false" id="M_34hpp_LSQBKTc_RSQBKT" name="3-(4-Hydroxyphenyl)pyruvate" fbc:chemicalFormula="C9H7O4" />
      <species boundaryCondition="false" compartment="default" constant="false" hasOnlySubstanceUnits="false" id="M_fpram_LSQBKTc_RSQBKT" name="2-(Formamido)-N1-(5-phospho-D-ribosyl)acetamidine" fbc:chemicalFormula="C8H15N3O8P" />
      <species boundaryCondition="false" compartment="default" constant="false" hasOnlySubstanceUnits="false" id="M_prolb_LSQBKTe_RSQBKT" name="proline_betaine" fbc:chemicalFormula="C7H13NO2" />
      <species boundaryCondition="false" compartment="default" constant="false" hasOnlySubstanceUnits="false" id="M_prolb_LSQBKTc_RSQBKT" name="proline_betaine" fbc:chemicalFormula="C7H13NO2" />
      <species boundaryCondition="false" compartment="default" constant="false" hasOnlySubstanceUnits="false" id="M_trnapro_LSQBKTc_RSQBKT" name="tRNA(Pro)" fbc:chemicalFormula="R" />
      <species boundaryCondition="false" compartment="default" constant="false" hasOnlySubstanceUnits="false" id="M_protrna_LSQBKTc_RSQBKT" name="L-Prolyl-tRNA(Pro)" fbc:chemicalFormula="C5H8NOR" />
      <species boundaryCondition="false" compartment="default" constant="false" hasOnlySubstanceUnits="false" id="M_sertrna_LSQBKTc_RSQBKT" name="L-Seryl-tRNA(Ser)" fbc:chemicalFormula="C3H6NO2R" />
      <species boundaryCondition="false" compartment="default" constant="false" hasOnlySubstanceUnits="false" id="M_thrtrna_LSQBKTc_RSQBKT" name="L-Threonyl-tRNA(Thr)" fbc:chemicalFormula="C4H8NO2R" />
      <species boundaryCondition="false" compartment="default" constant="false" hasOnlySubstanceUnits="false" id="M_trptrna_LSQBKTc_RSQBKT" name="L-Tryptophanyl-tRNA(Trp)" fbc:chemicalFormula="C11H11N2OR" />
      <species boundaryCondition="false" compartment="default" constant="false" hasOnlySubstanceUnits="false" id="M_tyrtrna_LSQBKTc_RSQBKT" name="L-Tyrosyl-tRNA(Tyr)" fbc:chemicalFormula="C9H10NO2R" />
      <species boundaryCondition="false" compartment="default" constant="false" hasOnlySubstanceUnits="false" id="M_valtrna_LSQBKTc_RSQBKT" name="L-Valyl-tRNA(Val)" fbc:chemicalFormula="C5H10NOR" />
      <species boundaryCondition="false" compartment="default" constant="false" hasOnlySubstanceUnits="false" id="M_PROT_STR_LSQBKTc_RSQBKT" name="protein_for_S_thermophilus_CNRZ1066" fbc:chemicalFormula="X" />
      <species boundaryCondition="false" compartment="default" constant="false" hasOnlySubstanceUnits="false" id="M_trnaser_LSQBKTc_RSQBKT" name="tRNA(Ser)" fbc:chemicalFormula="R" />
      <species boundaryCondition="false" compartment="default" constant="false" hasOnlySubstanceUnits="false" id="M_trnathr_LSQBKTc_RSQBKT" name="tRNA(Thr)" fbc:chemicalFormula="R" />
      <species boundaryCondition="false" compartment="default" constant="false" hasOnlySubstanceUnits="false" id="M_trnatrp_LSQBKTc_RSQBKT" name="tRNA(Trp)" fbc:chemicalFormula="R" />
      <species boundaryCondition="false" compartment="default" constant="false" hasOnlySubstanceUnits="false" id="M_trnatyr_LSQBKTc_RSQBKT" name="tRNA(Tyr)" fbc:chemicalFormula="R" />
      <species boundaryCondition="false" compartment="default" constant="false" hasOnlySubstanceUnits="false" id="M_trnaval_LSQBKTc_RSQBKT" name="tRNA(Val)" fbc:chemicalFormula="R" />
      <species boundaryCondition="false" compartment="default" constant="false" hasOnlySubstanceUnits="false" id="M_skm5p_LSQBKTc_RSQBKT" name="Shikimate 5-phosphate" fbc:chemicalFormula="C7H8O8P" />
      <species boundaryCondition="false" compartment="default" constant="false" hasOnlySubstanceUnits="false" id="M_pser__L_LSQBKTc_RSQBKT" name="O-Phospho-L-serine" fbc:chemicalFormula="C3H6NO6P" />
      <species boundaryCondition="false" compartment="default" constant="false" hasOnlySubstanceUnits="false" id="M_psd5p_LSQBKTc_RSQBKT" name="Pseudouridine 5'-phosphate" fbc:chemicalFormula="C9H11N2O9P" />
      <species boundaryCondition="false" compartment="default" constant="false" hasOnlySubstanceUnits="false" id="M_6pthp_LSQBKTc_RSQBKT" name="6-pyruvoyl-5,6,7,8-tetrahydropterin" fbc:chemicalFormula="C9H11N5O3" />
      <species boundaryCondition="false" compartment="default" constant="false" hasOnlySubstanceUnits="false" id="M_ptrc_LSQBKTe_RSQBKT" name="Putrescine" fbc:chemicalFormula="C4H14N2" />
      <species boundaryCondition="false" compartment="default" constant="false" hasOnlySubstanceUnits="false" id="M_xan_LSQBKTc_RSQBKT" name="Xanthine" fbc:chemicalFormula="C5H4N4O2" />
      <species boundaryCondition="false" compartment="default" constant="false" hasOnlySubstanceUnits="false" id="M_nebari_LSQBKTc_RSQBKT" name="Nebularine" fbc:chemicalFormula="C10H12N4O4" />
      <species boundaryCondition="false" compartment="default" constant="false" hasOnlySubstanceUnits="false" id="M_purine_1_LSQBKTc_RSQBKT" name="Purine" fbc:chemicalFormula="C5H5N4" />
      <species boundaryCondition="false" compartment="default" constant="false" hasOnlySubstanceUnits="false" id="M_pydam_LSQBKTc_RSQBKT" name="Pyridoxamine" fbc:chemicalFormula="C8H13N2O2" />
      <species boundaryCondition="false" compartment="default" constant="false" hasOnlySubstanceUnits="false" id="M_pyam5p_LSQBKTc_RSQBKT" name="Pyridoxamine 5'-phosphate" fbc:chemicalFormula="C8H12N2O5P" />
      <species boundaryCondition="false" compartment="default" constant="false" hasOnlySubstanceUnits="false" id="M_pydx_LSQBKTc_RSQBKT" name="Pyridoxal" fbc:chemicalFormula="C8H9NO3" />
      <species boundaryCondition="false" compartment="default" constant="false" hasOnlySubstanceUnits="false" id="M_pydx5p_LSQBKTc_RSQBKT" name="Pyridoxal 5'-phosphate" fbc:chemicalFormula="C8H8NO6P" />
      <species boundaryCondition="false" compartment="default" constant="false" hasOnlySubstanceUnits="false" id="M_PreZ_LSQBKTc_RSQBKT" name="Precursor_Z_in_molybdenum_cofactor_biosynthesis" fbc:chemicalFormula="C10H11N5O7P" />
      <species boundaryCondition="false" compartment="default" constant="false" hasOnlySubstanceUnits="false" id="M_rib__D_LSQBKTc_RSQBKT" name="D-Ribose" fbc:chemicalFormula="C5H10O5" />
      <species boundaryCondition="false" compartment="default" constant="false" hasOnlySubstanceUnits="false" id="M_RNA_LLA_LSQBKTc_RSQBKT" name="RNA_biosynthesis__lactis_" fbc:chemicalFormula="C958H1078N394O696P100" />
      <species boundaryCondition="false" compartment="default" constant="false" hasOnlySubstanceUnits="false" id="M_ru5p__D_LSQBKTc_RSQBKT" name="D-Ribulose 5-phosphate" fbc:chemicalFormula="C5H9O8P" />
      <species boundaryCondition="false" compartment="default" constant="false" hasOnlySubstanceUnits="false" id="M_xu5p__D_LSQBKTc_RSQBKT" name="D-Xylulose 5-phosphate" fbc:chemicalFormula="C5H9O8P" />
      <species boundaryCondition="false" compartment="default" constant="false" hasOnlySubstanceUnits="false" id="M_sbt__D_LSQBKTe_RSQBKT" name="D-Sorbitol" fbc:chemicalFormula="C6H14O6" />
      <species boundaryCondition="false" compartment="default" constant="false" hasOnlySubstanceUnits="false" id="M_sbt6p_LSQBKTc_RSQBKT" name="D-Sorbitol 6-phosphate" fbc:chemicalFormula="C6H13O9P" />
      <species boundaryCondition="false" compartment="default" constant="false" hasOnlySubstanceUnits="false" id="M_sl26da_LSQBKTc_RSQBKT" name="N-Succinyl-LL-2,6-diaminoheptanedioate" fbc:chemicalFormula="C11H16N2O7" />
      <species boundaryCondition="false" compartment="default" constant="false" hasOnlySubstanceUnits="false" id="M_sl2a6o_LSQBKTc_RSQBKT" name="N-Succinyl-2-L-amino-6-oxoheptanedioate" fbc:chemicalFormula="C11H12NO8" />
      <species boundaryCondition="false" compartment="default" constant="false" hasOnlySubstanceUnits="false" id="M_ser__D_LSQBKTc_RSQBKT" name="D-Serine" fbc:chemicalFormula="C3H7NO3" />
      <species boundaryCondition="false" compartment="default" constant="false" hasOnlySubstanceUnits="false" id="M_skm_LSQBKTc_RSQBKT" name="Shikimate" fbc:chemicalFormula="C7H9O5" />
      <species boundaryCondition="false" compartment="default" constant="false" hasOnlySubstanceUnits="false" id="M_slcys_LSQBKTc_RSQBKT" name="S_Sulfo_L_cysteine" fbc:chemicalFormula="C3H6NO5S2" />
      <species boundaryCondition="false" compartment="default" constant="false" hasOnlySubstanceUnits="false" id="M_spmd_LSQBKTe_RSQBKT" name="Spermidine" fbc:chemicalFormula="C7H22N3" />
      <species boundaryCondition="false" compartment="default" constant="false" hasOnlySubstanceUnits="false" id="M_spmd_LSQBKTc_RSQBKT" name="Spermidine" fbc:chemicalFormula="C7H22N3" />
      <species boundaryCondition="false" compartment="default" constant="false" hasOnlySubstanceUnits="false" id="M_o2s_LSQBKTc_RSQBKT" name="Superoxide anion" fbc:chemicalFormula="O2" />
      <species boundaryCondition="false" compartment="default" constant="false" hasOnlySubstanceUnits="false" id="M_sucsal_LSQBKTc_RSQBKT" name="Succinic semialdehyde" fbc:chemicalFormula="C4H5O3" />
      <species boundaryCondition="false" compartment="default" constant="false" hasOnlySubstanceUnits="false" id="M_suc6p_LSQBKTc_RSQBKT" name="Sucrose 6-phosphate" fbc:chemicalFormula="C12H21O14P" />
      <species boundaryCondition="false" compartment="default" constant="false" hasOnlySubstanceUnits="false" id="M_sucr_LSQBKTc_RSQBKT" name="Sucrose" fbc:chemicalFormula="C12H22O11" />
      <species boundaryCondition="false" compartment="default" constant="false" hasOnlySubstanceUnits="false" id="M_sucr_LSQBKTe_RSQBKT" name="Sucrose" fbc:chemicalFormula="C12H22O11" />
      <species boundaryCondition="false" compartment="default" constant="false" hasOnlySubstanceUnits="false" id="M_dtdpddg_LSQBKTc_RSQBKT" name="dTDP_4_dehydro_6_deoxy_D_glucose" fbc:chemicalFormula="C16H22N2O15P2" />
      <species boundaryCondition="false" compartment="default" constant="false" hasOnlySubstanceUnits="false" id="M_dtdpddm_LSQBKTc_RSQBKT" name="dTDP_4_dehydro_6_deoxy_L_mannose" fbc:chemicalFormula="C16H22N2O15P2" />
      <species boundaryCondition="false" compartment="default" constant="false" hasOnlySubstanceUnits="false" id="M_succoa_LSQBKTc_RSQBKT" name="Succinyl-CoA" fbc:chemicalFormula="C25H35N7O19P3S" />
      <species boundaryCondition="false" compartment="default" constant="false" hasOnlySubstanceUnits="false" id="M_thfglu_LSQBKTc_RSQBKT" name="Tetrahydrofolyl-[Glu](2)" fbc:chemicalFormula="C24H27N8O9" />
      <species boundaryCondition="false" compartment="default" constant="false" hasOnlySubstanceUnits="false" id="M_thm_LSQBKTc_RSQBKT" name="Thiamin" fbc:chemicalFormula="C12H17N4OS" />
      <species boundaryCondition="false" compartment="default" constant="false" hasOnlySubstanceUnits="false" id="M_s7p_LSQBKTc_RSQBKT" name="Sedoheptulose 7-phosphate" fbc:chemicalFormula="C7H13O10P" />
      <species boundaryCondition="false" compartment="default" constant="false" hasOnlySubstanceUnits="false" id="M_thmpp_LSQBKTc_RSQBKT" name="Thiamine diphosphate" fbc:chemicalFormula="C12H16N4O7P2S" />
      <species boundaryCondition="false" compartment="default" constant="false" hasOnlySubstanceUnits="false" id="M_tre6p_LSQBKTc_RSQBKT" name="alpha,alpha'-Trehalose 6-phosphate" fbc:chemicalFormula="C12H21O14P" />
      <species boundaryCondition="false" compartment="default" constant="false" hasOnlySubstanceUnits="false" id="M_tre_LSQBKTe_RSQBKT" name="Trehalose" fbc:chemicalFormula="C12H22O11" />
      <species boundaryCondition="false" compartment="default" constant="false" hasOnlySubstanceUnits="false" id="M_indpyr_LSQBKTc_RSQBKT" name="Indolepyruvate" fbc:chemicalFormula="C11H8NO3" />
      <species boundaryCondition="false" compartment="default" constant="false" hasOnlySubstanceUnits="false" id="M_uamag_LSQBKTc_RSQBKT" name="UDP-N-acetylmuramoyl-L-alanyl-D-glutamate" fbc:chemicalFormula="C28H39N5O23P2" />
      <species boundaryCondition="false" compartment="default" constant="false" hasOnlySubstanceUnits="false" id="M_ugmd_LSQBKTc_RSQBKT" name="UDP-N-acetylmuramoyl-L-alanyl-D-gamma-glutamyl-meso-2,6-diaminopimelate" fbc:chemicalFormula="C35H51N7O26P2" />
      <species boundaryCondition="false" compartment="default" constant="false" hasOnlySubstanceUnits="false" id="M_uAgl_LSQBKTc_RSQBKT" name="UDP_N_acetylmuramoyl_L_alanyl_D_glutamyl_L_lysine" fbc:chemicalFormula="C34H51N7O24P2" />
      <species boundaryCondition="false" compartment="default" constant="false" hasOnlySubstanceUnits="false" id="M_uaccg_LSQBKTc_RSQBKT" name="UDP-N-acetyl-3-O-(1-carboxyvinyl)-D-glucosamine" fbc:chemicalFormula="C20H26N3O19P2" />
      <species boundaryCondition="false" compartment="default" constant="false" hasOnlySubstanceUnits="false" id="M_uama_LSQBKTc_RSQBKT" name="UDP-N-acetylmuramoyl-L-alanine" fbc:chemicalFormula="C23H33N4O20P2" />
      <species boundaryCondition="false" compartment="default" constant="false" hasOnlySubstanceUnits="false" id="M_uamr_LSQBKTc_RSQBKT" name="UDP-N-acetylmuramate" fbc:chemicalFormula="C20H28N3O19P2" />
      <species boundaryCondition="false" compartment="default" constant="false" hasOnlySubstanceUnits="false" id="M_udcp_LSQBKTc_RSQBKT" name="Undecaprenol" fbc:chemicalFormula="C55H90O" />
      <species boundaryCondition="false" compartment="default" constant="false" hasOnlySubstanceUnits="false" id="M_udpgalfur_LSQBKTc_RSQBKT" name="UDP-D-galacto-1,4-furanose" fbc:chemicalFormula="C15H22N2O17P2" />
      <species boundaryCondition="false" compartment="default" constant="false" hasOnlySubstanceUnits="false" id="M_m12dg_LLA_LSQBKTc_RSQBKT" name="monoglucosyl_1_2_diacylglycerol" fbc:chemicalFormula="C4320H7998O1000" />
      <species boundaryCondition="false" compartment="default" constant="false" hasOnlySubstanceUnits="false" id="M_ura_LSQBKTe_RSQBKT" name="Uracil" fbc:chemicalFormula="C4H4N2O2" />
      <species boundaryCondition="false" compartment="default" constant="false" hasOnlySubstanceUnits="false" id="M_4izp_LSQBKTc_RSQBKT" name="4-Imidazolone-5-propanoate" fbc:chemicalFormula="C6H7N2O3" />
      <species boundaryCondition="false" compartment="default" constant="false" hasOnlySubstanceUnits="false" id="M_u23ga_LSQBKTc_RSQBKT" name="UDP-2,3-bis(3-hydroxytetradecanoyl)glucosamine" fbc:chemicalFormula="C43H75N3O20P2" />
      <species boundaryCondition="false" compartment="default" constant="false" hasOnlySubstanceUnits="false" id="M_lipidX_LSQBKTc_RSQBKT" name="2,3-Bis(3-hydroxytetradecanoyl)-beta-D-glucosaminyl 1-phosphate" fbc:chemicalFormula="C34H64NO12P" />
      <species boundaryCondition="false" compartment="default" constant="false" hasOnlySubstanceUnits="false" id="M_zn2_LSQBKTe_RSQBKT" name="Zinc" fbc:chemicalFormula="Zn" />
      <species boundaryCondition="false" compartment="default" constant="false" hasOnlySubstanceUnits="false" id="M_zn2_LSQBKTc_RSQBKT" name="Zinc" fbc:chemicalFormula="Zn" />
    </listOfSpecies>
    <fbc:listOfGeneProducts>
      <fbc:geneProduct fbc:id="G_stu0011" fbc:label="stu0011" fbc:name="stu0011" />
      <fbc:geneProduct fbc:id="G_stu0023" fbc:label="stu0023" fbc:name="stu0023" />
      <fbc:geneProduct fbc:id="G_stu0026" fbc:label="stu0026" fbc:name="stu0026" />
      <fbc:geneProduct fbc:id="G_stu0030" fbc:label="stu0030" fbc:name="stu0030" />
      <fbc:geneProduct fbc:id="G_stu0031" fbc:label="stu0031" fbc:name="stu0031" />
      <fbc:geneProduct fbc:id="G_stu0032" fbc:label="stu0032" fbc:name="stu0032" />
      <fbc:geneProduct fbc:id="G_stu0033" fbc:label="stu0033" fbc:name="stu0033" />
      <fbc:geneProduct fbc:id="G_stu0034" fbc:label="stu0034" fbc:name="stu0034" />
      <fbc:geneProduct fbc:id="G_stu0035" fbc:label="stu0035" fbc:name="stu0035" />
      <fbc:geneProduct fbc:id="G_stu0040" fbc:label="stu0040" fbc:name="stu0040" />
      <fbc:geneProduct fbc:id="G_stu0041" fbc:label="stu0041" fbc:name="stu0041" />
      <fbc:geneProduct fbc:id="G_stu0042" fbc:label="stu0042" fbc:name="stu0042" />
      <fbc:geneProduct fbc:id="G_stu0045" fbc:label="stu0045" fbc:name="stu0045" />
      <fbc:geneProduct fbc:id="G_stu0047" fbc:label="stu0047" fbc:name="stu0047" />
      <fbc:geneProduct fbc:id="G_stu0080" fbc:label="stu0080" fbc:name="stu0080" />
      <fbc:geneProduct fbc:id="G_stu0083" fbc:label="stu0083" fbc:name="stu0083" />
      <fbc:geneProduct fbc:id="G_stu0084" fbc:label="stu0084" fbc:name="stu0084" />
      <fbc:geneProduct fbc:id="G_stu0092" fbc:label="stu0092" fbc:name="stu0092" />
      <fbc:geneProduct fbc:id="G_stu0117" fbc:label="stu0117" fbc:name="stu0117" />
      <fbc:geneProduct fbc:id="G_stu0122" fbc:label="stu0122" fbc:name="stu0122" />
      <fbc:geneProduct fbc:id="G_stu0123" fbc:label="stu0123" fbc:name="stu0123" />
      <fbc:geneProduct fbc:id="G_stu0128" fbc:label="stu0128" fbc:name="stu0128" />
      <fbc:geneProduct fbc:id="G_stu0134" fbc:label="stu0134" fbc:name="stu0134" />
      <fbc:geneProduct fbc:id="G_stu0144" fbc:label="stu0144" fbc:name="stu0144" />
      <fbc:geneProduct fbc:id="G_stu0145" fbc:label="stu0145" fbc:name="stu0145" />
      <fbc:geneProduct fbc:id="G_stu0150" fbc:label="stu0150" fbc:name="stu0150" />
      <fbc:geneProduct fbc:id="G_stu0151" fbc:label="stu0151" fbc:name="stu0151" />
      <fbc:geneProduct fbc:id="G_stu0158" fbc:label="stu0158" fbc:name="stu0158" />
      <fbc:geneProduct fbc:id="G_stu0159" fbc:label="stu0159" fbc:name="stu0159" />
      <fbc:geneProduct fbc:id="G_stu0160" fbc:label="stu0160" fbc:name="stu0160" />
      <fbc:geneProduct fbc:id="G_stu0163" fbc:label="stu0163" fbc:name="stu0163" />
      <fbc:geneProduct fbc:id="G_stu0186" fbc:label="stu0186" fbc:name="stu0186" />
      <fbc:geneProduct fbc:id="G_stu0187" fbc:label="stu0187" fbc:name="stu0187" />
      <fbc:geneProduct fbc:id="G_stu0188" fbc:label="stu0188" fbc:name="stu0188" />
      <fbc:geneProduct fbc:id="G_stu0189" fbc:label="stu0189" fbc:name="stu0189" />
      <fbc:geneProduct fbc:id="G_stu0190" fbc:label="stu0190" fbc:name="stu0190" />
      <fbc:geneProduct fbc:id="G_stu0191" fbc:label="stu0191" fbc:name="stu0191" />
      <fbc:geneProduct fbc:id="G_stu0192" fbc:label="stu0192" fbc:name="stu0192" />
      <fbc:geneProduct fbc:id="G_stu0194" fbc:label="stu0194" fbc:name="stu0194" />
      <fbc:geneProduct fbc:id="G_stu0197" fbc:label="stu0197" fbc:name="stu0197" />
      <fbc:geneProduct fbc:id="G_stu0198" fbc:label="stu0198" fbc:name="stu0198" />
      <fbc:geneProduct fbc:id="G_stu0200" fbc:label="stu0200" fbc:name="stu0200" />
      <fbc:geneProduct fbc:id="G_stu0211" fbc:label="stu0211" fbc:name="stu0211" />
      <fbc:geneProduct fbc:id="G_stu0212" fbc:label="stu0212" fbc:name="stu0212" />
      <fbc:geneProduct fbc:id="G_stu0220" fbc:label="stu0220" fbc:name="stu0220" />
      <fbc:geneProduct fbc:id="G_stu0226" fbc:label="stu0226" fbc:name="stu0226" />
      <fbc:geneProduct fbc:id="G_stu0227" fbc:label="stu0227" fbc:name="stu0227" />
      <fbc:geneProduct fbc:id="G_stu0230" fbc:label="stu0230" fbc:name="stu0230" />
      <fbc:geneProduct fbc:id="G_stu0239" fbc:label="stu0239" fbc:name="stu0239" />
      <fbc:geneProduct fbc:id="G_stu0241" fbc:label="stu0241" fbc:name="stu0241" />
      <fbc:geneProduct fbc:id="G_stu0246" fbc:label="stu0246" fbc:name="stu0246" />
      <fbc:geneProduct fbc:id="G_stu0252" fbc:label="stu0252" fbc:name="stu0252" />
      <fbc:geneProduct fbc:id="G_stu0255" fbc:label="stu0255" fbc:name="stu0255" />
      <fbc:geneProduct fbc:id="G_stu0262" fbc:label="stu0262" fbc:name="stu0262" />
      <fbc:geneProduct fbc:id="G_stu0264" fbc:label="stu0264" fbc:name="stu0264" />
      <fbc:geneProduct fbc:id="G_stu0265" fbc:label="stu0265" fbc:name="stu0265" />
      <fbc:geneProduct fbc:id="G_stu0280" fbc:label="stu0280" fbc:name="stu0280" />
      <fbc:geneProduct fbc:id="G_stu0281" fbc:label="stu0281" fbc:name="stu0281" />
      <fbc:geneProduct fbc:id="G_stu0282" fbc:label="stu0282" fbc:name="stu0282" />
      <fbc:geneProduct fbc:id="G_stu0283" fbc:label="stu0283" fbc:name="stu0283" />
      <fbc:geneProduct fbc:id="G_stu0284" fbc:label="stu0284" fbc:name="stu0284" />
      <fbc:geneProduct fbc:id="G_stu0285" fbc:label="stu0285" fbc:name="stu0285" />
      <fbc:geneProduct fbc:id="G_stu0286" fbc:label="stu0286" fbc:name="stu0286" />
      <fbc:geneProduct fbc:id="G_stu0287" fbc:label="stu0287" fbc:name="stu0287" />
      <fbc:geneProduct fbc:id="G_stu0312" fbc:label="stu0312" fbc:name="stu0312" />
      <fbc:geneProduct fbc:id="G_stu0313" fbc:label="stu0313" fbc:name="stu0313" />
      <fbc:geneProduct fbc:id="G_stu0314" fbc:label="stu0314" fbc:name="stu0314" />
      <fbc:geneProduct fbc:id="G_stu0329" fbc:label="stu0329" fbc:name="stu0329" />
      <fbc:geneProduct fbc:id="G_stu0331" fbc:label="stu0331" fbc:name="stu0331" />
      <fbc:geneProduct fbc:id="G_stu0332" fbc:label="stu0332" fbc:name="stu0332" />
      <fbc:geneProduct fbc:id="G_stu0333" fbc:label="stu0333" fbc:name="stu0333" />
      <fbc:geneProduct fbc:id="G_stu0349" fbc:label="stu0349" fbc:name="stu0349" />
      <fbc:geneProduct fbc:id="G_stu0352" fbc:label="stu0352" fbc:name="stu0352" />
      <fbc:geneProduct fbc:id="G_stu0355" fbc:label="stu0355" fbc:name="stu0355" />
      <fbc:geneProduct fbc:id="G_stu0359" fbc:label="stu0359" fbc:name="stu0359" />
      <fbc:geneProduct fbc:id="G_stu0360" fbc:label="stu0360" fbc:name="stu0360" />
      <fbc:geneProduct fbc:id="G_stu0361" fbc:label="stu0361" fbc:name="stu0361" />
      <fbc:geneProduct fbc:id="G_stu0362" fbc:label="stu0362" fbc:name="stu0362" />
      <fbc:geneProduct fbc:id="G_stu0363" fbc:label="stu0363" fbc:name="stu0363" />
      <fbc:geneProduct fbc:id="G_stu0366" fbc:label="stu0366" fbc:name="stu0366" />
      <fbc:geneProduct fbc:id="G_stu0372" fbc:label="stu0372" fbc:name="stu0372" />
      <fbc:geneProduct fbc:id="G_stu0377" fbc:label="stu0377" fbc:name="stu0377" />
      <fbc:geneProduct fbc:id="G_stu0378" fbc:label="stu0378" fbc:name="stu0378" />
      <fbc:geneProduct fbc:id="G_stu0380" fbc:label="stu0380" fbc:name="stu0380" />
      <fbc:geneProduct fbc:id="G_stu0382" fbc:label="stu0382" fbc:name="stu0382" />
      <fbc:geneProduct fbc:id="G_stu0384" fbc:label="stu0384" fbc:name="stu0384" />
      <fbc:geneProduct fbc:id="G_stu0385" fbc:label="stu0385" fbc:name="stu0385" />
      <fbc:geneProduct fbc:id="G_stu0386" fbc:label="stu0386" fbc:name="stu0386" />
      <fbc:geneProduct fbc:id="G_stu0387" fbc:label="stu0387" fbc:name="stu0387" />
      <fbc:geneProduct fbc:id="G_stu0388" fbc:label="stu0388" fbc:name="stu0388" />
      <fbc:geneProduct fbc:id="G_stu0389" fbc:label="stu0389" fbc:name="stu0389" />
      <fbc:geneProduct fbc:id="G_stu0390" fbc:label="stu0390" fbc:name="stu0390" />
      <fbc:geneProduct fbc:id="G_stu0391" fbc:label="stu0391" fbc:name="stu0391" />
      <fbc:geneProduct fbc:id="G_stu0392" fbc:label="stu0392" fbc:name="stu0392" />
      <fbc:geneProduct fbc:id="G_stu0393" fbc:label="stu0393" fbc:name="stu0393" />
      <fbc:geneProduct fbc:id="G_stu0400" fbc:label="stu0400" fbc:name="stu0400" />
      <fbc:geneProduct fbc:id="G_stu0408" fbc:label="stu0408" fbc:name="stu0408" />
      <fbc:geneProduct fbc:id="G_stu0409" fbc:label="stu0409" fbc:name="stu0409" />
      <fbc:geneProduct fbc:id="G_stu0411" fbc:label="stu0411" fbc:name="stu0411" />
      <fbc:geneProduct fbc:id="G_stu0412" fbc:label="stu0412" fbc:name="stu0412" />
      <fbc:geneProduct fbc:id="G_stu0413" fbc:label="stu0413" fbc:name="stu0413" />
      <fbc:geneProduct fbc:id="G_stu0424" fbc:label="stu0424" fbc:name="stu0424" />
      <fbc:geneProduct fbc:id="G_stu0430" fbc:label="stu0430" fbc:name="stu0430" />
      <fbc:geneProduct fbc:id="G_stu0431" fbc:label="stu0431" fbc:name="stu0431" />
      <fbc:geneProduct fbc:id="G_stu0438" fbc:label="stu0438" fbc:name="stu0438" />
      <fbc:geneProduct fbc:id="G_stu0451" fbc:label="stu0451" fbc:name="stu0451" />
      <fbc:geneProduct fbc:id="G_stu0457" fbc:label="stu0457" fbc:name="stu0457" />
      <fbc:geneProduct fbc:id="G_stu0463" fbc:label="stu0463" fbc:name="stu0463" />
      <fbc:geneProduct fbc:id="G_stu0464" fbc:label="stu0464" fbc:name="stu0464" />
      <fbc:geneProduct fbc:id="G_stu0465" fbc:label="stu0465" fbc:name="stu0465" />
      <fbc:geneProduct fbc:id="G_stu0466" fbc:label="stu0466" fbc:name="stu0466" />
      <fbc:geneProduct fbc:id="G_stu0467" fbc:label="stu0467" fbc:name="stu0467" />
      <fbc:geneProduct fbc:id="G_stu0469" fbc:label="stu0469" fbc:name="stu0469" />
      <fbc:geneProduct fbc:id="G_stu0470" fbc:label="stu0470" fbc:name="stu0470" />
      <fbc:geneProduct fbc:id="G_stu0477" fbc:label="stu0477" fbc:name="stu0477" />
      <fbc:geneProduct fbc:id="G_stu0478" fbc:label="stu0478" fbc:name="stu0478" />
      <fbc:geneProduct fbc:id="G_stu0479" fbc:label="stu0479" fbc:name="stu0479" />
      <fbc:geneProduct fbc:id="G_stu0480" fbc:label="stu0480" fbc:name="stu0480" />
      <fbc:geneProduct fbc:id="G_stu0481" fbc:label="stu0481" fbc:name="stu0481" />
      <fbc:geneProduct fbc:id="G_stu0482" fbc:label="stu0482" fbc:name="stu0482" />
      <fbc:geneProduct fbc:id="G_stu0483" fbc:label="stu0483" fbc:name="stu0483" />
      <fbc:geneProduct fbc:id="G_stu0484" fbc:label="stu0484" fbc:name="stu0484" />
      <fbc:geneProduct fbc:id="G_stu0485" fbc:label="stu0485" fbc:name="stu0485" />
      <fbc:geneProduct fbc:id="G_stu0488" fbc:label="stu0488" fbc:name="stu0488" />
      <fbc:geneProduct fbc:id="G_stu0489" fbc:label="stu0489" fbc:name="stu0489" />
      <fbc:geneProduct fbc:id="G_stu0494" fbc:label="stu0494" fbc:name="stu0494" />
      <fbc:geneProduct fbc:id="G_stu0496" fbc:label="stu0496" fbc:name="stu0496" />
      <fbc:geneProduct fbc:id="G_stu0501" fbc:label="stu0501" fbc:name="stu0501" />
      <fbc:geneProduct fbc:id="G_stu0505" fbc:label="stu0505" fbc:name="stu0505" />
      <fbc:geneProduct fbc:id="G_stu0507" fbc:label="stu0507" fbc:name="stu0507" />
      <fbc:geneProduct fbc:id="G_stu0522" fbc:label="stu0522" fbc:name="stu0522" />
      <fbc:geneProduct fbc:id="G_stu0523" fbc:label="stu0523" fbc:name="stu0523" />
      <fbc:geneProduct fbc:id="G_stu0524" fbc:label="stu0524" fbc:name="stu0524" />
      <fbc:geneProduct fbc:id="G_stu0525" fbc:label="stu0525" fbc:name="stu0525" />
      <fbc:geneProduct fbc:id="G_stu0526" fbc:label="stu0526" fbc:name="stu0526" />
      <fbc:geneProduct fbc:id="G_stu0527" fbc:label="stu0527" fbc:name="stu0527" />
      <fbc:geneProduct fbc:id="G_stu0541" fbc:label="stu0541" fbc:name="stu0541" />
      <fbc:geneProduct fbc:id="G_stu0545" fbc:label="stu0545" fbc:name="stu0545" />
      <fbc:geneProduct fbc:id="G_stu0555" fbc:label="stu0555" fbc:name="stu0555" />
      <fbc:geneProduct fbc:id="G_stu0556" fbc:label="stu0556" fbc:name="stu0556" />
      <fbc:geneProduct fbc:id="G_stu0559" fbc:label="stu0559" fbc:name="stu0559" />
      <fbc:geneProduct fbc:id="G_stu0560" fbc:label="stu0560" fbc:name="stu0560" />
      <fbc:geneProduct fbc:id="G_stu0561" fbc:label="stu0561" fbc:name="stu0561" />
      <fbc:geneProduct fbc:id="G_stu0562" fbc:label="stu0562" fbc:name="stu0562" />
      <fbc:geneProduct fbc:id="G_stu0563" fbc:label="stu0563" fbc:name="stu0563" />
      <fbc:geneProduct fbc:id="G_stu0564" fbc:label="stu0564" fbc:name="stu0564" />
      <fbc:geneProduct fbc:id="G_stu0566" fbc:label="stu0566" fbc:name="stu0566" />
      <fbc:geneProduct fbc:id="G_stu0569" fbc:label="stu0569" fbc:name="stu0569" />
      <fbc:geneProduct fbc:id="G_stu0570" fbc:label="stu0570" fbc:name="stu0570" />
      <fbc:geneProduct fbc:id="G_stu0572" fbc:label="stu0572" fbc:name="stu0572" />
      <fbc:geneProduct fbc:id="G_stu0576" fbc:label="stu0576" fbc:name="stu0576" />
      <fbc:geneProduct fbc:id="G_stu0577" fbc:label="stu0577" fbc:name="stu0577" />
      <fbc:geneProduct fbc:id="G_stu0578" fbc:label="stu0578" fbc:name="stu0578" />
      <fbc:geneProduct fbc:id="G_stu0579" fbc:label="stu0579" fbc:name="stu0579" />
      <fbc:geneProduct fbc:id="G_stu0583" fbc:label="stu0583" fbc:name="stu0583" />
      <fbc:geneProduct fbc:id="G_stu0584" fbc:label="stu0584" fbc:name="stu0584" />
      <fbc:geneProduct fbc:id="G_stu0590" fbc:label="stu0590" fbc:name="stu0590" />
      <fbc:geneProduct fbc:id="G_stu0596" fbc:label="stu0596" fbc:name="stu0596" />
      <fbc:geneProduct fbc:id="G_stu0603" fbc:label="stu0603" fbc:name="stu0603" />
      <fbc:geneProduct fbc:id="G_stu0605" fbc:label="stu0605" fbc:name="stu0605" />
      <fbc:geneProduct fbc:id="G_stu0606" fbc:label="stu0606" fbc:name="stu0606" />
      <fbc:geneProduct fbc:id="G_stu0611" fbc:label="stu0611" fbc:name="stu0611" />
      <fbc:geneProduct fbc:id="G_stu0613" fbc:label="stu0613" fbc:name="stu0613" />
      <fbc:geneProduct fbc:id="G_stu0618" fbc:label="stu0618" fbc:name="stu0618" />
      <fbc:geneProduct fbc:id="G_stu0621" fbc:label="stu0621" fbc:name="stu0621" />
      <fbc:geneProduct fbc:id="G_stu0633" fbc:label="stu0633" fbc:name="stu0633" />
      <fbc:geneProduct fbc:id="G_stu0635" fbc:label="stu0635" fbc:name="stu0635" />
      <fbc:geneProduct fbc:id="G_stu0638" fbc:label="stu0638" fbc:name="stu0638" />
      <fbc:geneProduct fbc:id="G_stu0639" fbc:label="stu0639" fbc:name="stu0639" />
      <fbc:geneProduct fbc:id="G_stu0640" fbc:label="stu0640" fbc:name="stu0640" />
      <fbc:geneProduct fbc:id="G_stu0641" fbc:label="stu0641" fbc:name="stu0641" />
      <fbc:geneProduct fbc:id="G_stu0642" fbc:label="stu0642" fbc:name="stu0642" />
      <fbc:geneProduct fbc:id="G_stu0644" fbc:label="stu0644" fbc:name="stu0644" />
      <fbc:geneProduct fbc:id="G_stu0645" fbc:label="stu0645" fbc:name="stu0645" />
      <fbc:geneProduct fbc:id="G_stu0646" fbc:label="stu0646" fbc:name="stu0646" />
      <fbc:geneProduct fbc:id="G_stu0647" fbc:label="stu0647" fbc:name="stu0647" />
      <fbc:geneProduct fbc:id="G_stu0692" fbc:label="stu0692" fbc:name="stu0692" />
      <fbc:geneProduct fbc:id="G_stu0697" fbc:label="stu0697" fbc:name="stu0697" />
      <fbc:geneProduct fbc:id="G_stu0718" fbc:label="stu0718" fbc:name="stu0718" />
      <fbc:geneProduct fbc:id="G_stu0720" fbc:label="stu0720" fbc:name="stu0720" />
      <fbc:geneProduct fbc:id="G_stu0728" fbc:label="stu0728" fbc:name="stu0728" />
      <fbc:geneProduct fbc:id="G_stu0731" fbc:label="stu0731" fbc:name="stu0731" />
      <fbc:geneProduct fbc:id="G_stu0732" fbc:label="stu0732" fbc:name="stu0732" />
      <fbc:geneProduct fbc:id="G_stu0741" fbc:label="stu0741" fbc:name="stu0741" />
      <fbc:geneProduct fbc:id="G_stu0747" fbc:label="stu0747" fbc:name="stu0747" />
      <fbc:geneProduct fbc:id="G_stu0750" fbc:label="stu0750" fbc:name="stu0750" />
      <fbc:geneProduct fbc:id="G_stu0751" fbc:label="stu0751" fbc:name="stu0751" />
      <fbc:geneProduct fbc:id="G_stu0755" fbc:label="stu0755" fbc:name="stu0755" />
      <fbc:geneProduct fbc:id="G_stu0760" fbc:label="stu0760" fbc:name="stu0760" />
      <fbc:geneProduct fbc:id="G_stu0761" fbc:label="stu0761" fbc:name="stu0761" />
      <fbc:geneProduct fbc:id="G_stu0762" fbc:label="stu0762" fbc:name="stu0762" />
      <fbc:geneProduct fbc:id="G_stu0763" fbc:label="stu0763" fbc:name="stu0763" />
      <fbc:geneProduct fbc:id="G_stu0764" fbc:label="stu0764" fbc:name="stu0764" />
      <fbc:geneProduct fbc:id="G_stu0771" fbc:label="stu0771" fbc:name="stu0771" />
      <fbc:geneProduct fbc:id="G_stu0785" fbc:label="stu0785" fbc:name="stu0785" />
      <fbc:geneProduct fbc:id="G_stu0787" fbc:label="stu0787" fbc:name="stu0787" />
      <fbc:geneProduct fbc:id="G_stu0789" fbc:label="stu0789" fbc:name="stu0789" />
      <fbc:geneProduct fbc:id="G_stu0791" fbc:label="stu0791" fbc:name="stu0791" />
      <fbc:geneProduct fbc:id="G_stu0799" fbc:label="stu0799" fbc:name="stu0799" />
      <fbc:geneProduct fbc:id="G_stu0806" fbc:label="stu0806" fbc:name="stu0806" />
      <fbc:geneProduct fbc:id="G_stu0807" fbc:label="stu0807" fbc:name="stu0807" />
      <fbc:geneProduct fbc:id="G_stu0817" fbc:label="stu0817" fbc:name="stu0817" />
      <fbc:geneProduct fbc:id="G_stu0818" fbc:label="stu0818" fbc:name="stu0818" />
      <fbc:geneProduct fbc:id="G_stu0826" fbc:label="stu0826" fbc:name="stu0826" />
      <fbc:geneProduct fbc:id="G_stu0846" fbc:label="stu0846" fbc:name="stu0846" />
      <fbc:geneProduct fbc:id="G_stu0847" fbc:label="stu0847" fbc:name="stu0847" />
      <fbc:geneProduct fbc:id="G_stu0848" fbc:label="stu0848" fbc:name="stu0848" />
      <fbc:geneProduct fbc:id="G_stu0860" fbc:label="stu0860" fbc:name="stu0860" />
      <fbc:geneProduct fbc:id="G_stu0869" fbc:label="stu0869" fbc:name="stu0869" />
      <fbc:geneProduct fbc:id="G_stu0873" fbc:label="stu0873" fbc:name="stu0873" />
      <fbc:geneProduct fbc:id="G_stu0875" fbc:label="stu0875" fbc:name="stu0875" />
      <fbc:geneProduct fbc:id="G_stu0876" fbc:label="stu0876" fbc:name="stu0876" />
      <fbc:geneProduct fbc:id="G_stu0877" fbc:label="stu0877" fbc:name="stu0877" />
      <fbc:geneProduct fbc:id="G_stu0880" fbc:label="stu0880" fbc:name="stu0880" />
      <fbc:geneProduct fbc:id="G_stu0881" fbc:label="stu0881" fbc:name="stu0881" />
      <fbc:geneProduct fbc:id="G_stu0882" fbc:label="stu0882" fbc:name="stu0882" />
      <fbc:geneProduct fbc:id="G_stu0886" fbc:label="stu0886" fbc:name="stu0886" />
      <fbc:geneProduct fbc:id="G_stu0906" fbc:label="stu0906" fbc:name="stu0906" />
      <fbc:geneProduct fbc:id="G_stu0920" fbc:label="stu0920" fbc:name="stu0920" />
      <fbc:geneProduct fbc:id="G_stu0921" fbc:label="stu0921" fbc:name="stu0921" />
      <fbc:geneProduct fbc:id="G_stu0923" fbc:label="stu0923" fbc:name="stu0923" />
      <fbc:geneProduct fbc:id="G_stu0924" fbc:label="stu0924" fbc:name="stu0924" />
      <fbc:geneProduct fbc:id="G_stu0936" fbc:label="stu0936" fbc:name="stu0936" />
      <fbc:geneProduct fbc:id="G_stu0941" fbc:label="stu0941" fbc:name="stu0941" />
      <fbc:geneProduct fbc:id="G_stu0953" fbc:label="stu0953" fbc:name="stu0953" />
      <fbc:geneProduct fbc:id="G_stu0954" fbc:label="stu0954" fbc:name="stu0954" />
      <fbc:geneProduct fbc:id="G_stu0955" fbc:label="stu0955" fbc:name="stu0955" />
      <fbc:geneProduct fbc:id="G_stu0967" fbc:label="stu0967" fbc:name="stu0967" />
      <fbc:geneProduct fbc:id="G_stu0968" fbc:label="stu0968" fbc:name="stu0968" />
      <fbc:geneProduct fbc:id="G_stu0979" fbc:label="stu0979" fbc:name="stu0979" />
      <fbc:geneProduct fbc:id="G_stu0987" fbc:label="stu0987" fbc:name="stu0987" />
      <fbc:geneProduct fbc:id="G_stu0995" fbc:label="stu0995" fbc:name="stu0995" />
      <fbc:geneProduct fbc:id="G_stu0996" fbc:label="stu0996" fbc:name="stu0996" />
      <fbc:geneProduct fbc:id="G_stu0999" fbc:label="stu0999" fbc:name="stu0999" />
      <fbc:geneProduct fbc:id="G_stu1001" fbc:label="stu1001" fbc:name="stu1001" />
      <fbc:geneProduct fbc:id="G_stu1002" fbc:label="stu1002" fbc:name="stu1002" />
      <fbc:geneProduct fbc:id="G_stu1003" fbc:label="stu1003" fbc:name="stu1003" />
      <fbc:geneProduct fbc:id="G_stu1004" fbc:label="stu1004" fbc:name="stu1004" />
      <fbc:geneProduct fbc:id="G_stu1005" fbc:label="stu1005" fbc:name="stu1005" />
      <fbc:geneProduct fbc:id="G_stu1006" fbc:label="stu1006" fbc:name="stu1006" />
      <fbc:geneProduct fbc:id="G_stu1012" fbc:label="stu1012" fbc:name="stu1012" />
      <fbc:geneProduct fbc:id="G_stu1013" fbc:label="stu1013" fbc:name="stu1013" />
      <fbc:geneProduct fbc:id="G_stu1022" fbc:label="stu1022" fbc:name="stu1022" />
      <fbc:geneProduct fbc:id="G_stu1025" fbc:label="stu1025" fbc:name="stu1025" />
      <fbc:geneProduct fbc:id="G_stu1026" fbc:label="stu1026" fbc:name="stu1026" />
      <fbc:geneProduct fbc:id="G_stu1027" fbc:label="stu1027" fbc:name="stu1027" />
      <fbc:geneProduct fbc:id="G_stu1043" fbc:label="stu1043" fbc:name="stu1043" />
      <fbc:geneProduct fbc:id="G_stu1048" fbc:label="stu1048" fbc:name="stu1048" />
      <fbc:geneProduct fbc:id="G_stu1049" fbc:label="stu1049" fbc:name="stu1049" />
      <fbc:geneProduct fbc:id="G_stu1050" fbc:label="stu1050" fbc:name="stu1050" />
      <fbc:geneProduct fbc:id="G_stu1051" fbc:label="stu1051" fbc:name="stu1051" />
      <fbc:geneProduct fbc:id="G_stu1054" fbc:label="stu1054" fbc:name="stu1054" />
      <fbc:geneProduct fbc:id="G_stu1067" fbc:label="stu1067" fbc:name="stu1067" />
      <fbc:geneProduct fbc:id="G_stu1113" fbc:label="stu1113" fbc:name="stu1113" />
      <fbc:geneProduct fbc:id="G_stu1117" fbc:label="stu1117" fbc:name="stu1117" />
      <fbc:geneProduct fbc:id="G_stu1120" fbc:label="stu1120" fbc:name="stu1120" />
      <fbc:geneProduct fbc:id="G_stu1121" fbc:label="stu1121" fbc:name="stu1121" />
      <fbc:geneProduct fbc:id="G_stu1135" fbc:label="stu1135" fbc:name="stu1135" />
      <fbc:geneProduct fbc:id="G_stu1149" fbc:label="stu1149" fbc:name="stu1149" />
      <fbc:geneProduct fbc:id="G_stu1155" fbc:label="stu1155" fbc:name="stu1155" />
      <fbc:geneProduct fbc:id="G_stu1161" fbc:label="stu1161" fbc:name="stu1161" />
      <fbc:geneProduct fbc:id="G_stu1162" fbc:label="stu1162" fbc:name="stu1162" />
      <fbc:geneProduct fbc:id="G_stu1163" fbc:label="stu1163" fbc:name="stu1163" />
      <fbc:geneProduct fbc:id="G_stu1164" fbc:label="stu1164" fbc:name="stu1164" />
      <fbc:geneProduct fbc:id="G_stu1167" fbc:label="stu1167" fbc:name="stu1167" />
      <fbc:geneProduct fbc:id="G_stu1169" fbc:label="stu1169" fbc:name="stu1169" />
      <fbc:geneProduct fbc:id="G_stu1172" fbc:label="stu1172" fbc:name="stu1172" />
      <fbc:geneProduct fbc:id="G_stu1181" fbc:label="stu1181" fbc:name="stu1181" />
      <fbc:geneProduct fbc:id="G_stu1196" fbc:label="stu1196" fbc:name="stu1196" />
      <fbc:geneProduct fbc:id="G_stu1197" fbc:label="stu1197" fbc:name="stu1197" />
      <fbc:geneProduct fbc:id="G_stu1200" fbc:label="stu1200" fbc:name="stu1200" />
      <fbc:geneProduct fbc:id="G_stu1201" fbc:label="stu1201" fbc:name="stu1201" />
      <fbc:geneProduct fbc:id="G_stu1202" fbc:label="stu1202" fbc:name="stu1202" />
      <fbc:geneProduct fbc:id="G_stu1203" fbc:label="stu1203" fbc:name="stu1203" />
      <fbc:geneProduct fbc:id="G_stu1204" fbc:label="stu1204" fbc:name="stu1204" />
      <fbc:geneProduct fbc:id="G_stu1207" fbc:label="stu1207" fbc:name="stu1207" />
      <fbc:geneProduct fbc:id="G_stu1216" fbc:label="stu1216" fbc:name="stu1216" />
      <fbc:geneProduct fbc:id="G_stu1222" fbc:label="stu1222" fbc:name="stu1222" />
      <fbc:geneProduct fbc:id="G_stu1223" fbc:label="stu1223" fbc:name="stu1223" />
      <fbc:geneProduct fbc:id="G_stu1236" fbc:label="stu1236" fbc:name="stu1236" />
      <fbc:geneProduct fbc:id="G_stu1242" fbc:label="stu1242" fbc:name="stu1242" />
      <fbc:geneProduct fbc:id="G_stu1243" fbc:label="stu1243" fbc:name="stu1243" />
      <fbc:geneProduct fbc:id="G_stu1244" fbc:label="stu1244" fbc:name="stu1244" />
      <fbc:geneProduct fbc:id="G_stu1251" fbc:label="stu1251" fbc:name="stu1251" />
      <fbc:geneProduct fbc:id="G_stu1254" fbc:label="stu1254" fbc:name="stu1254" />
      <fbc:geneProduct fbc:id="G_stu1260" fbc:label="stu1260" fbc:name="stu1260" />
      <fbc:geneProduct fbc:id="G_stu1264" fbc:label="stu1264" fbc:name="stu1264" />
      <fbc:geneProduct fbc:id="G_stu1265" fbc:label="stu1265" fbc:name="stu1265" />
      <fbc:geneProduct fbc:id="G_stu1266" fbc:label="stu1266" fbc:name="stu1266" />
      <fbc:geneProduct fbc:id="G_stu1267" fbc:label="stu1267" fbc:name="stu1267" />
      <fbc:geneProduct fbc:id="G_stu1268" fbc:label="stu1268" fbc:name="stu1268" />
      <fbc:geneProduct fbc:id="G_stu1270" fbc:label="stu1270" fbc:name="stu1270" />
      <fbc:geneProduct fbc:id="G_stu1271" fbc:label="stu1271" fbc:name="stu1271" />
      <fbc:geneProduct fbc:id="G_stu1280" fbc:label="stu1280" fbc:name="stu1280" />
      <fbc:geneProduct fbc:id="G_stu1281" fbc:label="stu1281" fbc:name="stu1281" />
      <fbc:geneProduct fbc:id="G_stu1284" fbc:label="stu1284" fbc:name="stu1284" />
      <fbc:geneProduct fbc:id="G_stu1292" fbc:label="stu1292" fbc:name="stu1292" />
      <fbc:geneProduct fbc:id="G_stu1294" fbc:label="stu1294" fbc:name="stu1294" />
      <fbc:geneProduct fbc:id="G_stu1297" fbc:label="stu1297" fbc:name="stu1297" />
      <fbc:geneProduct fbc:id="G_stu1298" fbc:label="stu1298" fbc:name="stu1298" />
      <fbc:geneProduct fbc:id="G_stu1305" fbc:label="stu1305" fbc:name="stu1305" />
      <fbc:geneProduct fbc:id="G_stu1310" fbc:label="stu1310" fbc:name="stu1310" />
      <fbc:geneProduct fbc:id="G_stu1311" fbc:label="stu1311" fbc:name="stu1311" />
      <fbc:geneProduct fbc:id="G_stu1312" fbc:label="stu1312" fbc:name="stu1312" />
      <fbc:geneProduct fbc:id="G_stu1313" fbc:label="stu1313" fbc:name="stu1313" />
      <fbc:geneProduct fbc:id="G_stu1315" fbc:label="stu1315" fbc:name="stu1315" />
      <fbc:geneProduct fbc:id="G_stu1316" fbc:label="stu1316" fbc:name="stu1316" />
      <fbc:geneProduct fbc:id="G_stu1317" fbc:label="stu1317" fbc:name="stu1317" />
      <fbc:geneProduct fbc:id="G_stu1330" fbc:label="stu1330" fbc:name="stu1330" />
      <fbc:geneProduct fbc:id="G_stu1357" fbc:label="stu1357" fbc:name="stu1357" />
      <fbc:geneProduct fbc:id="G_stu1397" fbc:label="stu1397" fbc:name="stu1397" />
      <fbc:geneProduct fbc:id="G_stu1398" fbc:label="stu1398" fbc:name="stu1398" />
      <fbc:geneProduct fbc:id="G_stu1399" fbc:label="stu1399" fbc:name="stu1399" />
      <fbc:geneProduct fbc:id="G_stu1400" fbc:label="stu1400" fbc:name="stu1400" />
      <fbc:geneProduct fbc:id="G_stu1401" fbc:label="stu1401" fbc:name="stu1401" />
      <fbc:geneProduct fbc:id="G_stu1402" fbc:label="stu1402" fbc:name="stu1402" />
      <fbc:geneProduct fbc:id="G_stu1417" fbc:label="stu1417" fbc:name="stu1417" />
      <fbc:geneProduct fbc:id="G_stu1431" fbc:label="stu1431" fbc:name="stu1431" />
      <fbc:geneProduct fbc:id="G_stu1455" fbc:label="stu1455" fbc:name="stu1455" />
      <fbc:geneProduct fbc:id="G_stu1456" fbc:label="stu1456" fbc:name="stu1456" />
      <fbc:geneProduct fbc:id="G_stu1457" fbc:label="stu1457" fbc:name="stu1457" />
      <fbc:geneProduct fbc:id="G_stu1460" fbc:label="stu1460" fbc:name="stu1460" />
      <fbc:geneProduct fbc:id="G_stu1461" fbc:label="stu1461" fbc:name="stu1461" />
      <fbc:geneProduct fbc:id="G_stu1483" fbc:label="stu1483" fbc:name="stu1483" />
      <fbc:geneProduct fbc:id="G_stu1485" fbc:label="stu1485" fbc:name="stu1485" />
      <fbc:geneProduct fbc:id="G_stu1492" fbc:label="stu1492" fbc:name="stu1492" />
      <fbc:geneProduct fbc:id="G_stu1494" fbc:label="stu1494" fbc:name="stu1494" />
      <fbc:geneProduct fbc:id="G_stu1495" fbc:label="stu1495" fbc:name="stu1495" />
      <fbc:geneProduct fbc:id="G_stu1505" fbc:label="stu1505" fbc:name="stu1505" />
      <fbc:geneProduct fbc:id="G_stu1519" fbc:label="stu1519" fbc:name="stu1519" />
      <fbc:geneProduct fbc:id="G_stu1527" fbc:label="stu1527" fbc:name="stu1527" />
      <fbc:geneProduct fbc:id="G_stu1529" fbc:label="stu1529" fbc:name="stu1529" />
      <fbc:geneProduct fbc:id="G_stu1532" fbc:label="stu1532" fbc:name="stu1532" />
      <fbc:geneProduct fbc:id="G_stu1535" fbc:label="stu1535" fbc:name="stu1535" />
      <fbc:geneProduct fbc:id="G_stu1536" fbc:label="stu1536" fbc:name="stu1536" />
      <fbc:geneProduct fbc:id="G_stu1537" fbc:label="stu1537" fbc:name="stu1537" />
      <fbc:geneProduct fbc:id="G_stu1538" fbc:label="stu1538" fbc:name="stu1538" />
      <fbc:geneProduct fbc:id="G_stu1539" fbc:label="stu1539" fbc:name="stu1539" />
      <fbc:geneProduct fbc:id="G_stu1540" fbc:label="stu1540" fbc:name="stu1540" />
      <fbc:geneProduct fbc:id="G_stu1541" fbc:label="stu1541" fbc:name="stu1541" />
      <fbc:geneProduct fbc:id="G_stu1543" fbc:label="stu1543" fbc:name="stu1543" />
      <fbc:geneProduct fbc:id="G_stu1544" fbc:label="stu1544" fbc:name="stu1544" />
      <fbc:geneProduct fbc:id="G_stu1546" fbc:label="stu1546" fbc:name="stu1546" />
      <fbc:geneProduct fbc:id="G_stu1560" fbc:label="stu1560" fbc:name="stu1560" />
      <fbc:geneProduct fbc:id="G_stu1563" fbc:label="stu1563" fbc:name="stu1563" />
      <fbc:geneProduct fbc:id="G_stu1576" fbc:label="stu1576" fbc:name="stu1576" />
      <fbc:geneProduct fbc:id="G_stu1579" fbc:label="stu1579" fbc:name="stu1579" />
      <fbc:geneProduct fbc:id="G_stu1580" fbc:label="stu1580" fbc:name="stu1580" />
      <fbc:geneProduct fbc:id="G_stu1581" fbc:label="stu1581" fbc:name="stu1581" />
      <fbc:geneProduct fbc:id="G_stu1582" fbc:label="stu1582" fbc:name="stu1582" />
      <fbc:geneProduct fbc:id="G_stu1583" fbc:label="stu1583" fbc:name="stu1583" />
      <fbc:geneProduct fbc:id="G_stu1587" fbc:label="stu1587" fbc:name="stu1587" />
      <fbc:geneProduct fbc:id="G_stu1588" fbc:label="stu1588" fbc:name="stu1588" />
      <fbc:geneProduct fbc:id="G_stu1589" fbc:label="stu1589" fbc:name="stu1589" />
      <fbc:geneProduct fbc:id="G_stu1590" fbc:label="stu1590" fbc:name="stu1590" />
      <fbc:geneProduct fbc:id="G_stu1591" fbc:label="stu1591" fbc:name="stu1591" />
      <fbc:geneProduct fbc:id="G_stu1592" fbc:label="stu1592" fbc:name="stu1592" />
      <fbc:geneProduct fbc:id="G_stu1593" fbc:label="stu1593" fbc:name="stu1593" />
      <fbc:geneProduct fbc:id="G_stu1604" fbc:label="stu1604" fbc:name="stu1604" />
      <fbc:geneProduct fbc:id="G_stu1619" fbc:label="stu1619" fbc:name="stu1619" />
      <fbc:geneProduct fbc:id="G_stu1625" fbc:label="stu1625" fbc:name="stu1625" />
      <fbc:geneProduct fbc:id="G_stu1626" fbc:label="stu1626" fbc:name="stu1626" />
      <fbc:geneProduct fbc:id="G_stu1627" fbc:label="stu1627" fbc:name="stu1627" />
      <fbc:geneProduct fbc:id="G_stu1631" fbc:label="stu1631" fbc:name="stu1631" />
      <fbc:geneProduct fbc:id="G_stu1634" fbc:label="stu1634" fbc:name="stu1634" />
      <fbc:geneProduct fbc:id="G_stu1640" fbc:label="stu1640" fbc:name="stu1640" />
      <fbc:geneProduct fbc:id="G_stu1648" fbc:label="stu1648" fbc:name="stu1648" />
      <fbc:geneProduct fbc:id="G_stu1650" fbc:label="stu1650" fbc:name="stu1650" />
      <fbc:geneProduct fbc:id="G_stu1652" fbc:label="stu1652" fbc:name="stu1652" />
      <fbc:geneProduct fbc:id="G_stu1653" fbc:label="stu1653" fbc:name="stu1653" />
      <fbc:geneProduct fbc:id="G_stu1654" fbc:label="stu1654" fbc:name="stu1654" />
      <fbc:geneProduct fbc:id="G_stu1657" fbc:label="stu1657" fbc:name="stu1657" />
      <fbc:geneProduct fbc:id="G_stu1658" fbc:label="stu1658" fbc:name="stu1658" />
      <fbc:geneProduct fbc:id="G_stu1671" fbc:label="stu1671" fbc:name="stu1671" />
      <fbc:geneProduct fbc:id="G_stu1701" fbc:label="stu1701" fbc:name="stu1701" />
      <fbc:geneProduct fbc:id="G_stu1710" fbc:label="stu1710" fbc:name="stu1710" />
      <fbc:geneProduct fbc:id="G_stu1711" fbc:label="stu1711" fbc:name="stu1711" />
      <fbc:geneProduct fbc:id="G_stu1724" fbc:label="stu1724" fbc:name="stu1724" />
      <fbc:geneProduct fbc:id="G_stu1726" fbc:label="stu1726" fbc:name="stu1726" />
      <fbc:geneProduct fbc:id="G_stu1727" fbc:label="stu1727" fbc:name="stu1727" />
      <fbc:geneProduct fbc:id="G_stu1728" fbc:label="stu1728" fbc:name="stu1728" />
      <fbc:geneProduct fbc:id="G_stu1729" fbc:label="stu1729" fbc:name="stu1729" />
      <fbc:geneProduct fbc:id="G_stu1732" fbc:label="stu1732" fbc:name="stu1732" />
      <fbc:geneProduct fbc:id="G_stu1733" fbc:label="stu1733" fbc:name="stu1733" />
      <fbc:geneProduct fbc:id="G_stu1734" fbc:label="stu1734" fbc:name="stu1734" />
      <fbc:geneProduct fbc:id="G_stu1735" fbc:label="stu1735" fbc:name="stu1735" />
      <fbc:geneProduct fbc:id="G_stu1776" fbc:label="stu1776" fbc:name="stu1776" />
      <fbc:geneProduct fbc:id="G_stu1782" fbc:label="stu1782" fbc:name="stu1782" />
      <fbc:geneProduct fbc:id="G_stu1788" fbc:label="stu1788" fbc:name="stu1788" />
      <fbc:geneProduct fbc:id="G_stu1796" fbc:label="stu1796" fbc:name="stu1796" />
      <fbc:geneProduct fbc:id="G_stu1797" fbc:label="stu1797" fbc:name="stu1797" />
      <fbc:geneProduct fbc:id="G_stu1812" fbc:label="stu1812" fbc:name="stu1812" />
      <fbc:geneProduct fbc:id="G_stu1813" fbc:label="stu1813" fbc:name="stu1813" />
      <fbc:geneProduct fbc:id="G_stu1814" fbc:label="stu1814" fbc:name="stu1814" />
      <fbc:geneProduct fbc:id="G_stu1824" fbc:label="stu1824" fbc:name="stu1824" />
      <fbc:geneProduct fbc:id="G_stu1832" fbc:label="stu1832" fbc:name="stu1832" />
      <fbc:geneProduct fbc:id="G_stu1833" fbc:label="stu1833" fbc:name="stu1833" />
      <fbc:geneProduct fbc:id="G_stu1837" fbc:label="stu1837" fbc:name="stu1837" />
      <fbc:geneProduct fbc:id="G_stu1838" fbc:label="stu1838" fbc:name="stu1838" />
      <fbc:geneProduct fbc:id="G_stu1839" fbc:label="stu1839" fbc:name="stu1839" />
      <fbc:geneProduct fbc:id="G_stu1844" fbc:label="stu1844" fbc:name="stu1844" />
      <fbc:geneProduct fbc:id="G_stu1852" fbc:label="stu1852" fbc:name="stu1852" />
      <fbc:geneProduct fbc:id="G_stu1857" fbc:label="stu1857" fbc:name="stu1857" />
      <fbc:geneProduct fbc:id="G_stu1869" fbc:label="stu1869" fbc:name="stu1869" />
      <fbc:geneProduct fbc:id="G_stu1870" fbc:label="stu1870" fbc:name="stu1870" />
      <fbc:geneProduct fbc:id="G_stu1871" fbc:label="stu1871" fbc:name="stu1871" />
      <fbc:geneProduct fbc:id="G_stu1872" fbc:label="stu1872" fbc:name="stu1872" />
      <fbc:geneProduct fbc:id="G_stu1873" fbc:label="stu1873" fbc:name="stu1873" />
      <fbc:geneProduct fbc:id="G_stu1874" fbc:label="stu1874" fbc:name="stu1874" />
      <fbc:geneProduct fbc:id="G_stu1878" fbc:label="stu1878" fbc:name="stu1878" />
      <fbc:geneProduct fbc:id="G_stu1886" fbc:label="stu1886" fbc:name="stu1886" />
      <fbc:geneProduct fbc:id="G_stu1887" fbc:label="stu1887" fbc:name="stu1887" />
      <fbc:geneProduct fbc:id="G_stu1888" fbc:label="stu1888" fbc:name="stu1888" />
      <fbc:geneProduct fbc:id="G_stu1899" fbc:label="stu1899" fbc:name="stu1899" />
      <fbc:geneProduct fbc:id="G_stu1913" fbc:label="stu1913" fbc:name="stu1913" />
      <fbc:geneProduct fbc:id="G_stu1940" fbc:label="stu1940" fbc:name="stu1940" />
      <fbc:geneProduct fbc:id="G_stu1963" fbc:label="stu1963" fbc:name="stu1963" />
      <fbc:geneProduct fbc:id="G_stu1969" fbc:label="stu1969" fbc:name="stu1969" />
      <fbc:geneProduct fbc:id="G_stu1971" fbc:label="stu1971" fbc:name="stu1971" />
      <fbc:geneProduct fbc:id="G_stu2010" fbc:label="stu2010" fbc:name="stu2010" />
      <fbc:geneProduct fbc:id="G_stu2016" fbc:label="stu2016" fbc:name="stu2016" />
      <fbc:geneProduct fbc:id="G_stu2018" fbc:label="stu2018" fbc:name="stu2018" />
    </fbc:listOfGeneProducts>
    <listOfReactions>
      <reaction fast="false" id="R_2HXICDH" name="L 2 hydroxyisocaproate dehydrogenase" reversible="true" fbc:lowerFluxBound="cobra_default_lb" fbc:upperFluxBound="cobra_default_ub">
        <listOfReactants>
          <speciesReference constant="true" species="M_nadh_LSQBKTc_RSQBKT" stoichiometry="1" />
          <speciesReference constant="true" species="M_h_LSQBKTc_RSQBKT" stoichiometry="1" />
          <speciesReference constant="true" species="M_4mop_LSQBKTc_RSQBKT" stoichiometry="1" />
        </listOfReactants>
        <listOfProducts>
          <speciesReference constant="true" species="M_2hxic__L_LSQBKTc_RSQBKT" stoichiometry="1" />
          <speciesReference constant="true" species="M_nad_LSQBKTc_RSQBKT" stoichiometry="1" />
        </listOfProducts>
        <fbc:geneProductAssociation>
          <fbc:geneProductRef fbc:geneProduct="G_stu0644" />
        </fbc:geneProductAssociation>
      </reaction>
      <reaction fast="false" id="R_ACACT1" name="acetyl CoA C acetyltransferase" reversible="false" fbc:lowerFluxBound="cobra_0_bound" fbc:upperFluxBound="cobra_default_ub">
        <listOfReactants>
          <speciesReference constant="true" species="M_accoa_LSQBKTc_RSQBKT" stoichiometry="2" />
        </listOfReactants>
        <listOfProducts>
          <speciesReference constant="true" species="M_aacoa_LSQBKTc_RSQBKT" stoichiometry="1" />
          <speciesReference constant="true" species="M_coa_LSQBKTc_RSQBKT" stoichiometry="1" />
        </listOfProducts>
      </reaction>
      <reaction fast="false" id="R_ACCOAC" name="acetyl CoA carboxylase" reversible="false" fbc:lowerFluxBound="cobra_0_bound" fbc:upperFluxBound="cobra_default_ub">
        <listOfReactants>
          <speciesReference constant="true" species="M_atp_LSQBKTc_RSQBKT" stoichiometry="1" />
          <speciesReference constant="true" species="M_accoa_LSQBKTc_RSQBKT" stoichiometry="1" />
          <speciesReference constant="true" species="M_hco3_LSQBKTc_RSQBKT" stoichiometry="1" />
        </listOfReactants>
        <listOfProducts>
          <speciesReference constant="true" species="M_pi_LSQBKTc_RSQBKT" stoichiometry="1" />
          <speciesReference constant="true" species="M_adp_LSQBKTc_RSQBKT" stoichiometry="1" />
          <speciesReference constant="true" species="M_h_LSQBKTc_RSQBKT" stoichiometry="1" />
          <speciesReference constant="true" species="M_malcoa_LSQBKTc_RSQBKT" stoichiometry="1" />
        </listOfProducts>
        <fbc:geneProductAssociation>
          <fbc:and>
            <fbc:geneProductRef fbc:geneProduct="G_stu0393" />
            <fbc:geneProductRef fbc:geneProduct="G_stu0389" />
            <fbc:geneProductRef fbc:geneProduct="G_stu0391" />
            <fbc:geneProductRef fbc:geneProduct="G_stu0392" />
          </fbc:and>
        </fbc:geneProductAssociation>
      </reaction>
      <reaction fast="false" id="R_ACGALpts" name="N acetylgalactosamine PTS" reversible="false" fbc:lowerFluxBound="cobra_0_bound" fbc:upperFluxBound="cobra_default_ub">
        <listOfReactants>
          <speciesReference constant="true" species="M_pep_LSQBKTc_RSQBKT" stoichiometry="1" />
          <speciesReference constant="true" species="M_acgal_LSQBKTe_RSQBKT" stoichiometry="1" />
        </listOfReactants>
        <listOfProducts>
          <speciesReference constant="true" species="M_pyr_LSQBKTc_RSQBKT" stoichiometry="1" />
          <speciesReference constant="true" species="M_acgal6p_LSQBKTc_RSQBKT" stoichiometry="1" />
        </listOfProducts>
        <fbc:geneProductAssociation>
          <fbc:and>
            <fbc:geneProductRef fbc:geneProduct="G_stu1265" />
            <fbc:geneProductRef fbc:geneProduct="G_stu1264" />
          </fbc:and>
        </fbc:geneProductAssociation>
      </reaction>
      <reaction fast="false" id="R_ACGAMT" name="UDP N acetylglucosamineundecaprenylphosphate N acetylglucosamine 1 phosphate transferase" reversible="false" fbc:lowerFluxBound="cobra_0_bound" fbc:upperFluxBound="cobra_default_ub">
        <listOfReactants>
          <speciesReference constant="true" species="M_uacgam_LSQBKTc_RSQBKT" stoichiometry="1" />
          <speciesReference constant="true" species="M_udcpp_LSQBKTc_RSQBKT" stoichiometry="1" />
        </listOfReactants>
        <listOfProducts>
          <speciesReference constant="true" species="M_unaga_LSQBKTc_RSQBKT" stoichiometry="1" />
          <speciesReference constant="true" species="M_ump_LSQBKTc_RSQBKT" stoichiometry="1" />
        </listOfProducts>
        <fbc:geneProductAssociation>
          <fbc:geneProductRef fbc:geneProduct="G_stu0163" />
        </fbc:geneProductAssociation>
      </reaction>
      <reaction fast="false" id="R_ACGApts" name="N Acetyl D glucosamine transport via PEPPyr PTS" reversible="false" fbc:lowerFluxBound="cobra_0_bound" fbc:upperFluxBound="cobra_default_ub">
        <listOfReactants>
          <speciesReference constant="true" species="M_acgam_LSQBKTe_RSQBKT" stoichiometry="1" />
          <speciesReference constant="true" species="M_pep_LSQBKTc_RSQBKT" stoichiometry="1" />
        </listOfReactants>
        <listOfProducts>
          <speciesReference constant="true" species="M_pyr_LSQBKTc_RSQBKT" stoichiometry="1" />
          <speciesReference constant="true" species="M_acgam6p_LSQBKTc_RSQBKT" stoichiometry="1" />
        </listOfProducts>
        <fbc:geneProductAssociation>
          <fbc:or>
            <fbc:and>
              <fbc:geneProductRef fbc:geneProduct="G_stu0189" />
              <fbc:geneProductRef fbc:geneProduct="G_stu1265" />
              <fbc:geneProductRef fbc:geneProduct="G_stu1264" />
            </fbc:and>
            <fbc:and>
              <fbc:geneProductRef fbc:geneProduct="G_stu0190" />
              <fbc:geneProductRef fbc:geneProduct="G_stu1265" />
              <fbc:geneProductRef fbc:geneProduct="G_stu1264" />
            </fbc:and>
            <fbc:and>
              <fbc:geneProductRef fbc:geneProduct="G_stu0191" />
              <fbc:geneProductRef fbc:geneProduct="G_stu1265" />
              <fbc:geneProductRef fbc:geneProduct="G_stu1264" />
            </fbc:and>
            <fbc:and>
              <fbc:geneProductRef fbc:geneProduct="G_stu0192" />
              <fbc:geneProductRef fbc:geneProduct="G_stu1265" />
              <fbc:geneProductRef fbc:geneProduct="G_stu1264" />
            </fbc:and>
          </fbc:or>
        </fbc:geneProductAssociation>
      </reaction>
      <reaction fast="false" id="R_ACGK" name="acetylglutamate kinase" reversible="false" fbc:lowerFluxBound="cobra_0_bound" fbc:upperFluxBound="cobra_default_ub">
        <listOfReactants>
          <speciesReference constant="true" species="M_atp_LSQBKTc_RSQBKT" stoichiometry="1" />
          <speciesReference constant="true" species="M_acglu_LSQBKTc_RSQBKT" stoichiometry="1" />
        </listOfReactants>
        <listOfProducts>
          <speciesReference constant="true" species="M_acg5p_LSQBKTc_RSQBKT" stoichiometry="1" />
          <speciesReference constant="true" species="M_adp_LSQBKTc_RSQBKT" stoichiometry="1" />
        </listOfProducts>
        <fbc:geneProductAssociation>
          <fbc:geneProductRef fbc:geneProduct="G_stu0466" />
        </fbc:geneProductAssociation>
      </reaction>
      <reaction fast="false" id="R_ACHBS" name="2 aceto 2 hydroxybutanoate synthase" reversible="false" fbc:lowerFluxBound="cobra_0_bound" fbc:upperFluxBound="cobra_default_ub">
        <listOfReactants>
          <speciesReference constant="true" species="M_pyr_LSQBKTc_RSQBKT" stoichiometry="1" />
          <speciesReference constant="true" species="M_h_LSQBKTc_RSQBKT" stoichiometry="1" />
          <speciesReference constant="true" species="M_2obut_LSQBKTc_RSQBKT" stoichiometry="1" />
        </listOfReactants>
        <listOfProducts>
          <speciesReference constant="true" species="M_2ahbut_LSQBKTc_RSQBKT" stoichiometry="1" />
          <speciesReference constant="true" species="M_co2_LSQBKTc_RSQBKT" stoichiometry="1" />
        </listOfProducts>
        <fbc:geneProductAssociation>
          <fbc:or>
            <fbc:geneProductRef fbc:geneProduct="G_stu0923" />
            <fbc:and>
              <fbc:geneProductRef fbc:geneProduct="G_stu1873" />
              <fbc:geneProductRef fbc:geneProduct="G_stu1872" />
            </fbc:and>
          </fbc:or>
        </fbc:geneProductAssociation>
      </reaction>
      <reaction fast="false" id="R_ACKr" name="acetate kinase" reversible="true" fbc:lowerFluxBound="cobra_default_lb" fbc:upperFluxBound="cobra_default_ub">
        <listOfReactants>
          <speciesReference constant="true" species="M_atp_LSQBKTc_RSQBKT" stoichiometry="1" />
          <speciesReference constant="true" species="M_ac_LSQBKTc_RSQBKT" stoichiometry="1" />
        </listOfReactants>
        <listOfProducts>
          <speciesReference constant="true" species="M_adp_LSQBKTc_RSQBKT" stoichiometry="1" />
          <speciesReference constant="true" species="M_actp_LSQBKTc_RSQBKT" stoichiometry="1" />
        </listOfProducts>
        <fbc:geneProductAssociation>
          <fbc:geneProductRef fbc:geneProduct="G_stu1857" />
        </fbc:geneProductAssociation>
      </reaction>
      <reaction fast="false" id="R_ACLDC" name="acetolactate decarboxylase" reversible="false" fbc:lowerFluxBound="cobra_0_bound" fbc:upperFluxBound="cobra_default_ub">
        <listOfReactants>
          <speciesReference constant="true" species="M_h_LSQBKTc_RSQBKT" stoichiometry="1" />
          <speciesReference constant="true" species="M_alac__S_LSQBKTc_RSQBKT" stoichiometry="1" />
        </listOfReactants>
        <listOfProducts>
          <speciesReference constant="true" species="M_actn__R_LSQBKTc_RSQBKT" stoichiometry="1" />
          <speciesReference constant="true" species="M_co2_LSQBKTc_RSQBKT" stoichiometry="1" />
        </listOfProducts>
        <fbc:geneProductAssociation>
          <fbc:geneProductRef fbc:geneProduct="G_stu0924" />
        </fbc:geneProductAssociation>
      </reaction>
      <reaction fast="false" id="R_ACLS" name="acetolactate synthase Also catalyzes ACHBS" reversible="false" fbc:lowerFluxBound="cobra_0_bound" fbc:upperFluxBound="cobra_default_ub">
        <listOfReactants>
          <speciesReference constant="true" species="M_pyr_LSQBKTc_RSQBKT" stoichiometry="2" />
          <speciesReference constant="true" species="M_h_LSQBKTc_RSQBKT" stoichiometry="1" />
        </listOfReactants>
        <listOfProducts>
          <speciesReference constant="true" species="M_co2_LSQBKTc_RSQBKT" stoichiometry="1" />
          <speciesReference constant="true" species="M_alac__S_LSQBKTc_RSQBKT" stoichiometry="1" />
        </listOfProducts>
        <fbc:geneProductAssociation>
          <fbc:or>
            <fbc:geneProductRef fbc:geneProduct="G_stu0923" />
            <fbc:and>
              <fbc:geneProductRef fbc:geneProduct="G_stu1873" />
              <fbc:geneProductRef fbc:geneProduct="G_stu1872" />
            </fbc:and>
          </fbc:or>
        </fbc:geneProductAssociation>
      </reaction>
      <reaction fast="false" id="R_ACONT" name="aconitase" reversible="true" fbc:lowerFluxBound="cobra_default_lb" fbc:upperFluxBound="cobra_default_ub">
        <listOfReactants>
          <speciesReference constant="true" species="M_cit_LSQBKTc_RSQBKT" stoichiometry="1" />
        </listOfReactants>
        <listOfProducts>
          <speciesReference constant="true" species="M_icit_LSQBKTc_RSQBKT" stoichiometry="1" />
        </listOfProducts>
        <fbc:geneProductAssociation>
          <fbc:geneProductRef fbc:geneProduct="G_stu1268" />
        </fbc:geneProductAssociation>
      </reaction>
      <reaction fast="false" id="R_ACOTA" name="acetylornithine transaminase" reversible="true" fbc:lowerFluxBound="cobra_default_lb" fbc:upperFluxBound="cobra_default_ub">
        <listOfReactants>
          <speciesReference constant="true" species="M_akg_LSQBKTc_RSQBKT" stoichiometry="1" />
          <speciesReference constant="true" species="M_acorn_LSQBKTc_RSQBKT" stoichiometry="1" />
        </listOfReactants>
        <listOfProducts>
          <speciesReference constant="true" species="M_acg5sa_LSQBKTc_RSQBKT" stoichiometry="1" />
          <speciesReference constant="true" species="M_glu__L_LSQBKTc_RSQBKT" stoichiometry="1" />
        </listOfProducts>
        <fbc:geneProductAssociation>
          <fbc:geneProductRef fbc:geneProduct="G_stu0467" />
        </fbc:geneProductAssociation>
      </reaction>
      <reaction fast="false" id="R_ACPS2" name="acyl carrier protein synthase" reversible="false" fbc:lowerFluxBound="cobra_0_bound" fbc:upperFluxBound="cobra_default_ub">
        <listOfReactants>
          <speciesReference constant="true" species="M_apoACP_LSQBKTc_RSQBKT" stoichiometry="1" />
          <speciesReference constant="true" species="M_coa_LSQBKTc_RSQBKT" stoichiometry="1" />
        </listOfReactants>
        <listOfProducts>
          <speciesReference constant="true" species="M_acp_LSQBKTc_RSQBKT" stoichiometry="1" />
          <speciesReference constant="true" species="M_h_LSQBKTc_RSQBKT" stoichiometry="1" />
          <speciesReference constant="true" species="M_pap_LSQBKTc_RSQBKT" stoichiometry="1" />
        </listOfProducts>
        <fbc:geneProductAssociation>
          <fbc:and>
            <fbc:geneProductRef fbc:geneProduct="G_stu0384" />
            <fbc:geneProductRef fbc:geneProduct="G_stu1727" />
          </fbc:and>
        </fbc:geneProductAssociation>
      </reaction>
      <reaction fast="false" id="R_ACYP_2" name="acylphosphatase (2)" reversible="false" fbc:lowerFluxBound="cobra_0_bound" fbc:upperFluxBound="cobra_default_ub">
        <listOfReactants>
          <speciesReference constant="true" species="M_h2o_LSQBKTc_RSQBKT" stoichiometry="1" />
          <speciesReference constant="true" species="M_actp_LSQBKTc_RSQBKT" stoichiometry="1" />
        </listOfReactants>
        <listOfProducts>
          <speciesReference constant="true" species="M_ac_LSQBKTc_RSQBKT" stoichiometry="1" />
          <speciesReference constant="true" species="M_h_LSQBKTc_RSQBKT" stoichiometry="1" />
          <speciesReference constant="true" species="M_pi_LSQBKTc_RSQBKT" stoichiometry="1" />
        </listOfProducts>
        <fbc:geneProductAssociation>
          <fbc:geneProductRef fbc:geneProduct="G_stu0246" />
        </fbc:geneProductAssociation>
      </reaction>
      <reaction fast="false" id="R_ACt2r" name="acetate reversible transport via proton symport" reversible="true" fbc:lowerFluxBound="cobra_default_lb" fbc:upperFluxBound="cobra_default_ub">
        <listOfReactants>
          <speciesReference constant="true" species="M_ac_LSQBKTe_RSQBKT" stoichiometry="1" />
          <speciesReference constant="true" species="M_h_LSQBKTe_RSQBKT" stoichiometry="1" />
        </listOfReactants>
        <listOfProducts>
          <speciesReference constant="true" species="M_ac_LSQBKTc_RSQBKT" stoichiometry="1" />
          <speciesReference constant="true" species="M_h_LSQBKTc_RSQBKT" stoichiometry="1" />
        </listOfProducts>
      </reaction>
      <reaction fast="false" id="R_ADA" name="Adenosine deaminase" reversible="false" fbc:lowerFluxBound="cobra_0_bound" fbc:upperFluxBound="cobra_default_ub">
        <listOfReactants>
          <speciesReference constant="true" species="M_h2o_LSQBKTc_RSQBKT" stoichiometry="1" />
          <speciesReference constant="true" species="M_h_LSQBKTc_RSQBKT" stoichiometry="1" />
          <speciesReference constant="true" species="M_adn_LSQBKTc_RSQBKT" stoichiometry="1" />
        </listOfReactants>
        <listOfProducts>
          <speciesReference constant="true" species="M_nh4_LSQBKTc_RSQBKT" stoichiometry="1" />
          <speciesReference constant="true" species="M_ins_LSQBKTc_RSQBKT" stoichiometry="1" />
        </listOfProducts>
        <fbc:geneProductAssociation>
          <fbc:geneProductRef fbc:geneProduct="G_stu0750" />
        </fbc:geneProductAssociation>
      </reaction>
      <reaction fast="false" id="R_ADCL" name="4 aminobenzoate synthase" reversible="false" fbc:lowerFluxBound="cobra_0_bound" fbc:upperFluxBound="cobra_default_ub">
        <listOfReactants>
          <speciesReference constant="true" species="M_4adcho_LSQBKTc_RSQBKT" stoichiometry="1" />
        </listOfReactants>
        <listOfProducts>
          <speciesReference constant="true" species="M_pyr_LSQBKTc_RSQBKT" stoichiometry="1" />
          <speciesReference constant="true" species="M_4abz_LSQBKTc_RSQBKT" stoichiometry="1" />
          <speciesReference constant="true" species="M_h_LSQBKTc_RSQBKT" stoichiometry="1" />
        </listOfProducts>
        <fbc:geneProductAssociation>
          <fbc:geneProductRef fbc:geneProduct="G_stu0241" />
        </fbc:geneProductAssociation>
      </reaction>
      <reaction fast="false" id="R_ADCS" name="4 amino 4 deoxychorismate synthase" reversible="false" fbc:lowerFluxBound="cobra_0_bound" fbc:upperFluxBound="cobra_default_ub">
        <listOfReactants>
          <speciesReference constant="true" species="M_gln__L_LSQBKTc_RSQBKT" stoichiometry="1" />
          <speciesReference constant="true" species="M_chor_LSQBKTc_RSQBKT" stoichiometry="1" />
        </listOfReactants>
        <listOfProducts>
          <speciesReference constant="true" species="M_glu__L_LSQBKTc_RSQBKT" stoichiometry="1" />
          <speciesReference constant="true" species="M_4adcho_LSQBKTc_RSQBKT" stoichiometry="1" />
        </listOfProducts>
        <fbc:geneProductAssociation>
          <fbc:geneProductRef fbc:geneProduct="G_stu0771" />
        </fbc:geneProductAssociation>
      </reaction>
      <reaction fast="false" id="R_ADK1" name="adenylate kinase" reversible="true" fbc:lowerFluxBound="cobra_default_lb" fbc:upperFluxBound="cobra_default_ub">
        <listOfReactants>
          <speciesReference constant="true" species="M_amp_LSQBKTc_RSQBKT" stoichiometry="1" />
          <speciesReference constant="true" species="M_atp_LSQBKTc_RSQBKT" stoichiometry="1" />
        </listOfReactants>
        <listOfProducts>
          <speciesReference constant="true" species="M_adp_LSQBKTc_RSQBKT" stoichiometry="2" />
        </listOfProducts>
        <fbc:geneProductAssociation>
          <fbc:geneProductRef fbc:geneProduct="G_stu1913" />
        </fbc:geneProductAssociation>
      </reaction>
      <reaction fast="false" id="R_ADK2" name="adenylate kinase Inorganic triphosphate" reversible="true" fbc:lowerFluxBound="cobra_default_lb" fbc:upperFluxBound="cobra_default_ub">
        <listOfReactants>
          <speciesReference constant="true" species="M_pppi_LSQBKTc_RSQBKT" stoichiometry="1" />
          <speciesReference constant="true" species="M_amp_LSQBKTc_RSQBKT" stoichiometry="1" />
        </listOfReactants>
        <listOfProducts>
          <speciesReference constant="true" species="M_ppi_LSQBKTc_RSQBKT" stoichiometry="1" />
          <speciesReference constant="true" species="M_adp_LSQBKTc_RSQBKT" stoichiometry="1" />
        </listOfProducts>
        <fbc:geneProductAssociation>
          <fbc:geneProductRef fbc:geneProduct="G_stu1913" />
        </fbc:geneProductAssociation>
      </reaction>
      <reaction fast="false" id="R_ADPDS" name="acetyl diaminopimelate deacetylase" reversible="false" fbc:lowerFluxBound="cobra_0_bound" fbc:upperFluxBound="cobra_default_ub">
        <listOfReactants>
          <speciesReference constant="true" species="M_h2o_LSQBKTc_RSQBKT" stoichiometry="1" />
          <speciesReference constant="true" species="M_h_LSQBKTc_RSQBKT" stoichiometry="1" />
          <speciesReference constant="true" species="M_al26da_LSQBKTc_RSQBKT" stoichiometry="1" />
        </listOfReactants>
        <listOfProducts>
          <speciesReference constant="true" species="M_ac_LSQBKTc_RSQBKT" stoichiometry="1" />
          <speciesReference constant="true" species="M_26dap__LL_LSQBKTc_RSQBKT" stoichiometry="1" />
        </listOfProducts>
        <fbc:geneProductAssociation>
          <fbc:geneProductRef fbc:geneProduct="G_stu1838" />
        </fbc:geneProductAssociation>
      </reaction>
      <reaction fast="false" id="R_ADPRDP" name="ADPribose diphosphatase" reversible="false" fbc:lowerFluxBound="cobra_0_bound" fbc:upperFluxBound="cobra_default_ub">
        <listOfReactants>
          <speciesReference constant="true" species="M_adprib_LSQBKTc_RSQBKT" stoichiometry="1" />
          <speciesReference constant="true" species="M_h2o_LSQBKTc_RSQBKT" stoichiometry="1" />
        </listOfReactants>
        <listOfProducts>
          <speciesReference constant="true" species="M_r5p_LSQBKTc_RSQBKT" stoichiometry="1" />
          <speciesReference constant="true" species="M_amp_LSQBKTc_RSQBKT" stoichiometry="1" />
          <speciesReference constant="true" species="M_h_LSQBKTc_RSQBKT" stoichiometry="2" />
        </listOfProducts>
        <fbc:geneProductAssociation>
          <fbc:geneProductRef fbc:geneProduct="G_stu0564" />
        </fbc:geneProductAssociation>
      </reaction>
      <reaction fast="false" id="R_ADPT" name="adenine phosphoribosyltransferase" reversible="false" fbc:lowerFluxBound="cobra_0_bound" fbc:upperFluxBound="cobra_default_ub">
        <listOfReactants>
          <speciesReference constant="true" species="M_prpp_LSQBKTc_RSQBKT" stoichiometry="1" />
          <speciesReference constant="true" species="M_ade_LSQBKTc_RSQBKT" stoichiometry="1" />
        </listOfReactants>
        <listOfProducts>
          <speciesReference constant="true" species="M_ppi_LSQBKTc_RSQBKT" stoichiometry="1" />
          <speciesReference constant="true" species="M_amp_LSQBKTc_RSQBKT" stoichiometry="1" />
        </listOfProducts>
        <fbc:geneProductAssociation>
          <fbc:geneProductRef fbc:geneProduct="G_stu1223" />
        </fbc:geneProductAssociation>
      </reaction>
      <reaction fast="false" id="R_ADPTA" name="acetyldiaminopimelate transaminase" reversible="true" fbc:lowerFluxBound="cobra_default_lb" fbc:upperFluxBound="cobra_default_ub">
        <listOfReactants>
          <speciesReference constant="true" species="M_akg_LSQBKTc_RSQBKT" stoichiometry="1" />
          <speciesReference constant="true" species="M_h_LSQBKTc_RSQBKT" stoichiometry="1" />
          <speciesReference constant="true" species="M_al26da_LSQBKTc_RSQBKT" stoichiometry="1" />
        </listOfReactants>
        <listOfProducts>
          <speciesReference constant="true" species="M_glu__L_LSQBKTc_RSQBKT" stoichiometry="1" />
          <speciesReference constant="true" species="M_acamoxm_LSQBKTc_RSQBKT" stoichiometry="1" />
        </listOfProducts>
      </reaction>
      <reaction fast="false" id="R_ADSL1" name="adenylosuccinate lyase" reversible="false" fbc:lowerFluxBound="cobra_0_bound" fbc:upperFluxBound="cobra_default_ub">
        <listOfReactants>
          <speciesReference constant="true" species="M_dcamp_LSQBKTc_RSQBKT" stoichiometry="1" />
        </listOfReactants>
        <listOfProducts>
          <speciesReference constant="true" species="M_amp_LSQBKTc_RSQBKT" stoichiometry="1" />
          <speciesReference constant="true" species="M_fum_LSQBKTc_RSQBKT" stoichiometry="1" />
        </listOfProducts>
        <fbc:geneProductAssociation>
          <fbc:geneProductRef fbc:geneProduct="G_stu0045" />
        </fbc:geneProductAssociation>
      </reaction>
      <reaction fast="false" id="R_ADSL1r" name="adenylsuccinate lyase" reversible="true" fbc:lowerFluxBound="cobra_default_lb" fbc:upperFluxBound="cobra_default_ub">
        <listOfReactants>
          <speciesReference constant="true" species="M_dcamp_LSQBKTc_RSQBKT" stoichiometry="1" />
        </listOfReactants>
        <listOfProducts>
          <speciesReference constant="true" species="M_amp_LSQBKTc_RSQBKT" stoichiometry="1" />
          <speciesReference constant="true" species="M_fum_LSQBKTc_RSQBKT" stoichiometry="1" />
        </listOfProducts>
        <fbc:geneProductAssociation>
          <fbc:geneProductRef fbc:geneProduct="G_stu0045" />
        </fbc:geneProductAssociation>
      </reaction>
      <reaction fast="false" id="R_ADSL2" name="adenylosuccinate lyase" reversible="false" fbc:lowerFluxBound="cobra_0_bound" fbc:upperFluxBound="cobra_default_ub">
        <listOfReactants>
          <speciesReference constant="true" species="M_25aics_LSQBKTc_RSQBKT" stoichiometry="1" />
        </listOfReactants>
        <listOfProducts>
          <speciesReference constant="true" species="M_aicar_LSQBKTc_RSQBKT" stoichiometry="1" />
          <speciesReference constant="true" species="M_fum_LSQBKTc_RSQBKT" stoichiometry="1" />
        </listOfProducts>
        <fbc:geneProductAssociation>
          <fbc:geneProductRef fbc:geneProduct="G_stu0045" />
        </fbc:geneProductAssociation>
      </reaction>
      <reaction fast="false" id="R_ADSL2r" name="adenylosuccinate lyase" reversible="true" fbc:lowerFluxBound="cobra_default_lb" fbc:upperFluxBound="cobra_default_ub">
        <listOfReactants>
          <speciesReference constant="true" species="M_25aics_LSQBKTc_RSQBKT" stoichiometry="1" />
        </listOfReactants>
        <listOfProducts>
          <speciesReference constant="true" species="M_aicar_LSQBKTc_RSQBKT" stoichiometry="1" />
          <speciesReference constant="true" species="M_fum_LSQBKTc_RSQBKT" stoichiometry="1" />
        </listOfProducts>
        <fbc:geneProductAssociation>
          <fbc:geneProductRef fbc:geneProduct="G_stu0045" />
        </fbc:geneProductAssociation>
      </reaction>
      <reaction fast="false" id="R_ADSS" name="adenylosuccinate synthetase" reversible="false" fbc:lowerFluxBound="cobra_0_bound" fbc:upperFluxBound="cobra_default_ub">
        <listOfReactants>
          <speciesReference constant="true" species="M_imp_LSQBKTc_RSQBKT" stoichiometry="1" />
          <speciesReference constant="true" species="M_asp__L_LSQBKTc_RSQBKT" stoichiometry="1" />
          <speciesReference constant="true" species="M_gtp_LSQBKTc_RSQBKT" stoichiometry="1" />
        </listOfReactants>
        <listOfProducts>
          <speciesReference constant="true" species="M_dcamp_LSQBKTc_RSQBKT" stoichiometry="1" />
          <speciesReference constant="true" species="M_h_LSQBKTc_RSQBKT" stoichiometry="2" />
          <speciesReference constant="true" species="M_gdp_LSQBKTc_RSQBKT" stoichiometry="1" />
          <speciesReference constant="true" species="M_pi_LSQBKTc_RSQBKT" stoichiometry="1" />
        </listOfProducts>
        <fbc:geneProductAssociation>
          <fbc:geneProductRef fbc:geneProduct="G_stu1940" />
        </fbc:geneProductAssociation>
      </reaction>
      <reaction fast="false" id="R_AGAT_LLA" name="1 Acyl glycerol 3 phosphate acyltransferase lactis specific specific" reversible="false" fbc:lowerFluxBound="cobra_0_bound" fbc:upperFluxBound="cobra_default_ub">
        <listOfReactants>
          <speciesReference constant="true" species="M_2chdeacp_LSQBKTc_RSQBKT" stoichiometry="0.03" />
          <speciesReference constant="true" species="M_ocdacp_LSQBKTc_RSQBKT" stoichiometry="0.01" />
          <speciesReference constant="true" species="M_agly3p_LLA_LSQBKTc_RSQBKT" stoichiometry="0.01" />
          <speciesReference constant="true" species="M_hdeacp_LSQBKTc_RSQBKT" stoichiometry="0.295" />
          <speciesReference constant="true" species="M_2ctdeacp_LSQBKTc_RSQBKT" stoichiometry="0.005" />
          <speciesReference constant="true" species="M_tdeacp_LSQBKTc_RSQBKT" stoichiometry="0.09" />
          <speciesReference constant="true" species="M_2cocdacp_LSQBKTc_RSQBKT" stoichiometry="0.44" />
          <speciesReference constant="true" species="M_cpocdacp_LSQBKTc_RSQBKT" stoichiometry="0.13" />
        </listOfReactants>
        <listOfProducts>
          <speciesReference constant="true" species="M_acp_LSQBKTc_RSQBKT" stoichiometry="1" />
          <speciesReference constant="true" species="M_pa_LLA_LSQBKTc_RSQBKT" stoichiometry="0.01" />
        </listOfProducts>
        <fbc:geneProductAssociation>
          <fbc:geneProductRef fbc:geneProduct="G_stu1563" />
        </fbc:geneProductAssociation>
      </reaction>
      <reaction fast="false" id="R_AGDC" name="N acetylglucosamine 6 phosphate deacetylase" reversible="false" fbc:lowerFluxBound="cobra_0_bound" fbc:upperFluxBound="cobra_default_ub">
        <listOfReactants>
          <speciesReference constant="true" species="M_h2o_LSQBKTc_RSQBKT" stoichiometry="1" />
          <speciesReference constant="true" species="M_acgam6p_LSQBKTc_RSQBKT" stoichiometry="1" />
        </listOfReactants>
        <listOfProducts>
          <speciesReference constant="true" species="M_gam6p_LSQBKTc_RSQBKT" stoichiometry="1" />
          <speciesReference constant="true" species="M_ac_LSQBKTc_RSQBKT" stoichiometry="1" />
        </listOfProducts>
        <fbc:geneProductAssociation>
          <fbc:geneProductRef fbc:geneProduct="G_stu0501" />
        </fbc:geneProductAssociation>
      </reaction>
      <reaction fast="false" id="R_AGMT" name="agmatinase" reversible="false" fbc:lowerFluxBound="cobra_0_bound" fbc:upperFluxBound="cobra_default_ub">
        <listOfReactants>
          <speciesReference constant="true" species="M_agm_LSQBKTc_RSQBKT" stoichiometry="1" />
          <speciesReference constant="true" species="M_h2o_LSQBKTc_RSQBKT" stoichiometry="1" />
        </listOfReactants>
        <listOfProducts>
          <speciesReference constant="true" species="M_ptrc_LSQBKTc_RSQBKT" stoichiometry="1" />
          <speciesReference constant="true" species="M_urea_LSQBKTc_RSQBKT" stoichiometry="1" />
        </listOfProducts>
        <fbc:geneProductAssociation>
          <fbc:geneProductRef fbc:geneProduct="G_stu0921" />
        </fbc:geneProductAssociation>
      </reaction>
      <reaction fast="false" id="R_AGPR" name="N acetyl g glutamyl phosphate reductase" reversible="true" fbc:lowerFluxBound="cobra_default_lb" fbc:upperFluxBound="cobra_default_ub">
        <listOfReactants>
          <speciesReference constant="true" species="M_acg5sa_LSQBKTc_RSQBKT" stoichiometry="1" />
          <speciesReference constant="true" species="M_nadp_LSQBKTc_RSQBKT" stoichiometry="1" />
          <speciesReference constant="true" species="M_pi_LSQBKTc_RSQBKT" stoichiometry="1" />
        </listOfReactants>
        <listOfProducts>
          <speciesReference constant="true" species="M_acg5p_LSQBKTc_RSQBKT" stoichiometry="1" />
          <speciesReference constant="true" species="M_h_LSQBKTc_RSQBKT" stoichiometry="1" />
          <speciesReference constant="true" species="M_nadph_LSQBKTc_RSQBKT" stoichiometry="1" />
        </listOfProducts>
        <fbc:geneProductAssociation>
          <fbc:geneProductRef fbc:geneProduct="G_stu0464" />
        </fbc:geneProductAssociation>
      </reaction>
      <reaction fast="false" id="R_AHCYSNS" name="adenosylhomocysteine nucleosidase" reversible="false" fbc:lowerFluxBound="cobra_0_bound" fbc:upperFluxBound="cobra_default_ub">
        <listOfReactants>
          <speciesReference constant="true" species="M_h2o_LSQBKTc_RSQBKT" stoichiometry="1" />
          <speciesReference constant="true" species="M_ahcys_LSQBKTc_RSQBKT" stoichiometry="1" />
        </listOfReactants>
        <listOfProducts>
          <speciesReference constant="true" species="M_ade_LSQBKTc_RSQBKT" stoichiometry="1" />
          <speciesReference constant="true" species="M_rhcys_LSQBKTc_RSQBKT" stoichiometry="1" />
        </listOfProducts>
        <fbc:geneProductAssociation>
          <fbc:geneProductRef fbc:geneProduct="G_stu0566" />
        </fbc:geneProductAssociation>
      </reaction>
      <reaction fast="false" id="R_AHMMPS" name="4 amino 5 hydroxymethyl 2 methylpyrimidine synthetase" reversible="false" fbc:lowerFluxBound="cobra_0_bound" fbc:upperFluxBound="cobra_default_ub">
        <listOfReactants>
          <speciesReference constant="true" species="M_h2o_LSQBKTc_RSQBKT" stoichiometry="1" />
          <speciesReference constant="true" species="M_air_LSQBKTc_RSQBKT" stoichiometry="1" />
        </listOfReactants>
        <listOfProducts>
          <speciesReference constant="true" species="M_4ahmmp_LSQBKTc_RSQBKT" stoichiometry="1" />
          <speciesReference constant="true" species="M_gcald_LSQBKTc_RSQBKT" stoichiometry="1" />
          <speciesReference constant="true" species="M_o2_LSQBKTc_RSQBKT" stoichiometry="0.5" />
          <speciesReference constant="true" species="M_pi_LSQBKTc_RSQBKT" stoichiometry="1" />
        </listOfProducts>
        <fbc:geneProductAssociation>
          <fbc:geneProductRef fbc:geneProduct="G_stu0747" />
        </fbc:geneProductAssociation>
      </reaction>
      <reaction fast="false" id="R_AHSERL3" name="cysteine synthase Selenide" reversible="true" fbc:lowerFluxBound="cobra_default_lb" fbc:upperFluxBound="cobra_default_ub">
        <listOfReactants>
          <speciesReference constant="true" species="M_seln_LSQBKTc_RSQBKT" stoichiometry="1" />
          <speciesReference constant="true" species="M_acser_LSQBKTc_RSQBKT" stoichiometry="1" />
        </listOfReactants>
        <listOfProducts>
          <speciesReference constant="true" species="M_scys__L_LSQBKTc_RSQBKT" stoichiometry="1" />
          <speciesReference constant="true" species="M_ac_LSQBKTc_RSQBKT" stoichiometry="1" />
        </listOfProducts>
        <fbc:geneProductAssociation>
          <fbc:or>
            <fbc:geneProductRef fbc:geneProduct="G_stu0846" />
            <fbc:geneProductRef fbc:geneProduct="G_stu0366" />
          </fbc:or>
        </fbc:geneProductAssociation>
      </reaction>
      <reaction fast="false" id="R_AICART" name="phosphoribosylaminoimidazolecarboxamide formyltransferase" reversible="true" fbc:lowerFluxBound="cobra_default_lb" fbc:upperFluxBound="cobra_default_ub">
        <listOfReactants>
          <speciesReference constant="true" species="M_aicar_LSQBKTc_RSQBKT" stoichiometry="1" />
          <speciesReference constant="true" species="M_10fthf_LSQBKTc_RSQBKT" stoichiometry="1" />
        </listOfReactants>
        <listOfProducts>
          <speciesReference constant="true" species="M_thf_LSQBKTc_RSQBKT" stoichiometry="1" />
          <speciesReference constant="true" species="M_fprica_LSQBKTc_RSQBKT" stoichiometry="1" />
        </listOfProducts>
        <fbc:geneProductAssociation>
          <fbc:geneProductRef fbc:geneProduct="G_stu0035" />
        </fbc:geneProductAssociation>
      </reaction>
      <reaction fast="false" id="R_AIRC" name="phosphoribosylaminoimidazole carboxylase" reversible="false" fbc:lowerFluxBound="cobra_0_bound" fbc:upperFluxBound="cobra_default_ub">
        <listOfReactants>
          <speciesReference constant="true" species="M_co2_LSQBKTc_RSQBKT" stoichiometry="1" />
          <speciesReference constant="true" species="M_air_LSQBKTc_RSQBKT" stoichiometry="1" />
        </listOfReactants>
        <listOfProducts>
          <speciesReference constant="true" species="M_5aizc_LSQBKTc_RSQBKT" stoichiometry="1" />
          <speciesReference constant="true" species="M_h_LSQBKTc_RSQBKT" stoichiometry="1" />
        </listOfProducts>
        <fbc:geneProductAssociation>
          <fbc:and>
            <fbc:geneProductRef fbc:geneProduct="G_stu0041" />
            <fbc:geneProductRef fbc:geneProduct="G_stu0042" />
          </fbc:and>
        </fbc:geneProductAssociation>
      </reaction>
      <reaction fast="false" id="R_ALAALA" name="D alanine D alanine ligase reversible" reversible="true" fbc:lowerFluxBound="cobra_default_lb" fbc:upperFluxBound="cobra_default_ub">
        <listOfReactants>
          <speciesReference constant="true" species="M_atp_LSQBKTc_RSQBKT" stoichiometry="1" />
          <speciesReference constant="true" species="M_ala__D_LSQBKTc_RSQBKT" stoichiometry="2" />
        </listOfReactants>
        <listOfProducts>
          <speciesReference constant="true" species="M_alaala_LSQBKTc_RSQBKT" stoichiometry="1" />
          <speciesReference constant="true" species="M_adp_LSQBKTc_RSQBKT" stoichiometry="1" />
          <speciesReference constant="true" species="M_h_LSQBKTc_RSQBKT" stoichiometry="1" />
          <speciesReference constant="true" species="M_pi_LSQBKTc_RSQBKT" stoichiometry="1" />
        </listOfProducts>
        <fbc:geneProductAssociation>
          <fbc:geneProductRef fbc:geneProduct="G_stu1583" />
        </fbc:geneProductAssociation>
      </reaction>
      <reaction fast="false" id="R_ALAD_R" name="Alanine dehydrogenase (EC 1.4.1.1)" reversible="true" fbc:lowerFluxBound="cobra_default_lb" fbc:upperFluxBound="cobra_default_ub">
        <listOfReactants>
          <speciesReference constant="true" species="M_h2o_LSQBKTc_RSQBKT" stoichiometry="1" />
          <speciesReference constant="true" species="M_nad_LSQBKTc_RSQBKT" stoichiometry="1" />
          <speciesReference constant="true" species="M_ala__L_LSQBKTc_RSQBKT" stoichiometry="1" />
        </listOfReactants>
        <listOfProducts>
          <speciesReference constant="true" species="M_pyr_LSQBKTc_RSQBKT" stoichiometry="1" />
          <speciesReference constant="true" species="M_nh4_LSQBKTc_RSQBKT" stoichiometry="1" />
          <speciesReference constant="true" species="M_nadh_LSQBKTc_RSQBKT" stoichiometry="1" />
          <speciesReference constant="true" species="M_h_LSQBKTc_RSQBKT" stoichiometry="1" />
        </listOfProducts>
        <fbc:geneProductAssociation>
          <fbc:or>
            <fbc:geneProductRef fbc:geneProduct="G_stu0555" />
            <fbc:geneProductRef fbc:geneProduct="G_stu0556" />
          </fbc:or>
        </fbc:geneProductAssociation>
      </reaction>
      <reaction fast="false" id="R_ALAR" name="alanine racemase" reversible="true" fbc:lowerFluxBound="cobra_default_lb" fbc:upperFluxBound="cobra_default_ub">
        <listOfReactants>
          <speciesReference constant="true" species="M_ala__L_LSQBKTc_RSQBKT" stoichiometry="1" />
        </listOfReactants>
        <listOfProducts>
          <speciesReference constant="true" species="M_ala__D_LSQBKTc_RSQBKT" stoichiometry="1" />
        </listOfProducts>
        <fbc:geneProductAssociation>
          <fbc:geneProductRef fbc:geneProduct="G_stu1726" />
        </fbc:geneProductAssociation>
      </reaction>
      <reaction fast="false" id="R_ALATA_L" name="L alanine transaminase" reversible="true" fbc:lowerFluxBound="cobra_default_lb" fbc:upperFluxBound="cobra_default_ub">
        <listOfReactants>
          <speciesReference constant="true" species="M_akg_LSQBKTc_RSQBKT" stoichiometry="1" />
          <speciesReference constant="true" species="M_ala__L_LSQBKTc_RSQBKT" stoichiometry="1" />
        </listOfReactants>
        <listOfProducts>
          <speciesReference constant="true" species="M_pyr_LSQBKTc_RSQBKT" stoichiometry="1" />
          <speciesReference constant="true" species="M_glu__L_LSQBKTc_RSQBKT" stoichiometry="1" />
        </listOfProducts>
      </reaction>
      <reaction fast="false" id="R_ALATRS" name="Alanyl tRNA synthetase" reversible="false" fbc:lowerFluxBound="cobra_0_bound" fbc:upperFluxBound="cobra_default_ub">
        <listOfReactants>
          <speciesReference constant="true" species="M_trnaala_LSQBKTc_RSQBKT" stoichiometry="1" />
          <speciesReference constant="true" species="M_atp_LSQBKTc_RSQBKT" stoichiometry="1" />
          <speciesReference constant="true" species="M_ala__L_LSQBKTc_RSQBKT" stoichiometry="1" />
        </listOfReactants>
        <listOfProducts>
          <speciesReference constant="true" species="M_ppi_LSQBKTc_RSQBKT" stoichiometry="1" />
          <speciesReference constant="true" species="M_amp_LSQBKTc_RSQBKT" stoichiometry="1" />
          <speciesReference constant="true" species="M_alatrna_LSQBKTc_RSQBKT" stoichiometry="1" />
          <speciesReference constant="true" species="M_h_LSQBKTc_RSQBKT" stoichiometry="1" />
        </listOfProducts>
        <fbc:geneProductAssociation>
          <fbc:geneProductRef fbc:geneProduct="G_stu0457" />
        </fbc:geneProductAssociation>
      </reaction>
      <reaction fast="false" id="R_ALAt2r" name="L-alanine reversible transport via proton symport" reversible="true" fbc:lowerFluxBound="cobra_default_lb" fbc:upperFluxBound="cobra_default_ub">
        <listOfReactants>
          <speciesReference constant="true" species="M_ala__L_LSQBKTe_RSQBKT" stoichiometry="1" />
          <speciesReference constant="true" species="M_h_LSQBKTe_RSQBKT" stoichiometry="1" />
        </listOfReactants>
        <listOfProducts>
          <speciesReference constant="true" species="M_h_LSQBKTc_RSQBKT" stoichiometry="1" />
          <speciesReference constant="true" species="M_ala__L_LSQBKTc_RSQBKT" stoichiometry="1" />
        </listOfProducts>
      </reaction>
      <reaction fast="false" id="R_ALCD19" name="alcohol dehydrogenase glycerol" reversible="true" fbc:lowerFluxBound="cobra_default_lb" fbc:upperFluxBound="cobra_default_ub">
        <listOfReactants>
          <speciesReference constant="true" species="M_glyald_LSQBKTc_RSQBKT" stoichiometry="1" />
          <speciesReference constant="true" species="M_nadh_LSQBKTc_RSQBKT" stoichiometry="1" />
          <speciesReference constant="true" species="M_h_LSQBKTc_RSQBKT" stoichiometry="1" />
        </listOfReactants>
        <listOfProducts>
          <speciesReference constant="true" species="M_nad_LSQBKTc_RSQBKT" stoichiometry="1" />
          <speciesReference constant="true" species="M_glyc_LSQBKTc_RSQBKT" stoichiometry="1" />
        </listOfProducts>
        <fbc:geneProductAssociation>
          <fbc:or>
            <fbc:geneProductRef fbc:geneProduct="G_stu0880" />
            <fbc:geneProductRef fbc:geneProduct="G_stu0881" />
            <fbc:geneProductRef fbc:geneProduct="G_stu0882" />
            <fbc:geneProductRef fbc:geneProduct="G_stu0936" />
          </fbc:or>
        </fbc:geneProductAssociation>
      </reaction>
      <reaction fast="false" id="R_ALCD2x" name="alcohol dehydrogenase ethanol NAD" reversible="true" fbc:lowerFluxBound="cobra_default_lb" fbc:upperFluxBound="cobra_default_ub">
        <listOfReactants>
          <speciesReference constant="true" species="M_etoh_LSQBKTc_RSQBKT" stoichiometry="1" />
          <speciesReference constant="true" species="M_nad_LSQBKTc_RSQBKT" stoichiometry="1" />
        </listOfReactants>
        <listOfProducts>
          <speciesReference constant="true" species="M_acald_LSQBKTc_RSQBKT" stoichiometry="1" />
          <speciesReference constant="true" species="M_nadh_LSQBKTc_RSQBKT" stoichiometry="1" />
          <speciesReference constant="true" species="M_h_LSQBKTc_RSQBKT" stoichiometry="1" />
        </listOfProducts>
        <fbc:geneProductAssociation>
          <fbc:or>
            <fbc:geneProductRef fbc:geneProduct="G_stu0880" />
            <fbc:geneProductRef fbc:geneProduct="G_stu0881" />
            <fbc:geneProductRef fbc:geneProduct="G_stu0882" />
            <fbc:geneProductRef fbc:geneProduct="G_stu0936" />
          </fbc:or>
        </fbc:geneProductAssociation>
      </reaction>
      <reaction fast="false" id="R_AMALT1" name="Amylomaltase maltotriose" reversible="false" fbc:lowerFluxBound="cobra_0_bound" fbc:upperFluxBound="cobra_default_ub">
        <listOfReactants>
          <speciesReference constant="true" species="M_malttr_LSQBKTc_RSQBKT" stoichiometry="1" />
          <speciesReference constant="true" species="M_malt_LSQBKTc_RSQBKT" stoichiometry="1" />
        </listOfReactants>
        <listOfProducts>
          <speciesReference constant="true" species="M_glc__D_LSQBKTc_RSQBKT" stoichiometry="1" />
          <speciesReference constant="true" species="M_maltttr_LSQBKTc_RSQBKT" stoichiometry="1" />
        </listOfProducts>
        <fbc:geneProductAssociation>
          <fbc:geneProductRef fbc:geneProduct="G_stu1013" />
        </fbc:geneProductAssociation>
      </reaction>
      <reaction fast="false" id="R_AMALT2" name="Amylomaltase maltotetraose" reversible="false" fbc:lowerFluxBound="cobra_0_bound" fbc:upperFluxBound="cobra_default_ub">
        <listOfReactants>
          <speciesReference constant="true" species="M_malt_LSQBKTc_RSQBKT" stoichiometry="1" />
          <speciesReference constant="true" species="M_maltttr_LSQBKTc_RSQBKT" stoichiometry="1" />
        </listOfReactants>
        <listOfProducts>
          <speciesReference constant="true" species="M_maltpt_LSQBKTc_RSQBKT" stoichiometry="1" />
          <speciesReference constant="true" species="M_glc__D_LSQBKTc_RSQBKT" stoichiometry="1" />
        </listOfProducts>
        <fbc:geneProductAssociation>
          <fbc:geneProductRef fbc:geneProduct="G_stu1013" />
        </fbc:geneProductAssociation>
      </reaction>
      <reaction fast="false" id="R_AMALT3" name="Amylomaltase maltopentaose" reversible="false" fbc:lowerFluxBound="cobra_0_bound" fbc:upperFluxBound="cobra_default_ub">
        <listOfReactants>
          <speciesReference constant="true" species="M_maltpt_LSQBKTc_RSQBKT" stoichiometry="1" />
          <speciesReference constant="true" species="M_malt_LSQBKTc_RSQBKT" stoichiometry="1" />
        </listOfReactants>
        <listOfProducts>
          <speciesReference constant="true" species="M_glc__D_LSQBKTc_RSQBKT" stoichiometry="1" />
          <speciesReference constant="true" species="M_malthx_LSQBKTc_RSQBKT" stoichiometry="1" />
        </listOfProducts>
        <fbc:geneProductAssociation>
          <fbc:geneProductRef fbc:geneProduct="G_stu1013" />
        </fbc:geneProductAssociation>
      </reaction>
      <reaction fast="false" id="R_AMALT4" name="Amylomaltase maltohexaose" reversible="false" fbc:lowerFluxBound="cobra_0_bound" fbc:upperFluxBound="cobra_default_ub">
        <listOfReactants>
          <speciesReference constant="true" species="M_malt_LSQBKTc_RSQBKT" stoichiometry="1" />
          <speciesReference constant="true" species="M_malthx_LSQBKTc_RSQBKT" stoichiometry="1" />
        </listOfReactants>
        <listOfProducts>
          <speciesReference constant="true" species="M_glc__D_LSQBKTc_RSQBKT" stoichiometry="1" />
          <speciesReference constant="true" species="M_malthp_LSQBKTc_RSQBKT" stoichiometry="1" />
        </listOfProducts>
        <fbc:geneProductAssociation>
          <fbc:geneProductRef fbc:geneProduct="G_stu1013" />
        </fbc:geneProductAssociation>
      </reaction>
      <reaction fast="false" id="R_ANPRT" name="anthranilate phosphoribosyltransferase" reversible="false" fbc:lowerFluxBound="cobra_0_bound" fbc:upperFluxBound="cobra_default_ub">
        <listOfReactants>
          <speciesReference constant="true" species="M_prpp_LSQBKTc_RSQBKT" stoichiometry="1" />
          <speciesReference constant="true" species="M_anth_LSQBKTc_RSQBKT" stoichiometry="1" />
        </listOfReactants>
        <listOfProducts>
          <speciesReference constant="true" species="M_ppi_LSQBKTc_RSQBKT" stoichiometry="1" />
          <speciesReference constant="true" species="M_pran_LSQBKTc_RSQBKT" stoichiometry="1" />
        </listOfProducts>
        <fbc:geneProductAssociation>
          <fbc:geneProductRef fbc:geneProduct="G_stu1591" />
        </fbc:geneProductAssociation>
      </reaction>
      <reaction fast="false" id="R_ANS" name="anthranilate synthase" reversible="false" fbc:lowerFluxBound="cobra_0_bound" fbc:upperFluxBound="cobra_default_ub">
        <listOfReactants>
          <speciesReference constant="true" species="M_gln__L_LSQBKTc_RSQBKT" stoichiometry="1" />
          <speciesReference constant="true" species="M_chor_LSQBKTc_RSQBKT" stoichiometry="1" />
        </listOfReactants>
        <listOfProducts>
          <speciesReference constant="true" species="M_pyr_LSQBKTc_RSQBKT" stoichiometry="1" />
          <speciesReference constant="true" species="M_anth_LSQBKTc_RSQBKT" stoichiometry="1" />
          <speciesReference constant="true" species="M_glu__L_LSQBKTc_RSQBKT" stoichiometry="1" />
          <speciesReference constant="true" species="M_h_LSQBKTc_RSQBKT" stoichiometry="1" />
        </listOfProducts>
        <fbc:geneProductAssociation>
          <fbc:and>
            <fbc:geneProductRef fbc:geneProduct="G_stu1593" />
            <fbc:geneProductRef fbc:geneProduct="G_stu1592" />
          </fbc:and>
        </fbc:geneProductAssociation>
      </reaction>
      <reaction fast="false" id="R_APAT" name="apolipoprotein N acyl transferase" reversible="true" fbc:lowerFluxBound="cobra_default_lb" fbc:upperFluxBound="cobra_default_ub">
        <listOfReactants>
          <speciesReference constant="true" species="M_h2o_LSQBKTc_RSQBKT" stoichiometry="1" />
          <speciesReference constant="true" species="M_thdp_LSQBKTc_RSQBKT" stoichiometry="1" />
          <speciesReference constant="true" species="M_accoa_LSQBKTc_RSQBKT" stoichiometry="1" />
        </listOfReactants>
        <listOfProducts>
          <speciesReference constant="true" species="M_coa_LSQBKTc_RSQBKT" stoichiometry="1" />
          <speciesReference constant="true" species="M_acamoxm_LSQBKTc_RSQBKT" stoichiometry="1" />
        </listOfProducts>
        <fbc:geneProductAssociation>
          <fbc:geneProductRef fbc:geneProduct="G_stu1839" />
        </fbc:geneProductAssociation>
      </reaction>
      <reaction fast="false" id="R_ARGSL" name="argininosuccinate lyase" reversible="true" fbc:lowerFluxBound="cobra_default_lb" fbc:upperFluxBound="cobra_default_ub">
        <listOfReactants>
          <speciesReference constant="true" species="M_argsuc_LSQBKTc_RSQBKT" stoichiometry="1" />
        </listOfReactants>
        <listOfProducts>
          <speciesReference constant="true" species="M_fum_LSQBKTc_RSQBKT" stoichiometry="1" />
          <speciesReference constant="true" species="M_arg__L_LSQBKTc_RSQBKT" stoichiometry="1" />
        </listOfProducts>
        <fbc:geneProductAssociation>
          <fbc:geneProductRef fbc:geneProduct="G_stu1812" />
        </fbc:geneProductAssociation>
      </reaction>
      <reaction fast="false" id="R_ARGSS" name="argininosuccinate synthase" reversible="false" fbc:lowerFluxBound="cobra_0_bound" fbc:upperFluxBound="cobra_default_ub">
        <listOfReactants>
          <speciesReference constant="true" species="M_asp__L_LSQBKTc_RSQBKT" stoichiometry="1" />
          <speciesReference constant="true" species="M_citr__L_LSQBKTc_RSQBKT" stoichiometry="1" />
          <speciesReference constant="true" species="M_atp_LSQBKTc_RSQBKT" stoichiometry="1" />
        </listOfReactants>
        <listOfProducts>
          <speciesReference constant="true" species="M_ppi_LSQBKTc_RSQBKT" stoichiometry="1" />
          <speciesReference constant="true" species="M_amp_LSQBKTc_RSQBKT" stoichiometry="1" />
          <speciesReference constant="true" species="M_h_LSQBKTc_RSQBKT" stoichiometry="1" />
          <speciesReference constant="true" species="M_argsuc_LSQBKTc_RSQBKT" stoichiometry="1" />
        </listOfProducts>
        <fbc:geneProductAssociation>
          <fbc:geneProductRef fbc:geneProduct="G_stu1813" />
        </fbc:geneProductAssociation>
      </reaction>
      <reaction fast="false" id="R_ARGTRS" name="Arginyl tRNA synthetase" reversible="false" fbc:lowerFluxBound="cobra_0_bound" fbc:upperFluxBound="cobra_default_ub">
        <listOfReactants>
          <speciesReference constant="true" species="M_atp_LSQBKTc_RSQBKT" stoichiometry="1" />
          <speciesReference constant="true" species="M_trnaarg_LSQBKTc_RSQBKT" stoichiometry="1" />
          <speciesReference constant="true" species="M_arg__L_LSQBKTc_RSQBKT" stoichiometry="1" />
        </listOfReactants>
        <listOfProducts>
          <speciesReference constant="true" species="M_ppi_LSQBKTc_RSQBKT" stoichiometry="1" />
          <speciesReference constant="true" species="M_amp_LSQBKTc_RSQBKT" stoichiometry="1" />
          <speciesReference constant="true" species="M_argtrna_LSQBKTc_RSQBKT" stoichiometry="1" />
          <speciesReference constant="true" species="M_h_LSQBKTc_RSQBKT" stoichiometry="1" />
        </listOfProducts>
        <fbc:geneProductAssociation>
          <fbc:geneProductRef fbc:geneProduct="G_stu0047" />
        </fbc:geneProductAssociation>
      </reaction>
      <reaction fast="false" id="R_ARGabc" name="L arginine transport via ABC system" reversible="false" fbc:lowerFluxBound="cobra_0_bound" fbc:upperFluxBound="cobra_default_ub">
        <listOfReactants>
          <speciesReference constant="true" species="M_arg__L_LSQBKTe_RSQBKT" stoichiometry="1" />
          <speciesReference constant="true" species="M_h2o_LSQBKTc_RSQBKT" stoichiometry="1" />
          <speciesReference constant="true" species="M_atp_LSQBKTc_RSQBKT" stoichiometry="1" />
        </listOfReactants>
        <listOfProducts>
          <speciesReference constant="true" species="M_adp_LSQBKTc_RSQBKT" stoichiometry="1" />
          <speciesReference constant="true" species="M_h_LSQBKTc_RSQBKT" stoichiometry="1" />
          <speciesReference constant="true" species="M_arg__L_LSQBKTc_RSQBKT" stoichiometry="1" />
          <speciesReference constant="true" species="M_pi_LSQBKTc_RSQBKT" stoichiometry="1" />
        </listOfProducts>
        <fbc:geneProductAssociation>
          <fbc:or>
            <fbc:geneProductRef fbc:geneProduct="G_stu1492" />
            <fbc:geneProductRef fbc:geneProduct="G_stu1494" />
            <fbc:geneProductRef fbc:geneProduct="G_stu1495" />
          </fbc:or>
        </fbc:geneProductAssociation>
      </reaction>
      <reaction fast="false" id="R_ARGt2r" name="L-arganine reversible transport via proton symport" reversible="true" fbc:lowerFluxBound="cobra_default_lb" fbc:upperFluxBound="cobra_default_ub">
        <listOfReactants>
          <speciesReference constant="true" species="M_arg__L_LSQBKTe_RSQBKT" stoichiometry="1" />
          <speciesReference constant="true" species="M_h_LSQBKTe_RSQBKT" stoichiometry="1" />
        </listOfReactants>
        <listOfProducts>
          <speciesReference constant="true" species="M_h_LSQBKTc_RSQBKT" stoichiometry="1" />
          <speciesReference constant="true" species="M_arg__L_LSQBKTc_RSQBKT" stoichiometry="1" />
        </listOfProducts>
        <fbc:geneProductAssociation>
          <fbc:geneProductRef fbc:geneProduct="G_stu0583" />
        </fbc:geneProductAssociation>
      </reaction>
      <reaction fast="false" id="R_ASAD" name="aspartate semialdehyde dehydrogenase" reversible="true" fbc:lowerFluxBound="cobra_default_lb" fbc:upperFluxBound="cobra_default_ub">
        <listOfReactants>
          <speciesReference constant="true" species="M_aspsa_LSQBKTc_RSQBKT" stoichiometry="1" />
          <speciesReference constant="true" species="M_nadp_LSQBKTc_RSQBKT" stoichiometry="1" />
          <speciesReference constant="true" species="M_pi_LSQBKTc_RSQBKT" stoichiometry="1" />
        </listOfReactants>
        <listOfProducts>
          <speciesReference constant="true" species="M_h_LSQBKTc_RSQBKT" stoichiometry="1" />
          <speciesReference constant="true" species="M_nadph_LSQBKTc_RSQBKT" stoichiometry="1" />
          <speciesReference constant="true" species="M_4pasp_LSQBKTc_RSQBKT" stoichiometry="1" />
        </listOfProducts>
        <fbc:geneProductAssociation>
          <fbc:geneProductRef fbc:geneProduct="G_stu1298" />
        </fbc:geneProductAssociation>
      </reaction>
      <reaction fast="false" id="R_ASNN" name="L asparaginase" reversible="false" fbc:lowerFluxBound="cobra_0_bound" fbc:upperFluxBound="cobra_default_ub">
        <listOfReactants>
          <speciesReference constant="true" species="M_h2o_LSQBKTc_RSQBKT" stoichiometry="1" />
          <speciesReference constant="true" species="M_asn__L_LSQBKTc_RSQBKT" stoichiometry="1" />
        </listOfReactants>
        <listOfProducts>
          <speciesReference constant="true" species="M_nh4_LSQBKTc_RSQBKT" stoichiometry="1" />
          <speciesReference constant="true" species="M_asp__L_LSQBKTc_RSQBKT" stoichiometry="1" />
        </listOfProducts>
        <fbc:geneProductAssociation>
          <fbc:geneProductRef fbc:geneProduct="G_stu1724" />
        </fbc:geneProductAssociation>
      </reaction>
      <reaction fast="false" id="R_ASNS2" name="asparagine synthetase" reversible="false" fbc:lowerFluxBound="cobra_0_bound" fbc:upperFluxBound="cobra_default_ub">
        <listOfReactants>
          <speciesReference constant="true" species="M_nh4_LSQBKTc_RSQBKT" stoichiometry="1" />
          <speciesReference constant="true" species="M_asp__L_LSQBKTc_RSQBKT" stoichiometry="1" />
          <speciesReference constant="true" species="M_atp_LSQBKTc_RSQBKT" stoichiometry="1" />
        </listOfReactants>
        <listOfProducts>
          <speciesReference constant="true" species="M_ppi_LSQBKTc_RSQBKT" stoichiometry="1" />
          <speciesReference constant="true" species="M_amp_LSQBKTc_RSQBKT" stoichiometry="1" />
          <speciesReference constant="true" species="M_asn__L_LSQBKTc_RSQBKT" stoichiometry="1" />
          <speciesReference constant="true" species="M_h_LSQBKTc_RSQBKT" stoichiometry="1" />
        </listOfProducts>
        <fbc:geneProductAssociation>
          <fbc:geneProductRef fbc:geneProduct="G_stu0377" />
        </fbc:geneProductAssociation>
      </reaction>
      <reaction fast="false" id="R_ASNTRS" name="Asparaginyl tRNA synthetase" reversible="false" fbc:lowerFluxBound="cobra_0_bound" fbc:upperFluxBound="cobra_default_ub">
        <listOfReactants>
          <speciesReference constant="true" species="M_trnaasn_LSQBKTc_RSQBKT" stoichiometry="1" />
          <speciesReference constant="true" species="M_asn__L_LSQBKTc_RSQBKT" stoichiometry="1" />
          <speciesReference constant="true" species="M_atp_LSQBKTc_RSQBKT" stoichiometry="1" />
        </listOfReactants>
        <listOfProducts>
          <speciesReference constant="true" species="M_ppi_LSQBKTc_RSQBKT" stoichiometry="1" />
          <speciesReference constant="true" species="M_amp_LSQBKTc_RSQBKT" stoichiometry="1" />
          <speciesReference constant="true" species="M_asntrna_LSQBKTc_RSQBKT" stoichiometry="1" />
          <speciesReference constant="true" species="M_h_LSQBKTc_RSQBKT" stoichiometry="1" />
        </listOfProducts>
        <fbc:geneProductAssociation>
          <fbc:geneProductRef fbc:geneProduct="G_stu0818" />
        </fbc:geneProductAssociation>
      </reaction>
      <reaction fast="false" id="R_ASPCT" name="aspartate carbamoyltransferase" reversible="false" fbc:lowerFluxBound="cobra_0_bound" fbc:upperFluxBound="cobra_default_ub">
        <listOfReactants>
          <speciesReference constant="true" species="M_cbp_LSQBKTc_RSQBKT" stoichiometry="1" />
          <speciesReference constant="true" species="M_asp__L_LSQBKTc_RSQBKT" stoichiometry="1" />
        </listOfReactants>
        <listOfProducts>
          <speciesReference constant="true" species="M_cbasp_LSQBKTc_RSQBKT" stoichiometry="1" />
          <speciesReference constant="true" species="M_h_LSQBKTc_RSQBKT" stoichiometry="1" />
          <speciesReference constant="true" species="M_pi_LSQBKTc_RSQBKT" stoichiometry="1" />
        </listOfProducts>
        <fbc:geneProductAssociation>
          <fbc:geneProductRef fbc:geneProduct="G_stu0525" />
        </fbc:geneProductAssociation>
      </reaction>
      <reaction fast="false" id="R_ASPK" name="aspartate kinase" reversible="true" fbc:lowerFluxBound="cobra_default_lb" fbc:upperFluxBound="cobra_default_ub">
        <listOfReactants>
          <speciesReference constant="true" species="M_asp__L_LSQBKTc_RSQBKT" stoichiometry="1" />
          <speciesReference constant="true" species="M_atp_LSQBKTc_RSQBKT" stoichiometry="1" />
        </listOfReactants>
        <listOfProducts>
          <speciesReference constant="true" species="M_adp_LSQBKTc_RSQBKT" stoichiometry="1" />
          <speciesReference constant="true" species="M_4pasp_LSQBKTc_RSQBKT" stoichiometry="1" />
        </listOfProducts>
        <fbc:geneProductAssociation>
          <fbc:geneProductRef fbc:geneProduct="G_stu0378" />
        </fbc:geneProductAssociation>
      </reaction>
      <reaction fast="false" id="R_ASPTA" name="aspartate transaminase" reversible="true" fbc:lowerFluxBound="cobra_default_lb" fbc:upperFluxBound="cobra_default_ub">
        <listOfReactants>
          <speciesReference constant="true" species="M_akg_LSQBKTc_RSQBKT" stoichiometry="1" />
          <speciesReference constant="true" species="M_asp__L_LSQBKTc_RSQBKT" stoichiometry="1" />
        </listOfReactants>
        <listOfProducts>
          <speciesReference constant="true" species="M_glu__L_LSQBKTc_RSQBKT" stoichiometry="1" />
          <speciesReference constant="true" species="M_oaa_LSQBKTc_RSQBKT" stoichiometry="1" />
        </listOfProducts>
        <fbc:geneProductAssociation>
          <fbc:geneProductRef fbc:geneProduct="G_stu0817" />
        </fbc:geneProductAssociation>
      </reaction>
      <reaction fast="false" id="R_ASPTA2" name="aspartate transaminase" reversible="true" fbc:lowerFluxBound="cobra_default_lb" fbc:upperFluxBound="cobra_default_ub">
        <listOfReactants>
          <speciesReference constant="true" species="M_akg_LSQBKTc_RSQBKT" stoichiometry="1" />
          <speciesReference constant="true" species="M_4hglu_LSQBKTc_RSQBKT" stoichiometry="1" />
        </listOfReactants>
        <listOfProducts>
          <speciesReference constant="true" species="M_4h2oxg_LSQBKTc_RSQBKT" stoichiometry="1" />
          <speciesReference constant="true" species="M_glu__L_LSQBKTc_RSQBKT" stoichiometry="1" />
        </listOfProducts>
        <fbc:geneProductAssociation>
          <fbc:geneProductRef fbc:geneProduct="G_stu0817" />
        </fbc:geneProductAssociation>
      </reaction>
      <reaction fast="false" id="R_ASPTA4" name="aspartate transaminase" reversible="true" fbc:lowerFluxBound="cobra_default_lb" fbc:upperFluxBound="cobra_default_ub">
        <listOfReactants>
          <speciesReference constant="true" species="M_akg_LSQBKTc_RSQBKT" stoichiometry="1" />
          <speciesReference constant="true" species="M_cys__L_LSQBKTc_RSQBKT" stoichiometry="1" />
          <speciesReference constant="true" species="M_h_LSQBKTc_RSQBKT" stoichiometry="1" />
        </listOfReactants>
        <listOfProducts>
          <speciesReference constant="true" species="M_mercppyr_LSQBKTc_RSQBKT" stoichiometry="1" />
          <speciesReference constant="true" species="M_glu__L_LSQBKTc_RSQBKT" stoichiometry="1" />
        </listOfProducts>
        <fbc:geneProductAssociation>
          <fbc:geneProductRef fbc:geneProduct="G_stu0817" />
        </fbc:geneProductAssociation>
      </reaction>
      <reaction fast="false" id="R_ASPTRS" name="Aspartyl tRNA synthetase" reversible="false" fbc:lowerFluxBound="cobra_0_bound" fbc:upperFluxBound="cobra_default_ub">
        <listOfReactants>
          <speciesReference constant="true" species="M_asp__L_LSQBKTc_RSQBKT" stoichiometry="1" />
          <speciesReference constant="true" species="M_atp_LSQBKTc_RSQBKT" stoichiometry="1" />
          <speciesReference constant="true" species="M_trnaasp_LSQBKTc_RSQBKT" stoichiometry="1" />
        </listOfReactants>
        <listOfProducts>
          <speciesReference constant="true" species="M_ppi_LSQBKTc_RSQBKT" stoichiometry="1" />
          <speciesReference constant="true" species="M_asptrna_LSQBKTc_RSQBKT" stoichiometry="1" />
          <speciesReference constant="true" species="M_h_LSQBKTc_RSQBKT" stoichiometry="1" />
          <speciesReference constant="true" species="M_amp_LSQBKTc_RSQBKT" stoichiometry="1" />
        </listOfProducts>
        <fbc:geneProductAssociation>
          <fbc:geneProductRef fbc:geneProduct="G_stu1969" />
        </fbc:geneProductAssociation>
      </reaction>
      <reaction fast="false" id="R_ASPabc" name="L aspartate transport via ABC system" reversible="false" fbc:lowerFluxBound="cobra_0_bound" fbc:upperFluxBound="cobra_default_ub">
        <listOfReactants>
          <speciesReference constant="true" species="M_h2o_LSQBKTc_RSQBKT" stoichiometry="1" />
          <speciesReference constant="true" species="M_asp__L_LSQBKTe_RSQBKT" stoichiometry="1" />
          <speciesReference constant="true" species="M_atp_LSQBKTc_RSQBKT" stoichiometry="1" />
        </listOfReactants>
        <listOfProducts>
          <speciesReference constant="true" species="M_asp__L_LSQBKTc_RSQBKT" stoichiometry="1" />
          <speciesReference constant="true" species="M_adp_LSQBKTc_RSQBKT" stoichiometry="1" />
          <speciesReference constant="true" species="M_h_LSQBKTc_RSQBKT" stoichiometry="1" />
          <speciesReference constant="true" species="M_pi_LSQBKTc_RSQBKT" stoichiometry="1" />
        </listOfProducts>
        <fbc:geneProductAssociation>
          <fbc:or>
            <fbc:and>
              <fbc:geneProductRef fbc:geneProduct="G_stu0605" />
              <fbc:geneProductRef fbc:geneProduct="G_stu0606" />
            </fbc:and>
            <fbc:and>
              <fbc:geneProductRef fbc:geneProduct="G_stu0875" />
              <fbc:geneProductRef fbc:geneProduct="G_stu0876" />
              <fbc:geneProductRef fbc:geneProduct="G_stu0877" />
            </fbc:and>
            <fbc:and>
              <fbc:geneProductRef fbc:geneProduct="G_stu0158" />
              <fbc:geneProductRef fbc:geneProduct="G_stu0159" />
            </fbc:and>
            <fbc:and>
              <fbc:geneProductRef fbc:geneProduct="G_stu1161" />
              <fbc:geneProductRef fbc:geneProduct="G_stu1162" />
              <fbc:geneProductRef fbc:geneProduct="G_stu1163" />
              <fbc:geneProductRef fbc:geneProduct="G_stu1164" />
            </fbc:and>
            <fbc:and>
              <fbc:geneProductRef fbc:geneProduct="G_stu1579" />
              <fbc:geneProductRef fbc:geneProduct="G_stu1580" />
              <fbc:geneProductRef fbc:geneProduct="G_stu1581" />
              <fbc:geneProductRef fbc:geneProduct="G_stu1582" />
            </fbc:and>
            <fbc:and>
              <fbc:geneProductRef fbc:geneProduct="G_stu1652" />
              <fbc:geneProductRef fbc:geneProduct="G_stu1653" />
              <fbc:geneProductRef fbc:geneProduct="G_stu1654" />
            </fbc:and>
          </fbc:or>
        </fbc:geneProductAssociation>
      </reaction>
      <reaction fast="false" id="R_ATPM" name="ATP maintenance requirment" reversible="false" fbc:lowerFluxBound="cobra_0_bound" fbc:upperFluxBound="cobra_default_ub">
        <listOfReactants>
          <speciesReference constant="true" species="M_h2o_LSQBKTc_RSQBKT" stoichiometry="1" />
          <speciesReference constant="true" species="M_atp_LSQBKTc_RSQBKT" stoichiometry="1" />
        </listOfReactants>
        <listOfProducts>
          <speciesReference constant="true" species="M_adp_LSQBKTc_RSQBKT" stoichiometry="1" />
          <speciesReference constant="true" species="M_h_LSQBKTc_RSQBKT" stoichiometry="1" />
          <speciesReference constant="true" species="M_pi_LSQBKTc_RSQBKT" stoichiometry="1" />
        </listOfProducts>
      </reaction>
      <reaction fast="false" id="R_ATPS3r" name="ATP synthase three protons for one ATP" reversible="true" fbc:lowerFluxBound="cobra_default_lb" fbc:upperFluxBound="cobra_default_ub">
        <listOfReactants>
          <speciesReference constant="true" species="M_h_LSQBKTe_RSQBKT" stoichiometry="3" />
          <speciesReference constant="true" species="M_adp_LSQBKTc_RSQBKT" stoichiometry="1" />
          <speciesReference constant="true" species="M_pi_LSQBKTc_RSQBKT" stoichiometry="1" />
        </listOfReactants>
        <listOfProducts>
          <speciesReference constant="true" species="M_h2o_LSQBKTc_RSQBKT" stoichiometry="1" />
          <speciesReference constant="true" species="M_atp_LSQBKTc_RSQBKT" stoichiometry="1" />
          <speciesReference constant="true" species="M_h_LSQBKTc_RSQBKT" stoichiometry="2" />
        </listOfProducts>
        <fbc:geneProductAssociation>
          <fbc:and>
            <fbc:geneProductRef fbc:geneProduct="G_stu0478" />
            <fbc:geneProductRef fbc:geneProduct="G_stu0479" />
            <fbc:geneProductRef fbc:geneProduct="G_stu0480" />
            <fbc:geneProductRef fbc:geneProduct="G_stu0481" />
            <fbc:geneProductRef fbc:geneProduct="G_stu0482" />
            <fbc:geneProductRef fbc:geneProduct="G_stu0483" />
            <fbc:geneProductRef fbc:geneProduct="G_stu0484" />
            <fbc:geneProductRef fbc:geneProduct="G_stu0485" />
          </fbc:and>
        </fbc:geneProductAssociation>
      </reaction>
      <reaction fast="false" id="R_BGLA1" name="6-phospho-beta-glucosidase" reversible="false" fbc:lowerFluxBound="cobra_0_bound" fbc:upperFluxBound="cobra_default_ub">
        <listOfReactants>
          <speciesReference constant="true" species="M_h2o_LSQBKTc_RSQBKT" stoichiometry="1" />
          <speciesReference constant="true" species="M_6pgg_LSQBKTc_RSQBKT" stoichiometry="1" />
        </listOfReactants>
        <listOfProducts>
          <speciesReference constant="true" species="M_g6p_LSQBKTc_RSQBKT" stoichiometry="1" />
          <speciesReference constant="true" species="M_glc__D_LSQBKTc_RSQBKT" stoichiometry="1" />
        </listOfProducts>
        <fbc:geneProductAssociation>
          <fbc:or>
            <fbc:geneProductRef fbc:geneProduct="G_stu1067" />
            <fbc:geneProductRef fbc:geneProduct="G_stu1631" />
            <fbc:geneProductRef fbc:geneProduct="G_stu1631" />
          </fbc:or>
        </fbc:geneProductAssociation>
      </reaction>
      <reaction fast="false" id="R_BILEt4" name="Bile acid transport in via sodium symport" reversible="false" fbc:lowerFluxBound="cobra_0_bound" fbc:upperFluxBound="cobra_default_ub">
        <listOfReactants>
          <speciesReference constant="true" species="M_na1_LSQBKTe_RSQBKT" stoichiometry="1" />
          <speciesReference constant="true" species="M_bilea_LSQBKTe_RSQBKT" stoichiometry="1" />
        </listOfReactants>
        <listOfProducts>
          <speciesReference constant="true" species="M_na1_LSQBKTc_RSQBKT" stoichiometry="1" />
          <speciesReference constant="true" species="M_bilea_LSQBKTc_RSQBKT" stoichiometry="1" />
        </listOfProducts>
        <fbc:geneProductAssociation>
          <fbc:geneProductRef fbc:geneProduct="G_stu1330" />
        </fbc:geneProductAssociation>
      </reaction>
      <reaction fast="false" id="R_BTMAT1" name="Butyryl acyl carrier proteinmalonyl CoA C acyltransferase" reversible="false" fbc:lowerFluxBound="cobra_0_bound" fbc:upperFluxBound="cobra_default_ub">
        <listOfReactants>
          <speciesReference constant="true" species="M_2beacp_LSQBKTc_RSQBKT" stoichiometry="1" />
          <speciesReference constant="true" species="M_nadh_LSQBKTc_RSQBKT" stoichiometry="1" />
          <speciesReference constant="true" species="M_h_LSQBKTc_RSQBKT" stoichiometry="1" />
        </listOfReactants>
        <listOfProducts>
          <speciesReference constant="true" species="M_nad_LSQBKTc_RSQBKT" stoichiometry="1" />
          <speciesReference constant="true" species="M_butacp_LSQBKTc_RSQBKT" stoichiometry="1" />
        </listOfProducts>
      </reaction>
      <reaction fast="false" id="R_CBPS" name="carbamoyl phosphate synthase glutamine hydrolysing" reversible="false" fbc:lowerFluxBound="cobra_0_bound" fbc:upperFluxBound="cobra_default_ub">
        <listOfReactants>
          <speciesReference constant="true" species="M_h2o_LSQBKTc_RSQBKT" stoichiometry="1" />
          <speciesReference constant="true" species="M_hco3_LSQBKTc_RSQBKT" stoichiometry="1" />
          <speciesReference constant="true" species="M_gln__L_LSQBKTc_RSQBKT" stoichiometry="1" />
          <speciesReference constant="true" species="M_atp_LSQBKTc_RSQBKT" stoichiometry="2" />
        </listOfReactants>
        <listOfProducts>
          <speciesReference constant="true" species="M_cbp_LSQBKTc_RSQBKT" stoichiometry="1" />
          <speciesReference constant="true" species="M_glu__L_LSQBKTc_RSQBKT" stoichiometry="1" />
          <speciesReference constant="true" species="M_adp_LSQBKTc_RSQBKT" stoichiometry="2" />
          <speciesReference constant="true" species="M_h_LSQBKTc_RSQBKT" stoichiometry="2" />
          <speciesReference constant="true" species="M_pi_LSQBKTc_RSQBKT" stoichiometry="1" />
        </listOfProducts>
        <fbc:geneProductAssociation>
          <fbc:and>
            <fbc:geneProductRef fbc:geneProduct="G_stu0526" />
            <fbc:geneProductRef fbc:geneProduct="G_stu0527" />
          </fbc:and>
        </fbc:geneProductAssociation>
      </reaction>
      <reaction fast="false" id="R_CELBpts" name="cellobiose transport via PEPPyr PTS" reversible="false" fbc:lowerFluxBound="cobra_0_bound" fbc:upperFluxBound="cobra_default_ub">
        <listOfReactants>
          <speciesReference constant="true" species="M_cellb_LSQBKTe_RSQBKT" stoichiometry="1" />
          <speciesReference constant="true" species="M_pep_LSQBKTc_RSQBKT" stoichiometry="1" />
        </listOfReactants>
        <listOfProducts>
          <speciesReference constant="true" species="M_pyr_LSQBKTc_RSQBKT" stoichiometry="1" />
          <speciesReference constant="true" species="M_6pgg_LSQBKTc_RSQBKT" stoichiometry="1" />
        </listOfProducts>
        <fbc:geneProductAssociation>
          <fbc:and>
            <fbc:geneProductRef fbc:geneProduct="G_stu1265" />
            <fbc:geneProductRef fbc:geneProduct="G_stu1264" />
          </fbc:and>
        </fbc:geneProductAssociation>
      </reaction>
      <reaction fast="false" id="R_CFAS180" name="cyclopropane fatty acid synthase n180" reversible="false" fbc:lowerFluxBound="cobra_0_bound" fbc:upperFluxBound="cobra_default_ub">
        <listOfReactants>
          <speciesReference constant="true" species="M_amet_LSQBKTc_RSQBKT" stoichiometry="1" />
          <speciesReference constant="true" species="M_2cocdacp_LSQBKTc_RSQBKT" stoichiometry="1" />
        </listOfReactants>
        <listOfProducts>
          <speciesReference constant="true" species="M_cpocdacp_LSQBKTc_RSQBKT" stoichiometry="1" />
          <speciesReference constant="true" species="M_h_LSQBKTc_RSQBKT" stoichiometry="1" />
          <speciesReference constant="true" species="M_ahcys_LSQBKTc_RSQBKT" stoichiometry="1" />
        </listOfProducts>
        <fbc:geneProductAssociation>
          <fbc:geneProductRef fbc:geneProduct="G_stu0128" />
        </fbc:geneProductAssociation>
      </reaction>
      <reaction fast="false" id="R_CHORM" name="chorismate mutase" reversible="false" fbc:lowerFluxBound="cobra_0_bound" fbc:upperFluxBound="cobra_default_ub">
        <listOfReactants>
          <speciesReference constant="true" species="M_chor_LSQBKTc_RSQBKT" stoichiometry="1" />
        </listOfReactants>
        <listOfProducts>
          <speciesReference constant="true" species="M_pphn_LSQBKTc_RSQBKT" stoichiometry="1" />
        </listOfProducts>
        <fbc:geneProductAssociation>
          <fbc:geneProductRef fbc:geneProduct="G_stu1181" />
        </fbc:geneProductAssociation>
      </reaction>
      <reaction fast="false" id="R_CHORS" name="chorismate synthase" reversible="false" fbc:lowerFluxBound="cobra_0_bound" fbc:upperFluxBound="cobra_default_ub">
        <listOfReactants>
          <speciesReference constant="true" species="M_3psme_LSQBKTc_RSQBKT" stoichiometry="1" />
        </listOfReactants>
        <listOfProducts>
          <speciesReference constant="true" species="M_chor_LSQBKTc_RSQBKT" stoichiometry="1" />
          <speciesReference constant="true" species="M_pi_LSQBKTc_RSQBKT" stoichiometry="1" />
        </listOfProducts>
        <fbc:geneProductAssociation>
          <fbc:or>
            <fbc:geneProductRef fbc:geneProduct="G_stu0641" />
            <fbc:geneProductRef fbc:geneProduct="G_stu1728" />
            <fbc:geneProductRef fbc:geneProduct="G_stu1729" />
          </fbc:or>
        </fbc:geneProductAssociation>
      </reaction>
      <reaction fast="false" id="R_CITt2r" name="citrate reversible transport via symport" reversible="true" fbc:lowerFluxBound="cobra_default_lb" fbc:upperFluxBound="cobra_default_ub">
        <listOfReactants>
          <speciesReference constant="true" species="M_cit_LSQBKTe_RSQBKT" stoichiometry="1" />
          <speciesReference constant="true" species="M_h_LSQBKTe_RSQBKT" stoichiometry="1" />
        </listOfReactants>
        <listOfProducts>
          <speciesReference constant="true" species="M_h_LSQBKTc_RSQBKT" stoichiometry="1" />
          <speciesReference constant="true" species="M_cit_LSQBKTc_RSQBKT" stoichiometry="1" />
        </listOfProducts>
      </reaction>
      <reaction fast="false" id="R_CLPNS_LLA" name="Cardiolipin Synthase lactis specific" reversible="true" fbc:lowerFluxBound="cobra_default_lb" fbc:upperFluxBound="cobra_default_ub">
        <listOfReactants>
          <speciesReference constant="true" species="M_pg_LLA_LSQBKTc_RSQBKT" stoichiometry="0.02" />
        </listOfReactants>
        <listOfProducts>
          <speciesReference constant="true" species="M_clpn_LLA_LSQBKTc_RSQBKT" stoichiometry="0.01" />
          <speciesReference constant="true" species="M_glyc_LSQBKTc_RSQBKT" stoichiometry="1" />
        </listOfProducts>
        <fbc:geneProductAssociation>
          <fbc:geneProductRef fbc:geneProduct="G_stu1305" />
        </fbc:geneProductAssociation>
      </reaction>
      <reaction fast="false" id="R_CO2t" name="CO2 transport out via diffusion" reversible="true" fbc:lowerFluxBound="cobra_default_lb" fbc:upperFluxBound="cobra_default_ub">
        <listOfReactants>
          <speciesReference constant="true" species="M_co2_LSQBKTe_RSQBKT" stoichiometry="1" />
        </listOfReactants>
        <listOfProducts>
          <speciesReference constant="true" species="M_co2_LSQBKTc_RSQBKT" stoichiometry="1" />
        </listOfProducts>
      </reaction>
      <reaction fast="false" id="R_CPPPGO" name="coproporphyrinogen oxidase" reversible="false" fbc:lowerFluxBound="cobra_0_bound" fbc:upperFluxBound="cobra_default_ub">
        <listOfReactants>
          <speciesReference constant="true" species="M_cpppg3_LSQBKTc_RSQBKT" stoichiometry="1" />
          <speciesReference constant="true" species="M_h_LSQBKTc_RSQBKT" stoichiometry="2" />
          <speciesReference constant="true" species="M_o2_LSQBKTc_RSQBKT" stoichiometry="1" />
        </listOfReactants>
        <listOfProducts>
          <speciesReference constant="true" species="M_h2o_LSQBKTc_RSQBKT" stoichiometry="2" />
          <speciesReference constant="true" species="M_co2_LSQBKTc_RSQBKT" stoichiometry="2" />
          <speciesReference constant="true" species="M_pppg9_LSQBKTc_RSQBKT" stoichiometry="1" />
        </listOfProducts>
        <fbc:geneProductAssociation>
          <fbc:geneProductRef fbc:geneProduct="G_stu1236" />
        </fbc:geneProductAssociation>
      </reaction>
      <reaction fast="false" id="R_CPSS_LLA" name="CPS synthase complex LLA specific" reversible="true" fbc:lowerFluxBound="cobra_default_lb" fbc:upperFluxBound="cobra_default_ub">
        <listOfReactants>
          <speciesReference constant="true" species="M_h2o_LSQBKTc_RSQBKT" stoichiometry="4" />
          <speciesReference constant="true" species="M_dtdp6dm_LSQBKTc_RSQBKT" stoichiometry="1" />
          <speciesReference constant="true" species="M_udpgal_LSQBKTc_RSQBKT" stoichiometry="1" />
          <speciesReference constant="true" species="M_udpg_LSQBKTc_RSQBKT" stoichiometry="2" />
        </listOfReactants>
        <listOfProducts>
          <speciesReference constant="true" species="M_udp_LSQBKTc_RSQBKT" stoichiometry="2" />
          <speciesReference constant="true" species="M_CPS_LLA_LSQBKTc_RSQBKT" stoichiometry="1" />
          <speciesReference constant="true" species="M_h_LSQBKTc_RSQBKT" stoichiometry="5" />
          <speciesReference constant="true" species="M_dtdp_LSQBKTc_RSQBKT" stoichiometry="1" />
          <speciesReference constant="true" species="M_ump_LSQBKTc_RSQBKT" stoichiometry="1" />
        </listOfProducts>
      </reaction>
      <reaction fast="false" id="R_CS" name="citrate synthase" reversible="false" fbc:lowerFluxBound="cobra_0_bound" fbc:upperFluxBound="cobra_default_ub">
        <listOfReactants>
          <speciesReference constant="true" species="M_h2o_LSQBKTc_RSQBKT" stoichiometry="1" />
          <speciesReference constant="true" species="M_oaa_LSQBKTc_RSQBKT" stoichiometry="1" />
          <speciesReference constant="true" species="M_accoa_LSQBKTc_RSQBKT" stoichiometry="1" />
        </listOfReactants>
        <listOfProducts>
          <speciesReference constant="true" species="M_h_LSQBKTc_RSQBKT" stoichiometry="1" />
          <speciesReference constant="true" species="M_coa_LSQBKTc_RSQBKT" stoichiometry="1" />
          <speciesReference constant="true" species="M_cit_LSQBKTc_RSQBKT" stoichiometry="1" />
        </listOfProducts>
        <fbc:geneProductAssociation>
          <fbc:geneProductRef fbc:geneProduct="G_stu1267" />
        </fbc:geneProductAssociation>
      </reaction>
      <reaction fast="false" id="R_CSND" name="Cytosine deaminase" reversible="false" fbc:lowerFluxBound="cobra_0_bound" fbc:upperFluxBound="cobra_default_ub">
        <listOfReactants>
          <speciesReference constant="true" species="M_h2o_LSQBKTc_RSQBKT" stoichiometry="1" />
          <speciesReference constant="true" species="M_csn_LSQBKTc_RSQBKT" stoichiometry="1" />
          <speciesReference constant="true" species="M_h_LSQBKTc_RSQBKT" stoichiometry="1" />
        </listOfReactants>
        <listOfProducts>
          <speciesReference constant="true" species="M_nh4_LSQBKTc_RSQBKT" stoichiometry="1" />
          <speciesReference constant="true" species="M_ura_LSQBKTc_RSQBKT" stoichiometry="1" />
        </listOfProducts>
        <fbc:geneProductAssociation>
          <fbc:geneProductRef fbc:geneProduct="G_stu1844" />
        </fbc:geneProductAssociation>
      </reaction>
      <reaction fast="false" id="R_CTPS1" name="CTP synthase (NH3)" reversible="false" fbc:lowerFluxBound="cobra_0_bound" fbc:upperFluxBound="cobra_default_ub">
        <listOfReactants>
          <speciesReference constant="true" species="M_utp_LSQBKTc_RSQBKT" stoichiometry="1" />
          <speciesReference constant="true" species="M_nh4_LSQBKTc_RSQBKT" stoichiometry="1" />
          <speciesReference constant="true" species="M_atp_LSQBKTc_RSQBKT" stoichiometry="1" />
        </listOfReactants>
        <listOfProducts>
          <speciesReference constant="true" species="M_ctp_LSQBKTc_RSQBKT" stoichiometry="1" />
          <speciesReference constant="true" species="M_adp_LSQBKTc_RSQBKT" stoichiometry="1" />
          <speciesReference constant="true" species="M_h_LSQBKTc_RSQBKT" stoichiometry="2" />
          <speciesReference constant="true" species="M_pi_LSQBKTc_RSQBKT" stoichiometry="1" />
        </listOfProducts>
        <fbc:geneProductAssociation>
          <fbc:geneProductRef fbc:geneProduct="G_stu0134" />
        </fbc:geneProductAssociation>
      </reaction>
      <reaction fast="false" id="R_CTPS2" name="CTP synthase glutamine" reversible="false" fbc:lowerFluxBound="cobra_0_bound" fbc:upperFluxBound="cobra_default_ub">
        <listOfReactants>
          <speciesReference constant="true" species="M_utp_LSQBKTc_RSQBKT" stoichiometry="1" />
          <speciesReference constant="true" species="M_h2o_LSQBKTc_RSQBKT" stoichiometry="1" />
          <speciesReference constant="true" species="M_gln__L_LSQBKTc_RSQBKT" stoichiometry="1" />
          <speciesReference constant="true" species="M_atp_LSQBKTc_RSQBKT" stoichiometry="1" />
        </listOfReactants>
        <listOfProducts>
          <speciesReference constant="true" species="M_glu__L_LSQBKTc_RSQBKT" stoichiometry="1" />
          <speciesReference constant="true" species="M_ctp_LSQBKTc_RSQBKT" stoichiometry="1" />
          <speciesReference constant="true" species="M_adp_LSQBKTc_RSQBKT" stoichiometry="1" />
          <speciesReference constant="true" species="M_h_LSQBKTc_RSQBKT" stoichiometry="2" />
          <speciesReference constant="true" species="M_pi_LSQBKTc_RSQBKT" stoichiometry="1" />
        </listOfProducts>
        <fbc:geneProductAssociation>
          <fbc:geneProductRef fbc:geneProduct="G_stu0134" />
        </fbc:geneProductAssociation>
      </reaction>
      <reaction fast="false" id="R_CYSS" name="cysteine synthase" reversible="false" fbc:lowerFluxBound="cobra_0_bound" fbc:upperFluxBound="cobra_default_ub">
        <listOfReactants>
          <speciesReference constant="true" species="M_h2s_LSQBKTc_RSQBKT" stoichiometry="1" />
          <speciesReference constant="true" species="M_acser_LSQBKTc_RSQBKT" stoichiometry="1" />
        </listOfReactants>
        <listOfProducts>
          <speciesReference constant="true" species="M_ac_LSQBKTc_RSQBKT" stoichiometry="1" />
          <speciesReference constant="true" species="M_cys__L_LSQBKTc_RSQBKT" stoichiometry="1" />
          <speciesReference constant="true" species="M_h_LSQBKTc_RSQBKT" stoichiometry="1" />
        </listOfProducts>
        <fbc:geneProductAssociation>
          <fbc:or>
            <fbc:geneProductRef fbc:geneProduct="G_stu0846" />
            <fbc:geneProductRef fbc:geneProduct="G_stu0366" />
          </fbc:or>
        </fbc:geneProductAssociation>
      </reaction>
      <reaction fast="false" id="R_CYSS3r" name="cysteine synthase (Thiosulfate)" reversible="true" fbc:lowerFluxBound="cobra_default_lb" fbc:upperFluxBound="cobra_default_ub">
        <listOfReactants>
          <speciesReference constant="true" species="M_trdrd_LSQBKTc_RSQBKT" stoichiometry="1" />
          <speciesReference constant="true" species="M_tsul_LSQBKTc_RSQBKT" stoichiometry="1" />
          <speciesReference constant="true" species="M_acser_LSQBKTc_RSQBKT" stoichiometry="1" />
        </listOfReactants>
        <listOfProducts>
          <speciesReference constant="true" species="M_so3_LSQBKTc_RSQBKT" stoichiometry="1" />
          <speciesReference constant="true" species="M_trdox_LSQBKTc_RSQBKT" stoichiometry="1" />
          <speciesReference constant="true" species="M_ac_LSQBKTc_RSQBKT" stoichiometry="1" />
          <speciesReference constant="true" species="M_cys__L_LSQBKTc_RSQBKT" stoichiometry="1" />
          <speciesReference constant="true" species="M_h_LSQBKTc_RSQBKT" stoichiometry="1" />
        </listOfProducts>
        <fbc:geneProductAssociation>
          <fbc:or>
            <fbc:geneProductRef fbc:geneProduct="G_stu0846" />
            <fbc:geneProductRef fbc:geneProduct="G_stu0366" />
          </fbc:or>
        </fbc:geneProductAssociation>
      </reaction>
      <reaction fast="false" id="R_CYSTGL" name="cystathionine g lyase" reversible="false" fbc:lowerFluxBound="cobra_0_bound" fbc:upperFluxBound="cobra_default_ub">
        <listOfReactants>
          <speciesReference constant="true" species="M_h2o_LSQBKTc_RSQBKT" stoichiometry="1" />
          <speciesReference constant="true" species="M_cysth_L_LSQBKTc_RSQBKT" stoichiometry="1" />
        </listOfReactants>
        <listOfProducts>
          <speciesReference constant="true" species="M_nh4_LSQBKTc_RSQBKT" stoichiometry="1" />
          <speciesReference constant="true" species="M_cys__L_LSQBKTc_RSQBKT" stoichiometry="1" />
          <speciesReference constant="true" species="M_2obut_LSQBKTc_RSQBKT" stoichiometry="1" />
        </listOfProducts>
        <fbc:geneProductAssociation>
          <fbc:geneProductRef fbc:geneProduct="G_stu0847" />
        </fbc:geneProductAssociation>
      </reaction>
      <reaction fast="false" id="R_CYSTL" name="cystathionine b lyase" reversible="false" fbc:lowerFluxBound="cobra_0_bound" fbc:upperFluxBound="cobra_default_ub">
        <listOfReactants>
          <speciesReference constant="true" species="M_h2o_LSQBKTc_RSQBKT" stoichiometry="1" />
          <speciesReference constant="true" species="M_cysth_L_LSQBKTc_RSQBKT" stoichiometry="1" />
        </listOfReactants>
        <listOfProducts>
          <speciesReference constant="true" species="M_pyr_LSQBKTc_RSQBKT" stoichiometry="1" />
          <speciesReference constant="true" species="M_nh4_LSQBKTc_RSQBKT" stoichiometry="1" />
          <speciesReference constant="true" species="M_hcys__L_LSQBKTc_RSQBKT" stoichiometry="1" />
        </listOfProducts>
        <fbc:geneProductAssociation>
          <fbc:geneProductRef fbc:geneProduct="G_stu0847" />
        </fbc:geneProductAssociation>
      </reaction>
      <reaction fast="false" id="R_CYSTRS" name="Cysteinyl tRNA synthetase" reversible="false" fbc:lowerFluxBound="cobra_0_bound" fbc:upperFluxBound="cobra_default_ub">
        <listOfReactants>
          <speciesReference constant="true" species="M_trnacys_LSQBKTc_RSQBKT" stoichiometry="1" />
          <speciesReference constant="true" species="M_atp_LSQBKTc_RSQBKT" stoichiometry="1" />
          <speciesReference constant="true" species="M_cys__L_LSQBKTc_RSQBKT" stoichiometry="1" />
        </listOfReactants>
        <listOfProducts>
          <speciesReference constant="true" species="M_ppi_LSQBKTc_RSQBKT" stoichiometry="1" />
          <speciesReference constant="true" species="M_amp_LSQBKTc_RSQBKT" stoichiometry="1" />
          <speciesReference constant="true" species="M_cystrna_LSQBKTc_RSQBKT" stoichiometry="1" />
          <speciesReference constant="true" species="M_h_LSQBKTc_RSQBKT" stoichiometry="1" />
        </listOfProducts>
        <fbc:geneProductAssociation>
          <fbc:geneProductRef fbc:geneProduct="G_stu0084" />
        </fbc:geneProductAssociation>
      </reaction>
      <reaction fast="false" id="R_CYSt2r" name="L-cysteine reversible transport via proton symport" reversible="true" fbc:lowerFluxBound="cobra_default_lb" fbc:upperFluxBound="cobra_default_ub">
        <listOfReactants>
          <speciesReference constant="true" species="M_h_LSQBKTe_RSQBKT" stoichiometry="1" />
          <speciesReference constant="true" species="M_cys__L_LSQBKTe_RSQBKT" stoichiometry="1" />
        </listOfReactants>
        <listOfProducts>
          <speciesReference constant="true" species="M_cys__L_LSQBKTc_RSQBKT" stoichiometry="1" />
          <speciesReference constant="true" species="M_h_LSQBKTc_RSQBKT" stoichiometry="1" />
        </listOfProducts>
      </reaction>
      <reaction fast="false" id="R_CYTD" name="cytidine deaminase" reversible="false" fbc:lowerFluxBound="cobra_0_bound" fbc:upperFluxBound="cobra_default_ub">
        <listOfReactants>
          <speciesReference constant="true" species="M_h2o_LSQBKTc_RSQBKT" stoichiometry="1" />
          <speciesReference constant="true" species="M_cytd_LSQBKTc_RSQBKT" stoichiometry="1" />
          <speciesReference constant="true" species="M_h_LSQBKTc_RSQBKT" stoichiometry="1" />
        </listOfReactants>
        <listOfProducts>
          <speciesReference constant="true" species="M_nh4_LSQBKTc_RSQBKT" stoichiometry="1" />
          <speciesReference constant="true" species="M_uri_LSQBKTc_RSQBKT" stoichiometry="1" />
        </listOfProducts>
        <fbc:geneProductAssociation>
          <fbc:geneProductRef fbc:geneProduct="G_stu0807" />
        </fbc:geneProductAssociation>
      </reaction>
      <reaction fast="false" id="R_CYTDK1" name="cytidine kinase ATP" reversible="false" fbc:lowerFluxBound="cobra_0_bound" fbc:upperFluxBound="cobra_default_ub">
        <listOfReactants>
          <speciesReference constant="true" species="M_cytd_LSQBKTc_RSQBKT" stoichiometry="1" />
          <speciesReference constant="true" species="M_atp_LSQBKTc_RSQBKT" stoichiometry="1" />
        </listOfReactants>
        <listOfProducts>
          <speciesReference constant="true" species="M_adp_LSQBKTc_RSQBKT" stoichiometry="1" />
          <speciesReference constant="true" species="M_h_LSQBKTc_RSQBKT" stoichiometry="1" />
          <speciesReference constant="true" species="M_cmp_LSQBKTc_RSQBKT" stoichiometry="1" />
        </listOfProducts>
        <fbc:geneProductAssociation>
          <fbc:geneProductRef fbc:geneProduct="G_stu1260" />
        </fbc:geneProductAssociation>
      </reaction>
      <reaction fast="false" id="R_CYTDK2" name="cytidine kinase GTP" reversible="false" fbc:lowerFluxBound="cobra_0_bound" fbc:upperFluxBound="cobra_default_ub">
        <listOfReactants>
          <speciesReference constant="true" species="M_cytd_LSQBKTc_RSQBKT" stoichiometry="1" />
          <speciesReference constant="true" species="M_gtp_LSQBKTc_RSQBKT" stoichiometry="1" />
        </listOfReactants>
        <listOfProducts>
          <speciesReference constant="true" species="M_h_LSQBKTc_RSQBKT" stoichiometry="1" />
          <speciesReference constant="true" species="M_gdp_LSQBKTc_RSQBKT" stoichiometry="1" />
          <speciesReference constant="true" species="M_cmp_LSQBKTc_RSQBKT" stoichiometry="1" />
        </listOfProducts>
        <fbc:geneProductAssociation>
          <fbc:geneProductRef fbc:geneProduct="G_stu1260" />
        </fbc:geneProductAssociation>
      </reaction>
      <reaction fast="false" id="R_CYTDK3" name="cytidine kinase ITP" reversible="false" fbc:lowerFluxBound="cobra_0_bound" fbc:upperFluxBound="cobra_default_ub">
        <listOfReactants>
          <speciesReference constant="true" species="M_cytd_LSQBKTc_RSQBKT" stoichiometry="1" />
          <speciesReference constant="true" species="M_itp_LSQBKTc_RSQBKT" stoichiometry="1" />
        </listOfReactants>
        <listOfProducts>
          <speciesReference constant="true" species="M_idp_LSQBKTc_RSQBKT" stoichiometry="1" />
          <speciesReference constant="true" species="M_h_LSQBKTc_RSQBKT" stoichiometry="1" />
          <speciesReference constant="true" species="M_cmp_LSQBKTc_RSQBKT" stoichiometry="1" />
        </listOfProducts>
        <fbc:geneProductAssociation>
          <fbc:geneProductRef fbc:geneProduct="G_stu1260" />
        </fbc:geneProductAssociation>
      </reaction>
      <reaction fast="false" id="R_CYTK1" name="cytidylate kinase CMP" reversible="true" fbc:lowerFluxBound="cobra_default_lb" fbc:upperFluxBound="cobra_default_ub">
        <listOfReactants>
          <speciesReference constant="true" species="M_atp_LSQBKTc_RSQBKT" stoichiometry="1" />
          <speciesReference constant="true" species="M_cmp_LSQBKTc_RSQBKT" stoichiometry="1" />
        </listOfReactants>
        <listOfProducts>
          <speciesReference constant="true" species="M_cdp_LSQBKTc_RSQBKT" stoichiometry="1" />
          <speciesReference constant="true" species="M_adp_LSQBKTc_RSQBKT" stoichiometry="1" />
        </listOfProducts>
        <fbc:geneProductAssociation>
          <fbc:geneProductRef fbc:geneProduct="G_stu1135" />
        </fbc:geneProductAssociation>
      </reaction>
      <reaction fast="false" id="R_CYTK2" name="cytidylate kinase dCMP" reversible="true" fbc:lowerFluxBound="cobra_default_lb" fbc:upperFluxBound="cobra_default_ub">
        <listOfReactants>
          <speciesReference constant="true" species="M_dcmp_LSQBKTc_RSQBKT" stoichiometry="1" />
          <speciesReference constant="true" species="M_atp_LSQBKTc_RSQBKT" stoichiometry="1" />
        </listOfReactants>
        <listOfProducts>
          <speciesReference constant="true" species="M_adp_LSQBKTc_RSQBKT" stoichiometry="1" />
          <speciesReference constant="true" species="M_dcdp_LSQBKTc_RSQBKT" stoichiometry="1" />
        </listOfProducts>
        <fbc:geneProductAssociation>
          <fbc:geneProductRef fbc:geneProduct="G_stu1135" />
        </fbc:geneProductAssociation>
      </reaction>
      <reaction fast="false" id="R_DADA" name="Deoxyadenosine deaminase" reversible="false" fbc:lowerFluxBound="cobra_0_bound" fbc:upperFluxBound="cobra_default_ub">
        <listOfReactants>
          <speciesReference constant="true" species="M_h2o_LSQBKTc_RSQBKT" stoichiometry="1" />
          <speciesReference constant="true" species="M_h_LSQBKTc_RSQBKT" stoichiometry="1" />
          <speciesReference constant="true" species="M_dad__2_LSQBKTc_RSQBKT" stoichiometry="1" />
        </listOfReactants>
        <listOfProducts>
          <speciesReference constant="true" species="M_din_LSQBKTc_RSQBKT" stoichiometry="1" />
          <speciesReference constant="true" species="M_nh4_LSQBKTc_RSQBKT" stoichiometry="1" />
        </listOfProducts>
        <fbc:geneProductAssociation>
          <fbc:geneProductRef fbc:geneProduct="G_stu0750" />
        </fbc:geneProductAssociation>
      </reaction>
      <reaction fast="false" id="R_DAGGT_LLA" name="1 2 diacylglycerol 3 glucosyltransferase Lactis specific" reversible="false" fbc:lowerFluxBound="cobra_0_bound" fbc:upperFluxBound="cobra_default_ub">
        <listOfReactants>
          <speciesReference constant="true" species="M_12dgr_LLA_LSQBKTc_RSQBKT" stoichiometry="0.01" />
          <speciesReference constant="true" species="M_udpg_LSQBKTc_RSQBKT" stoichiometry="2" />
        </listOfReactants>
        <listOfProducts>
          <speciesReference constant="true" species="M_udp_LSQBKTc_RSQBKT" stoichiometry="2" />
          <speciesReference constant="true" species="M_d12dg_LLA_LSQBKTc_RSQBKT" stoichiometry="0.01" />
          <speciesReference constant="true" species="M_h_LSQBKTc_RSQBKT" stoichiometry="2" />
        </listOfProducts>
        <fbc:geneProductAssociation>
          <fbc:and>
            <fbc:geneProductRef fbc:geneProduct="G_stu1485" />
            <fbc:geneProductRef fbc:geneProduct="G_stu0569" />
            <fbc:geneProductRef fbc:geneProduct="G_stu0570" />
          </fbc:and>
        </fbc:geneProductAssociation>
      </reaction>
      <reaction fast="false" id="R_DAGK_LLA" name="Diacylglycerol kinase Lactis specific" reversible="false" fbc:lowerFluxBound="cobra_0_bound" fbc:upperFluxBound="cobra_default_ub">
        <listOfReactants>
          <speciesReference constant="true" species="M_atp_LSQBKTc_RSQBKT" stoichiometry="1" />
          <speciesReference constant="true" species="M_12dgr_LLA_LSQBKTc_RSQBKT" stoichiometry="0.01" />
        </listOfReactants>
        <listOfProducts>
          <speciesReference constant="true" species="M_adp_LSQBKTc_RSQBKT" stoichiometry="1" />
          <speciesReference constant="true" species="M_h_LSQBKTc_RSQBKT" stoichiometry="1" />
          <speciesReference constant="true" species="M_pa_LLA_LSQBKTc_RSQBKT" stoichiometry="0.01" />
        </listOfProducts>
        <fbc:geneProductAssociation>
          <fbc:geneProductRef fbc:geneProduct="G_stu0618" />
        </fbc:geneProductAssociation>
      </reaction>
      <reaction fast="false" id="R_DALTAL_LLA" name="D Alanine lipoteichoic acid ligase" reversible="false" fbc:lowerFluxBound="cobra_0_bound" fbc:upperFluxBound="cobra_default_ub">
        <listOfReactants>
          <speciesReference constant="true" species="M_LTA_LLA_LSQBKTc_RSQBKT" stoichiometry="0.01" />
          <speciesReference constant="true" species="M_atp_LSQBKTc_RSQBKT" stoichiometry="6" />
          <speciesReference constant="true" species="M_ala__D_LSQBKTc_RSQBKT" stoichiometry="6" />
        </listOfReactants>
        <listOfProducts>
          <speciesReference constant="true" species="M_adp_LSQBKTc_RSQBKT" stoichiometry="6" />
          <speciesReference constant="true" species="M_LTAala_LLA_LSQBKTc_RSQBKT" stoichiometry="0.01" />
          <speciesReference constant="true" species="M_pi_LSQBKTc_RSQBKT" stoichiometry="6" />
        </listOfProducts>
        <fbc:geneProductAssociation>
          <fbc:and>
            <fbc:geneProductRef fbc:geneProduct="G_stu0761" />
            <fbc:geneProductRef fbc:geneProduct="G_stu0762" />
            <fbc:geneProductRef fbc:geneProduct="G_stu0763" />
            <fbc:geneProductRef fbc:geneProduct="G_stu0764" />
            <fbc:geneProductRef fbc:geneProduct="G_stu0760" />
          </fbc:and>
        </fbc:geneProductAssociation>
      </reaction>
      <reaction fast="false" id="R_DAPDC" name="diaminopimelate decarboxylase" reversible="false" fbc:lowerFluxBound="cobra_0_bound" fbc:upperFluxBound="cobra_default_ub">
        <listOfReactants>
          <speciesReference constant="true" species="M_26dap__M_LSQBKTc_RSQBKT" stoichiometry="1" />
          <speciesReference constant="true" species="M_h_LSQBKTc_RSQBKT" stoichiometry="1" />
        </listOfReactants>
        <listOfProducts>
          <speciesReference constant="true" species="M_co2_LSQBKTc_RSQBKT" stoichiometry="1" />
          <speciesReference constant="true" species="M_lys__L_LSQBKTc_RSQBKT" stoichiometry="1" />
        </listOfProducts>
        <fbc:geneProductAssociation>
          <fbc:geneProductRef fbc:geneProduct="G_stu0252" />
        </fbc:geneProductAssociation>
      </reaction>
      <reaction fast="false" id="R_DAPE" name="diaminopimelate epimerase" reversible="true" fbc:lowerFluxBound="cobra_default_lb" fbc:upperFluxBound="cobra_default_ub">
        <listOfReactants>
          <speciesReference constant="true" species="M_26dap__LL_LSQBKTc_RSQBKT" stoichiometry="1" />
        </listOfReactants>
        <listOfProducts>
          <speciesReference constant="true" species="M_26dap__M_LSQBKTc_RSQBKT" stoichiometry="1" />
        </listOfProducts>
      </reaction>
      <reaction fast="false" id="R_DASYN_LLA" name="CDP Diacylglycerol synthetase Lactis specific" reversible="true" fbc:lowerFluxBound="cobra_default_lb" fbc:upperFluxBound="cobra_default_ub">
        <listOfReactants>
          <speciesReference constant="true" species="M_ctp_LSQBKTc_RSQBKT" stoichiometry="1" />
          <speciesReference constant="true" species="M_h_LSQBKTc_RSQBKT" stoichiometry="1" />
          <speciesReference constant="true" species="M_pa_LLA_LSQBKTc_RSQBKT" stoichiometry="0.01" />
        </listOfReactants>
        <listOfProducts>
          <speciesReference constant="true" species="M_ppi_LSQBKTc_RSQBKT" stoichiometry="1" />
          <speciesReference constant="true" species="M_cdpdag_LLA_LSQBKTc_RSQBKT" stoichiometry="0.01" />
        </listOfProducts>
        <fbc:geneProductAssociation>
          <fbc:geneProductRef fbc:geneProduct="G_stu0198" />
        </fbc:geneProductAssociation>
      </reaction>
      <reaction fast="false" id="R_DCYTD" name="deoxycytidine deaminase" reversible="false" fbc:lowerFluxBound="cobra_0_bound" fbc:upperFluxBound="cobra_default_ub">
        <listOfReactants>
          <speciesReference constant="true" species="M_h2o_LSQBKTc_RSQBKT" stoichiometry="1" />
          <speciesReference constant="true" species="M_dcyt_LSQBKTc_RSQBKT" stoichiometry="1" />
          <speciesReference constant="true" species="M_h_LSQBKTc_RSQBKT" stoichiometry="1" />
        </listOfReactants>
        <listOfProducts>
          <speciesReference constant="true" species="M_duri_LSQBKTc_RSQBKT" stoichiometry="1" />
          <speciesReference constant="true" species="M_nh4_LSQBKTc_RSQBKT" stoichiometry="1" />
        </listOfProducts>
        <fbc:geneProductAssociation>
          <fbc:geneProductRef fbc:geneProduct="G_stu0807" />
        </fbc:geneProductAssociation>
      </reaction>
      <reaction fast="false" id="R_DDMAT5" name="Dodecanoyl acyl carrier protein malonyl CoA C acyltransferase" reversible="false" fbc:lowerFluxBound="cobra_0_bound" fbc:upperFluxBound="cobra_default_ub">
        <listOfReactants>
          <speciesReference constant="true" species="M_nadh_LSQBKTc_RSQBKT" stoichiometry="1" />
          <speciesReference constant="true" species="M_2tddacp_LSQBKTc_RSQBKT" stoichiometry="1" />
          <speciesReference constant="true" species="M_h_LSQBKTc_RSQBKT" stoichiometry="1" />
        </listOfReactants>
        <listOfProducts>
          <speciesReference constant="true" species="M_nad_LSQBKTc_RSQBKT" stoichiometry="1" />
          <speciesReference constant="true" species="M_ddeacp_LSQBKTc_RSQBKT" stoichiometry="1" />
        </listOfProducts>
      </reaction>
      <reaction fast="false" id="R_DDPA" name="3-deoxy-D-arabino-heptulosonate 7-phosphate synthetase" reversible="false" fbc:lowerFluxBound="cobra_0_bound" fbc:upperFluxBound="cobra_default_ub">
        <listOfReactants>
          <speciesReference constant="true" species="M_e4p_LSQBKTc_RSQBKT" stoichiometry="1" />
          <speciesReference constant="true" species="M_h2o_LSQBKTc_RSQBKT" stoichiometry="1" />
          <speciesReference constant="true" species="M_pep_LSQBKTc_RSQBKT" stoichiometry="1" />
        </listOfReactants>
        <listOfProducts>
          <speciesReference constant="true" species="M_2dda7p_LSQBKTc_RSQBKT" stoichiometry="1" />
          <speciesReference constant="true" species="M_pi_LSQBKTc_RSQBKT" stoichiometry="1" />
        </listOfProducts>
        <fbc:geneProductAssociation>
          <fbc:or>
            <fbc:geneProductRef fbc:geneProduct="G_stu0641" />
            <fbc:geneProductRef fbc:geneProduct="G_stu1728" />
            <fbc:geneProductRef fbc:geneProduct="G_stu1729" />
          </fbc:or>
        </fbc:geneProductAssociation>
      </reaction>
      <reaction fast="false" id="R_DEMAT4" name="Decanoyl acyl carrier proteinmalonyl CoA C acyltransferase" reversible="false" fbc:lowerFluxBound="cobra_0_bound" fbc:upperFluxBound="cobra_default_ub">
        <listOfReactants>
          <speciesReference constant="true" species="M_nadh_LSQBKTc_RSQBKT" stoichiometry="1" />
          <speciesReference constant="true" species="M_2tdeacp_LSQBKTc_RSQBKT" stoichiometry="1" />
          <speciesReference constant="true" species="M_h_LSQBKTc_RSQBKT" stoichiometry="1" />
        </listOfReactants>
        <listOfProducts>
          <speciesReference constant="true" species="M_decacp_LSQBKTc_RSQBKT" stoichiometry="1" />
          <speciesReference constant="true" species="M_nad_LSQBKTc_RSQBKT" stoichiometry="1" />
        </listOfProducts>
      </reaction>
      <reaction fast="false" id="R_DHAD1" name="dihydroxy acid dehydratase 2 3 dihydroxy 3 methylbutanoate" reversible="false" fbc:lowerFluxBound="cobra_0_bound" fbc:upperFluxBound="cobra_default_ub">
        <listOfReactants>
          <speciesReference constant="true" species="M_23dhmb_LSQBKTc_RSQBKT" stoichiometry="1" />
        </listOfReactants>
        <listOfProducts>
          <speciesReference constant="true" species="M_h2o_LSQBKTc_RSQBKT" stoichiometry="1" />
          <speciesReference constant="true" species="M_3mob_LSQBKTc_RSQBKT" stoichiometry="1" />
        </listOfProducts>
        <fbc:geneProductAssociation>
          <fbc:or>
            <fbc:geneProductRef fbc:geneProduct="G_stu1874" />
            <fbc:geneProductRef fbc:geneProduct="G_stu1604" />
          </fbc:or>
        </fbc:geneProductAssociation>
      </reaction>
      <reaction fast="false" id="R_DHAD2" name="Dihydroxy acid dehydratase 2 3 dihydroxy 3 methylpentanoate" reversible="false" fbc:lowerFluxBound="cobra_0_bound" fbc:upperFluxBound="cobra_default_ub">
        <listOfReactants>
          <speciesReference constant="true" species="M_23dhmp_LSQBKTc_RSQBKT" stoichiometry="1" />
        </listOfReactants>
        <listOfProducts>
          <speciesReference constant="true" species="M_h2o_LSQBKTc_RSQBKT" stoichiometry="1" />
          <speciesReference constant="true" species="M_3mop_LSQBKTc_RSQBKT" stoichiometry="1" />
        </listOfProducts>
        <fbc:geneProductAssociation>
          <fbc:or>
            <fbc:geneProductRef fbc:geneProduct="G_stu1874" />
            <fbc:geneProductRef fbc:geneProduct="G_stu1604" />
          </fbc:or>
        </fbc:geneProductAssociation>
      </reaction>
      <reaction fast="false" id="R_DHAD3" name="dihydroxy acid dehydratase 2 3 dihydroxy 3 methylpentanoate" reversible="false" fbc:lowerFluxBound="cobra_0_bound" fbc:upperFluxBound="cobra_default_ub">
        <listOfReactants>
          <speciesReference constant="true" species="M_23dhmp_LSQBKTc_RSQBKT" stoichiometry="1" />
        </listOfReactants>
        <listOfProducts>
          <speciesReference constant="true" species="M_h2o_LSQBKTc_RSQBKT" stoichiometry="1" />
          <speciesReference constant="true" species="M_2o3mpt_LSQBKTc_RSQBKT" stoichiometry="1" />
        </listOfProducts>
        <fbc:geneProductAssociation>
          <fbc:or>
            <fbc:geneProductRef fbc:geneProduct="G_stu1874" />
            <fbc:geneProductRef fbc:geneProduct="G_stu1604" />
          </fbc:or>
        </fbc:geneProductAssociation>
      </reaction>
      <reaction fast="false" id="R_DHAPT" name="Dihydroxyacetone phosphotransferase" reversible="false" fbc:lowerFluxBound="cobra_0_bound" fbc:upperFluxBound="cobra_default_ub">
        <listOfReactants>
          <speciesReference constant="true" species="M_pep_LSQBKTc_RSQBKT" stoichiometry="1" />
          <speciesReference constant="true" species="M_dha_LSQBKTc_RSQBKT" stoichiometry="1" />
        </listOfReactants>
        <listOfProducts>
          <speciesReference constant="true" species="M_pyr_LSQBKTc_RSQBKT" stoichiometry="1" />
          <speciesReference constant="true" species="M_dhap_LSQBKTc_RSQBKT" stoichiometry="1" />
        </listOfProducts>
        <fbc:geneProductAssociation>
          <fbc:and>
            <fbc:geneProductRef fbc:geneProduct="G_stu1265" />
            <fbc:geneProductRef fbc:geneProduct="G_stu1264" />
          </fbc:and>
        </fbc:geneProductAssociation>
      </reaction>
      <reaction fast="false" id="R_DHAt" name="Dihydroxyacetone transport via facilitated diffusion" reversible="true" fbc:lowerFluxBound="cobra_default_lb" fbc:upperFluxBound="cobra_default_ub">
        <listOfReactants>
          <speciesReference constant="true" species="M_dha_LSQBKTe_RSQBKT" stoichiometry="1" />
        </listOfReactants>
        <listOfProducts>
          <speciesReference constant="true" species="M_dha_LSQBKTc_RSQBKT" stoichiometry="1" />
        </listOfProducts>
      </reaction>
      <reaction fast="false" id="R_DHDPRy" name="dihydrodipicolinate reductase NADPH" reversible="false" fbc:lowerFluxBound="cobra_0_bound" fbc:upperFluxBound="cobra_default_ub">
        <listOfReactants>
          <speciesReference constant="true" species="M_h_LSQBKTc_RSQBKT" stoichiometry="1" />
          <speciesReference constant="true" species="M_nadph_LSQBKTc_RSQBKT" stoichiometry="1" />
          <speciesReference constant="true" species="M_23dhdp_LSQBKTc_RSQBKT" stoichiometry="1" />
        </listOfReactants>
        <listOfProducts>
          <speciesReference constant="true" species="M_thdp_LSQBKTc_RSQBKT" stoichiometry="1" />
          <speciesReference constant="true" species="M_nadp_LSQBKTc_RSQBKT" stoichiometry="1" />
        </listOfProducts>
        <fbc:geneProductAssociation>
          <fbc:geneProductRef fbc:geneProduct="G_stu0424" />
        </fbc:geneProductAssociation>
      </reaction>
      <reaction fast="false" id="R_DHDPS" name="dihydrodipicolinate synthase" reversible="false" fbc:lowerFluxBound="cobra_0_bound" fbc:upperFluxBound="cobra_default_ub">
        <listOfReactants>
          <speciesReference constant="true" species="M_pyr_LSQBKTc_RSQBKT" stoichiometry="1" />
          <speciesReference constant="true" species="M_aspsa_LSQBKTc_RSQBKT" stoichiometry="1" />
        </listOfReactants>
        <listOfProducts>
          <speciesReference constant="true" species="M_h2o_LSQBKTc_RSQBKT" stoichiometry="2" />
          <speciesReference constant="true" species="M_h_LSQBKTc_RSQBKT" stoichiometry="1" />
          <speciesReference constant="true" species="M_23dhdp_LSQBKTc_RSQBKT" stoichiometry="1" />
        </listOfProducts>
        <fbc:geneProductAssociation>
          <fbc:geneProductRef fbc:geneProduct="G_stu1297" />
        </fbc:geneProductAssociation>
      </reaction>
      <reaction fast="false" id="R_DHFOR2" name="dihydrofolate reductase" reversible="true" fbc:lowerFluxBound="cobra_default_lb" fbc:upperFluxBound="cobra_default_ub">
        <listOfReactants>
          <speciesReference constant="true" species="M_dhf_LSQBKTc_RSQBKT" stoichiometry="1" />
          <speciesReference constant="true" species="M_nadp_LSQBKTc_RSQBKT" stoichiometry="1" />
        </listOfReactants>
        <listOfProducts>
          <speciesReference constant="true" species="M_fol_LSQBKTc_RSQBKT" stoichiometry="1" />
          <speciesReference constant="true" species="M_nadph_LSQBKTc_RSQBKT" stoichiometry="1" />
        </listOfProducts>
        <fbc:geneProductAssociation>
          <fbc:geneProductRef fbc:geneProduct="G_stu0579" />
        </fbc:geneProductAssociation>
      </reaction>
      <reaction fast="false" id="R_DHFR" name="dihydrofolate reductase" reversible="true" fbc:lowerFluxBound="cobra_default_lb" fbc:upperFluxBound="cobra_default_ub">
        <listOfReactants>
          <speciesReference constant="true" species="M_dhf_LSQBKTc_RSQBKT" stoichiometry="1" />
          <speciesReference constant="true" species="M_h_LSQBKTc_RSQBKT" stoichiometry="1" />
          <speciesReference constant="true" species="M_nadph_LSQBKTc_RSQBKT" stoichiometry="1" />
        </listOfReactants>
        <listOfProducts>
          <speciesReference constant="true" species="M_thf_LSQBKTc_RSQBKT" stoichiometry="1" />
          <speciesReference constant="true" species="M_nadp_LSQBKTc_RSQBKT" stoichiometry="1" />
        </listOfProducts>
        <fbc:geneProductAssociation>
          <fbc:geneProductRef fbc:geneProduct="G_stu0579" />
        </fbc:geneProductAssociation>
      </reaction>
      <reaction fast="false" id="R_DHFS" name="dihydrofolate synthase" reversible="false" fbc:lowerFluxBound="cobra_0_bound" fbc:upperFluxBound="cobra_default_ub">
        <listOfReactants>
          <speciesReference constant="true" species="M_glu__L_LSQBKTc_RSQBKT" stoichiometry="1" />
          <speciesReference constant="true" species="M_dhpt_LSQBKTc_RSQBKT" stoichiometry="1" />
          <speciesReference constant="true" species="M_atp_LSQBKTc_RSQBKT" stoichiometry="1" />
        </listOfReactants>
        <listOfProducts>
          <speciesReference constant="true" species="M_dhf_LSQBKTc_RSQBKT" stoichiometry="1" />
          <speciesReference constant="true" species="M_adp_LSQBKTc_RSQBKT" stoichiometry="1" />
          <speciesReference constant="true" species="M_h_LSQBKTc_RSQBKT" stoichiometry="1" />
          <speciesReference constant="true" species="M_pi_LSQBKTc_RSQBKT" stoichiometry="1" />
        </listOfProducts>
        <fbc:geneProductAssociation>
          <fbc:or>
            <fbc:geneProductRef fbc:geneProduct="G_stu0409" />
            <fbc:geneProductRef fbc:geneProduct="G_stu1546" />
          </fbc:or>
        </fbc:geneProductAssociation>
      </reaction>
      <reaction fast="false" id="R_DHNPA" name="dihydroneopterin aldolase" reversible="false" fbc:lowerFluxBound="cobra_0_bound" fbc:upperFluxBound="cobra_default_ub">
        <listOfReactants>
          <speciesReference constant="true" species="M_dhnpt_LSQBKTc_RSQBKT" stoichiometry="1" />
        </listOfReactants>
        <listOfProducts>
          <speciesReference constant="true" species="M_2ahhmp_LSQBKTc_RSQBKT" stoichiometry="1" />
          <speciesReference constant="true" species="M_gcald_LSQBKTc_RSQBKT" stoichiometry="1" />
        </listOfProducts>
        <fbc:geneProductAssociation>
          <fbc:geneProductRef fbc:geneProduct="G_stu1541" />
        </fbc:geneProductAssociation>
      </reaction>
      <reaction fast="false" id="R_DHORD1" name="dihydoorotic acid dehydrogenase" reversible="true" fbc:lowerFluxBound="cobra_default_lb" fbc:upperFluxBound="cobra_default_ub">
        <listOfReactants>
          <speciesReference constant="true" species="M_dhor__S_LSQBKTc_RSQBKT" stoichiometry="1" />
          <speciesReference constant="true" species="M_o2_LSQBKTc_RSQBKT" stoichiometry="1" />
        </listOfReactants>
        <listOfProducts>
          <speciesReference constant="true" species="M_orot_LSQBKTc_RSQBKT" stoichiometry="1" />
          <speciesReference constant="true" species="M_h2o2_LSQBKTc_RSQBKT" stoichiometry="1" />
        </listOfProducts>
        <fbc:geneProductAssociation>
          <fbc:or>
            <fbc:and>
              <fbc:geneProductRef fbc:geneProduct="G_stu0954" />
              <fbc:geneProductRef fbc:geneProduct="G_stu0955" />
            </fbc:and>
            <fbc:geneProductRef fbc:geneProduct="G_stu1207" />
          </fbc:or>
        </fbc:geneProductAssociation>
      </reaction>
      <reaction fast="false" id="R_DHORD6" name="dihydoorotic acid dehydrogenase NAD" reversible="true" fbc:lowerFluxBound="cobra_default_lb" fbc:upperFluxBound="cobra_default_ub">
        <listOfReactants>
          <speciesReference constant="true" species="M_dhor__S_LSQBKTc_RSQBKT" stoichiometry="1" />
          <speciesReference constant="true" species="M_nad_LSQBKTc_RSQBKT" stoichiometry="1" />
        </listOfReactants>
        <listOfProducts>
          <speciesReference constant="true" species="M_orot_LSQBKTc_RSQBKT" stoichiometry="1" />
          <speciesReference constant="true" species="M_nadh_LSQBKTc_RSQBKT" stoichiometry="1" />
          <speciesReference constant="true" species="M_h_LSQBKTc_RSQBKT" stoichiometry="1" />
        </listOfProducts>
      </reaction>
      <reaction fast="false" id="R_DHORTS" name="dihydroorotase" reversible="true" fbc:lowerFluxBound="cobra_default_lb" fbc:upperFluxBound="cobra_default_ub">
        <listOfReactants>
          <speciesReference constant="true" species="M_h2o_LSQBKTc_RSQBKT" stoichiometry="1" />
          <speciesReference constant="true" species="M_dhor__S_LSQBKTc_RSQBKT" stoichiometry="1" />
        </listOfReactants>
        <listOfProducts>
          <speciesReference constant="true" species="M_cbasp_LSQBKTc_RSQBKT" stoichiometry="1" />
          <speciesReference constant="true" species="M_h_LSQBKTc_RSQBKT" stoichiometry="1" />
        </listOfProducts>
        <fbc:geneProductAssociation>
          <fbc:geneProductRef fbc:geneProduct="G_stu1054" />
        </fbc:geneProductAssociation>
      </reaction>
      <reaction fast="false" id="R_DHPS3" name="dihydropteroate synthase" reversible="false" fbc:lowerFluxBound="cobra_0_bound" fbc:upperFluxBound="cobra_default_ub">
        <listOfReactants>
          <speciesReference constant="true" species="M_2ahhmd_LSQBKTc_RSQBKT" stoichiometry="1" />
          <speciesReference constant="true" species="M_4abz_LSQBKTc_RSQBKT" stoichiometry="1" />
        </listOfReactants>
        <listOfProducts>
          <speciesReference constant="true" species="M_ppi_LSQBKTc_RSQBKT" stoichiometry="1" />
          <speciesReference constant="true" species="M_dhpt_LSQBKTc_RSQBKT" stoichiometry="1" />
        </listOfProducts>
        <fbc:geneProductAssociation>
          <fbc:geneProductRef fbc:geneProduct="G_stu1543" />
        </fbc:geneProductAssociation>
      </reaction>
      <reaction fast="false" id="R_DHQD" name="3 dehydroquinate dehydratase" reversible="true" fbc:lowerFluxBound="cobra_default_lb" fbc:upperFluxBound="cobra_default_ub">
        <listOfReactants>
          <speciesReference constant="true" species="M_3dhq_LSQBKTc_RSQBKT" stoichiometry="1" />
        </listOfReactants>
        <listOfProducts>
          <speciesReference constant="true" species="M_h2o_LSQBKTc_RSQBKT" stoichiometry="1" />
          <speciesReference constant="true" species="M_3dhsk_LSQBKTc_RSQBKT" stoichiometry="1" />
        </listOfProducts>
        <fbc:geneProductAssociation>
          <fbc:geneProductRef fbc:geneProduct="G_stu0638" />
        </fbc:geneProductAssociation>
      </reaction>
      <reaction fast="false" id="R_DHQS" name="3 dehydroquinate synthase" reversible="false" fbc:lowerFluxBound="cobra_0_bound" fbc:upperFluxBound="cobra_default_ub">
        <listOfReactants>
          <speciesReference constant="true" species="M_2dda7p_LSQBKTc_RSQBKT" stoichiometry="1" />
        </listOfReactants>
        <listOfProducts>
          <speciesReference constant="true" species="M_3dhq_LSQBKTc_RSQBKT" stoichiometry="1" />
          <speciesReference constant="true" species="M_pi_LSQBKTc_RSQBKT" stoichiometry="1" />
        </listOfProducts>
        <fbc:geneProductAssociation>
          <fbc:geneProductRef fbc:geneProduct="G_stu0640" />
        </fbc:geneProductAssociation>
      </reaction>
      <reaction fast="false" id="R_DIACTt" name="diacetyl diffusion" reversible="true" fbc:lowerFluxBound="cobra_default_lb" fbc:upperFluxBound="cobra_default_ub">
        <listOfReactants>
          <speciesReference constant="true" species="M_diact_LSQBKTc_RSQBKT" stoichiometry="1" />
        </listOfReactants>
        <listOfProducts>
          <speciesReference constant="true" species="M_diact_LSQBKTe_RSQBKT" stoichiometry="1" />
        </listOfProducts>
      </reaction>
      <reaction fast="false" id="R_DMATT" name="dimethylallyltranstransferase" reversible="false" fbc:lowerFluxBound="cobra_0_bound" fbc:upperFluxBound="cobra_default_ub">
        <listOfReactants>
          <speciesReference constant="true" species="M_dmpp_LSQBKTc_RSQBKT" stoichiometry="1" />
          <speciesReference constant="true" species="M_ipdp_LSQBKTc_RSQBKT" stoichiometry="1" />
        </listOfReactants>
        <listOfProducts>
          <speciesReference constant="true" species="M_ppi_LSQBKTc_RSQBKT" stoichiometry="1" />
          <speciesReference constant="true" species="M_grdp_LSQBKTc_RSQBKT" stoichiometry="1" />
        </listOfProducts>
        <fbc:geneProductAssociation>
          <fbc:geneProductRef fbc:geneProduct="G_stu1216" />
        </fbc:geneProductAssociation>
      </reaction>
      <reaction fast="false" id="R_DNAS_STU" name="DNA synthesis STU specific" reversible="false" fbc:lowerFluxBound="cobra_0_bound" fbc:upperFluxBound="cobra_default_ub">
        <listOfReactants>
          <speciesReference constant="true" species="M_atp_LSQBKTc_RSQBKT" stoichiometry="1.37" />
          <speciesReference constant="true" species="M_dctp_LSQBKTc_RSQBKT" stoichiometry="0.195" />
          <speciesReference constant="true" species="M_h2o_LSQBKTc_RSQBKT" stoichiometry="1.37" />
          <speciesReference constant="true" species="M_dttp_LSQBKTc_RSQBKT" stoichiometry="0.305" />
          <speciesReference constant="true" species="M_datp_LSQBKTc_RSQBKT" stoichiometry="0.305" />
          <speciesReference constant="true" species="M_dgtp_LSQBKTc_RSQBKT" stoichiometry="0.195" />
        </listOfReactants>
        <listOfProducts>
          <speciesReference constant="true" species="M_ppi_LSQBKTc_RSQBKT" stoichiometry="1" />
          <speciesReference constant="true" species="M_DNA_STU_LSQBKTc_RSQBKT" stoichiometry="0.001" />
          <speciesReference constant="true" species="M_adp_LSQBKTc_RSQBKT" stoichiometry="1.37" />
          <speciesReference constant="true" species="M_h_LSQBKTc_RSQBKT" stoichiometry="1.37" />
          <speciesReference constant="true" species="M_pi_LSQBKTc_RSQBKT" stoichiometry="1.37" />
        </listOfProducts>
      </reaction>
      <reaction fast="false" id="R_DNMPPA" name="Dihydroneopterin monophosphate dephosphorylase" reversible="false" fbc:lowerFluxBound="cobra_0_bound" fbc:upperFluxBound="cobra_default_ub">
        <listOfReactants>
          <speciesReference constant="true" species="M_h2o_LSQBKTc_RSQBKT" stoichiometry="1" />
          <speciesReference constant="true" species="M_dhpmp_LSQBKTc_RSQBKT" stoichiometry="1" />
        </listOfReactants>
        <listOfProducts>
          <speciesReference constant="true" species="M_pi_LSQBKTc_RSQBKT" stoichiometry="1" />
          <speciesReference constant="true" species="M_h_LSQBKTc_RSQBKT" stoichiometry="1" />
          <speciesReference constant="true" species="M_dhnpt_LSQBKTc_RSQBKT" stoichiometry="1" />
        </listOfProducts>
      </reaction>
      <reaction fast="false" id="R_DNTPPA" name="Dihydroneopterin triphosphate pyrophosphatase" reversible="false" fbc:lowerFluxBound="cobra_0_bound" fbc:upperFluxBound="cobra_default_ub">
        <listOfReactants>
          <speciesReference constant="true" species="M_h2o_LSQBKTc_RSQBKT" stoichiometry="1" />
          <speciesReference constant="true" species="M_ahdt_LSQBKTc_RSQBKT" stoichiometry="1" />
        </listOfReactants>
        <listOfProducts>
          <speciesReference constant="true" species="M_ppi_LSQBKTc_RSQBKT" stoichiometry="1" />
          <speciesReference constant="true" species="M_dhpmp_LSQBKTc_RSQBKT" stoichiometry="1" />
        </listOfProducts>
      </reaction>
      <reaction fast="false" id="R_DPCOAK" name="dephospho CoA kinase" reversible="false" fbc:lowerFluxBound="cobra_0_bound" fbc:upperFluxBound="cobra_default_ub">
        <listOfReactants>
          <speciesReference constant="true" species="M_dpcoa_LSQBKTc_RSQBKT" stoichiometry="1" />
          <speciesReference constant="true" species="M_atp_LSQBKTc_RSQBKT" stoichiometry="1" />
        </listOfReactants>
        <listOfProducts>
          <speciesReference constant="true" species="M_adp_LSQBKTc_RSQBKT" stoichiometry="1" />
          <speciesReference constant="true" species="M_h_LSQBKTc_RSQBKT" stoichiometry="1" />
          <speciesReference constant="true" species="M_coa_LSQBKTc_RSQBKT" stoichiometry="1" />
        </listOfProducts>
        <fbc:geneProductAssociation>
          <fbc:geneProductRef fbc:geneProduct="G_stu0621" />
        </fbc:geneProductAssociation>
      </reaction>
      <reaction fast="false" id="R_DPMVD" name="diphosphomevalonate decarboxylase" reversible="false" fbc:lowerFluxBound="cobra_0_bound" fbc:upperFluxBound="cobra_default_ub">
        <listOfReactants>
          <speciesReference constant="true" species="M_atp_LSQBKTc_RSQBKT" stoichiometry="1" />
          <speciesReference constant="true" species="M_5dpmev_LSQBKTc_RSQBKT" stoichiometry="1" />
        </listOfReactants>
        <listOfProducts>
          <speciesReference constant="true" species="M_co2_LSQBKTc_RSQBKT" stoichiometry="1" />
          <speciesReference constant="true" species="M_ipdp_LSQBKTc_RSQBKT" stoichiometry="1" />
          <speciesReference constant="true" species="M_adp_LSQBKTc_RSQBKT" stoichiometry="1" />
          <speciesReference constant="true" species="M_pi_LSQBKTc_RSQBKT" stoichiometry="1" />
        </listOfProducts>
        <fbc:geneProductAssociation>
          <fbc:geneProductRef fbc:geneProduct="G_stu0560" />
        </fbc:geneProductAssociation>
      </reaction>
      <reaction fast="false" id="R_DPR" name="2 dehydropantoate 2 reductase" reversible="false" fbc:lowerFluxBound="cobra_0_bound" fbc:upperFluxBound="cobra_default_ub">
        <listOfReactants>
          <speciesReference constant="true" species="M_2dhp_LSQBKTc_RSQBKT" stoichiometry="1" />
          <speciesReference constant="true" species="M_h_LSQBKTc_RSQBKT" stoichiometry="1" />
          <speciesReference constant="true" species="M_nadph_LSQBKTc_RSQBKT" stoichiometry="1" />
        </listOfReactants>
        <listOfProducts>
          <speciesReference constant="true" species="M_pant__R_LSQBKTc_RSQBKT" stoichiometry="1" />
          <speciesReference constant="true" species="M_nadp_LSQBKTc_RSQBKT" stoichiometry="1" />
        </listOfProducts>
        <fbc:geneProductAssociation>
          <fbc:geneProductRef fbc:geneProduct="G_stu0092" />
        </fbc:geneProductAssociation>
      </reaction>
      <reaction fast="false" id="R_DRPA" name="deoxyribose phosphate aldolase" reversible="false" fbc:lowerFluxBound="cobra_0_bound" fbc:upperFluxBound="cobra_default_ub">
        <listOfReactants>
          <speciesReference constant="true" species="M_2dr5p_LSQBKTc_RSQBKT" stoichiometry="1" />
        </listOfReactants>
        <listOfProducts>
          <speciesReference constant="true" species="M_g3p_LSQBKTc_RSQBKT" stoichiometry="1" />
          <speciesReference constant="true" species="M_acald_LSQBKTc_RSQBKT" stoichiometry="1" />
        </listOfProducts>
        <fbc:geneProductAssociation>
          <fbc:geneProductRef fbc:geneProduct="G_stu0806" />
        </fbc:geneProductAssociation>
      </reaction>
      <reaction fast="false" id="R_DTMPK" name="dTMP kinase" reversible="true" fbc:lowerFluxBound="cobra_default_lb" fbc:upperFluxBound="cobra_default_ub">
        <listOfReactants>
          <speciesReference constant="true" species="M_dtmp_LSQBKTc_RSQBKT" stoichiometry="1" />
          <speciesReference constant="true" species="M_atp_LSQBKTc_RSQBKT" stoichiometry="1" />
        </listOfReactants>
        <listOfProducts>
          <speciesReference constant="true" species="M_adp_LSQBKTc_RSQBKT" stoichiometry="1" />
          <speciesReference constant="true" species="M_dtdp_LSQBKTc_RSQBKT" stoichiometry="1" />
        </listOfProducts>
        <fbc:geneProductAssociation>
          <fbc:geneProductRef fbc:geneProduct="G_stu0489" />
        </fbc:geneProductAssociation>
      </reaction>
      <reaction fast="false" id="R_DURIK1" name="deoxyuridine kinase ATPDeoxyuridine" reversible="false" fbc:lowerFluxBound="cobra_0_bound" fbc:upperFluxBound="cobra_default_ub">
        <listOfReactants>
          <speciesReference constant="true" species="M_duri_LSQBKTc_RSQBKT" stoichiometry="1" />
          <speciesReference constant="true" species="M_atp_LSQBKTc_RSQBKT" stoichiometry="1" />
        </listOfReactants>
        <listOfProducts>
          <speciesReference constant="true" species="M_dump_LSQBKTc_RSQBKT" stoichiometry="1" />
          <speciesReference constant="true" species="M_adp_LSQBKTc_RSQBKT" stoichiometry="1" />
          <speciesReference constant="true" species="M_h_LSQBKTc_RSQBKT" stoichiometry="1" />
        </listOfProducts>
        <fbc:geneProductAssociation>
          <fbc:geneProductRef fbc:geneProduct="G_stu0751" />
        </fbc:geneProductAssociation>
      </reaction>
      <reaction fast="false" id="R_DURIPP" name="purine nucleoside phosphatase deoxyuridine" reversible="true" fbc:lowerFluxBound="cobra_default_lb" fbc:upperFluxBound="cobra_default_ub">
        <listOfReactants>
          <speciesReference constant="true" species="M_duri_LSQBKTc_RSQBKT" stoichiometry="1" />
          <speciesReference constant="true" species="M_pi_LSQBKTc_RSQBKT" stoichiometry="1" />
        </listOfReactants>
        <listOfProducts>
          <speciesReference constant="true" species="M_2dr1p_LSQBKTc_RSQBKT" stoichiometry="1" />
          <speciesReference constant="true" species="M_ura_LSQBKTc_RSQBKT" stoichiometry="1" />
        </listOfProducts>
        <fbc:geneProductAssociation>
          <fbc:or>
            <fbc:geneProductRef fbc:geneProduct="G_stu0941" />
            <fbc:geneProductRef fbc:geneProduct="G_stu1113" />
            <fbc:geneProductRef fbc:geneProduct="G_stu1117" />
          </fbc:or>
        </fbc:geneProductAssociation>
      </reaction>
      <reaction fast="false" id="R_DUTPDP" name="dUTP diphosphatase" reversible="false" fbc:lowerFluxBound="cobra_0_bound" fbc:upperFluxBound="cobra_default_ub">
        <listOfReactants>
          <speciesReference constant="true" species="M_h2o_LSQBKTc_RSQBKT" stoichiometry="1" />
          <speciesReference constant="true" species="M_dutp_LSQBKTc_RSQBKT" stoichiometry="1" />
        </listOfReactants>
        <listOfProducts>
          <speciesReference constant="true" species="M_ppi_LSQBKTc_RSQBKT" stoichiometry="1" />
          <speciesReference constant="true" species="M_dump_LSQBKTc_RSQBKT" stoichiometry="1" />
          <speciesReference constant="true" species="M_h_LSQBKTc_RSQBKT" stoichiometry="1" />
        </listOfProducts>
        <fbc:geneProductAssociation>
          <fbc:geneProductRef fbc:geneProduct="G_stu1824" />
        </fbc:geneProductAssociation>
      </reaction>
      <reaction fast="false" id="R_ECOAH2c" name="enoyl CoA hydratase bacterial" reversible="true" fbc:lowerFluxBound="cobra_default_lb" fbc:upperFluxBound="cobra_default_ub">
        <listOfReactants>
          <speciesReference constant="true" species="M_h2o_LSQBKTc_RSQBKT" stoichiometry="1" />
          <speciesReference constant="true" species="M_2mp2coa_LSQBKTc_RSQBKT" stoichiometry="1" />
          <speciesReference constant="true" species="M_h_LSQBKTc_RSQBKT" stoichiometry="1" />
        </listOfReactants>
        <listOfProducts>
          <speciesReference constant="true" species="M_hibcoa_LSQBKTc_RSQBKT" stoichiometry="1" />
        </listOfProducts>
        <fbc:geneProductAssociation>
          <fbc:geneProductRef fbc:geneProduct="G_stu0380" />
        </fbc:geneProductAssociation>
      </reaction>
      <reaction fast="false" id="R_ENO" name="enolase" reversible="true" fbc:lowerFluxBound="cobra_default_lb" fbc:upperFluxBound="cobra_default_ub">
        <listOfReactants>
          <speciesReference constant="true" species="M_2pg_LSQBKTc_RSQBKT" stoichiometry="1" />
        </listOfReactants>
        <listOfProducts>
          <speciesReference constant="true" species="M_h2o_LSQBKTc_RSQBKT" stoichiometry="1" />
          <speciesReference constant="true" species="M_pep_LSQBKTc_RSQBKT" stoichiometry="1" />
        </listOfProducts>
        <fbc:geneProductAssociation>
          <fbc:geneProductRef fbc:geneProduct="G_stu0635" />
        </fbc:geneProductAssociation>
      </reaction>
      <reaction fast="false" id="R_ETOHt" name="ethanol reversible transport" reversible="true" fbc:lowerFluxBound="cobra_default_lb" fbc:upperFluxBound="cobra_default_ub">
        <listOfReactants>
          <speciesReference constant="true" species="M_etoh_LSQBKTe_RSQBKT" stoichiometry="1" />
        </listOfReactants>
        <listOfProducts>
          <speciesReference constant="true" species="M_etoh_LSQBKTc_RSQBKT" stoichiometry="1" />
        </listOfProducts>
      </reaction>
      <reaction fast="false" id="R_EX_ac_LPAREN_e_RPAREN_" name="Acetate exchange" reversible="false" fbc:lowerFluxBound="cobra_0_bound" fbc:upperFluxBound="cobra_default_ub">
        <listOfReactants>
          <speciesReference constant="true" species="M_ac_LSQBKTe_RSQBKT" stoichiometry="1" />
        </listOfReactants>
      </reaction>
      <reaction fast="false" id="R_EX_ala_L_LPAREN_e_RPAREN_" name="L Alanine exchange" reversible="false" fbc:lowerFluxBound="cobra_0_bound" fbc:upperFluxBound="cobra_default_ub">
        <listOfReactants>
          <speciesReference constant="true" species="M_ala__L_LSQBKTe_RSQBKT" stoichiometry="1" />
        </listOfReactants>
      </reaction>
      <reaction fast="false" id="R_EX_arg_L_LPAREN_e_RPAREN_" name="L Arginine exchange" reversible="false" fbc:lowerFluxBound="cobra_0_bound" fbc:upperFluxBound="cobra_default_ub">
        <listOfReactants>
          <speciesReference constant="true" species="M_arg__L_LSQBKTe_RSQBKT" stoichiometry="1" />
        </listOfReactants>
      </reaction>
      <reaction fast="false" id="R_EX_asp_L_LPAREN_e_RPAREN_" name="L Aspartate exchange" reversible="false" fbc:lowerFluxBound="cobra_0_bound" fbc:upperFluxBound="cobra_default_ub">
        <listOfReactants>
          <speciesReference constant="true" species="M_asp__L_LSQBKTe_RSQBKT" stoichiometry="1" />
        </listOfReactants>
      </reaction>
      <reaction fast="false" id="R_EX_cit_LPAREN_e_RPAREN_" name="Citrate exchange" reversible="true" fbc:lowerFluxBound="R_EX_cit_LPAREN_e_RPAREN__lower_bound" fbc:upperFluxBound="cobra_0_bound">
        <listOfReactants>
          <speciesReference constant="true" species="M_cit_LSQBKTe_RSQBKT" stoichiometry="1" />
        </listOfReactants>
      </reaction>
      <reaction fast="false" id="R_EX_co2_LPAREN_e_RPAREN_" name="CO2 exchange" reversible="true" fbc:lowerFluxBound="cobra_default_lb" fbc:upperFluxBound="cobra_default_ub">
        <listOfReactants>
          <speciesReference constant="true" species="M_co2_LSQBKTe_RSQBKT" stoichiometry="1" />
        </listOfReactants>
      </reaction>
      <reaction fast="false" id="R_EX_cys_L_LPAREN_e_RPAREN_" name="L Cysteine exchange" reversible="false" fbc:lowerFluxBound="cobra_0_bound" fbc:upperFluxBound="cobra_default_ub">
        <listOfReactants>
          <speciesReference constant="true" species="M_cys__L_LSQBKTe_RSQBKT" stoichiometry="1" />
        </listOfReactants>
      </reaction>
      <reaction fast="false" id="R_EX_dha_LPAREN_e_RPAREN_" name="Dihydroxyacetone exchange" reversible="false" fbc:lowerFluxBound="cobra_0_bound" fbc:upperFluxBound="cobra_default_ub">
        <listOfReactants>
          <speciesReference constant="true" species="M_dha_LSQBKTe_RSQBKT" stoichiometry="1" />
        </listOfReactants>
      </reaction>
      <reaction fast="false" id="R_EX_diact_LPAREN_e_RPAREN_" name="Diacetyl exchange" reversible="false" fbc:lowerFluxBound="cobra_0_bound" fbc:upperFluxBound="cobra_default_ub">
        <listOfReactants>
          <speciesReference constant="true" species="M_diact_LSQBKTe_RSQBKT" stoichiometry="1" />
        </listOfReactants>
      </reaction>
      <reaction fast="false" id="R_EX_etoh_LPAREN_e_RPAREN_" name="Ethanol exchange" reversible="false" fbc:lowerFluxBound="cobra_0_bound" fbc:upperFluxBound="cobra_default_ub">
        <listOfReactants>
          <speciesReference constant="true" species="M_etoh_LSQBKTe_RSQBKT" stoichiometry="1" />
        </listOfReactants>
      </reaction>
      <reaction fast="false" id="R_EX_for_LPAREN_e_RPAREN_" name="Formate exchange" reversible="false" fbc:lowerFluxBound="cobra_0_bound" fbc:upperFluxBound="cobra_default_ub">
        <listOfReactants>
          <speciesReference constant="true" species="M_for_LSQBKTe_RSQBKT" stoichiometry="1" />
        </listOfReactants>
      </reaction>
      <reaction fast="false" id="R_EX_gal_LPAREN_e_RPAREN_" name="D Galactose exchange" reversible="false" fbc:lowerFluxBound="cobra_0_bound" fbc:upperFluxBound="cobra_default_ub">
        <listOfReactants>
          <speciesReference constant="true" species="M_gal_LSQBKTe_RSQBKT" stoichiometry="1" />
        </listOfReactants>
      </reaction>
      <reaction fast="false" id="R_EX_gcald_LPAREN_e_RPAREN_" name="Glycolaldehyde exchange" reversible="false" fbc:lowerFluxBound="cobra_0_bound" fbc:upperFluxBound="cobra_default_ub">
        <listOfReactants>
          <speciesReference constant="true" species="M_gcald_LSQBKTe_RSQBKT" stoichiometry="1" />
        </listOfReactants>
      </reaction>
      <reaction fast="false" id="R_EX_gln_L_LPAREN_e_RPAREN_" name="L Glutamine exchange" reversible="false" fbc:lowerFluxBound="cobra_0_bound" fbc:upperFluxBound="cobra_default_ub">
        <listOfReactants>
          <speciesReference constant="true" species="M_gln__L_LSQBKTe_RSQBKT" stoichiometry="1" />
        </listOfReactants>
      </reaction>
      <reaction fast="false" id="R_EX_glu_L_LPAREN_e_RPAREN_" name="L Glutamate exchange" reversible="false" fbc:lowerFluxBound="cobra_0_bound" fbc:upperFluxBound="cobra_default_ub">
        <listOfReactants>
          <speciesReference constant="true" species="M_glu__L_LSQBKTe_RSQBKT" stoichiometry="1" />
        </listOfReactants>
      </reaction>
      <reaction fast="false" id="R_EX_glyc_LPAREN_e_RPAREN_" name="Glycerol exchange" reversible="false" fbc:lowerFluxBound="cobra_0_bound" fbc:upperFluxBound="cobra_default_ub">
        <listOfReactants>
          <speciesReference constant="true" species="M_glyc_LSQBKTe_RSQBKT" stoichiometry="1" />
        </listOfReactants>
      </reaction>
      <reaction fast="false" id="R_EX_h_LPAREN_e_RPAREN_" name="H exchange" reversible="true" fbc:lowerFluxBound="cobra_default_lb" fbc:upperFluxBound="cobra_default_ub">
        <listOfReactants>
          <speciesReference constant="true" species="M_h_LSQBKTe_RSQBKT" stoichiometry="1" />
        </listOfReactants>
      </reaction>
      <reaction fast="false" id="R_EX_h2o_LPAREN_e_RPAREN_" name="H2O exchange" reversible="true" fbc:lowerFluxBound="cobra_default_lb" fbc:upperFluxBound="cobra_default_ub">
        <listOfReactants>
          <speciesReference constant="true" species="M_h2o_LSQBKTe_RSQBKT" stoichiometry="1" />
        </listOfReactants>
      </reaction>
      <reaction fast="false" id="R_EX_his_L_LPAREN_e_RPAREN_" name="L Histidine exchange" reversible="false" fbc:lowerFluxBound="cobra_0_bound" fbc:upperFluxBound="cobra_default_ub">
        <listOfReactants>
          <speciesReference constant="true" species="M_his__L_LSQBKTe_RSQBKT" stoichiometry="1" />
        </listOfReactants>
      </reaction>
      <reaction fast="false" id="R_EX_ile_L_LPAREN_e_RPAREN_" name="L Isoleucine exchange" reversible="false" fbc:lowerFluxBound="cobra_0_bound" fbc:upperFluxBound="cobra_default_ub">
        <listOfReactants>
          <speciesReference constant="true" species="M_ile__L_LSQBKTe_RSQBKT" stoichiometry="1" />
        </listOfReactants>
      </reaction>
      <reaction fast="false" id="R_EX_lac_L_LPAREN_e_RPAREN_" name="L Lactate exchange" reversible="false" fbc:lowerFluxBound="cobra_0_bound" fbc:upperFluxBound="cobra_default_ub">
        <listOfReactants>
          <speciesReference constant="true" species="M_lac__L_LSQBKTe_RSQBKT" stoichiometry="1" />
        </listOfReactants>
      </reaction>
      <reaction fast="false" id="R_EX_lcts_LPAREN_e_RPAREN_" name="Lactose exchange" reversible="true" fbc:lowerFluxBound="R_EX_lcts_LPAREN_e_RPAREN__lower_bound" fbc:upperFluxBound="cobra_default_ub">
        <listOfReactants>
          <speciesReference constant="true" species="M_lcts_LSQBKTe_RSQBKT" stoichiometry="1" />
        </listOfReactants>
      </reaction>
      <reaction fast="false" id="R_EX_leu_L_LPAREN_e_RPAREN_" name="L Leucine exchange" reversible="false" fbc:lowerFluxBound="cobra_0_bound" fbc:upperFluxBound="cobra_default_ub">
        <listOfReactants>
          <speciesReference constant="true" species="M_leu__L_LSQBKTe_RSQBKT" stoichiometry="1" />
        </listOfReactants>
      </reaction>
      <reaction fast="false" id="R_EX_lys_L_LPAREN_e_RPAREN_" name="L Lysine exchange" reversible="false" fbc:lowerFluxBound="cobra_0_bound" fbc:upperFluxBound="cobra_default_ub">
        <listOfReactants>
          <speciesReference constant="true" species="M_lys__L_LSQBKTe_RSQBKT" stoichiometry="1" />
        </listOfReactants>
      </reaction>
      <reaction fast="false" id="R_EX_met_L_LPAREN_e_RPAREN_" name="L Methionine exchange" reversible="false" fbc:lowerFluxBound="cobra_0_bound" fbc:upperFluxBound="cobra_default_ub">
        <listOfReactants>
          <speciesReference constant="true" species="M_met__L_LSQBKTe_RSQBKT" stoichiometry="1" />
        </listOfReactants>
      </reaction>
      <reaction fast="false" id="R_EX_mpept_LPAREN_e_RPAREN_" name="average milk derived peptide exchange" reversible="true" fbc:lowerFluxBound="R_EX_mpept_LPAREN_e_RPAREN__lower_bound" fbc:upperFluxBound="cobra_0_bound">
        <listOfReactants>
          <speciesReference constant="true" species="M_mpept_LSQBKTe_RSQBKT" stoichiometry="1" />
        </listOfReactants>
      </reaction>
      <reaction fast="false" id="R_EX_nac_LPAREN_e_RPAREN_" name="Nicotinate exchange" reversible="true" fbc:lowerFluxBound="R_EX_nac_LPAREN_e_RPAREN__lower_bound" fbc:upperFluxBound="cobra_0_bound">
        <listOfReactants>
          <speciesReference constant="true" species="M_nac_LSQBKTe_RSQBKT" stoichiometry="1" />
        </listOfReactants>
      </reaction>
      <reaction fast="false" id="R_EX_o2_LPAREN_e_RPAREN_" name="O2 exchange" reversible="false" fbc:lowerFluxBound="cobra_0_bound" fbc:upperFluxBound="cobra_0_bound">
        <listOfReactants>
          <speciesReference constant="true" species="M_o2_LSQBKTe_RSQBKT" stoichiometry="1" />
        </listOfReactants>
      </reaction>
      <reaction fast="false" id="R_EX_oxa_LPAREN_e_RPAREN_" name="Oxalate exchange" reversible="false" fbc:lowerFluxBound="cobra_0_bound" fbc:upperFluxBound="cobra_default_ub">
        <listOfReactants>
          <speciesReference constant="true" species="M_oxa_LSQBKTe_RSQBKT" stoichiometry="1" />
        </listOfReactants>
      </reaction>
      <reaction fast="false" id="R_EX_phe_L_LPAREN_e_RPAREN_" name="L Phenylalanine exchange" reversible="false" fbc:lowerFluxBound="cobra_0_bound" fbc:upperFluxBound="cobra_default_ub">
        <listOfReactants>
          <speciesReference constant="true" species="M_phe__L_LSQBKTe_RSQBKT" stoichiometry="1" />
        </listOfReactants>
      </reaction>
      <reaction fast="false" id="R_EX_pi_LPAREN_e_RPAREN_" name="Phosphate exchange" reversible="true" fbc:lowerFluxBound="cobra_default_lb" fbc:upperFluxBound="cobra_default_ub">
        <listOfReactants>
          <speciesReference constant="true" species="M_pi_LSQBKTe_RSQBKT" stoichiometry="1" />
        </listOfReactants>
      </reaction>
      <reaction fast="false" id="R_EX_pnto_R_LPAREN_e_RPAREN_" name="R Pantothenate exchange" reversible="true" fbc:lowerFluxBound="R_EX_pnto_R_LPAREN_e_RPAREN__lower_bound" fbc:upperFluxBound="cobra_0_bound">
        <listOfReactants>
          <speciesReference constant="true" species="M_pnto__R_LSQBKTe_RSQBKT" stoichiometry="1" />
        </listOfReactants>
      </reaction>
      <reaction fast="false" id="R_EX_pro_L_LPAREN_e_RPAREN_" name="L Proline exchange" reversible="false" fbc:lowerFluxBound="cobra_0_bound" fbc:upperFluxBound="cobra_default_ub">
        <listOfReactants>
          <speciesReference constant="true" species="M_pro__L_LSQBKTe_RSQBKT" stoichiometry="1" />
        </listOfReactants>
      </reaction>
      <reaction fast="false" id="R_EX_pydam_LPAREN_e_RPAREN_" name="Pyridoxamine exchange" reversible="true" fbc:lowerFluxBound="R_EX_pydam_LPAREN_e_RPAREN__lower_bound" fbc:upperFluxBound="cobra_0_bound">
        <listOfReactants>
          <speciesReference constant="true" species="M_pydam_LSQBKTe_RSQBKT" stoichiometry="1" />
        </listOfReactants>
      </reaction>
      <reaction fast="false" id="R_EX_ribflv_LPAREN_e_RPAREN_" name="Riboflavin exchange" reversible="true" fbc:lowerFluxBound="R_EX_ribflv_LPAREN_e_RPAREN__lower_bound" fbc:upperFluxBound="cobra_0_bound">
        <listOfReactants>
          <speciesReference constant="true" species="M_ribflv_LSQBKTe_RSQBKT" stoichiometry="1" />
        </listOfReactants>
      </reaction>
      <reaction fast="false" id="R_EX_ser_L_LPAREN_e_RPAREN_" name="Exchange for Serine" reversible="false" fbc:lowerFluxBound="cobra_0_bound" fbc:upperFluxBound="cobra_default_ub">
        <listOfReactants>
          <speciesReference constant="true" species="M_ser__L_LSQBKTe_RSQBKT" stoichiometry="1" />
        </listOfReactants>
      </reaction>
      <reaction fast="false" id="R_EX_succ_LPAREN_e_RPAREN_" name="Succinate exchange" reversible="false" fbc:lowerFluxBound="cobra_0_bound" fbc:upperFluxBound="cobra_default_ub">
        <listOfReactants>
          <speciesReference constant="true" species="M_succ_LSQBKTe_RSQBKT" stoichiometry="1" />
        </listOfReactants>
      </reaction>
      <reaction fast="false" id="R_EX_thm_LPAREN_e_RPAREN_" name="Thiamin exchange" reversible="true" fbc:lowerFluxBound="R_EX_thm_LPAREN_e_RPAREN__lower_bound" fbc:upperFluxBound="cobra_0_bound">
        <listOfReactants>
          <speciesReference constant="true" species="M_thm_LSQBKTe_RSQBKT" stoichiometry="1" />
        </listOfReactants>
      </reaction>
      <reaction fast="false" id="R_EX_thr_L_LPAREN_e_RPAREN_" name="L Threonine exchange" reversible="false" fbc:lowerFluxBound="cobra_0_bound" fbc:upperFluxBound="cobra_default_ub">
        <listOfReactants>
          <speciesReference constant="true" species="M_thr__L_LSQBKTe_RSQBKT" stoichiometry="1" />
        </listOfReactants>
      </reaction>
      <reaction fast="false" id="R_EX_trp_L_LPAREN_e_RPAREN_" name="L Tryptophan exchange" reversible="false" fbc:lowerFluxBound="cobra_0_bound" fbc:upperFluxBound="cobra_default_ub">
        <listOfReactants>
          <speciesReference constant="true" species="M_trp__L_LSQBKTe_RSQBKT" stoichiometry="1" />
        </listOfReactants>
      </reaction>
      <reaction fast="false" id="R_EX_tyr_L_LPAREN_e_RPAREN_" name="L Tyrosine exchange" reversible="false" fbc:lowerFluxBound="cobra_0_bound" fbc:upperFluxBound="cobra_default_ub">
        <listOfReactants>
          <speciesReference constant="true" species="M_tyr__L_LSQBKTe_RSQBKT" stoichiometry="1" />
        </listOfReactants>
      </reaction>
      <reaction fast="false" id="R_EX_urea_LPAREN_e_RPAREN_" name="Urea exchange" reversible="true" fbc:lowerFluxBound="R_EX_urea_LPAREN_e_RPAREN__lower_bound" fbc:upperFluxBound="cobra_0_bound">
        <listOfReactants>
          <speciesReference constant="true" species="M_urea_LSQBKTe_RSQBKT" stoichiometry="1" />
        </listOfReactants>
      </reaction>
      <reaction fast="false" id="R_EX_val_L_LPAREN_e_RPAREN_" name="L Valine exchange" reversible="false" fbc:lowerFluxBound="cobra_0_bound" fbc:upperFluxBound="cobra_default_ub">
        <listOfReactants>
          <speciesReference constant="true" species="M_val__L_LSQBKTe_RSQBKT" stoichiometry="1" />
        </listOfReactants>
      </reaction>
      <reaction fast="false" id="R_FABM" name="Fatty acid enoyl isomerase FabM reaction" reversible="true" fbc:lowerFluxBound="cobra_default_lb" fbc:upperFluxBound="cobra_default_ub">
        <listOfReactants>
          <speciesReference constant="true" species="M_2ttdeacp_LSQBKTc_RSQBKT" stoichiometry="1" />
        </listOfReactants>
        <listOfProducts>
          <speciesReference constant="true" species="M_2ctdeacp_LSQBKTc_RSQBKT" stoichiometry="1" />
        </listOfProducts>
      </reaction>
      <reaction fast="false" id="R_FABM1" name="Fatty acid enoyl isomerase FabM reaction" reversible="true" fbc:lowerFluxBound="cobra_default_lb" fbc:upperFluxBound="cobra_default_ub">
        <listOfReactants>
          <speciesReference constant="true" species="M_2thdeacp_LSQBKTc_RSQBKT" stoichiometry="1" />
        </listOfReactants>
        <listOfProducts>
          <speciesReference constant="true" species="M_2chdeacp_LSQBKTc_RSQBKT" stoichiometry="1" />
        </listOfProducts>
      </reaction>
      <reaction fast="false" id="R_FABM2" name="Fatty acid enoyl isomerase FabM reaction 181" reversible="true" fbc:lowerFluxBound="cobra_default_lb" fbc:upperFluxBound="cobra_default_ub">
        <listOfReactants>
          <speciesReference constant="true" species="M_2tocdacp_LSQBKTc_RSQBKT" stoichiometry="1" />
        </listOfReactants>
        <listOfProducts>
          <speciesReference constant="true" species="M_2cocdacp_LSQBKTc_RSQBKT" stoichiometry="1" />
        </listOfProducts>
      </reaction>
      <reaction fast="false" id="R_FBA" name="fructose bisphosphate aldolase" reversible="true" fbc:lowerFluxBound="cobra_default_lb" fbc:upperFluxBound="cobra_default_ub">
        <listOfReactants>
          <speciesReference constant="true" species="M_fdp_LSQBKTc_RSQBKT" stoichiometry="1" />
        </listOfReactants>
        <listOfProducts>
          <speciesReference constant="true" species="M_g3p_LSQBKTc_RSQBKT" stoichiometry="1" />
          <speciesReference constant="true" species="M_dhap_LSQBKTc_RSQBKT" stoichiometry="1" />
        </listOfProducts>
        <fbc:geneProductAssociation>
          <fbc:geneProductRef fbc:geneProduct="G_stu1899" />
        </fbc:geneProductAssociation>
      </reaction>
      <reaction fast="false" id="R_FE3t4" name="iron III transport" reversible="false" fbc:lowerFluxBound="cobra_0_bound" fbc:upperFluxBound="cobra_default_ub">
        <listOfReactants>
          <speciesReference constant="true" species="M_fe3_LSQBKTe_RSQBKT" stoichiometry="1" />
        </listOfReactants>
        <listOfProducts>
          <speciesReference constant="true" species="M_fe3_LSQBKTc_RSQBKT" stoichiometry="1" />
        </listOfProducts>
        <fbc:geneProductAssociation>
          <fbc:geneProductRef fbc:geneProduct="G_stu1022" />
        </fbc:geneProductAssociation>
      </reaction>
      <reaction fast="false" id="R_FERRICHabc" name="ferrichrome transport via ABC system" reversible="false" fbc:lowerFluxBound="cobra_0_bound" fbc:upperFluxBound="cobra_default_ub">
        <listOfReactants>
          <speciesReference constant="true" species="M_h2o_LSQBKTc_RSQBKT" stoichiometry="1" />
          <speciesReference constant="true" species="M_fecrm_LSQBKTe_RSQBKT" stoichiometry="1" />
          <speciesReference constant="true" species="M_atp_LSQBKTc_RSQBKT" stoichiometry="1" />
        </listOfReactants>
        <listOfProducts>
          <speciesReference constant="true" species="M_adp_LSQBKTc_RSQBKT" stoichiometry="1" />
          <speciesReference constant="true" species="M_h_LSQBKTc_RSQBKT" stoichiometry="1" />
          <speciesReference constant="true" species="M_fecrm_LSQBKTc_RSQBKT" stoichiometry="1" />
          <speciesReference constant="true" species="M_pi_LSQBKTc_RSQBKT" stoichiometry="1" />
        </listOfProducts>
        <fbc:geneProductAssociation>
          <fbc:and>
            <fbc:geneProductRef fbc:geneProduct="G_stu1027" />
            <fbc:geneProductRef fbc:geneProduct="G_stu1025" />
            <fbc:geneProductRef fbc:geneProduct="G_stu1026" />
          </fbc:and>
        </fbc:geneProductAssociation>
      </reaction>
      <reaction fast="false" id="R_FLVR" name="flavin reductase" reversible="false" fbc:lowerFluxBound="cobra_0_bound" fbc:upperFluxBound="cobra_default_ub">
        <listOfReactants>
          <speciesReference constant="true" species="M_ribflv_LSQBKTc_RSQBKT" stoichiometry="1" />
          <speciesReference constant="true" species="M_h_LSQBKTc_RSQBKT" stoichiometry="1" />
          <speciesReference constant="true" species="M_nadph_LSQBKTc_RSQBKT" stoichiometry="1" />
        </listOfReactants>
        <listOfProducts>
          <speciesReference constant="true" species="M_nadp_LSQBKTc_RSQBKT" stoichiometry="1" />
          <speciesReference constant="true" species="M_ribflvRD_LSQBKTc_RSQBKT" stoichiometry="1" />
        </listOfProducts>
        <fbc:geneProductAssociation>
          <fbc:geneProductRef fbc:geneProduct="G_stu1149" />
        </fbc:geneProductAssociation>
      </reaction>
      <reaction fast="false" id="R_FMETDF" name="formylmethionine deformylase" reversible="false" fbc:lowerFluxBound="cobra_0_bound" fbc:upperFluxBound="cobra_default_ub">
        <listOfReactants>
          <speciesReference constant="true" species="M_h2o_LSQBKTc_RSQBKT" stoichiometry="1" />
          <speciesReference constant="true" species="M_fmet_LSQBKTc_RSQBKT" stoichiometry="1" />
        </listOfReactants>
        <listOfProducts>
          <speciesReference constant="true" species="M_met__L_LSQBKTc_RSQBKT" stoichiometry="1" />
          <speciesReference constant="true" species="M_for_LSQBKTc_RSQBKT" stoichiometry="1" />
        </listOfProducts>
        <fbc:geneProductAssociation>
          <fbc:or>
            <fbc:geneProductRef fbc:geneProduct="G_stu0431" />
            <fbc:geneProductRef fbc:geneProduct="G_stu0151" />
          </fbc:or>
        </fbc:geneProductAssociation>
      </reaction>
      <reaction fast="false" id="R_FMNAT" name="FMN adenylyltransferase" reversible="false" fbc:lowerFluxBound="cobra_0_bound" fbc:upperFluxBound="cobra_default_ub">
        <listOfReactants>
          <speciesReference constant="true" species="M_atp_LSQBKTc_RSQBKT" stoichiometry="1" />
          <speciesReference constant="true" species="M_h_LSQBKTc_RSQBKT" stoichiometry="1" />
          <speciesReference constant="true" species="M_fmn_LSQBKTc_RSQBKT" stoichiometry="1" />
        </listOfReactants>
        <listOfProducts>
          <speciesReference constant="true" species="M_ppi_LSQBKTc_RSQBKT" stoichiometry="1" />
          <speciesReference constant="true" species="M_fad_LSQBKTc_RSQBKT" stoichiometry="1" />
        </listOfProducts>
        <fbc:geneProductAssociation>
          <fbc:geneProductRef fbc:geneProduct="G_stu0996" />
        </fbc:geneProductAssociation>
      </reaction>
      <reaction fast="false" id="R_FOLt" name="folate transport via proton simport" reversible="true" fbc:lowerFluxBound="cobra_default_lb" fbc:upperFluxBound="cobra_default_ub">
        <listOfReactants>
          <speciesReference constant="true" species="M_h_LSQBKTe_RSQBKT" stoichiometry="1" />
          <speciesReference constant="true" species="M_fol_LSQBKTe_RSQBKT" stoichiometry="1" />
        </listOfReactants>
        <listOfProducts>
          <speciesReference constant="true" species="M_h_LSQBKTc_RSQBKT" stoichiometry="1" />
          <speciesReference constant="true" species="M_fol_LSQBKTc_RSQBKT" stoichiometry="1" />
        </listOfProducts>
      </reaction>
      <reaction fast="false" id="R_FORt2" name="formate transport in via proton symport" reversible="true" fbc:lowerFluxBound="cobra_default_lb" fbc:upperFluxBound="cobra_default_ub">
        <listOfReactants>
          <speciesReference constant="true" species="M_h_LSQBKTe_RSQBKT" stoichiometry="1" />
          <speciesReference constant="true" species="M_for_LSQBKTe_RSQBKT" stoichiometry="1" />
        </listOfReactants>
        <listOfProducts>
          <speciesReference constant="true" species="M_for_LSQBKTc_RSQBKT" stoichiometry="1" />
          <speciesReference constant="true" species="M_h_LSQBKTc_RSQBKT" stoichiometry="1" />
        </listOfProducts>
      </reaction>
      <reaction fast="false" id="R_FRDx" name="fumarate reductase NADH" reversible="true" fbc:lowerFluxBound="cobra_default_lb" fbc:upperFluxBound="cobra_default_ub">
        <listOfReactants>
          <speciesReference constant="true" species="M_nadh_LSQBKTc_RSQBKT" stoichiometry="1" />
          <speciesReference constant="true" species="M_h_LSQBKTc_RSQBKT" stoichiometry="1" />
          <speciesReference constant="true" species="M_fum_LSQBKTc_RSQBKT" stoichiometry="1" />
        </listOfReactants>
        <listOfProducts>
          <speciesReference constant="true" species="M_nad_LSQBKTc_RSQBKT" stoichiometry="1" />
          <speciesReference constant="true" species="M_succ_LSQBKTc_RSQBKT" stoichiometry="1" />
        </listOfProducts>
      </reaction>
      <reaction fast="false" id="R_FRUK" name="fructose-1-phosphate kinase" reversible="false" fbc:lowerFluxBound="cobra_0_bound" fbc:upperFluxBound="cobra_default_ub">
        <listOfReactants>
          <speciesReference constant="true" species="M_f1p_LSQBKTc_RSQBKT" stoichiometry="1" />
          <speciesReference constant="true" species="M_atp_LSQBKTc_RSQBKT" stoichiometry="1" />
        </listOfReactants>
        <listOfProducts>
          <speciesReference constant="true" species="M_fdp_LSQBKTc_RSQBKT" stoichiometry="1" />
          <speciesReference constant="true" species="M_adp_LSQBKTc_RSQBKT" stoichiometry="1" />
          <speciesReference constant="true" species="M_h_LSQBKTc_RSQBKT" stoichiometry="1" />
        </listOfProducts>
        <fbc:geneProductAssociation>
          <fbc:geneProductRef fbc:geneProduct="G_stu0400" />
        </fbc:geneProductAssociation>
      </reaction>
      <reaction fast="false" id="R_FTHFCL" name="5 formyltetrahydrofolate cyclo ligase" reversible="false" fbc:lowerFluxBound="cobra_0_bound" fbc:upperFluxBound="cobra_default_ub">
        <listOfReactants>
          <speciesReference constant="true" species="M_atp_LSQBKTc_RSQBKT" stoichiometry="1" />
          <speciesReference constant="true" species="M_5fothf_LSQBKTc_RSQBKT" stoichiometry="1" />
        </listOfReactants>
        <listOfProducts>
          <speciesReference constant="true" species="M_adp_LSQBKTc_RSQBKT" stoichiometry="1" />
          <speciesReference constant="true" species="M_methf_LSQBKTc_RSQBKT" stoichiometry="1" />
          <speciesReference constant="true" species="M_pi_LSQBKTc_RSQBKT" stoichiometry="1" />
        </listOfProducts>
        <fbc:geneProductAssociation>
          <fbc:geneProductRef fbc:geneProduct="G_stu1837" />
        </fbc:geneProductAssociation>
      </reaction>
      <reaction fast="false" id="R_FTHFL" name="formate tetrahydrofolate ligase" reversible="false" fbc:lowerFluxBound="cobra_0_bound" fbc:upperFluxBound="cobra_default_ub">
        <listOfReactants>
          <speciesReference constant="true" species="M_thf_LSQBKTc_RSQBKT" stoichiometry="1" />
          <speciesReference constant="true" species="M_for_LSQBKTc_RSQBKT" stoichiometry="1" />
          <speciesReference constant="true" species="M_atp_LSQBKTc_RSQBKT" stoichiometry="1" />
        </listOfReactants>
        <listOfProducts>
          <speciesReference constant="true" species="M_10fthf_LSQBKTc_RSQBKT" stoichiometry="1" />
          <speciesReference constant="true" species="M_adp_LSQBKTc_RSQBKT" stoichiometry="1" />
          <speciesReference constant="true" species="M_pi_LSQBKTc_RSQBKT" stoichiometry="1" />
        </listOfProducts>
        <fbc:geneProductAssociation>
          <fbc:geneProductRef fbc:geneProduct="G_stu0791" />
        </fbc:geneProductAssociation>
      </reaction>
      <reaction fast="false" id="R_G1PACT" name="glucosamine 1 phosphate N acetyltransferase" reversible="false" fbc:lowerFluxBound="cobra_0_bound" fbc:upperFluxBound="cobra_default_ub">
        <listOfReactants>
          <speciesReference constant="true" species="M_accoa_LSQBKTc_RSQBKT" stoichiometry="1" />
          <speciesReference constant="true" species="M_gam1p_LSQBKTc_RSQBKT" stoichiometry="1" />
        </listOfReactants>
        <listOfProducts>
          <speciesReference constant="true" species="M_acgam1p_LSQBKTc_RSQBKT" stoichiometry="1" />
          <speciesReference constant="true" species="M_h_LSQBKTc_RSQBKT" stoichiometry="1" />
          <speciesReference constant="true" species="M_coa_LSQBKTc_RSQBKT" stoichiometry="1" />
        </listOfProducts>
        <fbc:geneProductAssociation>
          <fbc:geneProductRef fbc:geneProduct="G_stu0563" />
        </fbc:geneProductAssociation>
      </reaction>
      <reaction fast="false" id="R_G1PTMT" name="glucose 1 phosphate thymidylyltransferase" reversible="false" fbc:lowerFluxBound="cobra_0_bound" fbc:upperFluxBound="cobra_default_ub">
        <listOfReactants>
          <speciesReference constant="true" species="M_h_LSQBKTc_RSQBKT" stoichiometry="1" />
          <speciesReference constant="true" species="M_dttp_LSQBKTc_RSQBKT" stoichiometry="1" />
          <speciesReference constant="true" species="M_g1p_LSQBKTc_RSQBKT" stoichiometry="1" />
        </listOfReactants>
        <listOfProducts>
          <speciesReference constant="true" species="M_ppi_LSQBKTc_RSQBKT" stoichiometry="1" />
          <speciesReference constant="true" species="M_dtdpglc_LSQBKTc_RSQBKT" stoichiometry="1" />
        </listOfProducts>
        <fbc:geneProductAssociation>
          <fbc:geneProductRef fbc:geneProduct="G_stu1244" />
        </fbc:geneProductAssociation>
      </reaction>
      <reaction fast="false" id="R_G3PD1" name="glycerol 3 phosphate dehydrogenase NAD" reversible="true" fbc:lowerFluxBound="cobra_default_lb" fbc:upperFluxBound="cobra_default_ub">
        <listOfReactants>
          <speciesReference constant="true" species="M_nad_LSQBKTc_RSQBKT" stoichiometry="1" />
          <speciesReference constant="true" species="M_glyc3p_LSQBKTc_RSQBKT" stoichiometry="1" />
        </listOfReactants>
        <listOfProducts>
          <speciesReference constant="true" species="M_dhap_LSQBKTc_RSQBKT" stoichiometry="1" />
          <speciesReference constant="true" species="M_nadh_LSQBKTc_RSQBKT" stoichiometry="1" />
          <speciesReference constant="true" species="M_h_LSQBKTc_RSQBKT" stoichiometry="1" />
        </listOfProducts>
        <fbc:geneProductAssociation>
          <fbc:geneProductRef fbc:geneProduct="G_stu1832" />
        </fbc:geneProductAssociation>
      </reaction>
      <reaction fast="false" id="R_G5SADs" name="L glutamate 5 semialdehyde dehydratase spontaneous" reversible="true" fbc:lowerFluxBound="cobra_default_lb" fbc:upperFluxBound="cobra_default_ub">
        <listOfReactants>
          <speciesReference constant="true" species="M_glu5sa_LSQBKTc_RSQBKT" stoichiometry="1" />
        </listOfReactants>
        <listOfProducts>
          <speciesReference constant="true" species="M_h2o_LSQBKTc_RSQBKT" stoichiometry="1" />
          <speciesReference constant="true" species="M_1pyr5c_LSQBKTc_RSQBKT" stoichiometry="1" />
          <speciesReference constant="true" species="M_h_LSQBKTc_RSQBKT" stoichiometry="1" />
        </listOfProducts>
      </reaction>
      <reaction fast="false" id="R_G5SD" name="glutamate 5 semialdehyde dehydrogenase" reversible="false" fbc:lowerFluxBound="cobra_0_bound" fbc:upperFluxBound="cobra_default_ub">
        <listOfReactants>
          <speciesReference constant="true" species="M_glu5p_LSQBKTc_RSQBKT" stoichiometry="1" />
          <speciesReference constant="true" species="M_h_LSQBKTc_RSQBKT" stoichiometry="1" />
          <speciesReference constant="true" species="M_nadph_LSQBKTc_RSQBKT" stoichiometry="1" />
        </listOfReactants>
        <listOfProducts>
          <speciesReference constant="true" species="M_nadp_LSQBKTc_RSQBKT" stoichiometry="1" />
          <speciesReference constant="true" species="M_glu5sa_LSQBKTc_RSQBKT" stoichiometry="1" />
          <speciesReference constant="true" species="M_pi_LSQBKTc_RSQBKT" stoichiometry="1" />
        </listOfProducts>
        <fbc:geneProductAssociation>
          <fbc:geneProductRef fbc:geneProduct="G_stu1710" />
        </fbc:geneProductAssociation>
      </reaction>
      <reaction fast="false" id="R_G6PDA" name="glucosamine 6 phosphate deaminase" reversible="false" fbc:lowerFluxBound="cobra_0_bound" fbc:upperFluxBound="cobra_default_ub">
        <listOfReactants>
          <speciesReference constant="true" species="M_gam6p_LSQBKTc_RSQBKT" stoichiometry="1" />
          <speciesReference constant="true" species="M_h2o_LSQBKTc_RSQBKT" stoichiometry="1" />
        </listOfReactants>
        <listOfProducts>
          <speciesReference constant="true" species="M_nh4_LSQBKTc_RSQBKT" stoichiometry="1" />
          <speciesReference constant="true" species="M_f6p_LSQBKTc_RSQBKT" stoichiometry="1" />
        </listOfProducts>
        <fbc:geneProductAssociation>
          <fbc:geneProductRef fbc:geneProduct="G_stu0541" />
        </fbc:geneProductAssociation>
      </reaction>
      <reaction fast="false" id="R_G6PI" name="Glucose 6 phosphate isomerase" reversible="true" fbc:lowerFluxBound="cobra_default_lb" fbc:upperFluxBound="cobra_default_ub">
        <listOfReactants>
          <speciesReference constant="true" species="M_g6p_LSQBKTc_RSQBKT" stoichiometry="1" />
        </listOfReactants>
        <listOfProducts>
          <speciesReference constant="true" species="M_g6p__B_LSQBKTc_RSQBKT" stoichiometry="1" />
        </listOfProducts>
        <fbc:geneProductAssociation>
          <fbc:geneProductRef fbc:geneProduct="G_stu0194" />
        </fbc:geneProductAssociation>
      </reaction>
      <reaction fast="false" id="R_GALK2" name="galactokinase" reversible="false" fbc:lowerFluxBound="cobra_0_bound" fbc:upperFluxBound="cobra_default_ub">
        <listOfReactants>
          <speciesReference constant="true" species="M_a_gal_D_LSQBKTc_RSQBKT" stoichiometry="1" />
          <speciesReference constant="true" species="M_atp_LSQBKTc_RSQBKT" stoichiometry="1" />
        </listOfReactants>
        <listOfProducts>
          <speciesReference constant="true" species="M_adp_LSQBKTc_RSQBKT" stoichiometry="1" />
          <speciesReference constant="true" species="M_gal1p_LSQBKTc_RSQBKT" stoichiometry="1" />
          <speciesReference constant="true" species="M_h_LSQBKTc_RSQBKT" stoichiometry="1" />
        </listOfProducts>
        <fbc:geneProductAssociation>
          <fbc:geneProductRef fbc:geneProduct="G_stu1402" />
        </fbc:geneProductAssociation>
      </reaction>
      <reaction fast="false" id="R_GALM" name="aldose 1 epimerase" reversible="true" fbc:lowerFluxBound="cobra_default_lb" fbc:upperFluxBound="cobra_default_ub">
        <listOfReactants>
          <speciesReference constant="true" species="M_gal_LSQBKTc_RSQBKT" stoichiometry="1" />
        </listOfReactants>
        <listOfProducts>
          <speciesReference constant="true" species="M_a_gal_D_LSQBKTc_RSQBKT" stoichiometry="1" />
        </listOfProducts>
        <fbc:geneProductAssociation>
          <fbc:geneProductRef fbc:geneProduct="G_stu1399" />
        </fbc:geneProductAssociation>
      </reaction>
      <reaction fast="false" id="R_GALT" name="galactose 1 phosphate uridylyltransferase" reversible="true" fbc:lowerFluxBound="cobra_default_lb" fbc:upperFluxBound="cobra_default_ub">
        <listOfReactants>
          <speciesReference constant="true" species="M_utp_LSQBKTc_RSQBKT" stoichiometry="1" />
          <speciesReference constant="true" species="M_gal1p_LSQBKTc_RSQBKT" stoichiometry="1" />
          <speciesReference constant="true" species="M_h_LSQBKTc_RSQBKT" stoichiometry="1" />
        </listOfReactants>
        <listOfProducts>
          <speciesReference constant="true" species="M_ppi_LSQBKTc_RSQBKT" stoichiometry="1" />
          <speciesReference constant="true" species="M_udpgal_LSQBKTc_RSQBKT" stoichiometry="1" />
        </listOfProducts>
        <fbc:geneProductAssociation>
          <fbc:geneProductRef fbc:geneProduct="G_stu1401" />
        </fbc:geneProductAssociation>
      </reaction>
      <reaction fast="false" id="R_GALTAL" name="Galactose lipoteichoic acid ligase" reversible="false" fbc:lowerFluxBound="cobra_0_bound" fbc:upperFluxBound="cobra_default_ub">
        <listOfReactants>
          <speciesReference constant="true" species="M_udpgal_LSQBKTc_RSQBKT" stoichiometry="9.8" />
          <speciesReference constant="true" species="M_LTAala_LLA_LSQBKTc_RSQBKT" stoichiometry="0.01" />
        </listOfReactants>
        <listOfProducts>
          <speciesReference constant="true" species="M_udp_LSQBKTc_RSQBKT" stoichiometry="9.8" />
          <speciesReference constant="true" species="M_h_LSQBKTc_RSQBKT" stoichiometry="9.8" />
          <speciesReference constant="true" species="M_LTAAlaGal_LLA_LSQBKTc_RSQBKT" stoichiometry="0.01" />
        </listOfProducts>
        <fbc:geneProductAssociation>
          <fbc:geneProductRef fbc:geneProduct="G_stu0413" />
        </fbc:geneProductAssociation>
      </reaction>
      <reaction fast="false" id="R_GALTpts" name="Galactitol transport via PEPPyr PTS" reversible="false" fbc:lowerFluxBound="cobra_0_bound" fbc:upperFluxBound="cobra_default_ub">
        <listOfReactants>
          <speciesReference constant="true" species="M_galt_LSQBKTe_RSQBKT" stoichiometry="1" />
          <speciesReference constant="true" species="M_pep_LSQBKTc_RSQBKT" stoichiometry="1" />
        </listOfReactants>
        <listOfProducts>
          <speciesReference constant="true" species="M_pyr_LSQBKTc_RSQBKT" stoichiometry="1" />
          <speciesReference constant="true" species="M_galt1p_LSQBKTc_RSQBKT" stoichiometry="1" />
        </listOfProducts>
        <fbc:geneProductAssociation>
          <fbc:and>
            <fbc:geneProductRef fbc:geneProduct="G_stu1265" />
            <fbc:geneProductRef fbc:geneProduct="G_stu1264" />
          </fbc:and>
        </fbc:geneProductAssociation>
      </reaction>
      <reaction fast="false" id="R_GALU" name="UTP glucose 1 phosphate uridylyltransferase" reversible="true" fbc:lowerFluxBound="cobra_default_lb" fbc:upperFluxBound="cobra_default_ub">
        <listOfReactants>
          <speciesReference constant="true" species="M_utp_LSQBKTc_RSQBKT" stoichiometry="1" />
          <speciesReference constant="true" species="M_h_LSQBKTc_RSQBKT" stoichiometry="1" />
          <speciesReference constant="true" species="M_g1p_LSQBKTc_RSQBKT" stoichiometry="1" />
        </listOfReactants>
        <listOfProducts>
          <speciesReference constant="true" species="M_ppi_LSQBKTc_RSQBKT" stoichiometry="1" />
          <speciesReference constant="true" species="M_udpg_LSQBKTc_RSQBKT" stoichiometry="1" />
        </listOfProducts>
        <fbc:geneProductAssociation>
          <fbc:geneProductRef fbc:geneProduct="G_stu1833" />
        </fbc:geneProductAssociation>
      </reaction>
      <reaction fast="false" id="R_GAPD" name="glyceraldehyde 3 phosphate dehydrogenase NAD" reversible="true" fbc:lowerFluxBound="cobra_default_lb" fbc:upperFluxBound="cobra_default_ub">
        <listOfReactants>
          <speciesReference constant="true" species="M_g3p_LSQBKTc_RSQBKT" stoichiometry="1" />
          <speciesReference constant="true" species="M_nad_LSQBKTc_RSQBKT" stoichiometry="1" />
          <speciesReference constant="true" species="M_pi_LSQBKTc_RSQBKT" stoichiometry="1" />
        </listOfReactants>
        <listOfProducts>
          <speciesReference constant="true" species="M_nadh_LSQBKTc_RSQBKT" stoichiometry="1" />
          <speciesReference constant="true" species="M_13dpg_LSQBKTc_RSQBKT" stoichiometry="1" />
          <speciesReference constant="true" species="M_h_LSQBKTc_RSQBKT" stoichiometry="1" />
        </listOfProducts>
        <fbc:geneProductAssociation>
          <fbc:geneProductRef fbc:geneProduct="G_stu1788" />
        </fbc:geneProductAssociation>
      </reaction>
      <reaction fast="false" id="R_GARFT" name="phosphoribosylglycinamide formyltransferase" reversible="true" fbc:lowerFluxBound="cobra_default_lb" fbc:upperFluxBound="cobra_default_ub">
        <listOfReactants>
          <speciesReference constant="true" species="M_10fthf_LSQBKTc_RSQBKT" stoichiometry="1" />
          <speciesReference constant="true" species="M_gar_LSQBKTc_RSQBKT" stoichiometry="1" />
        </listOfReactants>
        <listOfProducts>
          <speciesReference constant="true" species="M_thf_LSQBKTc_RSQBKT" stoichiometry="1" />
          <speciesReference constant="true" species="M_fgam_LSQBKTc_RSQBKT" stoichiometry="1" />
          <speciesReference constant="true" species="M_h_LSQBKTc_RSQBKT" stoichiometry="1" />
        </listOfProducts>
        <fbc:geneProductAssociation>
          <fbc:geneProductRef fbc:geneProduct="G_stu0034" />
        </fbc:geneProductAssociation>
      </reaction>
      <reaction fast="false" id="R_GAT1_LLA" name="glycerol 3 phosphate acyltransferase Lactis specific" reversible="false" fbc:lowerFluxBound="cobra_0_bound" fbc:upperFluxBound="cobra_default_ub">
        <listOfReactants>
          <speciesReference constant="true" species="M_2chdeacp_LSQBKTc_RSQBKT" stoichiometry="0.03" />
          <speciesReference constant="true" species="M_glyc3p_LSQBKTc_RSQBKT" stoichiometry="1" />
          <speciesReference constant="true" species="M_ocdacp_LSQBKTc_RSQBKT" stoichiometry="0.01" />
          <speciesReference constant="true" species="M_hdeacp_LSQBKTc_RSQBKT" stoichiometry="0.295" />
          <speciesReference constant="true" species="M_2ctdeacp_LSQBKTc_RSQBKT" stoichiometry="0.005" />
          <speciesReference constant="true" species="M_tdeacp_LSQBKTc_RSQBKT" stoichiometry="0.09" />
          <speciesReference constant="true" species="M_2cocdacp_LSQBKTc_RSQBKT" stoichiometry="0.44" />
          <speciesReference constant="true" species="M_cpocdacp_LSQBKTc_RSQBKT" stoichiometry="0.13" />
        </listOfReactants>
        <listOfProducts>
          <speciesReference constant="true" species="M_agly3p_LLA_LSQBKTc_RSQBKT" stoichiometry="0.01" />
          <speciesReference constant="true" species="M_acp_LSQBKTc_RSQBKT" stoichiometry="1" />
        </listOfProducts>
      </reaction>
      <reaction fast="false" id="R_GCALDt" name="Glycoaldehydye reversible transport" reversible="true" fbc:lowerFluxBound="cobra_default_lb" fbc:upperFluxBound="cobra_default_ub">
        <listOfReactants>
          <speciesReference constant="true" species="M_gcald_LSQBKTe_RSQBKT" stoichiometry="1" />
        </listOfReactants>
        <listOfProducts>
          <speciesReference constant="true" species="M_gcald_LSQBKTc_RSQBKT" stoichiometry="1" />
        </listOfProducts>
      </reaction>
      <reaction fast="false" id="R_GF6PTA" name="glutamine fructose 6 phosphate transaminase" reversible="false" fbc:lowerFluxBound="cobra_0_bound" fbc:upperFluxBound="cobra_default_ub">
        <listOfReactants>
          <speciesReference constant="true" species="M_gln__L_LSQBKTc_RSQBKT" stoichiometry="1" />
          <speciesReference constant="true" species="M_f6p_LSQBKTc_RSQBKT" stoichiometry="1" />
        </listOfReactants>
        <listOfProducts>
          <speciesReference constant="true" species="M_gam6p_LSQBKTc_RSQBKT" stoichiometry="1" />
          <speciesReference constant="true" species="M_glu__L_LSQBKTc_RSQBKT" stoichiometry="1" />
        </listOfProducts>
        <fbc:geneProductAssociation>
          <fbc:geneProductRef fbc:geneProduct="G_stu0873" />
        </fbc:geneProductAssociation>
      </reaction>
      <reaction fast="false" id="R_GHMT2r" name="glycine hydroxymethyltransferase, reversible" reversible="true" fbc:lowerFluxBound="cobra_default_lb" fbc:upperFluxBound="cobra_default_ub">
        <listOfReactants>
          <speciesReference constant="true" species="M_thf_LSQBKTc_RSQBKT" stoichiometry="1" />
          <speciesReference constant="true" species="M_ser__L_LSQBKTc_RSQBKT" stoichiometry="1" />
        </listOfReactants>
        <listOfProducts>
          <speciesReference constant="true" species="M_h2o_LSQBKTc_RSQBKT" stoichiometry="1" />
          <speciesReference constant="true" species="M_gly_LSQBKTc_RSQBKT" stoichiometry="1" />
          <speciesReference constant="true" species="M_mlthf_LSQBKTc_RSQBKT" stoichiometry="1" />
        </listOfProducts>
        <fbc:geneProductAssociation>
          <fbc:geneProductRef fbc:geneProduct="G_stu0755" />
        </fbc:geneProductAssociation>
      </reaction>
      <reaction fast="false" id="R_GK1" name="guanylate kinase GMPATP" reversible="true" fbc:lowerFluxBound="cobra_default_lb" fbc:upperFluxBound="cobra_default_ub">
        <listOfReactants>
          <speciesReference constant="true" species="M_gmp_LSQBKTc_RSQBKT" stoichiometry="1" />
          <speciesReference constant="true" species="M_atp_LSQBKTc_RSQBKT" stoichiometry="1" />
        </listOfReactants>
        <listOfProducts>
          <speciesReference constant="true" species="M_adp_LSQBKTc_RSQBKT" stoichiometry="1" />
          <speciesReference constant="true" species="M_gdp_LSQBKTc_RSQBKT" stoichiometry="1" />
        </listOfProducts>
        <fbc:geneProductAssociation>
          <fbc:geneProductRef fbc:geneProduct="G_stu1431" />
        </fbc:geneProductAssociation>
      </reaction>
      <reaction fast="false" id="R_GK2" name="guanylate kinase GMPdATP" reversible="true" fbc:lowerFluxBound="cobra_default_lb" fbc:upperFluxBound="cobra_default_ub">
        <listOfReactants>
          <speciesReference constant="true" species="M_datp_LSQBKTc_RSQBKT" stoichiometry="1" />
          <speciesReference constant="true" species="M_gmp_LSQBKTc_RSQBKT" stoichiometry="1" />
        </listOfReactants>
        <listOfProducts>
          <speciesReference constant="true" species="M_dadp_LSQBKTc_RSQBKT" stoichiometry="1" />
          <speciesReference constant="true" species="M_gdp_LSQBKTc_RSQBKT" stoichiometry="1" />
        </listOfProducts>
        <fbc:geneProductAssociation>
          <fbc:geneProductRef fbc:geneProduct="G_stu1431" />
        </fbc:geneProductAssociation>
      </reaction>
      <reaction fast="false" id="R_GLCP" name="glycogen phosphorylase" reversible="false" fbc:lowerFluxBound="cobra_0_bound" fbc:upperFluxBound="cobra_default_ub">
        <listOfReactants>
          <speciesReference constant="true" species="M_glycogen_LSQBKTc_RSQBKT" stoichiometry="1" />
          <speciesReference constant="true" species="M_pi_LSQBKTc_RSQBKT" stoichiometry="1" />
        </listOfReactants>
        <listOfProducts>
          <speciesReference constant="true" species="M_g1p_LSQBKTc_RSQBKT" stoichiometry="1" />
        </listOfProducts>
        <fbc:geneProductAssociation>
          <fbc:geneProductRef fbc:geneProduct="G_stu1012" />
        </fbc:geneProductAssociation>
      </reaction>
      <reaction fast="false" id="R_GLCpts" name="D glucose transport via PEPPyr PTS" reversible="false" fbc:lowerFluxBound="cobra_0_bound" fbc:upperFluxBound="cobra_default_ub">
        <listOfReactants>
          <speciesReference constant="true" species="M_pep_LSQBKTc_RSQBKT" stoichiometry="1" />
          <speciesReference constant="true" species="M_glc__D_LSQBKTe_RSQBKT" stoichiometry="1" />
        </listOfReactants>
        <listOfProducts>
          <speciesReference constant="true" species="M_g6p_LSQBKTc_RSQBKT" stoichiometry="1" />
          <speciesReference constant="true" species="M_pyr_LSQBKTc_RSQBKT" stoichiometry="1" />
        </listOfProducts>
        <fbc:geneProductAssociation>
          <fbc:and>
            <fbc:geneProductRef fbc:geneProduct="G_stu1265" />
            <fbc:geneProductRef fbc:geneProduct="G_stu1264" />
          </fbc:and>
        </fbc:geneProductAssociation>
      </reaction>
      <reaction fast="false" id="R_GLNS" name="glutamine synthetase" reversible="false" fbc:lowerFluxBound="cobra_0_bound" fbc:upperFluxBound="cobra_default_ub">
        <listOfReactants>
          <speciesReference constant="true" species="M_nh4_LSQBKTc_RSQBKT" stoichiometry="1" />
          <speciesReference constant="true" species="M_atp_LSQBKTc_RSQBKT" stoichiometry="1" />
          <speciesReference constant="true" species="M_glu__L_LSQBKTc_RSQBKT" stoichiometry="1" />
        </listOfReactants>
        <listOfProducts>
          <speciesReference constant="true" species="M_gln__L_LSQBKTc_RSQBKT" stoichiometry="1" />
          <speciesReference constant="true" species="M_adp_LSQBKTc_RSQBKT" stoichiometry="1" />
          <speciesReference constant="true" species="M_h_LSQBKTc_RSQBKT" stoichiometry="1" />
          <speciesReference constant="true" species="M_pi_LSQBKTc_RSQBKT" stoichiometry="1" />
        </listOfProducts>
        <fbc:geneProductAssociation>
          <fbc:geneProductRef fbc:geneProduct="G_stu1776" />
        </fbc:geneProductAssociation>
      </reaction>
      <reaction fast="false" id="R_GLNTAL" name="glutamyl tRNA Gln L glutamine amido ligase ADP forming" reversible="true" fbc:lowerFluxBound="cobra_default_lb" fbc:upperFluxBound="cobra_default_ub">
        <listOfReactants>
          <speciesReference constant="true" species="M_h2o_LSQBKTc_RSQBKT" stoichiometry="1" />
          <speciesReference constant="true" species="M_glutrna_LSQBKTc_RSQBKT" stoichiometry="1" />
          <speciesReference constant="true" species="M_gln__L_LSQBKTc_RSQBKT" stoichiometry="1" />
          <speciesReference constant="true" species="M_atp_LSQBKTc_RSQBKT" stoichiometry="1" />
        </listOfReactants>
        <listOfProducts>
          <speciesReference constant="true" species="M_glu__L_LSQBKTc_RSQBKT" stoichiometry="1" />
          <speciesReference constant="true" species="M_glntrna_LSQBKTc_RSQBKT" stoichiometry="1" />
          <speciesReference constant="true" species="M_adp_LSQBKTc_RSQBKT" stoichiometry="1" />
          <speciesReference constant="true" species="M_h_LSQBKTc_RSQBKT" stoichiometry="1" />
          <speciesReference constant="true" species="M_pi_LSQBKTc_RSQBKT" stoichiometry="1" />
        </listOfProducts>
        <fbc:geneProductAssociation>
          <fbc:and>
            <fbc:geneProductRef fbc:geneProduct="G_stu1626" />
            <fbc:geneProductRef fbc:geneProduct="G_stu1625" />
            <fbc:geneProductRef fbc:geneProduct="G_stu1627" />
          </fbc:and>
        </fbc:geneProductAssociation>
      </reaction>
      <reaction fast="false" id="R_GLNabc" name="L glutamine transport via ABC system" reversible="false" fbc:lowerFluxBound="cobra_0_bound" fbc:upperFluxBound="cobra_default_ub">
        <listOfReactants>
          <speciesReference constant="true" species="M_h2o_LSQBKTc_RSQBKT" stoichiometry="1" />
          <speciesReference constant="true" species="M_gln__L_LSQBKTe_RSQBKT" stoichiometry="1" />
          <speciesReference constant="true" species="M_atp_LSQBKTc_RSQBKT" stoichiometry="1" />
        </listOfReactants>
        <listOfProducts>
          <speciesReference constant="true" species="M_gln__L_LSQBKTc_RSQBKT" stoichiometry="1" />
          <speciesReference constant="true" species="M_adp_LSQBKTc_RSQBKT" stoichiometry="1" />
          <speciesReference constant="true" species="M_h_LSQBKTc_RSQBKT" stoichiometry="1" />
          <speciesReference constant="true" species="M_pi_LSQBKTc_RSQBKT" stoichiometry="1" />
        </listOfProducts>
        <fbc:geneProductAssociation>
          <fbc:or>
            <fbc:and>
              <fbc:geneProductRef fbc:geneProduct="G_stu0605" />
              <fbc:geneProductRef fbc:geneProduct="G_stu0606" />
            </fbc:and>
            <fbc:and>
              <fbc:geneProductRef fbc:geneProduct="G_stu0875" />
              <fbc:geneProductRef fbc:geneProduct="G_stu0876" />
              <fbc:geneProductRef fbc:geneProduct="G_stu0877" />
            </fbc:and>
            <fbc:and>
              <fbc:geneProductRef fbc:geneProduct="G_stu0158" />
              <fbc:geneProductRef fbc:geneProduct="G_stu0159" />
            </fbc:and>
            <fbc:and>
              <fbc:geneProductRef fbc:geneProduct="G_stu1161" />
              <fbc:geneProductRef fbc:geneProduct="G_stu1162" />
              <fbc:geneProductRef fbc:geneProduct="G_stu1163" />
              <fbc:geneProductRef fbc:geneProduct="G_stu1164" />
            </fbc:and>
            <fbc:and>
              <fbc:geneProductRef fbc:geneProduct="G_stu1579" />
              <fbc:geneProductRef fbc:geneProduct="G_stu1580" />
              <fbc:geneProductRef fbc:geneProduct="G_stu1581" />
              <fbc:geneProductRef fbc:geneProduct="G_stu1582" />
            </fbc:and>
            <fbc:and>
              <fbc:geneProductRef fbc:geneProduct="G_stu1652" />
              <fbc:geneProductRef fbc:geneProduct="G_stu1653" />
              <fbc:geneProductRef fbc:geneProduct="G_stu1654" />
            </fbc:and>
          </fbc:or>
        </fbc:geneProductAssociation>
      </reaction>
      <reaction fast="false" id="R_GLTAL" name="Glucose lipoteichoic acid ligase" reversible="false" fbc:lowerFluxBound="cobra_0_bound" fbc:upperFluxBound="cobra_default_ub">
        <listOfReactants>
          <speciesReference constant="true" species="M_LTA_LPL_LSQBKTc_RSQBKT" stoichiometry="0.01" />
          <speciesReference constant="true" species="M_udpg_LSQBKTc_RSQBKT" stoichiometry="25" />
        </listOfReactants>
        <listOfProducts>
          <speciesReference constant="true" species="M_udp_LSQBKTc_RSQBKT" stoichiometry="25" />
          <speciesReference constant="true" species="M_h_LSQBKTc_RSQBKT" stoichiometry="25" />
          <speciesReference constant="true" species="M_LTAglc_LPL_LSQBKTc_RSQBKT" stoichiometry="0.01" />
        </listOfProducts>
      </reaction>
      <reaction fast="false" id="R_GLU5K" name="glutamate 5 kinase" reversible="false" fbc:lowerFluxBound="cobra_0_bound" fbc:upperFluxBound="cobra_default_ub">
        <listOfReactants>
          <speciesReference constant="true" species="M_atp_LSQBKTc_RSQBKT" stoichiometry="1" />
          <speciesReference constant="true" species="M_glu__L_LSQBKTc_RSQBKT" stoichiometry="1" />
        </listOfReactants>
        <listOfProducts>
          <speciesReference constant="true" species="M_adp_LSQBKTc_RSQBKT" stoichiometry="1" />
          <speciesReference constant="true" species="M_glu5p_LSQBKTc_RSQBKT" stoichiometry="1" />
        </listOfProducts>
        <fbc:geneProductAssociation>
          <fbc:geneProductRef fbc:geneProduct="G_stu1711" />
        </fbc:geneProductAssociation>
      </reaction>
      <reaction fast="false" id="R_GLUDy" name="glutamate dehydrogenase NADP" reversible="true" fbc:lowerFluxBound="cobra_default_lb" fbc:upperFluxBound="cobra_default_ub">
        <listOfReactants>
          <speciesReference constant="true" species="M_h2o_LSQBKTc_RSQBKT" stoichiometry="1" />
          <speciesReference constant="true" species="M_nadp_LSQBKTc_RSQBKT" stoichiometry="1" />
          <speciesReference constant="true" species="M_glu__L_LSQBKTc_RSQBKT" stoichiometry="1" />
        </listOfReactants>
        <listOfProducts>
          <speciesReference constant="true" species="M_nh4_LSQBKTc_RSQBKT" stoichiometry="1" />
          <speciesReference constant="true" species="M_akg_LSQBKTc_RSQBKT" stoichiometry="1" />
          <speciesReference constant="true" species="M_h_LSQBKTc_RSQBKT" stoichiometry="1" />
          <speciesReference constant="true" species="M_nadph_LSQBKTc_RSQBKT" stoichiometry="1" />
        </listOfProducts>
        <fbc:geneProductAssociation>
          <fbc:geneProductRef fbc:geneProduct="G_stu0430" />
        </fbc:geneProductAssociation>
      </reaction>
      <reaction fast="false" id="R_GLUPRT" name="glutamine phosphoribosyldiphosphate amidotransferase" reversible="false" fbc:lowerFluxBound="cobra_0_bound" fbc:upperFluxBound="cobra_default_ub">
        <listOfReactants>
          <speciesReference constant="true" species="M_h2o_LSQBKTc_RSQBKT" stoichiometry="1" />
          <speciesReference constant="true" species="M_prpp_LSQBKTc_RSQBKT" stoichiometry="1" />
          <speciesReference constant="true" species="M_gln__L_LSQBKTc_RSQBKT" stoichiometry="1" />
        </listOfReactants>
        <listOfProducts>
          <speciesReference constant="true" species="M_ppi_LSQBKTc_RSQBKT" stoichiometry="1" />
          <speciesReference constant="true" species="M_pram_LSQBKTc_RSQBKT" stoichiometry="1" />
          <speciesReference constant="true" species="M_glu__L_LSQBKTc_RSQBKT" stoichiometry="1" />
        </listOfProducts>
        <fbc:geneProductAssociation>
          <fbc:geneProductRef fbc:geneProduct="G_stu0032" />
        </fbc:geneProductAssociation>
      </reaction>
      <reaction fast="false" id="R_GLUR" name="glutamate racemase" reversible="true" fbc:lowerFluxBound="cobra_default_lb" fbc:upperFluxBound="cobra_default_ub">
        <listOfReactants>
          <speciesReference constant="true" species="M_glu__D_LSQBKTc_RSQBKT" stoichiometry="1" />
        </listOfReactants>
        <listOfProducts>
          <speciesReference constant="true" species="M_glu__L_LSQBKTc_RSQBKT" stoichiometry="1" />
        </listOfProducts>
        <fbc:geneProductAssociation>
          <fbc:geneProductRef fbc:geneProduct="G_stu0255" />
        </fbc:geneProductAssociation>
      </reaction>
      <reaction fast="false" id="R_GLUTRS" name="Glutamyl tRNA synthetase" reversible="false" fbc:lowerFluxBound="cobra_0_bound" fbc:upperFluxBound="cobra_default_ub">
        <listOfReactants>
          <speciesReference constant="true" species="M_glu__L_LSQBKTc_RSQBKT" stoichiometry="1" />
          <speciesReference constant="true" species="M_atp_LSQBKTc_RSQBKT" stoichiometry="1" />
          <speciesReference constant="true" species="M_trnaglu_LSQBKTc_RSQBKT" stoichiometry="1" />
        </listOfReactants>
        <listOfProducts>
          <speciesReference constant="true" species="M_ppi_LSQBKTc_RSQBKT" stoichiometry="1" />
          <speciesReference constant="true" species="M_amp_LSQBKTc_RSQBKT" stoichiometry="1" />
          <speciesReference constant="true" species="M_glutrna_LSQBKTc_RSQBKT" stoichiometry="1" />
          <speciesReference constant="true" species="M_h_LSQBKTc_RSQBKT" stoichiometry="1" />
        </listOfProducts>
        <fbc:geneProductAssociation>
          <fbc:geneProductRef fbc:geneProduct="G_stu1814" />
        </fbc:geneProductAssociation>
      </reaction>
      <reaction fast="false" id="R_GLUabc" name="L glutamate transport via ABC system" reversible="false" fbc:lowerFluxBound="cobra_0_bound" fbc:upperFluxBound="cobra_default_ub">
        <listOfReactants>
          <speciesReference constant="true" species="M_h2o_LSQBKTc_RSQBKT" stoichiometry="1" />
          <speciesReference constant="true" species="M_glu__L_LSQBKTe_RSQBKT" stoichiometry="1" />
          <speciesReference constant="true" species="M_atp_LSQBKTc_RSQBKT" stoichiometry="1" />
        </listOfReactants>
        <listOfProducts>
          <speciesReference constant="true" species="M_glu__L_LSQBKTc_RSQBKT" stoichiometry="1" />
          <speciesReference constant="true" species="M_adp_LSQBKTc_RSQBKT" stoichiometry="1" />
          <speciesReference constant="true" species="M_h_LSQBKTc_RSQBKT" stoichiometry="1" />
          <speciesReference constant="true" species="M_pi_LSQBKTc_RSQBKT" stoichiometry="1" />
        </listOfProducts>
        <fbc:geneProductAssociation>
          <fbc:or>
            <fbc:and>
              <fbc:geneProductRef fbc:geneProduct="G_stu0605" />
              <fbc:geneProductRef fbc:geneProduct="G_stu0606" />
            </fbc:and>
            <fbc:and>
              <fbc:geneProductRef fbc:geneProduct="G_stu0875" />
              <fbc:geneProductRef fbc:geneProduct="G_stu0876" />
              <fbc:geneProductRef fbc:geneProduct="G_stu0877" />
            </fbc:and>
            <fbc:and>
              <fbc:geneProductRef fbc:geneProduct="G_stu0158" />
              <fbc:geneProductRef fbc:geneProduct="G_stu0159" />
            </fbc:and>
            <fbc:and>
              <fbc:geneProductRef fbc:geneProduct="G_stu1161" />
              <fbc:geneProductRef fbc:geneProduct="G_stu1162" />
              <fbc:geneProductRef fbc:geneProduct="G_stu1163" />
              <fbc:geneProductRef fbc:geneProduct="G_stu1164" />
            </fbc:and>
            <fbc:and>
              <fbc:geneProductRef fbc:geneProduct="G_stu1579" />
              <fbc:geneProductRef fbc:geneProduct="G_stu1580" />
              <fbc:geneProductRef fbc:geneProduct="G_stu1581" />
              <fbc:geneProductRef fbc:geneProduct="G_stu1582" />
            </fbc:and>
            <fbc:and>
              <fbc:geneProductRef fbc:geneProduct="G_stu1652" />
              <fbc:geneProductRef fbc:geneProduct="G_stu1653" />
              <fbc:geneProductRef fbc:geneProduct="G_stu1654" />
            </fbc:and>
          </fbc:or>
        </fbc:geneProductAssociation>
      </reaction>
      <reaction fast="false" id="R_GLUt2r" name="L-glutamate transport via proton symport, reversible" reversible="true" fbc:lowerFluxBound="cobra_default_lb" fbc:upperFluxBound="cobra_default_ub">
        <listOfReactants>
          <speciesReference constant="true" species="M_glu__L_LSQBKTe_RSQBKT" stoichiometry="1" />
          <speciesReference constant="true" species="M_h_LSQBKTe_RSQBKT" stoichiometry="1" />
        </listOfReactants>
        <listOfProducts>
          <speciesReference constant="true" species="M_glu__L_LSQBKTc_RSQBKT" stoichiometry="1" />
          <speciesReference constant="true" species="M_h_LSQBKTc_RSQBKT" stoichiometry="1" />
        </listOfProducts>
      </reaction>
      <reaction fast="false" id="R_GLYBabc" name="glycine betaine transport via ABC system" reversible="false" fbc:lowerFluxBound="cobra_0_bound" fbc:upperFluxBound="cobra_default_ub">
        <listOfReactants>
          <speciesReference constant="true" species="M_h2o_LSQBKTc_RSQBKT" stoichiometry="1" />
          <speciesReference constant="true" species="M_glyb_LSQBKTe_RSQBKT" stoichiometry="1" />
          <speciesReference constant="true" species="M_atp_LSQBKTc_RSQBKT" stoichiometry="1" />
        </listOfReactants>
        <listOfProducts>
          <speciesReference constant="true" species="M_adp_LSQBKTc_RSQBKT" stoichiometry="1" />
          <speciesReference constant="true" species="M_h_LSQBKTc_RSQBKT" stoichiometry="1" />
          <speciesReference constant="true" species="M_glyb_LSQBKTc_RSQBKT" stoichiometry="1" />
          <speciesReference constant="true" species="M_pi_LSQBKTc_RSQBKT" stoichiometry="1" />
        </listOfProducts>
        <fbc:geneProductAssociation>
          <fbc:and>
            <fbc:geneProductRef fbc:geneProduct="G_stu1312" />
            <fbc:geneProductRef fbc:geneProduct="G_stu1311" />
            <fbc:geneProductRef fbc:geneProduct="G_stu1310" />
          </fbc:and>
        </fbc:geneProductAssociation>
      </reaction>
      <reaction fast="false" id="R_GLYCK" name="glycerate kinase" reversible="false" fbc:lowerFluxBound="cobra_0_bound" fbc:upperFluxBound="cobra_default_ub">
        <listOfReactants>
          <speciesReference constant="true" species="M_atp_LSQBKTc_RSQBKT" stoichiometry="1" />
          <speciesReference constant="true" species="M_glyc__R_LSQBKTc_RSQBKT" stoichiometry="1" />
        </listOfReactants>
        <listOfProducts>
          <speciesReference constant="true" species="M_adp_LSQBKTc_RSQBKT" stoichiometry="1" />
          <speciesReference constant="true" species="M_h_LSQBKTc_RSQBKT" stoichiometry="1" />
          <speciesReference constant="true" species="M_3pg_LSQBKTc_RSQBKT" stoichiometry="1" />
        </listOfProducts>
        <fbc:geneProductAssociation>
          <fbc:geneProductRef fbc:geneProduct="G_stu0633" />
        </fbc:geneProductAssociation>
      </reaction>
      <reaction fast="false" id="R_GLYCt" name="glycerol transport via channel" reversible="true" fbc:lowerFluxBound="cobra_default_lb" fbc:upperFluxBound="cobra_default_ub">
        <listOfReactants>
          <speciesReference constant="true" species="M_glyc_LSQBKTc_RSQBKT" stoichiometry="1" />
        </listOfReactants>
        <listOfProducts>
          <speciesReference constant="true" species="M_glyc_LSQBKTe_RSQBKT" stoichiometry="1" />
        </listOfProducts>
        <fbc:geneProductAssociation>
          <fbc:geneProductRef fbc:geneProduct="G_stu1671" />
        </fbc:geneProductAssociation>
      </reaction>
      <reaction fast="false" id="R_GLYTRS" name="Glycyl tRNA synthetase" reversible="false" fbc:lowerFluxBound="cobra_0_bound" fbc:upperFluxBound="cobra_default_ub">
        <listOfReactants>
          <speciesReference constant="true" species="M_trnagly_LSQBKTc_RSQBKT" stoichiometry="1" />
          <speciesReference constant="true" species="M_gly_LSQBKTc_RSQBKT" stoichiometry="1" />
          <speciesReference constant="true" species="M_atp_LSQBKTc_RSQBKT" stoichiometry="1" />
        </listOfReactants>
        <listOfProducts>
          <speciesReference constant="true" species="M_ppi_LSQBKTc_RSQBKT" stoichiometry="1" />
          <speciesReference constant="true" species="M_amp_LSQBKTc_RSQBKT" stoichiometry="1" />
          <speciesReference constant="true" species="M_h_LSQBKTc_RSQBKT" stoichiometry="1" />
          <speciesReference constant="true" species="M_glytrna_LSQBKTc_RSQBKT" stoichiometry="1" />
        </listOfProducts>
        <fbc:geneProductAssociation>
          <fbc:and>
            <fbc:geneProductRef fbc:geneProduct="G_stu0505" />
            <fbc:geneProductRef fbc:geneProduct="G_stu0507" />
          </fbc:and>
        </fbc:geneProductAssociation>
      </reaction>
      <reaction fast="false" id="R_GMPR" name="GMP reductase" reversible="false" fbc:lowerFluxBound="cobra_0_bound" fbc:upperFluxBound="cobra_default_ub">
        <listOfReactants>
          <speciesReference constant="true" species="M_gmp_LSQBKTc_RSQBKT" stoichiometry="1" />
          <speciesReference constant="true" species="M_h_LSQBKTc_RSQBKT" stoichiometry="2" />
          <speciesReference constant="true" species="M_nadph_LSQBKTc_RSQBKT" stoichiometry="1" />
        </listOfReactants>
        <listOfProducts>
          <speciesReference constant="true" species="M_imp_LSQBKTc_RSQBKT" stoichiometry="1" />
          <speciesReference constant="true" species="M_nadp_LSQBKTc_RSQBKT" stoichiometry="1" />
          <speciesReference constant="true" species="M_nh4_LSQBKTc_RSQBKT" stoichiometry="1" />
        </listOfProducts>
        <fbc:geneProductAssociation>
          <fbc:geneProductRef fbc:geneProduct="G_stu2016" />
        </fbc:geneProductAssociation>
      </reaction>
      <reaction fast="false" id="R_GMPS2" name="GMP synthase glutamine hydrolysing" reversible="false" fbc:lowerFluxBound="cobra_0_bound" fbc:upperFluxBound="cobra_default_ub">
        <listOfReactants>
          <speciesReference constant="true" species="M_h2o_LSQBKTc_RSQBKT" stoichiometry="1" />
          <speciesReference constant="true" species="M_xmp_LSQBKTc_RSQBKT" stoichiometry="1" />
          <speciesReference constant="true" species="M_gln__L_LSQBKTc_RSQBKT" stoichiometry="1" />
          <speciesReference constant="true" species="M_atp_LSQBKTc_RSQBKT" stoichiometry="1" />
        </listOfReactants>
        <listOfProducts>
          <speciesReference constant="true" species="M_ppi_LSQBKTc_RSQBKT" stoichiometry="1" />
          <speciesReference constant="true" species="M_amp_LSQBKTc_RSQBKT" stoichiometry="1" />
          <speciesReference constant="true" species="M_gmp_LSQBKTc_RSQBKT" stoichiometry="1" />
          <speciesReference constant="true" species="M_glu__L_LSQBKTc_RSQBKT" stoichiometry="1" />
          <speciesReference constant="true" species="M_h_LSQBKTc_RSQBKT" stoichiometry="2" />
        </listOfProducts>
        <fbc:geneProductAssociation>
          <fbc:geneProductRef fbc:geneProduct="G_stu0886" />
        </fbc:geneProductAssociation>
      </reaction>
      <reaction fast="false" id="R_GRTAL" name="Glucose ribitol teichoic acid ligase" reversible="false" fbc:lowerFluxBound="cobra_0_bound" fbc:upperFluxBound="cobra_default_ub">
        <listOfReactants>
          <speciesReference constant="true" species="M_RTA_LSQBKTc_RSQBKT" stoichiometry="1" />
          <speciesReference constant="true" species="M_udpg_LSQBKTc_RSQBKT" stoichiometry="25" />
        </listOfReactants>
        <listOfProducts>
          <speciesReference constant="true" species="M_udp_LSQBKTc_RSQBKT" stoichiometry="25" />
          <speciesReference constant="true" species="M_h_LSQBKTc_RSQBKT" stoichiometry="25" />
          <speciesReference constant="true" species="M_RTAglc_LSQBKTc_RSQBKT" stoichiometry="1" />
        </listOfProducts>
      </reaction>
      <reaction fast="false" id="R_GRTT" name="geranyltranstransferase" reversible="false" fbc:lowerFluxBound="cobra_0_bound" fbc:upperFluxBound="cobra_default_ub">
        <listOfReactants>
          <speciesReference constant="true" species="M_ipdp_LSQBKTc_RSQBKT" stoichiometry="1" />
          <speciesReference constant="true" species="M_grdp_LSQBKTc_RSQBKT" stoichiometry="1" />
        </listOfReactants>
        <listOfProducts>
          <speciesReference constant="true" species="M_ppi_LSQBKTc_RSQBKT" stoichiometry="1" />
          <speciesReference constant="true" species="M_frdp_LSQBKTc_RSQBKT" stoichiometry="1" />
        </listOfProducts>
        <fbc:geneProductAssociation>
          <fbc:geneProductRef fbc:geneProduct="G_stu1216" />
        </fbc:geneProductAssociation>
      </reaction>
      <reaction fast="false" id="R_GTHRD" name="glutathione disulfide reductase" reversible="true" fbc:lowerFluxBound="cobra_default_lb" fbc:upperFluxBound="cobra_default_ub">
        <listOfReactants>
          <speciesReference constant="true" species="M_nadp_LSQBKTc_RSQBKT" stoichiometry="1" />
          <speciesReference constant="true" species="M_gthrd_LSQBKTc_RSQBKT" stoichiometry="2" />
        </listOfReactants>
        <listOfProducts>
          <speciesReference constant="true" species="M_gthox_LSQBKTc_RSQBKT" stoichiometry="1" />
          <speciesReference constant="true" species="M_h_LSQBKTc_RSQBKT" stoichiometry="1" />
          <speciesReference constant="true" species="M_nadph_LSQBKTc_RSQBKT" stoichiometry="1" />
        </listOfProducts>
        <fbc:geneProductAssociation>
          <fbc:geneProductRef fbc:geneProduct="G_stu0408" />
        </fbc:geneProductAssociation>
      </reaction>
      <reaction fast="false" id="R_GTPCI" name="GTP cyclohydrolase I" reversible="false" fbc:lowerFluxBound="cobra_0_bound" fbc:upperFluxBound="cobra_default_ub">
        <listOfReactants>
          <speciesReference constant="true" species="M_h2o_LSQBKTc_RSQBKT" stoichiometry="1" />
          <speciesReference constant="true" species="M_gtp_LSQBKTc_RSQBKT" stoichiometry="1" />
        </listOfReactants>
        <listOfProducts>
          <speciesReference constant="true" species="M_for_LSQBKTc_RSQBKT" stoichiometry="1" />
          <speciesReference constant="true" species="M_h_LSQBKTc_RSQBKT" stoichiometry="1" />
          <speciesReference constant="true" species="M_ahdt_LSQBKTc_RSQBKT" stoichiometry="1" />
        </listOfProducts>
        <fbc:geneProductAssociation>
          <fbc:geneProductRef fbc:geneProduct="G_stu1544" />
        </fbc:geneProductAssociation>
      </reaction>
      <reaction fast="false" id="R_GTPDPK" name="GTP diphosphokinase" reversible="false" fbc:lowerFluxBound="cobra_0_bound" fbc:upperFluxBound="cobra_default_ub">
        <listOfReactants>
          <speciesReference constant="true" species="M_atp_LSQBKTc_RSQBKT" stoichiometry="1" />
          <speciesReference constant="true" species="M_gtp_LSQBKTc_RSQBKT" stoichiometry="1" />
        </listOfReactants>
        <listOfProducts>
          <speciesReference constant="true" species="M_gdptp_LSQBKTc_RSQBKT" stoichiometry="1" />
          <speciesReference constant="true" species="M_amp_LSQBKTc_RSQBKT" stoichiometry="1" />
          <speciesReference constant="true" species="M_h_LSQBKTc_RSQBKT" stoichiometry="1" />
        </listOfProducts>
        <fbc:geneProductAssociation>
          <fbc:geneProductRef fbc:geneProduct="G_stu0145" />
        </fbc:geneProductAssociation>
      </reaction>
      <reaction fast="false" id="R_GUAPRT" name="guanine phosphoribosyltransferase" reversible="false" fbc:lowerFluxBound="cobra_0_bound" fbc:upperFluxBound="cobra_default_ub">
        <listOfReactants>
          <speciesReference constant="true" species="M_gua_LSQBKTc_RSQBKT" stoichiometry="1" />
          <speciesReference constant="true" species="M_prpp_LSQBKTc_RSQBKT" stoichiometry="1" />
        </listOfReactants>
        <listOfProducts>
          <speciesReference constant="true" species="M_ppi_LSQBKTc_RSQBKT" stoichiometry="1" />
          <speciesReference constant="true" species="M_gmp_LSQBKTc_RSQBKT" stoichiometry="1" />
        </listOfProducts>
        <fbc:geneProductAssociation>
          <fbc:geneProductRef fbc:geneProduct="G_stu0011" />
        </fbc:geneProductAssociation>
      </reaction>
      <reaction fast="false" id="R_H2Ot" name="H2O transport via diffusion" reversible="true" fbc:lowerFluxBound="cobra_default_lb" fbc:upperFluxBound="cobra_default_ub">
        <listOfReactants>
          <speciesReference constant="true" species="M_h2o_LSQBKTe_RSQBKT" stoichiometry="1" />
        </listOfReactants>
        <listOfProducts>
          <speciesReference constant="true" species="M_h2o_LSQBKTc_RSQBKT" stoichiometry="1" />
        </listOfProducts>
      </reaction>
      <reaction fast="false" id="R_HBUHL1" name="3R 3 Hydroxybutanoyl acyl carrier protein hydro lyase" reversible="false" fbc:lowerFluxBound="cobra_0_bound" fbc:upperFluxBound="cobra_default_ub">
        <listOfReactants>
          <speciesReference constant="true" species="M_3hbacp_LSQBKTc_RSQBKT" stoichiometry="1" />
        </listOfReactants>
        <listOfProducts>
          <speciesReference constant="true" species="M_h2o_LSQBKTc_RSQBKT" stoichiometry="1" />
          <speciesReference constant="true" species="M_2beacp_LSQBKTc_RSQBKT" stoichiometry="1" />
        </listOfProducts>
        <fbc:geneProductAssociation>
          <fbc:geneProductRef fbc:geneProduct="G_stu0390" />
        </fbc:geneProductAssociation>
      </reaction>
      <reaction fast="false" id="R_HBUR1" name="3R 3 Hydroxybutanoyl acyl carrier proteinNADP oxidoreductase" reversible="false" fbc:lowerFluxBound="cobra_0_bound" fbc:upperFluxBound="cobra_default_ub">
        <listOfReactants>
          <speciesReference constant="true" species="M_aaacp_LSQBKTc_RSQBKT" stoichiometry="1" />
          <speciesReference constant="true" species="M_h_LSQBKTc_RSQBKT" stoichiometry="1" />
          <speciesReference constant="true" species="M_nadph_LSQBKTc_RSQBKT" stoichiometry="1" />
        </listOfReactants>
        <listOfProducts>
          <speciesReference constant="true" species="M_3hbacp_LSQBKTc_RSQBKT" stoichiometry="1" />
          <speciesReference constant="true" species="M_nadp_LSQBKTc_RSQBKT" stoichiometry="1" />
        </listOfProducts>
        <fbc:geneProductAssociation>
          <fbc:geneProductRef fbc:geneProduct="G_stu0387" />
        </fbc:geneProductAssociation>
      </reaction>
      <reaction fast="false" id="R_HCO3E" name="carbonate dehydratase HCO3 equilibration reaction" reversible="true" fbc:lowerFluxBound="cobra_default_lb" fbc:upperFluxBound="cobra_default_ub">
        <listOfReactants>
          <speciesReference constant="true" species="M_h2o_LSQBKTc_RSQBKT" stoichiometry="1" />
          <speciesReference constant="true" species="M_co2_LSQBKTc_RSQBKT" stoichiometry="1" />
        </listOfReactants>
        <listOfProducts>
          <speciesReference constant="true" species="M_hco3_LSQBKTc_RSQBKT" stoichiometry="1" />
          <speciesReference constant="true" species="M_h_LSQBKTc_RSQBKT" stoichiometry="1" />
        </listOfProducts>
        <fbc:geneProductAssociation>
          <fbc:geneProductRef fbc:geneProduct="G_stu1658" />
        </fbc:geneProductAssociation>
      </reaction>
      <reaction fast="false" id="R_HCYSMT" name="homocysteine S methyltransferase" reversible="false" fbc:lowerFluxBound="cobra_0_bound" fbc:upperFluxBound="cobra_default_ub">
        <listOfReactants>
          <speciesReference constant="true" species="M_amet_LSQBKTc_RSQBKT" stoichiometry="1" />
          <speciesReference constant="true" species="M_hcys__L_LSQBKTc_RSQBKT" stoichiometry="1" />
        </listOfReactants>
        <listOfProducts>
          <speciesReference constant="true" species="M_met__L_LSQBKTc_RSQBKT" stoichiometry="1" />
          <speciesReference constant="true" species="M_h_LSQBKTc_RSQBKT" stoichiometry="1" />
          <speciesReference constant="true" species="M_ahcys_LSQBKTc_RSQBKT" stoichiometry="1" />
        </listOfProducts>
        <fbc:geneProductAssociation>
          <fbc:geneProductRef fbc:geneProduct="G_stu0584" />
        </fbc:geneProductAssociation>
      </reaction>
      <reaction fast="false" id="R_HDDHL5" name="3R 3 Hydroxybutanoyl acyl carrier protein hydro lyase" reversible="false" fbc:lowerFluxBound="cobra_0_bound" fbc:upperFluxBound="cobra_default_ub">
        <listOfReactants>
          <speciesReference constant="true" species="M_3hddacp_LSQBKTc_RSQBKT" stoichiometry="1" />
        </listOfReactants>
        <listOfProducts>
          <speciesReference constant="true" species="M_h2o_LSQBKTc_RSQBKT" stoichiometry="1" />
          <speciesReference constant="true" species="M_2tddacp_LSQBKTc_RSQBKT" stoichiometry="1" />
        </listOfProducts>
        <fbc:geneProductAssociation>
          <fbc:geneProductRef fbc:geneProduct="G_stu0390" />
        </fbc:geneProductAssociation>
      </reaction>
      <reaction fast="false" id="R_HDDR5" name="3R 3 Hydroxydodecanoyl acyl carrier proteinNADP oxidoreductase" reversible="false" fbc:lowerFluxBound="cobra_0_bound" fbc:upperFluxBound="cobra_default_ub">
        <listOfReactants>
          <speciesReference constant="true" species="M_3oxddacp_LSQBKTc_RSQBKT" stoichiometry="1" />
          <speciesReference constant="true" species="M_h_LSQBKTc_RSQBKT" stoichiometry="1" />
          <speciesReference constant="true" species="M_nadph_LSQBKTc_RSQBKT" stoichiometry="1" />
        </listOfReactants>
        <listOfProducts>
          <speciesReference constant="true" species="M_nadp_LSQBKTc_RSQBKT" stoichiometry="1" />
          <speciesReference constant="true" species="M_3hddacp_LSQBKTc_RSQBKT" stoichiometry="1" />
        </listOfProducts>
        <fbc:geneProductAssociation>
          <fbc:geneProductRef fbc:geneProduct="G_stu0387" />
        </fbc:geneProductAssociation>
      </reaction>
      <reaction fast="false" id="R_HDEHL4" name="3R 3 Hydroxybutanoyl acyl carrier protein hydro lyase" reversible="false" fbc:lowerFluxBound="cobra_0_bound" fbc:upperFluxBound="cobra_default_ub">
        <listOfReactants>
          <speciesReference constant="true" species="M_3hdeacp_LSQBKTc_RSQBKT" stoichiometry="1" />
        </listOfReactants>
        <listOfProducts>
          <speciesReference constant="true" species="M_h2o_LSQBKTc_RSQBKT" stoichiometry="1" />
          <speciesReference constant="true" species="M_2tdeacp_LSQBKTc_RSQBKT" stoichiometry="1" />
        </listOfProducts>
        <fbc:geneProductAssociation>
          <fbc:geneProductRef fbc:geneProduct="G_stu0390" />
        </fbc:geneProductAssociation>
      </reaction>
      <reaction fast="false" id="R_HDER4" name="3R 3 Hydroxydecanoyl acyl carrier proteinNADP oxidoreductase" reversible="false" fbc:lowerFluxBound="cobra_0_bound" fbc:upperFluxBound="cobra_default_ub">
        <listOfReactants>
          <speciesReference constant="true" species="M_3oxdeacp_LSQBKTc_RSQBKT" stoichiometry="1" />
          <speciesReference constant="true" species="M_nadph_LSQBKTc_RSQBKT" stoichiometry="1" />
          <speciesReference constant="true" species="M_h_LSQBKTc_RSQBKT" stoichiometry="1" />
        </listOfReactants>
        <listOfProducts>
          <speciesReference constant="true" species="M_nadp_LSQBKTc_RSQBKT" stoichiometry="1" />
          <speciesReference constant="true" species="M_3hdeacp_LSQBKTc_RSQBKT" stoichiometry="1" />
        </listOfProducts>
        <fbc:geneProductAssociation>
          <fbc:geneProductRef fbc:geneProduct="G_stu0387" />
        </fbc:geneProductAssociation>
      </reaction>
      <reaction fast="false" id="R_HDMAT7" name="Hexadecanoyl acyl carrier proteinmalonyl CoA C acyltransferase" reversible="false" fbc:lowerFluxBound="cobra_0_bound" fbc:upperFluxBound="cobra_default_ub">
        <listOfReactants>
          <speciesReference constant="true" species="M_2thdeacp_LSQBKTc_RSQBKT" stoichiometry="1" />
          <speciesReference constant="true" species="M_nadh_LSQBKTc_RSQBKT" stoichiometry="1" />
          <speciesReference constant="true" species="M_h_LSQBKTc_RSQBKT" stoichiometry="1" />
        </listOfReactants>
        <listOfProducts>
          <speciesReference constant="true" species="M_hdeacp_LSQBKTc_RSQBKT" stoichiometry="1" />
          <speciesReference constant="true" species="M_nad_LSQBKTc_RSQBKT" stoichiometry="1" />
        </listOfProducts>
      </reaction>
      <reaction fast="false" id="R_HEMAT2" name="Hexanoyl acyl carrier proteinmalonyl CoA C acyltransferase" reversible="false" fbc:lowerFluxBound="cobra_0_bound" fbc:upperFluxBound="cobra_default_ub">
        <listOfReactants>
          <speciesReference constant="true" species="M_2theacp_LSQBKTc_RSQBKT" stoichiometry="1" />
          <speciesReference constant="true" species="M_nadh_LSQBKTc_RSQBKT" stoichiometry="1" />
          <speciesReference constant="true" species="M_h_LSQBKTc_RSQBKT" stoichiometry="1" />
        </listOfReactants>
        <listOfProducts>
          <speciesReference constant="true" species="M_nad_LSQBKTc_RSQBKT" stoichiometry="1" />
          <speciesReference constant="true" species="M_hexacp_LSQBKTc_RSQBKT" stoichiometry="1" />
        </listOfProducts>
      </reaction>
      <reaction fast="false" id="R_HEX1" name="hexokinase D glucoseATP" reversible="false" fbc:lowerFluxBound="cobra_0_bound" fbc:upperFluxBound="cobra_default_ub">
        <listOfReactants>
          <speciesReference constant="true" species="M_glc__D_LSQBKTc_RSQBKT" stoichiometry="1" />
          <speciesReference constant="true" species="M_atp_LSQBKTc_RSQBKT" stoichiometry="1" />
        </listOfReactants>
        <listOfProducts>
          <speciesReference constant="true" species="M_g6p_LSQBKTc_RSQBKT" stoichiometry="1" />
          <speciesReference constant="true" species="M_adp_LSQBKTc_RSQBKT" stoichiometry="1" />
          <speciesReference constant="true" species="M_h_LSQBKTc_RSQBKT" stoichiometry="1" />
        </listOfProducts>
        <fbc:geneProductAssociation>
          <fbc:geneProductRef fbc:geneProduct="G_stu0728" />
        </fbc:geneProductAssociation>
      </reaction>
      <reaction fast="false" id="R_HEX7" name="hexokinase (D-fructose:ATP)" reversible="false" fbc:lowerFluxBound="cobra_0_bound" fbc:upperFluxBound="cobra_default_ub">
        <listOfReactants>
          <speciesReference constant="true" species="M_atp_LSQBKTc_RSQBKT" stoichiometry="1" />
          <speciesReference constant="true" species="M_fru_LSQBKTc_RSQBKT" stoichiometry="1" />
        </listOfReactants>
        <listOfProducts>
          <speciesReference constant="true" species="M_adp_LSQBKTc_RSQBKT" stoichiometry="1" />
          <speciesReference constant="true" species="M_h_LSQBKTc_RSQBKT" stoichiometry="1" />
          <speciesReference constant="true" species="M_f6p_LSQBKTc_RSQBKT" stoichiometry="1" />
        </listOfProducts>
        <fbc:geneProductAssociation>
          <fbc:geneProductRef fbc:geneProduct="G_stu1733" />
        </fbc:geneProductAssociation>
      </reaction>
      <reaction fast="false" id="R_HHDHL7" name="3R 3 Hydroxypalmitoyl acyl carrier protein hydro lyase" reversible="false" fbc:lowerFluxBound="cobra_0_bound" fbc:upperFluxBound="cobra_default_ub">
        <listOfReactants>
          <speciesReference constant="true" species="M_3hpaacp_LSQBKTc_RSQBKT" stoichiometry="1" />
        </listOfReactants>
        <listOfProducts>
          <speciesReference constant="true" species="M_h2o_LSQBKTc_RSQBKT" stoichiometry="1" />
          <speciesReference constant="true" species="M_2thdeacp_LSQBKTc_RSQBKT" stoichiometry="1" />
        </listOfProducts>
        <fbc:geneProductAssociation>
          <fbc:geneProductRef fbc:geneProduct="G_stu0390" />
        </fbc:geneProductAssociation>
      </reaction>
      <reaction fast="false" id="R_HHDR7" name="3R 3 Hydroxypalmitoyl acyl carrier proteinNADP oxidoreductase" reversible="false" fbc:lowerFluxBound="cobra_0_bound" fbc:upperFluxBound="cobra_default_ub">
        <listOfReactants>
          <speciesReference constant="true" species="M_3oxhdacp_LSQBKTc_RSQBKT" stoichiometry="1" />
          <speciesReference constant="true" species="M_h_LSQBKTc_RSQBKT" stoichiometry="1" />
          <speciesReference constant="true" species="M_nadph_LSQBKTc_RSQBKT" stoichiometry="1" />
        </listOfReactants>
        <listOfProducts>
          <speciesReference constant="true" species="M_nadp_LSQBKTc_RSQBKT" stoichiometry="1" />
          <speciesReference constant="true" species="M_3hpaacp_LSQBKTc_RSQBKT" stoichiometry="1" />
        </listOfProducts>
        <fbc:geneProductAssociation>
          <fbc:geneProductRef fbc:geneProduct="G_stu0387" />
        </fbc:geneProductAssociation>
      </reaction>
      <reaction fast="false" id="R_HHYHL2" name="3R 3 Hydroxybutanoyl acyl carrier protein hydro lyase" reversible="false" fbc:lowerFluxBound="cobra_0_bound" fbc:upperFluxBound="cobra_default_ub">
        <listOfReactants>
          <speciesReference constant="true" species="M_3hhacp_LSQBKTc_RSQBKT" stoichiometry="1" />
        </listOfReactants>
        <listOfProducts>
          <speciesReference constant="true" species="M_2theacp_LSQBKTc_RSQBKT" stoichiometry="1" />
          <speciesReference constant="true" species="M_h2o_LSQBKTc_RSQBKT" stoichiometry="1" />
        </listOfProducts>
        <fbc:geneProductAssociation>
          <fbc:geneProductRef fbc:geneProduct="G_stu0390" />
        </fbc:geneProductAssociation>
      </reaction>
      <reaction fast="false" id="R_HHYR2" name="3R 3 Hydroxyhexanoyl acyl carrier proteinNADP oxidoreductase" reversible="false" fbc:lowerFluxBound="cobra_0_bound" fbc:upperFluxBound="cobra_default_ub">
        <listOfReactants>
          <speciesReference constant="true" species="M_3oxhacp_LSQBKTc_RSQBKT" stoichiometry="1" />
          <speciesReference constant="true" species="M_h_LSQBKTc_RSQBKT" stoichiometry="1" />
          <speciesReference constant="true" species="M_nadph_LSQBKTc_RSQBKT" stoichiometry="1" />
        </listOfReactants>
        <listOfProducts>
          <speciesReference constant="true" species="M_3hhacp_LSQBKTc_RSQBKT" stoichiometry="1" />
          <speciesReference constant="true" species="M_nadp_LSQBKTc_RSQBKT" stoichiometry="1" />
        </listOfProducts>
        <fbc:geneProductAssociation>
          <fbc:geneProductRef fbc:geneProduct="G_stu0387" />
        </fbc:geneProductAssociation>
      </reaction>
      <reaction fast="false" id="R_HISD" name="Histidine ammonia-lyase (EC 4.3.1.3)" reversible="false" fbc:lowerFluxBound="cobra_0_bound" fbc:upperFluxBound="cobra_default_ub">
        <listOfReactants>
          <speciesReference constant="true" species="M_his__L_LSQBKTc_RSQBKT" stoichiometry="1" />
        </listOfReactants>
        <listOfProducts>
          <speciesReference constant="true" species="M_nh4_LSQBKTc_RSQBKT" stoichiometry="1" />
          <speciesReference constant="true" species="M_urcan_LSQBKTc_RSQBKT" stoichiometry="1" />
        </listOfProducts>
        <fbc:geneProductAssociation>
          <fbc:geneProductRef fbc:geneProduct="G_stu1313" />
        </fbc:geneProductAssociation>
      </reaction>
      <reaction fast="false" id="R_HISTRS" name="Histidyl tRNA synthetase" reversible="false" fbc:lowerFluxBound="cobra_0_bound" fbc:upperFluxBound="cobra_default_ub">
        <listOfReactants>
          <speciesReference constant="true" species="M_his__L_LSQBKTc_RSQBKT" stoichiometry="1" />
          <speciesReference constant="true" species="M_atp_LSQBKTc_RSQBKT" stoichiometry="1" />
          <speciesReference constant="true" species="M_trnahis_LSQBKTc_RSQBKT" stoichiometry="1" />
        </listOfReactants>
        <listOfProducts>
          <speciesReference constant="true" species="M_ppi_LSQBKTc_RSQBKT" stoichiometry="1" />
          <speciesReference constant="true" species="M_histrna_LSQBKTc_RSQBKT" stoichiometry="1" />
          <speciesReference constant="true" species="M_h_LSQBKTc_RSQBKT" stoichiometry="1" />
          <speciesReference constant="true" species="M_amp_LSQBKTc_RSQBKT" stoichiometry="1" />
        </listOfProducts>
        <fbc:geneProductAssociation>
          <fbc:geneProductRef fbc:geneProduct="G_stu1971" />
        </fbc:geneProductAssociation>
      </reaction>
      <reaction fast="false" id="R_HISt2r" name="L-histidine reversible transport via proton symport" reversible="true" fbc:lowerFluxBound="cobra_default_lb" fbc:upperFluxBound="cobra_default_ub">
        <listOfReactants>
          <speciesReference constant="true" species="M_h_LSQBKTe_RSQBKT" stoichiometry="1" />
          <speciesReference constant="true" species="M_his__L_LSQBKTe_RSQBKT" stoichiometry="1" />
        </listOfReactants>
        <listOfProducts>
          <speciesReference constant="true" species="M_his__L_LSQBKTc_RSQBKT" stoichiometry="1" />
          <speciesReference constant="true" species="M_h_LSQBKTc_RSQBKT" stoichiometry="1" />
        </listOfProducts>
      </reaction>
      <reaction fast="false" id="R_HMGCOAR" name="Hydroxymethylglutaryl CoA reductase" reversible="true" fbc:lowerFluxBound="cobra_default_lb" fbc:upperFluxBound="cobra_default_ub">
        <listOfReactants>
          <speciesReference constant="true" species="M_nadp_LSQBKTc_RSQBKT" stoichiometry="2" />
          <speciesReference constant="true" species="M_mev__R_LSQBKTc_RSQBKT" stoichiometry="1" />
          <speciesReference constant="true" species="M_coa_LSQBKTc_RSQBKT" stoichiometry="1" />
        </listOfReactants>
        <listOfProducts>
          <speciesReference constant="true" species="M_h_LSQBKTc_RSQBKT" stoichiometry="2" />
          <speciesReference constant="true" species="M_nadph_LSQBKTc_RSQBKT" stoichiometry="2" />
          <speciesReference constant="true" species="M_hmgcoa_LSQBKTc_RSQBKT" stoichiometry="1" />
        </listOfProducts>
        <fbc:geneProductAssociation>
          <fbc:geneProductRef fbc:geneProduct="G_stu0576" />
        </fbc:geneProductAssociation>
      </reaction>
      <reaction fast="false" id="R_HMGCOAS" name="Hydroxymethylglutaryl CoA synthase" reversible="true" fbc:lowerFluxBound="cobra_default_lb" fbc:upperFluxBound="cobra_default_ub">
        <listOfReactants>
          <speciesReference constant="true" species="M_h_LSQBKTc_RSQBKT" stoichiometry="1" />
          <speciesReference constant="true" species="M_coa_LSQBKTc_RSQBKT" stoichiometry="1" />
          <speciesReference constant="true" species="M_hmgcoa_LSQBKTc_RSQBKT" stoichiometry="1" />
        </listOfReactants>
        <listOfProducts>
          <speciesReference constant="true" species="M_h2o_LSQBKTc_RSQBKT" stoichiometry="1" />
          <speciesReference constant="true" species="M_aacoa_LSQBKTc_RSQBKT" stoichiometry="1" />
          <speciesReference constant="true" species="M_accoa_LSQBKTc_RSQBKT" stoichiometry="1" />
        </listOfProducts>
        <fbc:geneProductAssociation>
          <fbc:geneProductRef fbc:geneProduct="G_stu0577" />
        </fbc:geneProductAssociation>
      </reaction>
      <reaction fast="false" id="R_HMPK1" name="hydroxymethylpyrimidine kinase ATP" reversible="false" fbc:lowerFluxBound="cobra_0_bound" fbc:upperFluxBound="cobra_default_ub">
        <listOfReactants>
          <speciesReference constant="true" species="M_4ahmmp_LSQBKTc_RSQBKT" stoichiometry="1" />
          <speciesReference constant="true" species="M_atp_LSQBKTc_RSQBKT" stoichiometry="1" />
        </listOfReactants>
        <listOfProducts>
          <speciesReference constant="true" species="M_4ampm_LSQBKTc_RSQBKT" stoichiometry="1" />
          <speciesReference constant="true" species="M_adp_LSQBKTc_RSQBKT" stoichiometry="1" />
          <speciesReference constant="true" species="M_h_LSQBKTc_RSQBKT" stoichiometry="1" />
        </listOfProducts>
        <fbc:geneProductAssociation>
          <fbc:geneProductRef fbc:geneProduct="G_stu0123" />
        </fbc:geneProductAssociation>
      </reaction>
      <reaction fast="false" id="R_HOCHL3" name="3R 3 Hydroxybutanoyl acyl carrier protein hydro lyase" reversible="false" fbc:lowerFluxBound="cobra_0_bound" fbc:upperFluxBound="cobra_default_ub">
        <listOfReactants>
          <speciesReference constant="true" species="M_3hocacp_LSQBKTc_RSQBKT" stoichiometry="1" />
        </listOfReactants>
        <listOfProducts>
          <speciesReference constant="true" species="M_h2o_LSQBKTc_RSQBKT" stoichiometry="1" />
          <speciesReference constant="true" species="M_2toceacp_LSQBKTc_RSQBKT" stoichiometry="1" />
        </listOfProducts>
        <fbc:geneProductAssociation>
          <fbc:geneProductRef fbc:geneProduct="G_stu0390" />
        </fbc:geneProductAssociation>
      </reaction>
      <reaction fast="false" id="R_HOCR3" name="3R 3 Hydroxyoctanoyl acyl carrier proteinNADP oxidoreductase" reversible="false" fbc:lowerFluxBound="cobra_0_bound" fbc:upperFluxBound="cobra_default_ub">
        <listOfReactants>
          <speciesReference constant="true" species="M_h_LSQBKTc_RSQBKT" stoichiometry="1" />
          <speciesReference constant="true" species="M_nadph_LSQBKTc_RSQBKT" stoichiometry="1" />
          <speciesReference constant="true" species="M_3oxocacp_LSQBKTc_RSQBKT" stoichiometry="1" />
        </listOfReactants>
        <listOfProducts>
          <speciesReference constant="true" species="M_3hocacp_LSQBKTc_RSQBKT" stoichiometry="1" />
          <speciesReference constant="true" species="M_nadp_LSQBKTc_RSQBKT" stoichiometry="1" />
        </listOfProducts>
        <fbc:geneProductAssociation>
          <fbc:geneProductRef fbc:geneProduct="G_stu0387" />
        </fbc:geneProductAssociation>
      </reaction>
      <reaction fast="false" id="R_HODHL8" name="3R 3 Hydroxyoctadecanoyl acyl carrier protein hydro lyase" reversible="false" fbc:lowerFluxBound="cobra_0_bound" fbc:upperFluxBound="cobra_default_ub">
        <listOfReactants>
          <speciesReference constant="true" species="M_3hocdacp_LSQBKTc_RSQBKT" stoichiometry="1" />
        </listOfReactants>
        <listOfProducts>
          <speciesReference constant="true" species="M_h2o_LSQBKTc_RSQBKT" stoichiometry="1" />
          <speciesReference constant="true" species="M_2tocdacp_LSQBKTc_RSQBKT" stoichiometry="1" />
        </listOfProducts>
        <fbc:geneProductAssociation>
          <fbc:geneProductRef fbc:geneProduct="G_stu0390" />
        </fbc:geneProductAssociation>
      </reaction>
      <reaction fast="false" id="R_HODR8" name="3R 3 Hydroxyoctadecanoyl acyl carrier proteinNADP oxidoreductase" reversible="false" fbc:lowerFluxBound="cobra_0_bound" fbc:upperFluxBound="cobra_default_ub">
        <listOfReactants>
          <speciesReference constant="true" species="M_3oxocdacp_LSQBKTc_RSQBKT" stoichiometry="1" />
          <speciesReference constant="true" species="M_h_LSQBKTc_RSQBKT" stoichiometry="1" />
          <speciesReference constant="true" species="M_nadph_LSQBKTc_RSQBKT" stoichiometry="1" />
        </listOfReactants>
        <listOfProducts>
          <speciesReference constant="true" species="M_nadp_LSQBKTc_RSQBKT" stoichiometry="1" />
          <speciesReference constant="true" species="M_3hocdacp_LSQBKTc_RSQBKT" stoichiometry="1" />
        </listOfProducts>
        <fbc:geneProductAssociation>
          <fbc:geneProductRef fbc:geneProduct="G_stu0387" />
        </fbc:geneProductAssociation>
      </reaction>
      <reaction fast="false" id="R_HPPK" name="2 amino 4 hydroxy 6 hydroxymethyldihydropteridine diphosphokinase" reversible="false" fbc:lowerFluxBound="cobra_0_bound" fbc:upperFluxBound="cobra_default_ub">
        <listOfReactants>
          <speciesReference constant="true" species="M_2ahhmp_LSQBKTc_RSQBKT" stoichiometry="1" />
          <speciesReference constant="true" species="M_atp_LSQBKTc_RSQBKT" stoichiometry="1" />
        </listOfReactants>
        <listOfProducts>
          <speciesReference constant="true" species="M_amp_LSQBKTc_RSQBKT" stoichiometry="1" />
          <speciesReference constant="true" species="M_2ahhmd_LSQBKTc_RSQBKT" stoichiometry="1" />
          <speciesReference constant="true" species="M_h_LSQBKTc_RSQBKT" stoichiometry="1" />
        </listOfProducts>
        <fbc:geneProductAssociation>
          <fbc:geneProductRef fbc:geneProduct="G_stu1540" />
        </fbc:geneProductAssociation>
      </reaction>
      <reaction fast="false" id="R_HSDy" name="homoserine dehydrogenase NADPH" reversible="true" fbc:lowerFluxBound="cobra_default_lb" fbc:upperFluxBound="cobra_default_ub">
        <listOfReactants>
          <speciesReference constant="true" species="M_hom__L_LSQBKTc_RSQBKT" stoichiometry="1" />
          <speciesReference constant="true" species="M_nadp_LSQBKTc_RSQBKT" stoichiometry="1" />
        </listOfReactants>
        <listOfProducts>
          <speciesReference constant="true" species="M_aspsa_LSQBKTc_RSQBKT" stoichiometry="1" />
          <speciesReference constant="true" species="M_h_LSQBKTc_RSQBKT" stoichiometry="1" />
          <speciesReference constant="true" species="M_nadph_LSQBKTc_RSQBKT" stoichiometry="1" />
        </listOfProducts>
        <fbc:geneProductAssociation>
          <fbc:geneProductRef fbc:geneProduct="G_stu0469" />
        </fbc:geneProductAssociation>
      </reaction>
      <reaction fast="false" id="R_HSERTA" name="homoserine O-trans-acetylase" reversible="true" fbc:lowerFluxBound="cobra_default_lb" fbc:upperFluxBound="cobra_default_ub">
        <listOfReactants>
          <speciesReference constant="true" species="M_hom__L_LSQBKTc_RSQBKT" stoichiometry="1" />
          <speciesReference constant="true" species="M_accoa_LSQBKTc_RSQBKT" stoichiometry="1" />
        </listOfReactants>
        <listOfProducts>
          <speciesReference constant="true" species="M_achms_LSQBKTc_RSQBKT" stoichiometry="1" />
          <speciesReference constant="true" species="M_coa_LSQBKTc_RSQBKT" stoichiometry="1" />
        </listOfProducts>
        <fbc:geneProductAssociation>
          <fbc:geneProductRef fbc:geneProduct="G_stu1222" />
        </fbc:geneProductAssociation>
      </reaction>
      <reaction fast="false" id="R_HSK" name="homoserine kinase" reversible="false" fbc:lowerFluxBound="cobra_0_bound" fbc:upperFluxBound="cobra_default_ub">
        <listOfReactants>
          <speciesReference constant="true" species="M_hom__L_LSQBKTc_RSQBKT" stoichiometry="1" />
          <speciesReference constant="true" species="M_atp_LSQBKTc_RSQBKT" stoichiometry="1" />
        </listOfReactants>
        <listOfProducts>
          <speciesReference constant="true" species="M_phom_LSQBKTc_RSQBKT" stoichiometry="1" />
          <speciesReference constant="true" species="M_adp_LSQBKTc_RSQBKT" stoichiometry="1" />
          <speciesReference constant="true" species="M_h_LSQBKTc_RSQBKT" stoichiometry="1" />
        </listOfProducts>
        <fbc:geneProductAssociation>
          <fbc:geneProductRef fbc:geneProduct="G_stu0470" />
        </fbc:geneProductAssociation>
      </reaction>
      <reaction fast="false" id="R_HTDHL6" name="3R 3 Hydroxypalmitoyl acyl carrier protein hydro lyase" reversible="false" fbc:lowerFluxBound="cobra_0_bound" fbc:upperFluxBound="cobra_default_ub">
        <listOfReactants>
          <speciesReference constant="true" species="M_3htdacp_LSQBKTc_RSQBKT" stoichiometry="1" />
        </listOfReactants>
        <listOfProducts>
          <speciesReference constant="true" species="M_h2o_LSQBKTc_RSQBKT" stoichiometry="1" />
          <speciesReference constant="true" species="M_2ttdeacp_LSQBKTc_RSQBKT" stoichiometry="1" />
        </listOfProducts>
        <fbc:geneProductAssociation>
          <fbc:geneProductRef fbc:geneProduct="G_stu0390" />
        </fbc:geneProductAssociation>
      </reaction>
      <reaction fast="false" id="R_HTDR6" name="3R 3 Hydroxytetradecanoyl acyl carrier proteinNADP oxidoreductase" reversible="false" fbc:lowerFluxBound="cobra_0_bound" fbc:upperFluxBound="cobra_default_ub">
        <listOfReactants>
          <speciesReference constant="true" species="M_3oxtdacp_LSQBKTc_RSQBKT" stoichiometry="1" />
          <speciesReference constant="true" species="M_h_LSQBKTc_RSQBKT" stoichiometry="1" />
          <speciesReference constant="true" species="M_nadph_LSQBKTc_RSQBKT" stoichiometry="1" />
        </listOfReactants>
        <listOfProducts>
          <speciesReference constant="true" species="M_nadp_LSQBKTc_RSQBKT" stoichiometry="1" />
          <speciesReference constant="true" species="M_3htdacp_LSQBKTc_RSQBKT" stoichiometry="1" />
        </listOfProducts>
        <fbc:geneProductAssociation>
          <fbc:geneProductRef fbc:geneProduct="G_stu0387" />
        </fbc:geneProductAssociation>
      </reaction>
      <reaction fast="false" id="R_HXPRT" name="hypoxanthine phosphoribosyltransferase Hypoxanthine" reversible="false" fbc:lowerFluxBound="cobra_0_bound" fbc:upperFluxBound="cobra_default_ub">
        <listOfReactants>
          <speciesReference constant="true" species="M_prpp_LSQBKTc_RSQBKT" stoichiometry="1" />
          <speciesReference constant="true" species="M_hxan_LSQBKTc_RSQBKT" stoichiometry="1" />
        </listOfReactants>
        <listOfProducts>
          <speciesReference constant="true" species="M_ppi_LSQBKTc_RSQBKT" stoichiometry="1" />
          <speciesReference constant="true" species="M_imp_LSQBKTc_RSQBKT" stoichiometry="1" />
        </listOfProducts>
        <fbc:geneProductAssociation>
          <fbc:geneProductRef fbc:geneProduct="G_stu0011" />
        </fbc:geneProductAssociation>
      </reaction>
      <reaction fast="false" id="R_ICDHx" name="isocitrate dehydrogenase NAD" reversible="true" fbc:lowerFluxBound="cobra_default_lb" fbc:upperFluxBound="cobra_default_ub">
        <listOfReactants>
          <speciesReference constant="true" species="M_icit_LSQBKTc_RSQBKT" stoichiometry="1" />
          <speciesReference constant="true" species="M_nad_LSQBKTc_RSQBKT" stoichiometry="1" />
        </listOfReactants>
        <listOfProducts>
          <speciesReference constant="true" species="M_co2_LSQBKTc_RSQBKT" stoichiometry="1" />
          <speciesReference constant="true" species="M_akg_LSQBKTc_RSQBKT" stoichiometry="1" />
          <speciesReference constant="true" species="M_nadh_LSQBKTc_RSQBKT" stoichiometry="1" />
        </listOfProducts>
        <fbc:geneProductAssociation>
          <fbc:geneProductRef fbc:geneProduct="G_stu1266" />
        </fbc:geneProductAssociation>
      </reaction>
      <reaction fast="false" id="R_ICDHy" name="isocitrate dehydrogenase NADP" reversible="false" fbc:lowerFluxBound="cobra_0_bound" fbc:upperFluxBound="cobra_0_bound">
        <listOfReactants>
          <speciesReference constant="true" species="M_nadp_LSQBKTc_RSQBKT" stoichiometry="1" />
          <speciesReference constant="true" species="M_icit_LSQBKTc_RSQBKT" stoichiometry="1" />
        </listOfReactants>
        <listOfProducts>
          <speciesReference constant="true" species="M_akg_LSQBKTc_RSQBKT" stoichiometry="1" />
          <speciesReference constant="true" species="M_co2_LSQBKTc_RSQBKT" stoichiometry="1" />
          <speciesReference constant="true" species="M_nadph_LSQBKTc_RSQBKT" stoichiometry="1" />
        </listOfProducts>
        <fbc:geneProductAssociation>
          <fbc:geneProductRef fbc:geneProduct="G_stu1266" />
        </fbc:geneProductAssociation>
      </reaction>
      <reaction fast="false" id="R_IGPS" name="indole 3 glycerol phosphate synthase" reversible="false" fbc:lowerFluxBound="cobra_0_bound" fbc:upperFluxBound="cobra_default_ub">
        <listOfReactants>
          <speciesReference constant="true" species="M_2cpr5p_LSQBKTc_RSQBKT" stoichiometry="1" />
          <speciesReference constant="true" species="M_h_LSQBKTc_RSQBKT" stoichiometry="1" />
        </listOfReactants>
        <listOfProducts>
          <speciesReference constant="true" species="M_h2o_LSQBKTc_RSQBKT" stoichiometry="1" />
          <speciesReference constant="true" species="M_3ig3p_LSQBKTc_RSQBKT" stoichiometry="1" />
          <speciesReference constant="true" species="M_co2_LSQBKTc_RSQBKT" stoichiometry="1" />
        </listOfProducts>
        <fbc:geneProductAssociation>
          <fbc:geneProductRef fbc:geneProduct="G_stu1590" />
        </fbc:geneProductAssociation>
      </reaction>
      <reaction fast="false" id="R_ILETA" name="isoleucine transaminase" reversible="true" fbc:lowerFluxBound="cobra_default_lb" fbc:upperFluxBound="cobra_default_ub">
        <listOfReactants>
          <speciesReference constant="true" species="M_ile__L_LSQBKTc_RSQBKT" stoichiometry="1" />
          <speciesReference constant="true" species="M_akg_LSQBKTc_RSQBKT" stoichiometry="1" />
        </listOfReactants>
        <listOfProducts>
          <speciesReference constant="true" species="M_3mop_LSQBKTc_RSQBKT" stoichiometry="1" />
          <speciesReference constant="true" species="M_glu__L_LSQBKTc_RSQBKT" stoichiometry="1" />
        </listOfProducts>
        <fbc:geneProductAssociation>
          <fbc:geneProductRef fbc:geneProduct="G_stu0590" />
        </fbc:geneProductAssociation>
      </reaction>
      <reaction fast="false" id="R_ILETRS" name="Isoleucyl tRNA synthetase" reversible="false" fbc:lowerFluxBound="cobra_0_bound" fbc:upperFluxBound="cobra_default_ub">
        <listOfReactants>
          <speciesReference constant="true" species="M_ile__L_LSQBKTc_RSQBKT" stoichiometry="1" />
          <speciesReference constant="true" species="M_atp_LSQBKTc_RSQBKT" stoichiometry="1" />
          <speciesReference constant="true" species="M_trnaile_LSQBKTc_RSQBKT" stoichiometry="1" />
        </listOfReactants>
        <listOfProducts>
          <speciesReference constant="true" species="M_ppi_LSQBKTc_RSQBKT" stoichiometry="1" />
          <speciesReference constant="true" species="M_iletrna_LSQBKTc_RSQBKT" stoichiometry="1" />
          <speciesReference constant="true" species="M_h_LSQBKTc_RSQBKT" stoichiometry="1" />
          <speciesReference constant="true" species="M_amp_LSQBKTc_RSQBKT" stoichiometry="1" />
        </listOfProducts>
        <fbc:geneProductAssociation>
          <fbc:geneProductRef fbc:geneProduct="G_stu0741" />
        </fbc:geneProductAssociation>
      </reaction>
      <reaction fast="false" id="R_ILEabc" name="L isoleucine transport via ABC system" reversible="false" fbc:lowerFluxBound="cobra_0_bound" fbc:upperFluxBound="cobra_default_ub">
        <listOfReactants>
          <speciesReference constant="true" species="M_h2o_LSQBKTc_RSQBKT" stoichiometry="1" />
          <speciesReference constant="true" species="M_ile__L_LSQBKTe_RSQBKT" stoichiometry="1" />
          <speciesReference constant="true" species="M_atp_LSQBKTc_RSQBKT" stoichiometry="1" />
        </listOfReactants>
        <listOfProducts>
          <speciesReference constant="true" species="M_ile__L_LSQBKTc_RSQBKT" stoichiometry="1" />
          <speciesReference constant="true" species="M_adp_LSQBKTc_RSQBKT" stoichiometry="1" />
          <speciesReference constant="true" species="M_h_LSQBKTc_RSQBKT" stoichiometry="1" />
          <speciesReference constant="true" species="M_pi_LSQBKTc_RSQBKT" stoichiometry="1" />
        </listOfProducts>
        <fbc:geneProductAssociation>
          <fbc:and>
            <fbc:geneProductRef fbc:geneProduct="G_stu0359" />
            <fbc:geneProductRef fbc:geneProduct="G_stu0360" />
            <fbc:geneProductRef fbc:geneProduct="G_stu0361" />
            <fbc:geneProductRef fbc:geneProduct="G_stu0362" />
            <fbc:geneProductRef fbc:geneProduct="G_stu0363" />
          </fbc:and>
        </fbc:geneProductAssociation>
      </reaction>
      <reaction fast="false" id="R_ILEt2r" name="L-isoleucine reversible transport via proton symport" reversible="true" fbc:lowerFluxBound="cobra_default_lb" fbc:upperFluxBound="cobra_default_ub">
        <listOfReactants>
          <speciesReference constant="true" species="M_h_LSQBKTe_RSQBKT" stoichiometry="1" />
          <speciesReference constant="true" species="M_ile__L_LSQBKTe_RSQBKT" stoichiometry="1" />
        </listOfReactants>
        <listOfProducts>
          <speciesReference constant="true" species="M_ile__L_LSQBKTc_RSQBKT" stoichiometry="1" />
          <speciesReference constant="true" species="M_h_LSQBKTc_RSQBKT" stoichiometry="1" />
        </listOfProducts>
        <fbc:geneProductAssociation>
          <fbc:geneProductRef fbc:geneProduct="G_stu1357" />
        </fbc:geneProductAssociation>
      </reaction>
      <reaction fast="false" id="R_IMPC" name="IMP cyclohydrolase" reversible="true" fbc:lowerFluxBound="cobra_default_lb" fbc:upperFluxBound="cobra_default_ub">
        <listOfReactants>
          <speciesReference constant="true" species="M_h2o_LSQBKTc_RSQBKT" stoichiometry="1" />
          <speciesReference constant="true" species="M_imp_LSQBKTc_RSQBKT" stoichiometry="1" />
        </listOfReactants>
        <listOfProducts>
          <speciesReference constant="true" species="M_fprica_LSQBKTc_RSQBKT" stoichiometry="1" />
        </listOfProducts>
        <fbc:geneProductAssociation>
          <fbc:geneProductRef fbc:geneProduct="G_stu0035" />
        </fbc:geneProductAssociation>
      </reaction>
      <reaction fast="false" id="R_IMPD" name="IMP dehydrogenase" reversible="false" fbc:lowerFluxBound="cobra_0_bound" fbc:upperFluxBound="cobra_default_ub">
        <listOfReactants>
          <speciesReference constant="true" species="M_h2o_LSQBKTc_RSQBKT" stoichiometry="1" />
          <speciesReference constant="true" species="M_imp_LSQBKTc_RSQBKT" stoichiometry="1" />
          <speciesReference constant="true" species="M_nad_LSQBKTc_RSQBKT" stoichiometry="1" />
        </listOfReactants>
        <listOfProducts>
          <speciesReference constant="true" species="M_xmp_LSQBKTc_RSQBKT" stoichiometry="1" />
          <speciesReference constant="true" species="M_nadh_LSQBKTc_RSQBKT" stoichiometry="1" />
          <speciesReference constant="true" species="M_h_LSQBKTc_RSQBKT" stoichiometry="1" />
        </listOfProducts>
      </reaction>
      <reaction fast="false" id="R_IPDDI" name="isopentenyl diphosphate D isomerase" reversible="true" fbc:lowerFluxBound="cobra_default_lb" fbc:upperFluxBound="cobra_default_ub">
        <listOfReactants>
          <speciesReference constant="true" species="M_ipdp_LSQBKTc_RSQBKT" stoichiometry="1" />
        </listOfReactants>
        <listOfProducts>
          <speciesReference constant="true" species="M_dmpp_LSQBKTc_RSQBKT" stoichiometry="1" />
        </listOfProducts>
        <fbc:geneProductAssociation>
          <fbc:geneProductRef fbc:geneProduct="G_stu0562" />
        </fbc:geneProductAssociation>
      </reaction>
      <reaction fast="false" id="R_IPMD" name="3 isopropylmalate dehydrogenase" reversible="false" fbc:lowerFluxBound="cobra_0_bound" fbc:upperFluxBound="cobra_default_ub">
        <listOfReactants>
          <speciesReference constant="true" species="M_nad_LSQBKTc_RSQBKT" stoichiometry="1" />
          <speciesReference constant="true" species="M_3c2hmp_LSQBKTc_RSQBKT" stoichiometry="1" />
        </listOfReactants>
        <listOfProducts>
          <speciesReference constant="true" species="M_3c4mop_LSQBKTc_RSQBKT" stoichiometry="1" />
          <speciesReference constant="true" species="M_nadh_LSQBKTc_RSQBKT" stoichiometry="1" />
          <speciesReference constant="true" species="M_h_LSQBKTc_RSQBKT" stoichiometry="1" />
        </listOfProducts>
        <fbc:geneProductAssociation>
          <fbc:geneProductRef fbc:geneProduct="G_stu1202" />
        </fbc:geneProductAssociation>
      </reaction>
      <reaction fast="false" id="R_IPPMIa" name="3 isopropylmalate dehydratase" reversible="true" fbc:lowerFluxBound="cobra_default_lb" fbc:upperFluxBound="cobra_default_ub">
        <listOfReactants>
          <speciesReference constant="true" species="M_3c2hmp_LSQBKTc_RSQBKT" stoichiometry="1" />
        </listOfReactants>
        <listOfProducts>
          <speciesReference constant="true" species="M_h2o_LSQBKTc_RSQBKT" stoichiometry="1" />
          <speciesReference constant="true" species="M_2ippm_LSQBKTc_RSQBKT" stoichiometry="1" />
        </listOfProducts>
        <fbc:geneProductAssociation>
          <fbc:and>
            <fbc:geneProductRef fbc:geneProduct="G_stu1200" />
            <fbc:geneProductRef fbc:geneProduct="G_stu1201" />
          </fbc:and>
        </fbc:geneProductAssociation>
      </reaction>
      <reaction fast="false" id="R_IPPMIb" name="2 isopropylmalate hydratase" reversible="true" fbc:lowerFluxBound="cobra_default_lb" fbc:upperFluxBound="cobra_default_ub">
        <listOfReactants>
          <speciesReference constant="true" species="M_h2o_LSQBKTc_RSQBKT" stoichiometry="1" />
          <speciesReference constant="true" species="M_2ippm_LSQBKTc_RSQBKT" stoichiometry="1" />
        </listOfReactants>
        <listOfProducts>
          <speciesReference constant="true" species="M_3c3hmp_LSQBKTc_RSQBKT" stoichiometry="1" />
        </listOfProducts>
        <fbc:geneProductAssociation>
          <fbc:and>
            <fbc:geneProductRef fbc:geneProduct="G_stu1200" />
            <fbc:geneProductRef fbc:geneProduct="G_stu1201" />
          </fbc:and>
        </fbc:geneProductAssociation>
      </reaction>
      <reaction fast="false" id="R_IPPS" name="2 isopropylmalate synthase" reversible="false" fbc:lowerFluxBound="cobra_0_bound" fbc:upperFluxBound="cobra_default_ub">
        <listOfReactants>
          <speciesReference constant="true" species="M_h2o_LSQBKTc_RSQBKT" stoichiometry="1" />
          <speciesReference constant="true" species="M_accoa_LSQBKTc_RSQBKT" stoichiometry="1" />
          <speciesReference constant="true" species="M_3mob_LSQBKTc_RSQBKT" stoichiometry="1" />
        </listOfReactants>
        <listOfProducts>
          <speciesReference constant="true" species="M_3c3hmp_LSQBKTc_RSQBKT" stoichiometry="1" />
          <speciesReference constant="true" species="M_h_LSQBKTc_RSQBKT" stoichiometry="1" />
          <speciesReference constant="true" species="M_coa_LSQBKTc_RSQBKT" stoichiometry="1" />
        </listOfProducts>
        <fbc:geneProductAssociation>
          <fbc:geneProductRef fbc:geneProduct="G_stu1203" />
        </fbc:geneProductAssociation>
      </reaction>
      <reaction fast="false" id="R_KARA1" name="ketol acid reductoisomerase 2 3 dihydroxy 3 methylbutanoate" reversible="true" fbc:lowerFluxBound="cobra_default_lb" fbc:upperFluxBound="cobra_default_ub">
        <listOfReactants>
          <speciesReference constant="true" species="M_23dhmb_LSQBKTc_RSQBKT" stoichiometry="1" />
          <speciesReference constant="true" species="M_nadp_LSQBKTc_RSQBKT" stoichiometry="1" />
        </listOfReactants>
        <listOfProducts>
          <speciesReference constant="true" species="M_h_LSQBKTc_RSQBKT" stoichiometry="1" />
          <speciesReference constant="true" species="M_nadph_LSQBKTc_RSQBKT" stoichiometry="1" />
          <speciesReference constant="true" species="M_alac__S_LSQBKTc_RSQBKT" stoichiometry="1" />
        </listOfProducts>
        <fbc:geneProductAssociation>
          <fbc:geneProductRef fbc:geneProduct="G_stu1871" />
        </fbc:geneProductAssociation>
      </reaction>
      <reaction fast="false" id="R_KARA2" name="ketol acid reductoisomerase 2 Acetolactate" reversible="true" fbc:lowerFluxBound="cobra_default_lb" fbc:upperFluxBound="cobra_default_ub">
        <listOfReactants>
          <speciesReference constant="true" species="M_2ahbut_LSQBKTc_RSQBKT" stoichiometry="1" />
          <speciesReference constant="true" species="M_h_LSQBKTc_RSQBKT" stoichiometry="1" />
          <speciesReference constant="true" species="M_nadph_LSQBKTc_RSQBKT" stoichiometry="1" />
        </listOfReactants>
        <listOfProducts>
          <speciesReference constant="true" species="M_23dhmp_LSQBKTc_RSQBKT" stoichiometry="1" />
          <speciesReference constant="true" species="M_nadp_LSQBKTc_RSQBKT" stoichiometry="1" />
        </listOfProducts>
        <fbc:geneProductAssociation>
          <fbc:geneProductRef fbc:geneProduct="G_stu1871" />
        </fbc:geneProductAssociation>
      </reaction>
      <reaction fast="false" id="R_Kt2r" name="potassium reversible transport  via proton symport" reversible="true" fbc:lowerFluxBound="cobra_default_lb" fbc:upperFluxBound="cobra_default_ub">
        <listOfReactants>
          <speciesReference constant="true" species="M_k_LSQBKTe_RSQBKT" stoichiometry="1" />
          <speciesReference constant="true" species="M_h_LSQBKTe_RSQBKT" stoichiometry="1" />
        </listOfReactants>
        <listOfProducts>
          <speciesReference constant="true" species="M_k_LSQBKTc_RSQBKT" stoichiometry="1" />
          <speciesReference constant="true" species="M_h_LSQBKTc_RSQBKT" stoichiometry="1" />
        </listOfProducts>
        <fbc:geneProductAssociation>
          <fbc:or>
            <fbc:and>
              <fbc:geneProductRef fbc:geneProduct="G_stu0264" />
              <fbc:geneProductRef fbc:geneProduct="G_stu0314" />
            </fbc:and>
            <fbc:and>
              <fbc:geneProductRef fbc:geneProduct="G_stu0265" />
              <fbc:geneProductRef fbc:geneProduct="G_stu0313" />
            </fbc:and>
          </fbc:or>
        </fbc:geneProductAssociation>
      </reaction>
      <reaction fast="false" id="R_LACZ" name="lactase" reversible="false" fbc:lowerFluxBound="cobra_0_bound" fbc:upperFluxBound="cobra_default_ub">
        <listOfReactants>
          <speciesReference constant="true" species="M_h2o_LSQBKTc_RSQBKT" stoichiometry="1" />
          <speciesReference constant="true" species="M_lcts_LSQBKTc_RSQBKT" stoichiometry="1" />
        </listOfReactants>
        <listOfProducts>
          <speciesReference constant="true" species="M_glc__D_LSQBKTc_RSQBKT" stoichiometry="1" />
          <speciesReference constant="true" species="M_gal_LSQBKTc_RSQBKT" stoichiometry="1" />
        </listOfProducts>
        <fbc:geneProductAssociation>
          <fbc:geneProductRef fbc:geneProduct="G_stu1397" />
        </fbc:geneProductAssociation>
      </reaction>
      <reaction fast="false" id="R_LCTSGALex" name="lactosegalactose exchange" reversible="true" fbc:lowerFluxBound="cobra_default_lb" fbc:upperFluxBound="cobra_default_ub">
[truncated: 244,443 more chars]
