# Supplementary material for: Do genome-scale models need exact solvers or clearer standards?
Source: Mol Syst Biol. 2015 Oct 14;11(10):831. doi: 10.15252/msb.20156157 (PMC4631202; doi:10.15252/msb.20156157)
Supplement: Supplementary file 2 — Dataset EV1 [file msb0011-0831-sd2.zip › m_model_collection-master/sbml3/iND750.xml]

<?xml version='1.0' encoding='UTF-8'?>
<sbml xmlns:fbc="http://www.sbml.org/sbml/level3/version1/fbc/version2" level="3" sboTerm="SBO:0000624" version="1" xmlns="http://www.sbml.org/sbml/level3/version1/core" fbc:required="false">
  <model id="iND750" fbc:strict="true">
    <listOfUnitDefinitions>
      <unitDefinition id="mmol_per_gDW_per_hr">
        <listOfUnits>
          <unit exponent="1" kind="mole" multiplier="1" scale="-3" />
          <unit exponent="-1" kind="gram" multiplier="1" scale="0" />
          <unit exponent="-1" kind="second" multiplier="3600" scale="0" />
        </listOfUnits>
      </unitDefinition>
    </listOfUnitDefinitions>
    <fbc:listOfObjectives fbc:activeObjective="obj">
      <fbc:objective fbc:id="obj" fbc:type="maximize">
        <fbc:listOfFluxObjectives>
          <fbc:fluxObjective fbc:coefficient="1" fbc:reaction="R_biomass_SC4_bal" />
        </fbc:listOfFluxObjectives>
      </fbc:objective>
    </fbc:listOfObjectives>
    <listOfParameters>
      <parameter constant="true" id="cobra_default_lb" sboTerm="SBO:0000626" units="mmol_per_gDW_per_hr" value="-999999" />
      <parameter constant="true" id="cobra_default_ub" sboTerm="SBO:0000626" units="mmol_per_gDW_per_hr" value="999999" />
      <parameter constant="true" id="cobra_0_bound" sboTerm="SBO:0000626" units="mmol_per_gDW_per_hr" value="0" />
      <parameter constant="true" id="R_EX_glc_DASH_D_e_lower_bound" sboTerm="SBO:0000625" units="mmol_per_gDW_per_hr" value="-1" />
    </listOfParameters>
    <listOfCompartments>
      <compartment constant="true" id="c" name="Cytosol" />
      <compartment constant="true" id="e" name="Extraorganism" />
      <compartment constant="true" id="g" name="GolgiApparatus" />
      <compartment constant="true" id="m" name="Mitochondria" />
      <compartment constant="true" id="n" name="Nucleus" />
      <compartment constant="true" id="r" name="EndoplasmicReticulum" />
      <compartment constant="true" id="v" name="Vacuole" />
      <compartment constant="true" id="x" name="Peroxisome" />
    </listOfCompartments>
    <listOfSpecies>
      <species boundaryCondition="false" compartment="c" constant="false" hasOnlySubstanceUnits="false" id="M_10fthf_c" name="10-Formyltetrahydrofolate" fbc:charge="-2" fbc:chemicalFormula="C20H21N7O7" />
      <species boundaryCondition="false" compartment="m" constant="false" hasOnlySubstanceUnits="false" id="M_10fthf_m" name="10-Formyltetrahydrofolate" fbc:charge="-2" fbc:chemicalFormula="C20H21N7O7" />
      <species boundaryCondition="false" compartment="c" constant="false" hasOnlySubstanceUnits="false" id="M_12dgr_SC_c" name="1,2-Diacylglycerol, yeast-specific" fbc:charge="0" fbc:chemicalFormula="C3540H6644O500" />
      <species boundaryCondition="false" compartment="c" constant="false" hasOnlySubstanceUnits="false" id="M_13BDglcn_c" name="1,3-beta-D-Glucan" fbc:charge="0" fbc:chemicalFormula="C6H10O5" />
      <species boundaryCondition="false" compartment="e" constant="false" hasOnlySubstanceUnits="false" id="M_13BDglcn_e" name="1,3-beta-D-Glucan" fbc:charge="0" fbc:chemicalFormula="C6H10O5" />
      <species boundaryCondition="false" compartment="c" constant="false" hasOnlySubstanceUnits="false" id="M_13dampp_c" name="1,3-Diaminopropane" fbc:charge="2" fbc:chemicalFormula="C3H12N2" />
      <species boundaryCondition="false" compartment="c" constant="false" hasOnlySubstanceUnits="false" id="M_13dpg_c" name="3-Phospho-D-glyceroyl phosphate" fbc:charge="-4" fbc:chemicalFormula="C3H4O10P2" />
      <species boundaryCondition="false" compartment="c" constant="false" hasOnlySubstanceUnits="false" id="M_14glun_c" name="(1,4-alpha-D-Glucosyl)n" fbc:charge="0" fbc:chemicalFormula="C6H12O6" />
      <species boundaryCondition="false" compartment="c" constant="false" hasOnlySubstanceUnits="false" id="M_1Dgali_c" name="1-alpha-D-Galactosyl-myo-inositol" fbc:charge="0" fbc:chemicalFormula="C12H22O11" />
      <species boundaryCondition="false" compartment="c" constant="false" hasOnlySubstanceUnits="false" id="M_1ag3p_SC_c" name="1-Acyl-sn-glycerol 3-phosphate" fbc:charge="-200" fbc:chemicalFormula="C1920H3622O700P100" />
      <species boundaryCondition="false" compartment="c" constant="false" hasOnlySubstanceUnits="false" id="M_1agly3p_SC_c" name="1-Acyl-glycerone 3-phosphate, yeast-specific" fbc:charge="-200" fbc:chemicalFormula="C1920H3422O700P100" />
      <species boundaryCondition="false" compartment="c" constant="false" hasOnlySubstanceUnits="false" id="M_1p3h5c_c" name="L-1-Pyrroline-3-hydroxy-5-carboxylate" fbc:charge="-1" fbc:chemicalFormula="C5H6NO3" />
      <species boundaryCondition="false" compartment="m" constant="false" hasOnlySubstanceUnits="false" id="M_1p3h5c_m" name="L-1-Pyrroline-3-hydroxy-5-carboxylate" fbc:charge="-1" fbc:chemicalFormula="C5H6NO3" />
      <species boundaryCondition="false" compartment="c" constant="false" hasOnlySubstanceUnits="false" id="M_1pyr5c_c" name="1-Pyrroline-5-carboxylate" fbc:charge="-1" fbc:chemicalFormula="C5H6NO2" />
      <species boundaryCondition="false" compartment="m" constant="false" hasOnlySubstanceUnits="false" id="M_1pyr5c_m" name="1-Pyrroline-5-carboxylate" fbc:charge="-1" fbc:chemicalFormula="C5H6NO2" />
      <species boundaryCondition="false" compartment="m" constant="false" hasOnlySubstanceUnits="false" id="M_23dhmb_m" name="(R)-2,3-Dihydroxy-3-methylbutanoate" fbc:charge="-1" fbc:chemicalFormula="C5H9O4" />
      <species boundaryCondition="false" compartment="m" constant="false" hasOnlySubstanceUnits="false" id="M_23dhmp_m" name="(R)-2,3-Dihydroxy-3-methylpentanoate" fbc:charge="-1" fbc:chemicalFormula="C6H11O4" />
      <species boundaryCondition="false" compartment="c" constant="false" hasOnlySubstanceUnits="false" id="M_23dpg_c" name="2,3-Disphospho-D-glycerate" fbc:charge="-5" fbc:chemicalFormula="C3H3O10P2" />
      <species boundaryCondition="false" compartment="c" constant="false" hasOnlySubstanceUnits="false" id="M_25aics_c" name="(S)-2-[5-Amino-1-(5-phospho-D-ribosyl)imidazole-4-carboxamido]succinate" fbc:charge="-4" fbc:chemicalFormula="C13H15N4O12P" />
      <species boundaryCondition="false" compartment="c" constant="false" hasOnlySubstanceUnits="false" id="M_25dhpp_c" name="2,5-Diamino-6-hydroxy-4-(5'-phosphoribosylamino)-pyrimidine" fbc:charge="-2" fbc:chemicalFormula="C9H14N5O8P" />
      <species boundaryCondition="false" compartment="m" constant="false" hasOnlySubstanceUnits="false" id="M_2ahbut_m" name="(S)-2-Aceto-2-hydroxybutanoate" fbc:charge="-1" fbc:chemicalFormula="C6H9O4" />
      <species boundaryCondition="false" compartment="m" constant="false" hasOnlySubstanceUnits="false" id="M_2ahhmd_m" name="2-Amino-4-hydroxy-6-hydroxymethyl-7,8-dihydropteridine diphosphate" fbc:charge="-3" fbc:chemicalFormula="C7H8N5O8P2" />
      <species boundaryCondition="false" compartment="m" constant="false" hasOnlySubstanceUnits="false" id="M_2ahhmp_m" name="2-Amino-4-hydroxy-6-hydroxymethyl-7,8-dihydropteridine" fbc:charge="0" fbc:chemicalFormula="C7H9N5O2" />
      <species boundaryCondition="false" compartment="c" constant="false" hasOnlySubstanceUnits="false" id="M_2cpr5p_c" name="1-(2-Carboxyphenylamino)-1-deoxy-D-ribulose 5-phosphate" fbc:charge="-3" fbc:chemicalFormula="C12H13NO9P" />
      <species boundaryCondition="false" compartment="c" constant="false" hasOnlySubstanceUnits="false" id="M_2dda7p_c" name="2-Dehydro-3-deoxy-D-arabino-heptonate 7-phosphate" fbc:charge="-3" fbc:chemicalFormula="C7H10O10P" />
      <species boundaryCondition="false" compartment="m" constant="false" hasOnlySubstanceUnits="false" id="M_2dda7p_m" name="2-Dehydro-3-deoxy-D-arabino-heptonate 7-phosphate" fbc:charge="-3" fbc:chemicalFormula="C7H10O10P" />
      <species boundaryCondition="false" compartment="c" constant="false" hasOnlySubstanceUnits="false" id="M_2dhp_c" name="2-Dehydropantoate" fbc:charge="-1" fbc:chemicalFormula="C6H9O4" />
      <species boundaryCondition="false" compartment="m" constant="false" hasOnlySubstanceUnits="false" id="M_2dhp_m" name="2-Dehydropantoate" fbc:charge="-1" fbc:chemicalFormula="C6H9O4" />
      <species boundaryCondition="false" compartment="c" constant="false" hasOnlySubstanceUnits="false" id="M_2dr1p_c" name="2-Deoxy-D-ribose 1-phosphate" fbc:charge="-2" fbc:chemicalFormula="C5H9O7P" />
      <species boundaryCondition="false" compartment="c" constant="false" hasOnlySubstanceUnits="false" id="M_2dr5p_c" name="2-Deoxy-D-ribose 5-phosphate" fbc:charge="-2" fbc:chemicalFormula="C5H9O7P" />
      <species boundaryCondition="false" compartment="c" constant="false" hasOnlySubstanceUnits="false" id="M_2hhxdal_c" name="2-Hydroxy-hexadecanal" fbc:charge="0" fbc:chemicalFormula="C16H32O2" />
      <species boundaryCondition="false" compartment="c" constant="false" hasOnlySubstanceUnits="false" id="M_2ippm_c" name="2-Isopropylmaleate" fbc:charge="-2" fbc:chemicalFormula="C7H8O4" />
      <species boundaryCondition="false" compartment="c" constant="false" hasOnlySubstanceUnits="false" id="M_2mahmp_c" name="2-Methyl-4-amino-5-hydroxymethylpyrimidine diphosphate" fbc:charge="-3" fbc:chemicalFormula="C6H8N3O7P2" />
      <species boundaryCondition="false" compartment="c" constant="false" hasOnlySubstanceUnits="false" id="M_2mcit_c" name="2-Methylcitrate" fbc:charge="-3" fbc:chemicalFormula="C7H7O7" />
      <species boundaryCondition="false" compartment="m" constant="false" hasOnlySubstanceUnits="false" id="M_2mcit_m" name="2-Methylcitrate" fbc:charge="-3" fbc:chemicalFormula="C7H7O7" />
      <species boundaryCondition="false" compartment="c" constant="false" hasOnlySubstanceUnits="false" id="M_2obut_c" name="2-Oxobutanoate" fbc:charge="-1" fbc:chemicalFormula="C4H5O3" />
      <species boundaryCondition="false" compartment="m" constant="false" hasOnlySubstanceUnits="false" id="M_2obut_m" name="2-Oxobutanoate" fbc:charge="-1" fbc:chemicalFormula="C4H5O3" />
      <species boundaryCondition="false" compartment="c" constant="false" hasOnlySubstanceUnits="false" id="M_2ohph_5_c" name="2-Octaprenyl-6-hydroxyphenol (5 repeating units)" fbc:charge="0" fbc:chemicalFormula="C36H54O2" />
      <species boundaryCondition="false" compartment="n" constant="false" hasOnlySubstanceUnits="false" id="M_2ohph_5_n" name="2-Octaprenyl-6-hydroxyphenol (5 repeating units)" fbc:charge="0" fbc:chemicalFormula="C36H54O2" />
      <species boundaryCondition="false" compartment="m" constant="false" hasOnlySubstanceUnits="false" id="M_2ombzl_5_m" name="2-Octaprenyl-6-methoxy-1,4-benzoquinol (5 repeating units)" fbc:charge="0" fbc:chemicalFormula="C37H56O3" />
      <species boundaryCondition="false" compartment="m" constant="false" hasOnlySubstanceUnits="false" id="M_2omhmbl_5_m" name="2-Octaprenyl-3-methyl-5-hydroxy-6-methoxy-1,4-benzoquinol (5 repeating units)" fbc:charge="0" fbc:chemicalFormula="C38H58O4" />
      <species boundaryCondition="false" compartment="m" constant="false" hasOnlySubstanceUnits="false" id="M_2ommbl_5_m" name="2-Octaprenyl3-methyl-6-methoxy-1,4-benzoquinol (5 repeating units)" fbc:charge="0" fbc:chemicalFormula="C38H58O3" />
      <species boundaryCondition="false" compartment="c" constant="false" hasOnlySubstanceUnits="false" id="M_2omph_5_c" name="2-Octaprenyl-6-methoxyphenol (5 repeating units)" fbc:charge="0" fbc:chemicalFormula="C37H56O2" />
      <species boundaryCondition="false" compartment="m" constant="false" hasOnlySubstanceUnits="false" id="M_2omph_5_m" name="2-Octaprenyl-6-methoxyphenol (5 repeating units)" fbc:charge="0" fbc:chemicalFormula="C37H56O2" />
      <species boundaryCondition="false" compartment="n" constant="false" hasOnlySubstanceUnits="false" id="M_2omph_5_n" name="2-Octaprenyl-6-methoxyphenol (5 repeating units)" fbc:charge="0" fbc:chemicalFormula="C37H56O2" />
      <species boundaryCondition="false" compartment="c" constant="false" hasOnlySubstanceUnits="false" id="M_2oph_5_c" name="2-Octaprenylphenol (5 repeating units)" fbc:charge="0" fbc:chemicalFormula="C36H54O" />
      <species boundaryCondition="false" compartment="c" constant="false" hasOnlySubstanceUnits="false" id="M_2oxoadp_c" name="2-Oxoadipate" fbc:charge="-2" fbc:chemicalFormula="C6H6O5" />
      <species boundaryCondition="false" compartment="m" constant="false" hasOnlySubstanceUnits="false" id="M_2oxoadp_m" name="2-Oxoadipate" fbc:charge="-2" fbc:chemicalFormula="C6H6O5" />
      <species boundaryCondition="false" compartment="c" constant="false" hasOnlySubstanceUnits="false" id="M_2pg_c" name="D-Glycerate 2-phosphate" fbc:charge="-3" fbc:chemicalFormula="C3H4O7P" />
      <species boundaryCondition="false" compartment="c" constant="false" hasOnlySubstanceUnits="false" id="M_34hpp_c" name="3-(4-Hydroxyphenyl)pyruvate" fbc:charge="-1" fbc:chemicalFormula="C9H7O4" />
      <species boundaryCondition="false" compartment="m" constant="false" hasOnlySubstanceUnits="false" id="M_34hpp_m" name="3-(4-Hydroxyphenyl)pyruvate" fbc:charge="-1" fbc:chemicalFormula="C9H7O4" />
      <species boundaryCondition="false" compartment="x" constant="false" hasOnlySubstanceUnits="false" id="M_34hpp_x" name="3-(4-Hydroxyphenyl)pyruvate" fbc:charge="-1" fbc:chemicalFormula="C9H7O4" />
      <species boundaryCondition="false" compartment="c" constant="false" hasOnlySubstanceUnits="false" id="M_35ccmp_c" name="3',5'-Cyclic CMP" fbc:charge="-1" fbc:chemicalFormula="C9H11N3O7P" />
      <species boundaryCondition="false" compartment="c" constant="false" hasOnlySubstanceUnits="false" id="M_35cdamp_c" name="3',5'-Cyclic dAMP" fbc:charge="-1" fbc:chemicalFormula="C10H11N5O5P" />
      <species boundaryCondition="false" compartment="c" constant="false" hasOnlySubstanceUnits="false" id="M_35cgmp_c" name="3',5'-Cyclic GMP" fbc:charge="-1" fbc:chemicalFormula="C10H11N5O7P" />
      <species boundaryCondition="false" compartment="c" constant="false" hasOnlySubstanceUnits="false" id="M_35cimp_c" name="3',5'-Cyclic IMP" fbc:charge="-1" fbc:chemicalFormula="C10H10N4O7P" />
      <species boundaryCondition="false" compartment="c" constant="false" hasOnlySubstanceUnits="false" id="M_3c2hmp_c" name="3-Carboxy-2-hydroxy-4-methylpentanoate" fbc:charge="-2" fbc:chemicalFormula="C7H10O5" />
      <species boundaryCondition="false" compartment="c" constant="false" hasOnlySubstanceUnits="false" id="M_3c3hmp_c" name="3-Carboxy-3-hydroxy-4-methylpentanoate" fbc:charge="-2" fbc:chemicalFormula="C7H10O5" />
      <species boundaryCondition="false" compartment="m" constant="false" hasOnlySubstanceUnits="false" id="M_3c3hmp_m" name="3-Carboxy-3-hydroxy-4-methylpentanoate" fbc:charge="-2" fbc:chemicalFormula="C7H10O5" />
      <species boundaryCondition="false" compartment="c" constant="false" hasOnlySubstanceUnits="false" id="M_3c4mop_c" name="3-Carboxy-4-methyl-2-oxopentanoate" fbc:charge="-2" fbc:chemicalFormula="C7H8O5" />
      <species boundaryCondition="false" compartment="m" constant="false" hasOnlySubstanceUnits="false" id="M_3c4mop_m" name="3-Carboxy-4-methyl-2-oxopentanoate" fbc:charge="-2" fbc:chemicalFormula="C7H8O5" />
      <species boundaryCondition="false" compartment="c" constant="false" hasOnlySubstanceUnits="false" id="M_3dhq_c" name="3-Dehydroquinate" fbc:charge="-1" fbc:chemicalFormula="C7H9O6" />
      <species boundaryCondition="false" compartment="c" constant="false" hasOnlySubstanceUnits="false" id="M_3dhsk_c" name="3-Dehydroshikimate" fbc:charge="-1" fbc:chemicalFormula="C7H7O5" />
      <species boundaryCondition="false" compartment="c" constant="false" hasOnlySubstanceUnits="false" id="M_3dsphgn_c" name="3-Dehydrosphinganine" fbc:charge="1" fbc:chemicalFormula="C18H38NO2" />
      <species boundaryCondition="false" compartment="x" constant="false" hasOnlySubstanceUnits="false" id="M_3hacoa_x" name="(S)-3-Hydroxyacyl-CoA" fbc:charge="-4" fbc:chemicalFormula="C24H35N7O18P3RS" />
      <species boundaryCondition="false" compartment="c" constant="false" hasOnlySubstanceUnits="false" id="M_3hanthrn_c" name="3-Hydroxyanthranilate" fbc:charge="0" fbc:chemicalFormula="C7H7NO3" />
      <species boundaryCondition="false" compartment="x" constant="false" hasOnlySubstanceUnits="false" id="M_3hdcoa_x" name="(S)-3-Hydroxydecanoyl-CoA" fbc:charge="-4" fbc:chemicalFormula="C31H50N7O18P3S" />
      <species boundaryCondition="false" compartment="x" constant="false" hasOnlySubstanceUnits="false" id="M_3hddcoa_x" name="(S)-3-Hydroxydodecanoyl-CoA" fbc:charge="-4" fbc:chemicalFormula="C33H54N7O18P3S" />
      <species boundaryCondition="false" compartment="x" constant="false" hasOnlySubstanceUnits="false" id="M_3hhdcoa_x" name="(S)-3-Hydroxyhexadecanoyl-CoA" fbc:charge="-4" fbc:chemicalFormula="C37H62N7O18P3S" />
      <species boundaryCondition="false" compartment="x" constant="false" hasOnlySubstanceUnits="false" id="M_3hodcoa_x" name="(S)-3-Hydroxyoctadecanoyl-CoA" fbc:charge="-4" fbc:chemicalFormula="C39H66N7O18P3S" />
      <species boundaryCondition="false" compartment="x" constant="false" hasOnlySubstanceUnits="false" id="M_3htdcoa_x" name="(S)-3-Hydroxytetradecanoyl-CoA" fbc:charge="-4" fbc:chemicalFormula="C35H58N7O18P3S" />
      <species boundaryCondition="false" compartment="x" constant="false" hasOnlySubstanceUnits="false" id="M_3hxccoa_x" name="(S)-3-Hydroxyhexacosyl-CoA" fbc:charge="-4" fbc:chemicalFormula="C47H82N7O18P3S" />
      <species boundaryCondition="false" compartment="c" constant="false" hasOnlySubstanceUnits="false" id="M_3ig3p_c" name="C'-(3-Indolyl)-glycerol 3-phosphate" fbc:charge="-2" fbc:chemicalFormula="C11H12NO6P" />
      <species boundaryCondition="false" compartment="c" constant="false" hasOnlySubstanceUnits="false" id="M_3mob_c" name="3-Methyl-2-oxobutanoate" fbc:charge="-1" fbc:chemicalFormula="C5H7O3" />
      <species boundaryCondition="false" compartment="m" constant="false" hasOnlySubstanceUnits="false" id="M_3mob_m" name="3-Methyl-2-oxobutanoate" fbc:charge="-1" fbc:chemicalFormula="C5H7O3" />
      <species boundaryCondition="false" compartment="c" constant="false" hasOnlySubstanceUnits="false" id="M_3mop_c" name="(S)-3-Methyl-2-oxopentanoate" fbc:charge="-1" fbc:chemicalFormula="C6H9O3" />
      <species boundaryCondition="false" compartment="m" constant="false" hasOnlySubstanceUnits="false" id="M_3mop_m" name="(S)-3-Methyl-2-oxopentanoate" fbc:charge="-1" fbc:chemicalFormula="C6H9O3" />
      <species boundaryCondition="false" compartment="x" constant="false" hasOnlySubstanceUnits="false" id="M_3oacoa_x" name="3-Oxoacyl-CoA" fbc:charge="-4" fbc:chemicalFormula="C24H33N7O18P3RS" />
      <species boundaryCondition="false" compartment="x" constant="false" hasOnlySubstanceUnits="false" id="M_3odcoa_x" name="3-Oxodecanoyl-CoA" fbc:charge="-4" fbc:chemicalFormula="C31H48N7O18P3S" />
      <species boundaryCondition="false" compartment="x" constant="false" hasOnlySubstanceUnits="false" id="M_3oddcoa_x" name="3-Oxododecanoyl-CoA" fbc:charge="-4" fbc:chemicalFormula="C33H52N7O18P3S" />
      <species boundaryCondition="false" compartment="x" constant="false" hasOnlySubstanceUnits="false" id="M_3ohdcoa_x" name="3-Oxohexadecanoyl-CoA" fbc:charge="-4" fbc:chemicalFormula="C37H60N7O18P3S" />
      <species boundaryCondition="false" compartment="x" constant="false" hasOnlySubstanceUnits="false" id="M_3ohodcoa_x" name="3-Oxooctadecanoyl-CoA" fbc:charge="-4" fbc:chemicalFormula="C39H64N7O18P3S" />
      <species boundaryCondition="false" compartment="x" constant="false" hasOnlySubstanceUnits="false" id="M_3ohxccoa_x" name="3-Oxohexacosyl-CoA" fbc:charge="-4" fbc:chemicalFormula="C47H80N7O18P3S" />
      <species boundaryCondition="false" compartment="c" constant="false" hasOnlySubstanceUnits="false" id="M_3ophb_5_c" name="3-Hexaprenyl-4-hydroxybenzoate" fbc:charge="-1" fbc:chemicalFormula="C37H53O3" />
      <species boundaryCondition="false" compartment="m" constant="false" hasOnlySubstanceUnits="false" id="M_3ophb_5_m" name="3-Hexaprenyl-4-hydroxybenzoate" fbc:charge="-1" fbc:chemicalFormula="C37H53O3" />
      <species boundaryCondition="false" compartment="x" constant="false" hasOnlySubstanceUnits="false" id="M_3otdcoa_x" name="3-Oxotetradecanoyl-CoA" fbc:charge="-4" fbc:chemicalFormula="C35H56N7O18P3S" />
      <species boundaryCondition="false" compartment="c" constant="false" hasOnlySubstanceUnits="false" id="M_3pg_c" name="3-Phospho-D-glycerate" fbc:charge="-3" fbc:chemicalFormula="C3H4O7P" />
      <species boundaryCondition="false" compartment="c" constant="false" hasOnlySubstanceUnits="false" id="M_3php_c" name="3-Phosphohydroxypyruvate" fbc:charge="-3" fbc:chemicalFormula="C3H2O7P" />
      <species boundaryCondition="false" compartment="c" constant="false" hasOnlySubstanceUnits="false" id="M_3psme_c" name="5-O-(1-Carboxyvinyl)-3-phosphoshikimate" fbc:charge="-4" fbc:chemicalFormula="C10H9O10P" />
      <species boundaryCondition="false" compartment="c" constant="false" hasOnlySubstanceUnits="false" id="M_44mctr_c" name="4,4-dimethylcholesta-8,14,24-trienol" fbc:charge="0" fbc:chemicalFormula="C29H46O" />
      <species boundaryCondition="false" compartment="c" constant="false" hasOnlySubstanceUnits="false" id="M_44mzym_c" name="4,4-dimethylzymosterol" fbc:charge="0" fbc:chemicalFormula="C29H48O" />
      <species boundaryCondition="false" compartment="c" constant="false" hasOnlySubstanceUnits="false" id="M_4aabutn_c" name="4-Acetamidobutanoate" fbc:charge="-1" fbc:chemicalFormula="C6H10NO3" />
      <species boundaryCondition="false" compartment="c" constant="false" hasOnlySubstanceUnits="false" id="M_4abut_c" name="4-Aminobutanoate" fbc:charge="0" fbc:chemicalFormula="C4H9NO2" />
      <species boundaryCondition="false" compartment="e" constant="false" hasOnlySubstanceUnits="false" id="M_4abut_e" name="4-Aminobutanoate" fbc:charge="0" fbc:chemicalFormula="C4H9NO2" />
      <species boundaryCondition="false" compartment="m" constant="false" hasOnlySubstanceUnits="false" id="M_4abut_m" name="4-Aminobutanoate" fbc:charge="0" fbc:chemicalFormula="C4H9NO2" />
      <species boundaryCondition="false" compartment="c" constant="false" hasOnlySubstanceUnits="false" id="M_4abutn_c" name="4-Aminobutanal" fbc:charge="1" fbc:chemicalFormula="C4H10NO" />
      <species boundaryCondition="false" compartment="m" constant="false" hasOnlySubstanceUnits="false" id="M_4abutn_m" name="4-Aminobutanal" fbc:charge="1" fbc:chemicalFormula="C4H10NO" />
      <species boundaryCondition="false" compartment="c" constant="false" hasOnlySubstanceUnits="false" id="M_4abz_c" name="4-Aminobenzoate" fbc:charge="-1" fbc:chemicalFormula="C7H6NO2" />
      <species boundaryCondition="false" compartment="m" constant="false" hasOnlySubstanceUnits="false" id="M_4abz_m" name="4-Aminobenzoate" fbc:charge="-1" fbc:chemicalFormula="C7H6NO2" />
      <species boundaryCondition="false" compartment="c" constant="false" hasOnlySubstanceUnits="false" id="M_4adcho_c" name="4-amino-4-deoxychorismate" fbc:charge="-1" fbc:chemicalFormula="C10H10NO5" />
      <species boundaryCondition="false" compartment="c" constant="false" hasOnlySubstanceUnits="false" id="M_4ahmmp_c" name="4-Amino-5-hydroxymethyl-2-methylpyrimidine" fbc:charge="0" fbc:chemicalFormula="C6H9N3O" />
      <species boundaryCondition="false" compartment="c" constant="false" hasOnlySubstanceUnits="false" id="M_4ampm_c" name="4-Amino-2-methyl-5-phosphomethylpyrimidine" fbc:charge="-2" fbc:chemicalFormula="C6H8N3O4P" />
      <species boundaryCondition="false" compartment="c" constant="false" hasOnlySubstanceUnits="false" id="M_4fumacac_c" name="4-Fumarylacetoacetate" fbc:charge="-2" fbc:chemicalFormula="C8H6O6" />
      <species boundaryCondition="false" compartment="c" constant="false" hasOnlySubstanceUnits="false" id="M_4gudbd_c" name="4-Guanidinobutanamide" fbc:charge="1" fbc:chemicalFormula="C5H13N4O" />
      <species boundaryCondition="false" compartment="c" constant="false" hasOnlySubstanceUnits="false" id="M_4gudbutn_c" name="4-Guanidinobutanoate" fbc:charge="0" fbc:chemicalFormula="C5H11N3O2" />
      <species boundaryCondition="false" compartment="c" constant="false" hasOnlySubstanceUnits="false" id="M_4h2oglt_c" name="4-Hydroxy-2-oxoglutarate" fbc:charge="-2" fbc:chemicalFormula="C5H4O6" />
      <species boundaryCondition="false" compartment="m" constant="false" hasOnlySubstanceUnits="false" id="M_4h2oglt_m" name="4-Hydroxy-2-oxoglutarate" fbc:charge="-2" fbc:chemicalFormula="C5H4O6" />
      <species boundaryCondition="false" compartment="x" constant="false" hasOnlySubstanceUnits="false" id="M_4h2oglt_x" name="4-Hydroxy-2-oxoglutarate" fbc:charge="-2" fbc:chemicalFormula="C5H4O6" />
      <species boundaryCondition="false" compartment="c" constant="false" hasOnlySubstanceUnits="false" id="M_4hbz_c" name="4-Hydroxybenzoate" fbc:charge="-1" fbc:chemicalFormula="C7H5O3" />
      <species boundaryCondition="false" compartment="m" constant="false" hasOnlySubstanceUnits="false" id="M_4hbz_m" name="4-Hydroxybenzoate" fbc:charge="-1" fbc:chemicalFormula="C7H5O3" />
      <species boundaryCondition="false" compartment="m" constant="false" hasOnlySubstanceUnits="false" id="M_4hglusa_m" name="L-4-Hydroxyglutamate semialdehyde" fbc:charge="0" fbc:chemicalFormula="C5H9NO4" />
      <species boundaryCondition="false" compartment="c" constant="false" hasOnlySubstanceUnits="false" id="M_4hpro_DASH_LT_c" name="trans-4-Hydroxy-L-proline" fbc:charge="0" fbc:chemicalFormula="C5H9NO3" />
      <species boundaryCondition="false" compartment="m" constant="false" hasOnlySubstanceUnits="false" id="M_4hpro_DASH_LT_m" name="trans-4-Hydroxy-L-proline" fbc:charge="0" fbc:chemicalFormula="C5H9NO3" />
      <species boundaryCondition="false" compartment="c" constant="false" hasOnlySubstanceUnits="false" id="M_4hthr_c" name="4-Hydroxy-L-threonine" fbc:charge="0" fbc:chemicalFormula="C4H9NO4" />
      <species boundaryCondition="false" compartment="c" constant="false" hasOnlySubstanceUnits="false" id="M_4mhetz_c" name="4-Methyl-5-(2-hydroxyethyl)-thiazole" fbc:charge="0" fbc:chemicalFormula="C6H9NOS" />
      <species boundaryCondition="false" compartment="c" constant="false" hasOnlySubstanceUnits="false" id="M_4mlacac_c" name="4-Maleylacetoacetate" fbc:charge="-2" fbc:chemicalFormula="C8H6O6" />
      <species boundaryCondition="false" compartment="c" constant="false" hasOnlySubstanceUnits="false" id="M_4mop_c" name="4-Methyl-2-oxopentanoate" fbc:charge="-1" fbc:chemicalFormula="C6H9O3" />
      <species boundaryCondition="false" compartment="m" constant="false" hasOnlySubstanceUnits="false" id="M_4mop_m" name="4-Methyl-2-oxopentanoate" fbc:charge="-1" fbc:chemicalFormula="C6H9O3" />
      <species boundaryCondition="false" compartment="c" constant="false" hasOnlySubstanceUnits="false" id="M_4mpetz_c" name="4-Methyl-5-(2-phosphoethyl)-thiazole" fbc:charge="-2" fbc:chemicalFormula="C6H8NO4PS" />
      <species boundaryCondition="false" compartment="c" constant="false" hasOnlySubstanceUnits="false" id="M_4mzym_c" name="4-methylzymosterol" fbc:charge="0" fbc:chemicalFormula="C28H46O" />
      <species boundaryCondition="false" compartment="c" constant="false" hasOnlySubstanceUnits="false" id="M_4mzym_int1_c" name="4-Methylzymosterol intermediate 1" fbc:charge="0" fbc:chemicalFormula="C29H46O3" />
      <species boundaryCondition="false" compartment="c" constant="false" hasOnlySubstanceUnits="false" id="M_4mzym_int2_c" name="4-Methylzymosterol intermediate 2" fbc:charge="0" fbc:chemicalFormula="C28H44O" />
      <species boundaryCondition="false" compartment="c" constant="false" hasOnlySubstanceUnits="false" id="M_4pasp_c" name="4-Phospho-L-aspartate" fbc:charge="-2" fbc:chemicalFormula="C4H6NO7P" />
      <species boundaryCondition="false" compartment="c" constant="false" hasOnlySubstanceUnits="false" id="M_4ppan_c" name="D-4'-Phosphopantothenate" fbc:charge="-3" fbc:chemicalFormula="C9H15NO8P" />
      <species boundaryCondition="false" compartment="c" constant="false" hasOnlySubstanceUnits="false" id="M_4ppcys_c" name="N-((R)-4-Phosphopantothenoyl)-L-cysteine" fbc:charge="-3" fbc:chemicalFormula="C12H20N2O9PS" />
      <species boundaryCondition="false" compartment="c" constant="false" hasOnlySubstanceUnits="false" id="M_4r5au_c" name="4-(1-D-Ribitylamino)-5-aminouracil" fbc:charge="0" fbc:chemicalFormula="C9H16N4O6" />
      <species boundaryCondition="false" compartment="c" constant="false" hasOnlySubstanceUnits="false" id="M_5aizc_c" name="5-amino-1-(5-phospho-D-ribosyl)imidazole-4-carboxylate" fbc:charge="-3" fbc:chemicalFormula="C9H11N3O9P" />
      <species boundaryCondition="false" compartment="c" constant="false" hasOnlySubstanceUnits="false" id="M_5aop_c" name="5-Amino-4-oxopentanoate" fbc:charge="0" fbc:chemicalFormula="C5H9NO3" />
      <species boundaryCondition="false" compartment="e" constant="false" hasOnlySubstanceUnits="false" id="M_5aop_e" name="5-Amino-4-oxopentanoate" fbc:charge="0" fbc:chemicalFormula="C5H9NO3" />
      <species boundaryCondition="false" compartment="m" constant="false" hasOnlySubstanceUnits="false" id="M_5aop_m" name="5-Amino-4-oxopentanoate" fbc:charge="0" fbc:chemicalFormula="C5H9NO3" />
      <species boundaryCondition="false" compartment="c" constant="false" hasOnlySubstanceUnits="false" id="M_5aprbu_c" name="5-Amino-6-(5'-phosphoribitylamino)uracil" fbc:charge="-2" fbc:chemicalFormula="C9H15N4O9P" />
      <species boundaryCondition="false" compartment="c" constant="false" hasOnlySubstanceUnits="false" id="M_5apru_c" name="5-Amino-6-(5'-phosphoribosylamino)uracil" fbc:charge="-2" fbc:chemicalFormula="C9H13N4O9P" />
      <species boundaryCondition="false" compartment="c" constant="false" hasOnlySubstanceUnits="false" id="M_5dpmev_c" name="(R)-5-Diphosphomevalonate" fbc:charge="-4" fbc:chemicalFormula="C6H10O10P2" />
      <species boundaryCondition="false" compartment="c" constant="false" hasOnlySubstanceUnits="false" id="M_5fthf_c" name="5-Formyltetrahydrofolate" fbc:charge="-2" fbc:chemicalFormula="C20H21N7O7" />
      <species boundaryCondition="false" compartment="m" constant="false" hasOnlySubstanceUnits="false" id="M_5fthf_m" name="5-Formyltetrahydrofolate" fbc:charge="-2" fbc:chemicalFormula="C20H21N7O7" />
      <species boundaryCondition="false" compartment="c" constant="false" hasOnlySubstanceUnits="false" id="M_5mta_c" name="5-Methylthioadenosine" fbc:charge="0" fbc:chemicalFormula="C11H15N5O3S" />
      <species boundaryCondition="false" compartment="c" constant="false" hasOnlySubstanceUnits="false" id="M_5mthf_c" name="5-Methyltetrahydrofolate" fbc:charge="-1" fbc:chemicalFormula="C20H24N7O6" />
      <species boundaryCondition="false" compartment="m" constant="false" hasOnlySubstanceUnits="false" id="M_5mthf_m" name="5-Methyltetrahydrofolate" fbc:charge="-1" fbc:chemicalFormula="C20H24N7O6" />
      <species boundaryCondition="false" compartment="c" constant="false" hasOnlySubstanceUnits="false" id="M_5pmev_c" name="(R)-5-Phosphomevalonate" fbc:charge="-3" fbc:chemicalFormula="C6H10O7P" />
      <species boundaryCondition="false" compartment="c" constant="false" hasOnlySubstanceUnits="false" id="M_6dg_c" name="D-Gal-alpha-1-&gt;6D-Glucose" fbc:charge="0" fbc:chemicalFormula="C12H22O11" />
      <species boundaryCondition="false" compartment="c" constant="false" hasOnlySubstanceUnits="false" id="M_6pgc_c" name="6-Phospho-D-gluconate" fbc:charge="-3" fbc:chemicalFormula="C6H10O10P" />
      <species boundaryCondition="false" compartment="c" constant="false" hasOnlySubstanceUnits="false" id="M_6pgl_c" name="6-phospho-D-glucono-1,5-lactone" fbc:charge="-2" fbc:chemicalFormula="C6H9O9P" />
      <species boundaryCondition="false" compartment="r" constant="false" hasOnlySubstanceUnits="false" id="M_6pgl_r" name="6-phospho-D-glucono-1,5-lactone" fbc:charge="-2" fbc:chemicalFormula="C6H9O9P" />
      <species boundaryCondition="false" compartment="c" constant="false" hasOnlySubstanceUnits="false" id="M_8aonn_c" name="8-Amino-7-oxononanoate" fbc:charge="0" fbc:chemicalFormula="C9H17NO3" />
      <species boundaryCondition="false" compartment="e" constant="false" hasOnlySubstanceUnits="false" id="M_8aonn_e" name="8-Amino-7-oxononanoate" fbc:charge="0" fbc:chemicalFormula="C9H17NO3" />
      <species boundaryCondition="false" compartment="c" constant="false" hasOnlySubstanceUnits="false" id="M_ACP_c" name="acyl carrier protein" fbc:charge="-1" fbc:chemicalFormula="C11H21N2O7PRS" />
      <species boundaryCondition="false" compartment="m" constant="false" hasOnlySubstanceUnits="false" id="M_ACP_m" name="acyl carrier protein" fbc:charge="-1" fbc:chemicalFormula="C11H21N2O7PRS" />
      <species boundaryCondition="false" compartment="c" constant="false" hasOnlySubstanceUnits="false" id="M_Dara14lac_c" name="D-Arabinono-1,4-lactone" fbc:charge="0" fbc:chemicalFormula="C5H8O5" />
      <species boundaryCondition="false" compartment="c" constant="false" hasOnlySubstanceUnits="false" id="M_L2aadp6sa_c" name="L-2-Aminoadipate 6-semialdehyde" fbc:charge="0" fbc:chemicalFormula="C6H11NO3" />
      <species boundaryCondition="false" compartment="c" constant="false" hasOnlySubstanceUnits="false" id="M_L2aadp_c" name="L-2-Aminoadipate" fbc:charge="-1" fbc:chemicalFormula="C6H10NO4" />
      <species boundaryCondition="false" compartment="c" constant="false" hasOnlySubstanceUnits="false" id="M_Lfmkynr_c" name="L-Formylkynurenine" fbc:charge="0" fbc:chemicalFormula="C11H12N2O4" />
      <species boundaryCondition="false" compartment="c" constant="false" hasOnlySubstanceUnits="false" id="M_Lkynr_c" name="L-Kynurenine" fbc:charge="0" fbc:chemicalFormula="C10H12N2O3" />
      <species boundaryCondition="false" compartment="c" constant="false" hasOnlySubstanceUnits="false" id="M_N1aspmd_c" name="N1-Acetylspermidine" fbc:charge="2" fbc:chemicalFormula="C9H23N3O" />
      <species boundaryCondition="false" compartment="c" constant="false" hasOnlySubstanceUnits="false" id="M_N1sprm_c" name="N1-Acetylspermine" fbc:charge="3" fbc:chemicalFormula="C12H31N4O" />
      <species boundaryCondition="false" compartment="c" constant="false" hasOnlySubstanceUnits="false" id="M_NPmehis_c" name="N(pai)-Methyl-L-histidine" fbc:charge="0" fbc:chemicalFormula="C7H11N3O2" />
      <species boundaryCondition="false" compartment="c" constant="false" hasOnlySubstanceUnits="false" id="M_Sfglutth_c" name="S-Formylglutathione" fbc:charge="-1" fbc:chemicalFormula="C11H16N3O7S" />
      <species boundaryCondition="false" compartment="c" constant="false" hasOnlySubstanceUnits="false" id="M_Ssq23epx_c" name="(S)-Squalene-2,3-epoxide" fbc:charge="0" fbc:chemicalFormula="C30H50O" />
      <species boundaryCondition="false" compartment="r" constant="false" hasOnlySubstanceUnits="false" id="M_Ssq23epx_r" name="(S)-Squalene-2,3-epoxide" fbc:charge="0" fbc:chemicalFormula="C30H50O" />
      <species boundaryCondition="false" compartment="c" constant="false" hasOnlySubstanceUnits="false" id="M_aacoa_c" name="Acetoacetyl-CoA" fbc:charge="-4" fbc:chemicalFormula="C25H36N7O18P3S" />
      <species boundaryCondition="false" compartment="m" constant="false" hasOnlySubstanceUnits="false" id="M_aacoa_m" name="Acetoacetyl-CoA" fbc:charge="-4" fbc:chemicalFormula="C25H36N7O18P3S" />
      <species boundaryCondition="false" compartment="c" constant="false" hasOnlySubstanceUnits="false" id="M_abt_c" name="L-Arabinitol" fbc:charge="0" fbc:chemicalFormula="C5H12O5" />
      <species boundaryCondition="false" compartment="e" constant="false" hasOnlySubstanceUnits="false" id="M_abt_e" name="L-Arabinitol" fbc:charge="0" fbc:chemicalFormula="C5H12O5" />
      <species boundaryCondition="false" compartment="c" constant="false" hasOnlySubstanceUnits="false" id="M_acACP_c" name="Acetyl-ACP" fbc:charge="-1" fbc:chemicalFormula="C13H23N2O8PRS" />
      <species boundaryCondition="false" compartment="m" constant="false" hasOnlySubstanceUnits="false" id="M_acACP_m" name="Acetyl-ACP" fbc:charge="-1" fbc:chemicalFormula="C13H23N2O8PRS" />
      <species boundaryCondition="false" compartment="c" constant="false" hasOnlySubstanceUnits="false" id="M_ac_c" name="Acetate" fbc:charge="-1" fbc:chemicalFormula="C2H3O2" />
      <species boundaryCondition="false" compartment="e" constant="false" hasOnlySubstanceUnits="false" id="M_ac_e" name="Acetate" fbc:charge="-1" fbc:chemicalFormula="C2H3O2" />
      <species boundaryCondition="false" compartment="m" constant="false" hasOnlySubstanceUnits="false" id="M_ac_m" name="Acetate" fbc:charge="-1" fbc:chemicalFormula="C2H3O2" />
      <species boundaryCondition="false" compartment="x" constant="false" hasOnlySubstanceUnits="false" id="M_ac_x" name="Acetate" fbc:charge="-1" fbc:chemicalFormula="C2H3O2" />
      <species boundaryCondition="false" compartment="c" constant="false" hasOnlySubstanceUnits="false" id="M_acac_c" name="Acetoacetate" fbc:charge="-1" fbc:chemicalFormula="C4H5O3" />
      <species boundaryCondition="false" compartment="c" constant="false" hasOnlySubstanceUnits="false" id="M_acald_c" name="Acetaldehyde" fbc:charge="0" fbc:chemicalFormula="C2H4O" />
      <species boundaryCondition="false" compartment="e" constant="false" hasOnlySubstanceUnits="false" id="M_acald_e" name="Acetaldehyde" fbc:charge="0" fbc:chemicalFormula="C2H4O" />
      <species boundaryCondition="false" compartment="m" constant="false" hasOnlySubstanceUnits="false" id="M_acald_m" name="Acetaldehyde" fbc:charge="0" fbc:chemicalFormula="C2H4O" />
      <species boundaryCondition="false" compartment="c" constant="false" hasOnlySubstanceUnits="false" id="M_accoa_c" name="Acetyl-CoA" fbc:charge="-4" fbc:chemicalFormula="C23H34N7O17P3S" />
      <species boundaryCondition="false" compartment="m" constant="false" hasOnlySubstanceUnits="false" id="M_accoa_m" name="Acetyl-CoA" fbc:charge="-4" fbc:chemicalFormula="C23H34N7O17P3S" />
      <species boundaryCondition="false" compartment="n" constant="false" hasOnlySubstanceUnits="false" id="M_accoa_n" name="Acetyl-CoA" fbc:charge="-4" fbc:chemicalFormula="C23H34N7O17P3S" />
      <species boundaryCondition="false" compartment="x" constant="false" hasOnlySubstanceUnits="false" id="M_accoa_x" name="Acetyl-CoA" fbc:charge="-4" fbc:chemicalFormula="C23H34N7O17P3S" />
      <species boundaryCondition="false" compartment="m" constant="false" hasOnlySubstanceUnits="false" id="M_acg5p_m" name="N-Acetyl-L-glutamyl 5-phosphate" fbc:charge="-3" fbc:chemicalFormula="C7H9NO8P" />
      <species boundaryCondition="false" compartment="m" constant="false" hasOnlySubstanceUnits="false" id="M_acg5sa_m" name="N-Acetyl-L-glutamate 5-semialdehyde" fbc:charge="-1" fbc:chemicalFormula="C7H10NO4" />
      <species boundaryCondition="false" compartment="c" constant="false" hasOnlySubstanceUnits="false" id="M_acgam1p_c" name="N-Acetyl-D-glucosamine 1-phosphate" fbc:charge="-2" fbc:chemicalFormula="C8H14NO9P" />
      <species boundaryCondition="false" compartment="c" constant="false" hasOnlySubstanceUnits="false" id="M_acgam6p_c" name="N-Acetyl-D-glucosamine 6-phosphate" fbc:charge="-2" fbc:chemicalFormula="C8H14NO9P" />
      <species boundaryCondition="false" compartment="m" constant="false" hasOnlySubstanceUnits="false" id="M_acglu_m" name="N-Acetyl-L-glutamate" fbc:charge="-2" fbc:chemicalFormula="C7H9NO5" />
      <species boundaryCondition="false" compartment="c" constant="false" hasOnlySubstanceUnits="false" id="M_achms_c" name="O-Acetyl-L-homoserine" fbc:charge="0" fbc:chemicalFormula="C6H11NO4" />
      <species boundaryCondition="false" compartment="x" constant="false" hasOnlySubstanceUnits="false" id="M_acoa_x" name="Acyl-CoA" fbc:charge="-4" fbc:chemicalFormula="C22H31N7O17P3RS" />
      <species boundaryCondition="false" compartment="m" constant="false" hasOnlySubstanceUnits="false" id="M_acorn_m" name="N2-Acetyl-L-ornithine" fbc:charge="0" fbc:chemicalFormula="C7H14N2O3" />
      <species boundaryCondition="false" compartment="c" constant="false" hasOnlySubstanceUnits="false" id="M_acrn_c" name="O-Acetylcarnitine" fbc:charge="0" fbc:chemicalFormula="C9H17NO4" />
      <species boundaryCondition="false" compartment="m" constant="false" hasOnlySubstanceUnits="false" id="M_acrn_m" name="O-Acetylcarnitine" fbc:charge="0" fbc:chemicalFormula="C9H17NO4" />
      <species boundaryCondition="false" compartment="x" constant="false" hasOnlySubstanceUnits="false" id="M_acrn_x" name="O-Acetylcarnitine" fbc:charge="0" fbc:chemicalFormula="C9H17NO4" />
      <species boundaryCondition="false" compartment="c" constant="false" hasOnlySubstanceUnits="false" id="M_acser_c" name="O-Acetyl-L-serine" fbc:charge="0" fbc:chemicalFormula="C5H9NO4" />
      <species boundaryCondition="false" compartment="c" constant="false" hasOnlySubstanceUnits="false" id="M_acybut_c" name="gamma-Amino-gamma-cyanobutanoate" fbc:charge="0" fbc:chemicalFormula="C5H8N2O2" />
      <species boundaryCondition="false" compartment="c" constant="false" hasOnlySubstanceUnits="false" id="M_ade_c" name="Adenine" fbc:charge="0" fbc:chemicalFormula="C5H5N5" />
      <species boundaryCondition="false" compartment="e" constant="false" hasOnlySubstanceUnits="false" id="M_ade_e" name="Adenine" fbc:charge="0" fbc:chemicalFormula="C5H5N5" />
      <species boundaryCondition="false" compartment="m" constant="false" hasOnlySubstanceUnits="false" id="M_ade_m" name="Adenine" fbc:charge="0" fbc:chemicalFormula="C5H5N5" />
      <species boundaryCondition="false" compartment="c" constant="false" hasOnlySubstanceUnits="false" id="M_adn_c" name="Adenosine" fbc:charge="0" fbc:chemicalFormula="C10H13N5O4" />
      <species boundaryCondition="false" compartment="e" constant="false" hasOnlySubstanceUnits="false" id="M_adn_e" name="Adenosine" fbc:charge="0" fbc:chemicalFormula="C10H13N5O4" />
      <species boundaryCondition="false" compartment="m" constant="false" hasOnlySubstanceUnits="false" id="M_adn_m" name="Adenosine" fbc:charge="0" fbc:chemicalFormula="C10H13N5O4" />
      <species boundaryCondition="false" compartment="c" constant="false" hasOnlySubstanceUnits="false" id="M_adp_c" name="ADP" fbc:charge="-3" fbc:chemicalFormula="C10H12N5O10P2" />
      <species boundaryCondition="false" compartment="g" constant="false" hasOnlySubstanceUnits="false" id="M_adp_g" name="ADP" fbc:charge="-3" fbc:chemicalFormula="C10H12N5O10P2" />
      <species boundaryCondition="false" compartment="m" constant="false" hasOnlySubstanceUnits="false" id="M_adp_m" name="ADP" fbc:charge="-3" fbc:chemicalFormula="C10H12N5O10P2" />
      <species boundaryCondition="false" compartment="n" constant="false" hasOnlySubstanceUnits="false" id="M_adp_n" name="ADP" fbc:charge="-3" fbc:chemicalFormula="C10H12N5O10P2" />
      <species boundaryCondition="false" compartment="v" constant="false" hasOnlySubstanceUnits="false" id="M_adp_v" name="ADP" fbc:charge="-3" fbc:chemicalFormula="C10H12N5O10P2" />
      <species boundaryCondition="false" compartment="x" constant="false" hasOnlySubstanceUnits="false" id="M_adp_x" name="ADP" fbc:charge="-3" fbc:chemicalFormula="C10H12N5O10P2" />
      <species boundaryCondition="false" compartment="c" constant="false" hasOnlySubstanceUnits="false" id="M_adprib_c" name="ADPribose" fbc:charge="-2" fbc:chemicalFormula="C15H21N5O14P2" />
      <species boundaryCondition="false" compartment="m" constant="false" hasOnlySubstanceUnits="false" id="M_adprib_m" name="ADPribose" fbc:charge="-2" fbc:chemicalFormula="C15H21N5O14P2" />
      <species boundaryCondition="false" compartment="c" constant="false" hasOnlySubstanceUnits="false" id="M_ahcys_c" name="S-Adenosyl-L-homocysteine" fbc:charge="0" fbc:chemicalFormula="C14H20N6O5S" />
      <species boundaryCondition="false" compartment="m" constant="false" hasOnlySubstanceUnits="false" id="M_ahcys_m" name="S-Adenosyl-L-homocysteine" fbc:charge="0" fbc:chemicalFormula="C14H20N6O5S" />
      <species boundaryCondition="false" compartment="n" constant="false" hasOnlySubstanceUnits="false" id="M_ahcys_n" name="S-Adenosyl-L-homocysteine" fbc:charge="0" fbc:chemicalFormula="C14H20N6O5S" />
      <species boundaryCondition="false" compartment="c" constant="false" hasOnlySubstanceUnits="false" id="M_ahdt_c" name="2-Amino-4-hydroxy-6-(erythro-1,2,3-trihydroxypropyl)dihydropteridine triphosphate" fbc:charge="-4" fbc:chemicalFormula="C9H12N5O13P3" />
      <species boundaryCondition="false" compartment="c" constant="false" hasOnlySubstanceUnits="false" id="M_aicar_c" name="5-Amino-1-(5-Phospho-D-ribosyl)imidazole-4-carboxamide" fbc:charge="-2" fbc:chemicalFormula="C9H13N4O8P" />
      <species boundaryCondition="false" compartment="c" constant="false" hasOnlySubstanceUnits="false" id="M_air_c" name="5-amino-1-(5-phospho-D-ribosyl)imidazole" fbc:charge="-2" fbc:chemicalFormula="C8H12N3O7P" />
      <species boundaryCondition="false" compartment="c" constant="false" hasOnlySubstanceUnits="false" id="M_akg_c" name="2-Oxoglutarate" fbc:charge="-2" fbc:chemicalFormula="C5H4O5" />
      <species boundaryCondition="false" compartment="e" constant="false" hasOnlySubstanceUnits="false" id="M_akg_e" name="2-Oxoglutarate" fbc:charge="-2" fbc:chemicalFormula="C5H4O5" />
      <species boundaryCondition="false" compartment="m" constant="false" hasOnlySubstanceUnits="false" id="M_akg_m" name="2-Oxoglutarate" fbc:charge="-2" fbc:chemicalFormula="C5H4O5" />
      <species boundaryCondition="false" compartment="n" constant="false" hasOnlySubstanceUnits="false" id="M_akg_n" name="2-Oxoglutarate" fbc:charge="-2" fbc:chemicalFormula="C5H4O5" />
      <species boundaryCondition="false" compartment="x" constant="false" hasOnlySubstanceUnits="false" id="M_akg_x" name="2-Oxoglutarate" fbc:charge="-2" fbc:chemicalFormula="C5H4O5" />
      <species boundaryCondition="false" compartment="c" constant="false" hasOnlySubstanceUnits="false" id="M_ala_DASH_B_c" name="beta-Alanine" fbc:charge="0" fbc:chemicalFormula="C3H7NO2" />
      <species boundaryCondition="false" compartment="c" constant="false" hasOnlySubstanceUnits="false" id="M_ala_DASH_L_c" name="L-Alanine" fbc:charge="0" fbc:chemicalFormula="C3H7NO2" />
      <species boundaryCondition="false" compartment="e" constant="false" hasOnlySubstanceUnits="false" id="M_ala_DASH_L_e" name="L-Alanine" fbc:charge="0" fbc:chemicalFormula="C3H7NO2" />
      <species boundaryCondition="false" compartment="m" constant="false" hasOnlySubstanceUnits="false" id="M_ala_DASH_L_m" name="L-Alanine" fbc:charge="0" fbc:chemicalFormula="C3H7NO2" />
      <species boundaryCondition="false" compartment="m" constant="false" hasOnlySubstanceUnits="false" id="M_alac_DASH_S_m" name="(S)-2-Acetolactate" fbc:charge="-1" fbc:chemicalFormula="C5H7O4" />
      <species boundaryCondition="false" compartment="c" constant="false" hasOnlySubstanceUnits="false" id="M_alatrna_c" name="L-Alanyl-tRNA(Ala)" fbc:charge="1" fbc:chemicalFormula="C3H6NOR" />
      <species boundaryCondition="false" compartment="c" constant="false" hasOnlySubstanceUnits="false" id="M_allphn_c" name="Allophanate" fbc:charge="-1" fbc:chemicalFormula="C2H3N2O3" />
      <species boundaryCondition="false" compartment="c" constant="false" hasOnlySubstanceUnits="false" id="M_alltn_c" name="Allantoin" fbc:charge="0" fbc:chemicalFormula="C4H6N4O3" />
      <species boundaryCondition="false" compartment="e" constant="false" hasOnlySubstanceUnits="false" id="M_alltn_e" name="Allantoin" fbc:charge="0" fbc:chemicalFormula="C4H6N4O3" />
      <species boundaryCondition="false" compartment="c" constant="false" hasOnlySubstanceUnits="false" id="M_alltt_c" name="Allantoate" fbc:charge="-1" fbc:chemicalFormula="C4H7N4O4" />
      <species boundaryCondition="false" compartment="e" constant="false" hasOnlySubstanceUnits="false" id="M_alltt_e" name="Allantoate" fbc:charge="-1" fbc:chemicalFormula="C4H7N4O4" />
      <species boundaryCondition="false" compartment="m" constant="false" hasOnlySubstanceUnits="false" id="M_alpam_m" name="S-aminomethyldihydrolipoamide" fbc:charge="1" fbc:chemicalFormula="C9H21N2OS2" />
      <species boundaryCondition="false" compartment="m" constant="false" hasOnlySubstanceUnits="false" id="M_alpro_m" name="S-Aminomethyldihydrolipoylprotein" fbc:charge="1" fbc:chemicalFormula="CH6NS2X" />
      <species boundaryCondition="false" compartment="c" constant="false" hasOnlySubstanceUnits="false" id="M_am6sa_c" name="2-Aminomuconate 6-semialdehyde" fbc:charge="0" fbc:chemicalFormula="C6H7NO3" />
      <species boundaryCondition="false" compartment="c" constant="false" hasOnlySubstanceUnits="false" id="M_amet_c" name="S-Adenosyl-L-methionine" fbc:charge="1" fbc:chemicalFormula="C15H23N6O5S" />
      <species boundaryCondition="false" compartment="e" constant="false" hasOnlySubstanceUnits="false" id="M_amet_e" name="S-Adenosyl-L-methionine" fbc:charge="1" fbc:chemicalFormula="C15H23N6O5S" />
      <species boundaryCondition="false" compartment="m" constant="false" hasOnlySubstanceUnits="false" id="M_amet_m" name="S-Adenosyl-L-methionine" fbc:charge="1" fbc:chemicalFormula="C15H23N6O5S" />
      <species boundaryCondition="false" compartment="n" constant="false" hasOnlySubstanceUnits="false" id="M_amet_n" name="S-Adenosyl-L-methionine" fbc:charge="1" fbc:chemicalFormula="C15H23N6O5S" />
      <species boundaryCondition="false" compartment="c" constant="false" hasOnlySubstanceUnits="false" id="M_ametam_c" name="S-Adenosylmethioninamine" fbc:charge="2" fbc:chemicalFormula="C14H24N6O3S" />
      <species boundaryCondition="false" compartment="c" constant="false" hasOnlySubstanceUnits="false" id="M_amob_c" name="S-Adenosyl-4-methylthio-2-oxobutanoate" fbc:charge="0" fbc:chemicalFormula="C15H19N5O6S" />
      <species boundaryCondition="false" compartment="c" constant="false" hasOnlySubstanceUnits="false" id="M_amp_c" name="AMP" fbc:charge="-2" fbc:chemicalFormula="C10H12N5O7P" />
      <species boundaryCondition="false" compartment="m" constant="false" hasOnlySubstanceUnits="false" id="M_amp_m" name="AMP" fbc:charge="-2" fbc:chemicalFormula="C10H12N5O7P" />
      <species boundaryCondition="false" compartment="x" constant="false" hasOnlySubstanceUnits="false" id="M_amp_x" name="AMP" fbc:charge="-2" fbc:chemicalFormula="C10H12N5O7P" />
      <species boundaryCondition="false" compartment="c" constant="false" hasOnlySubstanceUnits="false" id="M_amuco_c" name="2-Aminomuconate" fbc:charge="-1" fbc:chemicalFormula="C6H6NO4" />
      <species boundaryCondition="false" compartment="c" constant="false" hasOnlySubstanceUnits="false" id="M_anth_c" name="Anthranilate" fbc:charge="-1" fbc:chemicalFormula="C7H6NO2" />
      <species boundaryCondition="false" compartment="c" constant="false" hasOnlySubstanceUnits="false" id="M_ap4a_c" name="P1,P4-Bis(5'-adenosyl) tetraphosphate" fbc:charge="-4" fbc:chemicalFormula="C20H24N10O19P4" />
      <species boundaryCondition="false" compartment="c" constant="false" hasOnlySubstanceUnits="false" id="M_ap4g_c" name="P1-(5'-adenosyl),P4-(5'-guanosyl) tetraphosphate" fbc:charge="-4" fbc:chemicalFormula="C20H24N10O20P4" />
      <species boundaryCondition="false" compartment="c" constant="false" hasOnlySubstanceUnits="false" id="M_apep_c" name="Nalpha-Acetylpeptide" fbc:charge="-1" fbc:chemicalFormula="C6H7N2O4R2" />
      <species boundaryCondition="false" compartment="c" constant="false" hasOnlySubstanceUnits="false" id="M_aproa_c" name="3-Aminopropanal" fbc:charge="1" fbc:chemicalFormula="C3H8NO" />
      <species boundaryCondition="false" compartment="c" constant="false" hasOnlySubstanceUnits="false" id="M_aprop_c" name="alpha-Aminopropiononitrile" fbc:charge="1" fbc:chemicalFormula="C3H7N2" />
      <species boundaryCondition="false" compartment="c" constant="false" hasOnlySubstanceUnits="false" id="M_aprut_c" name="N-Acetylputrescine" fbc:charge="1" fbc:chemicalFormula="C6H15N2O" />
      <species boundaryCondition="false" compartment="c" constant="false" hasOnlySubstanceUnits="false" id="M_aps_c" name="Adenosine 5'-phosphosulfate" fbc:charge="-2" fbc:chemicalFormula="C10H12N5O10PS" />
      <species boundaryCondition="false" compartment="c" constant="false" hasOnlySubstanceUnits="false" id="M_arab_DASH_D_c" name="D-Arabinose" fbc:charge="0" fbc:chemicalFormula="C5H10O5" />
      <species boundaryCondition="false" compartment="e" constant="false" hasOnlySubstanceUnits="false" id="M_arab_DASH_D_e" name="D-Arabinose" fbc:charge="0" fbc:chemicalFormula="C5H10O5" />
      <species boundaryCondition="false" compartment="c" constant="false" hasOnlySubstanceUnits="false" id="M_arab_DASH_L_c" name="L-Arabinose" fbc:charge="0" fbc:chemicalFormula="C5H10O5" />
      <species boundaryCondition="false" compartment="e" constant="false" hasOnlySubstanceUnits="false" id="M_arab_DASH_L_e" name="L-Arabinose" fbc:charge="0" fbc:chemicalFormula="C5H10O5" />
      <species boundaryCondition="false" compartment="c" constant="false" hasOnlySubstanceUnits="false" id="M_arg_DASH_L_c" name="L-Arginine" fbc:charge="1" fbc:chemicalFormula="C6H15N4O2" />
      <species boundaryCondition="false" compartment="e" constant="false" hasOnlySubstanceUnits="false" id="M_arg_DASH_L_e" name="L-Arginine" fbc:charge="1" fbc:chemicalFormula="C6H15N4O2" />
      <species boundaryCondition="false" compartment="m" constant="false" hasOnlySubstanceUnits="false" id="M_arg_DASH_L_m" name="L-Arginine" fbc:charge="1" fbc:chemicalFormula="C6H15N4O2" />
      <species boundaryCondition="false" compartment="c" constant="false" hasOnlySubstanceUnits="false" id="M_argsuc_c" name="N(omega)-(L-Arginino)succinate" fbc:charge="-1" fbc:chemicalFormula="C10H17N4O6" />
      <species boundaryCondition="false" compartment="c" constant="false" hasOnlySubstanceUnits="false" id="M_argtrna_c" name="L-Arginyl-tRNA(Arg)" fbc:charge="2" fbc:chemicalFormula="C6H14N4OR" />
      <species boundaryCondition="false" compartment="m" constant="false" hasOnlySubstanceUnits="false" id="M_argtrna_m" name="L-Arginyl-tRNA(Arg)" fbc:charge="2" fbc:chemicalFormula="C6H14N4OR" />
      <species boundaryCondition="false" compartment="c" constant="false" hasOnlySubstanceUnits="false" id="M_asn_DASH_L_c" name="L-Asparagine" fbc:charge="0" fbc:chemicalFormula="C4H8N2O3" />
      <species boundaryCondition="false" compartment="e" constant="false" hasOnlySubstanceUnits="false" id="M_asn_DASH_L_e" name="L-Asparagine" fbc:charge="0" fbc:chemicalFormula="C4H8N2O3" />
      <species boundaryCondition="false" compartment="m" constant="false" hasOnlySubstanceUnits="false" id="M_asn_DASH_L_m" name="L-Asparagine" fbc:charge="0" fbc:chemicalFormula="C4H8N2O3" />
      <species boundaryCondition="false" compartment="c" constant="false" hasOnlySubstanceUnits="false" id="M_asntrna_c" name="L-Asparaginyl-tRNA(Asn)" fbc:charge="1" fbc:chemicalFormula="C14H24N2O12PR2" />
      <species boundaryCondition="false" compartment="m" constant="false" hasOnlySubstanceUnits="false" id="M_asntrna_m" name="L-Asparaginyl-tRNA(Asn)" fbc:charge="1" fbc:chemicalFormula="C14H24N2O12PR2" />
      <species boundaryCondition="false" compartment="c" constant="false" hasOnlySubstanceUnits="false" id="M_asp_DASH_L_c" name="L-Aspartate" fbc:charge="-1" fbc:chemicalFormula="C4H6NO4" />
      <species boundaryCondition="false" compartment="e" constant="false" hasOnlySubstanceUnits="false" id="M_asp_DASH_L_e" name="L-Aspartate" fbc:charge="-1" fbc:chemicalFormula="C4H6NO4" />
      <species boundaryCondition="false" compartment="m" constant="false" hasOnlySubstanceUnits="false" id="M_asp_DASH_L_m" name="L-Aspartate" fbc:charge="-1" fbc:chemicalFormula="C4H6NO4" />
      <species boundaryCondition="false" compartment="n" constant="false" hasOnlySubstanceUnits="false" id="M_asp_DASH_L_n" name="L-Aspartate" fbc:charge="-1" fbc:chemicalFormula="C4H6NO4" />
      <species boundaryCondition="false" compartment="x" constant="false" hasOnlySubstanceUnits="false" id="M_asp_DASH_L_x" name="L-Aspartate" fbc:charge="-1" fbc:chemicalFormula="C4H6NO4" />
      <species boundaryCondition="false" compartment="c" constant="false" hasOnlySubstanceUnits="false" id="M_aspsa_c" name="L-Aspartate 4-semialdehyde" fbc:charge="0" fbc:chemicalFormula="C4H7NO3" />
      <species boundaryCondition="false" compartment="c" constant="false" hasOnlySubstanceUnits="false" id="M_asptrna_c" name="L-Aspartyl-tRNA(Asp)" fbc:charge="0" fbc:chemicalFormula="C4H5NO3R" />
      <species boundaryCondition="false" compartment="m" constant="false" hasOnlySubstanceUnits="false" id="M_asptrna_m" name="L-Aspartyl-tRNA(Asp)" fbc:charge="0" fbc:chemicalFormula="C4H5NO3R" />
      <species boundaryCondition="false" compartment="c" constant="false" hasOnlySubstanceUnits="false" id="M_atp_c" name="ATP" fbc:charge="-4" fbc:chemicalFormula="C10H12N5O13P3" />
      <species boundaryCondition="false" compartment="g" constant="false" hasOnlySubstanceUnits="false" id="M_atp_g" name="ATP" fbc:charge="-4" fbc:chemicalFormula="C10H12N5O13P3" />
      <species boundaryCondition="false" compartment="m" constant="false" hasOnlySubstanceUnits="false" id="M_atp_m" name="ATP" fbc:charge="-4" fbc:chemicalFormula="C10H12N5O13P3" />
      <species boundaryCondition="false" compartment="n" constant="false" hasOnlySubstanceUnits="false" id="M_atp_n" name="ATP" fbc:charge="-4" fbc:chemicalFormula="C10H12N5O13P3" />
      <species boundaryCondition="false" compartment="v" constant="false" hasOnlySubstanceUnits="false" id="M_atp_v" name="ATP" fbc:charge="-4" fbc:chemicalFormula="C10H12N5O13P3" />
      <species boundaryCondition="false" compartment="x" constant="false" hasOnlySubstanceUnits="false" id="M_atp_x" name="ATP" fbc:charge="-4" fbc:chemicalFormula="C10H12N5O13P3" />
      <species boundaryCondition="false" compartment="m" constant="false" hasOnlySubstanceUnits="false" id="M_b124tc_m" name="But-1-ene-1,2,4-tricarboxylate" fbc:charge="-3" fbc:chemicalFormula="C7H5O6" />
      <species boundaryCondition="false" compartment="c" constant="false" hasOnlySubstanceUnits="false" id="M_btn_c" name="Biotin" fbc:charge="-1" fbc:chemicalFormula="C10H15N2O3S" />
      <species boundaryCondition="false" compartment="e" constant="false" hasOnlySubstanceUnits="false" id="M_btn_e" name="Biotin" fbc:charge="-1" fbc:chemicalFormula="C10H15N2O3S" />
      <species boundaryCondition="false" compartment="c" constant="false" hasOnlySubstanceUnits="false" id="M_camp_c" name="cAMP" fbc:charge="-1" fbc:chemicalFormula="C10H11N5O6P" />
      <species boundaryCondition="false" compartment="c" constant="false" hasOnlySubstanceUnits="false" id="M_caphis_c" name="2-(3-Carboxy-3-aminopropyl)-L-histidine" fbc:charge="0" fbc:chemicalFormula="C10H16N4O4" />
      <species boundaryCondition="false" compartment="c" constant="false" hasOnlySubstanceUnits="false" id="M_cbasp_c" name="N-Carbamoyl-L-aspartate" fbc:charge="-2" fbc:chemicalFormula="C5H6N2O5" />
      <species boundaryCondition="false" compartment="n" constant="false" hasOnlySubstanceUnits="false" id="M_cbasp_n" name="N-Carbamoyl-L-aspartate" fbc:charge="-2" fbc:chemicalFormula="C5H6N2O5" />
      <species boundaryCondition="false" compartment="c" constant="false" hasOnlySubstanceUnits="false" id="M_cbp_c" name="Carbamoyl phosphate" fbc:charge="-2" fbc:chemicalFormula="CH2NO5P" />
      <species boundaryCondition="false" compartment="n" constant="false" hasOnlySubstanceUnits="false" id="M_cbp_n" name="Carbamoyl phosphate" fbc:charge="-2" fbc:chemicalFormula="CH2NO5P" />
      <species boundaryCondition="false" compartment="c" constant="false" hasOnlySubstanceUnits="false" id="M_cdp_c" name="CDP" fbc:charge="-3" fbc:chemicalFormula="C9H12N3O11P2" />
      <species boundaryCondition="false" compartment="n" constant="false" hasOnlySubstanceUnits="false" id="M_cdp_n" name="CDP" fbc:charge="-3" fbc:chemicalFormula="C9H12N3O11P2" />
      <species boundaryCondition="false" compartment="c" constant="false" hasOnlySubstanceUnits="false" id="M_cdpchol_c" name="CDPcholine" fbc:charge="-1" fbc:chemicalFormula="C14H25N4O11P2" />
      <species boundaryCondition="false" compartment="c" constant="false" hasOnlySubstanceUnits="false" id="M_cdpdag_SC_c" name="CDPdiacylglycerol, yeast-specific" fbc:charge="-200" fbc:chemicalFormula="C4440H7744N300O1500P200" />
      <species boundaryCondition="false" compartment="m" constant="false" hasOnlySubstanceUnits="false" id="M_cdpdag_SC_m" name="CDPdiacylglycerol, yeast-specific" fbc:charge="-200" fbc:chemicalFormula="C4440H7744N300O1500P200" />
      <species boundaryCondition="false" compartment="c" constant="false" hasOnlySubstanceUnits="false" id="M_cdpea_c" name="CDPethanolamine" fbc:charge="-1" fbc:chemicalFormula="C11H19N4O11P2" />
      <species boundaryCondition="false" compartment="c" constant="false" hasOnlySubstanceUnits="false" id="M_cer1_24_c" name="Ceramide-1 (Sphinganine:n-C24:0)" fbc:charge="0" fbc:chemicalFormula="C42H85NO3" />
      <species boundaryCondition="false" compartment="c" constant="false" hasOnlySubstanceUnits="false" id="M_cer1_26_c" name="Ceramide-1 (Sphinganine:n-C26:0)" fbc:charge="0" fbc:chemicalFormula="C44H89NO3" />
      <species boundaryCondition="false" compartment="c" constant="false" hasOnlySubstanceUnits="false" id="M_cer2_24_c" name="Ceramide-2 (Phytosphingosine:n-C24:0)" fbc:charge="0" fbc:chemicalFormula="C42H85NO4" />
      <species boundaryCondition="false" compartment="c" constant="false" hasOnlySubstanceUnits="false" id="M_cer2_26_c" name="Ceramide-2 (Phytosphingosine:n-C26:0)" fbc:charge="0" fbc:chemicalFormula="C44H89NO4" />
      <species boundaryCondition="false" compartment="c" constant="false" hasOnlySubstanceUnits="false" id="M_cer2_APOS__24_c" name="Ceramide-2' (Sphinganine:n-C24:0OH)" fbc:charge="0" fbc:chemicalFormula="C42H85NO4" />
      <species boundaryCondition="false" compartment="c" constant="false" hasOnlySubstanceUnits="false" id="M_cer2_APOS__26_c" name="Ceramide-2' (Sphinganine:n-C26:0OH)" fbc:charge="0" fbc:chemicalFormula="C44H89NO4" />
      <species boundaryCondition="false" compartment="c" constant="false" hasOnlySubstanceUnits="false" id="M_cer3_24_c" name="Ceramide-3 (Phytosphingosine:n-C24:0OH)" fbc:charge="0" fbc:chemicalFormula="C42H85NO5" />
      <species boundaryCondition="false" compartment="c" constant="false" hasOnlySubstanceUnits="false" id="M_cer3_26_c" name="Ceramide-3 (Phytosphingosine:n-C26:0OH)" fbc:charge="0" fbc:chemicalFormula="C44H89NO5" />
      <species boundaryCondition="false" compartment="c" constant="false" hasOnlySubstanceUnits="false" id="M_cgly_c" name="Cys-Gly" fbc:charge="0" fbc:chemicalFormula="C5H10N2O3S" />
      <species boundaryCondition="false" compartment="c" constant="false" hasOnlySubstanceUnits="false" id="M_ch4s_c" name="Methanethiol" fbc:charge="0" fbc:chemicalFormula="CH4S" />
      <species boundaryCondition="false" compartment="c" constant="false" hasOnlySubstanceUnits="false" id="M_chitin_c" name="Chitin (monomer)" fbc:charge="0" fbc:chemicalFormula="C8H13NO5" />
      <species boundaryCondition="false" compartment="c" constant="false" hasOnlySubstanceUnits="false" id="M_chitos_c" name="Chitosan" fbc:charge="0" fbc:chemicalFormula="C6H11NO4" />
      <species boundaryCondition="false" compartment="c" constant="false" hasOnlySubstanceUnits="false" id="M_chol_c" name="Choline" fbc:charge="1" fbc:chemicalFormula="C5H14NO" />
      <species boundaryCondition="false" compartment="e" constant="false" hasOnlySubstanceUnits="false" id="M_chol_e" name="Choline" fbc:charge="1" fbc:chemicalFormula="C5H14NO" />
      <species boundaryCondition="false" compartment="c" constant="false" hasOnlySubstanceUnits="false" id="M_cholp_c" name="Choline phosphate" fbc:charge="-1" fbc:chemicalFormula="C5H13NO4P" />
      <species boundaryCondition="false" compartment="c" constant="false" hasOnlySubstanceUnits="false" id="M_chor_c" name="chorismate" fbc:charge="-2" fbc:chemicalFormula="C10H8O6" />
      <species boundaryCondition="false" compartment="c" constant="false" hasOnlySubstanceUnits="false" id="M_cit_c" name="Citrate" fbc:charge="-3" fbc:chemicalFormula="C6H5O7" />
      <species boundaryCondition="false" compartment="e" constant="false" hasOnlySubstanceUnits="false" id="M_cit_e" name="Citrate" fbc:charge="-3" fbc:chemicalFormula="C6H5O7" />
      <species boundaryCondition="false" compartment="m" constant="false" hasOnlySubstanceUnits="false" id="M_cit_m" name="Citrate" fbc:charge="-3" fbc:chemicalFormula="C6H5O7" />
      <species boundaryCondition="false" compartment="x" constant="false" hasOnlySubstanceUnits="false" id="M_cit_x" name="Citrate" fbc:charge="-3" fbc:chemicalFormula="C6H5O7" />
      <species boundaryCondition="false" compartment="c" constant="false" hasOnlySubstanceUnits="false" id="M_citr_DASH_L_c" name="L-Citrulline" fbc:charge="0" fbc:chemicalFormula="C6H13N3O3" />
      <species boundaryCondition="false" compartment="m" constant="false" hasOnlySubstanceUnits="false" id="M_clpn_SC_m" name="Cardiolipin, yeast-specific" fbc:charge="-200" fbc:chemicalFormula="C7380H13688O1700P200" />
      <species boundaryCondition="false" compartment="c" constant="false" hasOnlySubstanceUnits="false" id="M_cmaphis_c" name="2-[3-Carboxy-3-(methylammonio)propyl]-L-histidine" fbc:charge="0" fbc:chemicalFormula="C11H18N4O4" />
      <species boundaryCondition="false" compartment="c" constant="false" hasOnlySubstanceUnits="false" id="M_cmp_c" name="CMP" fbc:charge="-2" fbc:chemicalFormula="C9H12N3O8P" />
      <species boundaryCondition="false" compartment="m" constant="false" hasOnlySubstanceUnits="false" id="M_cmp_m" name="CMP" fbc:charge="-2" fbc:chemicalFormula="C9H12N3O8P" />
      <species boundaryCondition="false" compartment="c" constant="false" hasOnlySubstanceUnits="false" id="M_cmusa_c" name="2-Amino-3-carboxymuconate semialdehyde" fbc:charge="-1" fbc:chemicalFormula="C7H6NO5" />
      <species boundaryCondition="false" compartment="c" constant="false" hasOnlySubstanceUnits="false" id="M_co2_c" name="CO2" fbc:charge="0" fbc:chemicalFormula="CO2" />
      <species boundaryCondition="false" compartment="e" constant="false" hasOnlySubstanceUnits="false" id="M_co2_e" name="CO2" fbc:charge="0" fbc:chemicalFormula="CO2" />
      <species boundaryCondition="false" compartment="g" constant="false" hasOnlySubstanceUnits="false" id="M_co2_g" name="CO2" fbc:charge="0" fbc:chemicalFormula="CO2" />
      <species boundaryCondition="false" compartment="m" constant="false" hasOnlySubstanceUnits="false" id="M_co2_m" name="CO2" fbc:charge="0" fbc:chemicalFormula="CO2" />
      <species boundaryCondition="false" compartment="n" constant="false" hasOnlySubstanceUnits="false" id="M_co2_n" name="CO2" fbc:charge="0" fbc:chemicalFormula="CO2" />
      <species boundaryCondition="false" compartment="v" constant="false" hasOnlySubstanceUnits="false" id="M_co2_v" name="CO2" fbc:charge="0" fbc:chemicalFormula="CO2" />
      <species boundaryCondition="false" compartment="x" constant="false" hasOnlySubstanceUnits="false" id="M_co2_x" name="CO2" fbc:charge="0" fbc:chemicalFormula="CO2" />
      <species boundaryCondition="false" compartment="c" constant="false" hasOnlySubstanceUnits="false" id="M_coa_c" name="Coenzyme A" fbc:charge="-4" fbc:chemicalFormula="C21H32N7O16P3S" />
      <species boundaryCondition="false" compartment="m" constant="false" hasOnlySubstanceUnits="false" id="M_coa_m" name="Coenzyme A" fbc:charge="-4" fbc:chemicalFormula="C21H32N7O16P3S" />
      <species boundaryCondition="false" compartment="n" constant="false" hasOnlySubstanceUnits="false" id="M_coa_n" name="Coenzyme A" fbc:charge="-4" fbc:chemicalFormula="C21H32N7O16P3S" />
      <species boundaryCondition="false" compartment="x" constant="false" hasOnlySubstanceUnits="false" id="M_coa_x" name="Coenzyme A" fbc:charge="-4" fbc:chemicalFormula="C21H32N7O16P3S" />
      <species boundaryCondition="false" compartment="c" constant="false" hasOnlySubstanceUnits="false" id="M_cpppg3_c" name="Coproporphyrinogen III" fbc:charge="-4" fbc:chemicalFormula="C36H40N4O8" />
      <species boundaryCondition="false" compartment="c" constant="false" hasOnlySubstanceUnits="false" id="M_crn_c" name="L-Carnitine" fbc:charge="0" fbc:chemicalFormula="C7H15NO3" />
      <species boundaryCondition="false" compartment="e" constant="false" hasOnlySubstanceUnits="false" id="M_crn_e" name="L-Carnitine" fbc:charge="0" fbc:chemicalFormula="C7H15NO3" />
      <species boundaryCondition="false" compartment="m" constant="false" hasOnlySubstanceUnits="false" id="M_crn_m" name="L-Carnitine" fbc:charge="0" fbc:chemicalFormula="C7H15NO3" />
      <species boundaryCondition="false" compartment="x" constant="false" hasOnlySubstanceUnits="false" id="M_crn_x" name="L-Carnitine" fbc:charge="0" fbc:chemicalFormula="C7H15NO3" />
      <species boundaryCondition="false" compartment="c" constant="false" hasOnlySubstanceUnits="false" id="M_csn_c" name="Cytosine" fbc:charge="0" fbc:chemicalFormula="C4H5N3O" />
      <species boundaryCondition="false" compartment="e" constant="false" hasOnlySubstanceUnits="false" id="M_csn_e" name="Cytosine" fbc:charge="0" fbc:chemicalFormula="C4H5N3O" />
      <species boundaryCondition="false" compartment="c" constant="false" hasOnlySubstanceUnits="false" id="M_ctp_c" name="CTP" fbc:charge="-4" fbc:chemicalFormula="C9H12N3O14P3" />
      <species boundaryCondition="false" compartment="m" constant="false" hasOnlySubstanceUnits="false" id="M_ctp_m" name="CTP" fbc:charge="-4" fbc:chemicalFormula="C9H12N3O14P3" />
      <species boundaryCondition="false" compartment="c" constant="false" hasOnlySubstanceUnits="false" id="M_cys_DASH_L_c" name="L-Cysteine" fbc:charge="0" fbc:chemicalFormula="C3H7NO2S" />
      <species boundaryCondition="false" compartment="e" constant="false" hasOnlySubstanceUnits="false" id="M_cys_DASH_L_e" name="L-Cysteine" fbc:charge="0" fbc:chemicalFormula="C3H7NO2S" />
      <species boundaryCondition="false" compartment="c" constant="false" hasOnlySubstanceUnits="false" id="M_cyst_DASH_L_c" name="L-Cystathionine" fbc:charge="0" fbc:chemicalFormula="C7H14N2O4S" />
      <species boundaryCondition="false" compartment="x" constant="false" hasOnlySubstanceUnits="false" id="M_cyst_DASH_L_x" name="L-Cystathionine" fbc:charge="0" fbc:chemicalFormula="C7H14N2O4S" />
      <species boundaryCondition="false" compartment="c" constant="false" hasOnlySubstanceUnits="false" id="M_cystrna_c" name="L-Cysteinyl-tRNA(Cys)" fbc:charge="1" fbc:chemicalFormula="C3H6NOSR" />
      <species boundaryCondition="false" compartment="c" constant="false" hasOnlySubstanceUnits="false" id="M_cytd_c" name="Cytidine" fbc:charge="0" fbc:chemicalFormula="C9H13N3O5" />
      <species boundaryCondition="false" compartment="e" constant="false" hasOnlySubstanceUnits="false" id="M_cytd_e" name="Cytidine" fbc:charge="0" fbc:chemicalFormula="C9H13N3O5" />
      <species boundaryCondition="false" compartment="c" constant="false" hasOnlySubstanceUnits="false" id="M_dad_DASH_2_c" name="Deoxyadenosine" fbc:charge="0" fbc:chemicalFormula="C10H13N5O3" />
      <species boundaryCondition="false" compartment="e" constant="false" hasOnlySubstanceUnits="false" id="M_dad_DASH_2_e" name="Deoxyadenosine" fbc:charge="0" fbc:chemicalFormula="C10H13N5O3" />
      <species boundaryCondition="false" compartment="c" constant="false" hasOnlySubstanceUnits="false" id="M_dadp_c" name="dADP" fbc:charge="-3" fbc:chemicalFormula="C10H12N5O9P2" />
      <species boundaryCondition="false" compartment="n" constant="false" hasOnlySubstanceUnits="false" id="M_dadp_n" name="dADP" fbc:charge="-3" fbc:chemicalFormula="C10H12N5O9P2" />
      <species boundaryCondition="false" compartment="c" constant="false" hasOnlySubstanceUnits="false" id="M_dagpy_SC_c" name="diacylglycerol pyrophosphate, yeast-specific" fbc:charge="-300" fbc:chemicalFormula="C3540H6544O1100P200" />
      <species boundaryCondition="false" compartment="c" constant="false" hasOnlySubstanceUnits="false" id="M_damp_c" name="dAMP" fbc:charge="-2" fbc:chemicalFormula="C10H12N5O6P" />
      <species boundaryCondition="false" compartment="c" constant="false" hasOnlySubstanceUnits="false" id="M_dann_c" name="7,8-Diaminononanoate" fbc:charge="1" fbc:chemicalFormula="C9H21N2O2" />
      <species boundaryCondition="false" compartment="e" constant="false" hasOnlySubstanceUnits="false" id="M_dann_e" name="7,8-Diaminononanoate" fbc:charge="1" fbc:chemicalFormula="C9H21N2O2" />
      <species boundaryCondition="false" compartment="c" constant="false" hasOnlySubstanceUnits="false" id="M_datp_c" name="dATP" fbc:charge="-4" fbc:chemicalFormula="C10H12N5O12P3" />
      <species boundaryCondition="false" compartment="c" constant="false" hasOnlySubstanceUnits="false" id="M_db4p_c" name="3,4-dihydroxy-2-butanone 4-phosphate" fbc:charge="-2" fbc:chemicalFormula="C4H7O6P" />
      <species boundaryCondition="false" compartment="x" constant="false" hasOnlySubstanceUnits="false" id="M_dc2coa_x" name="trans-Dec-2-enoyl-CoA" fbc:charge="-4" fbc:chemicalFormula="C31H48N7O17P3S" />
      <species boundaryCondition="false" compartment="m" constant="false" hasOnlySubstanceUnits="false" id="M_dcaACP_m" name="Decanoyl-ACP (n-C10:0ACP)" fbc:charge="-1" fbc:chemicalFormula="C21H39N2O8PRS" />
      <species boundaryCondition="false" compartment="c" constant="false" hasOnlySubstanceUnits="false" id="M_dca_c" name="Decanoate (n-C10:0)" fbc:charge="-1" fbc:chemicalFormula="C10H19O2" />
      <species boundaryCondition="false" compartment="x" constant="false" hasOnlySubstanceUnits="false" id="M_dca_x" name="Decanoate (n-C10:0)" fbc:charge="-1" fbc:chemicalFormula="C10H19O2" />
      <species boundaryCondition="false" compartment="c" constant="false" hasOnlySubstanceUnits="false" id="M_dcacoa_c" name="Decanoyl-CoA (n-C10:0CoA)" fbc:charge="-4" fbc:chemicalFormula="C31H50N7O17P3S" />
      <species boundaryCondition="false" compartment="x" constant="false" hasOnlySubstanceUnits="false" id="M_dcacoa_x" name="Decanoyl-CoA (n-C10:0CoA)" fbc:charge="-4" fbc:chemicalFormula="C31H50N7O17P3S" />
      <species boundaryCondition="false" compartment="c" constant="false" hasOnlySubstanceUnits="false" id="M_dcamp_c" name="N6-(1,2-Dicarboxyethyl)-AMP" fbc:charge="-4" fbc:chemicalFormula="C14H14N5O11P" />
      <species boundaryCondition="false" compartment="c" constant="false" hasOnlySubstanceUnits="false" id="M_dcdp_c" name="dCDP" fbc:charge="-3" fbc:chemicalFormula="C9H12N3O10P2" />
      <species boundaryCondition="false" compartment="n" constant="false" hasOnlySubstanceUnits="false" id="M_dcdp_n" name="dCDP" fbc:charge="-3" fbc:chemicalFormula="C9H12N3O10P2" />
      <species boundaryCondition="false" compartment="c" constant="false" hasOnlySubstanceUnits="false" id="M_dcmp_c" name="dCMP" fbc:charge="-2" fbc:chemicalFormula="C9H12N3O7P" />
      <species boundaryCondition="false" compartment="c" constant="false" hasOnlySubstanceUnits="false" id="M_dctp_c" name="dCTP" fbc:charge="-4" fbc:chemicalFormula="C9H12N3O13P3" />
      <species boundaryCondition="false" compartment="c" constant="false" hasOnlySubstanceUnits="false" id="M_dcyt_c" name="Deoxycytidine" fbc:charge="0" fbc:chemicalFormula="C9H13N3O4" />
      <species boundaryCondition="false" compartment="e" constant="false" hasOnlySubstanceUnits="false" id="M_dcyt_e" name="Deoxycytidine" fbc:charge="0" fbc:chemicalFormula="C9H13N3O4" />
      <species boundaryCondition="false" compartment="x" constant="false" hasOnlySubstanceUnits="false" id="M_dd2coa_x" name="trans-Dodec-2-enoyl-CoA" fbc:charge="-4" fbc:chemicalFormula="C33H52N7O17P3S" />
      <species boundaryCondition="false" compartment="c" constant="false" hasOnlySubstanceUnits="false" id="M_ddcaACP_c" name="Dodecanoyl-ACP (n-C12:0ACP)" fbc:charge="-1" fbc:chemicalFormula="C23H43N2O8PRS" />
      <species boundaryCondition="false" compartment="m" constant="false" hasOnlySubstanceUnits="false" id="M_ddcaACP_m" name="Dodecanoyl-ACP (n-C12:0ACP)" fbc:charge="-1" fbc:chemicalFormula="C23H43N2O8PRS" />
      <species boundaryCondition="false" compartment="c" constant="false" hasOnlySubstanceUnits="false" id="M_ddca_c" name="Dodecanoate (n-C12:0)" fbc:charge="-1" fbc:chemicalFormula="C12H23O2" />
      <species boundaryCondition="false" compartment="x" constant="false" hasOnlySubstanceUnits="false" id="M_ddca_x" name="Dodecanoate (n-C12:0)" fbc:charge="-1" fbc:chemicalFormula="C12H23O2" />
      <species boundaryCondition="false" compartment="c" constant="false" hasOnlySubstanceUnits="false" id="M_ddcacoa_c" name="Dodecanoyl-CoA (n-C12:0CoA)" fbc:charge="-4" fbc:chemicalFormula="C33H54N7O17P3S" />
      <species boundaryCondition="false" compartment="x" constant="false" hasOnlySubstanceUnits="false" id="M_ddcacoa_x" name="Dodecanoyl-CoA (n-C12:0CoA)" fbc:charge="-4" fbc:chemicalFormula="C33H54N7O17P3S" />
      <species boundaryCondition="false" compartment="c" constant="false" hasOnlySubstanceUnits="false" id="M_dgdp_c" name="dGDP" fbc:charge="-3" fbc:chemicalFormula="C10H12N5O10P2" />
      <species boundaryCondition="false" compartment="n" constant="false" hasOnlySubstanceUnits="false" id="M_dgdp_n" name="dGDP" fbc:charge="-3" fbc:chemicalFormula="C10H12N5O10P2" />
      <species boundaryCondition="false" compartment="c" constant="false" hasOnlySubstanceUnits="false" id="M_dgmp_c" name="dGMP" fbc:charge="-2" fbc:chemicalFormula="C10H12N5O7P" />
      <species boundaryCondition="false" compartment="c" constant="false" hasOnlySubstanceUnits="false" id="M_dgsn_c" name="Deoxyguanosine" fbc:charge="0" fbc:chemicalFormula="C10H13N5O4" />
      <species boundaryCondition="false" compartment="e" constant="false" hasOnlySubstanceUnits="false" id="M_dgsn_e" name="Deoxyguanosine" fbc:charge="0" fbc:chemicalFormula="C10H13N5O4" />
      <species boundaryCondition="false" compartment="c" constant="false" hasOnlySubstanceUnits="false" id="M_dgtp_c" name="dGTP" fbc:charge="-4" fbc:chemicalFormula="C10H12N5O13P3" />
      <species boundaryCondition="false" compartment="c" constant="false" hasOnlySubstanceUnits="false" id="M_dha_c" name="Dihydroxyacetone" fbc:charge="0" fbc:chemicalFormula="C3H6O3" />
      <species boundaryCondition="false" compartment="c" constant="false" hasOnlySubstanceUnits="false" id="M_dhap_c" name="Dihydroxyacetone phosphate" fbc:charge="-2" fbc:chemicalFormula="C3H5O6P" />
      <species boundaryCondition="false" compartment="m" constant="false" hasOnlySubstanceUnits="false" id="M_dhap_m" name="Dihydroxyacetone phosphate" fbc:charge="-2" fbc:chemicalFormula="C3H5O6P" />
      <species boundaryCondition="false" compartment="c" constant="false" hasOnlySubstanceUnits="false" id="M_dhf_c" name="7,8-Dihydrofolate" fbc:charge="-2" fbc:chemicalFormula="C19H19N7O6" />
      <species boundaryCondition="false" compartment="m" constant="false" hasOnlySubstanceUnits="false" id="M_dhf_m" name="7,8-Dihydrofolate" fbc:charge="-2" fbc:chemicalFormula="C19H19N7O6" />
      <species boundaryCondition="false" compartment="m" constant="false" hasOnlySubstanceUnits="false" id="M_dhlam_m" name="Dihydrolipoamide" fbc:charge="0" fbc:chemicalFormula="C8H17NOS2" />
      <species boundaryCondition="false" compartment="m" constant="false" hasOnlySubstanceUnits="false" id="M_dhlpro_m" name="Dihydrolipolprotein" fbc:charge="0" fbc:chemicalFormula="H2S2X" />
      <species boundaryCondition="false" compartment="c" constant="false" hasOnlySubstanceUnits="false" id="M_dhnpt_c" name="Dihydroneopterin" fbc:charge="0" fbc:chemicalFormula="C9H13N5O4" />
      <species boundaryCondition="false" compartment="m" constant="false" hasOnlySubstanceUnits="false" id="M_dhnpt_m" name="Dihydroneopterin" fbc:charge="0" fbc:chemicalFormula="C9H13N5O4" />
      <species boundaryCondition="false" compartment="c" constant="false" hasOnlySubstanceUnits="false" id="M_dhor_DASH_S_c" name="(S)-Dihydroorotate" fbc:charge="-1" fbc:chemicalFormula="C5H5N2O4" />
      <species boundaryCondition="false" compartment="n" constant="false" hasOnlySubstanceUnits="false" id="M_dhor_DASH_S_n" name="(S)-Dihydroorotate" fbc:charge="-1" fbc:chemicalFormula="C5H5N2O4" />
      <species boundaryCondition="false" compartment="c" constant="false" hasOnlySubstanceUnits="false" id="M_dhpmp_c" name="Dihydroneopterin monophosphate" fbc:charge="-2" fbc:chemicalFormula="C9H12N5O7P" />
      <species boundaryCondition="false" compartment="c" constant="false" hasOnlySubstanceUnits="false" id="M_dhpt_c" name="Dihydropteroate" fbc:charge="-1" fbc:chemicalFormula="C14H13N6O3" />
      <species boundaryCondition="false" compartment="m" constant="false" hasOnlySubstanceUnits="false" id="M_dhpt_m" name="Dihydropteroate" fbc:charge="-1" fbc:chemicalFormula="C14H13N6O3" />
      <species boundaryCondition="false" compartment="c" constant="false" hasOnlySubstanceUnits="false" id="M_din_c" name="Deoxyinosine" fbc:charge="0" fbc:chemicalFormula="C10H12N4O4" />
      <species boundaryCondition="false" compartment="e" constant="false" hasOnlySubstanceUnits="false" id="M_din_e" name="Deoxyinosine" fbc:charge="0" fbc:chemicalFormula="C10H12N4O4" />
      <species boundaryCondition="false" compartment="c" constant="false" hasOnlySubstanceUnits="false" id="M_dmlz_c" name="6,7-Dimethyl-8-(1-D-ribityl)lumazine" fbc:charge="0" fbc:chemicalFormula="C13H18N4O6" />
      <species boundaryCondition="false" compartment="c" constant="false" hasOnlySubstanceUnits="false" id="M_dmpp_c" name="Dimethylallyl diphosphate" fbc:charge="-3" fbc:chemicalFormula="C5H9O7P2" />
      <species boundaryCondition="false" compartment="c" constant="false" hasOnlySubstanceUnits="false" id="M_dnad_c" name="Deamino-NAD+" fbc:charge="-2" fbc:chemicalFormula="C21H24N6O15P2" />
      <species boundaryCondition="false" compartment="m" constant="false" hasOnlySubstanceUnits="false" id="M_dnad_m" name="Deamino-NAD+" fbc:charge="-2" fbc:chemicalFormula="C21H24N6O15P2" />
      <species boundaryCondition="false" compartment="c" constant="false" hasOnlySubstanceUnits="false" id="M_dolichol_c" name="Dolichol" fbc:charge="0" fbc:chemicalFormula="C15H28O" />
      <species boundaryCondition="false" compartment="r" constant="false" hasOnlySubstanceUnits="false" id="M_dolmanp_r" name="Dolichyl phosphate D-mannose" fbc:charge="-1" fbc:chemicalFormula="C21H38O9P" />
      <species boundaryCondition="false" compartment="c" constant="false" hasOnlySubstanceUnits="false" id="M_dolp_c" name="Dolichol phosphate" fbc:charge="-2" fbc:chemicalFormula="C15H27O4P" />
      <species boundaryCondition="false" compartment="r" constant="false" hasOnlySubstanceUnits="false" id="M_dolp_r" name="Dolichol phosphate" fbc:charge="-2" fbc:chemicalFormula="C15H27O4P" />
      <species boundaryCondition="false" compartment="c" constant="false" hasOnlySubstanceUnits="false" id="M_dpcoa_c" name="Dephospho-CoA" fbc:charge="-2" fbc:chemicalFormula="C21H33N7O13P2S" />
      <species boundaryCondition="false" compartment="m" constant="false" hasOnlySubstanceUnits="false" id="M_dpcoa_m" name="Dephospho-CoA" fbc:charge="-2" fbc:chemicalFormula="C21H33N7O13P2S" />
      <species boundaryCondition="false" compartment="c" constant="false" hasOnlySubstanceUnits="false" id="M_drib_c" name="Deoxyribose" fbc:charge="0" fbc:chemicalFormula="C5H10O4" />
      <species boundaryCondition="false" compartment="c" constant="false" hasOnlySubstanceUnits="false" id="M_dscl_c" name="dihydrosirohydrochlorin" fbc:charge="-7" fbc:chemicalFormula="C42H41N4O16" />
      <species boundaryCondition="false" compartment="c" constant="false" hasOnlySubstanceUnits="false" id="M_dtbt_c" name="Dethiobiotin" fbc:charge="-1" fbc:chemicalFormula="C10H17N2O3" />
      <species boundaryCondition="false" compartment="c" constant="false" hasOnlySubstanceUnits="false" id="M_dtdp_c" name="dTDP" fbc:charge="-3" fbc:chemicalFormula="C10H13N2O11P2" />
      <species boundaryCondition="false" compartment="c" constant="false" hasOnlySubstanceUnits="false" id="M_dtmp_c" name="dTMP" fbc:charge="-2" fbc:chemicalFormula="C10H13N2O8P" />
      <species boundaryCondition="false" compartment="c" constant="false" hasOnlySubstanceUnits="false" id="M_dttp_c" name="dTTP" fbc:charge="-4" fbc:chemicalFormula="C10H13N2O14P3" />
      <species boundaryCondition="false" compartment="e" constant="false" hasOnlySubstanceUnits="false" id="M_dttp_e" name="dTTP" fbc:charge="-4" fbc:chemicalFormula="C10H13N2O14P3" />
      <species boundaryCondition="false" compartment="c" constant="false" hasOnlySubstanceUnits="false" id="M_dudp_c" name="dUDP" fbc:charge="-3" fbc:chemicalFormula="C9H11N2O11P2" />
      <species boundaryCondition="false" compartment="n" constant="false" hasOnlySubstanceUnits="false" id="M_dudp_n" name="dUDP" fbc:charge="-3" fbc:chemicalFormula="C9H11N2O11P2" />
      <species boundaryCondition="false" compartment="c" constant="false" hasOnlySubstanceUnits="false" id="M_dump_c" name="dUMP" fbc:charge="-2" fbc:chemicalFormula="C9H11N2O8P" />
      <species boundaryCondition="false" compartment="n" constant="false" hasOnlySubstanceUnits="false" id="M_dump_n" name="dUMP" fbc:charge="-2" fbc:chemicalFormula="C9H11N2O8P" />
      <species boundaryCondition="false" compartment="c" constant="false" hasOnlySubstanceUnits="false" id="M_duri_c" name="Deoxyuridine" fbc:charge="0" fbc:chemicalFormula="C9H12N2O5" />
      <species boundaryCondition="false" compartment="e" constant="false" hasOnlySubstanceUnits="false" id="M_duri_e" name="Deoxyuridine" fbc:charge="0" fbc:chemicalFormula="C9H12N2O5" />
      <species boundaryCondition="false" compartment="c" constant="false" hasOnlySubstanceUnits="false" id="M_dutp_c" name="dUTP" fbc:charge="-4" fbc:chemicalFormula="C9H11N2O14P3" />
      <species boundaryCondition="false" compartment="c" constant="false" hasOnlySubstanceUnits="false" id="M_e4hglu_c" name="L-erythro-4-Hydroxyglutamate" fbc:charge="-1" fbc:chemicalFormula="C5H8NO5" />
      <species boundaryCondition="false" compartment="m" constant="false" hasOnlySubstanceUnits="false" id="M_e4hglu_m" name="L-erythro-4-Hydroxyglutamate" fbc:charge="-1" fbc:chemicalFormula="C5H8NO5" />
      <species boundaryCondition="false" compartment="x" constant="false" hasOnlySubstanceUnits="false" id="M_e4hglu_x" name="L-erythro-4-Hydroxyglutamate" fbc:charge="-1" fbc:chemicalFormula="C5H8NO5" />
      <species boundaryCondition="false" compartment="c" constant="false" hasOnlySubstanceUnits="false" id="M_e4p_c" name="D-Erythrose 4-phosphate" fbc:charge="-2" fbc:chemicalFormula="C4H7O7P" />
      <species boundaryCondition="false" compartment="m" constant="false" hasOnlySubstanceUnits="false" id="M_e4p_m" name="D-Erythrose 4-phosphate" fbc:charge="-2" fbc:chemicalFormula="C4H7O7P" />
      <species boundaryCondition="false" compartment="c" constant="false" hasOnlySubstanceUnits="false" id="M_eig3p_c" name="D-erythro-1-(Imidazol-4-yl)glycerol 3-phosphate" fbc:charge="-2" fbc:chemicalFormula="C6H9N2O6P" />
      <species boundaryCondition="false" compartment="c" constant="false" hasOnlySubstanceUnits="false" id="M_epist_c" name="episterol" fbc:charge="0" fbc:chemicalFormula="C28H46O" />
      <species boundaryCondition="false" compartment="c" constant="false" hasOnlySubstanceUnits="false" id="M_epm_c" name="Epimelibiose" fbc:charge="0" fbc:chemicalFormula="C12H22O11" />
      <species boundaryCondition="false" compartment="c" constant="false" hasOnlySubstanceUnits="false" id="M_ergst_c" name="Ergosterol" fbc:charge="0" fbc:chemicalFormula="C28H44O" />
      <species boundaryCondition="false" compartment="e" constant="false" hasOnlySubstanceUnits="false" id="M_ergst_e" name="Ergosterol" fbc:charge="0" fbc:chemicalFormula="C28H44O" />
      <species boundaryCondition="false" compartment="r" constant="false" hasOnlySubstanceUnits="false" id="M_ergst_r" name="Ergosterol" fbc:charge="0" fbc:chemicalFormula="C28H44O" />
      <species boundaryCondition="false" compartment="c" constant="false" hasOnlySubstanceUnits="false" id="M_ergtetrol_c" name="Ergosta-5,7,22,24,(28)-tetraen-3beta-ol" fbc:charge="0" fbc:chemicalFormula="C28H42O" />
      <species boundaryCondition="false" compartment="r" constant="false" hasOnlySubstanceUnits="false" id="M_ergtetrol_r" name="Ergosta-5,7,22,24,(28)-tetraen-3beta-ol" fbc:charge="0" fbc:chemicalFormula="C28H42O" />
      <species boundaryCondition="false" compartment="c" constant="false" hasOnlySubstanceUnits="false" id="M_ergtrol_c" name="ergosta-5,7,24(28)-trienol" fbc:charge="0" fbc:chemicalFormula="C28H44O" />
      <species boundaryCondition="false" compartment="c" constant="false" hasOnlySubstanceUnits="false" id="M_etha_c" name="Ethanolamine" fbc:charge="1" fbc:chemicalFormula="C2H8NO" />
      <species boundaryCondition="false" compartment="c" constant="false" hasOnlySubstanceUnits="false" id="M_ethamp_c" name="Ethanolamine phosphate" fbc:charge="-1" fbc:chemicalFormula="C2H7NO4P" />
      <species boundaryCondition="false" compartment="c" constant="false" hasOnlySubstanceUnits="false" id="M_etoh_c" name="Ethanol" fbc:charge="0" fbc:chemicalFormula="C2H6O" />
      <species boundaryCondition="false" compartment="e" constant="false" hasOnlySubstanceUnits="false" id="M_etoh_e" name="Ethanol" fbc:charge="0" fbc:chemicalFormula="C2H6O" />
      <species boundaryCondition="false" compartment="m" constant="false" hasOnlySubstanceUnits="false" id="M_etoh_m" name="Ethanol" fbc:charge="0" fbc:chemicalFormula="C2H6O" />
      <species boundaryCondition="false" compartment="c" constant="false" hasOnlySubstanceUnits="false" id="M_f1p_c" name="D-Fructose 1-phosphate" fbc:charge="-2" fbc:chemicalFormula="C6H11O9P" />
      <species boundaryCondition="false" compartment="c" constant="false" hasOnlySubstanceUnits="false" id="M_f26bp_c" name="D-Fructose 2,6-bisphosphate" fbc:charge="-4" fbc:chemicalFormula="C6H10O12P2" />
      <species boundaryCondition="false" compartment="c" constant="false" hasOnlySubstanceUnits="false" id="M_f6p_DASH_B_c" name="beta-D-Fructose 6-phosphate" fbc:charge="-2" fbc:chemicalFormula="C6H11O9P" />
      <species boundaryCondition="false" compartment="c" constant="false" hasOnlySubstanceUnits="false" id="M_f6p_c" name="D-Fructose 6-phosphate" fbc:charge="-2" fbc:chemicalFormula="C6H11O9P" />
      <species boundaryCondition="false" compartment="c" constant="false" hasOnlySubstanceUnits="false" id="M_fad_c" name="Flavin adenine dinucleotide oxidized" fbc:charge="-2" fbc:chemicalFormula="C27H31N9O15P2" />
      <species boundaryCondition="false" compartment="m" constant="false" hasOnlySubstanceUnits="false" id="M_fad_m" name="Flavin adenine dinucleotide oxidized" fbc:charge="-2" fbc:chemicalFormula="C27H31N9O15P2" />
      <species boundaryCondition="false" compartment="m" constant="false" hasOnlySubstanceUnits="false" id="M_fadh2_m" name="Flavin adenine dinucleotide reduced" fbc:charge="-2" fbc:chemicalFormula="C27H33N9O15P2" />
      <species boundaryCondition="false" compartment="c" constant="false" hasOnlySubstanceUnits="false" id="M_fald_c" name="Formaldehyde" fbc:charge="0" fbc:chemicalFormula="CH2O" />
      <species boundaryCondition="false" compartment="c" constant="false" hasOnlySubstanceUnits="false" id="M_fdp_c" name="D-Fructose 1,6-bisphosphate" fbc:charge="-4" fbc:chemicalFormula="C6H10O12P2" />
      <species boundaryCondition="false" compartment="m" constant="false" hasOnlySubstanceUnits="false" id="M_fe2_m" name="Fe2+" fbc:charge="2" fbc:chemicalFormula="Fe" />
      <species boundaryCondition="false" compartment="c" constant="false" hasOnlySubstanceUnits="false" id="M_fecost_c" name="fecosterol" fbc:charge="0" fbc:chemicalFormula="C28H46O" />
      <species boundaryCondition="false" compartment="c" constant="false" hasOnlySubstanceUnits="false" id="M_fgam_c" name="N2-Formyl-N1-(5-phospho-D-ribosyl)glycinamide" fbc:charge="-2" fbc:chemicalFormula="C8H13N2O9P" />
      <species boundaryCondition="false" compartment="m" constant="false" hasOnlySubstanceUnits="false" id="M_ficytc_m" name="Ferricytochrome c" fbc:charge="1" fbc:chemicalFormula="C42H52FeN8O6S2" />
      <species boundaryCondition="false" compartment="m" constant="false" hasOnlySubstanceUnits="false" id="M_fmettrna_m" name="N-Formylmethionyl-tRNA" fbc:charge="0" fbc:chemicalFormula="C6H9NO2SR" />
      <species boundaryCondition="false" compartment="c" constant="false" hasOnlySubstanceUnits="false" id="M_fmn_c" name="FMN" fbc:charge="-2" fbc:chemicalFormula="C17H19N4O9P" />
      <species boundaryCondition="false" compartment="e" constant="false" hasOnlySubstanceUnits="false" id="M_fmn_e" name="FMN" fbc:charge="-2" fbc:chemicalFormula="C17H19N4O9P" />
      <species boundaryCondition="false" compartment="m" constant="false" hasOnlySubstanceUnits="false" id="M_fmn_m" name="FMN" fbc:charge="-2" fbc:chemicalFormula="C17H19N4O9P" />
      <species boundaryCondition="false" compartment="m" constant="false" hasOnlySubstanceUnits="false" id="M_focytc_m" name="Ferrocytochrome c" fbc:charge="1" fbc:chemicalFormula="C42H53FeN8O6S2" />
      <species boundaryCondition="false" compartment="c" constant="false" hasOnlySubstanceUnits="false" id="M_for_c" name="Formate" fbc:charge="-1" fbc:chemicalFormula="CH1O2" />
      <species boundaryCondition="false" compartment="e" constant="false" hasOnlySubstanceUnits="false" id="M_for_e" name="Formate" fbc:charge="-1" fbc:chemicalFormula="CH1O2" />
      <species boundaryCondition="false" compartment="m" constant="false" hasOnlySubstanceUnits="false" id="M_for_m" name="Formate" fbc:charge="-1" fbc:chemicalFormula="CH1O2" />
      <species boundaryCondition="false" compartment="c" constant="false" hasOnlySubstanceUnits="false" id="M_fpram_c" name="2-(Formamido)-N1-(5-phospho-D-ribosyl)acetamidine" fbc:charge="-1" fbc:chemicalFormula="C8H15N3O8P" />
      <species boundaryCondition="false" compartment="c" constant="false" hasOnlySubstanceUnits="false" id="M_fprica_c" name="5-Formamido-1-(5-phospho-D-ribosyl)imidazole-4-carboxamide" fbc:charge="-2" fbc:chemicalFormula="C10H13N4O9P" />
      <species boundaryCondition="false" compartment="c" constant="false" hasOnlySubstanceUnits="false" id="M_frdp_c" name="Farnesyl diphosphate" fbc:charge="-3" fbc:chemicalFormula="C15H25O7P2" />
      <species boundaryCondition="false" compartment="c" constant="false" hasOnlySubstanceUnits="false" id="M_fru_c" name="D-Fructose" fbc:charge="0" fbc:chemicalFormula="C6H12O6" />
      <species boundaryCondition="false" compartment="e" constant="false" hasOnlySubstanceUnits="false" id="M_fru_e" name="D-Fructose" fbc:charge="0" fbc:chemicalFormula="C6H12O6" />
      <species boundaryCondition="false" compartment="c" constant="false" hasOnlySubstanceUnits="false" id="M_fum_c" name="Fumarate" fbc:charge="-2" fbc:chemicalFormula="C4H2O4" />
      <species boundaryCondition="false" compartment="e" constant="false" hasOnlySubstanceUnits="false" id="M_fum_e" name="Fumarate" fbc:charge="-2" fbc:chemicalFormula="C4H2O4" />
      <species boundaryCondition="false" compartment="m" constant="false" hasOnlySubstanceUnits="false" id="M_fum_m" name="Fumarate" fbc:charge="-2" fbc:chemicalFormula="C4H2O4" />
      <species boundaryCondition="false" compartment="c" constant="false" hasOnlySubstanceUnits="false" id="M_g1p_c" name="D-Glucose 1-phosphate" fbc:charge="-2" fbc:chemicalFormula="C6H11O9P" />
      <species boundaryCondition="false" compartment="c" constant="false" hasOnlySubstanceUnits="false" id="M_g3p_c" name="Glyceraldehyde 3-phosphate" fbc:charge="-2" fbc:chemicalFormula="C3H5O6P" />
      <species boundaryCondition="false" compartment="c" constant="false" hasOnlySubstanceUnits="false" id="M_g6p_DASH_B_c" name="beta-D-glucose 6-phosphate" fbc:charge="-2" fbc:chemicalFormula="C6H11O9P" />
      <species boundaryCondition="false" compartment="c" constant="false" hasOnlySubstanceUnits="false" id="M_g6p_c" name="D-Glucose 6-phosphate" fbc:charge="-2" fbc:chemicalFormula="C6H11O9P" />
      <species boundaryCondition="false" compartment="r" constant="false" hasOnlySubstanceUnits="false" id="M_g6p_r" name="D-Glucose 6-phosphate" fbc:charge="-2" fbc:chemicalFormula="C6H11O9P" />
      <species boundaryCondition="false" compartment="c" constant="false" hasOnlySubstanceUnits="false" id="M_gal1p_c" name="alpha-D-Galactose 1-phosphate" fbc:charge="-2" fbc:chemicalFormula="C6H11O9P" />
      <species boundaryCondition="false" compartment="c" constant="false" hasOnlySubstanceUnits="false" id="M_gal_c" name="D-Galactose" fbc:charge="0" fbc:chemicalFormula="C6H12O6" />
      <species boundaryCondition="false" compartment="e" constant="false" hasOnlySubstanceUnits="false" id="M_gal_e" name="D-Galactose" fbc:charge="0" fbc:chemicalFormula="C6H12O6" />
      <species boundaryCondition="false" compartment="c" constant="false" hasOnlySubstanceUnits="false" id="M_gam1p_c" name="D-Glucosamine 1-phosphate" fbc:charge="-1" fbc:chemicalFormula="C6H13NO8P" />
      <species boundaryCondition="false" compartment="c" constant="false" hasOnlySubstanceUnits="false" id="M_gam6p_c" name="D-Glucosamine 6-phosphate" fbc:charge="-1" fbc:chemicalFormula="C6H13NO8P" />
      <species boundaryCondition="false" compartment="e" constant="false" hasOnlySubstanceUnits="false" id="M_gam6p_e" name="D-Glucosamine 6-phosphate" fbc:charge="-1" fbc:chemicalFormula="C6H13NO8P" />
      <species boundaryCondition="false" compartment="c" constant="false" hasOnlySubstanceUnits="false" id="M_gar_c" name="N1-(5-Phospho-D-ribosyl)glycinamide" fbc:charge="-1" fbc:chemicalFormula="C7H14N2O8P" />
      <species boundaryCondition="false" compartment="c" constant="false" hasOnlySubstanceUnits="false" id="M_gcald_c" name="Glycolaldehyde" fbc:charge="0" fbc:chemicalFormula="C2H4O2" />
      <species boundaryCondition="false" compartment="e" constant="false" hasOnlySubstanceUnits="false" id="M_gcald_e" name="Glycolaldehyde" fbc:charge="0" fbc:chemicalFormula="C2H4O2" />
      <species boundaryCondition="false" compartment="m" constant="false" hasOnlySubstanceUnits="false" id="M_gcald_m" name="Glycolaldehyde" fbc:charge="0" fbc:chemicalFormula="C2H4O2" />
      <species boundaryCondition="false" compartment="c" constant="false" hasOnlySubstanceUnits="false" id="M_gdp_c" name="GDP" fbc:charge="-3" fbc:chemicalFormula="C10H12N5O11P2" />
      <species boundaryCondition="false" compartment="g" constant="false" hasOnlySubstanceUnits="false" id="M_gdp_g" name="GDP" fbc:charge="-3" fbc:chemicalFormula="C10H12N5O11P2" />
      <species boundaryCondition="false" compartment="m" constant="false" hasOnlySubstanceUnits="false" id="M_gdp_m" name="GDP" fbc:charge="-3" fbc:chemicalFormula="C10H12N5O11P2" />
      <species boundaryCondition="false" compartment="n" constant="false" hasOnlySubstanceUnits="false" id="M_gdp_n" name="GDP" fbc:charge="-3" fbc:chemicalFormula="C10H12N5O11P2" />
      <species boundaryCondition="false" compartment="c" constant="false" hasOnlySubstanceUnits="false" id="M_gdpmann_c" name="GDP-D-mannose" fbc:charge="-2" fbc:chemicalFormula="C16H23N5O16P2" />
      <species boundaryCondition="false" compartment="g" constant="false" hasOnlySubstanceUnits="false" id="M_gdpmann_g" name="GDP-D-mannose" fbc:charge="-2" fbc:chemicalFormula="C16H23N5O16P2" />
      <species boundaryCondition="false" compartment="c" constant="false" hasOnlySubstanceUnits="false" id="M_ggl_c" name="Galactosylglycerol" fbc:charge="0" fbc:chemicalFormula="C9H18O8" />
      <species boundaryCondition="false" compartment="c" constant="false" hasOnlySubstanceUnits="false" id="M_glc_DASH_D_c" name="D-Glucose" fbc:charge="0" fbc:chemicalFormula="C6H12O6" />
      <species boundaryCondition="false" compartment="e" constant="false" hasOnlySubstanceUnits="false" id="M_glc_DASH_D_e" name="D-Glucose" fbc:charge="0" fbc:chemicalFormula="C6H12O6" />
      <species boundaryCondition="false" compartment="v" constant="false" hasOnlySubstanceUnits="false" id="M_glc_DASH_D_v" name="D-Glucose" fbc:charge="0" fbc:chemicalFormula="C6H12O6" />
      <species boundaryCondition="false" compartment="c" constant="false" hasOnlySubstanceUnits="false" id="M_gln_DASH_L_c" name="L-Glutamine" fbc:charge="0" fbc:chemicalFormula="C5H10N2O3" />
      <species boundaryCondition="false" compartment="e" constant="false" hasOnlySubstanceUnits="false" id="M_gln_DASH_L_e" name="L-Glutamine" fbc:charge="0" fbc:chemicalFormula="C5H10N2O3" />
      <species boundaryCondition="false" compartment="n" constant="false" hasOnlySubstanceUnits="false" id="M_gln_DASH_L_n" name="L-Glutamine" fbc:charge="0" fbc:chemicalFormula="C5H10N2O3" />
      <species boundaryCondition="false" compartment="c" constant="false" hasOnlySubstanceUnits="false" id="M_glntrna_c" name="L-Glutaminyl-tRNA(Gln)" fbc:charge="1" fbc:chemicalFormula="C5H9N2O2R" />
      <species boundaryCondition="false" compartment="c" constant="false" hasOnlySubstanceUnits="false" id="M_glp_c" name="Glycylpeptide" fbc:charge="0" fbc:chemicalFormula="C4H7N2O3R" />
      <species boundaryCondition="false" compartment="c" constant="false" hasOnlySubstanceUnits="false" id="M_glu5p_c" name="L-Glutamate 5-phosphate" fbc:charge="-2" fbc:chemicalFormula="C5H8NO7P" />
      <species boundaryCondition="false" compartment="c" constant="false" hasOnlySubstanceUnits="false" id="M_glu5sa_c" name="L-Glutamate 5-semialdehyde" fbc:charge="0" fbc:chemicalFormula="C5H9NO3" />
      <species boundaryCondition="false" compartment="m" constant="false" hasOnlySubstanceUnits="false" id="M_glu5sa_m" name="L-Glutamate 5-semialdehyde" fbc:charge="0" fbc:chemicalFormula="C5H9NO3" />
      <species boundaryCondition="false" compartment="c" constant="false" hasOnlySubstanceUnits="false" id="M_glu_DASH_L_c" name="L-Glutamate" fbc:charge="-1" fbc:chemicalFormula="C5H8NO4" />
      <species boundaryCondition="false" compartment="e" constant="false" hasOnlySubstanceUnits="false" id="M_glu_DASH_L_e" name="L-Glutamate" fbc:charge="-1" fbc:chemicalFormula="C5H8NO4" />
      <species boundaryCondition="false" compartment="m" constant="false" hasOnlySubstanceUnits="false" id="M_glu_DASH_L_m" name="L-Glutamate" fbc:charge="-1" fbc:chemicalFormula="C5H8NO4" />
      <species boundaryCondition="false" compartment="n" constant="false" hasOnlySubstanceUnits="false" id="M_glu_DASH_L_n" name="L-Glutamate" fbc:charge="-1" fbc:chemicalFormula="C5H8NO4" />
      <species boundaryCondition="false" compartment="x" constant="false" hasOnlySubstanceUnits="false" id="M_glu_DASH_L_x" name="L-Glutamate" fbc:charge="-1" fbc:chemicalFormula="C5H8NO4" />
      <species boundaryCondition="false" compartment="c" constant="false" hasOnlySubstanceUnits="false" id="M_gluala_c" name="5-L-Glutamyl-L-alanine" fbc:charge="-1" fbc:chemicalFormula="C8H13N2O5" />
      <species boundaryCondition="false" compartment="c" constant="false" hasOnlySubstanceUnits="false" id="M_glucys_c" name="gamma-L-Glutamyl-L-cysteine" fbc:charge="-1" fbc:chemicalFormula="C8H13N2O5S" />
      <species boundaryCondition="false" compartment="c" constant="false" hasOnlySubstanceUnits="false" id="M_glutrna_c" name="L-Glutamyl-tRNA(Glu)" fbc:charge="0" fbc:chemicalFormula="C5H7NO3R" />
      <species boundaryCondition="false" compartment="m" constant="false" hasOnlySubstanceUnits="false" id="M_glutrna_m" name="L-Glutamyl-tRNA(Glu)" fbc:charge="0" fbc:chemicalFormula="C5H7NO3R" />
      <species boundaryCondition="false" compartment="c" constant="false" hasOnlySubstanceUnits="false" id="M_glx_c" name="Glyoxylate" fbc:charge="-1" fbc:chemicalFormula="C2H1O3" />
      <species boundaryCondition="false" compartment="x" constant="false" hasOnlySubstanceUnits="false" id="M_glx_x" name="Glyoxylate" fbc:charge="-1" fbc:chemicalFormula="C2H1O3" />
      <species boundaryCondition="false" compartment="c" constant="false" hasOnlySubstanceUnits="false" id="M_gly_c" name="Glycine" fbc:charge="0" fbc:chemicalFormula="C2H5NO2" />
      <species boundaryCondition="false" compartment="e" constant="false" hasOnlySubstanceUnits="false" id="M_gly_e" name="Glycine" fbc:charge="0" fbc:chemicalFormula="C2H5NO2" />
      <species boundaryCondition="false" compartment="m" constant="false" hasOnlySubstanceUnits="false" id="M_gly_m" name="Glycine" fbc:charge="0" fbc:chemicalFormula="C2H5NO2" />
      <species boundaryCondition="false" compartment="c" constant="false" hasOnlySubstanceUnits="false" id="M_glyald_c" name="D-Glyceraldehyde" fbc:charge="0" fbc:chemicalFormula="C3H6O3" />
      <species boundaryCondition="false" compartment="c" constant="false" hasOnlySubstanceUnits="false" id="M_glyc3p_c" name="Glycerol 3-phosphate" fbc:charge="-2" fbc:chemicalFormula="C3H7O6P" />
      <species boundaryCondition="false" compartment="m" constant="false" hasOnlySubstanceUnits="false" id="M_glyc3p_m" name="Glycerol 3-phosphate" fbc:charge="-2" fbc:chemicalFormula="C3H7O6P" />
      <species boundaryCondition="false" compartment="c" constant="false" hasOnlySubstanceUnits="false" id="M_glyc_c" name="Glycerol" fbc:charge="0" fbc:chemicalFormula="C3H8O3" />
      <species boundaryCondition="false" compartment="e" constant="false" hasOnlySubstanceUnits="false" id="M_glyc_e" name="Glycerol" fbc:charge="0" fbc:chemicalFormula="C3H8O3" />
      <species boundaryCondition="false" compartment="c" constant="false" hasOnlySubstanceUnits="false" id="M_glycogen_c" name="glycogen" fbc:charge="0" fbc:chemicalFormula="C6H10O5" />
      <species boundaryCondition="false" compartment="c" constant="false" hasOnlySubstanceUnits="false" id="M_glytrna_c" name="Glycyl-tRNA(Gly)" fbc:charge="1" fbc:chemicalFormula="C2H4NOR" />
      <species boundaryCondition="false" compartment="c" constant="false" hasOnlySubstanceUnits="false" id="M_gmp_c" name="GMP" fbc:charge="-2" fbc:chemicalFormula="C10H12N5O8P" />
      <species boundaryCondition="false" compartment="g" constant="false" hasOnlySubstanceUnits="false" id="M_gmp_g" name="GMP" fbc:charge="-2" fbc:chemicalFormula="C10H12N5O8P" />
      <species boundaryCondition="false" compartment="c" constant="false" hasOnlySubstanceUnits="false" id="M_gp4g_c" name="P1,P4-Bis(5'-guanosyl) tetraphosphate" fbc:charge="-4" fbc:chemicalFormula="C20H24N10O21P4" />
      <species boundaryCondition="false" compartment="c" constant="false" hasOnlySubstanceUnits="false" id="M_grdp_c" name="Geranyl diphosphate" fbc:charge="-3" fbc:chemicalFormula="C10H17O7P2" />
      <species boundaryCondition="false" compartment="c" constant="false" hasOnlySubstanceUnits="false" id="M_gsn_c" name="Guanosine" fbc:charge="0" fbc:chemicalFormula="C10H13N5O5" />
      <species boundaryCondition="false" compartment="e" constant="false" hasOnlySubstanceUnits="false" id="M_gsn_e" name="Guanosine" fbc:charge="0" fbc:chemicalFormula="C10H13N5O5" />
      <species boundaryCondition="false" compartment="m" constant="false" hasOnlySubstanceUnits="false" id="M_gsn_m" name="Guanosine" fbc:charge="0" fbc:chemicalFormula="C10H13N5O5" />
      <species boundaryCondition="false" compartment="c" constant="false" hasOnlySubstanceUnits="false" id="M_gthox_c" name="Oxidized glutathione" fbc:charge="-2" fbc:chemicalFormula="C20H30N6O12S2" />
      <species boundaryCondition="false" compartment="e" constant="false" hasOnlySubstanceUnits="false" id="M_gthox_e" name="Oxidized glutathione" fbc:charge="-2" fbc:chemicalFormula="C20H30N6O12S2" />
      <species boundaryCondition="false" compartment="c" constant="false" hasOnlySubstanceUnits="false" id="M_gthrd_c" name="Reduced glutathione" fbc:charge="-1" fbc:chemicalFormula="C10H16N3O6S" />
      <species boundaryCondition="false" compartment="m" constant="false" hasOnlySubstanceUnits="false" id="M_gthrd_m" name="Reduced glutathione" fbc:charge="-1" fbc:chemicalFormula="C10H16N3O6S" />
      <species boundaryCondition="false" compartment="c" constant="false" hasOnlySubstanceUnits="false" id="M_gtp_c" name="GTP" fbc:charge="-4" fbc:chemicalFormula="C10H12N5O14P3" />
      <species boundaryCondition="false" compartment="m" constant="false" hasOnlySubstanceUnits="false" id="M_gtp_m" name="GTP" fbc:charge="-4" fbc:chemicalFormula="C10H12N5O14P3" />
      <species boundaryCondition="false" compartment="c" constant="false" hasOnlySubstanceUnits="false" id="M_gua_c" name="Guanine" fbc:charge="0" fbc:chemicalFormula="C5H5N5O" />
      <species boundaryCondition="false" compartment="e" constant="false" hasOnlySubstanceUnits="false" id="M_gua_e" name="Guanine" fbc:charge="0" fbc:chemicalFormula="C5H5N5O" />
      <species boundaryCondition="false" compartment="m" constant="false" hasOnlySubstanceUnits="false" id="M_gua_m" name="Guanine" fbc:charge="0" fbc:chemicalFormula="C5H5N5O" />
      <species boundaryCondition="false" compartment="c" constant="false" hasOnlySubstanceUnits="false" id="M_h2o2_c" name="Hydrogen peroxide" fbc:charge="0" fbc:chemicalFormula="H2O2" />
      <species boundaryCondition="false" compartment="x" constant="false" hasOnlySubstanceUnits="false" id="M_h2o2_x" name="Hydrogen peroxide" fbc:charge="0" fbc:chemicalFormula="H2O2" />
      <species boundaryCondition="false" compartment="c" constant="false" hasOnlySubstanceUnits="false" id="M_h2o_c" name="H2O" fbc:charge="0" fbc:chemicalFormula="H2O" />
      <species boundaryCondition="false" compartment="e" constant="false" hasOnlySubstanceUnits="false" id="M_h2o_e" name="H2O" fbc:charge="0" fbc:chemicalFormula="H2O" />
      <species boundaryCondition="false" compartment="g" constant="false" hasOnlySubstanceUnits="false" id="M_h2o_g" name="H2O" fbc:charge="0" fbc:chemicalFormula="H2O" />
      <species boundaryCondition="false" compartment="m" constant="false" hasOnlySubstanceUnits="false" id="M_h2o_m" name="H2O" fbc:charge="0" fbc:chemicalFormula="H2O" />
      <species boundaryCondition="false" compartment="n" constant="false" hasOnlySubstanceUnits="false" id="M_h2o_n" name="H2O" fbc:charge="0" fbc:chemicalFormula="H2O" />
      <species boundaryCondition="false" compartment="r" constant="false" hasOnlySubstanceUnits="false" id="M_h2o_r" name="H2O" fbc:charge="0" fbc:chemicalFormula="H2O" />
      <species boundaryCondition="false" compartment="v" constant="false" hasOnlySubstanceUnits="false" id="M_h2o_v" name="H2O" fbc:charge="0" fbc:chemicalFormula="H2O" />
      <species boundaryCondition="false" compartment="x" constant="false" hasOnlySubstanceUnits="false" id="M_h2o_x" name="H2O" fbc:charge="0" fbc:chemicalFormula="H2O" />
      <species boundaryCondition="false" compartment="c" constant="false" hasOnlySubstanceUnits="false" id="M_h2s_c" name="Hydrogen sulfide" fbc:charge="0" fbc:chemicalFormula="H2S" />
      <species boundaryCondition="false" compartment="c" constant="false" hasOnlySubstanceUnits="false" id="M_hLkynr_c" name="3-Hydroxy-L-kynurenine" fbc:charge="0" fbc:chemicalFormula="C10H12N2O4" />
      <species boundaryCondition="false" compartment="c" constant="false" hasOnlySubstanceUnits="false" id="M_h_c" name="H+" fbc:charge="1" fbc:chemicalFormula="H" />
      <species boundaryCondition="false" compartment="e" constant="false" hasOnlySubstanceUnits="false" id="M_h_e" name="H+" fbc:charge="1" fbc:chemicalFormula="H" />
      <species boundaryCondition="false" compartment="g" constant="false" hasOnlySubstanceUnits="false" id="M_h_g" name="H+" fbc:charge="1" fbc:chemicalFormula="H" />
      <species boundaryCondition="false" compartment="m" constant="false" hasOnlySubstanceUnits="false" id="M_h_m" name="H+" fbc:charge="1" fbc:chemicalFormula="H" />
      <species boundaryCondition="false" compartment="n" constant="false" hasOnlySubstanceUnits="false" id="M_h_n" name="H+" fbc:charge="1" fbc:chemicalFormula="H" />
      <species boundaryCondition="false" compartment="r" constant="false" hasOnlySubstanceUnits="false" id="M_h_r" name="H+" fbc:charge="1" fbc:chemicalFormula="H" />
      <species boundaryCondition="false" compartment="v" constant="false" hasOnlySubstanceUnits="false" id="M_h_v" name="H+" fbc:charge="1" fbc:chemicalFormula="H" />
      <species boundaryCondition="false" compartment="x" constant="false" hasOnlySubstanceUnits="false" id="M_h_x" name="H+" fbc:charge="1" fbc:chemicalFormula="H" />
      <species boundaryCondition="false" compartment="m" constant="false" hasOnlySubstanceUnits="false" id="M_hcit_m" name="2-Hydroxybutane-1,2,4-tricarboxylate" fbc:charge="-3" fbc:chemicalFormula="C7H7O7" />
      <species boundaryCondition="false" compartment="n" constant="false" hasOnlySubstanceUnits="false" id="M_hcit_n" name="2-Hydroxybutane-1,2,4-tricarboxylate" fbc:charge="-3" fbc:chemicalFormula="C7H7O7" />
      <species boundaryCondition="false" compartment="c" constant="false" hasOnlySubstanceUnits="false" id="M_hco3_c" name="Bicarbonate" fbc:charge="-1" fbc:chemicalFormula="CHO3" />
      <species boundaryCondition="false" compartment="m" constant="false" hasOnlySubstanceUnits="false" id="M_hco3_m" name="Bicarbonate" fbc:charge="-1" fbc:chemicalFormula="CHO3" />
      <species boundaryCondition="false" compartment="n" constant="false" hasOnlySubstanceUnits="false" id="M_hco3_n" name="Bicarbonate" fbc:charge="-1" fbc:chemicalFormula="CHO3" />
      <species boundaryCondition="false" compartment="c" constant="false" hasOnlySubstanceUnits="false" id="M_hcys_DASH_L_c" name="L-Homocysteine" fbc:charge="0" fbc:chemicalFormula="C4H9NO2S" />
      <species boundaryCondition="false" compartment="x" constant="false" hasOnlySubstanceUnits="false" id="M_hcys_DASH_L_x" name="L-Homocysteine" fbc:charge="0" fbc:chemicalFormula="C4H9NO2S" />
      <species boundaryCondition="false" compartment="c" constant="false" hasOnlySubstanceUnits="false" id="M_hdca_c" name="Hexadecanoate (n-C16:0)" fbc:charge="-1" fbc:chemicalFormula="C16H31O2" />
      <species boundaryCondition="false" compartment="e" constant="false" hasOnlySubstanceUnits="false" id="M_hdca_e" name="Hexadecanoate (n-C16:0)" fbc:charge="-1" fbc:chemicalFormula="C16H31O2" />
      <species boundaryCondition="false" compartment="x" constant="false" hasOnlySubstanceUnits="false" id="M_hdca_x" name="Hexadecanoate (n-C16:0)" fbc:charge="-1" fbc:chemicalFormula="C16H31O2" />
      <species boundaryCondition="false" compartment="c" constant="false" hasOnlySubstanceUnits="false" id="M_hdcea_c" name="Hexadecenoate (n-C16:1)" fbc:charge="-1" fbc:chemicalFormula="C16H29O2" />
      <species boundaryCondition="false" compartment="e" constant="false" hasOnlySubstanceUnits="false" id="M_hdcea_e" name="Hexadecenoate (n-C16:1)" fbc:charge="-1" fbc:chemicalFormula="C16H29O2" />
      <species boundaryCondition="false" compartment="x" constant="false" hasOnlySubstanceUnits="false" id="M_hdcea_x" name="Hexadecenoate (n-C16:1)" fbc:charge="-1" fbc:chemicalFormula="C16H29O2" />
      <species boundaryCondition="false" compartment="c" constant="false" hasOnlySubstanceUnits="false" id="M_hdcoa_c" name="Hexadecenoyl-CoA (n-C16:1CoA)" fbc:charge="-4" fbc:chemicalFormula="C37H60N7O17P3S" />
      <species boundaryCondition="false" compartment="x" constant="false" hasOnlySubstanceUnits="false" id="M_hdcoa_x" name="Hexadecenoyl-CoA (n-C16:1CoA)" fbc:charge="-4" fbc:chemicalFormula="C37H60N7O17P3S" />
      <species boundaryCondition="false" compartment="x" constant="false" hasOnlySubstanceUnits="false" id="M_hdd2coa_x" name="trans-Hexadec-2-enoyl-CoA" fbc:charge="-4" fbc:chemicalFormula="C37H60N7O17P3S" />
      <species boundaryCondition="false" compartment="c" constant="false" hasOnlySubstanceUnits="false" id="M_hdeACP_c" name="cis-hexadec-9-enoyl-[acyl-carrier protein] (n-C16:1)" fbc:charge="-1" fbc:chemicalFormula="C27H49N2O8PRS" />
      <species boundaryCondition="false" compartment="m" constant="false" hasOnlySubstanceUnits="false" id="M_hdeACP_m" name="cis-hexadec-9-enoyl-[acyl-carrier protein] (n-C16:1)" fbc:charge="-1" fbc:chemicalFormula="C27H49N2O8PRS" />
      <species boundaryCondition="false" compartment="c" constant="false" hasOnlySubstanceUnits="false" id="M_hexc_c" name="hexacosanoate (n-C26:0)" fbc:charge="-1" fbc:chemicalFormula="C26H51O2" />
      <species boundaryCondition="false" compartment="x" constant="false" hasOnlySubstanceUnits="false" id="M_hexc_x" name="hexacosanoate (n-C26:0)" fbc:charge="-1" fbc:chemicalFormula="C26H51O2" />
      <species boundaryCondition="false" compartment="c" constant="false" hasOnlySubstanceUnits="false" id="M_hexccoa_c" name="Hexacosanoyl-CoA (n-C26:0CoA)" fbc:charge="-4" fbc:chemicalFormula="C47H82N7O17P3S" />
      <species boundaryCondition="false" compartment="x" constant="false" hasOnlySubstanceUnits="false" id="M_hexccoa_x" name="Hexacosanoyl-CoA (n-C26:0CoA)" fbc:charge="-4" fbc:chemicalFormula="C47H82N7O17P3S" />
      <species boundaryCondition="false" compartment="c" constant="false" hasOnlySubstanceUnits="false" id="M_hgentis_c" name="Homogentisate" fbc:charge="-1" fbc:chemicalFormula="C8H7O4" />
      <species boundaryCondition="false" compartment="m" constant="false" hasOnlySubstanceUnits="false" id="M_hicit_m" name="Homoisocitrate" fbc:charge="-3" fbc:chemicalFormula="C7H7O7" />
      <species boundaryCondition="false" compartment="c" constant="false" hasOnlySubstanceUnits="false" id="M_his_DASH_L_c" name="L-Histidine" fbc:charge="0" fbc:chemicalFormula="C6H9N3O2" />
      <species boundaryCondition="false" compartment="e" constant="false" hasOnlySubstanceUnits="false" id="M_his_DASH_L_e" name="L-Histidine" fbc:charge="0" fbc:chemicalFormula="C6H9N3O2" />
      <species boundaryCondition="false" compartment="m" constant="false" hasOnlySubstanceUnits="false" id="M_his_DASH_L_m" name="L-Histidine" fbc:charge="0" fbc:chemicalFormula="C6H9N3O2" />
      <species boundaryCondition="false" compartment="c" constant="false" hasOnlySubstanceUnits="false" id="M_hisp_c" name="L-Histidinol phosphate" fbc:charge="-1" fbc:chemicalFormula="C6H11N3O4P" />
      <species boundaryCondition="false" compartment="c" constant="false" hasOnlySubstanceUnits="false" id="M_histd_c" name="L-Histidinol" fbc:charge="1" fbc:chemicalFormula="C6H12N3O" />
      <species boundaryCondition="false" compartment="c" constant="false" hasOnlySubstanceUnits="false" id="M_histrna_c" name="L-Histidyl-tRNA(His)" fbc:charge="1" fbc:chemicalFormula="C6H8N3OR" />
      <species boundaryCondition="false" compartment="m" constant="false" hasOnlySubstanceUnits="false" id="M_histrna_m" name="L-Histidyl-tRNA(His)" fbc:charge="1" fbc:chemicalFormula="C6H8N3OR" />
      <species boundaryCondition="false" compartment="c" constant="false" hasOnlySubstanceUnits="false" id="M_hmbil_c" name="Hydroxymethylbilane" fbc:charge="-8" fbc:chemicalFormula="C40H38N4O17" />
      <species boundaryCondition="false" compartment="c" constant="false" hasOnlySubstanceUnits="false" id="M_hmgcoa_c" name="Hydroxymethylglutaryl-CoA" fbc:charge="-5" fbc:chemicalFormula="C27H39N7O20P3S" />
      <species boundaryCondition="false" compartment="m" constant="false" hasOnlySubstanceUnits="false" id="M_hmgcoa_m" name="Hydroxymethylglutaryl-CoA" fbc:charge="-5" fbc:chemicalFormula="C27H39N7O20P3S" />
      <species boundaryCondition="false" compartment="c" constant="false" hasOnlySubstanceUnits="false" id="M_hom_DASH_L_c" name="L-Homoserine" fbc:charge="0" fbc:chemicalFormula="C4H9NO3" />
      <species boundaryCondition="false" compartment="c" constant="false" hasOnlySubstanceUnits="false" id="M_hpglu_c" name="Tetrahydropteroyltri-L-glutamate" fbc:charge="0" fbc:chemicalFormula="C24H34N8O12" />
      <species boundaryCondition="false" compartment="c" constant="false" hasOnlySubstanceUnits="false" id="M_hxan_c" name="Hypoxanthine" fbc:charge="0" fbc:chemicalFormula="C5H4N4O" />
      <species boundaryCondition="false" compartment="e" constant="false" hasOnlySubstanceUnits="false" id="M_hxan_e" name="Hypoxanthine" fbc:charge="0" fbc:chemicalFormula="C5H4N4O" />
      <species boundaryCondition="false" compartment="x" constant="false" hasOnlySubstanceUnits="false" id="M_hxc2coa_x" name="trans-Hexacos-2-enoyl-CoA" fbc:charge="-4" fbc:chemicalFormula="C47H80N7O17P3S" />
      <species boundaryCondition="false" compartment="c" constant="false" hasOnlySubstanceUnits="false" id="M_hxdcal_c" name="Hexadecanal" fbc:charge="0" fbc:chemicalFormula="C16H32O" />
      <species boundaryCondition="false" compartment="c" constant="false" hasOnlySubstanceUnits="false" id="M_iad_c" name="Indole-3-acetamide" fbc:charge="0" fbc:chemicalFormula="C10H10N2O" />
      <species boundaryCondition="false" compartment="c" constant="false" hasOnlySubstanceUnits="false" id="M_iasp_c" name="Iminoaspartate" fbc:charge="-2" fbc:chemicalFormula="C4H3NO4" />
      <species boundaryCondition="false" compartment="c" constant="false" hasOnlySubstanceUnits="false" id="M_icit_c" name="Isocitrate" fbc:charge="-3" fbc:chemicalFormula="C6H5O7" />
      <species boundaryCondition="false" compartment="m" constant="false" hasOnlySubstanceUnits="false" id="M_icit_m" name="Isocitrate" fbc:charge="-3" fbc:chemicalFormula="C6H5O7" />
      <species boundaryCondition="false" compartment="x" constant="false" hasOnlySubstanceUnits="false" id="M_icit_x" name="Isocitrate" fbc:charge="-3" fbc:chemicalFormula="C6H5O7" />
      <species boundaryCondition="false" compartment="c" constant="false" hasOnlySubstanceUnits="false" id="M_id3acald_c" name="Indole-3-acetaldehyde" fbc:charge="0" fbc:chemicalFormula="C10H9NO" />
      <species boundaryCondition="false" compartment="m" constant="false" hasOnlySubstanceUnits="false" id="M_id3acald_m" name="Indole-3-acetaldehyde" fbc:charge="0" fbc:chemicalFormula="C10H9NO" />
      <species boundaryCondition="false" compartment="c" constant="false" hasOnlySubstanceUnits="false" id="M_idp_c" name="IDP" fbc:charge="-3" fbc:chemicalFormula="C10H11N4O11P2" />
      <species boundaryCondition="false" compartment="m" constant="false" hasOnlySubstanceUnits="false" id="M_idp_m" name="IDP" fbc:charge="-3" fbc:chemicalFormula="C10H11N4O11P2" />
      <species boundaryCondition="false" compartment="c" constant="false" hasOnlySubstanceUnits="false" id="M_ile_DASH_L_c" name="L-Isoleucine" fbc:charge="0" fbc:chemicalFormula="C6H13NO2" />
      <species boundaryCondition="false" compartment="e" constant="false" hasOnlySubstanceUnits="false" id="M_ile_DASH_L_e" name="L-Isoleucine" fbc:charge="0" fbc:chemicalFormula="C6H13NO2" />
      <species boundaryCondition="false" compartment="m" constant="false" hasOnlySubstanceUnits="false" id="M_ile_DASH_L_m" name="L-Isoleucine" fbc:charge="0" fbc:chemicalFormula="C6H13NO2" />
      <species boundaryCondition="false" compartment="c" constant="false" hasOnlySubstanceUnits="false" id="M_iletrna_c" name="L-Isoleucyl-tRNA(Ile)" fbc:charge="1" fbc:chemicalFormula="C6H12NOR" />
      <species boundaryCondition="false" compartment="m" constant="false" hasOnlySubstanceUnits="false" id="M_iletrna_m" name="L-Isoleucyl-tRNA(Ile)" fbc:charge="1" fbc:chemicalFormula="C6H12NOR" />
      <species boundaryCondition="false" compartment="c" constant="false" hasOnlySubstanceUnits="false" id="M_imacp_c" name="3-(Imidazol-4-yl)-2-oxopropyl phosphate" fbc:charge="-2" fbc:chemicalFormula="C6H7N2O5P" />
      <species boundaryCondition="false" compartment="c" constant="false" hasOnlySubstanceUnits="false" id="M_imp_c" name="IMP" fbc:charge="-2" fbc:chemicalFormula="C10H11N4O8P" />
      <species boundaryCondition="false" compartment="c" constant="false" hasOnlySubstanceUnits="false" id="M_ind3ac_c" name="Indole-3-acetate" fbc:charge="-1" fbc:chemicalFormula="C10H8NO2" />
      <species boundaryCondition="false" compartment="m" constant="false" hasOnlySubstanceUnits="false" id="M_ind3ac_m" name="Indole-3-acetate" fbc:charge="-1" fbc:chemicalFormula="C10H8NO2" />
      <species boundaryCondition="false" compartment="c" constant="false" hasOnlySubstanceUnits="false" id="M_ind3acnl_c" name="Indole-3-acetonitrile" fbc:charge="0" fbc:chemicalFormula="C10H8N2" />
      <species boundaryCondition="false" compartment="c" constant="false" hasOnlySubstanceUnits="false" id="M_indpyr_c" name="Indolepyruvate" fbc:charge="-1" fbc:chemicalFormula="C11H8NO3" />
      <species boundaryCondition="false" compartment="c" constant="false" hasOnlySubstanceUnits="false" id="M_inost_c" name="myo-Inositol" fbc:charge="0" fbc:chemicalFormula="C6H12O6" />
      <species boundaryCondition="false" compartment="e" constant="false" hasOnlySubstanceUnits="false" id="M_inost_e" name="myo-Inositol" fbc:charge="0" fbc:chemicalFormula="C6H12O6" />
      <species boundaryCondition="false" compartment="c" constant="false" hasOnlySubstanceUnits="false" id="M_ins_c" name="Inosine" fbc:charge="0" fbc:chemicalFormula="C10H12N4O5" />
      <species boundaryCondition="false" compartment="e" constant="false" hasOnlySubstanceUnits="false" id="M_ins_e" name="Inosine" fbc:charge="0" fbc:chemicalFormula="C10H12N4O5" />
      <species boundaryCondition="false" compartment="c" constant="false" hasOnlySubstanceUnits="false" id="M_ipc124_SC_c" name="Inositol phosphorylceramide, ceramide-1 (24C), yeast-specific" fbc:charge="-100" fbc:chemicalFormula="C4800H9500N100O1100P100" />
      <species boundaryCondition="false" compartment="c" constant="false" hasOnlySubstanceUnits="false" id="M_ipc126_SC_c" name="Inositol phosphorylceramide, ceramide-1 (26C), yeast-specific" fbc:charge="-100" fbc:chemicalFormula="C5000H9900N100O1100P100" />
      <species boundaryCondition="false" compartment="c" constant="false" hasOnlySubstanceUnits="false" id="M_ipc224_SC_c" name="Inositol phosphorylceramide, ceramide-2 (24C), yeast-specific" fbc:charge="-100" fbc:chemicalFormula="C4800H9500N100O1200P100" />
      <species boundaryCondition="false" compartment="c" constant="false" hasOnlySubstanceUnits="false" id="M_ipc226_SC_c" name="Inositol phosphorylceramide, ceramide-2 (26C), yeast-specific" fbc:charge="-100" fbc:chemicalFormula="C5000H9900N100O1200P100" />
      <species boundaryCondition="false" compartment="c" constant="false" hasOnlySubstanceUnits="false" id="M_ipc324_SC_c" name="Inositol phosphorylceramide, ceramide-3 (24C), yeast-specific" fbc:charge="-100" fbc:chemicalFormula="C4800H9500N100O1300P100" />
      <species boundaryCondition="false" compartment="c" constant="false" hasOnlySubstanceUnits="false" id="M_ipc326_SC_c" name="Inositol phosphorylceramide, ceramide-3 (26C), yeast-specific" fbc:charge="-100" fbc:chemicalFormula="C5000H9900N100O1300P100" />
      <species boundaryCondition="false" compartment="c" constant="false" hasOnlySubstanceUnits="false" id="M_ipdp_c" name="Isopentenyl diphosphate" fbc:charge="-3" fbc:chemicalFormula="C5H9O7P2" />
      <species boundaryCondition="false" compartment="m" constant="false" hasOnlySubstanceUnits="false" id="M_itaccoa_m" name="Itaconyl-CoA" fbc:charge="-5" fbc:chemicalFormula="C26H35N7O19P3S" />
      <species boundaryCondition="false" compartment="m" constant="false" hasOnlySubstanceUnits="false" id="M_itacon_m" name="Itaconate" fbc:charge="-2" fbc:chemicalFormula="C5H4O4" />
      <species boundaryCondition="false" compartment="c" constant="false" hasOnlySubstanceUnits="false" id="M_itp_c" name="ITP" fbc:charge="-4" fbc:chemicalFormula="C10H11N4O14P3" />
      <species boundaryCondition="false" compartment="m" constant="false" hasOnlySubstanceUnits="false" id="M_itp_m" name="ITP" fbc:charge="-4" fbc:chemicalFormula="C10H11N4O14P3" />
      <species boundaryCondition="false" compartment="c" constant="false" hasOnlySubstanceUnits="false" id="M_k_c" name="potassium" fbc:charge="1" fbc:chemicalFormula="K" />
      <species boundaryCondition="false" compartment="e" constant="false" hasOnlySubstanceUnits="false" id="M_k_e" name="potassium" fbc:charge="1" fbc:chemicalFormula="K" />
      <species boundaryCondition="false" compartment="c" constant="false" hasOnlySubstanceUnits="false" id="M_lac_DASH_D_c" name="D-Lactate" fbc:charge="-1" fbc:chemicalFormula="C3H5O3" />
      <species boundaryCondition="false" compartment="m" constant="false" hasOnlySubstanceUnits="false" id="M_lac_DASH_D_m" name="D-Lactate" fbc:charge="-1" fbc:chemicalFormula="C3H5O3" />
      <species boundaryCondition="false" compartment="c" constant="false" hasOnlySubstanceUnits="false" id="M_lac_DASH_L_c" name="L-Lactate" fbc:charge="-1" fbc:chemicalFormula="C3H5O3" />
      <species boundaryCondition="false" compartment="e" constant="false" hasOnlySubstanceUnits="false" id="M_lac_DASH_L_e" name="L-Lactate" fbc:charge="-1" fbc:chemicalFormula="C3H5O3" />
      <species boundaryCondition="false" compartment="m" constant="false" hasOnlySubstanceUnits="false" id="M_lac_DASH_L_m" name="L-Lactate" fbc:charge="-1" fbc:chemicalFormula="C3H5O3" />
      <species boundaryCondition="false" compartment="m" constant="false" hasOnlySubstanceUnits="false" id="M_lald_DASH_L_m" name="L-Lactaldehyde" fbc:charge="0" fbc:chemicalFormula="C3H6O2" />
      <species boundaryCondition="false" compartment="c" constant="false" hasOnlySubstanceUnits="false" id="M_lanost_c" name="Lanosterol" fbc:charge="0" fbc:chemicalFormula="C30H50O" />
      <species boundaryCondition="false" compartment="c" constant="false" hasOnlySubstanceUnits="false" id="M_leu_DASH_L_c" name="L-Leucine" fbc:charge="0" fbc:chemicalFormula="C6H13NO2" />
      <species boundaryCondition="false" compartment="e" constant="false" hasOnlySubstanceUnits="false" id="M_leu_DASH_L_e" name="L-Leucine" fbc:charge="0" fbc:chemicalFormula="C6H13NO2" />
      <species boundaryCondition="false" compartment="m" constant="false" hasOnlySubstanceUnits="false" id="M_leu_DASH_L_m" name="L-Leucine" fbc:charge="0" fbc:chemicalFormula="C6H13NO2" />
      <species boundaryCondition="false" compartment="c" constant="false" hasOnlySubstanceUnits="false" id="M_leutrna_c" name="L-Leucyl-tRNA(Leu)" fbc:charge="1" fbc:chemicalFormula="C6H12NOR" />
      <species boundaryCondition="false" compartment="m" constant="false" hasOnlySubstanceUnits="false" id="M_leutrna_m" name="L-Leucyl-tRNA(Leu)" fbc:charge="1" fbc:chemicalFormula="C6H12NOR" />
      <species boundaryCondition="false" compartment="c" constant="false" hasOnlySubstanceUnits="false" id="M_lgt_DASH_S_c" name="(R)-S-Lactoylglutathione" fbc:charge="-1" fbc:chemicalFormula="C13H20N3O8S" />
      <species boundaryCondition="false" compartment="m" constant="false" hasOnlySubstanceUnits="false" id="M_lgt_DASH_S_m" name="(R)-S-Lactoylglutathione" fbc:charge="-1" fbc:chemicalFormula="C13H20N3O8S" />
      <species boundaryCondition="false" compartment="m" constant="false" hasOnlySubstanceUnits="false" id="M_lpam_m" name="Lipoamide" fbc:charge="0" fbc:chemicalFormula="C8H15NOS2" />
      <species boundaryCondition="false" compartment="m" constant="false" hasOnlySubstanceUnits="false" id="M_lpro_m" name="Lipoylprotein" fbc:charge="0" fbc:chemicalFormula="S2X" />
      <species boundaryCondition="false" compartment="c" constant="false" hasOnlySubstanceUnits="false" id="M_lys_DASH_L_c" name="L-Lysine" fbc:charge="1" fbc:chemicalFormula="C6H15N2O2" />
      <species boundaryCondition="false" compartment="e" constant="false" hasOnlySubstanceUnits="false" id="M_lys_DASH_L_e" name="L-Lysine" fbc:charge="1" fbc:chemicalFormula="C6H15N2O2" />
      <species boundaryCondition="false" compartment="m" constant="false" hasOnlySubstanceUnits="false" id="M_lys_DASH_L_m" name="L-Lysine" fbc:charge="1" fbc:chemicalFormula="C6H15N2O2" />
      <species boundaryCondition="false" compartment="c" constant="false" hasOnlySubstanceUnits="false" id="M_lystrna_c" name="L-Lysine-tRNA (Lys)" fbc:charge="2" fbc:chemicalFormula="C6H14N2OR" />
      <species boundaryCondition="false" compartment="m" constant="false" hasOnlySubstanceUnits="false" id="M_lystrna_m" name="L-Lysine-tRNA (Lys)" fbc:charge="2" fbc:chemicalFormula="C6H14N2OR" />
      <species boundaryCondition="false" compartment="g" constant="false" hasOnlySubstanceUnits="false" id="M_m1macchitppdol_g" name="alpha-D-mannosyl-beta-D-mannosyl-diacylchitobiosyldiphosphodolichol" fbc:charge="-2" fbc:chemicalFormula="C43H74N2O27P2" />
      <species boundaryCondition="false" compartment="g" constant="false" hasOnlySubstanceUnits="false" id="M_m2macchitppdol_g" name="(alpha-D-mannosyl)2-beta-D-mannosyl-diacetylchitobiosyldiphosphodolichol" fbc:charge="-2" fbc:chemicalFormula="C49H84N2O32P2" />
      <species boundaryCondition="false" compartment="g" constant="false" hasOnlySubstanceUnits="false" id="M_m3macchitppdol_g" name="(alpha-D-mannosyl)3-beta-D-mannosyl-diacetylchitodiphosphodolichol" fbc:charge="-2" fbc:chemicalFormula="C55H94N2O37P2" />
      <species boundaryCondition="false" compartment="g" constant="false" hasOnlySubstanceUnits="false" id="M_m4macchitppdol_g" name="(alpha-D-Mannosyl)4-beta-D-mannosyl-diacetylchitobiosyldiphosphodolichol" fbc:charge="-2" fbc:chemicalFormula="C61H104N2O42P2" />
      <species boundaryCondition="false" compartment="g" constant="false" hasOnlySubstanceUnits="false" id="M_macchitppdol_g" name="beta-D-Mannosyldiacetylchitobiosyldiphosphodolichol" fbc:charge="-2" fbc:chemicalFormula="C37H64N2O22P2" />
      <species boundaryCondition="false" compartment="c" constant="false" hasOnlySubstanceUnits="false" id="M_malACP_c" name="Malonyl-[acyl-carrier protein]" fbc:charge="-2" fbc:chemicalFormula="C14H22N2O10PRS" />
      <species boundaryCondition="false" compartment="m" constant="false" hasOnlySubstanceUnits="false" id="M_malACP_m" name="Malonyl-[acyl-carrier protein]" fbc:charge="-2" fbc:chemicalFormula="C14H22N2O10PRS" />
      <species boundaryCondition="false" compartment="c" constant="false" hasOnlySubstanceUnits="false" id="M_mal_DASH_L_c" name="L-Malate" fbc:charge="-2" fbc:chemicalFormula="C4H4O5" />
      <species boundaryCondition="false" compartment="e" constant="false" hasOnlySubstanceUnits="false" id="M_mal_DASH_L_e" name="L-Malate" fbc:charge="-2" fbc:chemicalFormula="C4H4O5" />
      <species boundaryCondition="false" compartment="m" constant="false" hasOnlySubstanceUnits="false" id="M_mal_DASH_L_m" name="L-Malate" fbc:charge="-2" fbc:chemicalFormula="C4H4O5" />
      <species boundaryCondition="false" compartment="x" constant="false" hasOnlySubstanceUnits="false" id="M_mal_DASH_L_x" name="L-Malate" fbc:charge="-2" fbc:chemicalFormula="C4H4O5" />
      <species boundaryCondition="false" compartment="c" constant="false" hasOnlySubstanceUnits="false" id="M_malcoa_c" name="Malonyl-CoA" fbc:charge="-5" fbc:chemicalFormula="C24H33N7O19P3S" />
      <species boundaryCondition="false" compartment="m" constant="false" hasOnlySubstanceUnits="false" id="M_malcoa_m" name="Malonyl-CoA" fbc:charge="-5" fbc:chemicalFormula="C24H33N7O19P3S" />
      <species boundaryCondition="false" compartment="c" constant="false" hasOnlySubstanceUnits="false" id="M_malt_c" name="Maltose" fbc:charge="0" fbc:chemicalFormula="C12H22O11" />
      <species boundaryCondition="false" compartment="e" constant="false" hasOnlySubstanceUnits="false" id="M_malt_e" name="Maltose" fbc:charge="0" fbc:chemicalFormula="C12H22O11" />
      <species boundaryCondition="false" compartment="c" constant="false" hasOnlySubstanceUnits="false" id="M_man1p_c" name="D-Mannose 1-phosphate" fbc:charge="-2" fbc:chemicalFormula="C6H11O9P" />
      <species boundaryCondition="false" compartment="c" constant="false" hasOnlySubstanceUnits="false" id="M_man6p_c" name="D-Mannose 6-phosphate" fbc:charge="-2" fbc:chemicalFormula="C6H11O9P" />
      <species boundaryCondition="false" compartment="c" constant="false" hasOnlySubstanceUnits="false" id="M_man_c" name="D-Mannose" fbc:charge="0" fbc:chemicalFormula="C6H12O6" />
      <species boundaryCondition="false" compartment="e" constant="false" hasOnlySubstanceUnits="false" id="M_man_e" name="D-Mannose" fbc:charge="0" fbc:chemicalFormula="C6H12O6" />
      <species boundaryCondition="false" compartment="c" constant="false" hasOnlySubstanceUnits="false" id="M_mannan_c" name="Mannan" fbc:charge="0" fbc:chemicalFormula="C6H10O5" />
      <species boundaryCondition="false" compartment="r" constant="false" hasOnlySubstanceUnits="false" id="M_mannan_r" name="Mannan" fbc:charge="0" fbc:chemicalFormula="C6H10O5" />
      <species boundaryCondition="false" compartment="c" constant="false" hasOnlySubstanceUnits="false" id="M_melib_c" name="Melibiose" fbc:charge="0" fbc:chemicalFormula="C12H22O11" />
      <species boundaryCondition="false" compartment="e" constant="false" hasOnlySubstanceUnits="false" id="M_melib_e" name="Melibiose" fbc:charge="0" fbc:chemicalFormula="C12H22O11" />
      <species boundaryCondition="false" compartment="c" constant="false" hasOnlySubstanceUnits="false" id="M_melt_c" name="melibiitol" fbc:charge="0" fbc:chemicalFormula="C12H24O11" />
      <species boundaryCondition="false" compartment="c" constant="false" hasOnlySubstanceUnits="false" id="M_met_DASH_L_c" name="L-Methionine" fbc:charge="0" fbc:chemicalFormula="C5H11NO2S" />
      <species boundaryCondition="false" compartment="e" constant="false" hasOnlySubstanceUnits="false" id="M_met_DASH_L_e" name="L-Methionine" fbc:charge="0" fbc:chemicalFormula="C5H11NO2S" />
      <species boundaryCondition="false" compartment="m" constant="false" hasOnlySubstanceUnits="false" id="M_met_DASH_L_m" name="L-Methionine" fbc:charge="0" fbc:chemicalFormula="C5H11NO2S" />
      <species boundaryCondition="false" compartment="c" constant="false" hasOnlySubstanceUnits="false" id="M_methf_c" name="5,10-Methenyltetrahydrofolate" fbc:charge="-1" fbc:chemicalFormula="C20H20N7O6" />
      <species boundaryCondition="false" compartment="m" constant="false" hasOnlySubstanceUnits="false" id="M_methf_m" name="5,10-Methenyltetrahydrofolate" fbc:charge="-1" fbc:chemicalFormula="C20H20N7O6" />
      <species boundaryCondition="false" compartment="c" constant="false" hasOnlySubstanceUnits="false" id="M_mettrna_c" name="L-Methionyl-tRNA (Met)" fbc:charge="1" fbc:chemicalFormula="C5H10NOSR" />
      <species boundaryCondition="false" compartment="m" constant="false" hasOnlySubstanceUnits="false" id="M_mettrna_m" name="L-Methionyl-tRNA (Met)" fbc:charge="1" fbc:chemicalFormula="C5H10NOSR" />
      <species boundaryCondition="false" compartment="c" constant="false" hasOnlySubstanceUnits="false" id="M_mev_DASH_R_c" name="(R)-Mevalonate" fbc:charge="-1" fbc:chemicalFormula="C6H11O4" />
      <species boundaryCondition="false" compartment="c" constant="false" hasOnlySubstanceUnits="false" id="M_mhpglu_c" name="5-Methyltetrahydropteroyltri-L-glutamate" fbc:charge="0" fbc:chemicalFormula="C25H36N8O12" />
      <species boundaryCondition="false" compartment="c" constant="false" hasOnlySubstanceUnits="false" id="M_mi145p_c" name="1D-myo-Inositol 1,4,5-trisphosphate" fbc:charge="-6" fbc:chemicalFormula="C6H9O15P3" />
      <species boundaryCondition="false" compartment="c" constant="false" hasOnlySubstanceUnits="false" id="M_mi1p_DASH_D_c" name="1D-myo-Inositol 1-phosphate" fbc:charge="-2" fbc:chemicalFormula="C6H11O9P" />
      <species boundaryCondition="false" compartment="c" constant="false" hasOnlySubstanceUnits="false" id="M_mip2c124_SC_c" name="mannose-(inositol-P)2-ceramide, ceramide-1 (24C), yeast-specific" fbc:charge="-200" fbc:chemicalFormula="C6000H11500N100O2400P200" />
      <species boundaryCondition="false" compartment="c" constant="false" hasOnlySubstanceUnits="false" id="M_mip2c126_SC_c" name="mannose-(inositol-P)2-ceramide, ceramide-1 (26C), yeast-specific" fbc:charge="-200" fbc:chemicalFormula="C6200H11900N100O2400P200" />
      <species boundaryCondition="false" compartment="c" constant="false" hasOnlySubstanceUnits="false" id="M_mip2c224_SC_c" name="mannose-(inositol-P)2-ceramide, ceramide-2 (24C), yeast-specific" fbc:charge="-200" fbc:chemicalFormula="C6000H11500N100O2500P200" />
      <species boundaryCondition="false" compartment="c" constant="false" hasOnlySubstanceUnits="false" id="M_mip2c226_SC_c" name="mannose-(inositol-P)2-ceramide, ceramide-2 (26C), yeast-specific" fbc:charge="-200" fbc:chemicalFormula="C6200H11900N100O2500P200" />
      <species boundaryCondition="false" compartment="c" constant="false" hasOnlySubstanceUnits="false" id="M_mip2c324_SC_c" name="mannose-(inositol-P)2-ceramide, ceramide-3 (24C), yeast-specific" fbc:charge="-200" fbc:chemicalFormula="C6000H11500N100O2600P200" />
      <species boundaryCondition="false" compartment="c" constant="false" hasOnlySubstanceUnits="false" id="M_mip2c326_SC_c" name="mannose-(inositol-P)2-ceramide, ceramide-3 (26C), yeast-specific" fbc:charge="-200" fbc:chemicalFormula="C6200H11900N100O2600P200" />
      <species boundaryCondition="false" compartment="c" constant="false" hasOnlySubstanceUnits="false" id="M_mipc124_SC_c" name="mannose-inositol phosphorylceramide, ceramide-1 (24C), yeast-specific" fbc:charge="-100" fbc:chemicalFormula="C5400H10500N100O1600P100" />
      <species boundaryCondition="false" compartment="c" constant="false" hasOnlySubstanceUnits="false" id="M_mipc126_SC_c" name="mannose-inositol phosphorylceramide, ceramide-1 (26C), yeast-specific" fbc:charge="-100" fbc:chemicalFormula="C5600H10900N100O1600P100" />
      <species boundaryCondition="false" compartment="c" constant="false" hasOnlySubstanceUnits="false" id="M_mipc224_SC_c" name="mannose-inositol phosphorylceramide, ceramide-2 (24C), yeast-specific" fbc:charge="-100" fbc:chemicalFormula="C5400H10500N100O1700P100" />
      <species boundaryCondition="false" compartment="c" constant="false" hasOnlySubstanceUnits="false" id="M_mipc226_SC_c" name="mannose-inositol phosphorylceramide, ceramide-2 (26C), yeast-specific" fbc:charge="-100" fbc:chemicalFormula="C5600H10900N100O1700P100" />
      <species boundaryCondition="false" compartment="c" constant="false" hasOnlySubstanceUnits="false" id="M_mipc324_SC_c" name="mannose-inositol phosphorylceramide, ceramide-3 (24C), yeast-specific" fbc:charge="-100" fbc:chemicalFormula="C5400H10500N100O1800P100" />
      <species boundaryCondition="false" compartment="c" constant="false" hasOnlySubstanceUnits="false" id="M_mipc326_SC_c" name="mannose-inositol phosphorylceramide, ceramide-3 (26C)" fbc:charge="-100" fbc:chemicalFormula="C5600H10900N100O1800P100" />
      <species boundaryCondition="false" compartment="c" constant="false" hasOnlySubstanceUnits="false" id="M_mlthf_c" name="5,10-Methylenetetrahydrofolate" fbc:charge="-2" fbc:chemicalFormula="C20H21N7O6" />
      <species boundaryCondition="false" compartment="m" constant="false" hasOnlySubstanceUnits="false" id="M_mlthf_m" name="5,10-Methylenetetrahydrofolate" fbc:charge="-2" fbc:chemicalFormula="C20H21N7O6" />
      <species boundaryCondition="false" compartment="c" constant="false" hasOnlySubstanceUnits="false" id="M_mmet_c" name="S-Methyl-L-methionine" fbc:charge="1" fbc:chemicalFormula="C6H14NO2S" />
      <species boundaryCondition="false" compartment="e" constant="false" hasOnlySubstanceUnits="false" id="M_mmet_e" name="S-Methyl-L-methionine" fbc:charge="1" fbc:chemicalFormula="C6H14NO2S" />
      <species boundaryCondition="false" compartment="c" constant="false" hasOnlySubstanceUnits="false" id="M_mnl1p_c" name="D-Mannitol 1-phosphate" fbc:charge="-2" fbc:chemicalFormula="C6H13O9P" />
      <species boundaryCondition="false" compartment="c" constant="false" hasOnlySubstanceUnits="false" id="M_mthgxl_c" name="Methylglyoxal" fbc:charge="0" fbc:chemicalFormula="C3H4O2" />
      <species boundaryCondition="false" compartment="c" constant="false" hasOnlySubstanceUnits="false" id="M_myrsACP_c" name="Myristoyl-ACP (n-C14:0ACP)" fbc:charge="-1" fbc:chemicalFormula="C25H47N2O8PRS" />
      <species boundaryCondition="false" compartment="m" constant="false" hasOnlySubstanceUnits="false" id="M_myrsACP_m" name="Myristoyl-ACP (n-C14:0ACP)" fbc:charge="-1" fbc:chemicalFormula="C25H47N2O8PRS" />
      <species boundaryCondition="false" compartment="c" constant="false" hasOnlySubstanceUnits="false" id="M_n4abutn_c" name="N4-Acetylaminobutanal" fbc:charge="0" fbc:chemicalFormula="C6H11NO2" />
      <species boundaryCondition="false" compartment="c" constant="false" hasOnlySubstanceUnits="false" id="M_na1_c" name="Sodium" fbc:charge="1" fbc:chemicalFormula="Na" />
      <species boundaryCondition="false" compartment="e" constant="false" hasOnlySubstanceUnits="false" id="M_na1_e" name="Sodium" fbc:charge="1" fbc:chemicalFormula="Na" />
      <species boundaryCondition="false" compartment="c" constant="false" hasOnlySubstanceUnits="false" id="M_nac_c" name="Nicotinate" fbc:charge="-1" fbc:chemicalFormula="C6H4NO2" />
      <species boundaryCondition="false" compartment="m" constant="false" hasOnlySubstanceUnits="false" id="M_nac_m" name="Nicotinate" fbc:charge="-1" fbc:chemicalFormula="C6H4NO2" />
      <species boundaryCondition="false" compartment="c" constant="false" hasOnlySubstanceUnits="false" id="M_nad_c" name="Nicotinamide adenine dinucleotide" fbc:charge="-1" fbc:chemicalFormula="C21H26N7O14P2" />
      <species boundaryCondition="false" compartment="m" constant="false" hasOnlySubstanceUnits="false" id="M_nad_m" name="Nicotinamide adenine dinucleotide" fbc:charge="-1" fbc:chemicalFormula="C21H26N7O14P2" />
      <species boundaryCondition="false" compartment="x" constant="false" hasOnlySubstanceUnits="false" id="M_nad_x" name="Nicotinamide adenine dinucleotide" fbc:charge="-1" fbc:chemicalFormula="C21H26N7O14P2" />
      <species boundaryCondition="false" compartment="c" constant="false" hasOnlySubstanceUnits="false" id="M_nadh_c" name="Nicotinamide adenine dinucleotide - reduced" fbc:charge="-2" fbc:chemicalFormula="C21H27N7O14P2" />
      <species boundaryCondition="false" compartment="m" constant="false" hasOnlySubstanceUnits="false" id="M_nadh_m" name="Nicotinamide adenine dinucleotide - reduced" fbc:charge="-2" fbc:chemicalFormula="C21H27N7O14P2" />
      <species boundaryCondition="false" compartment="x" constant="false" hasOnlySubstanceUnits="false" id="M_nadh_x" name="Nicotinamide adenine dinucleotide - reduced" fbc:charge="-2" fbc:chemicalFormula="C21H27N7O14P2" />
      <species boundaryCondition="false" compartment="c" constant="false" hasOnlySubstanceUnits="false" id="M_nadp_c" name="Nicotinamide adenine dinucleotide phosphate" fbc:charge="-3" fbc:chemicalFormula="C21H25N7O17P3" />
      <species boundaryCondition="false" compartment="m" constant="false" hasOnlySubstanceUnits="false" id="M_nadp_m" name="Nicotinamide adenine dinucleotide phosphate" fbc:charge="-3" fbc:chemicalFormula="C21H25N7O17P3" />
      <species boundaryCondition="false" compartment="r" constant="false" hasOnlySubstanceUnits="false" id="M_nadp_r" name="Nicotinamide adenine dinucleotide phosphate" fbc:charge="-3" fbc:chemicalFormula="C21H25N7O17P3" />
      <species boundaryCondition="false" compartment="x" constant="false" hasOnlySubstanceUnits="false" id="M_nadp_x" name="Nicotinamide adenine dinucleotide phosphate" fbc:charge="-3" fbc:chemicalFormula="C21H25N7O17P3" />
      <species boundaryCondition="false" compartment="c" constant="false" hasOnlySubstanceUnits="false" id="M_nadph_c" name="Nicotinamide adenine dinucleotide phosphate - reduced" fbc:charge="-4" fbc:chemicalFormula="C21H26N7O17P3" />
      <species boundaryCondition="false" compartment="m" constant="false" hasOnlySubstanceUnits="false" id="M_nadph_m" name="Nicotinamide adenine dinucleotide phosphate - reduced" fbc:charge="-4" fbc:chemicalFormula="C21H26N7O17P3" />
      <species boundaryCondition="false" compartment="r" constant="false" hasOnlySubstanceUnits="false" id="M_nadph_r" name="Nicotinamide adenine dinucleotide phosphate - reduced" fbc:charge="-4" fbc:chemicalFormula="C21H26N7O17P3" />
      <species boundaryCondition="false" compartment="x" constant="false" hasOnlySubstanceUnits="false" id="M_nadph_x" name="Nicotinamide adenine dinucleotide phosphate - reduced" fbc:charge="-4" fbc:chemicalFormula="C21H26N7O17P3" />
      <species boundaryCondition="false" compartment="c" constant="false" hasOnlySubstanceUnits="false" id="M_ncam_c" name="Nicotinamide" fbc:charge="0" fbc:chemicalFormula="C6H6N2O" />
      <species boundaryCondition="false" compartment="m" constant="false" hasOnlySubstanceUnits="false" id="M_ncam_m" name="Nicotinamide" fbc:charge="0" fbc:chemicalFormula="C6H6N2O" />
      <species boundaryCondition="false" compartment="c" constant="false" hasOnlySubstanceUnits="false" id="M_nh4_c" name="Ammonium" fbc:charge="1" fbc:chemicalFormula="H4N" />
      <species boundaryCondition="false" compartment="e" constant="false" hasOnlySubstanceUnits="false" id="M_nh4_e" name="Ammonium" fbc:charge="1" fbc:chemicalFormula="H4N" />
      <species boundaryCondition="false" compartment="m" constant="false" hasOnlySubstanceUnits="false" id="M_nh4_m" name="Ammonium" fbc:charge="1" fbc:chemicalFormula="H4N" />
      <species boundaryCondition="false" compartment="x" constant="false" hasOnlySubstanceUnits="false" id="M_nh4_x" name="Ammonium" fbc:charge="1" fbc:chemicalFormula="H4N" />
      <species boundaryCondition="false" compartment="c" constant="false" hasOnlySubstanceUnits="false" id="M_nicrnt_c" name="Nicotinate D-ribonucleotide" fbc:charge="-2" fbc:chemicalFormula="C11H12NO9P" />
      <species boundaryCondition="false" compartment="m" constant="false" hasOnlySubstanceUnits="false" id="M_nicrnt_m" name="Nicotinate D-ribonucleotide" fbc:charge="-2" fbc:chemicalFormula="C11H12NO9P" />
      <species boundaryCondition="false" compartment="c" constant="false" hasOnlySubstanceUnits="false" id="M_nmn_c" name="NMN" fbc:charge="-1" fbc:chemicalFormula="C11H14N2O8P" />
      <species boundaryCondition="false" compartment="e" constant="false" hasOnlySubstanceUnits="false" id="M_nmn_e" name="NMN" fbc:charge="-1" fbc:chemicalFormula="C11H14N2O8P" />
      <species boundaryCondition="false" compartment="m" constant="false" hasOnlySubstanceUnits="false" id="M_nmn_m" name="NMN" fbc:charge="-1" fbc:chemicalFormula="C11H14N2O8P" />
      <species boundaryCondition="false" compartment="x" constant="false" hasOnlySubstanceUnits="false" id="M_nmn_x" name="NMN" fbc:charge="-1" fbc:chemicalFormula="C11H14N2O8P" />
      <species boundaryCondition="false" compartment="c" constant="false" hasOnlySubstanceUnits="false" id="M_o2_c" name="O2" fbc:charge="0" fbc:chemicalFormula="O2" />
      <species boundaryCondition="false" compartment="e" constant="false" hasOnlySubstanceUnits="false" id="M_o2_e" name="O2" fbc:charge="0" fbc:chemicalFormula="O2" />
      <species boundaryCondition="false" compartment="m" constant="false" hasOnlySubstanceUnits="false" id="M_o2_m" name="O2" fbc:charge="0" fbc:chemicalFormula="O2" />
      <species boundaryCondition="false" compartment="r" constant="false" hasOnlySubstanceUnits="false" id="M_o2_r" name="O2" fbc:charge="0" fbc:chemicalFormula="O2" />
      <species boundaryCondition="false" compartment="x" constant="false" hasOnlySubstanceUnits="false" id="M_o2_x" name="O2" fbc:charge="0" fbc:chemicalFormula="O2" />
      <species boundaryCondition="false" compartment="c" constant="false" hasOnlySubstanceUnits="false" id="M_oaa_c" name="Oxaloacetate" fbc:charge="-2" fbc:chemicalFormula="C4H2O5" />
      <species boundaryCondition="false" compartment="m" constant="false" hasOnlySubstanceUnits="false" id="M_oaa_m" name="Oxaloacetate" fbc:charge="-2" fbc:chemicalFormula="C4H2O5" />
      <species boundaryCondition="false" compartment="x" constant="false" hasOnlySubstanceUnits="false" id="M_oaa_x" name="Oxaloacetate" fbc:charge="-2" fbc:chemicalFormula="C4H2O5" />
      <species boundaryCondition="false" compartment="m" constant="false" hasOnlySubstanceUnits="false" id="M_ocACP_m" name="Octanoyl-ACP (n-C8:0ACP)" fbc:charge="-1" fbc:chemicalFormula="C19H35N2O8PRS" />
      <species boundaryCondition="false" compartment="c" constant="false" hasOnlySubstanceUnits="false" id="M_occoa_c" name="Octanoyl-CoA (n-C8:0CoA)" fbc:charge="-4" fbc:chemicalFormula="C29H46N7O17P3S" />
      <species boundaryCondition="false" compartment="x" constant="false" hasOnlySubstanceUnits="false" id="M_occoa_x" name="Octanoyl-CoA (n-C8:0CoA)" fbc:charge="-4" fbc:chemicalFormula="C29H46N7O17P3S" />
      <species boundaryCondition="false" compartment="c" constant="false" hasOnlySubstanceUnits="false" id="M_ocdcaACP_c" name="Octadecanoyl-ACP (n-C18:0ACP)" fbc:charge="-1" fbc:chemicalFormula="C29H55N2O8PRS" />
      <species boundaryCondition="false" compartment="m" constant="false" hasOnlySubstanceUnits="false" id="M_ocdcaACP_m" name="Octadecanoyl-ACP (n-C18:0ACP)" fbc:charge="-1" fbc:chemicalFormula="C29H55N2O8PRS" />
      <species boundaryCondition="false" compartment="c" constant="false" hasOnlySubstanceUnits="false" id="M_ocdca_c" name="octadecanoate (n-C18:0)" fbc:charge="-1" fbc:chemicalFormula="C18H35O2" />
      <species boundaryCondition="false" compartment="e" constant="false" hasOnlySubstanceUnits="false" id="M_ocdca_e" name="octadecanoate (n-C18:0)" fbc:charge="-1" fbc:chemicalFormula="C18H35O2" />
      <species boundaryCondition="false" compartment="c" constant="false" hasOnlySubstanceUnits="false" id="M_ocdcea_c" name="octadecenoate (n-C18:1)" fbc:charge="-1" fbc:chemicalFormula="C18H33O2" />
      <species boundaryCondition="false" compartment="e" constant="false" hasOnlySubstanceUnits="false" id="M_ocdcea_e" name="octadecenoate (n-C18:1)" fbc:charge="-1" fbc:chemicalFormula="C18H33O2" />
      <species boundaryCondition="false" compartment="c" constant="false" hasOnlySubstanceUnits="false" id="M_ocdcyaACP_c" name="Octadecynoyl-ACP (n-C18:2ACP)" fbc:charge="-1" fbc:chemicalFormula="C29H51N2O8PRS" />
      <species boundaryCondition="false" compartment="m" constant="false" hasOnlySubstanceUnits="false" id="M_ocdcyaACP_m" name="Octadecynoyl-ACP (n-C18:2ACP)" fbc:charge="-1" fbc:chemicalFormula="C29H51N2O8PRS" />
      <species boundaryCondition="false" compartment="c" constant="false" hasOnlySubstanceUnits="false" id="M_ocdcya_c" name="octadecadienoate (n-C18:2)" fbc:charge="-1" fbc:chemicalFormula="C18H31O2" />
      <species boundaryCondition="false" compartment="e" constant="false" hasOnlySubstanceUnits="false" id="M_ocdcya_e" name="octadecadienoate (n-C18:2)" fbc:charge="-1" fbc:chemicalFormula="C18H31O2" />
      <species boundaryCondition="false" compartment="c" constant="false" hasOnlySubstanceUnits="false" id="M_ocdycacoa_c" name="Octadecynoyl-CoA (n-C18:2CoA)" fbc:charge="-4" fbc:chemicalFormula="C39H62N7O17P3S" />
      <species boundaryCondition="false" compartment="x" constant="false" hasOnlySubstanceUnits="false" id="M_ocdycacoa_x" name="Octadecynoyl-CoA (n-C18:2CoA)" fbc:charge="-4" fbc:chemicalFormula="C39H62N7O17P3S" />
      <species boundaryCondition="false" compartment="c" constant="false" hasOnlySubstanceUnits="false" id="M_octa_c" name="octanoate (n-C8:0)" fbc:charge="-1" fbc:chemicalFormula="C8H15O2" />
      <species boundaryCondition="false" compartment="x" constant="false" hasOnlySubstanceUnits="false" id="M_octa_x" name="octanoate (n-C8:0)" fbc:charge="-1" fbc:chemicalFormula="C8H15O2" />
      <species boundaryCondition="false" compartment="c" constant="false" hasOnlySubstanceUnits="false" id="M_octdp_5_c" name="all-trans-Octaprenyl diphosphate (5 repeating units)" fbc:charge="-3" fbc:chemicalFormula="C30H49O7P2" />
      <species boundaryCondition="false" compartment="m" constant="false" hasOnlySubstanceUnits="false" id="M_octdp_5_m" name="all-trans-Octaprenyl diphosphate (5 repeating units)" fbc:charge="-3" fbc:chemicalFormula="C30H49O7P2" />
      <species boundaryCondition="false" compartment="c" constant="false" hasOnlySubstanceUnits="false" id="M_octeACP_c" name="cis-octadec-11-enoyl-[acyl-carrier protein] (n-C18:1)" fbc:charge="-1" fbc:chemicalFormula="C29H53N2O8PRS" />
      <species boundaryCondition="false" compartment="m" constant="false" hasOnlySubstanceUnits="false" id="M_octeACP_m" name="cis-octadec-11-enoyl-[acyl-carrier protein] (n-C18:1)" fbc:charge="-1" fbc:chemicalFormula="C29H53N2O8PRS" />
      <species boundaryCondition="false" compartment="x" constant="false" hasOnlySubstanceUnits="false" id="M_od2coa_x" name="trans-Octadec-2-enoyl-CoA" fbc:charge="-4" fbc:chemicalFormula="C39H64N7O17P3S" />
      <species boundaryCondition="false" compartment="c" constant="false" hasOnlySubstanceUnits="false" id="M_odecoa_c" name="Octadecenoyl-CoA (n-C18:1CoA)" fbc:charge="-4" fbc:chemicalFormula="C39H64N7O17P3S" />
      <species boundaryCondition="false" compartment="x" constant="false" hasOnlySubstanceUnits="false" id="M_odecoa_x" name="Octadecenoyl-CoA (n-C18:1CoA)" fbc:charge="-4" fbc:chemicalFormula="C39H64N7O17P3S" />
      <species boundaryCondition="false" compartment="c" constant="false" hasOnlySubstanceUnits="false" id="M_oh1_c" name="hydroxide ion" fbc:charge="-1" fbc:chemicalFormula="HO" />
      <species boundaryCondition="false" compartment="m" constant="false" hasOnlySubstanceUnits="false" id="M_oh1_m" name="hydroxide ion" fbc:charge="-1" fbc:chemicalFormula="HO" />
      <species boundaryCondition="false" compartment="c" constant="false" hasOnlySubstanceUnits="false" id="M_ohpb_c" name="2-Oxo-3-hydroxy-4-phosphobutanoate" fbc:charge="-3" fbc:chemicalFormula="C4H4O8P" />
      <species boundaryCondition="false" compartment="c" constant="false" hasOnlySubstanceUnits="false" id="M_orn_c" name="Ornithine" fbc:charge="1" fbc:chemicalFormula="C5H13N2O2" />
      <species boundaryCondition="false" compartment="e" constant="false" hasOnlySubstanceUnits="false" id="M_orn_e" name="Ornithine" fbc:charge="1" fbc:chemicalFormula="C5H13N2O2" />
      <species boundaryCondition="false" compartment="m" constant="false" hasOnlySubstanceUnits="false" id="M_orn_m" name="Ornithine" fbc:charge="1" fbc:chemicalFormula="C5H13N2O2" />
      <species boundaryCondition="false" compartment="c" constant="false" hasOnlySubstanceUnits="false" id="M_orot5p_c" name="Orotidine 5'-phosphate" fbc:charge="-3" fbc:chemicalFormula="C10H10N2O11P" />
      <species boundaryCondition="false" compartment="c" constant="false" hasOnlySubstanceUnits="false" id="M_orot_c" name="Orotate" fbc:charge="-1" fbc:chemicalFormula="C5H3N2O4" />
      <species boundaryCondition="false" compartment="c" constant="false" hasOnlySubstanceUnits="false" id="M_oxag_c" name="Oxaloglutarate" fbc:charge="-3" fbc:chemicalFormula="C7H5O7" />
      <species boundaryCondition="false" compartment="m" constant="false" hasOnlySubstanceUnits="false" id="M_oxag_m" name="Oxaloglutarate" fbc:charge="-3" fbc:chemicalFormula="C7H5O7" />
      <species boundaryCondition="false" compartment="c" constant="false" hasOnlySubstanceUnits="false" id="M_pa_SC_c" name="Phosphatidate, yeast-specific" fbc:charge="-200" fbc:chemicalFormula="C3540H6544O800P100" />
      <species boundaryCondition="false" compartment="m" constant="false" hasOnlySubstanceUnits="false" id="M_pa_SC_m" name="Phosphatidate, yeast-specific" fbc:charge="-200" fbc:chemicalFormula="C3540H6544O800P100" />
      <species boundaryCondition="false" compartment="c" constant="false" hasOnlySubstanceUnits="false" id="M_pac_c" name="Phenylacetic acid" fbc:charge="-1" fbc:chemicalFormula="C8H7O2" />
      <species boundaryCondition="false" compartment="c" constant="false" hasOnlySubstanceUnits="false" id="M_pacald_c" name="Phenylacetaldehyde" fbc:charge="0" fbc:chemicalFormula="C8H8O" />
      <species boundaryCondition="false" compartment="c" constant="false" hasOnlySubstanceUnits="false" id="M_pad_c" name="2-Phenylacetamide" fbc:charge="0" fbc:chemicalFormula="C8H9NO" />
      <species boundaryCondition="false" compartment="c" constant="false" hasOnlySubstanceUnits="false" id="M_palmACP_c" name="Palmitoyl-ACP (n-C16:0ACP)" fbc:charge="-1" fbc:chemicalFormula="C27H51N2O8PRS" />
      <species boundaryCondition="false" compartment="m" constant="false" hasOnlySubstanceUnits="false" id="M_palmACP_m" name="Palmitoyl-ACP (n-C16:0ACP)" fbc:charge="-1" fbc:chemicalFormula="C27H51N2O8PRS" />
      <species boundaryCondition="false" compartment="c" constant="false" hasOnlySubstanceUnits="false" id="M_pan4p_c" name="Pantetheine 4'-phosphate" fbc:charge="-2" fbc:chemicalFormula="C11H21N2O7PS" />
      <species boundaryCondition="false" compartment="m" constant="false" hasOnlySubstanceUnits="false" id="M_pan4p_m" name="Pantetheine 4'-phosphate" fbc:charge="-2" fbc:chemicalFormula="C11H21N2O7PS" />
      <species boundaryCondition="false" compartment="c" constant="false" hasOnlySubstanceUnits="false" id="M_pant_DASH_R_c" name="(R)-Pantoate" fbc:charge="-1" fbc:chemicalFormula="C6H11O4" />
      <species boundaryCondition="false" compartment="m" constant="false" hasOnlySubstanceUnits="false" id="M_pant_DASH_R_m" name="(R)-Pantoate" fbc:charge="-1" fbc:chemicalFormula="C6H11O4" />
      <species boundaryCondition="false" compartment="c" constant="false" hasOnlySubstanceUnits="false" id="M_pap_c" name="Adenosine 3',5'-bisphosphate" fbc:charge="-4" fbc:chemicalFormula="C10H11N5O10P2" />
      <species boundaryCondition="false" compartment="e" constant="false" hasOnlySubstanceUnits="false" id="M_pap_e" name="Adenosine 3',5'-bisphosphate" fbc:charge="-4" fbc:chemicalFormula="C10H11N5O10P2" />
      <species boundaryCondition="false" compartment="m" constant="false" hasOnlySubstanceUnits="false" id="M_pap_m" name="Adenosine 3',5'-bisphosphate" fbc:charge="-4" fbc:chemicalFormula="C10H11N5O10P2" />
      <species boundaryCondition="false" compartment="c" constant="false" hasOnlySubstanceUnits="false" id="M_paps_c" name="3'-Phosphoadenylyl sulfate" fbc:charge="-4" fbc:chemicalFormula="C10H11N5O13P2S" />
      <species boundaryCondition="false" compartment="c" constant="false" hasOnlySubstanceUnits="false" id="M_pc_SC_c" name="Phosphatidylcholine, yeast-specific" fbc:charge="0" fbc:chemicalFormula="C4040H7844N100O800P100" />
      <species boundaryCondition="false" compartment="c" constant="false" hasOnlySubstanceUnits="false" id="M_pdx5p_c" name="Pyridoxine 5'-phosphate" fbc:charge="-2" fbc:chemicalFormula="C8H10NO6P" />
      <species boundaryCondition="false" compartment="c" constant="false" hasOnlySubstanceUnits="false" id="M_pe_SC_c" name="phosphatidylethanolamine, yeast-specific" fbc:charge="0" fbc:chemicalFormula="C3740H7244N100O800P100" />
      <species boundaryCondition="false" compartment="g" constant="false" hasOnlySubstanceUnits="false" id="M_pe_SC_g" name="phosphatidylethanolamine, yeast-specific" fbc:charge="0" fbc:chemicalFormula="C3740H7244N100O800P100" />
      <species boundaryCondition="false" compartment="m" constant="false" hasOnlySubstanceUnits="false" id="M_pe_SC_m" name="phosphatidylethanolamine, yeast-specific" fbc:charge="0" fbc:chemicalFormula="C3740H7244N100O800P100" />
      <species boundaryCondition="false" compartment="v" constant="false" hasOnlySubstanceUnits="false" id="M_pe_SC_v" name="phosphatidylethanolamine, yeast-specific" fbc:charge="0" fbc:chemicalFormula="C3740H7244N100O800P100" />
      <species boundaryCondition="false" compartment="c" constant="false" hasOnlySubstanceUnits="false" id="M_pep_c" name="Phosphoenolpyruvate" fbc:charge="-3" fbc:chemicalFormula="C3H2O6P" />
      <species boundaryCondition="false" compartment="m" constant="false" hasOnlySubstanceUnits="false" id="M_pep_m" name="Phosphoenolpyruvate" fbc:charge="-3" fbc:chemicalFormula="C3H2O6P" />
      <species boundaryCondition="false" compartment="c" constant="false" hasOnlySubstanceUnits="false" id="M_pepd_c" name="peptide" fbc:charge="0" fbc:chemicalFormula="C2H4NO2RC2H2NOR" />
      <species boundaryCondition="false" compartment="e" constant="false" hasOnlySubstanceUnits="false" id="M_pepd_e" name="peptide" fbc:charge="0" fbc:chemicalFormula="C2H4NO2RC2H2NOR" />
      <species boundaryCondition="false" compartment="m" constant="false" hasOnlySubstanceUnits="false" id="M_pg_SC_m" name="Phosphatidylglycerol, yeast-specific" fbc:charge="-100" fbc:chemicalFormula="C3840H7244O1000P100" />
      <species boundaryCondition="false" compartment="m" constant="false" hasOnlySubstanceUnits="false" id="M_pgp_SC_m" name="Phosphatidylglycerophosphate, yeast-specific" fbc:charge="-300" fbc:chemicalFormula="C3840H7144O1300P200" />
      <species boundaryCondition="false" compartment="c" constant="false" hasOnlySubstanceUnits="false" id="M_phe_DASH_L_c" name="L-Phenylalanine" fbc:charge="0" fbc:chemicalFormula="C9H11NO2" />
      <species boundaryCondition="false" compartment="e" constant="false" hasOnlySubstanceUnits="false" id="M_phe_DASH_L_e" name="L-Phenylalanine" fbc:charge="0" fbc:chemicalFormula="C9H11NO2" />
      <species boundaryCondition="false" compartment="m" constant="false" hasOnlySubstanceUnits="false" id="M_phe_DASH_L_m" name="L-Phenylalanine" fbc:charge="0" fbc:chemicalFormula="C9H11NO2" />
      <species boundaryCondition="false" compartment="m" constant="false" hasOnlySubstanceUnits="false" id="M_pheme_m" name="Protoheme" fbc:charge="-2" fbc:chemicalFormula="C34H30FeN4O4" />
      <species boundaryCondition="false" compartment="c" constant="false" hasOnlySubstanceUnits="false" id="M_phetrna_c" name="L-Phenylalanyl-tRNA(Phe)" fbc:charge="1" fbc:chemicalFormula="C9H10NOR" />
      <species boundaryCondition="false" compartment="m" constant="false" hasOnlySubstanceUnits="false" id="M_phetrna_m" name="L-Phenylalanyl-tRNA(Phe)" fbc:charge="1" fbc:chemicalFormula="C9H10NOR" />
      <species boundaryCondition="false" compartment="c" constant="false" hasOnlySubstanceUnits="false" id="M_phom_c" name="O-Phospho-L-homoserine" fbc:charge="-2" fbc:chemicalFormula="C4H8NO6P" />
      <species boundaryCondition="false" compartment="c" constant="false" hasOnlySubstanceUnits="false" id="M_phpyr_c" name="Phenylpyruvate" fbc:charge="-1" fbc:chemicalFormula="C9H7O3" />
      <species boundaryCondition="false" compartment="c" constant="false" hasOnlySubstanceUnits="false" id="M_phthr_c" name="O-Phospho-4-hydroxy-L-threonine" fbc:charge="-2" fbc:chemicalFormula="C4H8NO7P" />
      <species boundaryCondition="false" compartment="c" constant="false" hasOnlySubstanceUnits="false" id="M_pi_c" name="Phosphate" fbc:charge="-2" fbc:chemicalFormula="HO4P" />
      <species boundaryCondition="false" compartment="e" constant="false" hasOnlySubstanceUnits="false" id="M_pi_e" name="Phosphate" fbc:charge="-2" fbc:chemicalFormula="HO4P" />
      <species boundaryCondition="false" compartment="g" constant="false" hasOnlySubstanceUnits="false" id="M_pi_g" name="Phosphate" fbc:charge="-2" fbc:chemicalFormula="HO4P" />
      <species boundaryCondition="false" compartment="m" constant="false" hasOnlySubstanceUnits="false" id="M_pi_m" name="Phosphate" fbc:charge="-2" fbc:chemicalFormula="HO4P" />
      <species boundaryCondition="false" compartment="n" constant="false" hasOnlySubstanceUnits="false" id="M_pi_n" name="Phosphate" fbc:charge="-2" fbc:chemicalFormula="HO4P" />
      <species boundaryCondition="false" compartment="v" constant="false" hasOnlySubstanceUnits="false" id="M_pi_v" name="Phosphate" fbc:charge="-2" fbc:chemicalFormula="HO4P" />
      <species boundaryCondition="false" compartment="x" constant="false" hasOnlySubstanceUnits="false" id="M_pi_x" name="Phosphate" fbc:charge="-2" fbc:chemicalFormula="HO4P" />
      <species boundaryCondition="false" compartment="c" constant="false" hasOnlySubstanceUnits="false" id="M_pmtcoa_c" name="Palmitoyl-CoA (n-C16:0CoA)" fbc:charge="-4" fbc:chemicalFormula="C37H62N7O17P3S" />
      <species boundaryCondition="false" compartment="x" constant="false" hasOnlySubstanceUnits="false" id="M_pmtcoa_x" name="Palmitoyl-CoA (n-C16:0CoA)" fbc:charge="-4" fbc:chemicalFormula="C37H62N7O17P3S" />
      <species boundaryCondition="false" compartment="c" constant="false" hasOnlySubstanceUnits="false" id="M_pnto_DASH_R_c" name="(R)-Pantothenate" fbc:charge="-1" fbc:chemicalFormula="C9H16NO5" />
      <species boundaryCondition="false" compartment="e" constant="false" hasOnlySubstanceUnits="false" id="M_pnto_DASH_R_e" name="(R)-Pantothenate" fbc:charge="-1" fbc:chemicalFormula="C9H16NO5" />
      <species boundaryCondition="false" compartment="c" constant="false" hasOnlySubstanceUnits="false" id="M_ppbng_c" name="Porphobilinogen" fbc:charge="-1" fbc:chemicalFormula="C10H13N2O4" />
      <species boundaryCondition="false" compartment="c" constant="false" hasOnlySubstanceUnits="false" id="M_ppcoa_c" name="Propanoyl-CoA" fbc:charge="-4" fbc:chemicalFormula="C24H36N7O17P3S" />
      <species boundaryCondition="false" compartment="c" constant="false" hasOnlySubstanceUnits="false" id="M_pphn_c" name="Prephenate" fbc:charge="-2" fbc:chemicalFormula="C10H8O6" />
      <species boundaryCondition="false" compartment="c" constant="false" hasOnlySubstanceUnits="false" id="M_ppi_c" name="Diphosphate" fbc:charge="-3" fbc:chemicalFormula="HO7P2" />
      <species boundaryCondition="false" compartment="m" constant="false" hasOnlySubstanceUnits="false" id="M_ppi_m" name="Diphosphate" fbc:charge="-3" fbc:chemicalFormula="HO7P2" />
      <species boundaryCondition="false" compartment="x" constant="false" hasOnlySubstanceUnits="false" id="M_ppi_x" name="Diphosphate" fbc:charge="-3" fbc:chemicalFormula="HO7P2" />
      <species boundaryCondition="false" compartment="m" constant="false" hasOnlySubstanceUnits="false" id="M_ppp9_m" name="Protoporphyrin" fbc:charge="-2" fbc:chemicalFormula="C34H32N4O4" />
      <species boundaryCondition="false" compartment="c" constant="false" hasOnlySubstanceUnits="false" id="M_pppg9_c" name="Protoporphyrinogen IX" fbc:charge="-2" fbc:chemicalFormula="C34H38N4O4" />
      <species boundaryCondition="false" compartment="m" constant="false" hasOnlySubstanceUnits="false" id="M_pppg9_m" name="Protoporphyrinogen IX" fbc:charge="-2" fbc:chemicalFormula="C34H38N4O4" />
      <species boundaryCondition="false" compartment="c" constant="false" hasOnlySubstanceUnits="false" id="M_pram_c" name="5-Phospho-beta-D-ribosylamine" fbc:charge="-1" fbc:chemicalFormula="C5H11NO7P" />
      <species boundaryCondition="false" compartment="c" constant="false" hasOnlySubstanceUnits="false" id="M_pran_c" name="N-(5-Phospho-D-ribosyl)anthranilate" fbc:charge="-3" fbc:chemicalFormula="C12H13NO9P" />
      <species boundaryCondition="false" compartment="c" constant="false" hasOnlySubstanceUnits="false" id="M_prbamp_c" name="1-(5-Phosphoribosyl)-AMP" fbc:charge="-4" fbc:chemicalFormula="C15H19N5O14P2" />
      <species boundaryCondition="false" compartment="c" constant="false" hasOnlySubstanceUnits="false" id="M_prbatp_c" name="1-(5-Phosphoribosyl)-ATP" fbc:charge="-6" fbc:chemicalFormula="C15H19N5O20P4" />
      <species boundaryCondition="false" compartment="c" constant="false" hasOnlySubstanceUnits="false" id="M_prfp_c" name="1-(5-Phosphoribosyl)-5-[(5-phosphoribosylamino)methylideneamino]imidazole-4-carboxamide" fbc:charge="-4" fbc:chemicalFormula="C15H21N5O15P2" />
      <species boundaryCondition="false" compartment="c" constant="false" hasOnlySubstanceUnits="false" id="M_prlp_c" name="5-[(5-phospho-1-deoxyribulos-1-ylamino)methylideneamino]-1-(5-phosphoribosyl)imidazole-4-carboxamide" fbc:charge="-4" fbc:chemicalFormula="C15H21N5O15P2" />
      <species boundaryCondition="false" compartment="c" constant="false" hasOnlySubstanceUnits="false" id="M_pro_DASH_L_c" name="L-Proline" fbc:charge="0" fbc:chemicalFormula="C5H9NO2" />
      <species boundaryCondition="false" compartment="e" constant="false" hasOnlySubstanceUnits="false" id="M_pro_DASH_L_e" name="L-Proline" fbc:charge="0" fbc:chemicalFormula="C5H9NO2" />
      <species boundaryCondition="false" compartment="m" constant="false" hasOnlySubstanceUnits="false" id="M_pro_DASH_L_m" name="L-Proline" fbc:charge="0" fbc:chemicalFormula="C5H9NO2" />
      <species boundaryCondition="false" compartment="c" constant="false" hasOnlySubstanceUnits="false" id="M_protrna_c" name="L-Prolyl-tRNA(Pro)" fbc:charge="1" fbc:chemicalFormula="C5H8NOR" />
      <species boundaryCondition="false" compartment="c" constant="false" hasOnlySubstanceUnits="false" id="M_prpp_c" name="5-Phospho-alpha-D-ribose 1-diphosphate" fbc:charge="-5" fbc:chemicalFormula="C5H8O14P3" />
      <species boundaryCondition="false" compartment="m" constant="false" hasOnlySubstanceUnits="false" id="M_prpp_m" name="5-Phospho-alpha-D-ribose 1-diphosphate" fbc:charge="-5" fbc:chemicalFormula="C5H8O14P3" />
      <species boundaryCondition="false" compartment="c" constant="false" hasOnlySubstanceUnits="false" id="M_ps_SC_c" name="phosphatidylserine, yeast-specific" fbc:charge="-100" fbc:chemicalFormula="C3840H7144N100O1000P100" />
      <species boundaryCondition="false" compartment="g" constant="false" hasOnlySubstanceUnits="false" id="M_ps_SC_g" name="phosphatidylserine, yeast-specific" fbc:charge="-100" fbc:chemicalFormula="C3840H7144N100O1000P100" />
      <species boundaryCondition="false" compartment="m" constant="false" hasOnlySubstanceUnits="false" id="M_ps_SC_m" name="phosphatidylserine, yeast-specific" fbc:charge="-100" fbc:chemicalFormula="C3840H7144N100O1000P100" />
      <species boundaryCondition="false" compartment="v" constant="false" hasOnlySubstanceUnits="false" id="M_ps_SC_v" name="phosphatidylserine, yeast-specific" fbc:charge="-100" fbc:chemicalFormula="C3840H7144N100O1000P100" />
      <species boundaryCondition="false" compartment="c" constant="false" hasOnlySubstanceUnits="false" id="M_psd5p_c" name="Pseudouridine 5'-phosphate" fbc:charge="-2" fbc:chemicalFormula="C9H11N2O9P" />
      <species boundaryCondition="false" compartment="c" constant="false" hasOnlySubstanceUnits="false" id="M_pser_DASH_L_c" name="O-Phospho-L-serine" fbc:charge="-2" fbc:chemicalFormula="C3H6NO6P" />
      <species boundaryCondition="false" compartment="c" constant="false" hasOnlySubstanceUnits="false" id="M_psph1p_c" name="Phytosphingosine 1-phosphate" fbc:charge="-1" fbc:chemicalFormula="C18H39NO6P" />
      <species boundaryCondition="false" compartment="c" constant="false" hasOnlySubstanceUnits="false" id="M_psphings_c" name="Phytosphingosine" fbc:charge="1" fbc:chemicalFormula="C18H40NO3" />
      <species boundaryCondition="false" compartment="c" constant="false" hasOnlySubstanceUnits="false" id="M_ptd134bp_SC_c" name="phosphatidyl-1D-myo-inositol 3,4-bisphosphate, yeast-specific" fbc:charge="-500" fbc:chemicalFormula="C4140H7444O1900P300" />
      <species boundaryCondition="false" compartment="c" constant="false" hasOnlySubstanceUnits="false" id="M_ptd145bp_SC_c" name="1-Phosphatidyl-D-myo-inositol 4,5-bisphosphate, yeast-specific" fbc:charge="-500" fbc:chemicalFormula="C4140H7444O1900P300" />
      <species boundaryCondition="false" compartment="c" constant="false" hasOnlySubstanceUnits="false" id="M_ptd1ino_SC_c" name="phosphatidyl-1D-myo-inositol, yeast-specific" fbc:charge="-100" fbc:chemicalFormula="C4140H7644O1300P100" />
      <species boundaryCondition="false" compartment="n" constant="false" hasOnlySubstanceUnits="false" id="M_ptd1ino_SC_n" name="phosphatidyl-1D-myo-inositol, yeast-specific" fbc:charge="-100" fbc:chemicalFormula="C4140H7644O1300P100" />
      <species boundaryCondition="false" compartment="c" constant="false" hasOnlySubstanceUnits="false" id="M_ptd2meeta_SC_c" name="Phosphatidyl-N-dimethylethanolamine" fbc:charge="0" fbc:chemicalFormula="C3940H7644N100O800P100" />
      <species boundaryCondition="false" compartment="c" constant="false" hasOnlySubstanceUnits="false" id="M_ptd3ino_SC_c" name="phosphatidyl-1D-myo-3-inositol, yeast-specific" fbc:charge="-300" fbc:chemicalFormula="C4140H7544O1600P200" />
      <species boundaryCondition="false" compartment="c" constant="false" hasOnlySubstanceUnits="false" id="M_ptd4ino_SC_c" name="phosphatidyl-1D-myo-4-inositol, yeast specific" fbc:charge="-300" fbc:chemicalFormula="C4140H7544O1600P200" />
      <species boundaryCondition="false" compartment="n" constant="false" hasOnlySubstanceUnits="false" id="M_ptd4ino_SC_n" name="phosphatidyl-1D-myo-4-inositol, yeast specific" fbc:charge="-300" fbc:chemicalFormula="C4140H7544O1600P200" />
      <species boundaryCondition="false" compartment="c" constant="false" hasOnlySubstanceUnits="false" id="M_ptdmeeta_SC_c" name="Phosphatidyl-N-methylethanolamine, yeast-specific" fbc:charge="0" fbc:chemicalFormula="C3840H7444N100O800P100" />
      <species boundaryCondition="false" compartment="c" constant="false" hasOnlySubstanceUnits="false" id="M_ptrc_c" name="Putrescine" fbc:charge="2" fbc:chemicalFormula="C4H14N2" />
      <species boundaryCondition="false" compartment="e" constant="false" hasOnlySubstanceUnits="false" id="M_ptrc_e" name="Putrescine" fbc:charge="2" fbc:chemicalFormula="C4H14N2" />
      <species boundaryCondition="false" compartment="c" constant="false" hasOnlySubstanceUnits="false" id="M_pyam5p_c" name="Pyridoxamine 5'-phosphate" fbc:charge="-1" fbc:chemicalFormula="C8H12N2O5P" />
      <species boundaryCondition="false" compartment="c" constant="false" hasOnlySubstanceUnits="false" id="M_pydam_c" name="Pyridoxamine" fbc:charge="1" fbc:chemicalFormula="C8H13N2O2" />
      <species boundaryCondition="false" compartment="c" constant="false" hasOnlySubstanceUnits="false" id="M_pydx5p_c" name="Pyridoxal 5'-phosphate" fbc:charge="-2" fbc:chemicalFormula="C8H8NO6P" />
      <species boundaryCondition="false" compartment="c" constant="false" hasOnlySubstanceUnits="false" id="M_pydx_c" name="Pyridoxal" fbc:charge="0" fbc:chemicalFormula="C8H9NO3" />
      <species boundaryCondition="false" compartment="c" constant="false" hasOnlySubstanceUnits="false" id="M_pydxn_c" name="Pyridoxine" fbc:charge="0" fbc:chemicalFormula="C8H11NO3" />
      <species boundaryCondition="false" compartment="c" constant="false" hasOnlySubstanceUnits="false" id="M_pyr_c" name="Pyruvate" fbc:charge="-1" fbc:chemicalFormula="C3H3O3" />
      <species boundaryCondition="false" compartment="e" constant="false" hasOnlySubstanceUnits="false" id="M_pyr_e" name="Pyruvate" fbc:charge="-1" fbc:chemicalFormula="C3H3O3" />
      <species boundaryCondition="false" compartment="m" constant="false" hasOnlySubstanceUnits="false" id="M_pyr_m" name="Pyruvate" fbc:charge="-1" fbc:chemicalFormula="C3H3O3" />
      <species boundaryCondition="false" compartment="x" constant="false" hasOnlySubstanceUnits="false" id="M_pyr_x" name="Pyruvate" fbc:charge="-1" fbc:chemicalFormula="C3H3O3" />
      <species boundaryCondition="false" compartment="m" constant="false" hasOnlySubstanceUnits="false" id="M_q6_m" name="Ubiquinone-6" fbc:charge="0" fbc:chemicalFormula="C39H58O4" />
      <species boundaryCondition="false" compartment="m" constant="false" hasOnlySubstanceUnits="false" id="M_q6h2_m" name="Ubiquinol-6" fbc:charge="0" fbc:chemicalFormula="C39H60O4" />
      <species boundaryCondition="false" compartment="c" constant="false" hasOnlySubstanceUnits="false" id="M_quln_c" name="Quinolinate" fbc:charge="-2" fbc:chemicalFormula="C7H3NO4" />
      <species boundaryCondition="false" compartment="m" constant="false" hasOnlySubstanceUnits="false" id="M_quln_m" name="Quinolinate" fbc:charge="-2" fbc:chemicalFormula="C7H3NO4" />
      <species boundaryCondition="false" compartment="c" constant="false" hasOnlySubstanceUnits="false" id="M_r1p_c" name="alpha-D-Ribose 1-phosphate" fbc:charge="-2" fbc:chemicalFormula="C5H9O8P" />
      <species boundaryCondition="false" compartment="m" constant="false" hasOnlySubstanceUnits="false" id="M_r1p_m" name="alpha-D-Ribose 1-phosphate" fbc:charge="-2" fbc:chemicalFormula="C5H9O8P" />
      <species boundaryCondition="false" compartment="c" constant="false" hasOnlySubstanceUnits="false" id="M_r5p_c" name="alpha-D-Ribose 5-phosphate" fbc:charge="-2" fbc:chemicalFormula="C5H9O8P" />
      <species boundaryCondition="false" compartment="c" constant="false" hasOnlySubstanceUnits="false" id="M_raffin_c" name="Raffinose" fbc:charge="0" fbc:chemicalFormula="C18H32O16" />
      <species boundaryCondition="false" compartment="c" constant="false" hasOnlySubstanceUnits="false" id="M_rib_DASH_D_c" name="D-Ribose" fbc:charge="0" fbc:chemicalFormula="C5H10O5" />
      <species boundaryCondition="false" compartment="e" constant="false" hasOnlySubstanceUnits="false" id="M_rib_DASH_D_e" name="D-Ribose" fbc:charge="0" fbc:chemicalFormula="C5H10O5" />
      <species boundaryCondition="false" compartment="c" constant="false" hasOnlySubstanceUnits="false" id="M_ribflv_c" name="Riboflavin" fbc:charge="0" fbc:chemicalFormula="C17H20N4O6" />
      <species boundaryCondition="false" compartment="e" constant="false" hasOnlySubstanceUnits="false" id="M_ribflv_e" name="Riboflavin" fbc:charge="0" fbc:chemicalFormula="C17H20N4O6" />
      <species boundaryCondition="false" compartment="m" constant="false" hasOnlySubstanceUnits="false" id="M_ribflv_m" name="Riboflavin" fbc:charge="0" fbc:chemicalFormula="C17H20N4O6" />
      <species boundaryCondition="false" compartment="c" constant="false" hasOnlySubstanceUnits="false" id="M_ru5p_DASH_D_c" name="D-Ribulose 5-phosphate" fbc:charge="-2" fbc:chemicalFormula="C5H9O8P" />
      <species boundaryCondition="false" compartment="c" constant="false" hasOnlySubstanceUnits="false" id="M_s17bp_c" name="Sedoheptulose 1,7-bisphosphate" fbc:charge="-4" fbc:chemicalFormula="C7H12O13P2" />
      <species boundaryCondition="false" compartment="c" constant="false" hasOnlySubstanceUnits="false" id="M_s7p_c" name="Sedoheptulose 7-phosphate" fbc:charge="-2" fbc:chemicalFormula="C7H13O10P" />
      <species boundaryCondition="false" compartment="c" constant="false" hasOnlySubstanceUnits="false" id="M_s_c" name="Sulfur" fbc:charge="0" fbc:chemicalFormula="S" />
      <species boundaryCondition="false" compartment="c" constant="false" hasOnlySubstanceUnits="false" id="M_saccrp_DASH_L_c" name="L-Saccharopine" fbc:charge="-1" fbc:chemicalFormula="C11H19N2O6" />
      <species boundaryCondition="false" compartment="c" constant="false" hasOnlySubstanceUnits="false" id="M_sbt_DASH_D_c" name="D-Sorbitol" fbc:charge="0" fbc:chemicalFormula="C6H14O6" />
      <species boundaryCondition="false" compartment="e" constant="false" hasOnlySubstanceUnits="false" id="M_sbt_DASH_D_e" name="D-Sorbitol" fbc:charge="0" fbc:chemicalFormula="C6H14O6" />
      <species boundaryCondition="false" compartment="c" constant="false" hasOnlySubstanceUnits="false" id="M_sbt_DASH_L_c" name="L-Sorbitol" fbc:charge="0" fbc:chemicalFormula="C6H14O6" />
      <species boundaryCondition="false" compartment="e" constant="false" hasOnlySubstanceUnits="false" id="M_sbt_DASH_L_e" name="L-Sorbitol" fbc:charge="0" fbc:chemicalFormula="C6H14O6" />
      <species boundaryCondition="false" compartment="m" constant="false" hasOnlySubstanceUnits="false" id="M_sdhlam_m" name="S-Succinyldihydrolipoamide" fbc:charge="-1" fbc:chemicalFormula="C12H20NO4S2" />
      <species boundaryCondition="false" compartment="c" constant="false" hasOnlySubstanceUnits="false" id="M_ser_DASH_L_c" name="L-Serine" fbc:charge="0" fbc:chemicalFormula="C3H7NO3" />
      <species boundaryCondition="false" compartment="e" constant="false" hasOnlySubstanceUnits="false" id="M_ser_DASH_L_e" name="L-Serine" fbc:charge="0" fbc:chemicalFormula="C3H7NO3" />
      <species boundaryCondition="false" compartment="m" constant="false" hasOnlySubstanceUnits="false" id="M_ser_DASH_L_m" name="L-Serine" fbc:charge="0" fbc:chemicalFormula="C3H7NO3" />
      <species boundaryCondition="false" compartment="c" constant="false" hasOnlySubstanceUnits="false" id="M_sertrna_c" name="L-Seryl-tRNA(Ser)" fbc:charge="1" fbc:chemicalFormula="C3H6NO2R" />
      <species boundaryCondition="false" compartment="c" constant="false" hasOnlySubstanceUnits="false" id="M_skm5p_c" name="Shikimate 5-phosphate" fbc:charge="-3" fbc:chemicalFormula="C7H8O8P" />
      <species boundaryCondition="false" compartment="c" constant="false" hasOnlySubstanceUnits="false" id="M_skm_c" name="Shikimate" fbc:charge="-1" fbc:chemicalFormula="C7H9O5" />
      <species boundaryCondition="false" compartment="c" constant="false" hasOnlySubstanceUnits="false" id="M_so3_c" name="Sulfite" fbc:charge="-2" fbc:chemicalFormula="O3S" />
      <species boundaryCondition="false" compartment="c" constant="false" hasOnlySubstanceUnits="false" id="M_so4_c" name="Sulfate" fbc:charge="-2" fbc:chemicalFormula="O4S" />
      <species boundaryCondition="false" compartment="e" constant="false" hasOnlySubstanceUnits="false" id="M_so4_e" name="Sulfate" fbc:charge="-2" fbc:chemicalFormula="O4S" />
      <species boundaryCondition="false" compartment="c" constant="false" hasOnlySubstanceUnits="false" id="M_sph1p_c" name="Sphinganine 1-phosphate" fbc:charge="-1" fbc:chemicalFormula="C18H39NO5P" />
      <species boundaryCondition="false" compartment="c" constant="false" hasOnlySubstanceUnits="false" id="M_sphgn_c" name="Sphinganine" fbc:charge="1" fbc:chemicalFormula="C18H40NO2" />
      <species boundaryCondition="false" compartment="c" constant="false" hasOnlySubstanceUnits="false" id="M_spmd_c" name="Spermidine" fbc:charge="3" fbc:chemicalFormula="C7H22N3" />
      <species boundaryCondition="false" compartment="e" constant="false" hasOnlySubstanceUnits="false" id="M_spmd_e" name="Spermidine" fbc:charge="3" fbc:chemicalFormula="C7H22N3" />
      <species boundaryCondition="false" compartment="c" constant="false" hasOnlySubstanceUnits="false" id="M_sprm_c" name="Spermine" fbc:charge="4" fbc:chemicalFormula="C10H30N4" />
      <species boundaryCondition="false" compartment="e" constant="false" hasOnlySubstanceUnits="false" id="M_sprm_e" name="Spermine" fbc:charge="4" fbc:chemicalFormula="C10H30N4" />
      <species boundaryCondition="false" compartment="c" constant="false" hasOnlySubstanceUnits="false" id="M_sql_c" name="Squalene" fbc:charge="0" fbc:chemicalFormula="C30H50" />
      <species boundaryCondition="false" compartment="r" constant="false" hasOnlySubstanceUnits="false" id="M_sql_r" name="Squalene" fbc:charge="0" fbc:chemicalFormula="C30H50" />
      <species boundaryCondition="false" compartment="c" constant="false" hasOnlySubstanceUnits="false" id="M_srb_DASH_L_c" name="L-Sorbose" fbc:charge="0" fbc:chemicalFormula="C6H12O6" />
      <species boundaryCondition="false" compartment="e" constant="false" hasOnlySubstanceUnits="false" id="M_srb_DASH_L_e" name="L-Sorbose" fbc:charge="0" fbc:chemicalFormula="C6H12O6" />
      <species boundaryCondition="false" compartment="c" constant="false" hasOnlySubstanceUnits="false" id="M_stcoa_c" name="Stearoyl-CoA (n-C18:0CoA)" fbc:charge="-4" fbc:chemicalFormula="C39H66N7O17P3S" />
      <species boundaryCondition="false" compartment="x" constant="false" hasOnlySubstanceUnits="false" id="M_stcoa_x" name="Stearoyl-CoA (n-C18:0CoA)" fbc:charge="-4" fbc:chemicalFormula="C39H66N7O17P3S" />
      <species boundaryCondition="false" compartment="c" constant="false" hasOnlySubstanceUnits="false" id="M_succ_c" name="Succinate" fbc:charge="-2" fbc:chemicalFormula="C4H4O4" />
      <species boundaryCondition="false" compartment="e" constant="false" hasOnlySubstanceUnits="false" id="M_succ_e" name="Succinate" fbc:charge="-2" fbc:chemicalFormula="C4H4O4" />
      <species boundaryCondition="false" compartment="m" constant="false" hasOnlySubstanceUnits="false" id="M_succ_m" name="Succinate" fbc:charge="-2" fbc:chemicalFormula="C4H4O4" />
      <species boundaryCondition="false" compartment="m" constant="false" hasOnlySubstanceUnits="false" id="M_succoa_m" name="Succinyl-CoA" fbc:charge="-5" fbc:chemicalFormula="C25H35N7O19P3S" />
      <species boundaryCondition="false" compartment="c" constant="false" hasOnlySubstanceUnits="false" id="M_suchms_c" name="O-Succinyl-L-homoserine" fbc:charge="-1" fbc:chemicalFormula="C8H12NO6" />
      <species boundaryCondition="false" compartment="c" constant="false" hasOnlySubstanceUnits="false" id="M_sucr_c" name="Sucrose" fbc:charge="0" fbc:chemicalFormula="C12H22O11" />
      <species boundaryCondition="false" compartment="e" constant="false" hasOnlySubstanceUnits="false" id="M_sucr_e" name="Sucrose" fbc:charge="0" fbc:chemicalFormula="C12H22O11" />
      <species boundaryCondition="false" compartment="c" constant="false" hasOnlySubstanceUnits="false" id="M_sucsal_c" name="Succinic semialdehyde" fbc:charge="-1" fbc:chemicalFormula="C4H5O3" />
      <species boundaryCondition="false" compartment="c" constant="false" hasOnlySubstanceUnits="false" id="M_tag6p_DASH_D_c" name="D-Tagatose 6-phosphate" fbc:charge="-2" fbc:chemicalFormula="C6H11O9P" />
      <species boundaryCondition="false" compartment="c" constant="false" hasOnlySubstanceUnits="false" id="M_tagdp_DASH_D_c" name="D-Tagatose 1,6-biphosphate" fbc:charge="-4" fbc:chemicalFormula="C6H10O12P2" />
      <species boundaryCondition="false" compartment="x" constant="false" hasOnlySubstanceUnits="false" id="M_td2coa_x" name="trans-Tetradec-2-enoyl-CoA" fbc:charge="-4" fbc:chemicalFormula="C35H56N7O17P3S" />
      <species boundaryCondition="false" compartment="c" constant="false" hasOnlySubstanceUnits="false" id="M_tdcoa_c" name="Tetradecanoyl-CoA (n-C14:0CoA)" fbc:charge="-4" fbc:chemicalFormula="C35H58N7O17P3S" />
      <species boundaryCondition="false" compartment="x" constant="false" hasOnlySubstanceUnits="false" id="M_tdcoa_x" name="Tetradecanoyl-CoA (n-C14:0CoA)" fbc:charge="-4" fbc:chemicalFormula="C35H58N7O17P3S" />
      <species boundaryCondition="false" compartment="c" constant="false" hasOnlySubstanceUnits="false" id="M_tdeACP_c" name="cis-tetradec-7-enoyl-[acyl-carrier protein] (n-C14:1)" fbc:charge="-1" fbc:chemicalFormula="C25H45N2O8PRS" />
      <species boundaryCondition="false" compartment="m" constant="false" hasOnlySubstanceUnits="false" id="M_tdeACP_m" name="cis-tetradec-7-enoyl-[acyl-carrier protein] (n-C14:1)" fbc:charge="-1" fbc:chemicalFormula="C25H45N2O8PRS" />
      <species boundaryCondition="false" compartment="c" constant="false" hasOnlySubstanceUnits="false" id="M_tdecoa_c" name="Tetradecenoyl-CoA (n-C14:1CoA)" fbc:charge="-4" fbc:chemicalFormula="C35H56N7O17P3S" />
      <species boundaryCondition="false" compartment="x" constant="false" hasOnlySubstanceUnits="false" id="M_tdecoa_x" name="Tetradecenoyl-CoA (n-C14:1CoA)" fbc:charge="-4" fbc:chemicalFormula="C35H56N7O17P3S" />
      <species boundaryCondition="false" compartment="c" constant="false" hasOnlySubstanceUnits="false" id="M_tglp_c" name="N-Tetradecanoylglycylpeptide" fbc:charge="0" fbc:chemicalFormula="C18H32N2O4R" />
      <species boundaryCondition="false" compartment="c" constant="false" hasOnlySubstanceUnits="false" id="M_thf_c" name="5,6,7,8-Tetrahydrofolate" fbc:charge="-2" fbc:chemicalFormula="C19H21N7O6" />
      <species boundaryCondition="false" compartment="m" constant="false" hasOnlySubstanceUnits="false" id="M_thf_m" name="5,6,7,8-Tetrahydrofolate" fbc:charge="-2" fbc:chemicalFormula="C19H21N7O6" />
      <species boundaryCondition="false" compartment="c" constant="false" hasOnlySubstanceUnits="false" id="M_thfglu_c" name="Tetrahydrofolyl-[Glu](2)" fbc:charge="-3" fbc:chemicalFormula="C24H27N8O9" />
      <species boundaryCondition="false" compartment="c" constant="false" hasOnlySubstanceUnits="false" id="M_thm_c" name="Thiamin" fbc:charge="1" fbc:chemicalFormula="C12H17N4OS" />
      <species boundaryCondition="false" compartment="e" constant="false" hasOnlySubstanceUnits="false" id="M_thm_e" name="Thiamin" fbc:charge="1" fbc:chemicalFormula="C12H17N4OS" />
      <species boundaryCondition="false" compartment="c" constant="false" hasOnlySubstanceUnits="false" id="M_thmmp_c" name="Thiamin monophosphate" fbc:charge="-1" fbc:chemicalFormula="C12H16N4O4PS" />
      <species boundaryCondition="false" compartment="e" constant="false" hasOnlySubstanceUnits="false" id="M_thmmp_e" name="Thiamin monophosphate" fbc:charge="-1" fbc:chemicalFormula="C12H16N4O4PS" />
      <species boundaryCondition="false" compartment="c" constant="false" hasOnlySubstanceUnits="false" id="M_thmpp_c" name="Thiamine diphosphate" fbc:charge="-2" fbc:chemicalFormula="C12H16N4O7P2S" />
      <species boundaryCondition="false" compartment="e" constant="false" hasOnlySubstanceUnits="false" id="M_thmpp_e" name="Thiamine diphosphate" fbc:charge="-2" fbc:chemicalFormula="C12H16N4O7P2S" />
      <species boundaryCondition="false" compartment="c" constant="false" hasOnlySubstanceUnits="false" id="M_thmtp_c" name="Thiamin triphosphate" fbc:charge="-3" fbc:chemicalFormula="C12H16N4O10P3S" />
      <species boundaryCondition="false" compartment="c" constant="false" hasOnlySubstanceUnits="false" id="M_thr_DASH_L_c" name="L-Threonine" fbc:charge="0" fbc:chemicalFormula="C4H9NO3" />
      <species boundaryCondition="false" compartment="e" constant="false" hasOnlySubstanceUnits="false" id="M_thr_DASH_L_e" name="L-Threonine" fbc:charge="0" fbc:chemicalFormula="C4H9NO3" />
      <species boundaryCondition="false" compartment="m" constant="false" hasOnlySubstanceUnits="false" id="M_thr_DASH_L_m" name="L-Threonine" fbc:charge="0" fbc:chemicalFormula="C4H9NO3" />
      <species boundaryCondition="false" compartment="c" constant="false" hasOnlySubstanceUnits="false" id="M_thrtrna_c" name="L-Threonyl-tRNA(Thr)" fbc:charge="1" fbc:chemicalFormula="C4H8NO2R" />
      <species boundaryCondition="false" compartment="m" constant="false" hasOnlySubstanceUnits="false" id="M_thrtrna_m" name="L-Threonyl-tRNA(Thr)" fbc:charge="1" fbc:chemicalFormula="C4H8NO2R" />
      <species boundaryCondition="false" compartment="c" constant="false" hasOnlySubstanceUnits="false" id="M_thym_c" name="Thymine" fbc:charge="0" fbc:chemicalFormula="C5H6N2O2" />
      <species boundaryCondition="false" compartment="e" constant="false" hasOnlySubstanceUnits="false" id="M_thym_e" name="Thymine" fbc:charge="0" fbc:chemicalFormula="C5H6N2O2" />
      <species boundaryCondition="false" compartment="c" constant="false" hasOnlySubstanceUnits="false" id="M_thymd_c" name="Thymidine" fbc:charge="0" fbc:chemicalFormula="C10H14N2O5" />
      <species boundaryCondition="false" compartment="e" constant="false" hasOnlySubstanceUnits="false" id="M_thymd_e" name="Thymidine" fbc:charge="0" fbc:chemicalFormula="C10H14N2O5" />
      <species boundaryCondition="false" compartment="c" constant="false" hasOnlySubstanceUnits="false" id="M_trdox_c" name="Oxidized thioredoxin" fbc:charge="0" fbc:chemicalFormula="X" />
      <species boundaryCondition="false" compartment="m" constant="false" hasOnlySubstanceUnits="false" id="M_trdox_m" name="Oxidized thioredoxin" fbc:charge="0" fbc:chemicalFormula="X" />
      <species boundaryCondition="false" compartment="n" constant="false" hasOnlySubstanceUnits="false" id="M_trdox_n" name="Oxidized thioredoxin" fbc:charge="0" fbc:chemicalFormula="X" />
      <species boundaryCondition="false" compartment="c" constant="false" hasOnlySubstanceUnits="false" id="M_trdrd_c" name="Reduced thioredoxin" fbc:charge="0" fbc:chemicalFormula="XH2" />
      <species boundaryCondition="false" compartment="m" constant="false" hasOnlySubstanceUnits="false" id="M_trdrd_m" name="Reduced thioredoxin" fbc:charge="0" fbc:chemicalFormula="XH2" />
      <species boundaryCondition="false" compartment="n" constant="false" hasOnlySubstanceUnits="false" id="M_trdrd_n" name="Reduced thioredoxin" fbc:charge="0" fbc:chemicalFormula="XH2" />
      <species boundaryCondition="false" compartment="c" constant="false" hasOnlySubstanceUnits="false" id="M_tre6p_c" name="alpha,alpha'-Trehalose 6-phosphate" fbc:charge="-2" fbc:chemicalFormula="C12H21O14P" />
      <species boundaryCondition="false" compartment="c" constant="false" hasOnlySubstanceUnits="false" id="M_tre_c" name="Trehalose" fbc:charge="0" fbc:chemicalFormula="C12H22O11" />
      <species boundaryCondition="false" compartment="e" constant="false" hasOnlySubstanceUnits="false" id="M_tre_e" name="Trehalose" fbc:charge="0" fbc:chemicalFormula="C12H22O11" />
      <species boundaryCondition="false" compartment="v" constant="false" hasOnlySubstanceUnits="false" id="M_tre_v" name="Trehalose" fbc:charge="0" fbc:chemicalFormula="C12H22O11" />
      <species boundaryCondition="false" compartment="c" constant="false" hasOnlySubstanceUnits="false" id="M_triglyc_SC_c" name="triglyceride, yeast-specific" fbc:charge="0" fbc:chemicalFormula="C5160H9566O600" />
      <species boundaryCondition="false" compartment="c" constant="false" hasOnlySubstanceUnits="false" id="M_trnaala_c" name="tRNA(Ala)" fbc:charge="0" fbc:chemicalFormula="R" />
      <species boundaryCondition="false" compartment="c" constant="false" hasOnlySubstanceUnits="false" id="M_trnaarg_c" name="tRNA(Arg)" fbc:charge="0" fbc:chemicalFormula="R" />
      <species boundaryCondition="false" compartment="m" constant="false" hasOnlySubstanceUnits="false" id="M_trnaarg_m" name="tRNA(Arg)" fbc:charge="0" fbc:chemicalFormula="R" />
      <species boundaryCondition="false" compartment="c" constant="false" hasOnlySubstanceUnits="false" id="M_trnaasn_c" name="tRNA(Asn)" fbc:charge="0" fbc:chemicalFormula="C10H17O10PR2" />
      <species boundaryCondition="false" compartment="m" constant="false" hasOnlySubstanceUnits="false" id="M_trnaasn_m" name="tRNA(Asn)" fbc:charge="0" fbc:chemicalFormula="C10H17O10PR2" />
      <species boundaryCondition="false" compartment="c" constant="false" hasOnlySubstanceUnits="false" id="M_trnaasp_c" name="tRNA(Asp)" fbc:charge="0" fbc:chemicalFormula="R" />
      <species boundaryCondition="false" compartment="m" constant="false" hasOnlySubstanceUnits="false" id="M_trnaasp_m" name="tRNA(Asp)" fbc:charge="0" fbc:chemicalFormula="R" />
      <species boundaryCondition="false" compartment="c" constant="false" hasOnlySubstanceUnits="false" id="M_trnacys_c" name="tRNA(Cys)" fbc:charge="0" fbc:chemicalFormula="R" />
      <species boundaryCondition="false" compartment="c" constant="false" hasOnlySubstanceUnits="false" id="M_trnagln_c" name="tRNA(Gln)" fbc:charge="0" fbc:chemicalFormula="R" />
      <species boundaryCondition="false" compartment="c" constant="false" hasOnlySubstanceUnits="false" id="M_trnaglu_c" name="tRNA (Glu)" fbc:charge="0" fbc:chemicalFormula="R" />
      <species boundaryCondition="false" compartment="m" constant="false" hasOnlySubstanceUnits="false" id="M_trnaglu_m" name="tRNA (Glu)" fbc:charge="0" fbc:chemicalFormula="R" />
      <species boundaryCondition="false" compartment="c" constant="false" hasOnlySubstanceUnits="false" id="M_trnagly_c" name="tRNA(Gly)" fbc:charge="0" fbc:chemicalFormula="R" />
      <species boundaryCondition="false" compartment="c" constant="false" hasOnlySubstanceUnits="false" id="M_trnahis_c" name="tRNA(His)" fbc:charge="0" fbc:chemicalFormula="R" />
      <species boundaryCondition="false" compartment="m" constant="false" hasOnlySubstanceUnits="false" id="M_trnahis_m" name="tRNA(His)" fbc:charge="0" fbc:chemicalFormula="R" />
      <species boundaryCondition="false" compartment="c" constant="false" hasOnlySubstanceUnits="false" id="M_trnaile_c" name="tRNA(Ile)" fbc:charge="0" fbc:chemicalFormula="R" />
      <species boundaryCondition="false" compartment="m" constant="false" hasOnlySubstanceUnits="false" id="M_trnaile_m" name="tRNA(Ile)" fbc:charge="0" fbc:chemicalFormula="R" />
      <species boundaryCondition="false" compartment="c" constant="false" hasOnlySubstanceUnits="false" id="M_trnaleu_c" name="tRNA(Leu)" fbc:charge="0" fbc:chemicalFormula="R" />
      <species boundaryCondition="false" compartment="m" constant="false" hasOnlySubstanceUnits="false" id="M_trnaleu_m" name="tRNA(Leu)" fbc:charge="0" fbc:chemicalFormula="R" />
      <species boundaryCondition="false" compartment="c" constant="false" hasOnlySubstanceUnits="false" id="M_trnalys_c" name="tRNA(Lys)" fbc:charge="0" fbc:chemicalFormula="R" />
      <species boundaryCondition="false" compartment="m" constant="false" hasOnlySubstanceUnits="false" id="M_trnalys_m" name="tRNA(Lys)" fbc:charge="0" fbc:chemicalFormula="R" />
      <species boundaryCondition="false" compartment="c" constant="false" hasOnlySubstanceUnits="false" id="M_trnamet_c" name="tRNA(Met)" fbc:charge="0" fbc:chemicalFormula="R" />
      <species boundaryCondition="false" compartment="m" constant="false" hasOnlySubstanceUnits="false" id="M_trnamet_m" name="tRNA(Met)" fbc:charge="0" fbc:chemicalFormula="R" />
      <species boundaryCondition="false" compartment="c" constant="false" hasOnlySubstanceUnits="false" id="M_trnaphe_c" name="tRNA(Phe)" fbc:charge="0" fbc:chemicalFormula="R" />
      <species boundaryCondition="false" compartment="m" constant="false" hasOnlySubstanceUnits="false" id="M_trnaphe_m" name="tRNA(Phe)" fbc:charge="0" fbc:chemicalFormula="R" />
      <species boundaryCondition="false" compartment="c" constant="false" hasOnlySubstanceUnits="false" id="M_trnapro_c" name="tRNA(Pro)" fbc:charge="0" fbc:chemicalFormula="R" />
      <species boundaryCondition="false" compartment="c" constant="false" hasOnlySubstanceUnits="false" id="M_trnaser_c" name="tRNA(Ser)" fbc:charge="0" fbc:chemicalFormula="R" />
      <species boundaryCondition="false" compartment="c" constant="false" hasOnlySubstanceUnits="false" id="M_trnathr_c" name="tRNA(Thr)" fbc:charge="0" fbc:chemicalFormula="R" />
      <species boundaryCondition="false" compartment="m" constant="false" hasOnlySubstanceUnits="false" id="M_trnathr_m" name="tRNA(Thr)" fbc:charge="0" fbc:chemicalFormula="R" />
      <species boundaryCondition="false" compartment="c" constant="false" hasOnlySubstanceUnits="false" id="M_trnatrp_c" name="tRNA(Trp)" fbc:charge="0" fbc:chemicalFormula="R" />
      <species boundaryCondition="false" compartment="m" constant="false" hasOnlySubstanceUnits="false" id="M_trnatrp_m" name="tRNA(Trp)" fbc:charge="0" fbc:chemicalFormula="R" />
      <species boundaryCondition="false" compartment="c" constant="false" hasOnlySubstanceUnits="false" id="M_trnatyr_c" name="tRNA(Tyr)" fbc:charge="0" fbc:chemicalFormula="R" />
      <species boundaryCondition="false" compartment="m" constant="false" hasOnlySubstanceUnits="false" id="M_trnatyr_m" name="tRNA(Tyr)" fbc:charge="0" fbc:chemicalFormula="R" />
      <species boundaryCondition="false" compartment="c" constant="false" hasOnlySubstanceUnits="false" id="M_trnaval_c" name="tRNA(Val)" fbc:charge="0" fbc:chemicalFormula="R" />
      <species boundaryCondition="false" compartment="m" constant="false" hasOnlySubstanceUnits="false" id="M_trnaval_m" name="tRNA(Val)" fbc:charge="0" fbc:chemicalFormula="R" />
      <species boundaryCondition="false" compartment="c" constant="false" hasOnlySubstanceUnits="false" id="M_trp_DASH_L_c" name="L-Tryptophan" fbc:charge="0" fbc:chemicalFormula="C11H12N2O2" />
      <species boundaryCondition="false" compartment="e" constant="false" hasOnlySubstanceUnits="false" id="M_trp_DASH_L_e" name="L-Tryptophan" fbc:charge="0" fbc:chemicalFormula="C11H12N2O2" />
      <species boundaryCondition="false" compartment="m" constant="false" hasOnlySubstanceUnits="false" id="M_trp_DASH_L_m" name="L-Tryptophan" fbc:charge="0" fbc:chemicalFormula="C11H12N2O2" />
      <species boundaryCondition="false" compartment="c" constant="false" hasOnlySubstanceUnits="false" id="M_trptrna_c" name="L-Tryptophanyl-tRNA(Trp)" fbc:charge="1" fbc:chemicalFormula="C11H11N2OR" />
      <species boundaryCondition="false" compartment="m" constant="false" hasOnlySubstanceUnits="false" id="M_trptrna_m" name="L-Tryptophanyl-tRNA(Trp)" fbc:charge="1" fbc:chemicalFormula="C11H11N2OR" />
      <species boundaryCondition="false" compartment="c" constant="false" hasOnlySubstanceUnits="false" id="M_ttc_c" name="tetracosanoate (n-C24:0)" fbc:charge="-1" fbc:chemicalFormula="C24H47O2" />
      <species boundaryCondition="false" compartment="x" constant="false" hasOnlySubstanceUnits="false" id="M_ttc_x" name="tetracosanoate (n-C24:0)" fbc:charge="-1" fbc:chemicalFormula="C24H47O2" />
      <species boundaryCondition="false" compartment="c" constant="false" hasOnlySubstanceUnits="false" id="M_ttccoa_c" name="tetracosanoyl-CoA  (n-C24:0CoA)" fbc:charge="-4" fbc:chemicalFormula="C45H78N7O17P3S" />
      <species boundaryCondition="false" compartment="x" constant="false" hasOnlySubstanceUnits="false" id="M_ttccoa_x" name="tetracosanoyl-CoA  (n-C24:0CoA)" fbc:charge="-4" fbc:chemicalFormula="C45H78N7O17P3S" />
      <species boundaryCondition="false" compartment="c" constant="false" hasOnlySubstanceUnits="false" id="M_ttdca_c" name="tetradecanoate (n-C14:0)" fbc:charge="-1" fbc:chemicalFormula="C14H27O2" />
      <species boundaryCondition="false" compartment="e" constant="false" hasOnlySubstanceUnits="false" id="M_ttdca_e" name="tetradecanoate (n-C14:0)" fbc:charge="-1" fbc:chemicalFormula="C14H27O2" />
      <species boundaryCondition="false" compartment="x" constant="false" hasOnlySubstanceUnits="false" id="M_ttdca_x" name="tetradecanoate (n-C14:0)" fbc:charge="-1" fbc:chemicalFormula="C14H27O2" />
      <species boundaryCondition="false" compartment="c" constant="false" hasOnlySubstanceUnits="false" id="M_ttdcea_c" name="tetradecenoate (n-C14:1)" fbc:charge="-1" fbc:chemicalFormula="C14H25O2" />
      <species boundaryCondition="false" compartment="x" constant="false" hasOnlySubstanceUnits="false" id="M_ttdcea_x" name="tetradecenoate (n-C14:1)" fbc:charge="-1" fbc:chemicalFormula="C14H25O2" />
      <species boundaryCondition="false" compartment="c" constant="false" hasOnlySubstanceUnits="false" id="M_tyr_DASH_L_c" name="L-Tyrosine" fbc:charge="0" fbc:chemicalFormula="C9H11NO3" />
      <species boundaryCondition="false" compartment="e" constant="false" hasOnlySubstanceUnits="false" id="M_tyr_DASH_L_e" name="L-Tyrosine" fbc:charge="0" fbc:chemicalFormula="C9H11NO3" />
      <species boundaryCondition="false" compartment="m" constant="false" hasOnlySubstanceUnits="false" id="M_tyr_DASH_L_m" name="L-Tyrosine" fbc:charge="0" fbc:chemicalFormula="C9H11NO3" />
      <species boundaryCondition="false" compartment="x" constant="false" hasOnlySubstanceUnits="false" id="M_tyr_DASH_L_x" name="L-Tyrosine" fbc:charge="0" fbc:chemicalFormula="C9H11NO3" />
      <species boundaryCondition="false" compartment="c" constant="false" hasOnlySubstanceUnits="false" id="M_tyrtrna_c" name="L-Tyrosyl-tRNA(Tyr)" fbc:charge="1" fbc:chemicalFormula="C9H10NO2R" />
      <species boundaryCondition="false" compartment="m" constant="false" hasOnlySubstanceUnits="false" id="M_tyrtrna_m" name="L-Tyrosyl-tRNA(Tyr)" fbc:charge="1" fbc:chemicalFormula="C9H10NO2R" />
      <species boundaryCondition="false" compartment="c" constant="false" hasOnlySubstanceUnits="false" id="M_udp_c" name="UDP" fbc:charge="-3" fbc:chemicalFormula="C9H11N2O12P2" />
      <species boundaryCondition="false" compartment="n" constant="false" hasOnlySubstanceUnits="false" id="M_udp_n" name="UDP" fbc:charge="-3" fbc:chemicalFormula="C9H11N2O12P2" />
      <species boundaryCondition="false" compartment="c" constant="false" hasOnlySubstanceUnits="false" id="M_udpacgal_c" name="UDP-N-acetyl-D-galactosamine" fbc:charge="-2" fbc:chemicalFormula="C17H25N3O17P2" />
      <species boundaryCondition="false" compartment="c" constant="false" hasOnlySubstanceUnits="false" id="M_udpg_c" name="UDPglucose" fbc:charge="-2" fbc:chemicalFormula="C15H22N2O17P2" />
      <species boundaryCondition="false" compartment="c" constant="false" hasOnlySubstanceUnits="false" id="M_udpgal_c" name="UDPgalactose" fbc:charge="-2" fbc:chemicalFormula="C15H22N2O17P2" />
      <species boundaryCondition="false" compartment="c" constant="false" hasOnlySubstanceUnits="false" id="M_ump_c" name="UMP" fbc:charge="-2" fbc:chemicalFormula="C9H11N2O9P" />
      <species boundaryCondition="false" compartment="n" constant="false" hasOnlySubstanceUnits="false" id="M_ump_n" name="UMP" fbc:charge="-2" fbc:chemicalFormula="C9H11N2O9P" />
      <species boundaryCondition="false" compartment="c" constant="false" hasOnlySubstanceUnits="false" id="M_uppg3_c" name="Uroporphyrinogen III" fbc:charge="-8" fbc:chemicalFormula="C40H36N4O16" />
      <species boundaryCondition="false" compartment="c" constant="false" hasOnlySubstanceUnits="false" id="M_ura_c" name="Uracil" fbc:charge="0" fbc:chemicalFormula="C4H4N2O2" />
      <species boundaryCondition="false" compartment="e" constant="false" hasOnlySubstanceUnits="false" id="M_ura_e" name="Uracil" fbc:charge="0" fbc:chemicalFormula="C4H4N2O2" />
      <species boundaryCondition="false" compartment="c" constant="false" hasOnlySubstanceUnits="false" id="M_urdglyc_c" name="(-)-Ureidoglycolate" fbc:charge="-1" fbc:chemicalFormula="C3H5N2O4" />
      <species boundaryCondition="false" compartment="c" constant="false" hasOnlySubstanceUnits="false" id="M_urea_c" name="Urea" fbc:charge="0" fbc:chemicalFormula="CH4N2O" />
      <species boundaryCondition="false" compartment="e" constant="false" hasOnlySubstanceUnits="false" id="M_urea_e" name="Urea" fbc:charge="0" fbc:chemicalFormula="CH4N2O" />
      <species boundaryCondition="false" compartment="c" constant="false" hasOnlySubstanceUnits="false" id="M_uri_c" name="Uridine" fbc:charge="0" fbc:chemicalFormula="C9H12N2O6" />
      <species boundaryCondition="false" compartment="e" constant="false" hasOnlySubstanceUnits="false" id="M_uri_e" name="Uridine" fbc:charge="0" fbc:chemicalFormula="C9H12N2O6" />
      <species boundaryCondition="false" compartment="c" constant="false" hasOnlySubstanceUnits="false" id="M_utp_c" name="UTP" fbc:charge="-4" fbc:chemicalFormula="C9H11N2O15P3" />
      <species boundaryCondition="false" compartment="c" constant="false" hasOnlySubstanceUnits="false" id="M_val_DASH_L_c" name="L-Valine" fbc:charge="0" fbc:chemicalFormula="C5H11NO2" />
      <species boundaryCondition="false" compartment="e" constant="false" hasOnlySubstanceUnits="false" id="M_val_DASH_L_e" name="L-Valine" fbc:charge="0" fbc:chemicalFormula="C5H11NO2" />
      <species boundaryCondition="false" compartment="m" constant="false" hasOnlySubstanceUnits="false" id="M_val_DASH_L_m" name="L-Valine" fbc:charge="0" fbc:chemicalFormula="C5H11NO2" />
      <species boundaryCondition="false" compartment="c" constant="false" hasOnlySubstanceUnits="false" id="M_valtrna_c" name="L-Valyl-tRNA(Val)" fbc:charge="1" fbc:chemicalFormula="C5H10NOR" />
      <species boundaryCondition="false" compartment="m" constant="false" hasOnlySubstanceUnits="false" id="M_valtrna_m" name="L-Valyl-tRNA(Val)" fbc:charge="1" fbc:chemicalFormula="C5H10NOR" />
      <species boundaryCondition="false" compartment="c" constant="false" hasOnlySubstanceUnits="false" id="M_xan_c" name="Xanthine" fbc:charge="0" fbc:chemicalFormula="C5H4N4O2" />
      <species boundaryCondition="false" compartment="e" constant="false" hasOnlySubstanceUnits="false" id="M_xan_e" name="Xanthine" fbc:charge="0" fbc:chemicalFormula="C5H4N4O2" />
      <species boundaryCondition="false" compartment="c" constant="false" hasOnlySubstanceUnits="false" id="M_xmp_c" name="Xanthosine 5'-phosphate" fbc:charge="-2" fbc:chemicalFormula="C10H11N4O9P" />
      <species boundaryCondition="false" compartment="c" constant="false" hasOnlySubstanceUnits="false" id="M_xtsn_c" name="Xanthosine" fbc:charge="0" fbc:chemicalFormula="C10H12N4O6" />
      <species boundaryCondition="false" compartment="e" constant="false" hasOnlySubstanceUnits="false" id="M_xtsn_e" name="Xanthosine" fbc:charge="0" fbc:chemicalFormula="C10H12N4O6" />
      <species boundaryCondition="false" compartment="c" constant="false" hasOnlySubstanceUnits="false" id="M_xu5p_DASH_D_c" name="D-Xylulose 5-phosphate" fbc:charge="-2" fbc:chemicalFormula="C5H9O8P" />
      <species boundaryCondition="false" compartment="c" constant="false" hasOnlySubstanceUnits="false" id="M_xyl_DASH_D_c" name="D-Xylose" fbc:charge="0" fbc:chemicalFormula="C5H10O5" />
      <species boundaryCondition="false" compartment="e" constant="false" hasOnlySubstanceUnits="false" id="M_xyl_DASH_D_e" name="D-Xylose" fbc:charge="0" fbc:chemicalFormula="C5H10O5" />
      <species boundaryCondition="false" compartment="c" constant="false" hasOnlySubstanceUnits="false" id="M_xylt_c" name="Xylitol" fbc:charge="0" fbc:chemicalFormula="C5H12O5" />
      <species boundaryCondition="false" compartment="e" constant="false" hasOnlySubstanceUnits="false" id="M_xylt_e" name="Xylitol" fbc:charge="0" fbc:chemicalFormula="C5H12O5" />
      <species boundaryCondition="false" compartment="c" constant="false" hasOnlySubstanceUnits="false" id="M_xylu_DASH_D_c" name="D-Xylulose" fbc:charge="0" fbc:chemicalFormula="C5H10O5" />
      <species boundaryCondition="false" compartment="c" constant="false" hasOnlySubstanceUnits="false" id="M_zym_int1_c" name="zymosterol intermediate 1" fbc:charge="0" fbc:chemicalFormula="C28H44O3" />
      <species boundaryCondition="false" compartment="c" constant="false" hasOnlySubstanceUnits="false" id="M_zym_int2_c" name="zymosterol intermediate 2" fbc:charge="0" fbc:chemicalFormula="C27H42O" />
      <species boundaryCondition="false" compartment="c" constant="false" hasOnlySubstanceUnits="false" id="M_zymst_c" name="zymosterol" fbc:charge="0" fbc:chemicalFormula="C27H44O" />
      <species boundaryCondition="false" compartment="e" constant="false" hasOnlySubstanceUnits="false" id="M_zymst_e" name="zymosterol" fbc:charge="0" fbc:chemicalFormula="C27H44O" />
    </listOfSpecies>
    <fbc:listOfGeneProducts>
      <fbc:geneProduct fbc:id="G_Q0045" fbc:label="Q0045" fbc:name="Q0045" />
      <fbc:geneProduct fbc:id="G_Q0080" fbc:label="Q0080" fbc:name="Q0080" />
      <fbc:geneProduct fbc:id="G_Q0085" fbc:label="Q0085" fbc:name="Q0085" />
      <fbc:geneProduct fbc:id="G_Q0105" fbc:label="Q0105" fbc:name="Q0105" />
      <fbc:geneProduct fbc:id="G_Q0130" fbc:label="Q0130" fbc:name="Q0130" />
      <fbc:geneProduct fbc:id="G_Q0250" fbc:label="Q0250" fbc:name="Q0250" />
      <fbc:geneProduct fbc:id="G_Q0275" fbc:label="Q0275" fbc:name="Q0275" />
      <fbc:geneProduct fbc:id="G_YAL012W" fbc:label="YAL012W" fbc:name="YAL012W" />
      <fbc:geneProduct fbc:id="G_YAL023C" fbc:label="YAL023C" fbc:name="YAL023C" />
      <fbc:geneProduct fbc:id="G_YAL038W" fbc:label="YAL038W" fbc:name="YAL038W" />
      <fbc:geneProduct fbc:id="G_YAL044C" fbc:label="YAL044C" fbc:name="YAL044C" />
      <fbc:geneProduct fbc:id="G_YAL054C" fbc:label="YAL054C" fbc:name="YAL054C" />
      <fbc:geneProduct fbc:id="G_YAL062W" fbc:label="YAL062W" fbc:name="YAL062W" />
      <fbc:geneProduct fbc:id="G_YAR015W" fbc:label="YAR015W" fbc:name="YAR015W" />
      <fbc:geneProduct fbc:id="G_YAR035W" fbc:label="YAR035W" fbc:name="YAR035W" />
      <fbc:geneProduct fbc:id="G_YAR071W" fbc:label="YAR071W" fbc:name="YAR071W" />
      <fbc:geneProduct fbc:id="G_YAR073W" fbc:label="YAR073W" fbc:name="YAR073W" />
      <fbc:geneProduct fbc:id="G_YAR075W" fbc:label="YAR075W" fbc:name="YAR075W" />
      <fbc:geneProduct fbc:id="G_YBL013W" fbc:label="YBL013W" fbc:name="YBL013W" />
      <fbc:geneProduct fbc:id="G_YBL015W" fbc:label="YBL015W" fbc:name="YBL015W" />
      <fbc:geneProduct fbc:id="G_YBL030C" fbc:label="YBL030C" fbc:name="YBL030C" />
      <fbc:geneProduct fbc:id="G_YBL033C" fbc:label="YBL033C" fbc:name="YBL033C" />
      <fbc:geneProduct fbc:id="G_YBL039C" fbc:label="YBL039C" fbc:name="YBL039C" />
      <fbc:geneProduct fbc:id="G_YBL042C" fbc:label="YBL042C" fbc:name="YBL042C" />
      <fbc:geneProduct fbc:id="G_YBL045C" fbc:label="YBL045C" fbc:name="YBL045C" />
      <fbc:geneProduct fbc:id="G_YBL068W" fbc:label="YBL068W" fbc:name="YBL068W" />
      <fbc:geneProduct fbc:id="G_YBL076C" fbc:label="YBL076C" fbc:name="YBL076C" />
      <fbc:geneProduct fbc:id="G_YBL098W" fbc:label="YBL098W" fbc:name="YBL098W" />
      <fbc:geneProduct fbc:id="G_YBL099W" fbc:label="YBL099W" fbc:name="YBL099W" />
      <fbc:geneProduct fbc:id="G_YBR001C" fbc:label="YBR001C" fbc:name="YBR001C" />
      <fbc:geneProduct fbc:id="G_YBR002C" fbc:label="YBR002C" fbc:name="YBR002C" />
      <fbc:geneProduct fbc:id="G_YBR003W" fbc:label="YBR003W" fbc:name="YBR003W" />
      <fbc:geneProduct fbc:id="G_YBR006W" fbc:label="YBR006W" fbc:name="YBR006W" />
      <fbc:geneProduct fbc:id="G_YBR011C" fbc:label="YBR011C" fbc:name="YBR011C" />
      <fbc:geneProduct fbc:id="G_YBR018C" fbc:label="YBR018C" fbc:name="YBR018C" />
      <fbc:geneProduct fbc:id="G_YBR019C" fbc:label="YBR019C" fbc:name="YBR019C" />
      <fbc:geneProduct fbc:id="G_YBR020W" fbc:label="YBR020W" fbc:name="YBR020W" />
      <fbc:geneProduct fbc:id="G_YBR021W" fbc:label="YBR021W" fbc:name="YBR021W" />
      <fbc:geneProduct fbc:id="G_YBR023C" fbc:label="YBR023C" fbc:name="YBR023C" />
      <fbc:geneProduct fbc:id="G_YBR029C" fbc:label="YBR029C" fbc:name="YBR029C" />
      <fbc:geneProduct fbc:id="G_YBR034C" fbc:label="YBR034C" fbc:name="YBR034C" />
      <fbc:geneProduct fbc:id="G_YBR035C" fbc:label="YBR035C" fbc:name="YBR035C" />
      <fbc:geneProduct fbc:id="G_YBR036C" fbc:label="YBR036C" fbc:name="YBR036C" />
      <fbc:geneProduct fbc:id="G_YBR038W" fbc:label="YBR038W" fbc:name="YBR038W" />
      <fbc:geneProduct fbc:id="G_YBR039W" fbc:label="YBR039W" fbc:name="YBR039W" />
      <fbc:geneProduct fbc:id="G_YBR041W" fbc:label="YBR041W" fbc:name="YBR041W" />
      <fbc:geneProduct fbc:id="G_YBR068C" fbc:label="YBR068C" fbc:name="YBR068C" />
      <fbc:geneProduct fbc:id="G_YBR069C" fbc:label="YBR069C" fbc:name="YBR069C" />
      <fbc:geneProduct fbc:id="G_YBR084W" fbc:label="YBR084W" fbc:name="YBR084W" />
      <fbc:geneProduct fbc:id="G_YBR085W" fbc:label="YBR085W" fbc:name="YBR085W" />
      <fbc:geneProduct fbc:id="G_YBR092C" fbc:label="YBR092C" fbc:name="YBR092C" />
      <fbc:geneProduct fbc:id="G_YBR115C" fbc:label="YBR115C" fbc:name="YBR115C" />
      <fbc:geneProduct fbc:id="G_YBR117C" fbc:label="YBR117C" fbc:name="YBR117C" />
      <fbc:geneProduct fbc:id="G_YBR121C" fbc:label="YBR121C" fbc:name="YBR121C" />
      <fbc:geneProduct fbc:id="G_YBR126C" fbc:label="YBR126C" fbc:name="YBR126C" />
      <fbc:geneProduct fbc:id="G_YBR127C" fbc:label="YBR127C" fbc:name="YBR127C" />
      <fbc:geneProduct fbc:id="G_YBR132C" fbc:label="YBR132C" fbc:name="YBR132C" />
      <fbc:geneProduct fbc:id="G_YBR145W" fbc:label="YBR145W" fbc:name="YBR145W" />
      <fbc:geneProduct fbc:id="G_YBR149W" fbc:label="YBR149W" fbc:name="YBR149W" />
      <fbc:geneProduct fbc:id="G_YBR153W" fbc:label="YBR153W" fbc:name="YBR153W" />
      <fbc:geneProduct fbc:id="G_YBR166C" fbc:label="YBR166C" fbc:name="YBR166C" />
      <fbc:geneProduct fbc:id="G_YBR176W" fbc:label="YBR176W" fbc:name="YBR176W" />
      <fbc:geneProduct fbc:id="G_YBR184W" fbc:label="YBR184W" fbc:name="YBR184W" />
      <fbc:geneProduct fbc:id="G_YBR196C" fbc:label="YBR196C" fbc:name="YBR196C" />
      <fbc:geneProduct fbc:id="G_YBR199W" fbc:label="YBR199W" fbc:name="YBR199W" />
      <fbc:geneProduct fbc:id="G_YBR205W" fbc:label="YBR205W" fbc:name="YBR205W" />
      <fbc:geneProduct fbc:id="G_YBR208C" fbc:label="YBR208C" fbc:name="YBR208C" />
      <fbc:geneProduct fbc:id="G_YBR218C" fbc:label="YBR218C" fbc:name="YBR218C" />
      <fbc:geneProduct fbc:id="G_YBR221C" fbc:label="YBR221C" fbc:name="YBR221C" />
      <fbc:geneProduct fbc:id="G_YBR244W" fbc:label="YBR244W" fbc:name="YBR244W" />
      <fbc:geneProduct fbc:id="G_YBR248C" fbc:label="YBR248C" fbc:name="YBR248C" />
      <fbc:geneProduct fbc:id="G_YBR249C" fbc:label="YBR249C" fbc:name="YBR249C" />
      <fbc:geneProduct fbc:id="G_YBR252W" fbc:label="YBR252W" fbc:name="YBR252W" />
      <fbc:geneProduct fbc:id="G_YBR256C" fbc:label="YBR256C" fbc:name="YBR256C" />
      <fbc:geneProduct fbc:id="G_YBR263W" fbc:label="YBR263W" fbc:name="YBR263W" />
      <fbc:geneProduct fbc:id="G_YBR265W" fbc:label="YBR265W" fbc:name="YBR265W" />
      <fbc:geneProduct fbc:id="G_YBR284W" fbc:label="YBR284W" fbc:name="YBR284W" />
      <fbc:geneProduct fbc:id="G_YBR291C" fbc:label="YBR291C" fbc:name="YBR291C" />
      <fbc:geneProduct fbc:id="G_YBR294W" fbc:label="YBR294W" fbc:name="YBR294W" />
      <fbc:geneProduct fbc:id="G_YBR296C" fbc:label="YBR296C" fbc:name="YBR296C" />
      <fbc:geneProduct fbc:id="G_YBR298C" fbc:label="YBR298C" fbc:name="YBR298C" />
      <fbc:geneProduct fbc:id="G_YBR299W" fbc:label="YBR299W" fbc:name="YBR299W" />
      <fbc:geneProduct fbc:id="G_YCL004W" fbc:label="YCL004W" fbc:name="YCL004W" />
      <fbc:geneProduct fbc:id="G_YCL009C" fbc:label="YCL009C" fbc:name="YCL009C" />
      <fbc:geneProduct fbc:id="G_YCL018W" fbc:label="YCL018W" fbc:name="YCL018W" />
      <fbc:geneProduct fbc:id="G_YCL025C" fbc:label="YCL025C" fbc:name="YCL025C" />
      <fbc:geneProduct fbc:id="G_YCL030C" fbc:label="YCL030C" fbc:name="YCL030C" />
      <fbc:geneProduct fbc:id="G_YCL040W" fbc:label="YCL040W" fbc:name="YCL040W" />
      <fbc:geneProduct fbc:id="G_YCL050C" fbc:label="YCL050C" fbc:name="YCL050C" />
      <fbc:geneProduct fbc:id="G_YCL064C" fbc:label="YCL064C" fbc:name="YCL064C" />
      <fbc:geneProduct fbc:id="G_YCR005C" fbc:label="YCR005C" fbc:name="YCR005C" />
      <fbc:geneProduct fbc:id="G_YCR012W" fbc:label="YCR012W" fbc:name="YCR012W" />
      <fbc:geneProduct fbc:id="G_YCR024C" fbc:label="YCR024C" fbc:name="YCR024C" />
      <fbc:geneProduct fbc:id="G_YCR024C__A" fbc:label="YCR024C__A" fbc:name="YCR024C-A" />
      <fbc:geneProduct fbc:id="G_YCR028C" fbc:label="YCR028C" fbc:name="YCR028C" />
      <fbc:geneProduct fbc:id="G_YCR032W" fbc:label="YCR032W" fbc:name="YCR032W" />
      <fbc:geneProduct fbc:id="G_YCR034W" fbc:label="YCR034W" fbc:name="YCR034W" />
      <fbc:geneProduct fbc:id="G_YCR036W" fbc:label="YCR036W" fbc:name="YCR036W" />
      <fbc:geneProduct fbc:id="G_YCR037C" fbc:label="YCR037C" fbc:name="YCR037C" />
      <fbc:geneProduct fbc:id="G_YCR053W" fbc:label="YCR053W" fbc:name="YCR053W" />
      <fbc:geneProduct fbc:id="G_YCR073W__A" fbc:label="YCR073W__A" fbc:name="YCR073W-A" />
      <fbc:geneProduct fbc:id="G_YCR098C" fbc:label="YCR098C" fbc:name="YCR098C" />
      <fbc:geneProduct fbc:id="G_YDL004W" fbc:label="YDL004W" fbc:name="YDL004W" />
      <fbc:geneProduct fbc:id="G_YDL021W" fbc:label="YDL021W" fbc:name="YDL021W" />
      <fbc:geneProduct fbc:id="G_YDL022W" fbc:label="YDL022W" fbc:name="YDL022W" />
      <fbc:geneProduct fbc:id="G_YDL040C" fbc:label="YDL040C" fbc:name="YDL040C" />
      <fbc:geneProduct fbc:id="G_YDL045C" fbc:label="YDL045C" fbc:name="YDL045C" />
      <fbc:geneProduct fbc:id="G_YDL052C" fbc:label="YDL052C" fbc:name="YDL052C" />
      <fbc:geneProduct fbc:id="G_YDL055C" fbc:label="YDL055C" fbc:name="YDL055C" />
      <fbc:geneProduct fbc:id="G_YDL066W" fbc:label="YDL066W" fbc:name="YDL066W" />
      <fbc:geneProduct fbc:id="G_YDL067C" fbc:label="YDL067C" fbc:name="YDL067C" />
      <fbc:geneProduct fbc:id="G_YDL078C" fbc:label="YDL078C" fbc:name="YDL078C" />
      <fbc:geneProduct fbc:id="G_YDL085W" fbc:label="YDL085W" fbc:name="YDL085W" />
      <fbc:geneProduct fbc:id="G_YDL090C" fbc:label="YDL090C" fbc:name="YDL090C" />
      <fbc:geneProduct fbc:id="G_YDL093W" fbc:label="YDL093W" fbc:name="YDL093W" />
      <fbc:geneProduct fbc:id="G_YDL095W" fbc:label="YDL095W" fbc:name="YDL095W" />
      <fbc:geneProduct fbc:id="G_YDL100C" fbc:label="YDL100C" fbc:name="YDL100C" />
      <fbc:geneProduct fbc:id="G_YDL103C" fbc:label="YDL103C" fbc:name="YDL103C" />
      <fbc:geneProduct fbc:id="G_YDL131W" fbc:label="YDL131W" fbc:name="YDL131W" />
      <fbc:geneProduct fbc:id="G_YDL142C" fbc:label="YDL142C" fbc:name="YDL142C" />
      <fbc:geneProduct fbc:id="G_YDL168W" fbc:label="YDL168W" fbc:name="YDL168W" />
      <fbc:geneProduct fbc:id="G_YDL171C" fbc:label="YDL171C" fbc:name="YDL171C" />
      <fbc:geneProduct fbc:id="G_YDL174C" fbc:label="YDL174C" fbc:name="YDL174C" />
      <fbc:geneProduct fbc:id="G_YDL181W" fbc:label="YDL181W" fbc:name="YDL181W" />
      <fbc:geneProduct fbc:id="G_YDL182W" fbc:label="YDL182W" fbc:name="YDL182W" />
      <fbc:geneProduct fbc:id="G_YDL185W" fbc:label="YDL185W" fbc:name="YDL185W" />
      <fbc:geneProduct fbc:id="G_YDL205C" fbc:label="YDL205C" fbc:name="YDL205C" />
      <fbc:geneProduct fbc:id="G_YDL210W" fbc:label="YDL210W" fbc:name="YDL210W" />
      <fbc:geneProduct fbc:id="G_YDL215C" fbc:label="YDL215C" fbc:name="YDL215C" />
      <fbc:geneProduct fbc:id="G_YDL245C" fbc:label="YDL245C" fbc:name="YDL245C" />
      <fbc:geneProduct fbc:id="G_YDL247W" fbc:label="YDL247W" fbc:name="YDL247W" />
      <fbc:geneProduct fbc:id="G_YDR001C" fbc:label="YDR001C" fbc:name="YDR001C" />
      <fbc:geneProduct fbc:id="G_YDR007W" fbc:label="YDR007W" fbc:name="YDR007W" />
      <fbc:geneProduct fbc:id="G_YDR019C" fbc:label="YDR019C" fbc:name="YDR019C" />
      <fbc:geneProduct fbc:id="G_YDR023W" fbc:label="YDR023W" fbc:name="YDR023W" />
      <fbc:geneProduct fbc:id="G_YDR035W" fbc:label="YDR035W" fbc:name="YDR035W" />
      <fbc:geneProduct fbc:id="G_YDR037W" fbc:label="YDR037W" fbc:name="YDR037W" />
      <fbc:geneProduct fbc:id="G_YDR044W" fbc:label="YDR044W" fbc:name="YDR044W" />
      <fbc:geneProduct fbc:id="G_YDR046C" fbc:label="YDR046C" fbc:name="YDR046C" />
      <fbc:geneProduct fbc:id="G_YDR047W" fbc:label="YDR047W" fbc:name="YDR047W" />
      <fbc:geneProduct fbc:id="G_YDR050C" fbc:label="YDR050C" fbc:name="YDR050C" />
      <fbc:geneProduct fbc:id="G_YDR062W" fbc:label="YDR062W" fbc:name="YDR062W" />
      <fbc:geneProduct fbc:id="G_YDR072C" fbc:label="YDR072C" fbc:name="YDR072C" />
      <fbc:geneProduct fbc:id="G_YDR074W" fbc:label="YDR074W" fbc:name="YDR074W" />
      <fbc:geneProduct fbc:id="G_YDR111C" fbc:label="YDR111C" fbc:name="YDR111C" />
      <fbc:geneProduct fbc:id="G_YDR127W" fbc:label="YDR127W" fbc:name="YDR127W" />
      <fbc:geneProduct fbc:id="G_YDR147W" fbc:label="YDR147W" fbc:name="YDR147W" />
      <fbc:geneProduct fbc:id="G_YDR148C" fbc:label="YDR148C" fbc:name="YDR148C" />
      <fbc:geneProduct fbc:id="G_YDR158W" fbc:label="YDR158W" fbc:name="YDR158W" />
      <fbc:geneProduct fbc:id="G_YDR178W" fbc:label="YDR178W" fbc:name="YDR178W" />
      <fbc:geneProduct fbc:id="G_YDR208W" fbc:label="YDR208W" fbc:name="YDR208W" />
      <fbc:geneProduct fbc:id="G_YDR226W" fbc:label="YDR226W" fbc:name="YDR226W" />
      <fbc:geneProduct fbc:id="G_YDR232W" fbc:label="YDR232W" fbc:name="YDR232W" />
      <fbc:geneProduct fbc:id="G_YDR234W" fbc:label="YDR234W" fbc:name="YDR234W" />
      <fbc:geneProduct fbc:id="G_YDR236C" fbc:label="YDR236C" fbc:name="YDR236C" />
      <fbc:geneProduct fbc:id="G_YDR242W" fbc:label="YDR242W" fbc:name="YDR242W" />
      <fbc:geneProduct fbc:id="G_YDR256C" fbc:label="YDR256C" fbc:name="YDR256C" />
      <fbc:geneProduct fbc:id="G_YDR261C" fbc:label="YDR261C" fbc:name="YDR261C" />
      <fbc:geneProduct fbc:id="G_YDR268W" fbc:label="YDR268W" fbc:name="YDR268W" />
      <fbc:geneProduct fbc:id="G_YDR272W" fbc:label="YDR272W" fbc:name="YDR272W" />
      <fbc:geneProduct fbc:id="G_YDR284C" fbc:label="YDR284C" fbc:name="YDR284C" />
      <fbc:geneProduct fbc:id="G_YDR294C" fbc:label="YDR294C" fbc:name="YDR294C" />
      <fbc:geneProduct fbc:id="G_YDR297W" fbc:label="YDR297W" fbc:name="YDR297W" />
      <fbc:geneProduct fbc:id="G_YDR298C" fbc:label="YDR298C" fbc:name="YDR298C" />
      <fbc:geneProduct fbc:id="G_YDR300C" fbc:label="YDR300C" fbc:name="YDR300C" />
      <fbc:geneProduct fbc:id="G_YDR305C" fbc:label="YDR305C" fbc:name="YDR305C" />
      <fbc:geneProduct fbc:id="G_YDR321W" fbc:label="YDR321W" fbc:name="YDR321W" />
      <fbc:geneProduct fbc:id="G_YDR322C__A" fbc:label="YDR322C__A" fbc:name="YDR322C-A" />
      <fbc:geneProduct fbc:id="G_YDR341C" fbc:label="YDR341C" fbc:name="YDR341C" />
      <fbc:geneProduct fbc:id="G_YDR342C" fbc:label="YDR342C" fbc:name="YDR342C" />
      <fbc:geneProduct fbc:id="G_YDR343C" fbc:label="YDR343C" fbc:name="YDR343C" />
      <fbc:geneProduct fbc:id="G_YDR345C" fbc:label="YDR345C" fbc:name="YDR345C" />
      <fbc:geneProduct fbc:id="G_YDR353W" fbc:label="YDR353W" fbc:name="YDR353W" />
      <fbc:geneProduct fbc:id="G_YDR354W" fbc:label="YDR354W" fbc:name="YDR354W" />
      <fbc:geneProduct fbc:id="G_YDR377W" fbc:label="YDR377W" fbc:name="YDR377W" />
      <fbc:geneProduct fbc:id="G_YDR380W" fbc:label="YDR380W" fbc:name="YDR380W" />
      <fbc:geneProduct fbc:id="G_YDR399W" fbc:label="YDR399W" fbc:name="YDR399W" />
      <fbc:geneProduct fbc:id="G_YDR400W" fbc:label="YDR400W" fbc:name="YDR400W" />
      <fbc:geneProduct fbc:id="G_YDR408C" fbc:label="YDR408C" fbc:name="YDR408C" />
      <fbc:geneProduct fbc:id="G_YDR441C" fbc:label="YDR441C" fbc:name="YDR441C" />
      <fbc:geneProduct fbc:id="G_YDR454C" fbc:label="YDR454C" fbc:name="YDR454C" />
      <fbc:geneProduct fbc:id="G_YDR481C" fbc:label="YDR481C" fbc:name="YDR481C" />
      <fbc:geneProduct fbc:id="G_YDR483W" fbc:label="YDR483W" fbc:name="YDR483W" />
      <fbc:geneProduct fbc:id="G_YDR497C" fbc:label="YDR497C" fbc:name="YDR497C" />
      <fbc:geneProduct fbc:id="G_YDR502C" fbc:label="YDR502C" fbc:name="YDR502C" />
      <fbc:geneProduct fbc:id="G_YDR503C" fbc:label="YDR503C" fbc:name="YDR503C" />
      <fbc:geneProduct fbc:id="G_YDR508C" fbc:label="YDR508C" fbc:name="YDR508C" />
      <fbc:geneProduct fbc:id="G_YDR529C" fbc:label="YDR529C" fbc:name="YDR529C" />
      <fbc:geneProduct fbc:id="G_YDR530C" fbc:label="YDR530C" fbc:name="YDR530C" />
      <fbc:geneProduct fbc:id="G_YDR531W" fbc:label="YDR531W" fbc:name="YDR531W" />
      <fbc:geneProduct fbc:id="G_YDR536W" fbc:label="YDR536W" fbc:name="YDR536W" />
      <fbc:geneProduct fbc:id="G_YDR538W" fbc:label="YDR538W" fbc:name="YDR538W" />
      <fbc:geneProduct fbc:id="G_YEL011W" fbc:label="YEL011W" fbc:name="YEL011W" />
      <fbc:geneProduct fbc:id="G_YEL017C__A" fbc:label="YEL017C__A" fbc:name="YEL017C-A" />
      <fbc:geneProduct fbc:id="G_YEL021W" fbc:label="YEL021W" fbc:name="YEL021W" />
      <fbc:geneProduct fbc:id="G_YEL024W" fbc:label="YEL024W" fbc:name="YEL024W" />
      <fbc:geneProduct fbc:id="G_YEL027W" fbc:label="YEL027W" fbc:name="YEL027W" />
      <fbc:geneProduct fbc:id="G_YEL041W" fbc:label="YEL041W" fbc:name="YEL041W" />
      <fbc:geneProduct fbc:id="G_YEL042W" fbc:label="YEL042W" fbc:name="YEL042W" />
      <fbc:geneProduct fbc:id="G_YEL046C" fbc:label="YEL046C" fbc:name="YEL046C" />
      <fbc:geneProduct fbc:id="G_YEL047C" fbc:label="YEL047C" fbc:name="YEL047C" />
      <fbc:geneProduct fbc:id="G_YEL051W" fbc:label="YEL051W" fbc:name="YEL051W" />
      <fbc:geneProduct fbc:id="G_YEL058W" fbc:label="YEL058W" fbc:name="YEL058W" />
      <fbc:geneProduct fbc:id="G_YEL063C" fbc:label="YEL063C" fbc:name="YEL063C" />
      <fbc:geneProduct fbc:id="G_YEL069C" fbc:label="YEL069C" fbc:name="YEL069C" />
      <fbc:geneProduct fbc:id="G_YER003C" fbc:label="YER003C" fbc:name="YER003C" />
      <fbc:geneProduct fbc:id="G_YER014W" fbc:label="YER014W" fbc:name="YER014W" />
      <fbc:geneProduct fbc:id="G_YER015W" fbc:label="YER015W" fbc:name="YER015W" />
      <fbc:geneProduct fbc:id="G_YER023W" fbc:label="YER023W" fbc:name="YER023W" />
      <fbc:geneProduct fbc:id="G_YER026C" fbc:label="YER026C" fbc:name="YER026C" />
      <fbc:geneProduct fbc:id="G_YER043C" fbc:label="YER043C" fbc:name="YER043C" />
      <fbc:geneProduct fbc:id="G_YER052C" fbc:label="YER052C" fbc:name="YER052C" />
      <fbc:geneProduct fbc:id="G_YER053C" fbc:label="YER053C" fbc:name="YER053C" />
      <fbc:geneProduct fbc:id="G_YER055C" fbc:label="YER055C" fbc:name="YER055C" />
      <fbc:geneProduct fbc:id="G_YER056C" fbc:label="YER056C" fbc:name="YER056C" />
      <fbc:geneProduct fbc:id="G_YER060W" fbc:label="YER060W" fbc:name="YER060W" />
      <fbc:geneProduct fbc:id="G_YER060W__A" fbc:label="YER060W__A" fbc:name="YER060W-A" />
      <fbc:geneProduct fbc:id="G_YER061C" fbc:label="YER061C" fbc:name="YER061C" />
      <fbc:geneProduct fbc:id="G_YER062C" fbc:label="YER062C" fbc:name="YER062C" />
      <fbc:geneProduct fbc:id="G_YER065C" fbc:label="YER065C" fbc:name="YER065C" />
      <fbc:geneProduct fbc:id="G_YER069W" fbc:label="YER069W" fbc:name="YER069W" />
      <fbc:geneProduct fbc:id="G_YER070W" fbc:label="YER070W" fbc:name="YER070W" />
      <fbc:geneProduct fbc:id="G_YER073W" fbc:label="YER073W" fbc:name="YER073W" />
      <fbc:geneProduct fbc:id="G_YER081W" fbc:label="YER081W" fbc:name="YER081W" />
      <fbc:geneProduct fbc:id="G_YER086W" fbc:label="YER086W" fbc:name="YER086W" />
      <fbc:geneProduct fbc:id="G_YER087W" fbc:label="YER087W" fbc:name="YER087W" />
      <fbc:geneProduct fbc:id="G_YER090W" fbc:label="YER090W" fbc:name="YER090W" />
      <fbc:geneProduct fbc:id="G_YER091C" fbc:label="YER091C" fbc:name="YER091C" />
      <fbc:geneProduct fbc:id="G_YER099C" fbc:label="YER099C" fbc:name="YER099C" />
      <fbc:geneProduct fbc:id="G_YER170W" fbc:label="YER170W" fbc:name="YER170W" />
      <fbc:geneProduct fbc:id="G_YER178W" fbc:label="YER178W" fbc:name="YER178W" />
      <fbc:geneProduct fbc:id="G_YER183C" fbc:label="YER183C" fbc:name="YER183C" />
      <fbc:geneProduct fbc:id="G_YFL001W" fbc:label="YFL001W" fbc:name="YFL001W" />
      <fbc:geneProduct fbc:id="G_YFL011W" fbc:label="YFL011W" fbc:name="YFL011W" />
      <fbc:geneProduct fbc:id="G_YFL017C" fbc:label="YFL017C" fbc:name="YFL017C" />
      <fbc:geneProduct fbc:id="G_YFL018C" fbc:label="YFL018C" fbc:name="YFL018C" />
      <fbc:geneProduct fbc:id="G_YFL022C" fbc:label="YFL022C" fbc:name="YFL022C" />
      <fbc:geneProduct fbc:id="G_YFL030W" fbc:label="YFL030W" fbc:name="YFL030W" />
      <fbc:geneProduct fbc:id="G_YFL045C" fbc:label="YFL045C" fbc:name="YFL045C" />
      <fbc:geneProduct fbc:id="G_YFL053W" fbc:label="YFL053W" fbc:name="YFL053W" />
      <fbc:geneProduct fbc:id="G_YFL055W" fbc:label="YFL055W" fbc:name="YFL055W" />
      <fbc:geneProduct fbc:id="G_YFR015C" fbc:label="YFR015C" fbc:name="YFR015C" />
      <fbc:geneProduct fbc:id="G_YFR019W" fbc:label="YFR019W" fbc:name="YFR019W" />
      <fbc:geneProduct fbc:id="G_YFR025C" fbc:label="YFR025C" fbc:name="YFR025C" />
      <fbc:geneProduct fbc:id="G_YFR030W" fbc:label="YFR030W" fbc:name="YFR030W" />
      <fbc:geneProduct fbc:id="G_YFR033C" fbc:label="YFR033C" fbc:name="YFR033C" />
      <fbc:geneProduct fbc:id="G_YFR047C" fbc:label="YFR047C" fbc:name="YFR047C" />
      <fbc:geneProduct fbc:id="G_YFR053C" fbc:label="YFR053C" fbc:name="YFR053C" />
      <fbc:geneProduct fbc:id="G_YFR055W" fbc:label="YFR055W" fbc:name="YFR055W" />
      <fbc:geneProduct fbc:id="G_YGL001C" fbc:label="YGL001C" fbc:name="YGL001C" />
      <fbc:geneProduct fbc:id="G_YGL008C" fbc:label="YGL008C" fbc:name="YGL008C" />
      <fbc:geneProduct fbc:id="G_YGL009C" fbc:label="YGL009C" fbc:name="YGL009C" />
      <fbc:geneProduct fbc:id="G_YGL012W" fbc:label="YGL012W" fbc:name="YGL012W" />
      <fbc:geneProduct fbc:id="G_YGL026C" fbc:label="YGL026C" fbc:name="YGL026C" />
      <fbc:geneProduct fbc:id="G_YGL037C" fbc:label="YGL037C" fbc:name="YGL037C" />
      <fbc:geneProduct fbc:id="G_YGL040C" fbc:label="YGL040C" fbc:name="YGL040C" />
      <fbc:geneProduct fbc:id="G_YGL055W" fbc:label="YGL055W" fbc:name="YGL055W" />
      <fbc:geneProduct fbc:id="G_YGL062W" fbc:label="YGL062W" fbc:name="YGL062W" />
      <fbc:geneProduct fbc:id="G_YGL063W" fbc:label="YGL063W" fbc:name="YGL063W" />
      <fbc:geneProduct fbc:id="G_YGL067W" fbc:label="YGL067W" fbc:name="YGL067W" />
      <fbc:geneProduct fbc:id="G_YGL077C" fbc:label="YGL077C" fbc:name="YGL077C" />
      <fbc:geneProduct fbc:id="G_YGL125W" fbc:label="YGL125W" fbc:name="YGL125W" />
      <fbc:geneProduct fbc:id="G_YGL148W" fbc:label="YGL148W" fbc:name="YGL148W" />
      <fbc:geneProduct fbc:id="G_YGL154C" fbc:label="YGL154C" fbc:name="YGL154C" />
      <fbc:geneProduct fbc:id="G_YGL155W" fbc:label="YGL155W" fbc:name="YGL155W" />
      <fbc:geneProduct fbc:id="G_YGL184C" fbc:label="YGL184C" fbc:name="YGL184C" />
      <fbc:geneProduct fbc:id="G_YGL186C" fbc:label="YGL186C" fbc:name="YGL186C" />
      <fbc:geneProduct fbc:id="G_YGL187C" fbc:label="YGL187C" fbc:name="YGL187C" />
      <fbc:geneProduct fbc:id="G_YGL191W" fbc:label="YGL191W" fbc:name="YGL191W" />
      <fbc:geneProduct fbc:id="G_YGL202W" fbc:label="YGL202W" fbc:name="YGL202W" />
      <fbc:geneProduct fbc:id="G_YGL205W" fbc:label="YGL205W" fbc:name="YGL205W" />
      <fbc:geneProduct fbc:id="G_YGL234W" fbc:label="YGL234W" fbc:name="YGL234W" />
      <fbc:geneProduct fbc:id="G_YGL245W" fbc:label="YGL245W" fbc:name="YGL245W" />
      <fbc:geneProduct fbc:id="G_YGL248W" fbc:label="YGL248W" fbc:name="YGL248W" />
      <fbc:geneProduct fbc:id="G_YGL253W" fbc:label="YGL253W" fbc:name="YGL253W" />
      <fbc:geneProduct fbc:id="G_YGL256W" fbc:label="YGL256W" fbc:name="YGL256W" />
      <fbc:geneProduct fbc:id="G_YGR007W" fbc:label="YGR007W" fbc:name="YGR007W" />
      <fbc:geneProduct fbc:id="G_YGR010W" fbc:label="YGR010W" fbc:name="YGR010W" />
      <fbc:geneProduct fbc:id="G_YGR012W" fbc:label="YGR012W" fbc:name="YGR012W" />
      <fbc:geneProduct fbc:id="G_YGR019W" fbc:label="YGR019W" fbc:name="YGR019W" />
      <fbc:geneProduct fbc:id="G_YGR020C" fbc:label="YGR020C" fbc:name="YGR020C" />
      <fbc:geneProduct fbc:id="G_YGR032W" fbc:label="YGR032W" fbc:name="YGR032W" />
      <fbc:geneProduct fbc:id="G_YGR037C" fbc:label="YGR037C" fbc:name="YGR037C" />
      <fbc:geneProduct fbc:id="G_YGR043C" fbc:label="YGR043C" fbc:name="YGR043C" />
      <fbc:geneProduct fbc:id="G_YGR055W" fbc:label="YGR055W" fbc:name="YGR055W" />
      <fbc:geneProduct fbc:id="G_YGR060W" fbc:label="YGR060W" fbc:name="YGR060W" />
      <fbc:geneProduct fbc:id="G_YGR061C" fbc:label="YGR061C" fbc:name="YGR061C" />
      <fbc:geneProduct fbc:id="G_YGR065C" fbc:label="YGR065C" fbc:name="YGR065C" />
      <fbc:geneProduct fbc:id="G_YGR087C" fbc:label="YGR087C" fbc:name="YGR087C" />
      <fbc:geneProduct fbc:id="G_YGR088W" fbc:label="YGR088W" fbc:name="YGR088W" />
      <fbc:geneProduct fbc:id="G_YGR094W" fbc:label="YGR094W" fbc:name="YGR094W" />
      <fbc:geneProduct fbc:id="G_YGR121C" fbc:label="YGR121C" fbc:name="YGR121C" />
      <fbc:geneProduct fbc:id="G_YGR124W" fbc:label="YGR124W" fbc:name="YGR124W" />
      <fbc:geneProduct fbc:id="G_YGR125W" fbc:label="YGR125W" fbc:name="YGR125W" />
      <fbc:geneProduct fbc:id="G_YGR147C" fbc:label="YGR147C" fbc:name="YGR147C" />
      <fbc:geneProduct fbc:id="G_YGR155W" fbc:label="YGR155W" fbc:name="YGR155W" />
      <fbc:geneProduct fbc:id="G_YGR157W" fbc:label="YGR157W" fbc:name="YGR157W" />
      <fbc:geneProduct fbc:id="G_YGR170W" fbc:label="YGR170W" fbc:name="YGR170W" />
      <fbc:geneProduct fbc:id="G_YGR171C" fbc:label="YGR171C" fbc:name="YGR171C" />
      <fbc:geneProduct fbc:id="G_YGR175C" fbc:label="YGR175C" fbc:name="YGR175C" />
      <fbc:geneProduct fbc:id="G_YGR180C" fbc:label="YGR180C" fbc:name="YGR180C" />
      <fbc:geneProduct fbc:id="G_YGR183C" fbc:label="YGR183C" fbc:name="YGR183C" />
      <fbc:geneProduct fbc:id="G_YGR185C" fbc:label="YGR185C" fbc:name="YGR185C" />
      <fbc:geneProduct fbc:id="G_YGR191W" fbc:label="YGR191W" fbc:name="YGR191W" />
      <fbc:geneProduct fbc:id="G_YGR192C" fbc:label="YGR192C" fbc:name="YGR192C" />
      <fbc:geneProduct fbc:id="G_YGR194C" fbc:label="YGR194C" fbc:name="YGR194C" />
      <fbc:geneProduct fbc:id="G_YGR199W" fbc:label="YGR199W" fbc:name="YGR199W" />
      <fbc:geneProduct fbc:id="G_YGR202C" fbc:label="YGR202C" fbc:name="YGR202C" />
      <fbc:geneProduct fbc:id="G_YGR204W" fbc:label="YGR204W" fbc:name="YGR204W" />
      <fbc:geneProduct fbc:id="G_YGR208W" fbc:label="YGR208W" fbc:name="YGR208W" />
      <fbc:geneProduct fbc:id="G_YGR240C" fbc:label="YGR240C" fbc:name="YGR240C" />
      <fbc:geneProduct fbc:id="G_YGR244C" fbc:label="YGR244C" fbc:name="YGR244C" />
      <fbc:geneProduct fbc:id="G_YGR248W" fbc:label="YGR248W" fbc:name="YGR248W" />
      <fbc:geneProduct fbc:id="G_YGR254W" fbc:label="YGR254W" fbc:name="YGR254W" />
      <fbc:geneProduct fbc:id="G_YGR255C" fbc:label="YGR255C" fbc:name="YGR255C" />
      <fbc:geneProduct fbc:id="G_YGR256W" fbc:label="YGR256W" fbc:name="YGR256W" />
      <fbc:geneProduct fbc:id="G_YGR264C" fbc:label="YGR264C" fbc:name="YGR264C" />
      <fbc:geneProduct fbc:id="G_YGR267C" fbc:label="YGR267C" fbc:name="YGR267C" />
      <fbc:geneProduct fbc:id="G_YGR282C" fbc:label="YGR282C" fbc:name="YGR282C" />
      <fbc:geneProduct fbc:id="G_YGR286C" fbc:label="YGR286C" fbc:name="YGR286C" />
      <fbc:geneProduct fbc:id="G_YGR287C" fbc:label="YGR287C" fbc:name="YGR287C" />
      <fbc:geneProduct fbc:id="G_YGR289C" fbc:label="YGR289C" fbc:name="YGR289C" />
      <fbc:geneProduct fbc:id="G_YGR292W" fbc:label="YGR292W" fbc:name="YGR292W" />
      <fbc:geneProduct fbc:id="G_YHL011C" fbc:label="YHL011C" fbc:name="YHL011C" />
      <fbc:geneProduct fbc:id="G_YHL012W" fbc:label="YHL012W" fbc:name="YHL012W" />
      <fbc:geneProduct fbc:id="G_YHL016C" fbc:label="YHL016C" fbc:name="YHL016C" />
      <fbc:geneProduct fbc:id="G_YHL032C" fbc:label="YHL032C" fbc:name="YHL032C" />
      <fbc:geneProduct fbc:id="G_YHL036W" fbc:label="YHL036W" fbc:name="YHL036W" />
      <fbc:geneProduct fbc:id="G_YHR001W__A" fbc:label="YHR001W__A" fbc:name="YHR001W-A" />
      <fbc:geneProduct fbc:id="G_YHR007C" fbc:label="YHR007C" fbc:name="YHR007C" />
      <fbc:geneProduct fbc:id="G_YHR011W" fbc:label="YHR011W" fbc:name="YHR011W" />
      <fbc:geneProduct fbc:id="G_YHR018C" fbc:label="YHR018C" fbc:name="YHR018C" />
      <fbc:geneProduct fbc:id="G_YHR019C" fbc:label="YHR019C" fbc:name="YHR019C" />
      <fbc:geneProduct fbc:id="G_YHR020W" fbc:label="YHR020W" fbc:name="YHR020W" />
      <fbc:geneProduct fbc:id="G_YHR025W" fbc:label="YHR025W" fbc:name="YHR025W" />
      <fbc:geneProduct fbc:id="G_YHR026W" fbc:label="YHR026W" fbc:name="YHR026W" />
      <fbc:geneProduct fbc:id="G_YHR037W" fbc:label="YHR037W" fbc:name="YHR037W" />
      <fbc:geneProduct fbc:id="G_YHR039C__A" fbc:label="YHR039C__A" fbc:name="YHR039C-A" />
      <fbc:geneProduct fbc:id="G_YHR046C" fbc:label="YHR046C" fbc:name="YHR046C" />
      <fbc:geneProduct fbc:id="G_YHR051W" fbc:label="YHR051W" fbc:name="YHR051W" />
      <fbc:geneProduct fbc:id="G_YHR063C" fbc:label="YHR063C" fbc:name="YHR063C" />
      <fbc:geneProduct fbc:id="G_YHR068W" fbc:label="YHR068W" fbc:name="YHR068W" />
      <fbc:geneProduct fbc:id="G_YHR072W" fbc:label="YHR072W" fbc:name="YHR072W" />
      <fbc:geneProduct fbc:id="G_YHR074W" fbc:label="YHR074W" fbc:name="YHR074W" />
      <fbc:geneProduct fbc:id="G_YHR091C" fbc:label="YHR091C" fbc:name="YHR091C" />
      <fbc:geneProduct fbc:id="G_YHR092C" fbc:label="YHR092C" fbc:name="YHR092C" />
      <fbc:geneProduct fbc:id="G_YHR094C" fbc:label="YHR094C" fbc:name="YHR094C" />
      <fbc:geneProduct fbc:id="G_YHR096C" fbc:label="YHR096C" fbc:name="YHR096C" />
      <fbc:geneProduct fbc:id="G_YHR104W" fbc:label="YHR104W" fbc:name="YHR104W" />
      <fbc:geneProduct fbc:id="G_YHR106W" fbc:label="YHR106W" fbc:name="YHR106W" />
      <fbc:geneProduct fbc:id="G_YHR123W" fbc:label="YHR123W" fbc:name="YHR123W" />
      <fbc:geneProduct fbc:id="G_YHR128W" fbc:label="YHR128W" fbc:name="YHR128W" />
      <fbc:geneProduct fbc:id="G_YHR137W" fbc:label="YHR137W" fbc:name="YHR137W" />
      <fbc:geneProduct fbc:id="G_YHR144C" fbc:label="YHR144C" fbc:name="YHR144C" />
      <fbc:geneProduct fbc:id="G_YHR163W" fbc:label="YHR163W" fbc:name="YHR163W" />
      <fbc:geneProduct fbc:id="G_YHR174W" fbc:label="YHR174W" fbc:name="YHR174W" />
      <fbc:geneProduct fbc:id="G_YHR183W" fbc:label="YHR183W" fbc:name="YHR183W" />
      <fbc:geneProduct fbc:id="G_YHR190W" fbc:label="YHR190W" fbc:name="YHR190W" />
      <fbc:geneProduct fbc:id="G_YHR208W" fbc:label="YHR208W" fbc:name="YHR208W" />
      <fbc:geneProduct fbc:id="G_YHR216W" fbc:label="YHR216W" fbc:name="YHR216W" />
      <fbc:geneProduct fbc:id="G_YIL009W" fbc:label="YIL009W" fbc:name="YIL009W" />
      <fbc:geneProduct fbc:id="G_YIL020C" fbc:label="YIL020C" fbc:name="YIL020C" />
      <fbc:geneProduct fbc:id="G_YIL053W" fbc:label="YIL053W" fbc:name="YIL053W" />
      <fbc:geneProduct fbc:id="G_YIL066C" fbc:label="YIL066C" fbc:name="YIL066C" />
      <fbc:geneProduct fbc:id="G_YIL074C" fbc:label="YIL074C" fbc:name="YIL074C" />
      <fbc:geneProduct fbc:id="G_YIL078W" fbc:label="YIL078W" fbc:name="YIL078W" />
      <fbc:geneProduct fbc:id="G_YIL094C" fbc:label="YIL094C" fbc:name="YIL094C" />
      <fbc:geneProduct fbc:id="G_YIL107C" fbc:label="YIL107C" fbc:name="YIL107C" />
      <fbc:geneProduct fbc:id="G_YIL111W" fbc:label="YIL111W" fbc:name="YIL111W" />
      <fbc:geneProduct fbc:id="G_YIL116W" fbc:label="YIL116W" fbc:name="YIL116W" />
      <fbc:geneProduct fbc:id="G_YIL125W" fbc:label="YIL125W" fbc:name="YIL125W" />
      <fbc:geneProduct fbc:id="G_YIL134W" fbc:label="YIL134W" fbc:name="YIL134W" />
      <fbc:geneProduct fbc:id="G_YIL145C" fbc:label="YIL145C" fbc:name="YIL145C" />
      <fbc:geneProduct fbc:id="G_YIL155C" fbc:label="YIL155C" fbc:name="YIL155C" />
      <fbc:geneProduct fbc:id="G_YIL160C" fbc:label="YIL160C" fbc:name="YIL160C" />
      <fbc:geneProduct fbc:id="G_YIL162W" fbc:label="YIL162W" fbc:name="YIL162W" />
      <fbc:geneProduct fbc:id="G_YIL168W" fbc:label="YIL168W" fbc:name="YIL168W" />
      <fbc:geneProduct fbc:id="G_YIL172C" fbc:label="YIL172C" fbc:name="YIL172C" />
      <fbc:geneProduct fbc:id="G_YIR027C" fbc:label="YIR027C" fbc:name="YIR027C" />
      <fbc:geneProduct fbc:id="G_YIR028W" fbc:label="YIR028W" fbc:name="YIR028W" />
      <fbc:geneProduct fbc:id="G_YIR029W" fbc:label="YIR029W" fbc:name="YIR029W" />
      <fbc:geneProduct fbc:id="G_YIR031C" fbc:label="YIR031C" fbc:name="YIR031C" />
      <fbc:geneProduct fbc:id="G_YIR032C" fbc:label="YIR032C" fbc:name="YIR032C" />
      <fbc:geneProduct fbc:id="G_YIR034C" fbc:label="YIR034C" fbc:name="YIR034C" />
      <fbc:geneProduct fbc:id="G_YIR037W" fbc:label="YIR037W" fbc:name="YIR037W" />
      <fbc:geneProduct fbc:id="G_YJL005W" fbc:label="YJL005W" fbc:name="YJL005W" />
      <fbc:geneProduct fbc:id="G_YJL026W" fbc:label="YJL026W" fbc:name="YJL026W" />
      <fbc:geneProduct fbc:id="G_YJL031C" fbc:label="YJL031C" fbc:name="YJL031C" />
      <fbc:geneProduct fbc:id="G_YJL045W" fbc:label="YJL045W" fbc:name="YJL045W" />
      <fbc:geneProduct fbc:id="G_YJL052W" fbc:label="YJL052W" fbc:name="YJL052W" />
      <fbc:geneProduct fbc:id="G_YJL068C" fbc:label="YJL068C" fbc:name="YJL068C" />
      <fbc:geneProduct fbc:id="G_YJL070C" fbc:label="YJL070C" fbc:name="YJL070C" />
      <fbc:geneProduct fbc:id="G_YJL071W" fbc:label="YJL071W" fbc:name="YJL071W" />
      <fbc:geneProduct fbc:id="G_YJL088W" fbc:label="YJL088W" fbc:name="YJL088W" />
      <fbc:geneProduct fbc:id="G_YJL101C" fbc:label="YJL101C" fbc:name="YJL101C" />
      <fbc:geneProduct fbc:id="G_YJL121C" fbc:label="YJL121C" fbc:name="YJL121C" />
      <fbc:geneProduct fbc:id="G_YJL126W" fbc:label="YJL126W" fbc:name="YJL126W" />
      <fbc:geneProduct fbc:id="G_YJL130C" fbc:label="YJL130C" fbc:name="YJL130C" />
      <fbc:geneProduct fbc:id="G_YJL134W" fbc:label="YJL134W" fbc:name="YJL134W" />
      <fbc:geneProduct fbc:id="G_YJL139C" fbc:label="YJL139C" fbc:name="YJL139C" />
      <fbc:geneProduct fbc:id="G_YJL153C" fbc:label="YJL153C" fbc:name="YJL153C" />
      <fbc:geneProduct fbc:id="G_YJL155C" fbc:label="YJL155C" fbc:name="YJL155C" />
      <fbc:geneProduct fbc:id="G_YJL166W" fbc:label="YJL166W" fbc:name="YJL166W" />
      <fbc:geneProduct fbc:id="G_YJL167W" fbc:label="YJL167W" fbc:name="YJL167W" />
      <fbc:geneProduct fbc:id="G_YJL198W" fbc:label="YJL198W" fbc:name="YJL198W" />
      <fbc:geneProduct fbc:id="G_YJL200C" fbc:label="YJL200C" fbc:name="YJL200C" />
      <fbc:geneProduct fbc:id="G_YJL214W" fbc:label="YJL214W" fbc:name="YJL214W" />
      <fbc:geneProduct fbc:id="G_YJL216C" fbc:label="YJL216C" fbc:name="YJL216C" />
      <fbc:geneProduct fbc:id="G_YJL219W" fbc:label="YJL219W" fbc:name="YJL219W" />
      <fbc:geneProduct fbc:id="G_YJL221C" fbc:label="YJL221C" fbc:name="YJL221C" />
      <fbc:geneProduct fbc:id="G_YJR009C" fbc:label="YJR009C" fbc:name="YJR009C" />
      <fbc:geneProduct fbc:id="G_YJR010W" fbc:label="YJR010W" fbc:name="YJR010W" />
      <fbc:geneProduct fbc:id="G_YJR016C" fbc:label="YJR016C" fbc:name="YJR016C" />
      <fbc:geneProduct fbc:id="G_YJR025C" fbc:label="YJR025C" fbc:name="YJR025C" />
      <fbc:geneProduct fbc:id="G_YJR049C" fbc:label="YJR049C" fbc:name="YJR049C" />
      <fbc:geneProduct fbc:id="G_YJR051W" fbc:label="YJR051W" fbc:name="YJR051W" />
      <fbc:geneProduct fbc:id="G_YJR057W" fbc:label="YJR057W" fbc:name="YJR057W" />
      <fbc:geneProduct fbc:id="G_YJR066W" fbc:label="YJR066W" fbc:name="YJR066W" />
      <fbc:geneProduct fbc:id="G_YJR073C" fbc:label="YJR073C" fbc:name="YJR073C" />
      <fbc:geneProduct fbc:id="G_YJR077C" fbc:label="YJR077C" fbc:name="YJR077C" />
      <fbc:geneProduct fbc:id="G_YJR078W" fbc:label="YJR078W" fbc:name="YJR078W" />
      <fbc:geneProduct fbc:id="G_YJR095W" fbc:label="YJR095W" fbc:name="YJR095W" />
      <fbc:geneProduct fbc:id="G_YJR103W" fbc:label="YJR103W" fbc:name="YJR103W" />
      <fbc:geneProduct fbc:id="G_YJR105W" fbc:label="YJR105W" fbc:name="YJR105W" />
      <fbc:geneProduct fbc:id="G_YJR109C" fbc:label="YJR109C" fbc:name="YJR109C" />
      <fbc:geneProduct fbc:id="G_YJR121W" fbc:label="YJR121W" fbc:name="YJR121W" />
      <fbc:geneProduct fbc:id="G_YJR130C" fbc:label="YJR130C" fbc:name="YJR130C" />
      <fbc:geneProduct fbc:id="G_YJR133W" fbc:label="YJR133W" fbc:name="YJR133W" />
      <fbc:geneProduct fbc:id="G_YJR137C" fbc:label="YJR137C" fbc:name="YJR137C" />
      <fbc:geneProduct fbc:id="G_YJR139C" fbc:label="YJR139C" fbc:name="YJR139C" />
      <fbc:geneProduct fbc:id="G_YJR143C" fbc:label="YJR143C" fbc:name="YJR143C" />
      <fbc:geneProduct fbc:id="G_YJR148W" fbc:label="YJR148W" fbc:name="YJR148W" />
      <fbc:geneProduct fbc:id="G_YJR152W" fbc:label="YJR152W" fbc:name="YJR152W" />
      <fbc:geneProduct fbc:id="G_YJR158W" fbc:label="YJR158W" fbc:name="YJR158W" />
      <fbc:geneProduct fbc:id="G_YJR159W" fbc:label="YJR159W" fbc:name="YJR159W" />
      <fbc:geneProduct fbc:id="G_YJR160C" fbc:label="YJR160C" fbc:name="YJR160C" />
      <fbc:geneProduct fbc:id="G_YKL001C" fbc:label="YKL001C" fbc:name="YKL001C" />
      <fbc:geneProduct fbc:id="G_YKL004W" fbc:label="YKL004W" fbc:name="YKL004W" />
      <fbc:geneProduct fbc:id="G_YKL016C" fbc:label="YKL016C" fbc:name="YKL016C" />
      <fbc:geneProduct fbc:id="G_YKL019W" fbc:label="YKL019W" fbc:name="YKL019W" />
      <fbc:geneProduct fbc:id="G_YKL024C" fbc:label="YKL024C" fbc:name="YKL024C" />
      <fbc:geneProduct fbc:id="G_YKL026C" fbc:label="YKL026C" fbc:name="YKL026C" />
      <fbc:geneProduct fbc:id="G_YKL029C" fbc:label="YKL029C" fbc:name="YKL029C" />
      <fbc:geneProduct fbc:id="G_YKL035W" fbc:label="YKL035W" fbc:name="YKL035W" />
      <fbc:geneProduct fbc:id="G_YKL055C" fbc:label="YKL055C" fbc:name="YKL055C" />
      <fbc:geneProduct fbc:id="G_YKL060C" fbc:label="YKL060C" fbc:name="YKL060C" />
      <fbc:geneProduct fbc:id="G_YKL067W" fbc:label="YKL067W" fbc:name="YKL067W" />
      <fbc:geneProduct fbc:id="G_YKL080W" fbc:label="YKL080W" fbc:name="YKL080W" />
      <fbc:geneProduct fbc:id="G_YKL085W" fbc:label="YKL085W" fbc:name="YKL085W" />
      <fbc:geneProduct fbc:id="G_YKL104C" fbc:label="YKL104C" fbc:name="YKL104C" />
      <fbc:geneProduct fbc:id="G_YKL106W" fbc:label="YKL106W" fbc:name="YKL106W" />
      <fbc:geneProduct fbc:id="G_YKL120W" fbc:label="YKL120W" fbc:name="YKL120W" />
      <fbc:geneProduct fbc:id="G_YKL127W" fbc:label="YKL127W" fbc:name="YKL127W" />
      <fbc:geneProduct fbc:id="G_YKL132C" fbc:label="YKL132C" fbc:name="YKL132C" />
      <fbc:geneProduct fbc:id="G_YKL141W" fbc:label="YKL141W" fbc:name="YKL141W" />
      <fbc:geneProduct fbc:id="G_YKL148C" fbc:label="YKL148C" fbc:name="YKL148C" />
      <fbc:geneProduct fbc:id="G_YKL152C" fbc:label="YKL152C" fbc:name="YKL152C" />
      <fbc:geneProduct fbc:id="G_YKL181W" fbc:label="YKL181W" fbc:name="YKL181W" />
      <fbc:geneProduct fbc:id="G_YKL182W" fbc:label="YKL182W" fbc:name="YKL182W" />
      <fbc:geneProduct fbc:id="G_YKL184W" fbc:label="YKL184W" fbc:name="YKL184W" />
      <fbc:geneProduct fbc:id="G_YKL188C" fbc:label="YKL188C" fbc:name="YKL188C" />
      <fbc:geneProduct fbc:id="G_YKL192C" fbc:label="YKL192C" fbc:name="YKL192C" />
      <fbc:geneProduct fbc:id="G_YKL194C" fbc:label="YKL194C" fbc:name="YKL194C" />
      <fbc:geneProduct fbc:id="G_YKL203C" fbc:label="YKL203C" fbc:name="YKL203C" />
      <fbc:geneProduct fbc:id="G_YKL211C" fbc:label="YKL211C" fbc:name="YKL211C" />
      <fbc:geneProduct fbc:id="G_YKL216W" fbc:label="YKL216W" fbc:name="YKL216W" />
      <fbc:geneProduct fbc:id="G_YKL217W" fbc:label="YKL217W" fbc:name="YKL217W" />
      <fbc:geneProduct fbc:id="G_YKL218C" fbc:label="YKL218C" fbc:name="YKL218C" />
      <fbc:geneProduct fbc:id="G_YKR009C" fbc:label="YKR009C" fbc:name="YKR009C" />
      <fbc:geneProduct fbc:id="G_YKR039W" fbc:label="YKR039W" fbc:name="YKR039W" />
      <fbc:geneProduct fbc:id="G_YKR053C" fbc:label="YKR053C" fbc:name="YKR053C" />
      <fbc:geneProduct fbc:id="G_YKR061W" fbc:label="YKR061W" fbc:name="YKR061W" />
      <fbc:geneProduct fbc:id="G_YKR069W" fbc:label="YKR069W" fbc:name="YKR069W" />
      <fbc:geneProduct fbc:id="G_YKR080W" fbc:label="YKR080W" fbc:name="YKR080W" />
      <fbc:geneProduct fbc:id="G_YKR093W" fbc:label="YKR093W" fbc:name="YKR093W" />
      <fbc:geneProduct fbc:id="G_YKR097W" fbc:label="YKR097W" fbc:name="YKR097W" />
      <fbc:geneProduct fbc:id="G_YLL018C" fbc:label="YLL018C" fbc:name="YLL018C" />
      <fbc:geneProduct fbc:id="G_YLL041C" fbc:label="YLL041C" fbc:name="YLL041C" />
      <fbc:geneProduct fbc:id="G_YLL043W" fbc:label="YLL043W" fbc:name="YLL043W" />
      <fbc:geneProduct fbc:id="G_YLL061W" fbc:label="YLL061W" fbc:name="YLL061W" />
      <fbc:geneProduct fbc:id="G_YLL062C" fbc:label="YLL062C" fbc:name="YLL062C" />
      <fbc:geneProduct fbc:id="G_YLR027C" fbc:label="YLR027C" fbc:name="YLR027C" />
      <fbc:geneProduct fbc:id="G_YLR028C" fbc:label="YLR028C" fbc:name="YLR028C" />
      <fbc:geneProduct fbc:id="G_YLR038C" fbc:label="YLR038C" fbc:name="YLR038C" />
      <fbc:geneProduct fbc:id="G_YLR044C" fbc:label="YLR044C" fbc:name="YLR044C" />
      <fbc:geneProduct fbc:id="G_YLR056W" fbc:label="YLR056W" fbc:name="YLR056W" />
      <fbc:geneProduct fbc:id="G_YLR058C" fbc:label="YLR058C" fbc:name="YLR058C" />
      <fbc:geneProduct fbc:id="G_YLR060W" fbc:label="YLR060W" fbc:name="YLR060W" />
      <fbc:geneProduct fbc:id="G_YLR070C" fbc:label="YLR070C" fbc:name="YLR070C" />
      <fbc:geneProduct fbc:id="G_YLR081W" fbc:label="YLR081W" fbc:name="YLR081W" />
      <fbc:geneProduct fbc:id="G_YLR089C" fbc:label="YLR089C" fbc:name="YLR089C" />
      <fbc:geneProduct fbc:id="G_YLR092W" fbc:label="YLR092W" fbc:name="YLR092W" />
      <fbc:geneProduct fbc:id="G_YLR100W" fbc:label="YLR100W" fbc:name="YLR100W" />
      <fbc:geneProduct fbc:id="G_YLR133W" fbc:label="YLR133W" fbc:name="YLR133W" />
      <fbc:geneProduct fbc:id="G_YLR134W" fbc:label="YLR134W" fbc:name="YLR134W" />
      <fbc:geneProduct fbc:id="G_YLR138W" fbc:label="YLR138W" fbc:name="YLR138W" />
      <fbc:geneProduct fbc:id="G_YLR142W" fbc:label="YLR142W" fbc:name="YLR142W" />
      <fbc:geneProduct fbc:id="G_YLR146C" fbc:label="YLR146C" fbc:name="YLR146C" />
      <fbc:geneProduct fbc:id="G_YLR153C" fbc:label="YLR153C" fbc:name="YLR153C" />
      <fbc:geneProduct fbc:id="G_YLR155C" fbc:label="YLR155C" fbc:name="YLR155C" />
      <fbc:geneProduct fbc:id="G_YLR157C" fbc:label="YLR157C" fbc:name="YLR157C" />
      <fbc:geneProduct fbc:id="G_YLR158C" fbc:label="YLR158C" fbc:name="YLR158C" />
      <fbc:geneProduct fbc:id="G_YLR160C" fbc:label="YLR160C" fbc:name="YLR160C" />
      <fbc:geneProduct fbc:id="G_YLR164W" fbc:label="YLR164W" fbc:name="YLR164W" />
      <fbc:geneProduct fbc:id="G_YLR172C" fbc:label="YLR172C" fbc:name="YLR172C" />
      <fbc:geneProduct fbc:id="G_YLR174W" fbc:label="YLR174W" fbc:name="YLR174W" />
      <fbc:geneProduct fbc:id="G_YLR180W" fbc:label="YLR180W" fbc:name="YLR180W" />
      <fbc:geneProduct fbc:id="G_YLR195C" fbc:label="YLR195C" fbc:name="YLR195C" />
      <fbc:geneProduct fbc:id="G_YLR209C" fbc:label="YLR209C" fbc:name="YLR209C" />
      <fbc:geneProduct fbc:id="G_YLR231C" fbc:label="YLR231C" fbc:name="YLR231C" />
      <fbc:geneProduct fbc:id="G_YLR237W" fbc:label="YLR237W" fbc:name="YLR237W" />
      <fbc:geneProduct fbc:id="G_YLR240W" fbc:label="YLR240W" fbc:name="YLR240W" />
      <fbc:geneProduct fbc:id="G_YLR245C" fbc:label="YLR245C" fbc:name="YLR245C" />
      <fbc:geneProduct fbc:id="G_YLR258W" fbc:label="YLR258W" fbc:name="YLR258W" />
      <fbc:geneProduct fbc:id="G_YLR260W" fbc:label="YLR260W" fbc:name="YLR260W" />
      <fbc:geneProduct fbc:id="G_YLR295C" fbc:label="YLR295C" fbc:name="YLR295C" />
      <fbc:geneProduct fbc:id="G_YLR299W" fbc:label="YLR299W" fbc:name="YLR299W" />
      <fbc:geneProduct fbc:id="G_YLR300W" fbc:label="YLR300W" fbc:name="YLR300W" />
      <fbc:geneProduct fbc:id="G_YLR303W" fbc:label="YLR303W" fbc:name="YLR303W" />
      <fbc:geneProduct fbc:id="G_YLR304C" fbc:label="YLR304C" fbc:name="YLR304C" />
      <fbc:geneProduct fbc:id="G_YLR305C" fbc:label="YLR305C" fbc:name="YLR305C" />
      <fbc:geneProduct fbc:id="G_YLR307W" fbc:label="YLR307W" fbc:name="YLR307W" />
      <fbc:geneProduct fbc:id="G_YLR308W" fbc:label="YLR308W" fbc:name="YLR308W" />
      <fbc:geneProduct fbc:id="G_YLR328W" fbc:label="YLR328W" fbc:name="YLR328W" />
      <fbc:geneProduct fbc:id="G_YLR342W" fbc:label="YLR342W" fbc:name="YLR342W" />
      <fbc:geneProduct fbc:id="G_YLR348C" fbc:label="YLR348C" fbc:name="YLR348C" />
      <fbc:geneProduct fbc:id="G_YLR351C" fbc:label="YLR351C" fbc:name="YLR351C" />
      <fbc:geneProduct fbc:id="G_YLR354C" fbc:label="YLR354C" fbc:name="YLR354C" />
      <fbc:geneProduct fbc:id="G_YLR355C" fbc:label="YLR355C" fbc:name="YLR355C" />
      <fbc:geneProduct fbc:id="G_YLR359W" fbc:label="YLR359W" fbc:name="YLR359W" />
      <fbc:geneProduct fbc:id="G_YLR372W" fbc:label="YLR372W" fbc:name="YLR372W" />
      <fbc:geneProduct fbc:id="G_YLR377C" fbc:label="YLR377C" fbc:name="YLR377C" />
      <fbc:geneProduct fbc:id="G_YLR382C" fbc:label="YLR382C" fbc:name="YLR382C" />
      <fbc:geneProduct fbc:id="G_YLR395C" fbc:label="YLR395C" fbc:name="YLR395C" />
      <fbc:geneProduct fbc:id="G_YLR420W" fbc:label="YLR420W" fbc:name="YLR420W" />
      <fbc:geneProduct fbc:id="G_YLR432W" fbc:label="YLR432W" fbc:name="YLR432W" />
      <fbc:geneProduct fbc:id="G_YLR438W" fbc:label="YLR438W" fbc:name="YLR438W" />
      <fbc:geneProduct fbc:id="G_YLR447C" fbc:label="YLR447C" fbc:name="YLR447C" />
      <fbc:geneProduct fbc:id="G_YLR450W" fbc:label="YLR450W" fbc:name="YLR450W" />
      <fbc:geneProduct fbc:id="G_YML004C" fbc:label="YML004C" fbc:name="YML004C" />
      <fbc:geneProduct fbc:id="G_YML008C" fbc:label="YML008C" fbc:name="YML008C" />
      <fbc:geneProduct fbc:id="G_YML022W" fbc:label="YML022W" fbc:name="YML022W" />
      <fbc:geneProduct fbc:id="G_YML035C" fbc:label="YML035C" fbc:name="YML035C" />
      <fbc:geneProduct fbc:id="G_YML042W" fbc:label="YML042W" fbc:name="YML042W" />
      <fbc:geneProduct fbc:id="G_YML054C" fbc:label="YML054C" fbc:name="YML054C" />
      <fbc:geneProduct fbc:id="G_YML056C" fbc:label="YML056C" fbc:name="YML056C" />
      <fbc:geneProduct fbc:id="G_YML070W" fbc:label="YML070W" fbc:name="YML070W" />
      <fbc:geneProduct fbc:id="G_YML075C" fbc:label="YML075C" fbc:name="YML075C" />
      <fbc:geneProduct fbc:id="G_YML081C__A" fbc:label="YML081C__A" fbc:name="YML081C-A" />
      <fbc:geneProduct fbc:id="G_YML082W" fbc:label="YML082W" fbc:name="YML082W" />
      <fbc:geneProduct fbc:id="G_YML096W" fbc:label="YML096W" fbc:name="YML096W" />
      <fbc:geneProduct fbc:id="G_YML100W" fbc:label="YML100W" fbc:name="YML100W" />
      <fbc:geneProduct fbc:id="G_YML106W" fbc:label="YML106W" fbc:name="YML106W" />
      <fbc:geneProduct fbc:id="G_YML110C" fbc:label="YML110C" fbc:name="YML110C" />
      <fbc:geneProduct fbc:id="G_YML120C" fbc:label="YML120C" fbc:name="YML120C" />
      <fbc:geneProduct fbc:id="G_YML123C" fbc:label="YML123C" fbc:name="YML123C" />
      <fbc:geneProduct fbc:id="G_YML126C" fbc:label="YML126C" fbc:name="YML126C" />
      <fbc:geneProduct fbc:id="G_YMR011W" fbc:label="YMR011W" fbc:name="YMR011W" />
      <fbc:geneProduct fbc:id="G_YMR013C" fbc:label="YMR013C" fbc:name="YMR013C" />
      <fbc:geneProduct fbc:id="G_YMR015C" fbc:label="YMR015C" fbc:name="YMR015C" />
      <fbc:geneProduct fbc:id="G_YMR054W" fbc:label="YMR054W" fbc:name="YMR054W" />
      <fbc:geneProduct fbc:id="G_YMR056C" fbc:label="YMR056C" fbc:name="YMR056C" />
      <fbc:geneProduct fbc:id="G_YMR062C" fbc:label="YMR062C" fbc:name="YMR062C" />
      <fbc:geneProduct fbc:id="G_YMR083W" fbc:label="YMR083W" fbc:name="YMR083W" />
      <fbc:geneProduct fbc:id="G_YMR084W" fbc:label="YMR084W" fbc:name="YMR084W" />
      <fbc:geneProduct fbc:id="G_YMR085W" fbc:label="YMR085W" fbc:name="YMR085W" />
      <fbc:geneProduct fbc:id="G_YMR101C" fbc:label="YMR101C" fbc:name="YMR101C" />
      <fbc:geneProduct fbc:id="G_YMR105C" fbc:label="YMR105C" fbc:name="YMR105C" />
      <fbc:geneProduct fbc:id="G_YMR108W" fbc:label="YMR108W" fbc:name="YMR108W" />
      <fbc:geneProduct fbc:id="G_YMR113W" fbc:label="YMR113W" fbc:name="YMR113W" />
      <fbc:geneProduct fbc:id="G_YMR118C" fbc:label="YMR118C" fbc:name="YMR118C" />
      <fbc:geneProduct fbc:id="G_YMR120C" fbc:label="YMR120C" fbc:name="YMR120C" />
      <fbc:geneProduct fbc:id="G_YMR145C" fbc:label="YMR145C" fbc:name="YMR145C" />
      <fbc:geneProduct fbc:id="G_YMR169C" fbc:label="YMR169C" fbc:name="YMR169C" />
      <fbc:geneProduct fbc:id="G_YMR170C" fbc:label="YMR170C" fbc:name="YMR170C" />
      <fbc:geneProduct fbc:id="G_YMR189W" fbc:label="YMR189W" fbc:name="YMR189W" />
      <fbc:geneProduct fbc:id="G_YMR202W" fbc:label="YMR202W" fbc:name="YMR202W" />
      <fbc:geneProduct fbc:id="G_YMR205C" fbc:label="YMR205C" fbc:name="YMR205C" />
      <fbc:geneProduct fbc:id="G_YMR208W" fbc:label="YMR208W" fbc:name="YMR208W" />
      <fbc:geneProduct fbc:id="G_YMR217W" fbc:label="YMR217W" fbc:name="YMR217W" />
      <fbc:geneProduct fbc:id="G_YMR220W" fbc:label="YMR220W" fbc:name="YMR220W" />
      <fbc:geneProduct fbc:id="G_YMR246W" fbc:label="YMR246W" fbc:name="YMR246W" />
      <fbc:geneProduct fbc:id="G_YMR250W" fbc:label="YMR250W" fbc:name="YMR250W" />
      <fbc:geneProduct fbc:id="G_YMR256C" fbc:label="YMR256C" fbc:name="YMR256C" />
      <fbc:geneProduct fbc:id="G_YMR261C" fbc:label="YMR261C" fbc:name="YMR261C" />
      <fbc:geneProduct fbc:id="G_YMR267W" fbc:label="YMR267W" fbc:name="YMR267W" />
      <fbc:geneProduct fbc:id="G_YMR271C" fbc:label="YMR271C" fbc:name="YMR271C" />
      <fbc:geneProduct fbc:id="G_YMR272C" fbc:label="YMR272C" fbc:name="YMR272C" />
      <fbc:geneProduct fbc:id="G_YMR293C" fbc:label="YMR293C" fbc:name="YMR293C" />
      <fbc:geneProduct fbc:id="G_YMR296C" fbc:label="YMR296C" fbc:name="YMR296C" />
      <fbc:geneProduct fbc:id="G_YMR300C" fbc:label="YMR300C" fbc:name="YMR300C" />
      <fbc:geneProduct fbc:id="G_YMR303C" fbc:label="YMR303C" fbc:name="YMR303C" />
      <fbc:geneProduct fbc:id="G_YMR306W" fbc:label="YMR306W" fbc:name="YMR306W" />
      <fbc:geneProduct fbc:id="G_YMR323W" fbc:label="YMR323W" fbc:name="YMR323W" />
      <fbc:geneProduct fbc:id="G_YNL009W" fbc:label="YNL009W" fbc:name="YNL009W" />
      <fbc:geneProduct fbc:id="G_YNL029C" fbc:label="YNL029C" fbc:name="YNL029C" />
      <fbc:geneProduct fbc:id="G_YNL037C" fbc:label="YNL037C" fbc:name="YNL037C" />
      <fbc:geneProduct fbc:id="G_YNL052W" fbc:label="YNL052W" fbc:name="YNL052W" />
      <fbc:geneProduct fbc:id="G_YNL071W" fbc:label="YNL071W" fbc:name="YNL071W" />
      <fbc:geneProduct fbc:id="G_YNL073W" fbc:label="YNL073W" fbc:name="YNL073W" />
      <fbc:geneProduct fbc:id="G_YNL104C" fbc:label="YNL104C" fbc:name="YNL104C" />
      <fbc:geneProduct fbc:id="G_YNL117W" fbc:label="YNL117W" fbc:name="YNL117W" />
      <fbc:geneProduct fbc:id="G_YNL130C" fbc:label="YNL130C" fbc:name="YNL130C" />
      <fbc:geneProduct fbc:id="G_YNL141W" fbc:label="YNL141W" fbc:name="YNL141W" />
      <fbc:geneProduct fbc:id="G_YNL142W" fbc:label="YNL142W" fbc:name="YNL142W" />
      <fbc:geneProduct fbc:id="G_YNL169C" fbc:label="YNL169C" fbc:name="YNL169C" />
      <fbc:geneProduct fbc:id="G_YNL192W" fbc:label="YNL192W" fbc:name="YNL192W" />
      <fbc:geneProduct fbc:id="G_YNL220W" fbc:label="YNL220W" fbc:name="YNL220W" />
      <fbc:geneProduct fbc:id="G_YNL241C" fbc:label="YNL241C" fbc:name="YNL241C" />
      <fbc:geneProduct fbc:id="G_YNL247W" fbc:label="YNL247W" fbc:name="YNL247W" />
      <fbc:geneProduct fbc:id="G_YNL256W" fbc:label="YNL256W" fbc:name="YNL256W" />
      <fbc:geneProduct fbc:id="G_YNL267W" fbc:label="YNL267W" fbc:name="YNL267W" />
      <fbc:geneProduct fbc:id="G_YNL268W" fbc:label="YNL268W" fbc:name="YNL268W" />
      <fbc:geneProduct fbc:id="G_YNL270C" fbc:label="YNL270C" fbc:name="YNL270C" />
      <fbc:geneProduct fbc:id="G_YNL277W" fbc:label="YNL277W" fbc:name="YNL277W" />
      <fbc:geneProduct fbc:id="G_YNL280C" fbc:label="YNL280C" fbc:name="YNL280C" />
      <fbc:geneProduct fbc:id="G_YNL292W" fbc:label="YNL292W" fbc:name="YNL292W" />
      <fbc:geneProduct fbc:id="G_YNL316C" fbc:label="YNL316C" fbc:name="YNL316C" />
      <fbc:geneProduct fbc:id="G_YNL318C" fbc:label="YNL318C" fbc:name="YNL318C" />
      <fbc:geneProduct fbc:id="G_YNR001C" fbc:label="YNR001C" fbc:name="YNR001C" />
      <fbc:geneProduct fbc:id="G_YNR012W" fbc:label="YNR012W" fbc:name="YNR012W" />
      <fbc:geneProduct fbc:id="G_YNR013C" fbc:label="YNR013C" fbc:name="YNR013C" />
      <fbc:geneProduct fbc:id="G_YNR016C" fbc:label="YNR016C" fbc:name="YNR016C" />
      <fbc:geneProduct fbc:id="G_YNR033W" fbc:label="YNR033W" fbc:name="YNR033W" />
      <fbc:geneProduct fbc:id="G_YNR034W" fbc:label="YNR034W" fbc:name="YNR034W" />
      <fbc:geneProduct fbc:id="G_YNR041C" fbc:label="YNR041C" fbc:name="YNR041C" />
      <fbc:geneProduct fbc:id="G_YNR043W" fbc:label="YNR043W" fbc:name="YNR043W" />
      <fbc:geneProduct fbc:id="G_YNR050C" fbc:label="YNR050C" fbc:name="YNR050C" />
      <fbc:geneProduct fbc:id="G_YNR056C" fbc:label="YNR056C" fbc:name="YNR056C" />
      <fbc:geneProduct fbc:id="G_YNR057C" fbc:label="YNR057C" fbc:name="YNR057C" />
      <fbc:geneProduct fbc:id="G_YNR058W" fbc:label="YNR058W" fbc:name="YNR058W" />
      <fbc:geneProduct fbc:id="G_YNR072W" fbc:label="YNR072W" fbc:name="YNR072W" />
      <fbc:geneProduct fbc:id="G_YOL020W" fbc:label="YOL020W" fbc:name="YOL020W" />
      <fbc:geneProduct fbc:id="G_YOL033W" fbc:label="YOL033W" fbc:name="YOL033W" />
      <fbc:geneProduct fbc:id="G_YOL049W" fbc:label="YOL049W" fbc:name="YOL049W" />
      <fbc:geneProduct fbc:id="G_YOL052C" fbc:label="YOL052C" fbc:name="YOL052C" />
      <fbc:geneProduct fbc:id="G_YOL055C" fbc:label="YOL055C" fbc:name="YOL055C" />
      <fbc:geneProduct fbc:id="G_YOL056W" fbc:label="YOL056W" fbc:name="YOL056W" />
      <fbc:geneProduct fbc:id="G_YOL058W" fbc:label="YOL058W" fbc:name="YOL058W" />
      <fbc:geneProduct fbc:id="G_YOL059W" fbc:label="YOL059W" fbc:name="YOL059W" />
      <fbc:geneProduct fbc:id="G_YOL061W" fbc:label="YOL061W" fbc:name="YOL061W" />
      <fbc:geneProduct fbc:id="G_YOL064C" fbc:label="YOL064C" fbc:name="YOL064C" />
      <fbc:geneProduct fbc:id="G_YOL077W__A" fbc:label="YOL077W__A" fbc:name="YOL077W-A" />
      <fbc:geneProduct fbc:id="G_YOL086C" fbc:label="YOL086C" fbc:name="YOL086C" />
      <fbc:geneProduct fbc:id="G_YOL096C" fbc:label="YOL096C" fbc:name="YOL096C" />
      <fbc:geneProduct fbc:id="G_YOL097C" fbc:label="YOL097C" fbc:name="YOL097C" />
      <fbc:geneProduct fbc:id="G_YOL103W" fbc:label="YOL103W" fbc:name="YOL103W" />
      <fbc:geneProduct fbc:id="G_YOL126C" fbc:label="YOL126C" fbc:name="YOL126C" />
      <fbc:geneProduct fbc:id="G_YOL136C" fbc:label="YOL136C" fbc:name="YOL136C" />
      <fbc:geneProduct fbc:id="G_YOL140W" fbc:label="YOL140W" fbc:name="YOL140W" />
      <fbc:geneProduct fbc:id="G_YOL143C" fbc:label="YOL143C" fbc:name="YOL143C" />
      <fbc:geneProduct fbc:id="G_YOL156W" fbc:label="YOL156W" fbc:name="YOL156W" />
      <fbc:geneProduct fbc:id="G_YOR011W" fbc:label="YOR011W" fbc:name="YOR011W" />
      <fbc:geneProduct fbc:id="G_YOR040W" fbc:label="YOR040W" fbc:name="YOR040W" />
      <fbc:geneProduct fbc:id="G_YOR065W" fbc:label="YOR065W" fbc:name="YOR065W" />
      <fbc:geneProduct fbc:id="G_YOR071C" fbc:label="YOR071C" fbc:name="YOR071C" />
      <fbc:geneProduct fbc:id="G_YOR074C" fbc:label="YOR074C" fbc:name="YOR074C" />
      <fbc:geneProduct fbc:id="G_YOR095C" fbc:label="YOR095C" fbc:name="YOR095C" />
      <fbc:geneProduct fbc:id="G_YOR099W" fbc:label="YOR099W" fbc:name="YOR099W" />
      <fbc:geneProduct fbc:id="G_YOR100C" fbc:label="YOR100C" fbc:name="YOR100C" />
      <fbc:geneProduct fbc:id="G_YOR108W" fbc:label="YOR108W" fbc:name="YOR108W" />
      <fbc:geneProduct fbc:id="G_YOR128C" fbc:label="YOR128C" fbc:name="YOR128C" />
      <fbc:geneProduct fbc:id="G_YOR130C" fbc:label="YOR130C" fbc:name="YOR130C" />
      <fbc:geneProduct fbc:id="G_YOR136W" fbc:label="YOR136W" fbc:name="YOR136W" />
      <fbc:geneProduct fbc:id="G_YOR142W" fbc:label="YOR142W" fbc:name="YOR142W" />
      <fbc:geneProduct fbc:id="G_YOR143C" fbc:label="YOR143C" fbc:name="YOR143C" />
      <fbc:geneProduct fbc:id="G_YOR168W" fbc:label="YOR168W" fbc:name="YOR168W" />
      <fbc:geneProduct fbc:id="G_YOR171C" fbc:label="YOR171C" fbc:name="YOR171C" />
      <fbc:geneProduct fbc:id="G_YOR176W" fbc:label="YOR176W" fbc:name="YOR176W" />
      <fbc:geneProduct fbc:id="G_YOR184W" fbc:label="YOR184W" fbc:name="YOR184W" />
      <fbc:geneProduct fbc:id="G_YOR190W" fbc:label="YOR190W" fbc:name="YOR190W" />
      <fbc:geneProduct fbc:id="G_YOR192C" fbc:label="YOR192C" fbc:name="YOR192C" />
      <fbc:geneProduct fbc:id="G_YOR202W" fbc:label="YOR202W" fbc:name="YOR202W" />
      <fbc:geneProduct fbc:id="G_YOR209C" fbc:label="YOR209C" fbc:name="YOR209C" />
      <fbc:geneProduct fbc:id="G_YOR221C" fbc:label="YOR221C" fbc:name="YOR221C" />
      <fbc:geneProduct fbc:id="G_YOR222W" fbc:label="YOR222W" fbc:name="YOR222W" />
      <fbc:geneProduct fbc:id="G_YOR236W" fbc:label="YOR236W" fbc:name="YOR236W" />
      <fbc:geneProduct fbc:id="G_YOR241W" fbc:label="YOR241W" fbc:name="YOR241W" />
      <fbc:geneProduct fbc:id="G_YOR270C" fbc:label="YOR270C" fbc:name="YOR270C" />
      <fbc:geneProduct fbc:id="G_YOR278W" fbc:label="YOR278W" fbc:name="YOR278W" />
      <fbc:geneProduct fbc:id="G_YOR303W" fbc:label="YOR303W" fbc:name="YOR303W" />
      <fbc:geneProduct fbc:id="G_YOR317W" fbc:label="YOR317W" fbc:name="YOR317W" />
      <fbc:geneProduct fbc:id="G_YOR321W" fbc:label="YOR321W" fbc:name="YOR321W" />
      <fbc:geneProduct fbc:id="G_YOR323C" fbc:label="YOR323C" fbc:name="YOR323C" />
      <fbc:geneProduct fbc:id="G_YOR332W" fbc:label="YOR332W" fbc:name="YOR332W" />
      <fbc:geneProduct fbc:id="G_YOR335C" fbc:label="YOR335C" fbc:name="YOR335C" />
      <fbc:geneProduct fbc:id="G_YOR347C" fbc:label="YOR347C" fbc:name="YOR347C" />
      <fbc:geneProduct fbc:id="G_YOR348C" fbc:label="YOR348C" fbc:name="YOR348C" />
      <fbc:geneProduct fbc:id="G_YOR360C" fbc:label="YOR360C" fbc:name="YOR360C" />
      <fbc:geneProduct fbc:id="G_YOR374W" fbc:label="YOR374W" fbc:name="YOR374W" />
      <fbc:geneProduct fbc:id="G_YOR375C" fbc:label="YOR375C" fbc:name="YOR375C" />
      <fbc:geneProduct fbc:id="G_YOR388C" fbc:label="YOR388C" fbc:name="YOR388C" />
      <fbc:geneProduct fbc:id="G_YOR393W" fbc:label="YOR393W" fbc:name="YOR393W" />
      <fbc:geneProduct fbc:id="G_YPL023C" fbc:label="YPL023C" fbc:name="YPL023C" />
      <fbc:geneProduct fbc:id="G_YPL028W" fbc:label="YPL028W" fbc:name="YPL028W" />
      <fbc:geneProduct fbc:id="G_YPL036W" fbc:label="YPL036W" fbc:name="YPL036W" />
      <fbc:geneProduct fbc:id="G_YPL040C" fbc:label="YPL040C" fbc:name="YPL040C" />
      <fbc:geneProduct fbc:id="G_YPL053C" fbc:label="YPL053C" fbc:name="YPL053C" />
      <fbc:geneProduct fbc:id="G_YPL057C" fbc:label="YPL057C" fbc:name="YPL057C" />
      <fbc:geneProduct fbc:id="G_YPL061W" fbc:label="YPL061W" fbc:name="YPL061W" />
      <fbc:geneProduct fbc:id="G_YPL078C" fbc:label="YPL078C" fbc:name="YPL078C" />
      <fbc:geneProduct fbc:id="G_YPL091W" fbc:label="YPL091W" fbc:name="YPL091W" />
      <fbc:geneProduct fbc:id="G_YPL097W" fbc:label="YPL097W" fbc:name="YPL097W" />
      <fbc:geneProduct fbc:id="G_YPL104W" fbc:label="YPL104W" fbc:name="YPL104W" />
      <fbc:geneProduct fbc:id="G_YPL111W" fbc:label="YPL111W" fbc:name="YPL111W" />
      <fbc:geneProduct fbc:id="G_YPL117C" fbc:label="YPL117C" fbc:name="YPL117C" />
      <fbc:geneProduct fbc:id="G_YPL134C" fbc:label="YPL134C" fbc:name="YPL134C" />
      <fbc:geneProduct fbc:id="G_YPL147W" fbc:label="YPL147W" fbc:name="YPL147W" />
      <fbc:geneProduct fbc:id="G_YPL148C" fbc:label="YPL148C" fbc:name="YPL148C" />
      <fbc:geneProduct fbc:id="G_YPL160W" fbc:label="YPL160W" fbc:name="YPL160W" />
      <fbc:geneProduct fbc:id="G_YPL172C" fbc:label="YPL172C" fbc:name="YPL172C" />
      <fbc:geneProduct fbc:id="G_YPL188W" fbc:label="YPL188W" fbc:name="YPL188W" />
      <fbc:geneProduct fbc:id="G_YPL212C" fbc:label="YPL212C" fbc:name="YPL212C" />
      <fbc:geneProduct fbc:id="G_YPL214C" fbc:label="YPL214C" fbc:name="YPL214C" />
      <fbc:geneProduct fbc:id="G_YPL231W" fbc:label="YPL231W" fbc:name="YPL231W" />
      <fbc:geneProduct fbc:id="G_YPL234C" fbc:label="YPL234C" fbc:name="YPL234C" />
      <fbc:geneProduct fbc:id="G_YPL258C" fbc:label="YPL258C" fbc:name="YPL258C" />
      <fbc:geneProduct fbc:id="G_YPL262W" fbc:label="YPL262W" fbc:name="YPL262W" />
      <fbc:geneProduct fbc:id="G_YPL265W" fbc:label="YPL265W" fbc:name="YPL265W" />
      <fbc:geneProduct fbc:id="G_YPL266W" fbc:label="YPL266W" fbc:name="YPL266W" />
      <fbc:geneProduct fbc:id="G_YPL268W" fbc:label="YPL268W" fbc:name="YPL268W" />
      <fbc:geneProduct fbc:id="G_YPL271W" fbc:label="YPL271W" fbc:name="YPL271W" />
      <fbc:geneProduct fbc:id="G_YPL273W" fbc:label="YPL273W" fbc:name="YPL273W" />
      <fbc:geneProduct fbc:id="G_YPL274W" fbc:label="YPL274W" fbc:name="YPL274W" />
      <fbc:geneProduct fbc:id="G_YPL275W" fbc:label="YPL275W" fbc:name="YPL275W" />
      <fbc:geneProduct fbc:id="G_YPL276W" fbc:label="YPL276W" fbc:name="YPL276W" />
      <fbc:geneProduct fbc:id="G_YPL281C" fbc:label="YPL281C" fbc:name="YPL281C" />
      <fbc:geneProduct fbc:id="G_YPR001W" fbc:label="YPR001W" fbc:name="YPR001W" />
      <fbc:geneProduct fbc:id="G_YPR006C" fbc:label="YPR006C" fbc:name="YPR006C" />
      <fbc:geneProduct fbc:id="G_YPR020W" fbc:label="YPR020W" fbc:name="YPR020W" />
      <fbc:geneProduct fbc:id="G_YPR026W" fbc:label="YPR026W" fbc:name="YPR026W" />
      <fbc:geneProduct fbc:id="G_YPR033C" fbc:label="YPR033C" fbc:name="YPR033C" />
      <fbc:geneProduct fbc:id="G_YPR035W" fbc:label="YPR035W" fbc:name="YPR035W" />
      <fbc:geneProduct fbc:id="G_YPR036W" fbc:label="YPR036W" fbc:name="YPR036W" />
      <fbc:geneProduct fbc:id="G_YPR047W" fbc:label="YPR047W" fbc:name="YPR047W" />
      <fbc:geneProduct fbc:id="G_YPR060C" fbc:label="YPR060C" fbc:name="YPR060C" />
      <fbc:geneProduct fbc:id="G_YPR062W" fbc:label="YPR062W" fbc:name="YPR062W" />
      <fbc:geneProduct fbc:id="G_YPR069C" fbc:label="YPR069C" fbc:name="YPR069C" />
      <fbc:geneProduct fbc:id="G_YPR074C" fbc:label="YPR074C" fbc:name="YPR074C" />
      <fbc:geneProduct fbc:id="G_YPR081C" fbc:label="YPR081C" fbc:name="YPR081C" />
      <fbc:geneProduct fbc:id="G_YPR113W" fbc:label="YPR113W" fbc:name="YPR113W" />
      <fbc:geneProduct fbc:id="G_YPR121W" fbc:label="YPR121W" fbc:name="YPR121W" />
      <fbc:geneProduct fbc:id="G_YPR128C" fbc:label="YPR128C" fbc:name="YPR128C" />
      <fbc:geneProduct fbc:id="G_YPR138C" fbc:label="YPR138C" fbc:name="YPR138C" />
      <fbc:geneProduct fbc:id="G_YPR145W" fbc:label="YPR145W" fbc:name="YPR145W" />
      <fbc:geneProduct fbc:id="G_YPR160W" fbc:label="YPR160W" fbc:name="YPR160W" />
      <fbc:geneProduct fbc:id="G_YPR167C" fbc:label="YPR167C" fbc:name="YPR167C" />
      <fbc:geneProduct fbc:id="G_YPR176C" fbc:label="YPR176C" fbc:name="YPR176C" />
      <fbc:geneProduct fbc:id="G_YPR183W" fbc:label="YPR183W" fbc:name="YPR183W" />
      <fbc:geneProduct fbc:id="G_YPR191W" fbc:label="YPR191W" fbc:name="YPR191W" />
    </fbc:listOfGeneProducts>
    <listOfReactions>
      <reaction fast="false" id="R_13BGH" name="Endo-1,3-beta-glucan glucohydrase" reversible="false" fbc:lowerFluxBound="cobra_0_bound" fbc:upperFluxBound="cobra_default_ub">
        <listOfReactants>
          <speciesReference constant="true" species="M_h2o_c" stoichiometry="1" />
          <speciesReference constant="true" species="M_13BDglcn_c" stoichiometry="1" />
        </listOfReactants>
        <listOfProducts>
          <speciesReference constant="true" species="M_glc_DASH_D_c" stoichiometry="1" />
        </listOfProducts>
        <fbc:geneProductAssociation>
          <fbc:geneProductRef fbc:geneProduct="G_YGR282C" />
        </fbc:geneProductAssociation>
      </reaction>
      <reaction fast="false" id="R_13BGHe" name="Exo-1,3-beta-glucan glucohydrase" reversible="false" fbc:lowerFluxBound="cobra_0_bound" fbc:upperFluxBound="cobra_default_ub">
        <listOfReactants>
          <speciesReference constant="true" species="M_13BDglcn_e" stoichiometry="1" />
          <speciesReference constant="true" species="M_h2o_e" stoichiometry="1" />
        </listOfReactants>
        <listOfProducts>
          <speciesReference constant="true" species="M_glc_DASH_D_e" stoichiometry="1" />
        </listOfProducts>
        <fbc:geneProductAssociation>
          <fbc:or>
            <fbc:geneProductRef fbc:geneProduct="G_YOR190W" />
            <fbc:geneProductRef fbc:geneProduct="G_YDR261C" />
            <fbc:geneProductRef fbc:geneProduct="G_YLR300W" />
          </fbc:or>
        </fbc:geneProductAssociation>
      </reaction>
      <reaction fast="false" id="R_13GS" name="1,3-beta-glucan synthase" reversible="false" fbc:lowerFluxBound="cobra_0_bound" fbc:upperFluxBound="cobra_default_ub">
        <listOfReactants>
          <speciesReference constant="true" species="M_udpg_c" stoichiometry="1" />
        </listOfReactants>
        <listOfProducts>
          <speciesReference constant="true" species="M_udp_c" stoichiometry="1" />
          <speciesReference constant="true" species="M_h_c" stoichiometry="1" />
          <speciesReference constant="true" species="M_13BDglcn_c" stoichiometry="1" />
        </listOfProducts>
        <fbc:geneProductAssociation>
          <fbc:or>
            <fbc:and>
              <fbc:geneProductRef fbc:geneProduct="G_YCR034W" />
              <fbc:geneProductRef fbc:geneProduct="G_YGR032W" />
            </fbc:and>
            <fbc:and>
              <fbc:geneProductRef fbc:geneProduct="G_YCR034W" />
              <fbc:geneProductRef fbc:geneProduct="G_YLR342W" />
            </fbc:and>
            <fbc:and>
              <fbc:geneProductRef fbc:geneProduct="G_YCR034W" />
              <fbc:geneProductRef fbc:geneProduct="G_YMR306W" />
            </fbc:and>
          </fbc:or>
        </fbc:geneProductAssociation>
      </reaction>
      <reaction fast="false" id="R_2DDA7Ptm" name="2-Dehydro-3-deoxy-D-arabino-heptonate7-phohsphate mitochondrial transport via diffusion" reversible="true" fbc:lowerFluxBound="cobra_default_lb" fbc:upperFluxBound="cobra_default_ub">
        <listOfReactants>
          <speciesReference constant="true" species="M_2dda7p_c" stoichiometry="1" />
        </listOfReactants>
        <listOfProducts>
          <speciesReference constant="true" species="M_2dda7p_m" stoichiometry="1" />
        </listOfProducts>
      </reaction>
      <reaction fast="false" id="R_2DHPtm" name="2-Dehydropantoate mitochondrial transport" reversible="true" fbc:lowerFluxBound="cobra_default_lb" fbc:upperFluxBound="cobra_default_ub">
        <listOfReactants>
          <speciesReference constant="true" species="M_2dhp_c" stoichiometry="1" />
        </listOfReactants>
        <listOfProducts>
          <speciesReference constant="true" species="M_2dhp_m" stoichiometry="1" />
        </listOfProducts>
      </reaction>
      <reaction fast="false" id="R_2MCITtm" name="2-methylcitrate mitochondrial transport via diffusion" reversible="true" fbc:lowerFluxBound="cobra_default_lb" fbc:upperFluxBound="cobra_default_ub">
        <listOfReactants>
          <speciesReference constant="true" species="M_2mcit_c" stoichiometry="1" />
        </listOfReactants>
        <listOfProducts>
          <speciesReference constant="true" species="M_2mcit_m" stoichiometry="1" />
        </listOfProducts>
      </reaction>
      <reaction fast="false" id="R_2OHPH_5tn" name="2-Octaprenyl-6-hydroxyphenol nuclear transport" reversible="true" fbc:lowerFluxBound="cobra_default_lb" fbc:upperFluxBound="cobra_default_ub">
        <listOfReactants>
          <speciesReference constant="true" species="M_2ohph_5_c" stoichiometry="1" />
        </listOfReactants>
        <listOfProducts>
          <speciesReference constant="true" species="M_2ohph_5_n" stoichiometry="1" />
        </listOfProducts>
      </reaction>
      <reaction fast="false" id="R_2OMPH_5tm" name="2-Octaprenyl-6-methoxyprenol mitochondrial transport" reversible="true" fbc:lowerFluxBound="cobra_default_lb" fbc:upperFluxBound="cobra_default_ub">
        <listOfReactants>
          <speciesReference constant="true" species="M_2omph_5_c" stoichiometry="1" />
        </listOfReactants>
        <listOfProducts>
          <speciesReference constant="true" species="M_2omph_5_m" stoichiometry="1" />
        </listOfProducts>
      </reaction>
      <reaction fast="false" id="R_2OMPH_5tn" name="2-Octaprenyl-6-methoxyprenol nuclear transport" reversible="true" fbc:lowerFluxBound="cobra_default_lb" fbc:upperFluxBound="cobra_default_ub">
        <listOfReactants>
          <speciesReference constant="true" species="M_2omph_5_c" stoichiometry="1" />
        </listOfReactants>
        <listOfProducts>
          <speciesReference constant="true" species="M_2omph_5_n" stoichiometry="1" />
        </listOfProducts>
      </reaction>
      <reaction fast="false" id="R_2OXOADPtim" name="2-oxoadipate transport out of mitochondria via diffusion" reversible="false" fbc:lowerFluxBound="cobra_0_bound" fbc:upperFluxBound="cobra_default_ub">
        <listOfReactants>
          <speciesReference constant="true" species="M_2oxoadp_m" stoichiometry="1" />
        </listOfReactants>
        <listOfProducts>
          <speciesReference constant="true" species="M_2oxoadp_c" stoichiometry="1" />
        </listOfProducts>
      </reaction>
      <reaction fast="false" id="R_34HPPOR" name="4-Hydroxyphenylpyruvate:oxygen oxidoreductase" reversible="false" fbc:lowerFluxBound="cobra_0_bound" fbc:upperFluxBound="cobra_default_ub">
        <listOfReactants>
          <speciesReference constant="true" species="M_o2_c" stoichiometry="1" />
          <speciesReference constant="true" species="M_34hpp_c" stoichiometry="1" />
        </listOfReactants>
        <listOfProducts>
          <speciesReference constant="true" species="M_co2_c" stoichiometry="1" />
          <speciesReference constant="true" species="M_hgentis_c" stoichiometry="1" />
        </listOfProducts>
      </reaction>
      <reaction fast="false" id="R_34HPPt2m" name="3-(4-hydroxyphenyl)pyruvate mitochondrial transport via proton symport" reversible="true" fbc:lowerFluxBound="cobra_default_lb" fbc:upperFluxBound="cobra_default_ub">
        <listOfReactants>
          <speciesReference constant="true" species="M_h_c" stoichiometry="1" />
          <speciesReference constant="true" species="M_34hpp_c" stoichiometry="1" />
        </listOfReactants>
        <listOfProducts>
          <speciesReference constant="true" species="M_34hpp_m" stoichiometry="1" />
          <speciesReference constant="true" species="M_h_m" stoichiometry="1" />
        </listOfProducts>
      </reaction>
      <reaction fast="false" id="R_34HPPt2p" name="3-(4-hydroxyphenyl)pyruvate peroxisomal transport via proton symport" reversible="true" fbc:lowerFluxBound="cobra_default_lb" fbc:upperFluxBound="cobra_default_ub">
        <listOfReactants>
          <speciesReference constant="true" species="M_h_c" stoichiometry="1" />
          <speciesReference constant="true" species="M_34hpp_c" stoichiometry="1" />
        </listOfReactants>
        <listOfProducts>
          <speciesReference constant="true" species="M_h_x" stoichiometry="1" />
          <speciesReference constant="true" species="M_34hpp_x" stoichiometry="1" />
        </listOfProducts>
      </reaction>
      <reaction fast="false" id="R_3C3HMPtm" name="2-Isopropylmalate transport, diffusion, mitochondrial" reversible="true" fbc:lowerFluxBound="cobra_default_lb" fbc:upperFluxBound="cobra_default_ub">
        <listOfReactants>
          <speciesReference constant="true" species="M_3c3hmp_c" stoichiometry="1" />
        </listOfReactants>
        <listOfProducts>
          <speciesReference constant="true" species="M_3c3hmp_m" stoichiometry="1" />
        </listOfProducts>
      </reaction>
      <reaction fast="false" id="R_3C4MOPtm" name="3-Carboxy-4-methyl-2-oxopentanoate transport, diffusion, mitochondrial" reversible="true" fbc:lowerFluxBound="cobra_default_lb" fbc:upperFluxBound="cobra_default_ub">
        <listOfReactants>
          <speciesReference constant="true" species="M_3c4mop_c" stoichiometry="1" />
        </listOfReactants>
        <listOfProducts>
          <speciesReference constant="true" species="M_3c4mop_m" stoichiometry="1" />
        </listOfProducts>
      </reaction>
      <reaction fast="false" id="R_3DSPHR" name="3-Dehydrosphinganine reductase" reversible="false" fbc:lowerFluxBound="cobra_0_bound" fbc:upperFluxBound="cobra_default_ub">
        <listOfReactants>
          <speciesReference constant="true" species="M_nadph_c" stoichiometry="1" />
          <speciesReference constant="true" species="M_h_c" stoichiometry="1" />
          <speciesReference constant="true" species="M_3dsphgn_c" stoichiometry="1" />
        </listOfReactants>
        <listOfProducts>
          <speciesReference constant="true" species="M_sphgn_c" stoichiometry="1" />
          <speciesReference constant="true" species="M_nadp_c" stoichiometry="1" />
        </listOfProducts>
        <fbc:geneProductAssociation>
          <fbc:geneProductRef fbc:geneProduct="G_YBR265W" />
        </fbc:geneProductAssociation>
      </reaction>
      <reaction fast="false" id="R_3HAO" name="3-hydroxyanthranilate 3,4-dioxygenase" reversible="false" fbc:lowerFluxBound="cobra_0_bound" fbc:upperFluxBound="cobra_default_ub">
        <listOfReactants>
          <speciesReference constant="true" species="M_o2_c" stoichiometry="1" />
          <speciesReference constant="true" species="M_3hanthrn_c" stoichiometry="1" />
        </listOfReactants>
        <listOfProducts>
          <speciesReference constant="true" species="M_h_c" stoichiometry="1" />
          <speciesReference constant="true" species="M_cmusa_c" stoichiometry="1" />
        </listOfProducts>
        <fbc:geneProductAssociation>
          <fbc:geneProductRef fbc:geneProduct="G_YJR025C" />
        </fbc:geneProductAssociation>
      </reaction>
      <reaction fast="false" id="R_3MOBtm" name="3-methyl-2-oxobutanoate transport, diffusion, mitochondrial" reversible="true" fbc:lowerFluxBound="cobra_default_lb" fbc:upperFluxBound="cobra_default_ub">
        <listOfReactants>
          <speciesReference constant="true" species="M_3mob_c" stoichiometry="1" />
        </listOfReactants>
        <listOfProducts>
          <speciesReference constant="true" species="M_3mob_m" stoichiometry="1" />
        </listOfProducts>
      </reaction>
      <reaction fast="false" id="R_3MOPtm" name="3-Methyl-2-oxopentanoate transport, diffusion, mitochondrial" reversible="true" fbc:lowerFluxBound="cobra_default_lb" fbc:upperFluxBound="cobra_default_ub">
        <listOfReactants>
          <speciesReference constant="true" species="M_3mop_c" stoichiometry="1" />
        </listOfReactants>
        <listOfProducts>
          <speciesReference constant="true" species="M_3mop_m" stoichiometry="1" />
        </listOfProducts>
      </reaction>
      <reaction fast="false" id="R_3OPHB_5tm" name="3-Octaprenyl-4-hydroxybenzoate mitochondrial transport" reversible="true" fbc:lowerFluxBound="cobra_default_lb" fbc:upperFluxBound="cobra_default_ub">
        <listOfReactants>
          <speciesReference constant="true" species="M_3ophb_5_c" stoichiometry="1" />
        </listOfReactants>
        <listOfProducts>
          <speciesReference constant="true" species="M_3ophb_5_m" stoichiometry="1" />
        </listOfProducts>
      </reaction>
      <reaction fast="false" id="R_4ABUTNtm" name="4-aminobutanal mitochondrial transport via diffusion" reversible="true" fbc:lowerFluxBound="cobra_default_lb" fbc:upperFluxBound="cobra_default_ub">
        <listOfReactants>
          <speciesReference constant="true" species="M_4abutn_c" stoichiometry="1" />
        </listOfReactants>
        <listOfProducts>
          <speciesReference constant="true" species="M_4abutn_m" stoichiometry="1" />
        </listOfProducts>
      </reaction>
      <reaction fast="false" id="R_4ABUTtm" name="4-aminobutanoate mitochondrial transport via diffusion" reversible="true" fbc:lowerFluxBound="cobra_default_lb" fbc:upperFluxBound="cobra_default_ub">
        <listOfReactants>
          <speciesReference constant="true" species="M_4abut_c" stoichiometry="1" />
        </listOfReactants>
        <listOfProducts>
          <speciesReference constant="true" species="M_4abut_m" stoichiometry="1" />
        </listOfProducts>
      </reaction>
      <reaction fast="false" id="R_4ABZtm" name="4-Aminobenzoate mitochondrial transport via diffusion" reversible="true" fbc:lowerFluxBound="cobra_default_lb" fbc:upperFluxBound="cobra_default_ub">
        <listOfReactants>
          <speciesReference constant="true" species="M_4abz_c" stoichiometry="1" />
        </listOfReactants>
        <listOfProducts>
          <speciesReference constant="true" species="M_4abz_m" stoichiometry="1" />
        </listOfProducts>
      </reaction>
      <reaction fast="false" id="R_4H2OGLTtm" name="4-hydroxy-2-oxoglutarate mitochondrial transport via diffusion" reversible="true" fbc:lowerFluxBound="cobra_default_lb" fbc:upperFluxBound="cobra_default_ub">
        <listOfReactants>
          <speciesReference constant="true" species="M_4h2oglt_c" stoichiometry="1" />
        </listOfReactants>
        <listOfProducts>
          <speciesReference constant="true" species="M_4h2oglt_m" stoichiometry="1" />
        </listOfProducts>
      </reaction>
      <reaction fast="false" id="R_4H2OGLTtp" name="4-hydroxy-2-oxoglutarate peroxisomal transport via diffusion" reversible="true" fbc:lowerFluxBound="cobra_default_lb" fbc:upperFluxBound="cobra_default_ub">
        <listOfReactants>
          <speciesReference constant="true" species="M_4h2oglt_c" stoichiometry="1" />
        </listOfReactants>
        <listOfProducts>
          <speciesReference constant="true" species="M_4h2oglt_x" stoichiometry="1" />
        </listOfProducts>
      </reaction>
      <reaction fast="false" id="R_4HBZtm" name="4-Hydroxybenzoate mitochondrial transport" reversible="true" fbc:lowerFluxBound="cobra_default_lb" fbc:upperFluxBound="cobra_default_ub">
        <listOfReactants>
          <speciesReference constant="true" species="M_4hbz_c" stoichiometry="1" />
        </listOfReactants>
        <listOfProducts>
          <speciesReference constant="true" species="M_4hbz_m" stoichiometry="1" />
        </listOfProducts>
      </reaction>
      <reaction fast="false" id="R_4HGLSDm" name="L-4-hydroxyglutamate semialdehyde dehydrogenase, mitochondrial" reversible="true" fbc:lowerFluxBound="cobra_default_lb" fbc:upperFluxBound="cobra_default_ub">
        <listOfReactants>
          <speciesReference constant="true" species="M_4hglusa_m" stoichiometry="1" />
          <speciesReference constant="true" species="M_nad_m" stoichiometry="1" />
          <speciesReference constant="true" species="M_h2o_m" stoichiometry="1" />
        </listOfReactants>
        <listOfProducts>
          <speciesReference constant="true" species="M_nadh_m" stoichiometry="1" />
          <speciesReference constant="true" species="M_h_m" stoichiometry="2" />
          <speciesReference constant="true" species="M_e4hglu_m" stoichiometry="1" />
        </listOfProducts>
        <fbc:geneProductAssociation>
          <fbc:geneProductRef fbc:geneProduct="G_YHR037W" />
        </fbc:geneProductAssociation>
      </reaction>
      <reaction fast="false" id="R_4HPRO_LTtm" name="trans-4-hydroxy-L-proline mitochondrial transport via diffusion" reversible="true" fbc:lowerFluxBound="cobra_default_lb" fbc:upperFluxBound="cobra_default_ub">
        <listOfReactants>
          <speciesReference constant="true" species="M_4hpro_DASH_LT_c" stoichiometry="1" />
        </listOfReactants>
        <listOfProducts>
          <speciesReference constant="true" species="M_4hpro_DASH_LT_m" stoichiometry="1" />
        </listOfProducts>
      </reaction>
      <reaction fast="false" id="R_4HTHRS" name="4-Hydroxy-L-threonine synthase" reversible="false" fbc:lowerFluxBound="cobra_0_bound" fbc:upperFluxBound="cobra_default_ub">
        <listOfReactants>
          <speciesReference constant="true" species="M_h2o_c" stoichiometry="1" />
          <speciesReference constant="true" species="M_phthr_c" stoichiometry="1" />
        </listOfReactants>
        <listOfProducts>
          <speciesReference constant="true" species="M_pi_c" stoichiometry="1" />
          <speciesReference constant="true" species="M_4hthr_c" stoichiometry="1" />
        </listOfProducts>
        <fbc:geneProductAssociation>
          <fbc:geneProductRef fbc:geneProduct="G_YCR053W" />
        </fbc:geneProductAssociation>
      </reaction>
      <reaction fast="false" id="R_5AOPt2" name="5-Aminolevulinate transport in via proton symport" reversible="false" fbc:lowerFluxBound="cobra_0_bound" fbc:upperFluxBound="cobra_default_ub">
        <listOfReactants>
          <speciesReference constant="true" species="M_5aop_e" stoichiometry="1" />
          <speciesReference constant="true" species="M_h_e" stoichiometry="1" />
        </listOfReactants>
        <listOfProducts>
          <speciesReference constant="true" species="M_h_c" stoichiometry="1" />
          <speciesReference constant="true" species="M_5aop_c" stoichiometry="1" />
        </listOfProducts>
        <fbc:geneProductAssociation>
          <fbc:geneProductRef fbc:geneProduct="G_YDL210W" />
        </fbc:geneProductAssociation>
      </reaction>
      <reaction fast="false" id="R_5AOPtm" name="5-Aminolevulinate mitochondrial transport" reversible="true" fbc:lowerFluxBound="cobra_default_lb" fbc:upperFluxBound="cobra_default_ub">
        <listOfReactants>
          <speciesReference constant="true" species="M_5aop_c" stoichiometry="1" />
        </listOfReactants>
        <listOfProducts>
          <speciesReference constant="true" species="M_5aop_m" stoichiometry="1" />
        </listOfProducts>
      </reaction>
      <reaction fast="false" id="R_5MTHFtm" name="5-Methyltetrahydrofolate mitochondrial transport via diffusion" reversible="true" fbc:lowerFluxBound="cobra_default_lb" fbc:upperFluxBound="cobra_default_ub">
        <listOfReactants>
          <speciesReference constant="true" species="M_5mthf_c" stoichiometry="1" />
        </listOfReactants>
        <listOfProducts>
          <speciesReference constant="true" species="M_5mthf_m" stoichiometry="1" />
        </listOfProducts>
      </reaction>
      <reaction fast="false" id="R_6PGLter" name="6-phospho-D-glucono-1,5-lactone endoplasmic reticular transport via diffusion" reversible="true" fbc:lowerFluxBound="cobra_default_lb" fbc:upperFluxBound="cobra_default_ub">
        <listOfReactants>
          <speciesReference constant="true" species="M_6pgl_c" stoichiometry="1" />
        </listOfReactants>
        <listOfProducts>
          <speciesReference constant="true" species="M_6pgl_r" stoichiometry="1" />
        </listOfProducts>
      </reaction>
      <reaction fast="false" id="R_8AONNt2" name="8-Amino-7-oxononanoate reversible transport via proton symport" reversible="true" fbc:lowerFluxBound="cobra_default_lb" fbc:upperFluxBound="cobra_default_ub">
        <listOfReactants>
          <speciesReference constant="true" species="M_8aonn_e" stoichiometry="1" />
          <speciesReference constant="true" species="M_h_e" stoichiometry="1" />
        </listOfReactants>
        <listOfProducts>
          <speciesReference constant="true" species="M_h_c" stoichiometry="1" />
          <speciesReference constant="true" species="M_8aonn_c" stoichiometry="1" />
        </listOfProducts>
      </reaction>
      <reaction fast="false" id="R_AABTN" name="4-acetamidobutyrate deacetylase" reversible="false" fbc:lowerFluxBound="cobra_0_bound" fbc:upperFluxBound="cobra_default_ub">
        <listOfReactants>
          <speciesReference constant="true" species="M_h2o_c" stoichiometry="1" />
          <speciesReference constant="true" species="M_4aabutn_c" stoichiometry="1" />
        </listOfReactants>
        <listOfProducts>
          <speciesReference constant="true" species="M_ac_c" stoichiometry="1" />
          <speciesReference constant="true" species="M_4abut_c" stoichiometry="1" />
        </listOfProducts>
      </reaction>
      <reaction fast="false" id="R_AASAD1" name="L-aminoadipate-semialdehyde dehydrogenase (NADPH)" reversible="false" fbc:lowerFluxBound="cobra_0_bound" fbc:upperFluxBound="cobra_default_ub">
        <listOfReactants>
          <speciesReference constant="true" species="M_L2aadp_c" stoichiometry="1" />
          <speciesReference constant="true" species="M_nadph_c" stoichiometry="1" />
          <speciesReference constant="true" species="M_h_c" stoichiometry="1" />
          <speciesReference constant="true" species="M_atp_c" stoichiometry="1" />
        </listOfReactants>
        <listOfProducts>
          <speciesReference constant="true" species="M_ppi_c" stoichiometry="1" />
          <speciesReference constant="true" species="M_L2aadp6sa_c" stoichiometry="1" />
          <speciesReference constant="true" species="M_nadp_c" stoichiometry="1" />
          <speciesReference constant="true" species="M_amp_c" stoichiometry="1" />
        </listOfProducts>
        <fbc:geneProductAssociation>
          <fbc:and>
            <fbc:geneProductRef fbc:geneProduct="G_YBR115C" />
            <fbc:geneProductRef fbc:geneProduct="G_YGL154C" />
          </fbc:and>
        </fbc:geneProductAssociation>
      </reaction>
      <reaction fast="false" id="R_AASAD2" name="L-aminoadipate-semialdehyde dehydrogenase (NADH)" reversible="false" fbc:lowerFluxBound="cobra_0_bound" fbc:upperFluxBound="cobra_default_ub">
        <listOfReactants>
          <speciesReference constant="true" species="M_L2aadp_c" stoichiometry="1" />
          <speciesReference constant="true" species="M_h_c" stoichiometry="1" />
          <speciesReference constant="true" species="M_atp_c" stoichiometry="1" />
          <speciesReference constant="true" species="M_nadh_c" stoichiometry="1" />
        </listOfReactants>
        <listOfProducts>
          <speciesReference constant="true" species="M_ppi_c" stoichiometry="1" />
          <speciesReference constant="true" species="M_L2aadp6sa_c" stoichiometry="1" />
          <speciesReference constant="true" species="M_nad_c" stoichiometry="1" />
          <speciesReference constant="true" species="M_amp_c" stoichiometry="1" />
        </listOfProducts>
        <fbc:geneProductAssociation>
          <fbc:and>
            <fbc:geneProductRef fbc:geneProduct="G_YBR115C" />
            <fbc:geneProductRef fbc:geneProduct="G_YGL154C" />
          </fbc:and>
        </fbc:geneProductAssociation>
      </reaction>
      <reaction fast="false" id="R_AATA" name="2-aminoadipate transaminase" reversible="true" fbc:lowerFluxBound="cobra_default_lb" fbc:upperFluxBound="cobra_default_ub">
        <listOfReactants>
          <speciesReference constant="true" species="M_glu_DASH_L_c" stoichiometry="1" />
          <speciesReference constant="true" species="M_2oxoadp_c" stoichiometry="1" />
        </listOfReactants>
        <listOfProducts>
          <speciesReference constant="true" species="M_L2aadp_c" stoichiometry="1" />
          <speciesReference constant="true" species="M_akg_c" stoichiometry="1" />
        </listOfProducts>
      </reaction>
      <reaction fast="false" id="R_ABTA" name="4-aminobutyrate transaminase" reversible="false" fbc:lowerFluxBound="cobra_0_bound" fbc:upperFluxBound="cobra_default_ub">
        <listOfReactants>
          <speciesReference constant="true" species="M_4abut_c" stoichiometry="1" />
          <speciesReference constant="true" species="M_akg_c" stoichiometry="1" />
        </listOfReactants>
        <listOfProducts>
          <speciesReference constant="true" species="M_glu_DASH_L_c" stoichiometry="1" />
          <speciesReference constant="true" species="M_sucsal_c" stoichiometry="1" />
        </listOfProducts>
        <fbc:geneProductAssociation>
          <fbc:geneProductRef fbc:geneProduct="G_YGR019W" />
        </fbc:geneProductAssociation>
      </reaction>
      <reaction fast="false" id="R_ABTt" name="L-arabinitol transport via passive diffusion" reversible="true" fbc:lowerFluxBound="cobra_default_lb" fbc:upperFluxBound="cobra_default_ub">
        <listOfReactants>
          <speciesReference constant="true" species="M_abt_e" stoichiometry="1" />
        </listOfReactants>
        <listOfProducts>
          <speciesReference constant="true" species="M_abt_c" stoichiometry="1" />
        </listOfProducts>
      </reaction>
      <reaction fast="false" id="R_ABUTDm" name="Aminobutyraldehyde dehydrogenase, mitochondrial" reversible="false" fbc:lowerFluxBound="cobra_0_bound" fbc:upperFluxBound="cobra_default_ub">
        <listOfReactants>
          <speciesReference constant="true" species="M_nad_m" stoichiometry="1" />
          <speciesReference constant="true" species="M_4abutn_m" stoichiometry="1" />
          <speciesReference constant="true" species="M_h2o_m" stoichiometry="1" />
        </listOfReactants>
        <listOfProducts>
          <speciesReference constant="true" species="M_nadh_m" stoichiometry="1" />
          <speciesReference constant="true" species="M_h_m" stoichiometry="2" />
          <speciesReference constant="true" species="M_4abut_m" stoichiometry="1" />
        </listOfProducts>
        <fbc:geneProductAssociation>
          <fbc:or>
            <fbc:geneProductRef fbc:geneProduct="G_YOR374W" />
            <fbc:geneProductRef fbc:geneProduct="G_YER073W" />
          </fbc:or>
        </fbc:geneProductAssociation>
      </reaction>
      <reaction fast="false" id="R_ABUTt2" name="4-aminobutyrate transport in via proton symport" reversible="false" fbc:lowerFluxBound="cobra_0_bound" fbc:upperFluxBound="cobra_default_ub">
        <listOfReactants>
          <speciesReference constant="true" species="M_h_e" stoichiometry="1" />
          <speciesReference constant="true" species="M_4abut_e" stoichiometry="1" />
        </listOfReactants>
        <listOfProducts>
          <speciesReference constant="true" species="M_4abut_c" stoichiometry="1" />
          <speciesReference constant="true" species="M_h_c" stoichiometry="1" />
        </listOfProducts>
        <fbc:geneProductAssociation>
          <fbc:or>
            <fbc:geneProductRef fbc:geneProduct="G_YOR348C" />
            <fbc:geneProductRef fbc:geneProduct="G_YDL210W" />
          </fbc:or>
        </fbc:geneProductAssociation>
      </reaction>
      <reaction fast="false" id="R_ACACT1" name="acetyl-CoA C-acetyltransferase" reversible="false" fbc:lowerFluxBound="cobra_0_bound" fbc:upperFluxBound="cobra_default_ub">
        <listOfReactants>
          <speciesReference constant="true" species="M_accoa_c" stoichiometry="2" />
        </listOfReactants>
        <listOfProducts>
          <speciesReference constant="true" species="M_coa_c" stoichiometry="1" />
          <speciesReference constant="true" species="M_aacoa_c" stoichiometry="1" />
        </listOfProducts>
        <fbc:geneProductAssociation>
          <fbc:geneProductRef fbc:geneProduct="G_YPL028W" />
        </fbc:geneProductAssociation>
      </reaction>
      <reaction fast="false" id="R_ACACT1m" name="acetyl-CoA C-acetyltransferase, mitochondrial" reversible="false" fbc:lowerFluxBound="cobra_0_bound" fbc:upperFluxBound="cobra_default_ub">
        <listOfReactants>
          <speciesReference constant="true" species="M_accoa_m" stoichiometry="2" />
        </listOfReactants>
        <listOfProducts>
          <speciesReference constant="true" species="M_coa_m" stoichiometry="1" />
          <speciesReference constant="true" species="M_aacoa_m" stoichiometry="1" />
        </listOfProducts>
        <fbc:geneProductAssociation>
          <fbc:geneProductRef fbc:geneProduct="G_YPL028W" />
        </fbc:geneProductAssociation>
      </reaction>
      <reaction fast="false" id="R_ACACT4p" name="acetyl-CoA C-acetyltransferase (octanoyl-CoA), peroxisomal" reversible="false" fbc:lowerFluxBound="cobra_0_bound" fbc:upperFluxBound="cobra_default_ub">
        <listOfReactants>
          <speciesReference constant="true" species="M_3odcoa_x" stoichiometry="1" />
          <speciesReference constant="true" species="M_coa_x" stoichiometry="1" />
        </listOfReactants>
        <listOfProducts>
          <speciesReference constant="true" species="M_occoa_x" stoichiometry="1" />
          <speciesReference constant="true" species="M_accoa_x" stoichiometry="1" />
        </listOfProducts>
        <fbc:geneProductAssociation>
          <fbc:geneProductRef fbc:geneProduct="G_YIL160C" />
        </fbc:geneProductAssociation>
      </reaction>
      <reaction fast="false" id="R_ACACT5p" name="acetyl-CoA C-acyltransferase (decanoyl-CoA), peroxisomal" reversible="false" fbc:lowerFluxBound="cobra_0_bound" fbc:upperFluxBound="cobra_default_ub">
        <listOfReactants>
          <speciesReference constant="true" species="M_3oddcoa_x" stoichiometry="1" />
          <speciesReference constant="true" species="M_coa_x" stoichiometry="1" />
        </listOfReactants>
        <listOfProducts>
          <speciesReference constant="true" species="M_accoa_x" stoichiometry="1" />
          <speciesReference constant="true" species="M_dcacoa_x" stoichiometry="1" />
        </listOfProducts>
        <fbc:geneProductAssociation>
          <fbc:geneProductRef fbc:geneProduct="G_YIL160C" />
        </fbc:geneProductAssociation>
      </reaction>
      <reaction fast="false" id="R_ACACT6p" name="acetyl-CoA C-acetyltransferase (dodecanoyl), peroxisomal" reversible="false" fbc:lowerFluxBound="cobra_0_bound" fbc:upperFluxBound="cobra_default_ub">
        <listOfReactants>
          <speciesReference constant="true" species="M_3otdcoa_x" stoichiometry="1" />
          <speciesReference constant="true" species="M_coa_x" stoichiometry="1" />
        </listOfReactants>
        <listOfProducts>
          <speciesReference constant="true" species="M_ddcacoa_x" stoichiometry="1" />
          <speciesReference constant="true" species="M_accoa_x" stoichiometry="1" />
        </listOfProducts>
        <fbc:geneProductAssociation>
          <fbc:geneProductRef fbc:geneProduct="G_YIL160C" />
        </fbc:geneProductAssociation>
      </reaction>
      <reaction fast="false" id="R_ACACT7p" name="acetyl-CoA acyltransferase (tetradecanoyl-CoA), peroxisomal" reversible="false" fbc:lowerFluxBound="cobra_0_bound" fbc:upperFluxBound="cobra_default_ub">
        <listOfReactants>
          <speciesReference constant="true" species="M_coa_x" stoichiometry="1" />
          <speciesReference constant="true" species="M_3ohdcoa_x" stoichiometry="1" />
        </listOfReactants>
        <listOfProducts>
          <speciesReference constant="true" species="M_accoa_x" stoichiometry="1" />
          <speciesReference constant="true" species="M_tdcoa_x" stoichiometry="1" />
        </listOfProducts>
        <fbc:geneProductAssociation>
          <fbc:geneProductRef fbc:geneProduct="G_YIL160C" />
        </fbc:geneProductAssociation>
      </reaction>
      <reaction fast="false" id="R_ACACT8p" name="acetyl-CoA acyltransferase (hexadecanoyl-CoA), peroxisomal" reversible="false" fbc:lowerFluxBound="cobra_0_bound" fbc:upperFluxBound="cobra_default_ub">
        <listOfReactants>
          <speciesReference constant="true" species="M_3ohodcoa_x" stoichiometry="1" />
          <speciesReference constant="true" species="M_coa_x" stoichiometry="1" />
        </listOfReactants>
        <listOfProducts>
          <speciesReference constant="true" species="M_pmtcoa_x" stoichiometry="1" />
          <speciesReference constant="true" species="M_accoa_x" stoichiometry="1" />
        </listOfProducts>
        <fbc:geneProductAssociation>
          <fbc:geneProductRef fbc:geneProduct="G_YIL160C" />
        </fbc:geneProductAssociation>
      </reaction>
      <reaction fast="false" id="R_ACACT9p" name="acetyl-CoA acyltransferase (tetracosanoyl-CoA), peroxisomal" reversible="false" fbc:lowerFluxBound="cobra_0_bound" fbc:upperFluxBound="cobra_default_ub">
        <listOfReactants>
          <speciesReference constant="true" species="M_3ohxccoa_x" stoichiometry="1" />
          <speciesReference constant="true" species="M_coa_x" stoichiometry="1" />
        </listOfReactants>
        <listOfProducts>
          <speciesReference constant="true" species="M_ttccoa_x" stoichiometry="1" />
          <speciesReference constant="true" species="M_accoa_x" stoichiometry="1" />
        </listOfProducts>
        <fbc:geneProductAssociation>
          <fbc:geneProductRef fbc:geneProduct="G_YIL160C" />
        </fbc:geneProductAssociation>
      </reaction>
      <reaction fast="false" id="R_ACALDt" name="acetaldehyde reversible transport" reversible="true" fbc:lowerFluxBound="cobra_default_lb" fbc:upperFluxBound="cobra_default_ub">
        <listOfReactants>
          <speciesReference constant="true" species="M_acald_e" stoichiometry="1" />
        </listOfReactants>
        <listOfProducts>
          <speciesReference constant="true" species="M_acald_c" stoichiometry="1" />
        </listOfProducts>
      </reaction>
      <reaction fast="false" id="R_ACCOACr" name="acetyl-CoA carboxylase, reversible reaction" reversible="true" fbc:lowerFluxBound="cobra_default_lb" fbc:upperFluxBound="cobra_default_ub">
        <listOfReactants>
          <speciesReference constant="true" species="M_accoa_c" stoichiometry="1" />
          <speciesReference constant="true" species="M_atp_c" stoichiometry="1" />
          <speciesReference constant="true" species="M_hco3_c" stoichiometry="1" />
        </listOfReactants>
        <listOfProducts>
          <speciesReference constant="true" species="M_malcoa_c" stoichiometry="1" />
          <speciesReference constant="true" species="M_h_c" stoichiometry="1" />
          <speciesReference constant="true" species="M_adp_c" stoichiometry="1" />
          <speciesReference constant="true" species="M_pi_c" stoichiometry="1" />
        </listOfProducts>
        <fbc:geneProductAssociation>
          <fbc:geneProductRef fbc:geneProduct="G_YNR016C" />
        </fbc:geneProductAssociation>
      </reaction>
      <reaction fast="false" id="R_ACGAM6PS" name="N-acetylglucosamine-6-phosphate synthase" reversible="true" fbc:lowerFluxBound="cobra_default_lb" fbc:upperFluxBound="cobra_default_ub">
        <listOfReactants>
          <speciesReference constant="true" species="M_accoa_c" stoichiometry="1" />
          <speciesReference constant="true" species="M_gam6p_c" stoichiometry="1" />
        </listOfReactants>
        <listOfProducts>
          <speciesReference constant="true" species="M_h_c" stoichiometry="1" />
          <speciesReference constant="true" species="M_acgam6p_c" stoichiometry="1" />
          <speciesReference constant="true" species="M_coa_c" stoichiometry="1" />
        </listOfProducts>
        <fbc:geneProductAssociation>
          <fbc:geneProductRef fbc:geneProduct="G_YFL017C" />
        </fbc:geneProductAssociation>
      </reaction>
      <reaction fast="false" id="R_ACGAMPM" name="phosphoacetylglucosamine mutase" reversible="true" fbc:lowerFluxBound="cobra_default_lb" fbc:upperFluxBound="cobra_default_ub">
        <listOfReactants>
          <speciesReference constant="true" species="M_acgam6p_c" stoichiometry="1" />
        </listOfReactants>
        <listOfProducts>
          <speciesReference constant="true" species="M_acgam1p_c" stoichiometry="1" />
        </listOfProducts>
        <fbc:geneProductAssociation>
          <fbc:geneProductRef fbc:geneProduct="G_YEL058W" />
        </fbc:geneProductAssociation>
      </reaction>
      <reaction fast="false" id="R_ACGKm" name="acetylglutamate kinase, mitochondrial" reversible="false" fbc:lowerFluxBound="cobra_0_bound" fbc:upperFluxBound="cobra_default_ub">
        <listOfReactants>
          <speciesReference constant="true" species="M_atp_m" stoichiometry="1" />
          <speciesReference constant="true" species="M_acglu_m" stoichiometry="1" />
        </listOfReactants>
        <listOfProducts>
          <speciesReference constant="true" species="M_acg5p_m" stoichiometry="1" />
          <speciesReference constant="true" species="M_adp_m" stoichiometry="1" />
        </listOfProducts>
        <fbc:geneProductAssociation>
          <fbc:geneProductRef fbc:geneProduct="G_YER069W" />
        </fbc:geneProductAssociation>
      </reaction>
      <reaction fast="false" id="R_ACGSm" name="N-acteylglutamate synthase, mitochondrial" reversible="false" fbc:lowerFluxBound="cobra_0_bound" fbc:upperFluxBound="cobra_default_ub">
        <listOfReactants>
          <speciesReference constant="true" species="M_glu_DASH_L_m" stoichiometry="1" />
          <speciesReference constant="true" species="M_accoa_m" stoichiometry="1" />
        </listOfReactants>
        <listOfProducts>
          <speciesReference constant="true" species="M_coa_m" stoichiometry="1" />
          <speciesReference constant="true" species="M_acglu_m" stoichiometry="1" />
          <speciesReference constant="true" species="M_h_m" stoichiometry="1" />
        </listOfProducts>
        <fbc:geneProductAssociation>
          <fbc:or>
            <fbc:geneProductRef fbc:geneProduct="G_YMR062C" />
            <fbc:geneProductRef fbc:geneProduct="G_YJL071W" />
          </fbc:or>
        </fbc:geneProductAssociation>
      </reaction>
      <reaction fast="false" id="R_ACHBSm" name="2-aceto-2-hydroxybutanoate synthase, mitochondrial" reversible="false" fbc:lowerFluxBound="cobra_0_bound" fbc:upperFluxBound="cobra_default_ub">
        <listOfReactants>
          <speciesReference constant="true" species="M_2obut_m" stoichiometry="1" />
          <speciesReference constant="true" species="M_h_m" stoichiometry="1" />
          <speciesReference constant="true" species="M_pyr_m" stoichiometry="1" />
        </listOfReactants>
        <listOfProducts>
          <speciesReference constant="true" species="M_2ahbut_m" stoichiometry="1" />
          <speciesReference constant="true" species="M_co2_m" stoichiometry="1" />
        </listOfProducts>
        <fbc:geneProductAssociation>
          <fbc:and>
            <fbc:geneProductRef fbc:geneProduct="G_YCL009C" />
            <fbc:geneProductRef fbc:geneProduct="G_YMR108W" />
          </fbc:and>
        </fbc:geneProductAssociation>
      </reaction>
      <reaction fast="false" id="R_ACLSm" name="acetolactate synthase, mitochondrial" reversible="false" fbc:lowerFluxBound="cobra_0_bound" fbc:upperFluxBound="cobra_default_ub">
        <listOfReactants>
          <speciesReference constant="true" species="M_h_m" stoichiometry="1" />
          <speciesReference constant="true" species="M_pyr_m" stoichiometry="2" />
        </listOfReactants>
        <listOfProducts>
          <speciesReference constant="true" species="M_alac_DASH_S_m" stoichiometry="1" />
          <speciesReference constant="true" species="M_co2_m" stoichiometry="1" />
        </listOfProducts>
        <fbc:geneProductAssociation>
          <fbc:and>
            <fbc:geneProductRef fbc:geneProduct="G_YCL009C" />
            <fbc:geneProductRef fbc:geneProduct="G_YMR108W" />
          </fbc:and>
        </fbc:geneProductAssociation>
      </reaction>
      <reaction fast="false" id="R_ACOAH" name="acetyl-CoA hydrolase" reversible="false" fbc:lowerFluxBound="cobra_0_bound" fbc:upperFluxBound="cobra_default_ub">
        <listOfReactants>
          <speciesReference constant="true" species="M_ac_c" stoichiometry="1" />
          <speciesReference constant="true" species="M_h_c" stoichiometry="1" />
          <speciesReference constant="true" species="M_coa_c" stoichiometry="1" />
        </listOfReactants>
        <listOfProducts>
          <speciesReference constant="true" species="M_accoa_c" stoichiometry="1" />
          <speciesReference constant="true" species="M_h2o_c" stoichiometry="1" />
        </listOfProducts>
        <fbc:geneProductAssociation>
          <fbc:geneProductRef fbc:geneProduct="G_YBL015W" />
        </fbc:geneProductAssociation>
      </reaction>
      <reaction fast="false" id="R_ACOAO4p" name="acyl-CoA oxidase (decanoyl-CoA), peroxisomal" reversible="false" fbc:lowerFluxBound="cobra_0_bound" fbc:upperFluxBound="cobra_default_ub">
        <listOfReactants>
          <speciesReference constant="true" species="M_o2_x" stoichiometry="1" />
          <speciesReference constant="true" species="M_dcacoa_x" stoichiometry="1" />
        </listOfReactants>
        <listOfProducts>
          <speciesReference constant="true" species="M_h2o2_x" stoichiometry="1" />
          <speciesReference constant="true" species="M_dc2coa_x" stoichiometry="1" />
        </listOfProducts>
        <fbc:geneProductAssociation>
          <fbc:geneProductRef fbc:geneProduct="G_YGL205W" />
        </fbc:geneProductAssociation>
      </reaction>
      <reaction fast="false" id="R_ACOAO5p" name="acyl-CoA oxidase (dodecanoyl-CoA), peroxisomal" reversible="false" fbc:lowerFluxBound="cobra_0_bound" fbc:upperFluxBound="cobra_default_ub">
        <listOfReactants>
          <speciesReference constant="true" species="M_o2_x" stoichiometry="1" />
          <speciesReference constant="true" species="M_ddcacoa_x" stoichiometry="1" />
        </listOfReactants>
        <listOfProducts>
          <speciesReference constant="true" species="M_h2o2_x" stoichiometry="1" />
          <speciesReference constant="true" species="M_dd2coa_x" stoichiometry="1" />
        </listOfProducts>
        <fbc:geneProductAssociation>
          <fbc:geneProductRef fbc:geneProduct="G_YGL205W" />
        </fbc:geneProductAssociation>
      </reaction>
      <reaction fast="false" id="R_ACOAO6p" name="acyl-CpA oxidase (tetradecanoyl-CoA), peroxisomal" reversible="false" fbc:lowerFluxBound="cobra_0_bound" fbc:upperFluxBound="cobra_default_ub">
        <listOfReactants>
          <speciesReference constant="true" species="M_o2_x" stoichiometry="1" />
          <speciesReference constant="true" species="M_tdcoa_x" stoichiometry="1" />
        </listOfReactants>
        <listOfProducts>
          <speciesReference constant="true" species="M_h2o2_x" stoichiometry="1" />
          <speciesReference constant="true" species="M_td2coa_x" stoichiometry="1" />
        </listOfProducts>
        <fbc:geneProductAssociation>
          <fbc:geneProductRef fbc:geneProduct="G_YGL205W" />
        </fbc:geneProductAssociation>
      </reaction>
      <reaction fast="false" id="R_ACOAO7p" name="acyl-CoA oxidase (hexadecanoyl-CoA), peroxisomal" reversible="false" fbc:lowerFluxBound="cobra_0_bound" fbc:upperFluxBound="cobra_default_ub">
        <listOfReactants>
          <speciesReference constant="true" species="M_o2_x" stoichiometry="1" />
          <speciesReference constant="true" species="M_pmtcoa_x" stoichiometry="1" />
        </listOfReactants>
        <listOfProducts>
          <speciesReference constant="true" species="M_h2o2_x" stoichiometry="1" />
          <speciesReference constant="true" species="M_hdd2coa_x" stoichiometry="1" />
        </listOfProducts>
        <fbc:geneProductAssociation>
          <fbc:geneProductRef fbc:geneProduct="G_YGL205W" />
        </fbc:geneProductAssociation>
      </reaction>
      <reaction fast="false" id="R_ACOAO8p" name="acyl-CoA oxidase (octadecanoyl-CoA), peroxisomal" reversible="false" fbc:lowerFluxBound="cobra_0_bound" fbc:upperFluxBound="cobra_default_ub">
        <listOfReactants>
          <speciesReference constant="true" species="M_o2_x" stoichiometry="1" />
          <speciesReference constant="true" species="M_stcoa_x" stoichiometry="1" />
        </listOfReactants>
        <listOfProducts>
          <speciesReference constant="true" species="M_od2coa_x" stoichiometry="1" />
          <speciesReference constant="true" species="M_h2o2_x" stoichiometry="1" />
        </listOfProducts>
        <fbc:geneProductAssociation>
          <fbc:geneProductRef fbc:geneProduct="G_YGL205W" />
        </fbc:geneProductAssociation>
      </reaction>
      <reaction fast="false" id="R_ACOAO9p" name="acyl-CoA oxidase (hexacanoyl-CoA), peroxisomal" reversible="false" fbc:lowerFluxBound="cobra_0_bound" fbc:upperFluxBound="cobra_default_ub">
        <listOfReactants>
          <speciesReference constant="true" species="M_o2_x" stoichiometry="1" />
          <speciesReference constant="true" species="M_hexccoa_x" stoichiometry="1" />
        </listOfReactants>
        <listOfProducts>
          <speciesReference constant="true" species="M_hxc2coa_x" stoichiometry="1" />
          <speciesReference constant="true" species="M_h2o2_x" stoichiometry="1" />
        </listOfProducts>
        <fbc:geneProductAssociation>
          <fbc:geneProductRef fbc:geneProduct="G_YGL205W" />
        </fbc:geneProductAssociation>
      </reaction>
      <reaction fast="false" id="R_ACOATA" name="Acetyl-CoA ACP transacylase" reversible="true" fbc:lowerFluxBound="cobra_default_lb" fbc:upperFluxBound="cobra_default_ub">
        <listOfReactants>
          <speciesReference constant="true" species="M_accoa_c" stoichiometry="1" />
          <speciesReference constant="true" species="M_ACP_c" stoichiometry="1" />
        </listOfReactants>
        <listOfProducts>
          <speciesReference constant="true" species="M_coa_c" stoichiometry="1" />
          <speciesReference constant="true" species="M_acACP_c" stoichiometry="1" />
        </listOfProducts>
        <fbc:geneProductAssociation>
          <fbc:and>
            <fbc:geneProductRef fbc:geneProduct="G_YKL182W" />
            <fbc:geneProductRef fbc:geneProduct="G_YPL231W" />
          </fbc:and>
        </fbc:geneProductAssociation>
      </reaction>
      <reaction fast="false" id="R_ACOATAm" name="Acetyl-CoA ACP transacylase" reversible="true" fbc:lowerFluxBound="cobra_default_lb" fbc:upperFluxBound="cobra_default_ub">
        <listOfReactants>
          <speciesReference constant="true" species="M_accoa_m" stoichiometry="1" />
          <speciesReference constant="true" species="M_ACP_m" stoichiometry="1" />
        </listOfReactants>
        <listOfProducts>
          <speciesReference constant="true" species="M_coa_m" stoichiometry="1" />
          <speciesReference constant="true" species="M_acACP_m" stoichiometry="1" />
        </listOfProducts>
        <fbc:geneProductAssociation>
          <fbc:geneProductRef fbc:geneProduct="G_YER061C" />
        </fbc:geneProductAssociation>
      </reaction>
      <reaction fast="false" id="R_ACONT" name="aconitase" reversible="true" fbc:lowerFluxBound="cobra_default_lb" fbc:upperFluxBound="cobra_default_ub">
        <listOfReactants>
          <speciesReference constant="true" species="M_cit_c" stoichiometry="1" />
        </listOfReactants>
        <listOfProducts>
          <speciesReference constant="true" species="M_icit_c" stoichiometry="1" />
        </listOfProducts>
        <fbc:geneProductAssociation>
          <fbc:geneProductRef fbc:geneProduct="G_YLR304C" />
        </fbc:geneProductAssociation>
      </reaction>
      <reaction fast="false" id="R_ACONTm" name="Aconitate hydratase" reversible="true" fbc:lowerFluxBound="cobra_default_lb" fbc:upperFluxBound="cobra_default_ub">
        <listOfReactants>
          <speciesReference constant="true" species="M_cit_m" stoichiometry="1" />
        </listOfReactants>
        <listOfProducts>
          <speciesReference constant="true" species="M_icit_m" stoichiometry="1" />
        </listOfProducts>
        <fbc:geneProductAssociation>
          <fbc:or>
            <fbc:geneProductRef fbc:geneProduct="G_YLR304C" />
            <fbc:geneProductRef fbc:geneProduct="G_YJL200C" />
          </fbc:or>
        </fbc:geneProductAssociation>
      </reaction>
      <reaction fast="false" id="R_ACOTAim" name="acteylornithine transaminase, irreversible, mitochondrial" reversible="false" fbc:lowerFluxBound="cobra_0_bound" fbc:upperFluxBound="cobra_default_ub">
        <listOfReactants>
          <speciesReference constant="true" species="M_acg5sa_m" stoichiometry="1" />
          <speciesReference constant="true" species="M_glu_DASH_L_m" stoichiometry="1" />
        </listOfReactants>
        <listOfProducts>
          <speciesReference constant="true" species="M_akg_m" stoichiometry="1" />
          <speciesReference constant="true" species="M_acorn_m" stoichiometry="1" />
        </listOfProducts>
        <fbc:geneProductAssociation>
          <fbc:geneProductRef fbc:geneProduct="G_YOL140W" />
        </fbc:geneProductAssociation>
      </reaction>
      <reaction fast="false" id="R_ACP1e" name="acid phosphatase, extracellular (secreted)" reversible="false" fbc:lowerFluxBound="cobra_0_bound" fbc:upperFluxBound="cobra_default_ub">
        <listOfReactants>
          <speciesReference constant="true" species="M_fmn_e" stoichiometry="1" />
          <speciesReference constant="true" species="M_h2o_e" stoichiometry="1" />
        </listOfReactants>
        <listOfProducts>
          <speciesReference constant="true" species="M_ribflv_e" stoichiometry="1" />
          <speciesReference constant="true" species="M_pi_e" stoichiometry="1" />
        </listOfProducts>
        <fbc:geneProductAssociation>
          <fbc:geneProductRef fbc:geneProduct="G_YAR071W" />
        </fbc:geneProductAssociation>
      </reaction>
      <reaction fast="false" id="R_ACPSm" name="acyl carrier protein synthase, mitochondrial" reversible="false" fbc:lowerFluxBound="cobra_0_bound" fbc:upperFluxBound="cobra_default_ub">
        <listOfReactants>
          <speciesReference constant="true" species="M_coa_m" stoichiometry="1" />
          <speciesReference constant="true" species="M_h2o_m" stoichiometry="1" />
        </listOfReactants>
        <listOfProducts>
          <speciesReference constant="true" species="M_pan4p_m" stoichiometry="1" />
          <speciesReference constant="true" species="M_pap_m" stoichiometry="1" />
          <speciesReference constant="true" species="M_h_m" stoichiometry="2" />
        </listOfProducts>
        <fbc:geneProductAssociation>
          <fbc:geneProductRef fbc:geneProduct="G_YPL148C" />
        </fbc:geneProductAssociation>
      </reaction>
      <reaction fast="false" id="R_ACRNtm" name="O-acetylcarnintine transport into mitochondria via diffusion" reversible="false" fbc:lowerFluxBound="cobra_0_bound" fbc:upperFluxBound="cobra_default_ub">
        <listOfReactants>
          <speciesReference constant="true" species="M_acrn_c" stoichiometry="1" />
        </listOfReactants>
        <listOfProducts>
          <speciesReference constant="true" species="M_acrn_m" stoichiometry="1" />
        </listOfProducts>
      </reaction>
      <reaction fast="false" id="R_ACRNtp" name="acetylcarnitine transport out of peroxisome" reversible="false" fbc:lowerFluxBound="cobra_0_bound" fbc:upperFluxBound="cobra_default_ub">
        <listOfReactants>
          <speciesReference constant="true" species="M_acrn_x" stoichiometry="1" />
        </listOfReactants>
        <listOfProducts>
          <speciesReference constant="true" species="M_acrn_c" stoichiometry="1" />
        </listOfProducts>
      </reaction>
      <reaction fast="false" id="R_ACS" name="acetyl-CoA synthetase" reversible="false" fbc:lowerFluxBound="cobra_0_bound" fbc:upperFluxBound="cobra_default_ub">
        <listOfReactants>
          <speciesReference constant="true" species="M_ac_c" stoichiometry="1" />
          <speciesReference constant="true" species="M_atp_c" stoichiometry="1" />
          <speciesReference constant="true" species="M_coa_c" stoichiometry="1" />
        </listOfReactants>
        <listOfProducts>
          <speciesReference constant="true" species="M_accoa_c" stoichiometry="1" />
          <speciesReference constant="true" species="M_ppi_c" stoichiometry="1" />
          <speciesReference constant="true" species="M_amp_c" stoichiometry="1" />
        </listOfProducts>
        <fbc:geneProductAssociation>
          <fbc:geneProductRef fbc:geneProduct="G_YLR153C" />
        </fbc:geneProductAssociation>
      </reaction>
      <reaction fast="false" id="R_ACSm" name="acetyl-CoA synthetase" reversible="false" fbc:lowerFluxBound="cobra_0_bound" fbc:upperFluxBound="cobra_default_ub">
        <listOfReactants>
          <speciesReference constant="true" species="M_coa_m" stoichiometry="1" />
          <speciesReference constant="true" species="M_atp_m" stoichiometry="1" />
          <speciesReference constant="true" species="M_ac_m" stoichiometry="1" />
        </listOfReactants>
        <listOfProducts>
          <speciesReference constant="true" species="M_amp_m" stoichiometry="1" />
          <speciesReference constant="true" species="M_ppi_m" stoichiometry="1" />
          <speciesReference constant="true" species="M_accoa_m" stoichiometry="1" />
        </listOfProducts>
        <fbc:geneProductAssociation>
          <fbc:geneProductRef fbc:geneProduct="G_YAL054C" />
        </fbc:geneProductAssociation>
      </reaction>
      <reaction fast="false" id="R_ACSp" name="acetyl-CoA synthetase" reversible="false" fbc:lowerFluxBound="cobra_0_bound" fbc:upperFluxBound="cobra_default_ub">
        <listOfReactants>
          <speciesReference constant="true" species="M_ac_x" stoichiometry="1" />
          <speciesReference constant="true" species="M_coa_x" stoichiometry="1" />
          <speciesReference constant="true" species="M_atp_x" stoichiometry="1" />
        </listOfReactants>
        <listOfProducts>
          <speciesReference constant="true" species="M_accoa_x" stoichiometry="1" />
          <speciesReference constant="true" species="M_ppi_x" stoichiometry="1" />
          <speciesReference constant="true" species="M_amp_x" stoichiometry="1" />
        </listOfProducts>
        <fbc:geneProductAssociation>
          <fbc:geneProductRef fbc:geneProduct="G_YAL054C" />
        </fbc:geneProductAssociation>
      </reaction>
      <reaction fast="false" id="R_ACt2r" name="acetate reversible transport via proton symport" reversible="true" fbc:lowerFluxBound="cobra_default_lb" fbc:upperFluxBound="cobra_default_ub">
        <listOfReactants>
          <speciesReference constant="true" species="M_h_e" stoichiometry="1" />
          <speciesReference constant="true" species="M_ac_e" stoichiometry="1" />
        </listOfReactants>
        <listOfProducts>
          <speciesReference constant="true" species="M_ac_c" stoichiometry="1" />
          <speciesReference constant="true" species="M_h_c" stoichiometry="1" />
        </listOfProducts>
        <fbc:geneProductAssociation>
          <fbc:geneProductRef fbc:geneProduct="G_YCR032W" />
        </fbc:geneProductAssociation>
      </reaction>
      <reaction fast="false" id="R_ACtm" name="acetate transport, mitochondrial" reversible="true" fbc:lowerFluxBound="cobra_default_lb" fbc:upperFluxBound="cobra_default_ub">
        <listOfReactants>
          <speciesReference constant="true" species="M_ac_c" stoichiometry="1" />
        </listOfReactants>
        <listOfProducts>
          <speciesReference constant="true" species="M_ac_m" stoichiometry="1" />
        </listOfProducts>
      </reaction>
      <reaction fast="false" id="R_ACtp" name="acetate transport, peroxisomal" reversible="true" fbc:lowerFluxBound="cobra_default_lb" fbc:upperFluxBound="cobra_default_ub">
        <listOfReactants>
          <speciesReference constant="true" species="M_ac_c" stoichiometry="1" />
        </listOfReactants>
        <listOfProducts>
          <speciesReference constant="true" species="M_ac_x" stoichiometry="1" />
        </listOfProducts>
      </reaction>
      <reaction fast="false" id="R_ADA" name="Adenosine deaminase" reversible="false" fbc:lowerFluxBound="cobra_0_bound" fbc:upperFluxBound="cobra_default_ub">
        <listOfReactants>
          <speciesReference constant="true" species="M_h2o_c" stoichiometry="1" />
          <speciesReference constant="true" species="M_h_c" stoichiometry="1" />
          <speciesReference constant="true" species="M_adn_c" stoichiometry="1" />
        </listOfReactants>
        <listOfProducts>
          <speciesReference constant="true" species="M_ins_c" stoichiometry="1" />
          <speciesReference constant="true" species="M_nh4_c" stoichiometry="1" />
        </listOfProducts>
        <fbc:geneProductAssociation>
          <fbc:geneProductRef fbc:geneProduct="G_YNL141W" />
        </fbc:geneProductAssociation>
      </reaction>
      <reaction fast="false" id="R_ADCL" name="4-aminobenzoate synthase" reversible="false" fbc:lowerFluxBound="cobra_0_bound" fbc:upperFluxBound="cobra_default_ub">
        <listOfReactants>
          <speciesReference constant="true" species="M_4adcho_c" stoichiometry="1" />
        </listOfReactants>
        <listOfProducts>
          <speciesReference constant="true" species="M_pyr_c" stoichiometry="1" />
          <speciesReference constant="true" species="M_h_c" stoichiometry="1" />
          <speciesReference constant="true" species="M_4abz_c" stoichiometry="1" />
        </listOfProducts>
      </reaction>
      <reaction fast="false" id="R_ADCS" name="4-amino-4-deoxychorismate synthase" reversible="false" fbc:lowerFluxBound="cobra_0_bound" fbc:upperFluxBound="cobra_default_ub">
        <listOfReactants>
          <speciesReference constant="true" species="M_chor_c" stoichiometry="1" />
          <speciesReference constant="true" species="M_gln_DASH_L_c" stoichiometry="1" />
        </listOfReactants>
        <listOfProducts>
          <speciesReference constant="true" species="M_glu_DASH_L_c" stoichiometry="1" />
          <speciesReference constant="true" species="M_4adcho_c" stoichiometry="1" />
        </listOfProducts>
        <fbc:geneProductAssociation>
          <fbc:geneProductRef fbc:geneProduct="G_YNR033W" />
        </fbc:geneProductAssociation>
      </reaction>
      <reaction fast="false" id="R_ADD" name="adenine deaminase" reversible="false" fbc:lowerFluxBound="cobra_0_bound" fbc:upperFluxBound="cobra_default_ub">
        <listOfReactants>
          <speciesReference constant="true" species="M_h2o_c" stoichiometry="1" />
          <speciesReference constant="true" species="M_ade_c" stoichiometry="1" />
          <speciesReference constant="true" species="M_h_c" stoichiometry="1" />
        </listOfReactants>
        <listOfProducts>
          <speciesReference constant="true" species="M_hxan_c" stoichiometry="1" />
          <speciesReference constant="true" species="M_nh4_c" stoichiometry="1" />
        </listOfProducts>
        <fbc:geneProductAssociation>
          <fbc:geneProductRef fbc:geneProduct="G_YNL141W" />
        </fbc:geneProductAssociation>
      </reaction>
      <reaction fast="false" id="R_ADEt2" name="adenine transport in via proton symport" reversible="false" fbc:lowerFluxBound="cobra_0_bound" fbc:upperFluxBound="cobra_default_ub">
        <listOfReactants>
          <speciesReference constant="true" species="M_h_e" stoichiometry="1" />
          <speciesReference constant="true" species="M_ade_e" stoichiometry="1" />
        </listOfReactants>
        <listOfProducts>
          <speciesReference constant="true" species="M_ade_c" stoichiometry="1" />
          <speciesReference constant="true" species="M_h_c" stoichiometry="1" />
        </listOfProducts>
        <fbc:geneProductAssociation>
          <fbc:or>
            <fbc:geneProductRef fbc:geneProduct="G_YER060W__A" />
            <fbc:geneProductRef fbc:geneProduct="G_YER056C" />
            <fbc:geneProductRef fbc:geneProduct="G_YGL186C" />
            <fbc:geneProductRef fbc:geneProduct="G_YER060W" />
          </fbc:or>
        </fbc:geneProductAssociation>
      </reaction>
      <reaction fast="false" id="R_ADEtm" name="adenine reversible transport, mitochondria" reversible="true" fbc:lowerFluxBound="cobra_default_lb" fbc:upperFluxBound="cobra_default_ub">
        <listOfReactants>
          <speciesReference constant="true" species="M_ade_c" stoichiometry="1" />
        </listOfReactants>
        <listOfProducts>
          <speciesReference constant="true" species="M_ade_m" stoichiometry="1" />
        </listOfProducts>
      </reaction>
      <reaction fast="false" id="R_ADHAPR_SC" name="acyldihydroxyacetonephosphate reductase, yeast-specific" reversible="false" fbc:lowerFluxBound="cobra_0_bound" fbc:upperFluxBound="cobra_default_ub">
        <listOfReactants>
          <speciesReference constant="true" species="M_nadph_c" stoichiometry="1" />
          <speciesReference constant="true" species="M_h_c" stoichiometry="1" />
          <speciesReference constant="true" species="M_1agly3p_SC_c" stoichiometry="0.01" />
        </listOfReactants>
        <listOfProducts>
          <speciesReference constant="true" species="M_1ag3p_SC_c" stoichiometry="0.01" />
          <speciesReference constant="true" species="M_nadp_c" stoichiometry="1" />
        </listOfProducts>
      </reaction>
      <reaction fast="false" id="R_ADK1" name="adenylate kinase" reversible="true" fbc:lowerFluxBound="cobra_default_lb" fbc:upperFluxBound="cobra_default_ub">
        <listOfReactants>
          <speciesReference constant="true" species="M_atp_c" stoichiometry="1" />
          <speciesReference constant="true" species="M_amp_c" stoichiometry="1" />
        </listOfReactants>
        <listOfProducts>
          <speciesReference constant="true" species="M_adp_c" stoichiometry="2" />
        </listOfProducts>
        <fbc:geneProductAssociation>
          <fbc:geneProductRef fbc:geneProduct="G_YDR226W" />
        </fbc:geneProductAssociation>
      </reaction>
      <reaction fast="false" id="R_ADK1m" name="adenylate kinase, mitochondrial" reversible="true" fbc:lowerFluxBound="cobra_default_lb" fbc:upperFluxBound="cobra_default_ub">
        <listOfReactants>
          <speciesReference constant="true" species="M_amp_m" stoichiometry="1" />
          <speciesReference constant="true" species="M_atp_m" stoichiometry="1" />
        </listOfReactants>
        <listOfProducts>
          <speciesReference constant="true" species="M_adp_m" stoichiometry="2" />
        </listOfProducts>
        <fbc:geneProductAssociation>
          <fbc:geneProductRef fbc:geneProduct="G_YER170W" />
        </fbc:geneProductAssociation>
      </reaction>
      <reaction fast="false" id="R_ADK3" name="adentylate kinase (GTP)" reversible="true" fbc:lowerFluxBound="cobra_default_lb" fbc:upperFluxBound="cobra_default_ub">
        <listOfReactants>
          <speciesReference constant="true" species="M_gtp_c" stoichiometry="1" />
          <speciesReference constant="true" species="M_amp_c" stoichiometry="1" />
        </listOfReactants>
        <listOfProducts>
          <speciesReference constant="true" species="M_adp_c" stoichiometry="1" />
          <speciesReference constant="true" species="M_gdp_c" stoichiometry="1" />
        </listOfProducts>
        <fbc:geneProductAssociation>
          <fbc:geneProductRef fbc:geneProduct="G_YDR226W" />
        </fbc:geneProductAssociation>
      </reaction>
      <reaction fast="false" id="R_ADK3m" name="adentylate kinase (GTP)" reversible="true" fbc:lowerFluxBound="cobra_default_lb" fbc:upperFluxBound="cobra_default_ub">
        <listOfReactants>
          <speciesReference constant="true" species="M_gtp_m" stoichiometry="1" />
          <speciesReference constant="true" species="M_amp_m" stoichiometry="1" />
        </listOfReactants>
        <listOfProducts>
          <speciesReference constant="true" species="M_gdp_m" stoichiometry="1" />
          <speciesReference constant="true" species="M_adp_m" stoichiometry="1" />
        </listOfProducts>
        <fbc:geneProductAssociation>
          <fbc:geneProductRef fbc:geneProduct="G_YER170W" />
        </fbc:geneProductAssociation>
      </reaction>
      <reaction fast="false" id="R_ADK4" name="adentylate kinase (ITP)" reversible="true" fbc:lowerFluxBound="cobra_default_lb" fbc:upperFluxBound="cobra_default_ub">
        <listOfReactants>
          <speciesReference constant="true" species="M_itp_c" stoichiometry="1" />
          <speciesReference constant="true" species="M_amp_c" stoichiometry="1" />
        </listOfReactants>
        <listOfProducts>
          <speciesReference constant="true" species="M_adp_c" stoichiometry="1" />
          <speciesReference constant="true" species="M_idp_c" stoichiometry="1" />
        </listOfProducts>
        <fbc:geneProductAssociation>
          <fbc:geneProductRef fbc:geneProduct="G_YDR226W" />
        </fbc:geneProductAssociation>
      </reaction>
      <reaction fast="false" id="R_ADK4m" name="adentylate kinase (ITP), mitochondrial" reversible="true" fbc:lowerFluxBound="cobra_default_lb" fbc:upperFluxBound="cobra_default_ub">
        <listOfReactants>
          <speciesReference constant="true" species="M_amp_m" stoichiometry="1" />
          <speciesReference constant="true" species="M_itp_m" stoichiometry="1" />
        </listOfReactants>
        <listOfProducts>
          <speciesReference constant="true" species="M_adp_m" stoichiometry="1" />
          <speciesReference constant="true" species="M_idp_m" stoichiometry="1" />
        </listOfProducts>
        <fbc:geneProductAssociation>
          <fbc:geneProductRef fbc:geneProduct="G_YER170W" />
        </fbc:geneProductAssociation>
      </reaction>
      <reaction fast="false" id="R_ADMDC" name="adenosylmethionine decarboxylase" reversible="false" fbc:lowerFluxBound="cobra_0_bound" fbc:upperFluxBound="cobra_default_ub">
        <listOfReactants>
          <speciesReference constant="true" species="M_h_c" stoichiometry="1" />
          <speciesReference constant="true" species="M_amet_c" stoichiometry="1" />
        </listOfReactants>
        <listOfProducts>
          <speciesReference constant="true" species="M_co2_c" stoichiometry="1" />
          <speciesReference constant="true" species="M_ametam_c" stoichiometry="1" />
        </listOfProducts>
        <fbc:geneProductAssociation>
          <fbc:geneProductRef fbc:geneProduct="G_YOL052C" />
        </fbc:geneProductAssociation>
      </reaction>
      <reaction fast="false" id="R_ADNCYC" name="adenylate cyclase" reversible="false" fbc:lowerFluxBound="cobra_0_bound" fbc:upperFluxBound="cobra_default_ub">
        <listOfReactants>
          <speciesReference constant="true" species="M_atp_c" stoichiometry="1" />
        </listOfReactants>
        <listOfProducts>
          <speciesReference constant="true" species="M_ppi_c" stoichiometry="1" />
          <speciesReference constant="true" species="M_camp_c" stoichiometry="1" />
        </listOfProducts>
        <fbc:geneProductAssociation>
          <fbc:geneProductRef fbc:geneProduct="G_YJL005W" />
        </fbc:geneProductAssociation>
      </reaction>
      <reaction fast="false" id="R_ADNK1" name="adenosine kinase" reversible="false" fbc:lowerFluxBound="cobra_0_bound" fbc:upperFluxBound="cobra_default_ub">
        <listOfReactants>
          <speciesReference constant="true" species="M_atp_c" stoichiometry="1" />
          <speciesReference constant="true" species="M_adn_c" stoichiometry="1" />
        </listOfReactants>
        <listOfProducts>
          <speciesReference constant="true" species="M_h_c" stoichiometry="1" />
          <speciesReference constant="true" species="M_adp_c" stoichiometry="1" />
          <speciesReference constant="true" species="M_amp_c" stoichiometry="1" />
        </listOfProducts>
        <fbc:geneProductAssociation>
          <fbc:geneProductRef fbc:geneProduct="G_YJR105W" />
        </fbc:geneProductAssociation>
      </reaction>
      <reaction fast="false" id="R_ADNUC" name="adenosine hydrolase" reversible="false" fbc:lowerFluxBound="cobra_0_bound" fbc:upperFluxBound="cobra_default_ub">
        <listOfReactants>
          <speciesReference constant="true" species="M_h2o_c" stoichiometry="1" />
          <speciesReference constant="true" species="M_adn_c" stoichiometry="1" />
        </listOfReactants>
        <listOfProducts>
          <speciesReference constant="true" species="M_ade_c" stoichiometry="1" />
          <speciesReference constant="true" species="M_rib_DASH_D_c" stoichiometry="1" />
        </listOfProducts>
        <fbc:geneProductAssociation>
          <fbc:geneProductRef fbc:geneProduct="G_YDR400W" />
        </fbc:geneProductAssociation>
      </reaction>
      <reaction fast="false" id="R_ADNt2" name="adenosine transport in via proton symport" reversible="false" fbc:lowerFluxBound="cobra_0_bound" fbc:upperFluxBound="cobra_default_ub">
        <listOfReactants>
          <speciesReference constant="true" species="M_adn_e" stoichiometry="1" />
          <speciesReference constant="true" species="M_h_e" stoichiometry="1" />
        </listOfReactants>
        <listOfProducts>
          <speciesReference constant="true" species="M_h_c" stoichiometry="1" />
          <speciesReference constant="true" species="M_adn_c" stoichiometry="1" />
        </listOfProducts>
      </reaction>
      <reaction fast="false" id="R_ADPT" name="adenine phosphoribosyltransferase" reversible="false" fbc:lowerFluxBound="cobra_0_bound" fbc:upperFluxBound="cobra_default_ub">
        <listOfReactants>
          <speciesReference constant="true" species="M_prpp_c" stoichiometry="1" />
          <speciesReference constant="true" species="M_ade_c" stoichiometry="1" />
        </listOfReactants>
        <listOfProducts>
          <speciesReference constant="true" species="M_ppi_c" stoichiometry="1" />
          <speciesReference constant="true" species="M_amp_c" stoichiometry="1" />
        </listOfProducts>
        <fbc:geneProductAssociation>
          <fbc:or>
            <fbc:geneProductRef fbc:geneProduct="G_YML022W" />
            <fbc:geneProductRef fbc:geneProduct="G_YDR441C" />
          </fbc:or>
        </fbc:geneProductAssociation>
      </reaction>
      <reaction fast="false" id="R_ADSK" name="adenylyl-sulfate kinase" reversible="false" fbc:lowerFluxBound="cobra_0_bound" fbc:upperFluxBound="cobra_default_ub">
        <listOfReactants>
          <speciesReference constant="true" species="M_atp_c" stoichiometry="1" />
          <speciesReference constant="true" species="M_aps_c" stoichiometry="1" />
        </listOfReactants>
        <listOfProducts>
          <speciesReference constant="true" species="M_paps_c" stoichiometry="1" />
          <speciesReference constant="true" species="M_h_c" stoichiometry="1" />
          <speciesReference constant="true" species="M_adp_c" stoichiometry="1" />
        </listOfProducts>
        <fbc:geneProductAssociation>
          <fbc:geneProductRef fbc:geneProduct="G_YKL001C" />
        </fbc:geneProductAssociation>
      </reaction>
      <reaction fast="false" id="R_ADSL1r" name="adenylsuccinate lyase" reversible="true" fbc:lowerFluxBound="cobra_default_lb" fbc:upperFluxBound="cobra_default_ub">
        <listOfReactants>
          <speciesReference constant="true" species="M_dcamp_c" stoichiometry="1" />
        </listOfReactants>
        <listOfProducts>
          <speciesReference constant="true" species="M_fum_c" stoichiometry="1" />
          <speciesReference constant="true" species="M_amp_c" stoichiometry="1" />
        </listOfProducts>
        <fbc:geneProductAssociation>
          <fbc:geneProductRef fbc:geneProduct="G_YLR359W" />
        </fbc:geneProductAssociation>
      </reaction>
      <reaction fast="false" id="R_ADSL2r" name="adenylosuccinate lyase" reversible="true" fbc:lowerFluxBound="cobra_default_lb" fbc:upperFluxBound="cobra_default_ub">
        <listOfReactants>
          <speciesReference constant="true" species="M_25aics_c" stoichiometry="1" />
        </listOfReactants>
        <listOfProducts>
          <speciesReference constant="true" species="M_fum_c" stoichiometry="1" />
          <speciesReference constant="true" species="M_aicar_c" stoichiometry="1" />
        </listOfProducts>
        <fbc:geneProductAssociation>
          <fbc:geneProductRef fbc:geneProduct="G_YLR359W" />
        </fbc:geneProductAssociation>
      </reaction>
      <reaction fast="false" id="R_ADSS" name="adenylosuccinate synthase" reversible="false" fbc:lowerFluxBound="cobra_0_bound" fbc:upperFluxBound="cobra_default_ub">
        <listOfReactants>
          <speciesReference constant="true" species="M_gtp_c" stoichiometry="1" />
          <speciesReference constant="true" species="M_asp_DASH_L_c" stoichiometry="1" />
          <speciesReference constant="true" species="M_imp_c" stoichiometry="1" />
        </listOfReactants>
        <listOfProducts>
          <speciesReference constant="true" species="M_dcamp_c" stoichiometry="1" />
          <speciesReference constant="true" species="M_pi_c" stoichiometry="1" />
          <speciesReference constant="true" species="M_h_c" stoichiometry="2" />
          <speciesReference constant="true" species="M_gdp_c" stoichiometry="1" />
        </listOfProducts>
        <fbc:geneProductAssociation>
          <fbc:geneProductRef fbc:geneProduct="G_YNL220W" />
        </fbc:geneProductAssociation>
      </reaction>
      <reaction fast="false" id="R_AGAT_SC" name="1-Acyl-glycerol-3-phosphate acyltransferase, yeast-specific" reversible="false" fbc:lowerFluxBound="cobra_0_bound" fbc:upperFluxBound="cobra_default_ub">
        <listOfReactants>
          <speciesReference constant="true" species="M_ddcacoa_c" stoichiometry="0.06" />
          <speciesReference constant="true" species="M_dcacoa_c" stoichiometry="0.02" />
          <speciesReference constant="true" species="M_tdcoa_c" stoichiometry="0.1" />
          <speciesReference constant="true" species="M_ocdycacoa_c" stoichiometry="0.09" />
          <speciesReference constant="true" species="M_pmtcoa_c" stoichiometry="0.27" />
          <speciesReference constant="true" species="M_hdcoa_c" stoichiometry="0.17" />
          <speciesReference constant="true" species="M_stcoa_c" stoichiometry="0.05" />
          <speciesReference constant="true" species="M_odecoa_c" stoichiometry="0.24" />
          <speciesReference constant="true" species="M_1ag3p_SC_c" stoichiometry="0.01" />
        </listOfReactants>
        <listOfProducts>
          <speciesReference constant="true" species="M_pa_SC_c" stoichiometry="0.01" />
          <speciesReference constant="true" species="M_coa_c" stoichiometry="1" />
        </listOfProducts>
        <fbc:geneProductAssociation>
          <fbc:geneProductRef fbc:geneProduct="G_YDL052C" />
        </fbc:geneProductAssociation>
      </reaction>
      <reaction fast="false" id="R_AGPRim" name="N-acetyl-g-glutamyl-phosphate reductase, irreversible, mitochondrial" reversible="false" fbc:lowerFluxBound="cobra_0_bound" fbc:upperFluxBound="cobra_default_ub">
        <listOfReactants>
          <speciesReference constant="true" species="M_acg5p_m" stoichiometry="1" />
          <speciesReference constant="true" species="M_nadph_m" stoichiometry="1" />
          <speciesReference constant="true" species="M_h_m" stoichiometry="1" />
        </listOfReactants>
        <listOfProducts>
          <speciesReference constant="true" species="M_acg5sa_m" stoichiometry="1" />
          <speciesReference constant="true" species="M_nadp_m" stoichiometry="1" />
          <speciesReference constant="true" species="M_pi_m" stoichiometry="1" />
        </listOfProducts>
        <fbc:geneProductAssociation>
          <fbc:geneProductRef fbc:geneProduct="G_YER069W" />
        </fbc:geneProductAssociation>
      </reaction>
      <reaction fast="false" id="R_AGT" name="alanine-glyoxylate transaminase" reversible="true" fbc:lowerFluxBound="cobra_default_lb" fbc:upperFluxBound="cobra_default_ub">
        <listOfReactants>
          <speciesReference constant="true" species="M_ala_DASH_L_c" stoichiometry="1" />
          <speciesReference constant="true" species="M_glx_c" stoichiometry="1" />
        </listOfReactants>
        <listOfProducts>
          <speciesReference constant="true" species="M_pyr_c" stoichiometry="1" />
          <speciesReference constant="true" species="M_gly_c" stoichiometry="1" />
        </listOfProducts>
        <fbc:geneProductAssociation>
          <fbc:geneProductRef fbc:geneProduct="G_YFL030W" />
        </fbc:geneProductAssociation>
      </reaction>
      <reaction fast="false" id="R_AHCYStm" name="S-adenosyl-L-homocysteine reversible transport, mitochondrial" reversible="true" fbc:lowerFluxBound="cobra_default_lb" fbc:upperFluxBound="cobra_default_ub">
        <listOfReactants>
          <speciesReference constant="true" species="M_ahcys_c" stoichiometry="1" />
        </listOfReactants>
        <listOfProducts>
          <speciesReference constant="true" species="M_ahcys_m" stoichiometry="1" />
        </listOfProducts>
      </reaction>
      <reaction fast="false" id="R_AHCYStn" name="S-adenosyl-L-homocysteine nuclear transport" reversible="true" fbc:lowerFluxBound="cobra_default_lb" fbc:upperFluxBound="cobra_default_ub">
        <listOfReactants>
          <speciesReference constant="true" species="M_ahcys_c" stoichiometry="1" />
        </listOfReactants>
        <listOfProducts>
          <speciesReference constant="true" species="M_ahcys_n" stoichiometry="1" />
        </listOfProducts>
      </reaction>
      <reaction fast="false" id="R_AHCi" name="adenosylhomocysteinase" reversible="false" fbc:lowerFluxBound="cobra_0_bound" fbc:upperFluxBound="cobra_default_ub">
        <listOfReactants>
          <speciesReference constant="true" species="M_h2o_c" stoichiometry="1" />
          <speciesReference constant="true" species="M_ahcys_c" stoichiometry="1" />
        </listOfReactants>
        <listOfProducts>
          <speciesReference constant="true" species="M_hcys_DASH_L_c" stoichiometry="1" />
          <speciesReference constant="true" species="M_adn_c" stoichiometry="1" />
        </listOfProducts>
        <fbc:geneProductAssociation>
          <fbc:geneProductRef fbc:geneProduct="G_YER043C" />
        </fbc:geneProductAssociation>
      </reaction>
      <reaction fast="false" id="R_AHMMPS" name="4-amino-5-hydroxymethyl-2-methylpyrimidine synthetase" reversible="false" fbc:lowerFluxBound="cobra_0_bound" fbc:upperFluxBound="cobra_default_ub">
        <listOfReactants>
          <speciesReference constant="true" species="M_h_c" stoichiometry="2" />
          <speciesReference constant="true" species="M_air_c" stoichiometry="1" />
        </listOfReactants>
        <listOfProducts>
          <speciesReference constant="true" species="M_gcald_c" stoichiometry="1" />
          <speciesReference constant="true" species="M_pi_c" stoichiometry="1" />
          <speciesReference constant="true" species="M_4ahmmp_c" stoichiometry="1" />
        </listOfProducts>
      </reaction>
      <reaction fast="false" id="R_AHSERL" name="O-acetylhomoserine (thiol)-lyase" reversible="false" fbc:lowerFluxBound="cobra_0_bound" fbc:upperFluxBound="cobra_default_ub">
        <listOfReactants>
          <speciesReference constant="true" species="M_achms_c" stoichiometry="1" />
          <speciesReference constant="true" species="M_ch4s_c" stoichiometry="1" />
        </listOfReactants>
        <listOfProducts>
          <speciesReference constant="true" species="M_ac_c" stoichiometry="1" />
          <speciesReference constant="true" species="M_h_c" stoichiometry="1" />
          <speciesReference constant="true" species="M_met_DASH_L_c" stoichiometry="1" />
        </listOfProducts>
        <fbc:geneProductAssociation>
          <fbc:geneProductRef fbc:geneProduct="G_YLR303W" />
        </fbc:geneProductAssociation>
      </reaction>
      <reaction fast="false" id="R_AHSERL2" name="O-acetylhomoserine (thiol)-lyase" reversible="false" fbc:lowerFluxBound="cobra_0_bound" fbc:upperFluxBound="cobra_default_ub">
        <listOfReactants>
          <speciesReference constant="true" species="M_achms_c" stoichiometry="1" />
          <speciesReference constant="true" species="M_h2s_c" stoichiometry="1" />
        </listOfReactants>
        <listOfProducts>
          <speciesReference constant="true" species="M_ac_c" stoichiometry="1" />
          <speciesReference constant="true" species="M_h_c" stoichiometry="1" />
          <speciesReference constant="true" species="M_hcys_DASH_L_c" stoichiometry="1" />
        </listOfProducts>
        <fbc:geneProductAssociation>
          <fbc:geneProductRef fbc:geneProduct="G_YLR303W" />
        </fbc:geneProductAssociation>
      </reaction>
      <reaction fast="false" id="R_AICART" name="phosphoribosylaminoimidazolecarboxamide formyltransferase" reversible="true" fbc:lowerFluxBound="cobra_default_lb" fbc:upperFluxBound="cobra_default_ub">
        <listOfReactants>
          <speciesReference constant="true" species="M_aicar_c" stoichiometry="1" />
          <speciesReference constant="true" species="M_10fthf_c" stoichiometry="1" />
        </listOfReactants>
        <listOfProducts>
          <speciesReference constant="true" species="M_fprica_c" stoichiometry="1" />
          <speciesReference constant="true" species="M_thf_c" stoichiometry="1" />
        </listOfProducts>
        <fbc:geneProductAssociation>
          <fbc:or>
            <fbc:geneProductRef fbc:geneProduct="G_YLR028C" />
            <fbc:geneProductRef fbc:geneProduct="G_YMR120C" />
          </fbc:or>
        </fbc:geneProductAssociation>
      </reaction>
      <reaction fast="false" id="R_AIRCr" name="phosphoribosylaminoimidazole carboxylase" reversible="true" fbc:lowerFluxBound="cobra_default_lb" fbc:upperFluxBound="cobra_default_ub">
        <listOfReactants>
          <speciesReference constant="true" species="M_co2_c" stoichiometry="1" />
          <speciesReference constant="true" species="M_air_c" stoichiometry="1" />
        </listOfReactants>
        <listOfProducts>
          <speciesReference constant="true" species="M_5aizc_c" stoichiometry="1" />
          <speciesReference constant="true" species="M_h_c" stoichiometry="1" />
        </listOfProducts>
        <fbc:geneProductAssociation>
          <fbc:geneProductRef fbc:geneProduct="G_YOR128C" />
        </fbc:geneProductAssociation>
      </reaction>
      <reaction fast="false" id="R_AKGDam" name="oxoglutarate dehydrogenase (lipoamide)" reversible="true" fbc:lowerFluxBound="cobra_default_lb" fbc:upperFluxBound="cobra_default_ub">
        <listOfReactants>
          <speciesReference constant="true" species="M_akg_m" stoichiometry="1" />
          <speciesReference constant="true" species="M_h_m" stoichiometry="1" />
          <speciesReference constant="true" species="M_lpam_m" stoichiometry="1" />
        </listOfReactants>
        <listOfProducts>
          <speciesReference constant="true" species="M_sdhlam_m" stoichiometry="1" />
          <speciesReference constant="true" species="M_co2_m" stoichiometry="1" />
        </listOfProducts>
        <fbc:geneProductAssociation>
          <fbc:and>
            <fbc:geneProductRef fbc:geneProduct="G_YIL125W" />
            <fbc:geneProductRef fbc:geneProduct="G_YFL018C" />
            <fbc:geneProductRef fbc:geneProduct="G_YDR148C" />
          </fbc:and>
        </fbc:geneProductAssociation>
      </reaction>
      <reaction fast="false" id="R_AKGDbm" name="oxoglutarate dehydrogenase (dihydrolipoamide S-succinyltransferase)" reversible="false" fbc:lowerFluxBound="cobra_0_bound" fbc:upperFluxBound="cobra_default_ub">
        <listOfReactants>
          <speciesReference constant="true" species="M_coa_m" stoichiometry="1" />
          <speciesReference constant="true" species="M_sdhlam_m" stoichiometry="1" />
        </listOfReactants>
        <listOfProducts>
          <speciesReference constant="true" species="M_succoa_m" stoichiometry="1" />
          <speciesReference constant="true" species="M_dhlam_m" stoichiometry="1" />
        </listOfProducts>
        <fbc:geneProductAssociation>
          <fbc:and>
            <fbc:geneProductRef fbc:geneProduct="G_YIL125W" />
            <fbc:geneProductRef fbc:geneProduct="G_YFL018C" />
            <fbc:geneProductRef fbc:geneProduct="G_YDR148C" />
          </fbc:and>
        </fbc:geneProductAssociation>
      </reaction>
      <reaction fast="false" id="R_AKGMAL" name="alpha-ketoglutarate/malate transporter" reversible="true" fbc:lowerFluxBound="cobra_default_lb" fbc:upperFluxBound="cobra_default_ub">
        <listOfReactants>
          <speciesReference constant="true" species="M_akg_c" stoichiometry="1" />
          <speciesReference constant="true" species="M_mal_DASH_L_e" stoichiometry="1" />
        </listOfReactants>
        <listOfProducts>
          <speciesReference constant="true" species="M_mal_DASH_L_c" stoichiometry="1" />
          <speciesReference constant="true" species="M_akg_e" stoichiometry="1" />
        </listOfProducts>
      </reaction>
      <reaction fast="false" id="R_AKGt2n" name="2-oxoglutarate nuclear transport via proton symport" reversible="true" fbc:lowerFluxBound="cobra_default_lb" fbc:upperFluxBound="cobra_default_ub">
        <listOfReactants>
          <speciesReference constant="true" species="M_akg_c" stoichiometry="1" />
          <speciesReference constant="true" species="M_h_c" stoichiometry="1" />
        </listOfReactants>
        <listOfProducts>
          <speciesReference constant="true" species="M_h_n" stoichiometry="1" />
          <speciesReference constant="true" species="M_akg_n" stoichiometry="1" />
        </listOfProducts>
      </reaction>
      <reaction fast="false" id="R_AKGt2r" name="2-oxoglutarate reversible transport via symport" reversible="true" fbc:lowerFluxBound="cobra_default_lb" fbc:upperFluxBound="cobra_default_ub">
        <listOfReactants>
          <speciesReference constant="true" species="M_akg_e" stoichiometry="1" />
          <speciesReference constant="true" species="M_h_e" stoichiometry="1" />
        </listOfReactants>
        <listOfProducts>
          <speciesReference constant="true" species="M_akg_c" stoichiometry="1" />
          <speciesReference constant="true" species="M_h_c" stoichiometry="1" />
        </listOfProducts>
      </reaction>
      <reaction fast="false" id="R_AKP1" name="alkaline phosphatase (Dihydroneopterin)" reversible="false" fbc:lowerFluxBound="cobra_0_bound" fbc:upperFluxBound="cobra_default_ub">
        <listOfReactants>
          <speciesReference constant="true" species="M_h2o_c" stoichiometry="3" />
          <speciesReference constant="true" species="M_ahdt_c" stoichiometry="1" />
        </listOfReactants>
        <listOfProducts>
          <speciesReference constant="true" species="M_pi_c" stoichiometry="3" />
          <speciesReference constant="true" species="M_h_c" stoichiometry="2" />
          <speciesReference constant="true" species="M_dhnpt_c" stoichiometry="1" />
        </listOfProducts>
        <fbc:geneProductAssociation>
          <fbc:geneProductRef fbc:geneProduct="G_YDR481C" />
        </fbc:geneProductAssociation>
      </reaction>
      <reaction fast="false" id="R_ALASm" name="5-aminolevulinate synthase" reversible="false" fbc:lowerFluxBound="cobra_0_bound" fbc:upperFluxBound="cobra_default_ub">
        <listOfReactants>
          <speciesReference constant="true" species="M_succoa_m" stoichiometry="1" />
          <speciesReference constant="true" species="M_gly_m" stoichiometry="1" />
          <speciesReference constant="true" species="M_h_m" stoichiometry="1" />
        </listOfReactants>
        <listOfProducts>
          <speciesReference constant="true" species="M_coa_m" stoichiometry="1" />
          <speciesReference constant="true" species="M_5aop_m" stoichiometry="1" />
          <speciesReference constant="true" species="M_co2_m" stoichiometry="1" />
        </listOfProducts>
        <fbc:geneProductAssociation>
          <fbc:geneProductRef fbc:geneProduct="G_YDR232W" />
        </fbc:geneProductAssociation>
      </reaction>
      <reaction fast="false" id="R_ALATA_L" name="L-alanine transaminase" reversible="true" fbc:lowerFluxBound="cobra_default_lb" fbc:upperFluxBound="cobra_default_ub">
        <listOfReactants>
          <speciesReference constant="true" species="M_ala_DASH_L_c" stoichiometry="1" />
          <speciesReference constant="true" species="M_akg_c" stoichiometry="1" />
        </listOfReactants>
        <listOfProducts>
          <speciesReference constant="true" species="M_pyr_c" stoichiometry="1" />
          <speciesReference constant="true" species="M_glu_DASH_L_c" stoichiometry="1" />
        </listOfProducts>
        <fbc:geneProductAssociation>
          <fbc:geneProductRef fbc:geneProduct="G_YDR111C" />
        </fbc:geneProductAssociation>
      </reaction>
      <reaction fast="false" id="R_ALATA_Lm" name="L-alanine transaminase, mitochondrial" reversible="true" fbc:lowerFluxBound="cobra_default_lb" fbc:upperFluxBound="cobra_default_ub">
        <listOfReactants>
          <speciesReference constant="true" species="M_akg_m" stoichiometry="1" />
          <speciesReference constant="true" species="M_ala_DASH_L_m" stoichiometry="1" />
        </listOfReactants>
        <listOfProducts>
          <speciesReference constant="true" species="M_pyr_m" stoichiometry="1" />
          <speciesReference constant="true" species="M_glu_DASH_L_m" stoichiometry="1" />
        </listOfProducts>
        <fbc:geneProductAssociation>
          <fbc:geneProductRef fbc:geneProduct="G_YLR089C" />
        </fbc:geneProductAssociation>
      </reaction>
      <reaction fast="false" id="R_ALATRS" name="Alanyl-tRNA synthetase" reversible="false" fbc:lowerFluxBound="cobra_0_bound" fbc:upperFluxBound="cobra_default_ub">
        <listOfReactants>
          <speciesReference constant="true" species="M_ala_DASH_L_c" stoichiometry="1" />
          <speciesReference constant="true" species="M_atp_c" stoichiometry="1" />
          <speciesReference constant="true" species="M_trnaala_c" stoichiometry="1" />
        </listOfReactants>
        <listOfProducts>
          <speciesReference constant="true" species="M_ppi_c" stoichiometry="1" />
          <speciesReference constant="true" species="M_alatrna_c" stoichiometry="1" />
          <speciesReference constant="true" species="M_amp_c" stoichiometry="1" />
        </listOfProducts>
        <fbc:geneProductAssociation>
          <fbc:geneProductRef fbc:geneProduct="G_YOR335C" />
        </fbc:geneProductAssociation>
      </reaction>
      <reaction fast="false" id="R_ALAt2r" name="L-alanine reversible transport via proton symport" reversible="true" fbc:lowerFluxBound="cobra_default_lb" fbc:upperFluxBound="cobra_default_ub">
        <listOfReactants>
          <speciesReference constant="true" species="M_ala_DASH_L_e" stoichiometry="1" />
          <speciesReference constant="true" species="M_h_e" stoichiometry="1" />
        </listOfReactants>
        <listOfProducts>
          <speciesReference constant="true" species="M_ala_DASH_L_c" stoichiometry="1" />
          <speciesReference constant="true" species="M_h_c" stoichiometry="1" />
        </listOfProducts>
        <fbc:geneProductAssociation>
          <fbc:or>
            <fbc:geneProductRef fbc:geneProduct="G_YOL020W" />
            <fbc:geneProductRef fbc:geneProduct="G_YKR039W" />
            <fbc:geneProductRef fbc:geneProduct="G_YCL025C" />
            <fbc:geneProductRef fbc:geneProduct="G_YPL265W" />
            <fbc:geneProductRef fbc:geneProduct="G_YOR348C" />
          </fbc:or>
        </fbc:geneProductAssociation>
      </reaction>
      <reaction fast="false" id="R_ALCD19y" name="alcohol dehydrogenase (glycerol, NADP)" reversible="false" fbc:lowerFluxBound="cobra_0_bound" fbc:upperFluxBound="cobra_default_ub">
        <listOfReactants>
          <speciesReference constant="true" species="M_nadph_c" stoichiometry="1" />
          <speciesReference constant="true" species="M_h_c" stoichiometry="1" />
          <speciesReference constant="true" species="M_glyald_c" stoichiometry="1" />
        </listOfReactants>
        <listOfProducts>
          <speciesReference constant="true" species="M_glyc_c" stoichiometry="1" />
          <speciesReference constant="true" species="M_nadp_c" stoichiometry="1" />
        </listOfProducts>
        <fbc:geneProductAssociation>
          <fbc:geneProductRef fbc:geneProduct="G_YHR104W" />
        </fbc:geneProductAssociation>
      </reaction>
      <reaction fast="false" id="R_ALCD2m" name="alcohol dehydrogenase (ethanol), mitochondrial" reversible="true" fbc:lowerFluxBound="cobra_default_lb" fbc:upperFluxBound="cobra_default_ub">
        <listOfReactants>
          <speciesReference constant="true" species="M_nad_m" stoichiometry="1" />
          <speciesReference constant="true" species="M_etoh_m" stoichiometry="1" />
        </listOfReactants>
        <listOfProducts>
          <speciesReference constant="true" species="M_acald_m" stoichiometry="1" />
          <speciesReference constant="true" species="M_nadh_m" stoichiometry="1" />
          <speciesReference constant="true" species="M_h_m" stoichiometry="1" />
        </listOfProducts>
        <fbc:geneProductAssociation>
          <fbc:geneProductRef fbc:geneProduct="G_YMR083W" />
        </fbc:geneProductAssociation>
      </reaction>
      <reaction fast="false" id="R_ALCD2x" name="alcohol dehydrogenase (ethanol)" reversible="true" fbc:lowerFluxBound="cobra_default_lb" fbc:upperFluxBound="cobra_default_ub">
        <listOfReactants>
          <speciesReference constant="true" species="M_etoh_c" stoichiometry="1" />
          <speciesReference constant="true" species="M_nad_c" stoichiometry="1" />
        </listOfReactants>
        <listOfProducts>
          <speciesReference constant="true" species="M_h_c" stoichiometry="1" />
          <speciesReference constant="true" species="M_nadh_c" stoichiometry="1" />
          <speciesReference constant="true" species="M_acald_c" stoichiometry="1" />
        </listOfProducts>
        <fbc:geneProductAssociation>
          <fbc:or>
            <fbc:geneProductRef fbc:geneProduct="G_YDL168W" />
            <fbc:geneProductRef fbc:geneProduct="G_YBR145W" />
            <fbc:geneProductRef fbc:geneProduct="G_YMR303C" />
            <fbc:geneProductRef fbc:geneProduct="G_YOL086C" />
            <fbc:geneProductRef fbc:geneProduct="G_YGL256W" />
          </fbc:or>
        </fbc:geneProductAssociation>
      </reaction>
      <reaction fast="false" id="R_ALDD19x" name="aldehyde dehydrogenase (phenylacetaldehyde, NAD)" reversible="false" fbc:lowerFluxBound="cobra_0_bound" fbc:upperFluxBound="cobra_default_ub">
        <listOfReactants>
          <speciesReference constant="true" species="M_h2o_c" stoichiometry="1" />
          <speciesReference constant="true" species="M_nad_c" stoichiometry="1" />
          <speciesReference constant="true" species="M_pacald_c" stoichiometry="1" />
        </listOfReactants>
        <listOfProducts>
          <speciesReference constant="true" species="M_pac_c" stoichiometry="1" />
          <speciesReference constant="true" species="M_h_c" stoichiometry="2" />
          <speciesReference constant="true" species="M_nadh_c" stoichiometry="1" />
        </listOfProducts>
        <fbc:geneProductAssociation>
          <fbc:or>
            <fbc:geneProductRef fbc:geneProduct="G_YMR170C" />
            <fbc:geneProductRef fbc:geneProduct="G_YMR169C" />
          </fbc:or>
        </fbc:geneProductAssociation>
      </reaction>
      <reaction fast="false" id="R_ALDD20xm" name="aldehyde dehydrogenase (indole-3-acetaldehyde, NAD), mitochondrial" reversible="false" fbc:lowerFluxBound="cobra_0_bound" fbc:upperFluxBound="cobra_default_ub">
        <listOfReactants>
          <speciesReference constant="true" species="M_nad_m" stoichiometry="1" />
          <speciesReference constant="true" species="M_h2o_m" stoichiometry="1" />
          <speciesReference constant="true" species="M_id3acald_m" stoichiometry="1" />
        </listOfReactants>
        <listOfProducts>
          <speciesReference constant="true" species="M_ind3ac_m" stoichiometry="1" />
          <speciesReference constant="true" species="M_nadh_m" stoichiometry="1" />
          <speciesReference constant="true" species="M_h_m" stoichiometry="2" />
        </listOfProducts>
        <fbc:geneProductAssociation>
          <fbc:geneProductRef fbc:geneProduct="G_YOR374W" />
        </fbc:geneProductAssociation>
      </reaction>
      <reaction fast="false" id="R_ALDD20y" name="aldehyde dehydrogenase (indole-3-acetaldehyde, NADP)" reversible="false" fbc:lowerFluxBound="cobra_0_bound" fbc:upperFluxBound="cobra_default_ub">
        <listOfReactants>
          <speciesReference constant="true" species="M_h2o_c" stoichiometry="1" />
          <speciesReference constant="true" species="M_id3acald_c" stoichiometry="1" />
          <speciesReference constant="true" species="M_nadp_c" stoichiometry="1" />
        </listOfReactants>
        <listOfProducts>
          <speciesReference constant="true" species="M_nadph_c" stoichiometry="1" />
          <speciesReference constant="true" species="M_h_c" stoichiometry="2" />
          <speciesReference constant="true" species="M_ind3ac_c" stoichiometry="1" />
        </listOfProducts>
        <fbc:geneProductAssociation>
          <fbc:geneProductRef fbc:geneProduct="G_YPL061W" />
        </fbc:geneProductAssociation>
      </reaction>
      <reaction fast="false" id="R_ALDD20ym" name="aldehyde dehydrogenase (indole-3-acetaldehyde, NADP), mitochondrial" reversible="false" fbc:lowerFluxBound="cobra_0_bound" fbc:upperFluxBound="cobra_default_ub">
        <listOfReactants>
          <speciesReference constant="true" species="M_nadp_m" stoichiometry="1" />
          <speciesReference constant="true" species="M_h2o_m" stoichiometry="1" />
          <speciesReference constant="true" species="M_id3acald_m" stoichiometry="1" />
        </listOfReactants>
        <listOfProducts>
          <speciesReference constant="true" species="M_ind3ac_m" stoichiometry="1" />
          <speciesReference constant="true" species="M_nadph_m" stoichiometry="1" />
          <speciesReference constant="true" species="M_h_m" stoichiometry="2" />
        </listOfProducts>
        <fbc:geneProductAssociation>
          <fbc:or>
            <fbc:geneProductRef fbc:geneProduct="G_YER073W" />
            <fbc:geneProductRef fbc:geneProduct="G_YOR374W" />
          </fbc:or>
        </fbc:geneProductAssociation>
      </reaction>
      <reaction fast="false" id="R_ALDD2xm" name="aldehyde dehydrogenase (acetylaldehyde, NAD), mitochondrial" reversible="false" fbc:lowerFluxBound="cobra_0_bound" fbc:upperFluxBound="cobra_default_ub">
        <listOfReactants>
          <speciesReference constant="true" species="M_acald_m" stoichiometry="1" />
          <speciesReference constant="true" species="M_nad_m" stoichiometry="1" />
          <speciesReference constant="true" species="M_h2o_m" stoichiometry="1" />
        </listOfReactants>
        <listOfProducts>
          <speciesReference constant="true" species="M_nadh_m" stoichiometry="1" />
          <speciesReference constant="true" species="M_h_m" stoichiometry="2" />
          <speciesReference constant="true" species="M_ac_m" stoichiometry="1" />
        </listOfProducts>
        <fbc:geneProductAssociation>
          <fbc:geneProductRef fbc:geneProduct="G_YOR374W" />
        </fbc:geneProductAssociation>
      </reaction>
      <reaction fast="false" id="R_ALDD2y" name="aldehyde dehydrogenase (acetaldehyde, NADP)" reversible="false" fbc:lowerFluxBound="cobra_0_bound" fbc:upperFluxBound="cobra_default_ub">
        <listOfReactants>
          <speciesReference constant="true" species="M_h2o_c" stoichiometry="1" />
          <speciesReference constant="true" species="M_nadp_c" stoichiometry="1" />
          <speciesReference constant="true" species="M_acald_c" stoichiometry="1" />
        </listOfReactants>
        <listOfProducts>
          <speciesReference constant="true" species="M_ac_c" stoichiometry="1" />
          <speciesReference constant="true" species="M_nadph_c" stoichiometry="1" />
          <speciesReference constant="true" species="M_h_c" stoichiometry="2" />
        </listOfProducts>
        <fbc:geneProductAssociation>
          <fbc:geneProductRef fbc:geneProduct="G_YPL061W" />
        </fbc:geneProductAssociation>
      </reaction>
      <reaction fast="false" id="R_ALDD2ym" name="aldehyde dehydrogenase (acetylaldehyde, NADP), mitochondrial" reversible="false" fbc:lowerFluxBound="cobra_0_bound" fbc:upperFluxBound="cobra_default_ub">
        <listOfReactants>
          <speciesReference constant="true" species="M_acald_m" stoichiometry="1" />
          <speciesReference constant="true" species="M_nadp_m" stoichiometry="1" />
          <speciesReference constant="true" species="M_h2o_m" stoichiometry="1" />
        </listOfReactants>
        <listOfProducts>
          <speciesReference constant="true" species="M_nadph_m" stoichiometry="1" />
          <speciesReference constant="true" species="M_h_m" stoichiometry="2" />
          <speciesReference constant="true" species="M_ac_m" stoichiometry="1" />
        </listOfProducts>
        <fbc:geneProductAssociation>
          <fbc:geneProductRef fbc:geneProduct="G_YOR374W" />
        </fbc:geneProductAssociation>
      </reaction>
      <reaction fast="false" id="R_ALLTAHr" name="Allantoate amidinohydrolase, reversible" reversible="true" fbc:lowerFluxBound="cobra_default_lb" fbc:upperFluxBound="cobra_default_ub">
        <listOfReactants>
          <speciesReference constant="true" species="M_h2o_c" stoichiometry="1" />
          <speciesReference constant="true" species="M_alltt_c" stoichiometry="1" />
        </listOfReactants>
        <listOfProducts>
          <speciesReference constant="true" species="M_urdglyc_c" stoichiometry="1" />
          <speciesReference constant="true" species="M_urea_c" stoichiometry="1" />
        </listOfProducts>
        <fbc:geneProductAssociation>
          <fbc:geneProductRef fbc:geneProduct="G_YIR029W" />
        </fbc:geneProductAssociation>
      </reaction>
      <reaction fast="false" id="R_ALLTNr" name="allantoinase, reversible reaction" reversible="true" fbc:lowerFluxBound="cobra_default_lb" fbc:upperFluxBound="cobra_default_ub">
        <listOfReactants>
          <speciesReference constant="true" species="M_h2o_c" stoichiometry="1" />
          <speciesReference constant="true" species="M_alltn_c" stoichiometry="1" />
        </listOfReactants>
        <listOfProducts>
          <speciesReference constant="true" species="M_h_c" stoichiometry="1" />
          <speciesReference constant="true" species="M_alltt_c" stoichiometry="1" />
        </listOfProducts>
        <fbc:geneProductAssociation>
          <fbc:geneProductRef fbc:geneProduct="G_YIR027C" />
        </fbc:geneProductAssociation>
      </reaction>
      <reaction fast="false" id="R_ALLTNti" name="allantoin irreversible uniport" reversible="false" fbc:lowerFluxBound="cobra_0_bound" fbc:upperFluxBound="cobra_default_ub">
        <listOfReactants>
          <speciesReference constant="true" species="M_alltn_e" stoichiometry="1" />
        </listOfReactants>
        <listOfProducts>
          <speciesReference constant="true" species="M_alltn_c" stoichiometry="1" />
        </listOfProducts>
        <fbc:geneProductAssociation>
          <fbc:geneProductRef fbc:geneProduct="G_YIR028W" />
        </fbc:geneProductAssociation>
      </reaction>
      <reaction fast="false" id="R_ALLTTti" name="allantoate irreversible uniport" reversible="false" fbc:lowerFluxBound="cobra_0_bound" fbc:upperFluxBound="cobra_default_ub">
        <listOfReactants>
          <speciesReference constant="true" species="M_alltt_e" stoichiometry="1" />
        </listOfReactants>
        <listOfProducts>
          <speciesReference constant="true" species="M_alltt_c" stoichiometry="1" />
        </listOfProducts>
        <fbc:geneProductAssociation>
          <fbc:geneProductRef fbc:geneProduct="G_YJR152W" />
        </fbc:geneProductAssociation>
      </reaction>
      <reaction fast="false" id="R_ALPHNH" name="allophanate hydrolase" reversible="false" fbc:lowerFluxBound="cobra_0_bound" fbc:upperFluxBound="cobra_default_ub">
        <listOfReactants>
          <speciesReference constant="true" species="M_h2o_c" stoichiometry="1" />
          <speciesReference constant="true" species="M_allphn_c" stoichiometry="1" />
          <speciesReference constant="true" species="M_h_c" stoichiometry="3" />
        </listOfReactants>
        <listOfProducts>
          <speciesReference constant="true" species="M_co2_c" stoichiometry="2" />
          <speciesReference constant="true" species="M_nh4_c" stoichiometry="2" />
        </listOfProducts>
        <fbc:geneProductAssociation>
          <fbc:geneProductRef fbc:geneProduct="G_YBR208C" />
        </fbc:geneProductAssociation>
      </reaction>
      <reaction fast="false" id="R_AM6SAD" name="aminomuconate-semialdehyde dehydrogenase" reversible="false" fbc:lowerFluxBound="cobra_0_bound" fbc:upperFluxBound="cobra_default_ub">
        <listOfReactants>
          <speciesReference constant="true" species="M_h2o_c" stoichiometry="1" />
          <speciesReference constant="true" species="M_am6sa_c" stoichiometry="1" />
          <speciesReference constant="true" species="M_nad_c" stoichiometry="1" />
        </listOfReactants>
        <listOfProducts>
          <speciesReference constant="true" species="M_amuco_c" stoichiometry="1" />
          <speciesReference constant="true" species="M_h_c" stoichiometry="2" />
          <speciesReference constant="true" species="M_nadh_c" stoichiometry="1" />
        </listOfProducts>
      </reaction>
      <reaction fast="false" id="R_AMAOTr" name="adenosylmethionine-8-amino-7-oxononanoate transaminase" reversible="true" fbc:lowerFluxBound="cobra_default_lb" fbc:upperFluxBound="cobra_default_ub">
        <listOfReactants>
          <speciesReference constant="true" species="M_amet_c" stoichiometry="1" />
          <speciesReference constant="true" species="M_8aonn_c" stoichiometry="1" />
        </listOfReactants>
        <listOfProducts>
          <speciesReference constant="true" species="M_amob_c" stoichiometry="1" />
          <speciesReference constant="true" species="M_dann_c" stoichiometry="1" />
        </listOfProducts>
        <fbc:geneProductAssociation>
          <fbc:geneProductRef fbc:geneProduct="G_YNR058W" />
        </fbc:geneProductAssociation>
      </reaction>
      <reaction fast="false" id="R_AMETt2" name="S-adenosyl-L-methionine transport in via proton symport" reversible="false" fbc:lowerFluxBound="cobra_0_bound" fbc:upperFluxBound="cobra_default_ub">
        <listOfReactants>
          <speciesReference constant="true" species="M_amet_e" stoichiometry="1" />
          <speciesReference constant="true" species="M_h_e" stoichiometry="1" />
        </listOfReactants>
        <listOfProducts>
          <speciesReference constant="true" species="M_h_c" stoichiometry="1" />
          <speciesReference constant="true" species="M_amet_c" stoichiometry="1" />
        </listOfProducts>
        <fbc:geneProductAssociation>
          <fbc:geneProductRef fbc:geneProduct="G_YPL274W" />
        </fbc:geneProductAssociation>
      </reaction>
      <reaction fast="false" id="R_AMETtm" name="S-Adenosyl-L-methionine reversible transport, mitochondrial" reversible="true" fbc:lowerFluxBound="cobra_default_lb" fbc:upperFluxBound="cobra_default_ub">
        <listOfReactants>
          <speciesReference constant="true" species="M_amet_c" stoichiometry="1" />
        </listOfReactants>
        <listOfProducts>
          <speciesReference constant="true" species="M_amet_m" stoichiometry="1" />
        </listOfProducts>
      </reaction>
      <reaction fast="false" id="R_AMETtn" name="S-adenosyl-L-methionine nuclear transport" reversible="true" fbc:lowerFluxBound="cobra_default_lb" fbc:upperFluxBound="cobra_default_ub">
        <listOfReactants>
          <speciesReference constant="true" species="M_amet_c" stoichiometry="1" />
        </listOfReactants>
        <listOfProducts>
          <speciesReference constant="true" species="M_amet_n" stoichiometry="1" />
        </listOfProducts>
      </reaction>
      <reaction fast="false" id="R_AMID" name="amidase" reversible="false" fbc:lowerFluxBound="cobra_0_bound" fbc:upperFluxBound="cobra_default_ub">
        <listOfReactants>
          <speciesReference constant="true" species="M_h2o_c" stoichiometry="1" />
          <speciesReference constant="true" species="M_4gudbd_c" stoichiometry="1" />
        </listOfReactants>
        <listOfProducts>
          <speciesReference constant="true" species="M_4gudbutn_c" stoichiometry="1" />
          <speciesReference constant="true" species="M_nh4_c" stoichiometry="1" />
        </listOfProducts>
        <fbc:geneProductAssociation>
          <fbc:or>
            <fbc:geneProductRef fbc:geneProduct="G_YDR242W" />
            <fbc:geneProductRef fbc:geneProduct="G_YMR293C" />
          </fbc:or>
        </fbc:geneProductAssociation>
      </reaction>
      <reaction fast="false" id="R_AMID2" name="amidase" reversible="false" fbc:lowerFluxBound="cobra_0_bound" fbc:upperFluxBound="cobra_default_ub">
        <listOfReactants>
          <speciesReference constant="true" species="M_h2o_c" stoichiometry="1" />
          <speciesReference constant="true" species="M_pad_c" stoichiometry="1" />
        </listOfReactants>
        <listOfProducts>
          <speciesReference constant="true" species="M_pac_c" stoichiometry="1" />
          <speciesReference constant="true" species="M_nh4_c" stoichiometry="1" />
        </listOfProducts>
        <fbc:geneProductAssociation>
          <fbc:geneProductRef fbc:geneProduct="G_YDR242W" />
        </fbc:geneProductAssociation>
      </reaction>
      <reaction fast="false" id="R_AMID3" name="amidase" reversible="false" fbc:lowerFluxBound="cobra_0_bound" fbc:upperFluxBound="cobra_default_ub">
        <listOfReactants>
          <speciesReference constant="true" species="M_h2o_c" stoichiometry="1" />
          <speciesReference constant="true" species="M_iad_c" stoichiometry="1" />
        </listOfReactants>
        <listOfProducts>
          <speciesReference constant="true" species="M_ind3ac_c" stoichiometry="1" />
          <speciesReference constant="true" species="M_nh4_c" stoichiometry="1" />
        </listOfProducts>
        <fbc:geneProductAssociation>
          <fbc:geneProductRef fbc:geneProduct="G_YDR242W" />
        </fbc:geneProductAssociation>
      </reaction>
      <reaction fast="false" id="R_AMPDA" name="Adenosine monophosphate deaminase" reversible="false" fbc:lowerFluxBound="cobra_0_bound" fbc:upperFluxBound="cobra_default_ub">
        <listOfReactants>
          <speciesReference constant="true" species="M_h2o_c" stoichiometry="1" />
          <speciesReference constant="true" species="M_h_c" stoichiometry="1" />
          <speciesReference constant="true" species="M_amp_c" stoichiometry="1" />
        </listOfReactants>
        <listOfProducts>
          <speciesReference constant="true" species="M_imp_c" stoichiometry="1" />
          <speciesReference constant="true" species="M_nh4_c" stoichiometry="1" />
        </listOfProducts>
        <fbc:geneProductAssociation>
          <fbc:geneProductRef fbc:geneProduct="G_YML035C" />
        </fbc:geneProductAssociation>
      </reaction>
      <reaction fast="false" id="R_AMPN" name="AMP nucleosidase" reversible="false" fbc:lowerFluxBound="cobra_0_bound" fbc:upperFluxBound="cobra_default_ub">
        <listOfReactants>
          <speciesReference constant="true" species="M_h2o_c" stoichiometry="1" />
          <speciesReference constant="true" species="M_amp_c" stoichiometry="1" />
        </listOfReactants>
        <listOfProducts>
          <speciesReference constant="true" species="M_r5p_c" stoichiometry="1" />
          <speciesReference constant="true" species="M_ade_c" stoichiometry="1" />
        </listOfProducts>
        <fbc:geneProductAssociation>
          <fbc:or>
            <fbc:geneProductRef fbc:geneProduct="G_YBR284W" />
            <fbc:geneProductRef fbc:geneProduct="G_YJL070C" />
            <fbc:geneProductRef fbc:geneProduct="G_YML035C" />
          </fbc:or>
        </fbc:geneProductAssociation>
      </reaction>
      <reaction fast="false" id="R_ANPRT" name="anthranilate phosphoribosyltransferase" reversible="false" fbc:lowerFluxBound="cobra_0_bound" fbc:upperFluxBound="cobra_default_ub">
        <listOfReactants>
          <speciesReference constant="true" species="M_prpp_c" stoichiometry="1" />
          <speciesReference constant="true" species="M_anth_c" stoichiometry="1" />
        </listOfReactants>
        <listOfProducts>
          <speciesReference constant="true" species="M_ppi_c" stoichiometry="1" />
          <speciesReference constant="true" species="M_pran_c" stoichiometry="1" />
        </listOfProducts>
        <fbc:geneProductAssociation>
          <fbc:geneProductRef fbc:geneProduct="G_YDR354W" />
        </fbc:geneProductAssociation>
      </reaction>
      <reaction fast="false" id="R_ANS" name="anthranilate synthase" reversible="false" fbc:lowerFluxBound="cobra_0_bound" fbc:upperFluxBound="cobra_default_ub">
        <listOfReactants>
          <speciesReference constant="true" species="M_chor_c" stoichiometry="1" />
          <speciesReference constant="true" species="M_gln_DASH_L_c" stoichiometry="1" />
        </listOfReactants>
        <listOfProducts>
          <speciesReference constant="true" species="M_pyr_c" stoichiometry="1" />
          <speciesReference constant="true" species="M_glu_DASH_L_c" stoichiometry="1" />
          <speciesReference constant="true" species="M_h_c" stoichiometry="1" />
          <speciesReference constant="true" species="M_anth_c" stoichiometry="1" />
        </listOfProducts>
        <fbc:geneProductAssociation>
          <fbc:or>
            <fbc:geneProductRef fbc:geneProduct="G_YER090W" />
            <fbc:geneProductRef fbc:geneProduct="G_YKL211C" />
          </fbc:or>
        </fbc:geneProductAssociation>
      </reaction>
      <reaction fast="false" id="R_AP4AHr" name="Ap4A hydrolase, reversible" reversible="true" fbc:lowerFluxBound="cobra_default_lb" fbc:upperFluxBound="cobra_default_ub">
        <listOfReactants>
          <speciesReference constant="true" species="M_h2o_c" stoichiometry="1" />
          <speciesReference constant="true" species="M_ap4a_c" stoichiometry="1" />
        </listOfReactants>
        <listOfProducts>
          <speciesReference constant="true" species="M_h_c" stoichiometry="2" />
          <speciesReference constant="true" species="M_adp_c" stoichiometry="2" />
        </listOfProducts>
        <fbc:geneProductAssociation>
          <fbc:geneProductRef fbc:geneProduct="G_YDR305C" />
        </fbc:geneProductAssociation>
      </reaction>
      <reaction fast="false" id="R_APRAUR" name="5-amino-6-(5-phosphoribosylamino)uracil reductase" reversible="false" fbc:lowerFluxBound="cobra_0_bound" fbc:upperFluxBound="cobra_default_ub">
        <listOfReactants>
          <speciesReference constant="true" species="M_nadph_c" stoichiometry="1" />
          <speciesReference constant="true" species="M_h_c" stoichiometry="1" />
          <speciesReference constant="true" species="M_5apru_c" stoichiometry="1" />
        </listOfReactants>
        <listOfProducts>
          <speciesReference constant="true" species="M_nadp_c" stoichiometry="1" />
          <speciesReference constant="true" species="M_5aprbu_c" stoichiometry="1" />
        </listOfProducts>
        <fbc:geneProductAssociation>
          <fbc:geneProductRef fbc:geneProduct="G_YBR153W" />
        </fbc:geneProductAssociation>
      </reaction>
      <reaction fast="false" id="R_APRTO2" name="N-acetylputrescine: oxygen oxireductase (deaminating)" reversible="false" fbc:lowerFluxBound="cobra_0_bound" fbc:upperFluxBound="cobra_default_ub">
        <listOfReactants>
          <speciesReference constant="true" species="M_h2o_c" stoichiometry="1" />
          <speciesReference constant="true" species="M_o2_c" stoichiometry="1" />
          <speciesReference constant="true" species="M_aprut_c" stoichiometry="1" />
        </listOfReactants>
        <listOfProducts>
          <speciesReference constant="true" species="M_nh4_c" stoichiometry="1" />
          <speciesReference constant="true" species="M_h2o2_c" stoichiometry="1" />
          <speciesReference constant="true" species="M_n4abutn_c" stoichiometry="1" />
        </listOfProducts>
      </reaction>
      <reaction fast="false" id="R_ARAB1D1" name="D-arabinose 1-dehydrogenase (NAD)" reversible="false" fbc:lowerFluxBound="cobra_0_bound" fbc:upperFluxBound="cobra_default_ub">
        <listOfReactants>
          <speciesReference constant="true" species="M_arab_DASH_D_c" stoichiometry="1" />
          <speciesReference constant="true" species="M_nad_c" stoichiometry="1" />
        </listOfReactants>
        <listOfProducts>
          <speciesReference constant="true" species="M_h_c" stoichiometry="1" />
          <speciesReference constant="true" species="M_Dara14lac_c" stoichiometry="1" />
          <speciesReference constant="true" species="M_nadh_c" stoichiometry="1" />
        </listOfProducts>
        <fbc:geneProductAssociation>
          <fbc:geneProductRef fbc:geneProduct="G_YBR149W" />
        </fbc:geneProductAssociation>
      </reaction>
      <reaction fast="false" id="R_ARAB1D2" name="D-arabinose 1-dehydrogenase (NADP)" reversible="false" fbc:lowerFluxBound="cobra_0_bound" fbc:upperFluxBound="cobra_default_ub">
        <listOfReactants>
          <speciesReference constant="true" species="M_arab_DASH_D_c" stoichiometry="1" />
          <speciesReference constant="true" species="M_nadp_c" stoichiometry="1" />
        </listOfReactants>
        <listOfProducts>
          <speciesReference constant="true" species="M_nadph_c" stoichiometry="1" />
          <speciesReference constant="true" species="M_h_c" stoichiometry="1" />
          <speciesReference constant="true" species="M_Dara14lac_c" stoichiometry="1" />
        </listOfProducts>
        <fbc:geneProductAssociation>
          <fbc:geneProductRef fbc:geneProduct="G_YBR149W" />
        </fbc:geneProductAssociation>
      </reaction>
      <reaction fast="false" id="R_ARABR" name="arabinose reductase" reversible="false" fbc:lowerFluxBound="cobra_0_bound" fbc:upperFluxBound="cobra_default_ub">
        <listOfReactants>
          <speciesReference constant="true" species="M_arab_DASH_L_c" stoichiometry="1" />
          <speciesReference constant="true" species="M_nadph_c" stoichiometry="1" />
          <speciesReference constant="true" species="M_h_c" stoichiometry="1" />
        </listOfReactants>
        <listOfProducts>
          <speciesReference constant="true" species="M_abt_c" stoichiometry="1" />
          <speciesReference constant="true" species="M_nadp_c" stoichiometry="1" />
        </listOfProducts>
        <fbc:geneProductAssociation>
          <fbc:geneProductRef fbc:geneProduct="G_YHR104W" />
        </fbc:geneProductAssociation>
      </reaction>
      <reaction fast="false" id="R_ARAB_Dt" name="D-arabinose reversible transport" reversible="true" fbc:lowerFluxBound="cobra_default_lb" fbc:upperFluxBound="cobra_default_ub">
        <listOfReactants>
          <speciesReference constant="true" species="M_arab_DASH_D_e" stoichiometry="1" />
        </listOfReactants>
        <listOfProducts>
          <speciesReference constant="true" species="M_arab_DASH_D_c" stoichiometry="1" />
        </listOfProducts>
      </reaction>
      <reaction fast="false" id="R_ARAB_Lt" name="L-arabinoase extracellular transport" reversible="true" fbc:lowerFluxBound="cobra_default_lb" fbc:upperFluxBound="cobra_default_ub">
        <listOfReactants>
          <speciesReference constant="true" species="M_arab_DASH_L_e" stoichiometry="1" />
        </listOfReactants>
        <listOfProducts>
          <speciesReference constant="true" species="M_arab_DASH_L_c" stoichiometry="1" />
        </listOfProducts>
      </reaction>
      <reaction fast="false" id="R_ARGN" name="arginase" reversible="false" fbc:lowerFluxBound="cobra_0_bound" fbc:upperFluxBound="cobra_default_ub">
        <listOfReactants>
          <speciesReference constant="true" species="M_h2o_c" stoichiometry="1" />
          <speciesReference constant="true" species="M_arg_DASH_L_c" stoichiometry="1" />
        </listOfReactants>
        <listOfProducts>
          <speciesReference constant="true" species="M_urea_c" stoichiometry="1" />
          <speciesReference constant="true" species="M_orn_c" stoichiometry="1" />
        </listOfProducts>
        <fbc:geneProductAssociation>
          <fbc:geneProductRef fbc:geneProduct="G_YPL111W" />
        </fbc:geneProductAssociation>
      </reaction>
      <reaction fast="false" id="R_ARGSL" name="argininosuccinate lyase" reversible="true" fbc:lowerFluxBound="cobra_default_lb" fbc:upperFluxBound="cobra_default_ub">
        <listOfReactants>
          <speciesReference constant="true" species="M_argsuc_c" stoichiometry="1" />
        </listOfReactants>
        <listOfProducts>
          <speciesReference constant="true" species="M_fum_c" stoichiometry="1" />
          <speciesReference constant="true" species="M_arg_DASH_L_c" stoichiometry="1" />
        </listOfProducts>
        <fbc:geneProductAssociation>
          <fbc:geneProductRef fbc:geneProduct="G_YHR018C" />
        </fbc:geneProductAssociation>
      </reaction>
      <reaction fast="false" id="R_ARGSSr" name="argininosuccinate synthase, reversible" reversible="true" fbc:lowerFluxBound="cobra_default_lb" fbc:upperFluxBound="cobra_default_ub">
        <listOfReactants>
          <speciesReference constant="true" species="M_citr_DASH_L_c" stoichiometry="1" />
          <speciesReference constant="true" species="M_atp_c" stoichiometry="1" />
          <speciesReference constant="true" species="M_asp_DASH_L_c" stoichiometry="1" />
        </listOfReactants>
        <listOfProducts>
          <speciesReference constant="true" species="M_ppi_c" stoichiometry="1" />
          <speciesReference constant="true" species="M_h_c" stoichiometry="1" />
          <speciesReference constant="true" species="M_argsuc_c" stoichiometry="1" />
          <speciesReference constant="true" species="M_amp_c" stoichiometry="1" />
        </listOfProducts>
        <fbc:geneProductAssociation>
          <fbc:geneProductRef fbc:geneProduct="G_YOL058W" />
        </fbc:geneProductAssociation>
      </reaction>
      <reaction fast="false" id="R_ARGTRS" name="Arginyl-tRNA synthetase" reversible="false" fbc:lowerFluxBound="cobra_0_bound" fbc:upperFluxBound="cobra_default_ub">
        <listOfReactants>
          <speciesReference constant="true" species="M_arg_DASH_L_c" stoichiometry="1" />
          <speciesReference constant="true" species="M_atp_c" stoichiometry="1" />
          <speciesReference constant="true" species="M_trnaarg_c" stoichiometry="1" />
        </listOfReactants>
        <listOfProducts>
          <speciesReference constant="true" species="M_ppi_c" stoichiometry="1" />
          <speciesReference constant="true" species="M_argtrna_c" stoichiometry="1" />
          <speciesReference constant="true" species="M_amp_c" stoichiometry="1" />
        </listOfProducts>
        <fbc:geneProductAssociation>
          <fbc:geneProductRef fbc:geneProduct="G_YDR341C" />
        </fbc:geneProductAssociation>
      </reaction>
[truncated: 862,503 more chars]
