# Supplementary material for: Do genome-scale models need exact solvers or clearer standards?
Source: Mol Syst Biol. 2015 Oct 14;11(10):831. doi: 10.15252/msb.20156157 (PMC4631202; doi:10.15252/msb.20156157)
Supplement: Supplementary file 2 — Dataset EV1 [file msb0011-0831-sd2.zip › m_model_collection-master/sbml3/iNJ661m.xml]

<?xml version='1.0' encoding='UTF-8'?>
<sbml xmlns:fbc="http://www.sbml.org/sbml/level3/version1/fbc/version2" level="3" sboTerm="SBO:0000624" version="1" xmlns="http://www.sbml.org/sbml/level3/version1/core" fbc:required="false">
  <model id="iNJ661m" fbc:strict="true">
    <listOfUnitDefinitions>
      <unitDefinition id="mmol_per_gDW_per_hr">
        <listOfUnits>
          <unit exponent="1" kind="mole" multiplier="1" scale="-3" />
          <unit exponent="-1" kind="gram" multiplier="1" scale="0" />
          <unit exponent="-1" kind="second" multiplier="3600" scale="0" />
        </listOfUnits>
      </unitDefinition>
    </listOfUnitDefinitions>
    <fbc:listOfObjectives fbc:activeObjective="obj">
      <fbc:objective fbc:id="obj" fbc:type="maximize">
        <fbc:listOfFluxObjectives>
          <fbc:fluxObjective fbc:coefficient="1" fbc:reaction="R_biomass_Mtb_9_60atp_test_NOF" />
        </fbc:listOfFluxObjectives>
      </fbc:objective>
    </fbc:listOfObjectives>
    <listOfParameters>
      <parameter constant="true" id="cobra_default_lb" sboTerm="SBO:0000626" units="mmol_per_gDW_per_hr" value="-1000" />
      <parameter constant="true" id="cobra_default_ub" sboTerm="SBO:0000626" units="mmol_per_gDW_per_hr" value="1000" />
      <parameter constant="true" id="cobra_0_bound" sboTerm="SBO:0000626" units="mmol_per_gDW_per_hr" value="0" />
      <parameter constant="true" id="R_ACALDi_upper_bound" sboTerm="SBO:0000625" units="mmol_per_gDW_per_hr" value="10" />
      <parameter constant="true" id="R_EX_ca2_e_lower_bound" sboTerm="SBO:0000625" units="mmol_per_gDW_per_hr" value="-1" />
      <parameter constant="true" id="R_EX_cit_e_lower_bound" sboTerm="SBO:0000625" units="mmol_per_gDW_per_hr" value="-1" />
      <parameter constant="true" id="R_EX_cl_e_lower_bound" sboTerm="SBO:0000625" units="mmol_per_gDW_per_hr" value="-1" />
      <parameter constant="true" id="R_EX_cu2_e_lower_bound" sboTerm="SBO:0000625" units="mmol_per_gDW_per_hr" value="-1" />
      <parameter constant="true" id="R_EX_fe3_e_lower_bound" sboTerm="SBO:0000625" units="mmol_per_gDW_per_hr" value="-1" />
      <parameter constant="true" id="R_EX_glc_e_lower_bound" sboTerm="SBO:0000625" units="mmol_per_gDW_per_hr" value="-1" />
      <parameter constant="true" id="R_EX_glu_L_e_lower_bound" sboTerm="SBO:0000625" units="mmol_per_gDW_per_hr" value="-1" />
      <parameter constant="true" id="R_EX_glyc_e_lower_bound" sboTerm="SBO:0000625" units="mmol_per_gDW_per_hr" value="-1" />
      <parameter constant="true" id="R_EX_h2o_e_lower_bound" sboTerm="SBO:0000625" units="mmol_per_gDW_per_hr" value="-1" />
      <parameter constant="true" id="R_EX_h_e_lower_bound" sboTerm="SBO:0000625" units="mmol_per_gDW_per_hr" value="-1" />
      <parameter constant="true" id="R_EX_k_e_lower_bound" sboTerm="SBO:0000625" units="mmol_per_gDW_per_hr" value="-1" />
      <parameter constant="true" id="R_EX_na1_e_lower_bound" sboTerm="SBO:0000625" units="mmol_per_gDW_per_hr" value="-1" />
      <parameter constant="true" id="R_EX_nh4_e_lower_bound" sboTerm="SBO:0000625" units="mmol_per_gDW_per_hr" value="-1" />
      <parameter constant="true" id="R_EX_o2_e_lower_bound" sboTerm="SBO:0000625" units="mmol_per_gDW_per_hr" value="-0.98" />
      <parameter constant="true" id="R_EX_pi_e_lower_bound" sboTerm="SBO:0000625" units="mmol_per_gDW_per_hr" value="-1" />
      <parameter constant="true" id="R_EX_so4_e_lower_bound" sboTerm="SBO:0000625" units="mmol_per_gDW_per_hr" value="-1" />
    </listOfParameters>
    <listOfCompartments>
      <compartment constant="true" id="c" name="Cytoplasm" />
      <compartment constant="true" id="e" name="Extracellular" />
    </listOfCompartments>
    <listOfSpecies>
      <species boundaryCondition="false" compartment="c" constant="false" hasOnlySubstanceUnits="false" id="M_10fthf_c" name="10-Formyltetrahydrofolate" fbc:charge="0" fbc:chemicalFormula="C20H21N7O7" />
      <species boundaryCondition="false" compartment="c" constant="false" hasOnlySubstanceUnits="false" id="M_12dgr160_c" name="1-2-Diacyl-sn-glycerol-dihexadecanoyl-n-C160" fbc:charge="0" fbc:chemicalFormula="C35H68O5" />
      <species boundaryCondition="false" compartment="c" constant="false" hasOnlySubstanceUnits="false" id="M_13dpg_c" name="3-Phospho-D-glyceroyl-phosphate" fbc:charge="0" fbc:chemicalFormula="C3H4O10P2" />
      <species boundaryCondition="false" compartment="c" constant="false" hasOnlySubstanceUnits="false" id="M_1hdecg3p_c" name="1-hexadecanoyl-sn-glycerol-3-phosphate" fbc:charge="0" fbc:chemicalFormula="C19H37O7P1" />
      <species boundaryCondition="false" compartment="c" constant="false" hasOnlySubstanceUnits="false" id="M_1msg3p_c" name="1-Acyl-sn-glycerol-3-phosphate-branched-C190" fbc:charge="0" fbc:chemicalFormula="C22H43O7P" />
      <species boundaryCondition="false" compartment="c" constant="false" hasOnlySubstanceUnits="false" id="M_1pyr5c_c" name="1-Pyrroline-5-carboxylate" fbc:charge="0" fbc:chemicalFormula="C5H6NO2" />
      <species boundaryCondition="false" compartment="c" constant="false" hasOnlySubstanceUnits="false" id="M_23dhba_c" name="2-3-Dihydroxybenzoyl-adenylate" fbc:charge="0" fbc:chemicalFormula="C17H17N5O10P" />
      <species boundaryCondition="false" compartment="c" constant="false" hasOnlySubstanceUnits="false" id="M_23dhdp_c" name="2-3-Dihydrodipicolinate" fbc:charge="0" fbc:chemicalFormula="C7H5NO4" />
      <species boundaryCondition="false" compartment="c" constant="false" hasOnlySubstanceUnits="false" id="M_23dhmb_c" name="R-2-3-Dihydroxy-3-methylbutanoate" fbc:charge="0" fbc:chemicalFormula="C5H9O4" />
      <species boundaryCondition="false" compartment="c" constant="false" hasOnlySubstanceUnits="false" id="M_23dhmp_c" name="R-2-3-Dihydroxy-3-methylpentanoate" fbc:charge="0" fbc:chemicalFormula="C6H11O4" />
      <species boundaryCondition="false" compartment="c" constant="false" hasOnlySubstanceUnits="false" id="M_25aics_c" name="S-2-5-Amino-1-5-phospho-D-ribosyl-imidazole-4-carboxamidosuccinate" fbc:charge="0" fbc:chemicalFormula="C13H15N4O12P" />
      <species boundaryCondition="false" compartment="c" constant="false" hasOnlySubstanceUnits="false" id="M_25dhpp_c" name="2-5-Diamino-6-hydroxy-4-5-phosphoribosylamino-pyrimidine" fbc:charge="0" fbc:chemicalFormula="C9H14N5O8P" />
      <species boundaryCondition="false" compartment="c" constant="false" hasOnlySubstanceUnits="false" id="M_25drapp_c" name="2-5-Diamino-6-ribosylamino-4-3H-pyrimidinone-5-phosphate" fbc:charge="0" fbc:chemicalFormula="C9H14N5O8P" />
      <species boundaryCondition="false" compartment="c" constant="false" hasOnlySubstanceUnits="false" id="M_26dap_LL_c" name="LL-2-6-Diaminoheptanedioate" fbc:charge="0" fbc:chemicalFormula="C7H14N2O4" />
      <species boundaryCondition="false" compartment="c" constant="false" hasOnlySubstanceUnits="false" id="M_26dap_M_c" name="meso-2-6-Diaminoheptanedioate" fbc:charge="0" fbc:chemicalFormula="C7H14N2O4" />
      <species boundaryCondition="false" compartment="c" constant="false" hasOnlySubstanceUnits="false" id="M_2agpe160_c" name="2-Acyl-sn-glycero-3-phosphoethanolamine-n-C160" fbc:charge="0" fbc:chemicalFormula="C21H44NO7P1" />
      <species boundaryCondition="false" compartment="c" constant="false" hasOnlySubstanceUnits="false" id="M_2agpe180_c" name="2-Acyl-sn-glycero-3-phosphoethanolamine-n-C180" fbc:charge="0" fbc:chemicalFormula="C23H48NO7P1" />
      <species boundaryCondition="false" compartment="c" constant="false" hasOnlySubstanceUnits="false" id="M_2ahbut_c" name="S-2-Aceto-2-hydroxybutanoate" fbc:charge="0" fbc:chemicalFormula="C6H9O4" />
      <species boundaryCondition="false" compartment="c" constant="false" hasOnlySubstanceUnits="false" id="M_2ahhmd_c" name="2-Amino-4-hydroxy-6-hydroxymethyl-7-8-dihydropteridine-diphosphate" fbc:charge="0" fbc:chemicalFormula="C7H8N5O8P2" />
      <species boundaryCondition="false" compartment="c" constant="false" hasOnlySubstanceUnits="false" id="M_2ahhmp_c" name="2-Amino-4-hydroxy-6-hydroxymethyl-7-8-dihydropteridine" fbc:charge="0" fbc:chemicalFormula="C7H9N5O2" />
      <species boundaryCondition="false" compartment="c" constant="false" hasOnlySubstanceUnits="false" id="M_2c25dho_c" name="2-Carboxy-2-5-dihydro-5-oxofuran-2-acetate" fbc:charge="0" fbc:chemicalFormula="C7H6O6" />
      <species boundaryCondition="false" compartment="c" constant="false" hasOnlySubstanceUnits="false" id="M_2cpr5p_c" name="1-2-Carboxyphenylamino-1-deoxy-D-ribulose-5-phosphate" fbc:charge="0" fbc:chemicalFormula="C12H13NO9P" />
      <species boundaryCondition="false" compartment="c" constant="false" hasOnlySubstanceUnits="false" id="M_2dda7p_c" name="2-Dehydro-3-deoxy-D-arabino-heptonate-7-phosphate" fbc:charge="0" fbc:chemicalFormula="C7H10O10P" />
      <species boundaryCondition="false" compartment="c" constant="false" hasOnlySubstanceUnits="false" id="M_2dglcn_c" name="2-Deoxy-D-gluconate" fbc:charge="0" fbc:chemicalFormula="C6H11O6" />
      <species boundaryCondition="false" compartment="c" constant="false" hasOnlySubstanceUnits="false" id="M_2dhp_c" name="2-Dehydropantoate" fbc:charge="0" fbc:chemicalFormula="C6H9O4" />
      <species boundaryCondition="false" compartment="c" constant="false" hasOnlySubstanceUnits="false" id="M_2dmmq6_c" name="2-Demethylmenaquinone-6" fbc:charge="0" fbc:chemicalFormula="C40H54O2" />
      <species boundaryCondition="false" compartment="c" constant="false" hasOnlySubstanceUnits="false" id="M_2dmmq8_c" name="2-Demethylmenaquinone-8" fbc:charge="0" fbc:chemicalFormula="C50H70O2" />
      <species boundaryCondition="false" compartment="c" constant="false" hasOnlySubstanceUnits="false" id="M_2dmmql8_c" name="2-Demethylmenaquinol-8" fbc:charge="0" fbc:chemicalFormula="C50H72O2" />
      <species boundaryCondition="false" compartment="c" constant="false" hasOnlySubstanceUnits="false" id="M_2dr1p_c" name="2-Deoxy-D-ribose-1-phosphate" fbc:charge="0" fbc:chemicalFormula="C5H9O7P" />
      <species boundaryCondition="false" compartment="c" constant="false" hasOnlySubstanceUnits="false" id="M_2dr5p_c" name="2-Deoxy-D-ribose-5-phosphate" fbc:charge="0" fbc:chemicalFormula="C5H9O7P" />
      <species boundaryCondition="false" compartment="c" constant="false" hasOnlySubstanceUnits="false" id="M_2ippm_c" name="2-Isopropylmaleate" fbc:charge="0" fbc:chemicalFormula="C7H8O4" />
      <species boundaryCondition="false" compartment="c" constant="false" hasOnlySubstanceUnits="false" id="M_2mahmp_c" name="2-Methyl-4-amino-5-hydroxymethylpyrimidine-diphosphate" fbc:charge="0" fbc:chemicalFormula="C6H8N3O7P2" />
      <species boundaryCondition="false" compartment="c" constant="false" hasOnlySubstanceUnits="false" id="M_2me4p_c" name="2-C-methyl-D-erythritol-4-phosphate" fbc:charge="0" fbc:chemicalFormula="C5H11O7P" />
      <species boundaryCondition="false" compartment="c" constant="false" hasOnlySubstanceUnits="false" id="M_2mecdp_c" name="2-C-methyl-D-erythritol-2-4-cyclodiphosphate" fbc:charge="0" fbc:chemicalFormula="C5H10O9P2" />
      <species boundaryCondition="false" compartment="c" constant="false" hasOnlySubstanceUnits="false" id="M_2mop_c" name="2-Methyl-3-oxopropanoate" fbc:charge="0" fbc:chemicalFormula="C4H5O3" />
      <species boundaryCondition="false" compartment="c" constant="false" hasOnlySubstanceUnits="false" id="M_2obut_c" name="2-Oxobutanoate" fbc:charge="0" fbc:chemicalFormula="C4H5O3" />
      <species boundaryCondition="false" compartment="c" constant="false" hasOnlySubstanceUnits="false" id="M_2p4c2me_c" name="2-phospho-4-cytidine-5-diphospho-2-C-methyl-D-erythritol" fbc:charge="0" fbc:chemicalFormula="C14H22N3O17P3" />
      <species boundaryCondition="false" compartment="c" constant="false" hasOnlySubstanceUnits="false" id="M_2pg_c" name="D-Glycerate-2-phosphate" fbc:charge="0" fbc:chemicalFormula="C3H4O7P" />
      <species boundaryCondition="false" compartment="c" constant="false" hasOnlySubstanceUnits="false" id="M_2pglyc_c" name="2-Phosphoglycolate" fbc:charge="0" fbc:chemicalFormula="C2H2O6P" />
      <species boundaryCondition="false" compartment="c" constant="false" hasOnlySubstanceUnits="false" id="M_2shchc_c" name="2-Succinyl-6-hydroxy-2-4-cyclohexadiene-1-carboxylate" fbc:charge="0" fbc:chemicalFormula="C11H10O6" />
      <species boundaryCondition="false" compartment="c" constant="false" hasOnlySubstanceUnits="false" id="M_34hpp_c" name="3-4-Hydroxyphenyl-pyruvate" fbc:charge="0" fbc:chemicalFormula="C9H7O4" />
      <species boundaryCondition="false" compartment="c" constant="false" hasOnlySubstanceUnits="false" id="M_35cgmp_c" name="3-5-Cyclic-GMP" fbc:charge="0" fbc:chemicalFormula="C10H11N5O7P" />
      <species boundaryCondition="false" compartment="c" constant="false" hasOnlySubstanceUnits="false" id="M_3c2hmp_c" name="3-Carboxy-2-hydroxy-4-methylpentanoate" fbc:charge="0" fbc:chemicalFormula="C7H10O5" />
      <species boundaryCondition="false" compartment="c" constant="false" hasOnlySubstanceUnits="false" id="M_3c3hmp_c" name="3-Carboxy-3-hydroxy-4-methylpentanoate" fbc:charge="0" fbc:chemicalFormula="C7H10O5" />
      <species boundaryCondition="false" compartment="c" constant="false" hasOnlySubstanceUnits="false" id="M_3c4mop_c" name="3-Carboxy-4-methyl-2-oxopentanoate" fbc:charge="0" fbc:chemicalFormula="C7H8O5" />
      <species boundaryCondition="false" compartment="c" constant="false" hasOnlySubstanceUnits="false" id="M_3ddgc_c" name="3-Dehydro-2-deoxy-D-gluconate" fbc:charge="0" fbc:chemicalFormula="C6H9O6" />
      <species boundaryCondition="false" compartment="c" constant="false" hasOnlySubstanceUnits="false" id="M_3dhq_c" name="3-Dehydroquinate" fbc:charge="0" fbc:chemicalFormula="C7H9O6" />
      <species boundaryCondition="false" compartment="c" constant="false" hasOnlySubstanceUnits="false" id="M_3dhsk_c" name="3-Dehydroshikimate" fbc:charge="0" fbc:chemicalFormula="C7H7O5" />
      <species boundaryCondition="false" compartment="c" constant="false" hasOnlySubstanceUnits="false" id="M_3ig3p_c" name="C-3-Indolyl-glycerol-3-phosphate" fbc:charge="0" fbc:chemicalFormula="C11H12NO6P" />
      <species boundaryCondition="false" compartment="c" constant="false" hasOnlySubstanceUnits="false" id="M_3mob_c" name="3-Methyl-2-oxobutanoate" fbc:charge="0" fbc:chemicalFormula="C5H7O3" />
      <species boundaryCondition="false" compartment="c" constant="false" hasOnlySubstanceUnits="false" id="M_3mop_c" name="S-3-Methyl-2-oxopentanoate" fbc:charge="0" fbc:chemicalFormula="C6H9O3" />
      <species boundaryCondition="false" compartment="c" constant="false" hasOnlySubstanceUnits="false" id="M_3pg_c" name="3-Phospho-D-glycerate" fbc:charge="0" fbc:chemicalFormula="C3H4O7P" />
      <species boundaryCondition="false" compartment="c" constant="false" hasOnlySubstanceUnits="false" id="M_3php_c" name="3-Phosphohydroxypyruvate" fbc:charge="0" fbc:chemicalFormula="C3H2O7P" />
      <species boundaryCondition="false" compartment="c" constant="false" hasOnlySubstanceUnits="false" id="M_3psme_c" name="5-O-1-Carboxyvinyl-3-phosphoshikimate" fbc:charge="0" fbc:chemicalFormula="C10H9O10P" />
      <species boundaryCondition="false" compartment="c" constant="false" hasOnlySubstanceUnits="false" id="M_4abut_c" name="4-Aminobutanoate" fbc:charge="0" fbc:chemicalFormula="C4H9NO2" />
      <species boundaryCondition="false" compartment="c" constant="false" hasOnlySubstanceUnits="false" id="M_4abz_c" name="4-Aminobenzoate" fbc:charge="0" fbc:chemicalFormula="C7H6NO2" />
      <species boundaryCondition="false" compartment="c" constant="false" hasOnlySubstanceUnits="false" id="M_4adcho_c" name="4-amino-4-deoxychorismate" fbc:charge="0" fbc:chemicalFormula="C10H10NO5" />
      <species boundaryCondition="false" compartment="c" constant="false" hasOnlySubstanceUnits="false" id="M_4ahmmp_c" name="4-Amino-5-hydroxymethyl-2-methylpyrimidine" fbc:charge="0" fbc:chemicalFormula="C6H9N3O" />
      <species boundaryCondition="false" compartment="c" constant="false" hasOnlySubstanceUnits="false" id="M_4ampm_c" name="4-Amino-2-methyl-5-phosphomethylpyrimidine" fbc:charge="0" fbc:chemicalFormula="C6H8N3O4P" />
      <species boundaryCondition="false" compartment="c" constant="false" hasOnlySubstanceUnits="false" id="M_4c2me_c" name="4-cytidine-5-diphospho-2-C-methyl-D-erythritol" fbc:charge="0" fbc:chemicalFormula="C14H23N3O14P2" />
      <species boundaryCondition="false" compartment="c" constant="false" hasOnlySubstanceUnits="false" id="M_4h2opntn_c" name="4-Hydroxy-2-oxopentanoate" fbc:charge="0" fbc:chemicalFormula="C5H7O4" />
      <species boundaryCondition="false" compartment="c" constant="false" hasOnlySubstanceUnits="false" id="M_4hba_c" name="4-Hydroxy-benzyl-alcohol" fbc:charge="0" fbc:chemicalFormula="C7H8O2" />
      <species boundaryCondition="false" compartment="e" constant="false" hasOnlySubstanceUnits="false" id="M_4hba_e" name="4-Hydroxy-benzyl-alcohol" fbc:charge="0" fbc:chemicalFormula="C7H8O2" />
      <species boundaryCondition="false" compartment="c" constant="false" hasOnlySubstanceUnits="false" id="M_4hbzACP_c" name="4-hydroxybenzoyl-ACP" fbc:charge="0" fbc:chemicalFormula="C18H25N2O9PRS" />
      <species boundaryCondition="false" compartment="c" constant="false" hasOnlySubstanceUnits="false" id="M_4hbz_c" name="4-Hydroxybenzoate" fbc:charge="0" fbc:chemicalFormula="C7H5O3" />
      <species boundaryCondition="false" compartment="c" constant="false" hasOnlySubstanceUnits="false" id="M_4hthr_c" name="4-Hydroxy-L-threonine" fbc:charge="0" fbc:chemicalFormula="C4H9NO4" />
      <species boundaryCondition="false" compartment="c" constant="false" hasOnlySubstanceUnits="false" id="M_4mhetz_c" name="4-Methyl-5-2-hydroxyethyl-thiazole" fbc:charge="0" fbc:chemicalFormula="C6H9NOS" />
      <species boundaryCondition="false" compartment="c" constant="false" hasOnlySubstanceUnits="false" id="M_4mop_c" name="4-Methyl-2-oxopentanoate" fbc:charge="0" fbc:chemicalFormula="C6H9O3" />
      <species boundaryCondition="false" compartment="c" constant="false" hasOnlySubstanceUnits="false" id="M_4mpetz_c" name="4-Methyl-5-2-phosphoethyl-thiazole" fbc:charge="0" fbc:chemicalFormula="C6H8NO4PS" />
      <species boundaryCondition="false" compartment="c" constant="false" hasOnlySubstanceUnits="false" id="M_4pasp_c" name="4-Phospho-L-aspartate" fbc:charge="0" fbc:chemicalFormula="C4H6NO7P" />
      <species boundaryCondition="false" compartment="c" constant="false" hasOnlySubstanceUnits="false" id="M_4per_c" name="4-Phospho-D-erythronate" fbc:charge="0" fbc:chemicalFormula="C4H6O8P" />
      <species boundaryCondition="false" compartment="c" constant="false" hasOnlySubstanceUnits="false" id="M_4ppan_c" name="D-4-Phosphopantothenate" fbc:charge="0" fbc:chemicalFormula="C9H15NO8P" />
      <species boundaryCondition="false" compartment="c" constant="false" hasOnlySubstanceUnits="false" id="M_4ppcys_c" name="N-R-4-Phosphopantothenoyl-L-cysteine" fbc:charge="0" fbc:chemicalFormula="C12H20N2O9PS" />
      <species boundaryCondition="false" compartment="c" constant="false" hasOnlySubstanceUnits="false" id="M_4r5au_c" name="4-1-D-Ribitylamino-5-aminouracil" fbc:charge="0" fbc:chemicalFormula="C9H16N4O6" />
      <species boundaryCondition="false" compartment="c" constant="false" hasOnlySubstanceUnits="false" id="M_5aizc_c" name="5-amino-1-5-phospho-D-ribosyl-imidazole-4-carboxylate" fbc:charge="0" fbc:chemicalFormula="C9H11N3O9P" />
      <species boundaryCondition="false" compartment="c" constant="false" hasOnlySubstanceUnits="false" id="M_5aop_c" name="5-Amino-4-oxopentanoate" fbc:charge="0" fbc:chemicalFormula="C5H9NO3" />
      <species boundaryCondition="false" compartment="c" constant="false" hasOnlySubstanceUnits="false" id="M_5aprbu_c" name="5-Amino-6-5-phosphoribitylamino-uracil" fbc:charge="0" fbc:chemicalFormula="C9H15N4O9P" />
      <species boundaryCondition="false" compartment="c" constant="false" hasOnlySubstanceUnits="false" id="M_5apru_c" name="5-Amino-6-5-phosphoribosylamino-uracil" fbc:charge="0" fbc:chemicalFormula="C9H13N4O9P" />
      <species boundaryCondition="false" compartment="c" constant="false" hasOnlySubstanceUnits="false" id="M_5caiz_c" name="5-phosphoribosyl-5-carboxyaminoimidazole" fbc:charge="0" fbc:chemicalFormula="C9H11N3O9P" />
      <species boundaryCondition="false" compartment="c" constant="false" hasOnlySubstanceUnits="false" id="M_5dglcn_c" name="5-Dehydro-D-gluconate" fbc:charge="0" fbc:chemicalFormula="C6H9O7" />
      <species boundaryCondition="false" compartment="c" constant="false" hasOnlySubstanceUnits="false" id="M_5fthf_c" name="5-Formyltetrahydrofolate" fbc:charge="0" fbc:chemicalFormula="C20H21N7O7" />
      <species boundaryCondition="false" compartment="c" constant="false" hasOnlySubstanceUnits="false" id="M_5mta_c" name="5-Methylthioadenosine" fbc:charge="0" fbc:chemicalFormula="C11H15N5O3S" />
      <species boundaryCondition="false" compartment="c" constant="false" hasOnlySubstanceUnits="false" id="M_5mthf_c" name="5-Methyltetrahydrofolate" fbc:charge="0" fbc:chemicalFormula="C20H24N7O6" />
      <species boundaryCondition="false" compartment="c" constant="false" hasOnlySubstanceUnits="false" id="M_5mtr_c" name="5-Methylthio-D-ribose" fbc:charge="0" fbc:chemicalFormula="C6H12O4S" />
      <species boundaryCondition="false" compartment="c" constant="false" hasOnlySubstanceUnits="false" id="M_5odhf2a_c" name="5-Oxo-4-5-dihydrofuran-2-acetate" fbc:charge="0" fbc:chemicalFormula="C6H5O4" />
      <species boundaryCondition="false" compartment="c" constant="false" hasOnlySubstanceUnits="false" id="M_5oxpro_c" name="5-Oxoproline" fbc:charge="0" fbc:chemicalFormula="C5H6NO3" />
      <species boundaryCondition="false" compartment="c" constant="false" hasOnlySubstanceUnits="false" id="M_5prdmbz_c" name="N1-5-Phospho-alpha-D-ribosyl-5-6-dimethylbenzimidazole" fbc:charge="0" fbc:chemicalFormula="C14H17N2O7P" />
      <species boundaryCondition="false" compartment="c" constant="false" hasOnlySubstanceUnits="false" id="M_6hmhpt_c" name="6-hydroxymethyl-dihydropterin" fbc:charge="0" fbc:chemicalFormula="C7H9N5O2" />
      <species boundaryCondition="false" compartment="c" constant="false" hasOnlySubstanceUnits="false" id="M_6hmhptpp_c" name="6-hydroxymethyl-dihydropterin-pyrophosphate" fbc:charge="0" fbc:chemicalFormula="C7H8N5O8P2" />
      <species boundaryCondition="false" compartment="c" constant="false" hasOnlySubstanceUnits="false" id="M_6pgc_c" name="6-Phospho-D-gluconate" fbc:charge="0" fbc:chemicalFormula="C6H10O10P" />
      <species boundaryCondition="false" compartment="c" constant="false" hasOnlySubstanceUnits="false" id="M_6pgl_c" name="6-phospho-D-glucono-1-5-lactone" fbc:charge="0" fbc:chemicalFormula="C6H9O9P" />
      <species boundaryCondition="false" compartment="c" constant="false" hasOnlySubstanceUnits="false" id="M_8aonn_c" name="8-Amino-7-oxononanoate" fbc:charge="0" fbc:chemicalFormula="C9H17NO3" />
      <species boundaryCondition="false" compartment="c" constant="false" hasOnlySubstanceUnits="false" id="M_ACP_c" name="acyl-carrier-protein" fbc:charge="0" fbc:chemicalFormula="C11H21N2O7PRS" />
      <species boundaryCondition="false" compartment="c" constant="false" hasOnlySubstanceUnits="false" id="M_Ac1PIM1_c" name="acyl-phosphatidylinositol-mannoside-tuberculosis" fbc:charge="0" fbc:chemicalFormula="C66H124O19P" />
      <species boundaryCondition="false" compartment="c" constant="false" hasOnlySubstanceUnits="false" id="M_Ac1PIM2_c" name="acyl-phosphatidylinositol-mannoside-di-mannose-tuberculosis" fbc:charge="0" fbc:chemicalFormula="C72H134O24P" />
      <species boundaryCondition="false" compartment="c" constant="false" hasOnlySubstanceUnits="false" id="M_Ac1PIM3_c" name="acyl-phosphatidylinositol-mannoside-tri-mannose-tuberculosis" fbc:charge="0" fbc:chemicalFormula="C78H144O29P" />
      <species boundaryCondition="false" compartment="c" constant="false" hasOnlySubstanceUnits="false" id="M_Ac1PIM4_c" name="acyl-phosphatidylinositol-mannoside-tetra-mannose-tuberculosis" fbc:charge="0" fbc:chemicalFormula="C84H154O34P" />
      <species boundaryCondition="false" compartment="c" constant="false" hasOnlySubstanceUnits="false" id="M_Ac2PIM2_c" name="di-acyl-phosphatidylinositol-mannoside-di-mannose-tuberculosis" fbc:charge="0" fbc:chemicalFormula="C88H164O25P" />
      <species boundaryCondition="false" compartment="c" constant="false" hasOnlySubstanceUnits="false" id="M_PIM1_c" name="phosphatidylinositol-mannoside-tuberculosis" fbc:charge="0" fbc:chemicalFormula="C50H94O18P" />
      <species boundaryCondition="false" compartment="c" constant="false" hasOnlySubstanceUnits="false" id="M_PIM2_c" name="phosphatidylinositol-mannoside-di-mannose-tuberculosis" fbc:charge="0" fbc:chemicalFormula="C56H104O23P" />
      <species boundaryCondition="false" compartment="c" constant="false" hasOnlySubstanceUnits="false" id="M_PIM3_c" name="phosphatidylinositol-mannoside-tri-mannose-tuberculosis" fbc:charge="0" fbc:chemicalFormula="C62H114O28P" />
      <species boundaryCondition="false" compartment="c" constant="false" hasOnlySubstanceUnits="false" id="M_PIM4_c" name="phosphatidylinositol-mannoside-tetra-mannose-tuberculosis" fbc:charge="0" fbc:chemicalFormula="C68H124O33P" />
      <species boundaryCondition="false" compartment="c" constant="false" hasOnlySubstanceUnits="false" id="M_PIM5_c" name="phosphatidylinositol-mannoside-penta-mannose-tuberculosis" fbc:charge="0" fbc:chemicalFormula="C74H134O38P" />
      <species boundaryCondition="false" compartment="c" constant="false" hasOnlySubstanceUnits="false" id="M_PIM6_c" name="phosphatidylinositol-mannoside-hexa-mannose-tuberculosis" fbc:charge="0" fbc:chemicalFormula="C80H144O43P" />
      <species boundaryCondition="false" compartment="c" constant="false" hasOnlySubstanceUnits="false" id="M_aacoa_c" name="Acetoacetyl-CoA" fbc:charge="0" fbc:chemicalFormula="C25H36N7O18P3S" />
      <species boundaryCondition="false" compartment="c" constant="false" hasOnlySubstanceUnits="false" id="M_ac_c" name="Acetate" fbc:charge="0" fbc:chemicalFormula="C2H3O2" />
      <species boundaryCondition="false" compartment="c" constant="false" hasOnlySubstanceUnits="false" id="M_acac_c" name="Acetoacetate" fbc:charge="0" fbc:chemicalFormula="C4H5O3" />
      <species boundaryCondition="false" compartment="c" constant="false" hasOnlySubstanceUnits="false" id="M_acald_c" name="Acetaldehyde" fbc:charge="0" fbc:chemicalFormula="C2H4O" />
      <species boundaryCondition="false" compartment="c" constant="false" hasOnlySubstanceUnits="false" id="M_accoa_c" name="Acetyl-CoA" fbc:charge="0" fbc:chemicalFormula="C23H34N7O17P3S" />
      <species boundaryCondition="false" compartment="c" constant="false" hasOnlySubstanceUnits="false" id="M_acg5p_c" name="N-Acetyl-L-glutamyl-5-phosphate" fbc:charge="0" fbc:chemicalFormula="C7H9NO8P" />
      <species boundaryCondition="false" compartment="c" constant="false" hasOnlySubstanceUnits="false" id="M_acg5sa_c" name="N-Acetyl-L-glutamate-5-semialdehyde" fbc:charge="0" fbc:chemicalFormula="C7H10NO4" />
      <species boundaryCondition="false" compartment="c" constant="false" hasOnlySubstanceUnits="false" id="M_acgam1p_c" name="N-Acetyl-D-glucosamine-1-phosphate" fbc:charge="0" fbc:chemicalFormula="C8H14NO9P" />
      <species boundaryCondition="false" compartment="c" constant="false" hasOnlySubstanceUnits="false" id="M_acgam6p_c" name="N-Acetyl-D-glucosamine-6-phosphate" fbc:charge="0" fbc:chemicalFormula="C8H14NO9P" />
      <species boundaryCondition="false" compartment="c" constant="false" hasOnlySubstanceUnits="false" id="M_acgam_c" name="N-Acetyl-D-glucosamine" fbc:charge="0" fbc:chemicalFormula="C8H15NO6" />
      <species boundaryCondition="false" compartment="c" constant="false" hasOnlySubstanceUnits="false" id="M_acglu_c" name="N-Acetyl-L-glutamate" fbc:charge="0" fbc:chemicalFormula="C7H9NO5" />
      <species boundaryCondition="false" compartment="c" constant="false" hasOnlySubstanceUnits="false" id="M_achms_c" name="O-Acetyl-L-homoserine" fbc:charge="0" fbc:chemicalFormula="C6H11NO4" />
      <species boundaryCondition="false" compartment="c" constant="false" hasOnlySubstanceUnits="false" id="M_acorn_c" name="N2-Acetyl-L-ornithine" fbc:charge="0" fbc:chemicalFormula="C7H14N2O3" />
      <species boundaryCondition="false" compartment="c" constant="false" hasOnlySubstanceUnits="false" id="M_acser_c" name="O-Acetyl-L-serine" fbc:charge="0" fbc:chemicalFormula="C5H9NO4" />
      <species boundaryCondition="false" compartment="c" constant="false" hasOnlySubstanceUnits="false" id="M_actp_c" name="Acetyl-phosphate" fbc:charge="0" fbc:chemicalFormula="C2H3O5P" />
      <species boundaryCondition="false" compartment="c" constant="false" hasOnlySubstanceUnits="false" id="M_acysbmn_c" name="acetyl-cystine-bimane" fbc:charge="0" fbc:chemicalFormula="C15H18N3O5S" />
      <species boundaryCondition="false" compartment="e" constant="false" hasOnlySubstanceUnits="false" id="M_acysbmn_e" name="acetyl-cystine-bimane" fbc:charge="0" fbc:chemicalFormula="C15H18N3O5S" />
      <species boundaryCondition="false" compartment="c" constant="false" hasOnlySubstanceUnits="false" id="M_ad_c" name="acetamide" fbc:charge="0" fbc:chemicalFormula="C2H5NO" />
      <species boundaryCondition="false" compartment="c" constant="false" hasOnlySubstanceUnits="false" id="M_adcobdam_c" name="Adenosyl-cobyrinate-diamide" fbc:charge="0" fbc:chemicalFormula="C55H68CoN11O15" />
      <species boundaryCondition="false" compartment="c" constant="false" hasOnlySubstanceUnits="false" id="M_adcobhex_c" name="adenosyl-cobyric-acid" fbc:charge="0" fbc:chemicalFormula="C55H76CoN15O11" />
      <species boundaryCondition="false" compartment="c" constant="false" hasOnlySubstanceUnits="false" id="M_ade_c" name="Adenine" fbc:charge="0" fbc:chemicalFormula="C5H5N5" />
      <species boundaryCondition="false" compartment="c" constant="false" hasOnlySubstanceUnits="false" id="M_adfdOX_c" name="Oxidized-adrenal-ferredoxin" fbc:charge="0" fbc:chemicalFormula="UK" />
      <species boundaryCondition="false" compartment="c" constant="false" hasOnlySubstanceUnits="false" id="M_adfdRD_c" name="Reduced-adrenal-ferredoxin" fbc:charge="0" fbc:chemicalFormula="UKH2" />
      <species boundaryCondition="false" compartment="c" constant="false" hasOnlySubstanceUnits="false" id="M_adhlam_c" name="S-Acetyldihydrolipoamide" fbc:charge="0" fbc:chemicalFormula="C10H19NO2S2" />
      <species boundaryCondition="false" compartment="c" constant="false" hasOnlySubstanceUnits="false" id="M_adn_c" name="Adenosine" fbc:charge="0" fbc:chemicalFormula="C10H13N5O4" />
      <species boundaryCondition="false" compartment="c" constant="false" hasOnlySubstanceUnits="false" id="M_adocbi_c" name="Adenosyl-cobinamide" fbc:charge="0" fbc:chemicalFormula="C58H84CoN16O11" />
      <species boundaryCondition="false" compartment="c" constant="false" hasOnlySubstanceUnits="false" id="M_adocbip_c" name="Adenosyl-cobinamide-phosphate" fbc:charge="0" fbc:chemicalFormula="C58H83CoN16O14P" />
      <species boundaryCondition="false" compartment="c" constant="false" hasOnlySubstanceUnits="false" id="M_adocbl_c" name="Adenosylcobalamin" fbc:charge="0" fbc:chemicalFormula="C72H100CoN18O17P" />
      <species boundaryCondition="false" compartment="c" constant="false" hasOnlySubstanceUnits="false" id="M_adp_c" name="ADP" fbc:charge="0" fbc:chemicalFormula="C10H12N5O10P2" />
      <species boundaryCondition="false" compartment="c" constant="false" hasOnlySubstanceUnits="false" id="M_adpglc_c" name="ADPglucose" fbc:charge="0" fbc:chemicalFormula="C16H23N5O15P2" />
      <species boundaryCondition="false" compartment="c" constant="false" hasOnlySubstanceUnits="false" id="M_agalfragund_c" name="arabinofuranose-galactofuranosyl-30-rhamanosyl-N-acetylglucosamyl-undecaprenyl-diphosphate-M-tb" fbc:charge="0" fbc:chemicalFormula="C254H423NO171P2" />
      <species boundaryCondition="false" compartment="c" constant="false" hasOnlySubstanceUnits="false" id="M_agdpcbi_c" name="Adenosine-GDP-cobinamide" fbc:charge="0" fbc:chemicalFormula="C68H95CoN21O21P2" />
      <species boundaryCondition="false" compartment="c" constant="false" hasOnlySubstanceUnits="false" id="M_agm_c" name="Agmatine" fbc:charge="0" fbc:chemicalFormula="C5H16N4" />
      <species boundaryCondition="false" compartment="c" constant="false" hasOnlySubstanceUnits="false" id="M_ahcys_c" name="S-Adenosyl-L-homocysteine" fbc:charge="0" fbc:chemicalFormula="C14H20N6O5S" />
      <species boundaryCondition="false" compartment="c" constant="false" hasOnlySubstanceUnits="false" id="M_ahdt_c" name="2-Amino-4-hydroxy-6-erythro-1-2-3-trihydroxypropyl-dihydropteridine-triphosphate" fbc:charge="0" fbc:chemicalFormula="C9H12N5O13P3" />
      <species boundaryCondition="false" compartment="c" constant="false" hasOnlySubstanceUnits="false" id="M_aicar_c" name="5-Amino-1-5-Phospho-D-ribosyl-imidazole-4-carboxamide" fbc:charge="0" fbc:chemicalFormula="C9H13N4O8P" />
      <species boundaryCondition="false" compartment="c" constant="false" hasOnlySubstanceUnits="false" id="M_air_c" name="5-amino-1-5-phospho-D-ribosyl-imidazole" fbc:charge="0" fbc:chemicalFormula="C8H12N3O7P" />
      <species boundaryCondition="false" compartment="c" constant="false" hasOnlySubstanceUnits="false" id="M_akg_c" name="2-Oxoglutarate" fbc:charge="0" fbc:chemicalFormula="C5H4O5" />
      <species boundaryCondition="false" compartment="c" constant="false" hasOnlySubstanceUnits="false" id="M_ala_B_c" name="beta-Alanine" fbc:charge="0" fbc:chemicalFormula="C3H7NO2" />
      <species boundaryCondition="false" compartment="e" constant="false" hasOnlySubstanceUnits="false" id="M_ala_B_e" name="beta-Alanine" fbc:charge="0" fbc:chemicalFormula="C3H7NO2" />
      <species boundaryCondition="false" compartment="c" constant="false" hasOnlySubstanceUnits="false" id="M_ala_D_c" name="D-Alanine" fbc:charge="0" fbc:chemicalFormula="C3H7NO2" />
      <species boundaryCondition="false" compartment="e" constant="false" hasOnlySubstanceUnits="false" id="M_ala_D_e" name="D-Alanine" fbc:charge="0" fbc:chemicalFormula="C3H7NO2" />
      <species boundaryCondition="false" compartment="c" constant="false" hasOnlySubstanceUnits="false" id="M_ala_L_c" name="L-Alanine" fbc:charge="0" fbc:chemicalFormula="C3H7NO2" />
      <species boundaryCondition="false" compartment="e" constant="false" hasOnlySubstanceUnits="false" id="M_ala_L_e" name="L-Alanine" fbc:charge="0" fbc:chemicalFormula="C3H7NO2" />
      <species boundaryCondition="false" compartment="c" constant="false" hasOnlySubstanceUnits="false" id="M_alaala_c" name="D-Alanyl-D-alanine" fbc:charge="0" fbc:chemicalFormula="C6H12N2O3" />
      <species boundaryCondition="false" compartment="c" constant="false" hasOnlySubstanceUnits="false" id="M_alac_S_c" name="S-2-Acetolactate" fbc:charge="0" fbc:chemicalFormula="C5H7O4" />
      <species boundaryCondition="false" compartment="c" constant="false" hasOnlySubstanceUnits="false" id="M_alatrna_c" name="L-Alanyl-tRNA-Ala" fbc:charge="0" fbc:chemicalFormula="C3H6NOR" />
      <species boundaryCondition="false" compartment="c" constant="false" hasOnlySubstanceUnits="false" id="M_alpam_c" name="S-aminomethyldihydrolipoamide" fbc:charge="0" fbc:chemicalFormula="C9H21N2OS2" />
      <species boundaryCondition="false" compartment="c" constant="false" hasOnlySubstanceUnits="false" id="M_alpro_c" name="S-Aminomethyldihydrolipoylprotein" fbc:charge="0" fbc:chemicalFormula="CH6NS2X" />
      <species boundaryCondition="false" compartment="c" constant="false" hasOnlySubstanceUnits="false" id="M_amet_c" name="S-Adenosyl-L-methionine" fbc:charge="0" fbc:chemicalFormula="C15H23N6O5S" />
      <species boundaryCondition="false" compartment="c" constant="false" hasOnlySubstanceUnits="false" id="M_ametam_c" name="S-Adenosylmethioninamine" fbc:charge="0" fbc:chemicalFormula="C14H24N6O3S" />
      <species boundaryCondition="false" compartment="c" constant="false" hasOnlySubstanceUnits="false" id="M_amob_c" name="S-Adenosyl-4-methylthio-2-oxobutanoate" fbc:charge="0" fbc:chemicalFormula="C15H19N5O6S" />
      <species boundaryCondition="false" compartment="c" constant="false" hasOnlySubstanceUnits="false" id="M_amp_c" name="AMP" fbc:charge="0" fbc:chemicalFormula="C10H12N5O7P" />
      <species boundaryCondition="false" compartment="c" constant="false" hasOnlySubstanceUnits="false" id="M_anth_c" name="Anthranilate" fbc:charge="0" fbc:chemicalFormula="C7H6NO2" />
      <species boundaryCondition="false" compartment="c" constant="false" hasOnlySubstanceUnits="false" id="M_apoACP_c" name="apoprotein-acyl-carrier-protein" fbc:charge="0" fbc:chemicalFormula="RHO" />
      <species boundaryCondition="false" compartment="c" constant="false" hasOnlySubstanceUnits="false" id="M_appl_c" name="1-Aminopropan-2-ol" fbc:charge="0" fbc:chemicalFormula="C3H10NO" />
      <species boundaryCondition="false" compartment="c" constant="false" hasOnlySubstanceUnits="false" id="M_applp_c" name="D-1-Aminopropan-2-ol-O-phosphate" fbc:charge="0" fbc:chemicalFormula="C3H9NO4P" />
      <species boundaryCondition="false" compartment="c" constant="false" hasOnlySubstanceUnits="false" id="M_aps_c" name="Adenosine-5-phosphosulfate" fbc:charge="0" fbc:chemicalFormula="C10H12N5O10PS" />
      <species boundaryCondition="false" compartment="c" constant="false" hasOnlySubstanceUnits="false" id="M_arab_D_c" name="D-Arabinose" fbc:charge="0" fbc:chemicalFormula="C5H10O5" />
      <species boundaryCondition="false" compartment="e" constant="false" hasOnlySubstanceUnits="false" id="M_arab_D_e" name="D-Arabinose" fbc:charge="0" fbc:chemicalFormula="C5H10O5" />
      <species boundaryCondition="false" compartment="c" constant="false" hasOnlySubstanceUnits="false" id="M_arab_L_c" name="L-Arabinose" fbc:charge="0" fbc:chemicalFormula="C5H10O5" />
      <species boundaryCondition="false" compartment="e" constant="false" hasOnlySubstanceUnits="false" id="M_arab_L_e" name="L-Arabinose" fbc:charge="0" fbc:chemicalFormula="C5H10O5" />
      <species boundaryCondition="false" compartment="c" constant="false" hasOnlySubstanceUnits="false" id="M_arabinan_c" name="arabinan-complex-Mtb" fbc:charge="0" fbc:chemicalFormula="C684H1104O552" />
      <species boundaryCondition="false" compartment="c" constant="false" hasOnlySubstanceUnits="false" id="M_arabinanagalfragund_c" name="arabinan-arabinofuranose-galactofuranosyl-30-rhamanosyl-N-acetylglucosamyl-undecaprenyl-diphosphate-M-tb" fbc:charge="0" fbc:chemicalFormula="C938H1525NO722P2" />
      <species boundaryCondition="false" compartment="c" constant="false" hasOnlySubstanceUnits="false" id="M_arachACP_c" name="eicosanoyl-ACP" fbc:charge="0" fbc:chemicalFormula="C31H59N2O8PRS" />
      <species boundaryCondition="false" compartment="c" constant="false" hasOnlySubstanceUnits="false" id="M_arach_c" name="Arachidic-acid" fbc:charge="0" fbc:chemicalFormula="C20H39O2" />
      <species boundaryCondition="false" compartment="c" constant="false" hasOnlySubstanceUnits="false" id="M_arachcoa_c" name="arachidyl-coenzyme-A" fbc:charge="0" fbc:chemicalFormula="C41H70N7O17P3S" />
      <species boundaryCondition="false" compartment="c" constant="false" hasOnlySubstanceUnits="false" id="M_arg_L_c" name="L-Arginine" fbc:charge="0" fbc:chemicalFormula="C6H15N4O2" />
      <species boundaryCondition="false" compartment="e" constant="false" hasOnlySubstanceUnits="false" id="M_arg_L_e" name="L-Arginine" fbc:charge="0" fbc:chemicalFormula="C6H15N4O2" />
      <species boundaryCondition="false" compartment="c" constant="false" hasOnlySubstanceUnits="false" id="M_argsuc_c" name="N-omega-L-Arginino-succinate" fbc:charge="0" fbc:chemicalFormula="C10H17N4O6" />
      <species boundaryCondition="false" compartment="c" constant="false" hasOnlySubstanceUnits="false" id="M_arpp_c" name="5-phosphoarabinose-pyrophosphate" fbc:charge="0" fbc:chemicalFormula="C5H8O14P3" />
      <species boundaryCondition="false" compartment="c" constant="false" hasOnlySubstanceUnits="false" id="M_asn_L_c" name="L-Asparagine" fbc:charge="0" fbc:chemicalFormula="C4H8N2O3" />
      <species boundaryCondition="false" compartment="e" constant="false" hasOnlySubstanceUnits="false" id="M_asn_L_e" name="L-Asparagine" fbc:charge="0" fbc:chemicalFormula="C4H8N2O3" />
      <species boundaryCondition="false" compartment="c" constant="false" hasOnlySubstanceUnits="false" id="M_asp_L_c" name="L-Aspartate" fbc:charge="0" fbc:chemicalFormula="C4H6NO4" />
      <species boundaryCondition="false" compartment="e" constant="false" hasOnlySubstanceUnits="false" id="M_asp_L_e" name="L-Aspartate" fbc:charge="0" fbc:chemicalFormula="C4H6NO4" />
      <species boundaryCondition="false" compartment="c" constant="false" hasOnlySubstanceUnits="false" id="M_aspsa_c" name="L-Aspartate-4-semialdehyde" fbc:charge="0" fbc:chemicalFormula="C4H7NO3" />
      <species boundaryCondition="false" compartment="c" constant="false" hasOnlySubstanceUnits="false" id="M_atp_c" name="ATP" fbc:charge="0" fbc:chemicalFormula="C10H12N5O13P3" />
      <species boundaryCondition="false" compartment="e" constant="false" hasOnlySubstanceUnits="false" id="M_atp_e" name="ATP" fbc:charge="0" fbc:chemicalFormula="C10H12N5O13P3" />
      <species boundaryCondition="false" compartment="c" constant="false" hasOnlySubstanceUnits="false" id="M_betald_c" name="Betaine-aldehyde" fbc:charge="0" fbc:chemicalFormula="C5H12NO" />
      <species boundaryCondition="false" compartment="c" constant="false" hasOnlySubstanceUnits="false" id="M_bhb_c" name="R-3-Hydroxybutanoate" fbc:charge="0" fbc:chemicalFormula="C4H7O3" />
      <species boundaryCondition="false" compartment="c" constant="false" hasOnlySubstanceUnits="false" id="M_bmn_c" name="bimane" fbc:charge="0" fbc:chemicalFormula="C10H12N2O2" />
      <species boundaryCondition="false" compartment="e" constant="false" hasOnlySubstanceUnits="false" id="M_bmn_e" name="bimane" fbc:charge="0" fbc:chemicalFormula="C10H12N2O2" />
      <species boundaryCondition="false" compartment="c" constant="false" hasOnlySubstanceUnits="false" id="M_bmnmsh_c" name="bimane-conjugated-mycothiol-mtb" fbc:charge="0" fbc:chemicalFormula="C27H40N4O14S" />
      <species boundaryCondition="false" compartment="c" constant="false" hasOnlySubstanceUnits="false" id="M_btamp_c" name="Biotinyl-5-AMP" fbc:charge="0" fbc:chemicalFormula="C20H27N7O9PS" />
      <species boundaryCondition="false" compartment="c" constant="false" hasOnlySubstanceUnits="false" id="M_btn_c" name="Biotin" fbc:charge="0" fbc:chemicalFormula="C10H15N2O3S" />
      <species boundaryCondition="false" compartment="c" constant="false" hasOnlySubstanceUnits="false" id="M_ca2_c" name="Calcium" fbc:charge="0" fbc:chemicalFormula="Ca" />
      <species boundaryCondition="false" compartment="e" constant="false" hasOnlySubstanceUnits="false" id="M_ca2_e" name="Calcium" fbc:charge="0" fbc:chemicalFormula="Ca" />
      <species boundaryCondition="false" compartment="c" constant="false" hasOnlySubstanceUnits="false" id="M_camp_c" name="cAMP" fbc:charge="0" fbc:chemicalFormula="C10H11N5O6P" />
      <species boundaryCondition="false" compartment="c" constant="false" hasOnlySubstanceUnits="false" id="M_cbasp_c" name="N-Carbamoyl-L-aspartate" fbc:charge="0" fbc:chemicalFormula="C5H6N2O5" />
      <species boundaryCondition="false" compartment="c" constant="false" hasOnlySubstanceUnits="false" id="M_cbi_c" name="Cobinamide" fbc:charge="0" fbc:chemicalFormula="C48H72CoN11O8" />
      <species boundaryCondition="false" compartment="c" constant="false" hasOnlySubstanceUnits="false" id="M_cbl1_c" name="Cob-I-alamin" fbc:charge="0" fbc:chemicalFormula="C62H88CoN13O14P" />
      <species boundaryCondition="false" compartment="c" constant="false" hasOnlySubstanceUnits="false" id="M_cbp_c" name="Carbamoyl-phosphate" fbc:charge="0" fbc:chemicalFormula="CH2NO5P" />
      <species boundaryCondition="false" compartment="c" constant="false" hasOnlySubstanceUnits="false" id="M_cdp_c" name="CDP" fbc:charge="0" fbc:chemicalFormula="C9H12N3O11P2" />
      <species boundaryCondition="false" compartment="c" constant="false" hasOnlySubstanceUnits="false" id="M_cdpc16c19g_c" name="cdp-diacylglycerol-C160-C190" fbc:charge="0" fbc:chemicalFormula="C47H85N3O15P2" />
      <species boundaryCondition="false" compartment="c" constant="false" hasOnlySubstanceUnits="false" id="M_cdpc19c19g_c" name="cdp-diacylglycerol-C190-C190" fbc:charge="0" fbc:chemicalFormula="C50H91N3O15P2" />
      <species boundaryCondition="false" compartment="c" constant="false" hasOnlySubstanceUnits="false" id="M_cdpdhdecg_c" name="CDP-1-2-dihexadecanoylglycerol" fbc:charge="0" fbc:chemicalFormula="C44H79N3O15P2" />
      <species boundaryCondition="false" compartment="c" constant="false" hasOnlySubstanceUnits="false" id="M_cdpdodecg_c" name="CDP-1-2-dioctadecanoylglycerol" fbc:charge="0" fbc:chemicalFormula="C48H87N3O15P2" />
      <species boundaryCondition="false" compartment="c" constant="false" hasOnlySubstanceUnits="false" id="M_cgly_c" name="Cys-Gly" fbc:charge="0" fbc:chemicalFormula="C5H10N2O3S" />
      <species boundaryCondition="false" compartment="c" constant="false" hasOnlySubstanceUnits="false" id="M_chexccoa_c" name="carboxy-hexacosanoyl-CoA" fbc:charge="0" fbc:chemicalFormula="C48H81N7O18P3S" />
      <species boundaryCondition="false" compartment="c" constant="false" hasOnlySubstanceUnits="false" id="M_chol_c" name="Choline" fbc:charge="0" fbc:chemicalFormula="C5H14NO" />
      <species boundaryCondition="false" compartment="e" constant="false" hasOnlySubstanceUnits="false" id="M_chol_e" name="Choline" fbc:charge="0" fbc:chemicalFormula="C5H14NO" />
      <species boundaryCondition="false" compartment="c" constant="false" hasOnlySubstanceUnits="false" id="M_chor_c" name="chorismate" fbc:charge="0" fbc:chemicalFormula="C10H8O6" />
      <species boundaryCondition="false" compartment="c" constant="false" hasOnlySubstanceUnits="false" id="M_cigam_c" name="cys-1D-myo-inositol-2-deoxy-D-glucopyranoside" fbc:charge="0" fbc:chemicalFormula="C15H28N2O11S" />
      <species boundaryCondition="false" compartment="c" constant="false" hasOnlySubstanceUnits="false" id="M_cit_c" name="Citrate" fbc:charge="0" fbc:chemicalFormula="C6H5O7" />
      <species boundaryCondition="false" compartment="e" constant="false" hasOnlySubstanceUnits="false" id="M_cit_e" name="Citrate" fbc:charge="0" fbc:chemicalFormula="C6H5O7" />
      <species boundaryCondition="false" compartment="c" constant="false" hasOnlySubstanceUnits="false" id="M_citr_L_c" name="L-Citrulline" fbc:charge="0" fbc:chemicalFormula="C6H13N3O3" />
      <species boundaryCondition="false" compartment="c" constant="false" hasOnlySubstanceUnits="false" id="M_cl_c" name="Chloride" fbc:charge="0" fbc:chemicalFormula="Cl" />
      <species boundaryCondition="false" compartment="e" constant="false" hasOnlySubstanceUnits="false" id="M_cl_e" name="Chloride" fbc:charge="0" fbc:chemicalFormula="Cl" />
      <species boundaryCondition="false" compartment="c" constant="false" hasOnlySubstanceUnits="false" id="M_clpn160190_c" name="cardiolipin-dihexadecanoyl-dimethylstearoyl" fbc:charge="0" fbc:chemicalFormula="C79H152O17P2" />
      <species boundaryCondition="false" compartment="c" constant="false" hasOnlySubstanceUnits="false" id="M_cmcbtt_c" name="carboxymycobactin-T-R8-carbon-final-carbon-is-carboxyl-group" fbc:charge="0" fbc:chemicalFormula="C33H48N5O13" />
      <species boundaryCondition="false" compartment="c" constant="false" hasOnlySubstanceUnits="false" id="M_cmp_c" name="CMP" fbc:charge="0" fbc:chemicalFormula="C9H12N3O8P" />
      <species boundaryCondition="false" compartment="c" constant="false" hasOnlySubstanceUnits="false" id="M_co1dam_c" name="Cob-I-yrinate-a-c-diamide" fbc:charge="0" fbc:chemicalFormula="C45H56CoN6O12" />
      <species boundaryCondition="false" compartment="c" constant="false" hasOnlySubstanceUnits="false" id="M_co2_c" name="CO2" fbc:charge="0" fbc:chemicalFormula="CO2" />
      <species boundaryCondition="false" compartment="e" constant="false" hasOnlySubstanceUnits="false" id="M_co2_e" name="CO2" fbc:charge="0" fbc:chemicalFormula="CO2" />
      <species boundaryCondition="false" compartment="c" constant="false" hasOnlySubstanceUnits="false" id="M_co2dam_c" name="Cob-II-yrinate-a-c-diamide" fbc:charge="0" fbc:chemicalFormula="C45H56CoN6O12" />
      <species boundaryCondition="false" compartment="c" constant="false" hasOnlySubstanceUnits="false" id="M_co_c" name="Carbon-monoxide" fbc:charge="0" fbc:chemicalFormula="CO" />
      <species boundaryCondition="false" compartment="e" constant="false" hasOnlySubstanceUnits="false" id="M_co_e" name="Carbon-monoxide" fbc:charge="0" fbc:chemicalFormula="CO" />
      <species boundaryCondition="false" compartment="c" constant="false" hasOnlySubstanceUnits="false" id="M_coa_c" name="Coenzyme-A" fbc:charge="0" fbc:chemicalFormula="C21H32N7O16P3S" />
      <species boundaryCondition="false" compartment="e" constant="false" hasOnlySubstanceUnits="false" id="M_coa_e" name="Coenzyme-A" fbc:charge="0" fbc:chemicalFormula="C21H32N7O16P3S" />
      <species boundaryCondition="false" compartment="c" constant="false" hasOnlySubstanceUnits="false" id="M_cobalt2_c" name="Co2" fbc:charge="0" fbc:chemicalFormula="Co" />
      <species boundaryCondition="false" compartment="e" constant="false" hasOnlySubstanceUnits="false" id="M_cobalt2_e" name="Co2" fbc:charge="0" fbc:chemicalFormula="Co" />
      <species boundaryCondition="false" compartment="c" constant="false" hasOnlySubstanceUnits="false" id="M_cobya_c" name="Cobyrinate" fbc:charge="0" fbc:chemicalFormula="C45H52N4O14Co" />
      <species boundaryCondition="false" compartment="c" constant="false" hasOnlySubstanceUnits="false" id="M_codhpre6_c" name="cobalt-dihydro-precorrin-6" fbc:charge="0" fbc:chemicalFormula="C44H47N4O16Co" />
      <species boundaryCondition="false" compartment="c" constant="false" hasOnlySubstanceUnits="false" id="M_copre2_c" name="cobalt-precorrin-2" fbc:charge="0" fbc:chemicalFormula="C42H38N4O16Co" />
      <species boundaryCondition="false" compartment="c" constant="false" hasOnlySubstanceUnits="false" id="M_copre3_c" name="cobalt-precorrin-3" fbc:charge="0" fbc:chemicalFormula="C43H40N4O16Co" />
      <species boundaryCondition="false" compartment="c" constant="false" hasOnlySubstanceUnits="false" id="M_copre4_c" name="cobalt-precorrin-4" fbc:charge="0" fbc:chemicalFormula="C44H43N4O16Co" />
      <species boundaryCondition="false" compartment="c" constant="false" hasOnlySubstanceUnits="false" id="M_copre5_c" name="cobalt-precorrin-5" fbc:charge="0" fbc:chemicalFormula="C45H45N4O16Co" />
      <species boundaryCondition="false" compartment="c" constant="false" hasOnlySubstanceUnits="false" id="M_copre6_c" name="cobalt-precorrin-6" fbc:charge="0" fbc:chemicalFormula="C44H45N4O16Co" />
      <species boundaryCondition="false" compartment="c" constant="false" hasOnlySubstanceUnits="false" id="M_copre8_c" name="cobalt-precorrin-8" fbc:charge="0" fbc:chemicalFormula="C45H52N4O14Co" />
      <species boundaryCondition="false" compartment="c" constant="false" hasOnlySubstanceUnits="false" id="M_cpppg1_c" name="Coproporphyrinogen-I" fbc:charge="0" fbc:chemicalFormula="C36H40N4O8" />
      <species boundaryCondition="false" compartment="c" constant="false" hasOnlySubstanceUnits="false" id="M_cpppg3_c" name="Coproporphyrinogen-III" fbc:charge="0" fbc:chemicalFormula="C36H40N4O8" />
      <species boundaryCondition="false" compartment="c" constant="false" hasOnlySubstanceUnits="false" id="M_crn_c" name="L-Carnitine" fbc:charge="0" fbc:chemicalFormula="C7H15NO3" />
      <species boundaryCondition="false" compartment="e" constant="false" hasOnlySubstanceUnits="false" id="M_crn_e" name="L-Carnitine" fbc:charge="0" fbc:chemicalFormula="C7H15NO3" />
      <species boundaryCondition="false" compartment="c" constant="false" hasOnlySubstanceUnits="false" id="M_ctp_c" name="CTP" fbc:charge="0" fbc:chemicalFormula="C9H12N3O14P3" />
      <species boundaryCondition="false" compartment="c" constant="false" hasOnlySubstanceUnits="false" id="M_cu2_c" name="Cu2" fbc:charge="0" fbc:chemicalFormula="Cu" />
      <species boundaryCondition="false" compartment="e" constant="false" hasOnlySubstanceUnits="false" id="M_cu2_e" name="Cu2" fbc:charge="0" fbc:chemicalFormula="Cu" />
      <species boundaryCondition="false" compartment="c" constant="false" hasOnlySubstanceUnits="false" id="M_cyan_c" name="Hydrogen-cyanide" fbc:charge="0" fbc:chemicalFormula="CHN" />
      <species boundaryCondition="false" compartment="c" constant="false" hasOnlySubstanceUnits="false" id="M_cys_L_c" name="L-Cysteine" fbc:charge="0" fbc:chemicalFormula="C3H7NO2S" />
      <species boundaryCondition="false" compartment="c" constant="false" hasOnlySubstanceUnits="false" id="M_cyst_L_c" name="L-Cystathionine" fbc:charge="0" fbc:chemicalFormula="C7H14N2O4S" />
      <species boundaryCondition="false" compartment="c" constant="false" hasOnlySubstanceUnits="false" id="M_cytd_c" name="Cytidine" fbc:charge="0" fbc:chemicalFormula="C9H13N3O5" />
      <species boundaryCondition="false" compartment="e" constant="false" hasOnlySubstanceUnits="false" id="M_cytd_e" name="Cytidine" fbc:charge="0" fbc:chemicalFormula="C9H13N3O5" />
      <species boundaryCondition="false" compartment="c" constant="false" hasOnlySubstanceUnits="false" id="M_dad_2_c" name="Deoxyadenosine" fbc:charge="0" fbc:chemicalFormula="C10H13N5O3" />
      <species boundaryCondition="false" compartment="c" constant="false" hasOnlySubstanceUnits="false" id="M_dadp_c" name="dADP" fbc:charge="0" fbc:chemicalFormula="C10H12N5O9P2" />
      <species boundaryCondition="false" compartment="c" constant="false" hasOnlySubstanceUnits="false" id="M_damp_c" name="dAMP" fbc:charge="0" fbc:chemicalFormula="C10H12N5O6P" />
      <species boundaryCondition="false" compartment="c" constant="false" hasOnlySubstanceUnits="false" id="M_dann_c" name="7-8-Diaminononanoate" fbc:charge="0" fbc:chemicalFormula="C9H21N2O2" />
      <species boundaryCondition="false" compartment="c" constant="false" hasOnlySubstanceUnits="false" id="M_datp_c" name="dATP" fbc:charge="0" fbc:chemicalFormula="C10H12N5O12P3" />
      <species boundaryCondition="false" compartment="c" constant="false" hasOnlySubstanceUnits="false" id="M_db4p_c" name="3-4-dihydroxy-2-butanone-4-phosphate" fbc:charge="0" fbc:chemicalFormula="C4H7O6P" />
      <species boundaryCondition="false" compartment="c" constant="false" hasOnlySubstanceUnits="false" id="M_dca_c" name="Decanoate-n-C100" fbc:charge="0" fbc:chemicalFormula="C10H19O2" />
      <species boundaryCondition="false" compartment="c" constant="false" hasOnlySubstanceUnits="false" id="M_dcamp_c" name="N6-1-2-Dicarboxyethyl-AMP" fbc:charge="0" fbc:chemicalFormula="C14H14N5O11P" />
      <species boundaryCondition="false" compartment="c" constant="false" hasOnlySubstanceUnits="false" id="M_dcdp_c" name="dCDP" fbc:charge="0" fbc:chemicalFormula="C9H12N3O10P2" />
      <species boundaryCondition="false" compartment="c" constant="false" hasOnlySubstanceUnits="false" id="M_dcmp_c" name="dCMP" fbc:charge="0" fbc:chemicalFormula="C9H12N3O7P" />
      <species boundaryCondition="false" compartment="c" constant="false" hasOnlySubstanceUnits="false" id="M_dctp_c" name="dCTP" fbc:charge="0" fbc:chemicalFormula="C9H12N3O13P3" />
      <species boundaryCondition="false" compartment="c" constant="false" hasOnlySubstanceUnits="false" id="M_dcyt_c" name="Deoxycytidine" fbc:charge="0" fbc:chemicalFormula="C9H13N3O4" />
      <species boundaryCondition="false" compartment="c" constant="false" hasOnlySubstanceUnits="false" id="M_ddca_c" name="Dodecanoate-n-C120" fbc:charge="0" fbc:chemicalFormula="C12H23O2" />
      <species boundaryCondition="false" compartment="c" constant="false" hasOnlySubstanceUnits="false" id="M_decd_tb_c" name="E-E-E-E-E-E-E-Z-Z-decaprenyl-phosphate" fbc:charge="0" fbc:chemicalFormula="C50H81O4P" />
      <species boundaryCondition="false" compartment="c" constant="false" hasOnlySubstanceUnits="false" id="M_decda_tb_c" name="decaprenylphosphoryl-beta-D-arabinofuranose" fbc:charge="0" fbc:chemicalFormula="C55H89O8P" />
      <species boundaryCondition="false" compartment="c" constant="false" hasOnlySubstanceUnits="false" id="M_decdman1p_tb_c" name="E-E-E-E-E-E-E-Z-Z-decaprenyl-mannose-phosphate" fbc:charge="0" fbc:chemicalFormula="C56H92O9P" />
      <species boundaryCondition="false" compartment="c" constant="false" hasOnlySubstanceUnits="false" id="M_decdp_c" name="all-trans-Decaprenyl-diphosphate" fbc:charge="0" fbc:chemicalFormula="C50H81O7P2" />
      <species boundaryCondition="false" compartment="c" constant="false" hasOnlySubstanceUnits="false" id="M_decdp_tb_c" name="E-E-E-E-E-E-E-Z-Z-Decaprenyl-diphosphate" fbc:charge="0" fbc:chemicalFormula="C50H81O7P2" />
      <species boundaryCondition="false" compartment="c" constant="false" hasOnlySubstanceUnits="false" id="M_decdpa_tb_c" name="decaprenylphosphoryl-beta-D-5-phosphoarabinofuranose" fbc:charge="0" fbc:chemicalFormula="C55H88O11P2" />
      <species boundaryCondition="false" compartment="c" constant="false" hasOnlySubstanceUnits="false" id="M_decdpr_tb_c" name="decaprenylphosphoryl-beta-D-5-phosphoribose" fbc:charge="0" fbc:chemicalFormula="C55H88O11P2" />
      <species boundaryCondition="false" compartment="c" constant="false" hasOnlySubstanceUnits="false" id="M_decdr_tb_c" name="decaprenylphosphoryl-beta-D-5-ribose" fbc:charge="0" fbc:chemicalFormula="C55H89O8P" />
      <species boundaryCondition="false" compartment="c" constant="false" hasOnlySubstanceUnits="false" id="M_dgdp_c" name="dGDP" fbc:charge="0" fbc:chemicalFormula="C10H12N5O10P2" />
      <species boundaryCondition="false" compartment="c" constant="false" hasOnlySubstanceUnits="false" id="M_dgmp_c" name="dGMP" fbc:charge="0" fbc:chemicalFormula="C10H12N5O7P" />
      <species boundaryCondition="false" compartment="c" constant="false" hasOnlySubstanceUnits="false" id="M_dgsn_c" name="Deoxyguanosine" fbc:charge="0" fbc:chemicalFormula="C10H13N5O4" />
      <species boundaryCondition="false" compartment="c" constant="false" hasOnlySubstanceUnits="false" id="M_dgtp_c" name="dGTP" fbc:charge="0" fbc:chemicalFormula="C10H12N5O13P3" />
      <species boundaryCondition="false" compartment="c" constant="false" hasOnlySubstanceUnits="false" id="M_dhap_c" name="Dihydroxyacetone-phosphate" fbc:charge="0" fbc:chemicalFormula="C3H5O6P" />
      <species boundaryCondition="false" compartment="c" constant="false" hasOnlySubstanceUnits="false" id="M_dhf_c" name="7-8-Dihydrofolate" fbc:charge="0" fbc:chemicalFormula="C19H19N7O6" />
      <species boundaryCondition="false" compartment="c" constant="false" hasOnlySubstanceUnits="false" id="M_dhlam_c" name="Dihydrolipoamide" fbc:charge="0" fbc:chemicalFormula="C8H17NOS2" />
      <species boundaryCondition="false" compartment="c" constant="false" hasOnlySubstanceUnits="false" id="M_dhlpro_c" name="Dihydrolipolprotein" fbc:charge="0" fbc:chemicalFormula="H2S2X" />
      <species boundaryCondition="false" compartment="c" constant="false" hasOnlySubstanceUnits="false" id="M_dhna_c" name="1-4-Dihydroxy-2-naphthoate" fbc:charge="0" fbc:chemicalFormula="C11H7O4" />
      <species boundaryCondition="false" compartment="c" constant="false" hasOnlySubstanceUnits="false" id="M_dhnpt_c" name="Dihydroneopterin" fbc:charge="0" fbc:chemicalFormula="C9H13N5O4" />
      <species boundaryCondition="false" compartment="c" constant="false" hasOnlySubstanceUnits="false" id="M_dhor_S_c" name="S-Dihydroorotate" fbc:charge="0" fbc:chemicalFormula="C5H5N2O4" />
      <species boundaryCondition="false" compartment="c" constant="false" hasOnlySubstanceUnits="false" id="M_dhpmp_c" name="Dihydroneopterin-monophosphate" fbc:charge="0" fbc:chemicalFormula="C9H12N5O7P" />
      <species boundaryCondition="false" compartment="c" constant="false" hasOnlySubstanceUnits="false" id="M_dhpt_c" name="Dihydropteroate" fbc:charge="0" fbc:chemicalFormula="C14H13N6O3" />
      <species boundaryCondition="false" compartment="c" constant="false" hasOnlySubstanceUnits="false" id="M_din_c" name="Deoxyinosine" fbc:charge="0" fbc:chemicalFormula="C10H12N4O4" />
      <species boundaryCondition="false" compartment="c" constant="false" hasOnlySubstanceUnits="false" id="M_dmarach_c" name="di-methyl-arachic-acid" fbc:charge="0" fbc:chemicalFormula="C22H43O2" />
      <species boundaryCondition="false" compartment="c" constant="false" hasOnlySubstanceUnits="false" id="M_dmbhn_c" name="di-methyl-behenic-acid" fbc:charge="0" fbc:chemicalFormula="C24H47O2" />
      <species boundaryCondition="false" compartment="c" constant="false" hasOnlySubstanceUnits="false" id="M_dmbzid_c" name="5-6-Dimethylbenzimidazole" fbc:charge="0" fbc:chemicalFormula="C9H10N2" />
      <species boundaryCondition="false" compartment="c" constant="false" hasOnlySubstanceUnits="false" id="M_dmlgnc_c" name="dimethyl-lignoceric-acid" fbc:charge="0" fbc:chemicalFormula="C26H51O2" />
      <species boundaryCondition="false" compartment="c" constant="false" hasOnlySubstanceUnits="false" id="M_dmlz_c" name="6-7-Dimethyl-8-1-D-ribityl-lumazine" fbc:charge="0" fbc:chemicalFormula="C13H18N4O6" />
      <species boundaryCondition="false" compartment="c" constant="false" hasOnlySubstanceUnits="false" id="M_dmpp_c" name="Dimethylallyl-diphosphate" fbc:charge="0" fbc:chemicalFormula="C5H9O7P2" />
      <species boundaryCondition="false" compartment="c" constant="false" hasOnlySubstanceUnits="false" id="M_dnad_c" name="Deamino-NAD" fbc:charge="0" fbc:chemicalFormula="C21H24N6O15P2" />
      <species boundaryCondition="false" compartment="c" constant="false" hasOnlySubstanceUnits="false" id="M_dpcoa_c" name="Dephospho-CoA" fbc:charge="0" fbc:chemicalFormula="C21H33N7O13P2S" />
      <species boundaryCondition="false" compartment="c" constant="false" hasOnlySubstanceUnits="false" id="M_dscl_c" name="dihydrosirohydrochlorin" fbc:charge="0" fbc:chemicalFormula="C42H41N4O16" />
      <species boundaryCondition="false" compartment="c" constant="false" hasOnlySubstanceUnits="false" id="M_dtbt_c" name="Dethiobiotin" fbc:charge="0" fbc:chemicalFormula="C10H17N2O3" />
      <species boundaryCondition="false" compartment="c" constant="false" hasOnlySubstanceUnits="false" id="M_dtdp4d6dg_c" name="dTDP-4-dehydro-6-deoxy-D-glucose" fbc:charge="0" fbc:chemicalFormula="C16H22N2O15P2" />
      <species boundaryCondition="false" compartment="c" constant="false" hasOnlySubstanceUnits="false" id="M_dtdp4d6dm_c" name="dTDP-4-dehydro-6-deoxy-L-mannose" fbc:charge="0" fbc:chemicalFormula="C16H22N2O15P2" />
      <species boundaryCondition="false" compartment="c" constant="false" hasOnlySubstanceUnits="false" id="M_dtdp_c" name="dTDP" fbc:charge="0" fbc:chemicalFormula="C10H13N2O11P2" />
      <species boundaryCondition="false" compartment="c" constant="false" hasOnlySubstanceUnits="false" id="M_dtdpglu_c" name="dTDPglucose" fbc:charge="0" fbc:chemicalFormula="C16H24N2O16P2" />
      <species boundaryCondition="false" compartment="c" constant="false" hasOnlySubstanceUnits="false" id="M_dtdprmn_c" name="dTDP-L-rhamnose" fbc:charge="0" fbc:chemicalFormula="C16H24N2O15P2" />
      <species boundaryCondition="false" compartment="c" constant="false" hasOnlySubstanceUnits="false" id="M_dtmp_c" name="dTMP" fbc:charge="0" fbc:chemicalFormula="C10H13N2O8P" />
      <species boundaryCondition="false" compartment="c" constant="false" hasOnlySubstanceUnits="false" id="M_dttOX_c" name="Oxidized-dithiothreitol" fbc:charge="0" fbc:chemicalFormula="C4H8O2S2" />
      <species boundaryCondition="false" compartment="c" constant="false" hasOnlySubstanceUnits="false" id="M_dtt_c" name="Dithiothreitol" fbc:charge="0" fbc:chemicalFormula="C4H10O2S2" />
      <species boundaryCondition="false" compartment="c" constant="false" hasOnlySubstanceUnits="false" id="M_dttp_c" name="dTTP" fbc:charge="0" fbc:chemicalFormula="C10H13N2O14P3" />
      <species boundaryCondition="false" compartment="c" constant="false" hasOnlySubstanceUnits="false" id="M_dudp_c" name="dUDP" fbc:charge="0" fbc:chemicalFormula="C9H11N2O11P2" />
      <species boundaryCondition="false" compartment="c" constant="false" hasOnlySubstanceUnits="false" id="M_dump_c" name="dUMP" fbc:charge="0" fbc:chemicalFormula="C9H11N2O8P" />
      <species boundaryCondition="false" compartment="c" constant="false" hasOnlySubstanceUnits="false" id="M_duri_c" name="Deoxyuridine" fbc:charge="0" fbc:chemicalFormula="C9H12N2O5" />
      <species boundaryCondition="false" compartment="c" constant="false" hasOnlySubstanceUnits="false" id="M_dutp_c" name="dUTP" fbc:charge="0" fbc:chemicalFormula="C9H11N2O14P3" />
      <species boundaryCondition="false" compartment="c" constant="false" hasOnlySubstanceUnits="false" id="M_dxyl5p_c" name="1-deoxy-D-xylulose-5-phosphate" fbc:charge="0" fbc:chemicalFormula="C5H9O7P" />
      <species boundaryCondition="false" compartment="c" constant="false" hasOnlySubstanceUnits="false" id="M_dxyl_c" name="1-deoxy-D-xylulose" fbc:charge="0" fbc:chemicalFormula="C5H10O4" />
      <species boundaryCondition="false" compartment="c" constant="false" hasOnlySubstanceUnits="false" id="M_e4p_c" name="D-Erythrose-4-phosphate" fbc:charge="0" fbc:chemicalFormula="C4H7O7P" />
      <species boundaryCondition="false" compartment="c" constant="false" hasOnlySubstanceUnits="false" id="M_eig3p_c" name="D-erythro-1-Imidazol-4-yl-glycerol-3-phosphate" fbc:charge="0" fbc:chemicalFormula="C6H9N2O6P" />
      <species boundaryCondition="false" compartment="c" constant="false" hasOnlySubstanceUnits="false" id="M_enter_c" name="Enterochelin" fbc:charge="0" fbc:chemicalFormula="C30H27N3O15" />
      <species boundaryCondition="false" compartment="c" constant="false" hasOnlySubstanceUnits="false" id="M_etha_c" name="Ethanolamine" fbc:charge="0" fbc:chemicalFormula="C2H8NO" />
      <species boundaryCondition="false" compartment="e" constant="false" hasOnlySubstanceUnits="false" id="M_etha_e" name="Ethanolamine" fbc:charge="0" fbc:chemicalFormula="C2H8NO" />
      <species boundaryCondition="false" compartment="c" constant="false" hasOnlySubstanceUnits="false" id="M_f6p_c" name="D-Fructose-6-phosphate" fbc:charge="0" fbc:chemicalFormula="C6H11O9P" />
      <species boundaryCondition="false" compartment="c" constant="false" hasOnlySubstanceUnits="false" id="M_fad_c" name="Flavin-adenine-dinucleotide-oxidized" fbc:charge="0" fbc:chemicalFormula="C27H31N9O15P2" />
      <species boundaryCondition="false" compartment="c" constant="false" hasOnlySubstanceUnits="false" id="M_fadh2_c" name="Flavin-adenine-dinucleotide-reduced" fbc:charge="0" fbc:chemicalFormula="C27H33N9O15P2" />
      <species boundaryCondition="false" compartment="c" constant="false" hasOnlySubstanceUnits="false" id="M_fald_c" name="Formaldehyde" fbc:charge="0" fbc:chemicalFormula="CH2O" />
      <species boundaryCondition="false" compartment="c" constant="false" hasOnlySubstanceUnits="false" id="M_fc1p_c" name="L-Fuculose-1-phosphate" fbc:charge="0" fbc:chemicalFormula="C6H11O8P" />
      <species boundaryCondition="false" compartment="c" constant="false" hasOnlySubstanceUnits="false" id="M_fcmcbtt_c" name="iron-III-chelated-carboxymycobactin-T-R8-carbon-final-carbon-is-carboxyl-group" fbc:charge="0" fbc:chemicalFormula="C33H48N5O13Fe" />
      <species boundaryCondition="false" compartment="c" constant="false" hasOnlySubstanceUnits="false" id="M_fdox_c" name="ferredoxin-oxidized-24Fe-4S" fbc:charge="0" fbc:chemicalFormula="Fe8S8X" />
      <species boundaryCondition="false" compartment="c" constant="false" hasOnlySubstanceUnits="false" id="M_fdp_c" name="D-Fructose-1-6-bisphosphate" fbc:charge="0" fbc:chemicalFormula="C6H10O12P2" />
      <species boundaryCondition="false" compartment="c" constant="false" hasOnlySubstanceUnits="false" id="M_fdred_c" name="ferredoxin-reduced-24Fe-4S" fbc:charge="0" fbc:chemicalFormula="Fe8S8X" />
      <species boundaryCondition="false" compartment="c" constant="false" hasOnlySubstanceUnits="false" id="M_fdxox_c" name="Oxidized-ferredoxin" fbc:charge="0" fbc:chemicalFormula="X" />
      <species boundaryCondition="false" compartment="c" constant="false" hasOnlySubstanceUnits="false" id="M_fdxrd_c" name="Reduced-ferredoxin" fbc:charge="0" fbc:chemicalFormula="XH2" />
      <species boundaryCondition="false" compartment="c" constant="false" hasOnlySubstanceUnits="false" id="M_fe2_c" name="Fe2" fbc:charge="0" fbc:chemicalFormula="Fe" />
      <species boundaryCondition="false" compartment="e" constant="false" hasOnlySubstanceUnits="false" id="M_fe2_e" name="Fe2" fbc:charge="0" fbc:chemicalFormula="Fe" />
      <species boundaryCondition="false" compartment="c" constant="false" hasOnlySubstanceUnits="false" id="M_fe3_c" name="Fe3" fbc:charge="0" fbc:chemicalFormula="Fe" />
      <species boundaryCondition="false" compartment="e" constant="false" hasOnlySubstanceUnits="false" id="M_fe3_e" name="Fe3" fbc:charge="0" fbc:chemicalFormula="Fe" />
      <species boundaryCondition="false" compartment="c" constant="false" hasOnlySubstanceUnits="false" id="M_fgam_c" name="N2-Formyl-N1-5-phospho-D-ribosyl-glycinamide" fbc:charge="0" fbc:chemicalFormula="C8H13N2O9P" />
      <species boundaryCondition="false" compartment="c" constant="false" hasOnlySubstanceUnits="false" id="M_ficytc_c" name="Ferricytochrome-c" fbc:charge="0" fbc:chemicalFormula="C42H52FeN8O6S2" />
      <species boundaryCondition="false" compartment="c" constant="false" hasOnlySubstanceUnits="false" id="M_fmcbtt_c" name="Iron-II-mycobactin-T" fbc:charge="0" fbc:chemicalFormula="C43H71N5O10Fe" />
      <species boundaryCondition="false" compartment="c" constant="false" hasOnlySubstanceUnits="false" id="M_fmettrna_c" name="N-Formylmethionyl-tRNA" fbc:charge="0" fbc:chemicalFormula="C6H9NO2SR" />
      <species boundaryCondition="false" compartment="c" constant="false" hasOnlySubstanceUnits="false" id="M_fmn_c" name="FMN" fbc:charge="0" fbc:chemicalFormula="C17H19N4O9P" />
      <species boundaryCondition="false" compartment="c" constant="false" hasOnlySubstanceUnits="false" id="M_focytc_c" name="Ferrocytochrome-c" fbc:charge="0" fbc:chemicalFormula="C42H53FeN8O6S2" />
      <species boundaryCondition="false" compartment="c" constant="false" hasOnlySubstanceUnits="false" id="M_fol_c" name="Folate" fbc:charge="0" fbc:chemicalFormula="C19H18N7O6" />
      <species boundaryCondition="false" compartment="c" constant="false" hasOnlySubstanceUnits="false" id="M_for_c" name="Formate" fbc:charge="0" fbc:chemicalFormula="CH1O2" />
      <species boundaryCondition="false" compartment="c" constant="false" hasOnlySubstanceUnits="false" id="M_forcoa_c" name="Formyl-CoA" fbc:charge="0" fbc:chemicalFormula="C22H32N7O17P3S" />
      <species boundaryCondition="false" compartment="c" constant="false" hasOnlySubstanceUnits="false" id="M_fpram_c" name="2-Formamido-N1-5-phospho-D-ribosyl-acetamidine" fbc:charge="0" fbc:chemicalFormula="C8H15N3O8P" />
      <species boundaryCondition="false" compartment="c" constant="false" hasOnlySubstanceUnits="false" id="M_fprica_c" name="5-Formamido-1-5-phospho-D-ribosyl-imidazole-4-carboxamide" fbc:charge="0" fbc:chemicalFormula="C10H13N4O9P" />
      <species boundaryCondition="false" compartment="c" constant="false" hasOnlySubstanceUnits="false" id="M_frdp_c" name="Farnesyl-diphosphate" fbc:charge="0" fbc:chemicalFormula="C15H25O7P2" />
      <species boundaryCondition="false" compartment="c" constant="false" hasOnlySubstanceUnits="false" id="M_frrppdima_c" name="fucose-rhamnose-rhamnose-phenol-phthiocerol-dimycocerosate-Mtb" fbc:charge="0" fbc:chemicalFormula="C117H218O18" />
      <species boundaryCondition="false" compartment="c" constant="false" hasOnlySubstanceUnits="false" id="M_fum_c" name="Fumarate" fbc:charge="0" fbc:chemicalFormula="C4H2O4" />
      <species boundaryCondition="false" compartment="e" constant="false" hasOnlySubstanceUnits="false" id="M_fum_e" name="Fumarate" fbc:charge="0" fbc:chemicalFormula="C4H2O4" />
      <species boundaryCondition="false" compartment="c" constant="false" hasOnlySubstanceUnits="false" id="M_g1p_c" name="D-Glucose-1-phosphate" fbc:charge="0" fbc:chemicalFormula="C6H11O9P" />
      <species boundaryCondition="false" compartment="c" constant="false" hasOnlySubstanceUnits="false" id="M_g3p_c" name="Glyceraldehyde-3-phosphate" fbc:charge="0" fbc:chemicalFormula="C3H5O6P" />
      <species boundaryCondition="false" compartment="c" constant="false" hasOnlySubstanceUnits="false" id="M_g3pe_c" name="sn-Glycero-3-phosphoethanolamine" fbc:charge="0" fbc:chemicalFormula="C5H14NO6P" />
      <species boundaryCondition="false" compartment="c" constant="false" hasOnlySubstanceUnits="false" id="M_g6p_c" name="D-Glucose-6-phosphate" fbc:charge="0" fbc:chemicalFormula="C6H11O9P" />
      <species boundaryCondition="false" compartment="c" constant="false" hasOnlySubstanceUnits="false" id="M_gal1p_c" name="alpha-D-Galactose-1-phosphate" fbc:charge="0" fbc:chemicalFormula="C6H11O9P" />
      <species boundaryCondition="false" compartment="c" constant="false" hasOnlySubstanceUnits="false" id="M_gal_c" name="D-Galactose" fbc:charge="0" fbc:chemicalFormula="C6H12O6" />
      <species boundaryCondition="false" compartment="e" constant="false" hasOnlySubstanceUnits="false" id="M_gal_e" name="D-Galactose" fbc:charge="0" fbc:chemicalFormula="C6H12O6" />
      <species boundaryCondition="false" compartment="c" constant="false" hasOnlySubstanceUnits="false" id="M_galfragund_c" name="galactofuranosyl-30-rhamanosyl-N-acetylglucosamyl-undecaprenyl-diphosphate-M-tb" fbc:charge="0" fbc:chemicalFormula="C249H415NO167P2" />
      <species boundaryCondition="false" compartment="c" constant="false" hasOnlySubstanceUnits="false" id="M_gam1p_c" name="D-Glucosamine-1-phosphate" fbc:charge="0" fbc:chemicalFormula="C6H13NO8P" />
      <species boundaryCondition="false" compartment="c" constant="false" hasOnlySubstanceUnits="false" id="M_gam6p_c" name="D-Glucosamine-6-phosphate" fbc:charge="0" fbc:chemicalFormula="C6H13NO8P" />
      <species boundaryCondition="false" compartment="c" constant="false" hasOnlySubstanceUnits="false" id="M_gar_c" name="N1-5-Phospho-D-ribosyl-glycinamide" fbc:charge="0" fbc:chemicalFormula="C7H14N2O8P" />
      <species boundaryCondition="false" compartment="c" constant="false" hasOnlySubstanceUnits="false" id="M_gcald_c" name="Glycolaldehyde" fbc:charge="0" fbc:chemicalFormula="C2H4O2" />
      <species boundaryCondition="false" compartment="e" constant="false" hasOnlySubstanceUnits="false" id="M_gcald_e" name="Glycolaldehyde" fbc:charge="0" fbc:chemicalFormula="C2H4O2" />
      <species boundaryCondition="false" compartment="c" constant="false" hasOnlySubstanceUnits="false" id="M_gdp_c" name="GDP" fbc:charge="0" fbc:chemicalFormula="C10H12N5O11P2" />
      <species boundaryCondition="false" compartment="c" constant="false" hasOnlySubstanceUnits="false" id="M_gdpddman_c" name="GDP-4-dehydro-6-deoxy-D-mannose" fbc:charge="0" fbc:chemicalFormula="C16H21N5O15P2" />
      <species boundaryCondition="false" compartment="c" constant="false" hasOnlySubstanceUnits="false" id="M_gdpfuc_c" name="GDP-L-fucose" fbc:charge="0" fbc:chemicalFormula="C16H23N5O15P2" />
      <species boundaryCondition="false" compartment="c" constant="false" hasOnlySubstanceUnits="false" id="M_gdpmann_c" name="GDP-D-mannose" fbc:charge="0" fbc:chemicalFormula="C16H23N5O16P2" />
      <species boundaryCondition="false" compartment="c" constant="false" hasOnlySubstanceUnits="false" id="M_gdptp_c" name="Guanosine-3-diphosphate-5-triphosphate" fbc:charge="0" fbc:chemicalFormula="C10H11N5O20P5" />
      <species boundaryCondition="false" compartment="c" constant="false" hasOnlySubstanceUnits="false" id="M_glc_D_c" name="D-Glucose" fbc:charge="0" fbc:chemicalFormula="C6H12O6" />
      <species boundaryCondition="false" compartment="e" constant="false" hasOnlySubstanceUnits="false" id="M_glc_D_e" name="D-Glucose" fbc:charge="0" fbc:chemicalFormula="C6H12O6" />
      <species boundaryCondition="false" compartment="c" constant="false" hasOnlySubstanceUnits="false" id="M_glcn_c" name="D-Gluconate" fbc:charge="0" fbc:chemicalFormula="C6H11O7" />
      <species boundaryCondition="false" compartment="c" constant="false" hasOnlySubstanceUnits="false" id="M_gln_L_c" name="L-Glutamine" fbc:charge="0" fbc:chemicalFormula="C5H10N2O3" />
      <species boundaryCondition="false" compartment="c" constant="false" hasOnlySubstanceUnits="false" id="M_glu1sa_c" name="L-Glutamate-1-semialdehyde" fbc:charge="0" fbc:chemicalFormula="C5H9NO3" />
      <species boundaryCondition="false" compartment="c" constant="false" hasOnlySubstanceUnits="false" id="M_glu5p_c" name="L-Glutamate-5-phosphate" fbc:charge="0" fbc:chemicalFormula="C5H8NO7P" />
      <species boundaryCondition="false" compartment="c" constant="false" hasOnlySubstanceUnits="false" id="M_glu5sa_c" name="L-Glutamate-5-semialdehyde" fbc:charge="0" fbc:chemicalFormula="C5H9NO3" />
      <species boundaryCondition="false" compartment="c" constant="false" hasOnlySubstanceUnits="false" id="M_glu_D_c" name="D-Glutamate" fbc:charge="0" fbc:chemicalFormula="C5H8NO4" />
      <species boundaryCondition="false" compartment="c" constant="false" hasOnlySubstanceUnits="false" id="M_glu_L_c" name="L-Glutamate" fbc:charge="0" fbc:chemicalFormula="C5H8NO4" />
      <species boundaryCondition="false" compartment="e" constant="false" hasOnlySubstanceUnits="false" id="M_glu_L_e" name="L-Glutamate" fbc:charge="0" fbc:chemicalFormula="C5H8NO4" />
      <species boundaryCondition="false" compartment="c" constant="false" hasOnlySubstanceUnits="false" id="M_gluala_c" name="5-L-Glutamyl-L-alanine" fbc:charge="0" fbc:chemicalFormula="C8H13N2O5" />
      <species boundaryCondition="false" compartment="c" constant="false" hasOnlySubstanceUnits="false" id="M_glucys_c" name="gamma-L-Glutamyl-L-cysteine" fbc:charge="0" fbc:chemicalFormula="C8H13N2O5S" />
      <species boundaryCondition="false" compartment="c" constant="false" hasOnlySubstanceUnits="false" id="M_glutrna_c" name="L-Glutamyl-tRNA-Glu" fbc:charge="0" fbc:chemicalFormula="C5H7NO3R" />
      <species boundaryCondition="false" compartment="c" constant="false" hasOnlySubstanceUnits="false" id="M_glx_c" name="Glyoxylate" fbc:charge="0" fbc:chemicalFormula="C2H1O3" />
      <species boundaryCondition="false" compartment="c" constant="false" hasOnlySubstanceUnits="false" id="M_gly_c" name="Glycine" fbc:charge="0" fbc:chemicalFormula="C2H5NO2" />
      <species boundaryCondition="false" compartment="e" constant="false" hasOnlySubstanceUnits="false" id="M_gly_e" name="Glycine" fbc:charge="0" fbc:chemicalFormula="C2H5NO2" />
      <species boundaryCondition="false" compartment="c" constant="false" hasOnlySubstanceUnits="false" id="M_glyb_c" name="Glycine-betaine" fbc:charge="0" fbc:chemicalFormula="C5H11NO2" />
      <species boundaryCondition="false" compartment="e" constant="false" hasOnlySubstanceUnits="false" id="M_glyb_e" name="Glycine-betaine" fbc:charge="0" fbc:chemicalFormula="C5H11NO2" />
      <species boundaryCondition="false" compartment="c" constant="false" hasOnlySubstanceUnits="false" id="M_glyc3p_c" name="Glycerol-3-phosphate" fbc:charge="0" fbc:chemicalFormula="C3H7O6P" />
      <species boundaryCondition="false" compartment="e" constant="false" hasOnlySubstanceUnits="false" id="M_glyc3p_e" name="Glycerol-3-phosphate" fbc:charge="0" fbc:chemicalFormula="C3H7O6P" />
      <species boundaryCondition="false" compartment="c" constant="false" hasOnlySubstanceUnits="false" id="M_glyc_R_c" name="R-Glycerate" fbc:charge="0" fbc:chemicalFormula="C3H5O4" />
      <species boundaryCondition="false" compartment="c" constant="false" hasOnlySubstanceUnits="false" id="M_glyc_c" name="Glycerol" fbc:charge="0" fbc:chemicalFormula="C3H8O3" />
      <species boundaryCondition="false" compartment="e" constant="false" hasOnlySubstanceUnits="false" id="M_glyc_e" name="Glycerol" fbc:charge="0" fbc:chemicalFormula="C3H8O3" />
      <species boundaryCondition="false" compartment="c" constant="false" hasOnlySubstanceUnits="false" id="M_glyclt_c" name="Glycolate" fbc:charge="0" fbc:chemicalFormula="C2H3O3" />
      <species boundaryCondition="false" compartment="c" constant="false" hasOnlySubstanceUnits="false" id="M_glycogen_c" name="glycogen" fbc:charge="0" fbc:chemicalFormula="C6H10O5" />
      <species boundaryCondition="false" compartment="c" constant="false" hasOnlySubstanceUnits="false" id="M_gmp_c" name="GMP" fbc:charge="0" fbc:chemicalFormula="C10H12N5O8P" />
      <species boundaryCondition="false" compartment="c" constant="false" hasOnlySubstanceUnits="false" id="M_grdp_c" name="Geranyl-diphosphate" fbc:charge="0" fbc:chemicalFormula="C10H17O7P2" />
      <species boundaryCondition="false" compartment="c" constant="false" hasOnlySubstanceUnits="false" id="M_gsn_c" name="Guanosine" fbc:charge="0" fbc:chemicalFormula="C10H13N5O5" />
      <species boundaryCondition="false" compartment="c" constant="false" hasOnlySubstanceUnits="false" id="M_gthox_c" name="Oxidized-glutathione" fbc:charge="0" fbc:chemicalFormula="C20H30N6O12S2" />
      <species boundaryCondition="false" compartment="c" constant="false" hasOnlySubstanceUnits="false" id="M_gthrd_c" name="Reduced-glutathione" fbc:charge="0" fbc:chemicalFormula="C10H16N3O6S" />
      <species boundaryCondition="false" compartment="e" constant="false" hasOnlySubstanceUnits="false" id="M_gthrd_e" name="Reduced-glutathione" fbc:charge="0" fbc:chemicalFormula="C10H16N3O6S" />
      <species boundaryCondition="false" compartment="c" constant="false" hasOnlySubstanceUnits="false" id="M_gtp_c" name="GTP" fbc:charge="0" fbc:chemicalFormula="C10H12N5O14P3" />
      <species boundaryCondition="false" compartment="c" constant="false" hasOnlySubstanceUnits="false" id="M_gua_c" name="Guanine" fbc:charge="0" fbc:chemicalFormula="C5H5N5O" />
      <species boundaryCondition="false" compartment="c" constant="false" hasOnlySubstanceUnits="false" id="M_h2_c" name="H2" fbc:charge="0" fbc:chemicalFormula="H2" />
      <species boundaryCondition="false" compartment="e" constant="false" hasOnlySubstanceUnits="false" id="M_h2_e" name="H2" fbc:charge="0" fbc:chemicalFormula="H2" />
      <species boundaryCondition="false" compartment="c" constant="false" hasOnlySubstanceUnits="false" id="M_h2co3_c" name="carbonic-acid" fbc:charge="0" fbc:chemicalFormula="H2CO3" />
      <species boundaryCondition="false" compartment="e" constant="false" hasOnlySubstanceUnits="false" id="M_h2co3_e" name="carbonic-acid" fbc:charge="0" fbc:chemicalFormula="H2CO3" />
      <species boundaryCondition="false" compartment="c" constant="false" hasOnlySubstanceUnits="false" id="M_h2mb4p_c" name="1-hydroxy-2-methyl-2-E-butenyl-4-diphosphate" fbc:charge="0" fbc:chemicalFormula="C5H9O8P2" />
      <species boundaryCondition="false" compartment="c" constant="false" hasOnlySubstanceUnits="false" id="M_h2o2_c" name="Hydrogen-peroxide" fbc:charge="0" fbc:chemicalFormula="H2O2" />
      <species boundaryCondition="false" compartment="c" constant="false" hasOnlySubstanceUnits="false" id="M_h2o_c" name="H2O" fbc:charge="0" fbc:chemicalFormula="H2O" />
      <species boundaryCondition="false" compartment="e" constant="false" hasOnlySubstanceUnits="false" id="M_h2o_e" name="H2O" fbc:charge="0" fbc:chemicalFormula="H2O" />
      <species boundaryCondition="false" compartment="c" constant="false" hasOnlySubstanceUnits="false" id="M_h2s_c" name="Hydrogen-sulfide" fbc:charge="0" fbc:chemicalFormula="H2S" />
      <species boundaryCondition="false" compartment="e" constant="false" hasOnlySubstanceUnits="false" id="M_h2s_e" name="Hydrogen-sulfide" fbc:charge="0" fbc:chemicalFormula="H2S" />
      <species boundaryCondition="false" compartment="c" constant="false" hasOnlySubstanceUnits="false" id="M_h_c" name="H" fbc:charge="0" fbc:chemicalFormula="H" />
      <species boundaryCondition="false" compartment="e" constant="false" hasOnlySubstanceUnits="false" id="M_h_e" name="H" fbc:charge="0" fbc:chemicalFormula="H" />
      <species boundaryCondition="false" compartment="c" constant="false" hasOnlySubstanceUnits="false" id="M_harab_D_c" name="hexa-arabinofuranoside" fbc:charge="0" fbc:chemicalFormula="C30H50O25" />
      <species boundaryCondition="false" compartment="c" constant="false" hasOnlySubstanceUnits="false" id="M_hco3_c" name="Bicarbonate" fbc:charge="0" fbc:chemicalFormula="CHO3" />
      <species boundaryCondition="false" compartment="c" constant="false" hasOnlySubstanceUnits="false" id="M_hcys_L_c" name="L-Homocysteine" fbc:charge="0" fbc:chemicalFormula="C4H9NO2S" />
      <species boundaryCondition="false" compartment="c" constant="false" hasOnlySubstanceUnits="false" id="M_hdca_c" name="Hexadecanoate-n-C160" fbc:charge="0" fbc:chemicalFormula="C16H31O2" />
      <species boundaryCondition="false" compartment="e" constant="false" hasOnlySubstanceUnits="false" id="M_hdca_e" name="Hexadecanoate-n-C160" fbc:charge="0" fbc:chemicalFormula="C16H31O2" />
      <species boundaryCondition="false" compartment="c" constant="false" hasOnlySubstanceUnits="false" id="M_hdcea_c" name="Hexadecenoate-n-C161" fbc:charge="0" fbc:chemicalFormula="C16H29O2" />
      <species boundaryCondition="false" compartment="c" constant="false" hasOnlySubstanceUnits="false" id="M_hdcoa_c" name="Hexadecenoyl-CoA-n-C161CoA" fbc:charge="0" fbc:chemicalFormula="C37H60N7O17P3S" />
      <species boundaryCondition="false" compartment="c" constant="false" hasOnlySubstanceUnits="false" id="M_hexc_c" name="hexacosanoate-n-C260" fbc:charge="0" fbc:chemicalFormula="C26H51O2" />
      <species boundaryCondition="false" compartment="c" constant="false" hasOnlySubstanceUnits="false" id="M_hexccoa_c" name="Hexacosanoyl-CoA-n-C260CoA" fbc:charge="0" fbc:chemicalFormula="C47H82N7O17P3S" />
      <species boundaryCondition="false" compartment="c" constant="false" hasOnlySubstanceUnits="false" id="M_hgbam_c" name="Hydrogenobyrinate-a-c-diamide" fbc:charge="0" fbc:chemicalFormula="C45H57N6O12" />
      <species boundaryCondition="false" compartment="c" constant="false" hasOnlySubstanceUnits="false" id="M_hgbyr_c" name="Hydrogenobyrinate" fbc:charge="0" fbc:chemicalFormula="C45H54N4O14" />
      <species boundaryCondition="false" compartment="c" constant="false" hasOnlySubstanceUnits="false" id="M_his_L_c" name="L-Histidine" fbc:charge="0" fbc:chemicalFormula="C6H9N3O2" />
      <species boundaryCondition="false" compartment="e" constant="false" hasOnlySubstanceUnits="false" id="M_his_L_e" name="L-Histidine" fbc:charge="0" fbc:chemicalFormula="C6H9N3O2" />
      <species boundaryCondition="false" compartment="c" constant="false" hasOnlySubstanceUnits="false" id="M_hisp_c" name="L-Histidinol-phosphate" fbc:charge="0" fbc:chemicalFormula="C6H11N3O4P" />
      <species boundaryCondition="false" compartment="c" constant="false" hasOnlySubstanceUnits="false" id="M_histd_c" name="L-Histidinol" fbc:charge="0" fbc:chemicalFormula="C6H12N3O" />
      <species boundaryCondition="false" compartment="c" constant="false" hasOnlySubstanceUnits="false" id="M_hmbil_c" name="Hydroxymethylbilane" fbc:charge="0" fbc:chemicalFormula="C40H38N4O17" />
      <species boundaryCondition="false" compartment="c" constant="false" hasOnlySubstanceUnits="false" id="M_hmocta_c" name="hexa-methyl-octacosanoate" fbc:charge="0" fbc:chemicalFormula="C34H67O2" />
      <species boundaryCondition="false" compartment="c" constant="false" hasOnlySubstanceUnits="false" id="M_hmtria_c" name="hexa-methyl-triacontanoic-acid-C300-plus-6-methyl-branches" fbc:charge="0" fbc:chemicalFormula="C36H71O2" />
      <species boundaryCondition="false" compartment="c" constant="false" hasOnlySubstanceUnits="false" id="M_hom_L_c" name="L-Homoserine" fbc:charge="0" fbc:chemicalFormula="C4H9NO3" />
      <species boundaryCondition="false" compartment="c" constant="false" hasOnlySubstanceUnits="false" id="M_homtta_c" name="10-hydroxy-octa-methyl-tetracontatricosanoic-acid-C340-8-methyl-branched-carbons-1-hydroxylated-carbon" fbc:charge="0" fbc:chemicalFormula="C42H83O3" />
      <species boundaryCondition="false" compartment="c" constant="false" hasOnlySubstanceUnits="false" id="M_hpglu_c" name="Tetrahydropteroyltri-L-glutamate" fbc:charge="0" fbc:chemicalFormula="C24H34N8O12" />
      <species boundaryCondition="false" compartment="c" constant="false" hasOnlySubstanceUnits="false" id="M_hpmdtria_c" name="hepta-methyl-dotriacontanoic-acid-7-methyl-branches" fbc:charge="0" fbc:chemicalFormula="C39H77O2" />
      <species boundaryCondition="false" compartment="c" constant="false" hasOnlySubstanceUnits="false" id="M_hpmtria_c" name="hepta-methyl-triacontanoic-acid-C300-plus-7-methyl-branches" fbc:charge="0" fbc:chemicalFormula="C37H73O2" />
      <species boundaryCondition="false" compartment="c" constant="false" hasOnlySubstanceUnits="false" id="M_hxan_c" name="Hypoxanthine" fbc:charge="0" fbc:chemicalFormula="C5H4N4O" />
      <species boundaryCondition="false" compartment="c" constant="false" hasOnlySubstanceUnits="false" id="M_iacgam_c" name="1D-myo-inositol-2-Acetamido-2-deoxy-D-glucopyranoside" fbc:charge="0" fbc:chemicalFormula="C14H25NO11" />
      <species boundaryCondition="false" compartment="c" constant="false" hasOnlySubstanceUnits="false" id="M_iasp_c" name="Iminoaspartate" fbc:charge="0" fbc:chemicalFormula="C4H3NO4" />
      <species boundaryCondition="false" compartment="c" constant="false" hasOnlySubstanceUnits="false" id="M_ichor_c" name="Isochorismate" fbc:charge="0" fbc:chemicalFormula="C10H8O6" />
      <species boundaryCondition="false" compartment="c" constant="false" hasOnlySubstanceUnits="false" id="M_icit_c" name="Isocitrate" fbc:charge="0" fbc:chemicalFormula="C6H5O7" />
      <species boundaryCondition="false" compartment="c" constant="false" hasOnlySubstanceUnits="false" id="M_id3acald_c" name="Indole-3-acetaldehyde" fbc:charge="0" fbc:chemicalFormula="C10H9NO" />
      <species boundaryCondition="false" compartment="e" constant="false" hasOnlySubstanceUnits="false" id="M_id3acald_e" name="Indole-3-acetaldehyde" fbc:charge="0" fbc:chemicalFormula="C10H9NO" />
      <species boundaryCondition="false" compartment="c" constant="false" hasOnlySubstanceUnits="false" id="M_idp_c" name="IDP" fbc:charge="0" fbc:chemicalFormula="C10H11N4O11P2" />
      <species boundaryCondition="false" compartment="c" constant="false" hasOnlySubstanceUnits="false" id="M_igam_c" name="1D-myo-inositol-2-deoxy-D-glucopyranoside" fbc:charge="0" fbc:chemicalFormula="C12H24NO10" />
      <species boundaryCondition="false" compartment="c" constant="false" hasOnlySubstanceUnits="false" id="M_ile_L_c" name="L-Isoleucine" fbc:charge="0" fbc:chemicalFormula="C6H13NO2" />
      <species boundaryCondition="false" compartment="e" constant="false" hasOnlySubstanceUnits="false" id="M_ile_L_e" name="L-Isoleucine" fbc:charge="0" fbc:chemicalFormula="C6H13NO2" />
      <species boundaryCondition="false" compartment="c" constant="false" hasOnlySubstanceUnits="false" id="M_imacp_c" name="3-Imidazol-4-yl-2-oxopropyl-phosphate" fbc:charge="0" fbc:chemicalFormula="C6H7N2O5P" />
      <species boundaryCondition="false" compartment="c" constant="false" hasOnlySubstanceUnits="false" id="M_imp_c" name="IMP" fbc:charge="0" fbc:chemicalFormula="C10H11N4O8P" />
      <species boundaryCondition="false" compartment="c" constant="false" hasOnlySubstanceUnits="false" id="M_indole_c" name="Indole" fbc:charge="0" fbc:chemicalFormula="C8H7N" />
      <species boundaryCondition="false" compartment="c" constant="false" hasOnlySubstanceUnits="false" id="M_indpyr_c" name="Indolepyruvate" fbc:charge="0" fbc:chemicalFormula="C11H8NO3" />
      <species boundaryCondition="false" compartment="c" constant="false" hasOnlySubstanceUnits="false" id="M_inost_c" name="myo-Inositol" fbc:charge="0" fbc:chemicalFormula="C6H12O6" />
      <species boundaryCondition="false" compartment="c" constant="false" hasOnlySubstanceUnits="false" id="M_ins_c" name="Inosine" fbc:charge="0" fbc:chemicalFormula="C10H12N4O5" />
      <species boundaryCondition="false" compartment="c" constant="false" hasOnlySubstanceUnits="false" id="M_ipdp_c" name="Isopentenyl-diphosphate" fbc:charge="0" fbc:chemicalFormula="C5H9O7P2" />
      <species boundaryCondition="false" compartment="c" constant="false" hasOnlySubstanceUnits="false" id="M_itp_c" name="ITP" fbc:charge="0" fbc:chemicalFormula="C10H11N4O14P3" />
      <species boundaryCondition="false" compartment="c" constant="false" hasOnlySubstanceUnits="false" id="M_k_c" name="potassium" fbc:charge="0" fbc:chemicalFormula="K" />
      <species boundaryCondition="false" compartment="e" constant="false" hasOnlySubstanceUnits="false" id="M_k_e" name="potassium" fbc:charge="0" fbc:chemicalFormula="K" />
      <species boundaryCondition="false" compartment="c" constant="false" hasOnlySubstanceUnits="false" id="M_kmeroacidACP_c" name="keto-meroacid-ACP" fbc:charge="0" fbc:chemicalFormula="C69H131N2O8PRS" />
      <species boundaryCondition="false" compartment="c" constant="false" hasOnlySubstanceUnits="false" id="M_kmeroacidcyc1ACP_c" name="cyclopropanated-keto-meroacid-ACP-1-cyclopropane-ring" fbc:charge="0" fbc:chemicalFormula="C70H133N2O8PRS" />
      <species boundaryCondition="false" compartment="c" constant="false" hasOnlySubstanceUnits="false" id="M_kmeroacidcyc2ACP_c" name="cyclopropanated-keto-meroacid-ACP-2-cyclopropane-rings" fbc:charge="0" fbc:chemicalFormula="C71H135N2O8PRS" />
      <species boundaryCondition="false" compartment="c" constant="false" hasOnlySubstanceUnits="false" id="M_kmeroacidcyc2AMP_c" name="cyclopropanated-keto-meroacid-AMP-2-cyclopropane-rings" fbc:charge="0" fbc:chemicalFormula="C70H127N5O8P" />
      <species boundaryCondition="false" compartment="c" constant="false" hasOnlySubstanceUnits="false" id="M_kmycolate_c" name="keto-mycolate-2-cyclopropanated-rings" fbc:charge="0" fbc:chemicalFormula="C86H166O3" />
      <species boundaryCondition="false" compartment="c" constant="false" hasOnlySubstanceUnits="false" id="M_lac_L_c" name="L-Lactate" fbc:charge="0" fbc:chemicalFormula="C3H5O3" />
      <species boundaryCondition="false" compartment="e" constant="false" hasOnlySubstanceUnits="false" id="M_lac_L_e" name="L-Lactate" fbc:charge="0" fbc:chemicalFormula="C3H5O3" />
      <species boundaryCondition="false" compartment="c" constant="false" hasOnlySubstanceUnits="false" id="M_lald_L_c" name="L-Lactaldehyde" fbc:charge="0" fbc:chemicalFormula="C3H6O2" />
      <species boundaryCondition="false" compartment="c" constant="false" hasOnlySubstanceUnits="false" id="M_lcts_c" name="Lactose" fbc:charge="0" fbc:chemicalFormula="C12H22O11" />
      <species boundaryCondition="false" compartment="e" constant="false" hasOnlySubstanceUnits="false" id="M_lcts_e" name="Lactose" fbc:charge="0" fbc:chemicalFormula="C12H22O11" />
      <species boundaryCondition="false" compartment="c" constant="false" hasOnlySubstanceUnits="false" id="M_leu_L_c" name="L-Leucine" fbc:charge="0" fbc:chemicalFormula="C6H13NO2" />
      <species boundaryCondition="false" compartment="e" constant="false" hasOnlySubstanceUnits="false" id="M_leu_L_e" name="L-Leucine" fbc:charge="0" fbc:chemicalFormula="C6H13NO2" />
      <species boundaryCondition="false" compartment="c" constant="false" hasOnlySubstanceUnits="false" id="M_lpam_c" name="Lipoamide" fbc:charge="0" fbc:chemicalFormula="C8H15NOS2" />
      <species boundaryCondition="false" compartment="c" constant="false" hasOnlySubstanceUnits="false" id="M_lpro_c" name="Lipoylprotein" fbc:charge="0" fbc:chemicalFormula="S2X" />
      <species boundaryCondition="false" compartment="c" constant="false" hasOnlySubstanceUnits="false" id="M_lys_L_c" name="L-Lysine" fbc:charge="0" fbc:chemicalFormula="C6H15N2O2" />
      <species boundaryCondition="false" compartment="e" constant="false" hasOnlySubstanceUnits="false" id="M_lys_L_e" name="L-Lysine" fbc:charge="0" fbc:chemicalFormula="C6H15N2O2" />
      <species boundaryCondition="false" compartment="c" constant="false" hasOnlySubstanceUnits="false" id="M_m1ocdca_c" name="methyl-octadecanoate" fbc:charge="0" fbc:chemicalFormula="C19H37O2" />
      <species boundaryCondition="false" compartment="c" constant="false" hasOnlySubstanceUnits="false" id="M_malACP_c" name="Malonyl-acyl-carrier-protein" fbc:charge="0" fbc:chemicalFormula="C14H22N2O10PRS" />
      <species boundaryCondition="false" compartment="c" constant="false" hasOnlySubstanceUnits="false" id="M_mal_L_c" name="L-Malate" fbc:charge="0" fbc:chemicalFormula="C4H4O5" />
      <species boundaryCondition="false" compartment="e" constant="false" hasOnlySubstanceUnits="false" id="M_mal_L_e" name="L-Malate" fbc:charge="0" fbc:chemicalFormula="C4H4O5" />
      <species boundaryCondition="false" compartment="c" constant="false" hasOnlySubstanceUnits="false" id="M_malcoa_c" name="Malonyl-CoA" fbc:charge="0" fbc:chemicalFormula="C24H33N7O19P3S" />
      <species boundaryCondition="false" compartment="c" constant="false" hasOnlySubstanceUnits="false" id="M_malt_c" name="Maltose" fbc:charge="0" fbc:chemicalFormula="C12H22O11" />
      <species boundaryCondition="false" compartment="e" constant="false" hasOnlySubstanceUnits="false" id="M_malt_e" name="Maltose" fbc:charge="0" fbc:chemicalFormula="C12H22O11" />
      <species boundaryCondition="false" compartment="c" constant="false" hasOnlySubstanceUnits="false" id="M_malthp_c" name="Maltoheptaose" fbc:charge="0" fbc:chemicalFormula="C42H72O36" />
      <species boundaryCondition="false" compartment="e" constant="false" hasOnlySubstanceUnits="false" id="M_malthp_e" name="Maltoheptaose" fbc:charge="0" fbc:chemicalFormula="C42H72O36" />
      <species boundaryCondition="false" compartment="c" constant="false" hasOnlySubstanceUnits="false" id="M_maltpt_c" name="Maltopentaose" fbc:charge="0" fbc:chemicalFormula="C30H52O26" />
      <species boundaryCondition="false" compartment="c" constant="false" hasOnlySubstanceUnits="false" id="M_man1p_c" name="D-Mannose-1-phosphate" fbc:charge="0" fbc:chemicalFormula="C6H11O9P" />
      <species boundaryCondition="false" compartment="c" constant="false" hasOnlySubstanceUnits="false" id="M_man6p_c" name="D-Mannose-6-phosphate" fbc:charge="0" fbc:chemicalFormula="C6H11O9P" />
      <species boundaryCondition="false" compartment="c" constant="false" hasOnlySubstanceUnits="false" id="M_man_c" name="D-Mannose" fbc:charge="0" fbc:chemicalFormula="C6H12O6" />
      <species boundaryCondition="false" compartment="c" constant="false" hasOnlySubstanceUnits="false" id="M_marach_c" name="methyl-arachidic-acid" fbc:charge="0" fbc:chemicalFormula="C21H41O2" />
      <species boundaryCondition="false" compartment="c" constant="false" hasOnlySubstanceUnits="false" id="M_mbhn_c" name="methyl-behenic-acid" fbc:charge="0" fbc:chemicalFormula="C23H45O2" />
      <species boundaryCondition="false" compartment="c" constant="false" hasOnlySubstanceUnits="false" id="M_mcbts_c" name="mycobactin-S" fbc:charge="0" fbc:chemicalFormula="C44H73N5O10" />
      <species boundaryCondition="false" compartment="c" constant="false" hasOnlySubstanceUnits="false" id="M_mcbtt_c" name="mycobactin-T" fbc:charge="0" fbc:chemicalFormula="C43H71N5O10" />
      <species boundaryCondition="false" compartment="c" constant="false" hasOnlySubstanceUnits="false" id="M_meoh_c" name="Methanol" fbc:charge="0" fbc:chemicalFormula="CH4O1" />
      <species boundaryCondition="false" compartment="e" constant="false" hasOnlySubstanceUnits="false" id="M_meoh_e" name="Methanol" fbc:charge="0" fbc:chemicalFormula="CH4O1" />
      <species boundaryCondition="false" compartment="c" constant="false" hasOnlySubstanceUnits="false" id="M_meroacidACP_c" name="alpha-meroacid-ACP" fbc:charge="0" fbc:chemicalFormula="C61H115N2O8PRS" />
      <species boundaryCondition="false" compartment="c" constant="false" hasOnlySubstanceUnits="false" id="M_meroacidcyc1ACP_c" name="cyclopropanated-alpha-meroacid-ACP-1-cyclopropane-ring" fbc:charge="0" fbc:chemicalFormula="C62H117N2O8PRS" />
      <species boundaryCondition="false" compartment="c" constant="false" hasOnlySubstanceUnits="false" id="M_meroacidcyc2ACP_c" name="cyclopropanated-alpha-meroacid-ACP-2-cyclopropane-rings" fbc:charge="0" fbc:chemicalFormula="C63H119N2O8PRS" />
      <species boundaryCondition="false" compartment="c" constant="false" hasOnlySubstanceUnits="false" id="M_meroacidcyc2AMP_c" name="cyclopropanated-alpha-meroacid-AMP-2-cyclopropane-rings" fbc:charge="0" fbc:chemicalFormula="C62H111N5O8P" />
      <species boundaryCondition="false" compartment="c" constant="false" hasOnlySubstanceUnits="false" id="M_met_L_c" name="L-Methionine" fbc:charge="0" fbc:chemicalFormula="C5H11NO2S" />
      <species boundaryCondition="false" compartment="e" constant="false" hasOnlySubstanceUnits="false" id="M_met_L_e" name="L-Methionine" fbc:charge="0" fbc:chemicalFormula="C5H11NO2S" />
      <species boundaryCondition="false" compartment="c" constant="false" hasOnlySubstanceUnits="false" id="M_methf_c" name="5-10-Methenyltetrahydrofolate" fbc:charge="0" fbc:chemicalFormula="C20H20N7O6" />
      <species boundaryCondition="false" compartment="c" constant="false" hasOnlySubstanceUnits="false" id="M_metsox_R_L_c" name="L-methionine-R-sulfoxide" fbc:charge="0" fbc:chemicalFormula="C5H11NO3S" />
      <species boundaryCondition="false" compartment="c" constant="false" hasOnlySubstanceUnits="false" id="M_metsox_S_L_c" name="L-Methionine-Sulfoxide" fbc:charge="0" fbc:chemicalFormula="C5H11NO3S" />
      <species boundaryCondition="false" compartment="c" constant="false" hasOnlySubstanceUnits="false" id="M_mettrna_c" name="L-Methionyl-tRNA-Met" fbc:charge="0" fbc:chemicalFormula="C5H10NOSR" />
      <species boundaryCondition="false" compartment="c" constant="false" hasOnlySubstanceUnits="false" id="M_mfrrppdima_c" name="phenolic-glycolipid-Mtb" fbc:charge="0" fbc:chemicalFormula="C121H226O18" />
      <species boundaryCondition="false" compartment="c" constant="false" hasOnlySubstanceUnits="false" id="M_mg2_c" name="magnesium" fbc:charge="0" fbc:chemicalFormula="Mg" />
      <species boundaryCondition="false" compartment="e" constant="false" hasOnlySubstanceUnits="false" id="M_mg2_e" name="magnesium" fbc:charge="0" fbc:chemicalFormula="Mg" />
      <species boundaryCondition="false" compartment="c" constant="false" hasOnlySubstanceUnits="false" id="M_mharab_D_c" name="mannose-capped-hexa-arabinofuranoside" fbc:charge="0" fbc:chemicalFormula="C48H80O40" />
      <species boundaryCondition="false" compartment="c" constant="false" hasOnlySubstanceUnits="false" id="M_mhpglu_c" name="5-Methyltetrahydropteroyltri-L-glutamate" fbc:charge="0" fbc:chemicalFormula="C25H36N8O12" />
      <species boundaryCondition="false" compartment="c" constant="false" hasOnlySubstanceUnits="false" id="M_mi1p_D_c" name="1D-myo-Inositol-1-phosphate" fbc:charge="0" fbc:chemicalFormula="C6H11O9P" />
      <species boundaryCondition="false" compartment="c" constant="false" hasOnlySubstanceUnits="false" id="M_mi3p_D_c" name="1D-myo-Inositol-3-phosphate" fbc:charge="0" fbc:chemicalFormula="C6H11O9P" />
      <species boundaryCondition="false" compartment="c" constant="false" hasOnlySubstanceUnits="false" id="M_mi4p_D_c" name="1D-myo-Inositol-4-phosphate" fbc:charge="0" fbc:chemicalFormula="C6H11O9P" />
      <species boundaryCondition="false" compartment="c" constant="false" hasOnlySubstanceUnits="false" id="M_mkmeroacidACP_c" name="methyl-hydroxy-keto-meroacid-ACP-1-cyclopropane-ring" fbc:charge="0" fbc:chemicalFormula="C70H135N2O9PRS" />
      <species boundaryCondition="false" compartment="c" constant="false" hasOnlySubstanceUnits="false" id="M_mkmeroacidcyc1ACP_c" name="cyclopropanated-methyl-hydroxy-keto-meroacid-ACP-1-cyclopropane-ring" fbc:charge="0" fbc:chemicalFormula="C71H137N2O9PRS" />
      <species boundaryCondition="false" compartment="c" constant="false" hasOnlySubstanceUnits="false" id="M_mkmeroacidcyc1AMP_c" name="cyclopropanated-methyl-hydroxy-keto-meroacid-AMP-1-cyclopropane-ring" fbc:charge="0" fbc:chemicalFormula="C70H129N5O9P" />
      <species boundaryCondition="false" compartment="c" constant="false" hasOnlySubstanceUnits="false" id="M_mkmycolate_c" name="keto-mycolate-1-cyclopropanated-rings" fbc:charge="0" fbc:chemicalFormula="C86H168O4" />
      <species boundaryCondition="false" compartment="c" constant="false" hasOnlySubstanceUnits="false" id="M_mlthf_c" name="5-10-Methylenetetrahydrofolate" fbc:charge="0" fbc:chemicalFormula="C20H21N7O6" />
      <species boundaryCondition="false" compartment="c" constant="false" hasOnlySubstanceUnits="false" id="M_mmcoa_R_c" name="R-Methylmalonyl-CoA" fbc:charge="0" fbc:chemicalFormula="C25H35N7O19P3S" />
      <species boundaryCondition="false" compartment="c" constant="false" hasOnlySubstanceUnits="false" id="M_mmcoa_S_c" name="S-Methylmalonyl-CoA" fbc:charge="0" fbc:chemicalFormula="C25H35N7O19P3S" />
      <species boundaryCondition="false" compartment="c" constant="false" hasOnlySubstanceUnits="false" id="M_mmeroacidACP_c" name="methoxy-meroacid-ACP" fbc:charge="0" fbc:chemicalFormula="C67H127N2O8PRS" />
      <species boundaryCondition="false" compartment="c" constant="false" hasOnlySubstanceUnits="false" id="M_mmeroacidcyc1ACP_c" name="cyclopropanated-methoxy-meroacid-ACP-1-cyclopropane-ring" fbc:charge="0" fbc:chemicalFormula="C68H129N2O8PRS" />
      <species boundaryCondition="false" compartment="c" constant="false" hasOnlySubstanceUnits="false" id="M_mmeroacidcyc2ACP_c" name="cyclopropanated-methoxy-meroacid-ACP-2-cyclopropane-rings" fbc:charge="0" fbc:chemicalFormula="C69H131N2O8PRS" />
      <species boundaryCondition="false" compartment="c" constant="false" hasOnlySubstanceUnits="false" id="M_mmeroacidcyc2AMP_c" name="cyclopropanated-methoxy-meroacid-AMP-2-cyclopropane-rings" fbc:charge="0" fbc:chemicalFormula="C68H123N5O8P" />
      <species boundaryCondition="false" compartment="c" constant="false" hasOnlySubstanceUnits="false" id="M_mmmeroacidACP_c" name="methyl-hydroxy-methoxy-meroacid-ACP" fbc:charge="0" fbc:chemicalFormula="C68H131N2O9PRS" />
      <species boundaryCondition="false" compartment="c" constant="false" hasOnlySubstanceUnits="false" id="M_mmmeroacidcyc1ACP_c" name="cyclopropanated-methyl-hydroxy-methoxy-meroacid-ACP-1-cyclopropane-ring" fbc:charge="0" fbc:chemicalFormula="C69H133N2O9PRS" />
      <species boundaryCondition="false" compartment="c" constant="false" hasOnlySubstanceUnits="false" id="M_mmmeroacidcyc1AMP_c" name="cyclopropanated-methyl-hydroxy-methoxy-meroacid-AMP-1-cyclopropane-ring" fbc:charge="0" fbc:chemicalFormula="C68H125N5O9P" />
      <species boundaryCondition="false" compartment="c" constant="false" hasOnlySubstanceUnits="false" id="M_mmmycolate_c" name="methoxy-mycolate-1-cyclopropanated-ring" fbc:charge="0" fbc:chemicalFormula="C84H164O4" />
      <species boundaryCondition="false" compartment="c" constant="false" hasOnlySubstanceUnits="false" id="M_mmycolate_c" name="methoxy-mycolate-2-cyclopropanated-rings" fbc:charge="0" fbc:chemicalFormula="C84H162O3" />
      <species boundaryCondition="false" compartment="c" constant="false" hasOnlySubstanceUnits="false" id="M_mndn_c" name="menadione" fbc:charge="0" fbc:chemicalFormula="C11H8O2" />
      <species boundaryCondition="false" compartment="c" constant="false" hasOnlySubstanceUnits="false" id="M_mocdca_c" name="10-methylstearic-acid" fbc:charge="0" fbc:chemicalFormula="C19H37O2" />
      <species boundaryCondition="false" compartment="c" constant="false" hasOnlySubstanceUnits="false" id="M_motre_c" name="maltooligosyltrehalose" fbc:charge="0" fbc:chemicalFormula="C42H72O36" />
      <species boundaryCondition="false" compartment="c" constant="false" hasOnlySubstanceUnits="false" id="M_mppp9_c" name="Magnesium-protoporphyrin" fbc:charge="0" fbc:chemicalFormula="C34H30MgN4O4" />
      <species boundaryCondition="false" compartment="c" constant="false" hasOnlySubstanceUnits="false" id="M_mql6_c" name="Menaquinol-6" fbc:charge="0" fbc:chemicalFormula="C41H58O2" />
      <species boundaryCondition="false" compartment="c" constant="false" hasOnlySubstanceUnits="false" id="M_mql8_c" name="Menaquinol-8" fbc:charge="0" fbc:chemicalFormula="C51H74O2" />
      <species boundaryCondition="false" compartment="c" constant="false" hasOnlySubstanceUnits="false" id="M_mqn6_c" name="Menaquinone-6" fbc:charge="0" fbc:chemicalFormula="C41H56O2" />
      <species boundaryCondition="false" compartment="c" constant="false" hasOnlySubstanceUnits="false" id="M_mqn8_c" name="Menaquinone-8" fbc:charge="0" fbc:chemicalFormula="C51H72O2" />
      <species boundaryCondition="false" compartment="c" constant="false" hasOnlySubstanceUnits="false" id="M_msa_c" name="Malonate-semialdehyde" fbc:charge="0" fbc:chemicalFormula="C3H3O3" />
      <species boundaryCondition="false" compartment="c" constant="false" hasOnlySubstanceUnits="false" id="M_msh_c" name="mycothiol-reduced" fbc:charge="0" fbc:chemicalFormula="C17H30N2O12S" />
      <species boundaryCondition="false" compartment="c" constant="false" hasOnlySubstanceUnits="false" id="M_mshfald_c" name="mycothiol-conjugated-methanol" fbc:charge="0" fbc:chemicalFormula="C18H32N2O13S" />
      <species boundaryCondition="false" compartment="c" constant="false" hasOnlySubstanceUnits="false" id="M_mshfaldox_c" name="mycothiol-conjugated-aldehyde" fbc:charge="0" fbc:chemicalFormula="C18H30N2O13S" />
      <species boundaryCondition="false" compartment="c" constant="false" hasOnlySubstanceUnits="false" id="M_mssg_c" name="mycothiol-oxidized-dimer" fbc:charge="0" fbc:chemicalFormula="C34H58N4O24S2" />
      <species boundaryCondition="false" compartment="c" constant="false" hasOnlySubstanceUnits="false" id="M_mstrACP_c" name="10methyl-stearyoyl-ACP" fbc:charge="0" fbc:chemicalFormula="C30H57N2O8PRS" />
      <species boundaryCondition="false" compartment="c" constant="false" hasOnlySubstanceUnits="false" id="M_mycolate_c" name="mycolate-2-cyclopropanated-rings" fbc:charge="0" fbc:chemicalFormula="C78H150O3" />
      <species boundaryCondition="false" compartment="c" constant="false" hasOnlySubstanceUnits="false" id="M_na1_c" name="Sodium" fbc:charge="0" fbc:chemicalFormula="Na" />
      <species boundaryCondition="false" compartment="e" constant="false" hasOnlySubstanceUnits="false" id="M_na1_e" name="Sodium" fbc:charge="0" fbc:chemicalFormula="Na" />
      <species boundaryCondition="false" compartment="c" constant="false" hasOnlySubstanceUnits="false" id="M_nac_c" name="Nicotinate" fbc:charge="0" fbc:chemicalFormula="C6H4NO2" />
      <species boundaryCondition="false" compartment="c" constant="false" hasOnlySubstanceUnits="false" id="M_nad_c" name="Nicotinamide-adenine-dinucleotide" fbc:charge="0" fbc:chemicalFormula="C21H26N7O14P2" />
      <species boundaryCondition="false" compartment="c" constant="false" hasOnlySubstanceUnits="false" id="M_nadh_c" name="Nicotinamide-adenine-dinucleotide-reduced" fbc:charge="0" fbc:chemicalFormula="C21H27N7O14P2" />
      <species boundaryCondition="false" compartment="c" constant="false" hasOnlySubstanceUnits="false" id="M_nadp_c" name="Nicotinamide-adenine-dinucleotide-phosphate" fbc:charge="0" fbc:chemicalFormula="C21H25N7O17P3" />
      <species boundaryCondition="false" compartment="c" constant="false" hasOnlySubstanceUnits="false" id="M_nadph_c" name="Nicotinamide-adenine-dinucleotide-phosphate-reduced" fbc:charge="0" fbc:chemicalFormula="C21H26N7O17P3" />
      <species boundaryCondition="false" compartment="c" constant="false" hasOnlySubstanceUnits="false" id="M_ncam_c" name="Nicotinamide" fbc:charge="0" fbc:chemicalFormula="C6H6N2O" />
      <species boundaryCondition="false" compartment="c" constant="false" hasOnlySubstanceUnits="false" id="M_nh4_c" name="Ammonium" fbc:charge="0" fbc:chemicalFormula="H4N" />
      <species boundaryCondition="false" compartment="e" constant="false" hasOnlySubstanceUnits="false" id="M_nh4_e" name="Ammonium" fbc:charge="0" fbc:chemicalFormula="H4N" />
      <species boundaryCondition="false" compartment="c" constant="false" hasOnlySubstanceUnits="false" id="M_nh4oh_c" name="Ammonium-hydroxide" fbc:charge="0" fbc:chemicalFormula="H5NO" />
      <species boundaryCondition="false" compartment="c" constant="false" hasOnlySubstanceUnits="false" id="M_nicrnt_c" name="Nicotinate-D-ribonucleotide" fbc:charge="0" fbc:chemicalFormula="C11H12NO9P" />
      <species boundaryCondition="false" compartment="c" constant="false" hasOnlySubstanceUnits="false" id="M_no2_c" name="Nitrite" fbc:charge="0" fbc:chemicalFormula="NO2" />
      <species boundaryCondition="false" compartment="e" constant="false" hasOnlySubstanceUnits="false" id="M_no2_e" name="Nitrite" fbc:charge="0" fbc:chemicalFormula="NO2" />
      <species boundaryCondition="false" compartment="c" constant="false" hasOnlySubstanceUnits="false" id="M_no3_c" name="Nitrate" fbc:charge="0" fbc:chemicalFormula="NO3" />
      <species boundaryCondition="false" compartment="e" constant="false" hasOnlySubstanceUnits="false" id="M_no3_e" name="Nitrate" fbc:charge="0" fbc:chemicalFormula="NO3" />
      <species boundaryCondition="false" compartment="c" constant="false" hasOnlySubstanceUnits="false" id="M_no_c" name="Nitric-oxide" fbc:charge="0" fbc:chemicalFormula="NO" />
      <species boundaryCondition="false" compartment="e" constant="false" hasOnlySubstanceUnits="false" id="M_no_e" name="Nitric-oxide" fbc:charge="0" fbc:chemicalFormula="NO" />
      <species boundaryCondition="false" compartment="c" constant="false" hasOnlySubstanceUnits="false" id="M_o2_c" name="O2" fbc:charge="0" fbc:chemicalFormula="O2" />
      <species boundaryCondition="false" compartment="e" constant="false" hasOnlySubstanceUnits="false" id="M_o2_e" name="O2" fbc:charge="0" fbc:chemicalFormula="O2" />
      <species boundaryCondition="false" compartment="c" constant="false" hasOnlySubstanceUnits="false" id="M_o2s_c" name="Superoxide-anion" fbc:charge="0" fbc:chemicalFormula="O2" />
      <species boundaryCondition="false" compartment="c" constant="false" hasOnlySubstanceUnits="false" id="M_oaa_c" name="Oxaloacetate" fbc:charge="0" fbc:chemicalFormula="C4H2O5" />
      <species boundaryCondition="false" compartment="c" constant="false" hasOnlySubstanceUnits="false" id="M_occoa_c" name="Octanoyl-CoA-n-C80CoA" fbc:charge="0" fbc:chemicalFormula="C29H46N7O17P3S" />
      <species boundaryCondition="false" compartment="c" constant="false" hasOnlySubstanceUnits="false" id="M_ocdca_c" name="octadecanoate-n-C180" fbc:charge="0" fbc:chemicalFormula="C18H35O2" />
      <species boundaryCondition="false" compartment="e" constant="false" hasOnlySubstanceUnits="false" id="M_ocdca_e" name="octadecanoate-n-C180" fbc:charge="0" fbc:chemicalFormula="C18H35O2" />
      <species boundaryCondition="false" compartment="c" constant="false" hasOnlySubstanceUnits="false" id="M_ocdcea_c" name="octadecenoate-n-C181" fbc:charge="0" fbc:chemicalFormula="C18H33O2" />
      <species boundaryCondition="false" compartment="c" constant="false" hasOnlySubstanceUnits="false" id="M_octa_c" name="octanoate-n-C80" fbc:charge="0" fbc:chemicalFormula="C8H15O2" />
      <species boundaryCondition="false" compartment="c" constant="false" hasOnlySubstanceUnits="false" id="M_octdp_c" name="all-trans-Octaprenyl-diphosphate" fbc:charge="0" fbc:chemicalFormula="C40H65O7P2" />
      <species boundaryCondition="false" compartment="c" constant="false" hasOnlySubstanceUnits="false" id="M_odecoa_c" name="Octadecenoyl-CoA-n-C181CoA" fbc:charge="0" fbc:chemicalFormula="C39H64N7O17P3S" />
      <species boundaryCondition="false" compartment="c" constant="false" hasOnlySubstanceUnits="false" id="M_ohpb_c" name="2-Oxo-3-hydroxy-4-phosphobutanoate" fbc:charge="0" fbc:chemicalFormula="C4H4O8P" />
      <species boundaryCondition="false" compartment="c" constant="false" hasOnlySubstanceUnits="false" id="M_omdtria_c" name="octa-methyl-dotriacontanoic-acid-C320-with-7-methyl-branches" fbc:charge="0" fbc:chemicalFormula="C40H79O2" />
      <species boundaryCondition="false" compartment="c" constant="false" hasOnlySubstanceUnits="false" id="M_omtta_c" name="octa-methyl-tetracontatricosanoic-acid-C340-8-methyl-branched-carbons" fbc:charge="0" fbc:chemicalFormula="C42H83O2" />
      <species boundaryCondition="false" compartment="c" constant="false" hasOnlySubstanceUnits="false" id="M_orn_c" name="Ornithine" fbc:charge="0" fbc:chemicalFormula="C5H13N2O2" />
      <species boundaryCondition="false" compartment="e" constant="false" hasOnlySubstanceUnits="false" id="M_orn_e" name="Ornithine" fbc:charge="0" fbc:chemicalFormula="C5H13N2O2" />
      <species boundaryCondition="false" compartment="c" constant="false" hasOnlySubstanceUnits="false" id="M_orot5p_c" name="Orotidine-5-phosphate" fbc:charge="0" fbc:chemicalFormula="C10H10N2O11P" />
      <species boundaryCondition="false" compartment="c" constant="false" hasOnlySubstanceUnits="false" id="M_orot_c" name="Orotate" fbc:charge="0" fbc:chemicalFormula="C5H3N2O4" />
      <species boundaryCondition="false" compartment="c" constant="false" hasOnlySubstanceUnits="false" id="M_oxa_c" name="Oxalate" fbc:charge="0" fbc:chemicalFormula="C2O4" />
      <species boundaryCondition="false" compartment="c" constant="false" hasOnlySubstanceUnits="false" id="M_oxalcoa_c" name="Oxalyl-CoA" fbc:charge="0" fbc:chemicalFormula="C23H31N7O19P3S" />
      <species boundaryCondition="false" compartment="c" constant="false" hasOnlySubstanceUnits="false" id="M_pa160190_c" name="1-2-sn-glycerol-3-phosphate" fbc:charge="0" fbc:chemicalFormula="C38H73O8P" />
      <species boundaryCondition="false" compartment="c" constant="false" hasOnlySubstanceUnits="false" id="M_pa160_c" name="1-2-dihexadecanoyl-sn-glycerol-3-phosphate" fbc:charge="0" fbc:chemicalFormula="C35H67O8P1" />
      <species boundaryCondition="false" compartment="c" constant="false" hasOnlySubstanceUnits="false" id="M_pa190190_c" name="1-2-sn-glycerol-3-phosphate" fbc:charge="0" fbc:chemicalFormula="C41H79O8P" />
      <species boundaryCondition="false" compartment="c" constant="false" hasOnlySubstanceUnits="false" id="M_pac_c" name="Phenylacetic-acid" fbc:charge="0" fbc:chemicalFormula="C8H7O2" />
      <species boundaryCondition="false" compartment="e" constant="false" hasOnlySubstanceUnits="false" id="M_pac_e" name="Phenylacetic-acid" fbc:charge="0" fbc:chemicalFormula="C8H7O2" />
      <species boundaryCondition="false" compartment="c" constant="false" hasOnlySubstanceUnits="false" id="M_pacald_c" name="Phenylacetaldehyde" fbc:charge="0" fbc:chemicalFormula="C8H8O" />
      <species boundaryCondition="false" compartment="c" constant="false" hasOnlySubstanceUnits="false" id="M_palmACP_c" name="Palmitoyl-ACP-n-C160ACP" fbc:charge="0" fbc:chemicalFormula="C27H51N2O8PRS" />
      <species boundaryCondition="false" compartment="c" constant="false" hasOnlySubstanceUnits="false" id="M_pan4p_c" name="Pantetheine-4-phosphate" fbc:charge="0" fbc:chemicalFormula="C11H21N2O7PS" />
      <species boundaryCondition="false" compartment="c" constant="false" hasOnlySubstanceUnits="false" id="M_pant_R_c" name="R-Pantoate" fbc:charge="0" fbc:chemicalFormula="C6H11O4" />
      <species boundaryCondition="false" compartment="c" constant="false" hasOnlySubstanceUnits="false" id="M_pap_c" name="Adenosine-3-5-bisphosphate" fbc:charge="0" fbc:chemicalFormula="C10H11N5O10P2" />
      <species boundaryCondition="false" compartment="c" constant="false" hasOnlySubstanceUnits="false" id="M_paps_c" name="3-Phosphoadenylyl-sulfate" fbc:charge="0" fbc:chemicalFormula="C10H11N5O13P2S" />
      <species boundaryCondition="false" compartment="c" constant="false" hasOnlySubstanceUnits="false" id="M_pat_c" name="penta-acyl-trehalose" fbc:charge="0" fbc:chemicalFormula="C138H264O16" />
      <species boundaryCondition="false" compartment="c" constant="false" hasOnlySubstanceUnits="false" id="M_pdima_c" name="phthiocerol-dimycocerosate-A-Mtb" fbc:charge="0" fbc:chemicalFormula="C96H190O5" />
      <species boundaryCondition="false" compartment="e" constant="false" hasOnlySubstanceUnits="false" id="M_pdima_e" name="phthiocerol-dimycocerosate-A-Mtb" fbc:charge="0" fbc:chemicalFormula="C96H190O5" />
      <species boundaryCondition="false" compartment="c" constant="false" hasOnlySubstanceUnits="false" id="M_pdx5p_c" name="Pyridoxine-5-phosphate" fbc:charge="0" fbc:chemicalFormula="C8H10NO6P" />
      <species boundaryCondition="false" compartment="c" constant="false" hasOnlySubstanceUnits="false" id="M_pe160_c" name="phosphatidylethanolamine-dihexadecanoyl-n-C160" fbc:charge="0" fbc:chemicalFormula="C37H74N1O8P1" />
      <species boundaryCondition="false" compartment="c" constant="false" hasOnlySubstanceUnits="false" id="M_pe180_c" name="phosphatidylethanolamine-dioctadecanoyl-n-C180" fbc:charge="0" fbc:chemicalFormula="C41H82N1O8P1" />
      <species boundaryCondition="false" compartment="c" constant="false" hasOnlySubstanceUnits="false" id="M_peamn_c" name="Phenethylamine" fbc:charge="0" fbc:chemicalFormula="C8H12N" />
      <species boundaryCondition="false" compartment="c" constant="false" hasOnlySubstanceUnits="false" id="M_pep_c" name="Phosphoenolpyruvate" fbc:charge="0" fbc:chemicalFormula="C3H2O6P" />
      <species boundaryCondition="false" compartment="c" constant="false" hasOnlySubstanceUnits="false" id="M_peptido_EC_c" name="Peptidoglycan-subunit-of-Escherichia-coli" fbc:charge="0" fbc:chemicalFormula="C40H62N8O21" />
      <species boundaryCondition="false" compartment="c" constant="false" hasOnlySubstanceUnits="false" id="M_peptido_TB1_c" name="peptidoglycan-subunit-for-Mycobacterium-tuberculosis" fbc:charge="0" fbc:chemicalFormula="C39H63N8O19" />
      <species boundaryCondition="false" compartment="c" constant="false" hasOnlySubstanceUnits="false" id="M_peptido_TB2_c" name="peptidoglycan-subunit-for-Mycobacterium-tuberculosis" fbc:charge="0" fbc:chemicalFormula="C39H63N8O19" />
      <species boundaryCondition="false" compartment="c" constant="false" hasOnlySubstanceUnits="false" id="M_pg160190_c" name="Phosphatidylglycerol-hexadecanoyl-methylstearoyl" fbc:charge="0" fbc:chemicalFormula="C41H80O10P" />
      <species boundaryCondition="false" compartment="c" constant="false" hasOnlySubstanceUnits="false" id="M_pg160_c" name="Phosphatidylglycerol-dihexadecanoyl-n-C160" fbc:charge="0" fbc:chemicalFormula="C38H74O10P1" />
      <species boundaryCondition="false" compartment="c" constant="false" hasOnlySubstanceUnits="false" id="M_pg190_c" name="Phosphatidylglycerol-dimethylstearoyl-C190" fbc:charge="0" fbc:chemicalFormula="C44H86O10P" />
      <species boundaryCondition="false" compartment="c" constant="false" hasOnlySubstanceUnits="false" id="M_pgp160190_c" name="Phosphatidylglycerophosphate-hexadecanoyl-tuberculostearoyl-C160-C190" fbc:charge="0" fbc:chemicalFormula="C41H79O13P2" />
      <species boundaryCondition="false" compartment="c" constant="false" hasOnlySubstanceUnits="false" id="M_pgp160_c" name="Phosphatidylglycerophosphate-dihexadecanoyl-n-C160" fbc:charge="0" fbc:chemicalFormula="C38H73O13P2" />
      <species boundaryCondition="false" compartment="c" constant="false" hasOnlySubstanceUnits="false" id="M_pgp190_c" name="Phosphatidylglycerophosphate-dituberculostearoyl-C190" fbc:charge="0" fbc:chemicalFormula="C44H85O13P2" />
      <species boundaryCondition="false" compartment="c" constant="false" hasOnlySubstanceUnits="false" id="M_phdcaACP_c" name="phenol-palmitic-acid-ACP" fbc:charge="0" fbc:chemicalFormula="C34H57N2O9PRS" />
      <species boundaryCondition="false" compartment="c" constant="false" hasOnlySubstanceUnits="false" id="M_phdca_c" name="phenol-palmitic-acid" fbc:charge="0" fbc:chemicalFormula="C23H37O3" />
      <species boundaryCondition="false" compartment="e" constant="false" hasOnlySubstanceUnits="false" id="M_phdca_e" name="phenol-palmitic-acid" fbc:charge="0" fbc:chemicalFormula="C23H37O3" />
      <species boundaryCondition="false" compartment="c" constant="false" hasOnlySubstanceUnits="false" id="M_phdcacoa_c" name="phenol-palmitic-coenzyme-A" fbc:charge="0" fbc:chemicalFormula="C44H68N7O18P3S" />
      <species boundaryCondition="false" compartment="c" constant="false" hasOnlySubstanceUnits="false" id="M_phe_L_c" name="L-Phenylalanine" fbc:charge="0" fbc:chemicalFormula="C9H11NO2" />
      <species boundaryCondition="false" compartment="e" constant="false" hasOnlySubstanceUnits="false" id="M_phe_L_e" name="L-Phenylalanine" fbc:charge="0" fbc:chemicalFormula="C9H11NO2" />
      <species boundaryCondition="false" compartment="c" constant="false" hasOnlySubstanceUnits="false" id="M_pheme_c" name="Protoheme" fbc:charge="0" fbc:chemicalFormula="C34H30FeN4O4" />
      <species boundaryCondition="false" compartment="c" constant="false" hasOnlySubstanceUnits="false" id="M_phom_c" name="O-Phospho-L-homoserine" fbc:charge="0" fbc:chemicalFormula="C4H8NO6P" />
      <species boundaryCondition="false" compartment="c" constant="false" hasOnlySubstanceUnits="false" id="M_phpyr_c" name="Phenylpyruvate" fbc:charge="0" fbc:chemicalFormula="C9H7O3" />
      <species boundaryCondition="false" compartment="c" constant="false" hasOnlySubstanceUnits="false" id="M_phthcl_c" name="phthiocol-oxidized" fbc:charge="0" fbc:chemicalFormula="C11H8O3" />
      <species boundaryCondition="false" compartment="c" constant="false" hasOnlySubstanceUnits="false" id="M_phthclh2_c" name="phthiocol-reduced" fbc:charge="0" fbc:chemicalFormula="C11H10O3" />
      <species boundaryCondition="false" compartment="c" constant="false" hasOnlySubstanceUnits="false" id="M_phthdl_c" name="phthiodolone" fbc:charge="0" fbc:chemicalFormula="C31H62O3" />
      <species boundaryCondition="false" compartment="c" constant="false" hasOnlySubstanceUnits="false" id="M_phthiocerol_c" name="phthiocerol-A" fbc:charge="0" fbc:chemicalFormula="C32H66O3" />
      <species boundaryCondition="false" compartment="c" constant="false" hasOnlySubstanceUnits="false" id="M_phthr_c" name="O-Phospho-4-hydroxy-L-threonine" fbc:charge="0" fbc:chemicalFormula="C4H8NO7P" />
      <species boundaryCondition="false" compartment="c" constant="false" hasOnlySubstanceUnits="false" id="M_pi_c" name="Phosphate" fbc:charge="0" fbc:chemicalFormula="HO4P" />
      <species boundaryCondition="false" compartment="e" constant="false" hasOnlySubstanceUnits="false" id="M_pi_e" name="Phosphate" fbc:charge="0" fbc:chemicalFormula="HO4P" />
      <species boundaryCondition="false" compartment="c" constant="false" hasOnlySubstanceUnits="false" id="M_pmcoa_c" name="Pimeloyl-CoA" fbc:charge="0" fbc:chemicalFormula="C28H41N7O19P3S" />
      <species boundaryCondition="false" compartment="c" constant="false" hasOnlySubstanceUnits="false" id="M_pmhexc_c" name="penta-methyl-hexacosanoate" fbc:charge="0" fbc:chemicalFormula="C31H61O2" />
      <species boundaryCondition="false" compartment="c" constant="false" hasOnlySubstanceUnits="false" id="M_pmocta_c" name="penta-methyl-octacosanoate" fbc:charge="0" fbc:chemicalFormula="C33H65O2" />
      <species boundaryCondition="false" compartment="c" constant="false" hasOnlySubstanceUnits="false" id="M_pmtcoa_c" name="Palmitoyl-CoA-n-C160CoA" fbc:charge="0" fbc:chemicalFormula="C37H62N7O17P3S" />
      <species boundaryCondition="false" compartment="c" constant="false" hasOnlySubstanceUnits="false" id="M_pnto_R_c" name="R-Pantothenate" fbc:charge="0" fbc:chemicalFormula="C9H16NO5" />
      <species boundaryCondition="false" compartment="c" constant="false" hasOnlySubstanceUnits="false" id="M_ppa_c" name="Propionate-n-C30" fbc:charge="0" fbc:chemicalFormula="C3H5O2" />
      <species boundaryCondition="false" compartment="e" constant="false" hasOnlySubstanceUnits="false" id="M_ppa_e" name="Propionate-n-C30" fbc:charge="0" fbc:chemicalFormula="C3H5O2" />
      <species boundaryCondition="false" compartment="c" constant="false" hasOnlySubstanceUnits="false" id="M_ppal_c" name="Propanal" fbc:charge="0" fbc:chemicalFormula="C3H6O" />
      <species boundaryCondition="false" compartment="c" constant="false" hasOnlySubstanceUnits="false" id="M_ppbng_c" name="Porphobilinogen" fbc:charge="0" fbc:chemicalFormula="C10H13N2O4" />
      <species boundaryCondition="false" compartment="c" constant="false" hasOnlySubstanceUnits="false" id="M_ppcoa_c" name="Propanoyl-CoA" fbc:charge="0" fbc:chemicalFormula="C24H36N7O17P3S" />
      <species boundaryCondition="false" compartment="c" constant="false" hasOnlySubstanceUnits="false" id="M_ppdima_c" name="phenol-phthiocerol-dimycocerosate-Mtb" fbc:charge="0" fbc:chemicalFormula="C99H188O6" />
      <species boundaryCondition="false" compartment="e" constant="false" hasOnlySubstanceUnits="false" id="M_ppdima_e" name="phenol-phthiocerol-dimycocerosate-Mtb" fbc:charge="0" fbc:chemicalFormula="C99H188O6" />
      <species boundaryCondition="false" compartment="c" constant="false" hasOnlySubstanceUnits="false" id="M_pphn_c" name="Prephenate" fbc:charge="0" fbc:chemicalFormula="C10H8O6" />
      <species boundaryCondition="false" compartment="c" constant="false" hasOnlySubstanceUnits="false" id="M_pphthdl_c" name="phenolic-phthiodiolone" fbc:charge="0" fbc:chemicalFormula="C34H60O4" />
      <species boundaryCondition="false" compartment="c" constant="false" hasOnlySubstanceUnits="false" id="M_pphthiocerol_c" name="phenolphtiocerol" fbc:charge="0" fbc:chemicalFormula="C35H64O4" />
      <species boundaryCondition="false" compartment="c" constant="false" hasOnlySubstanceUnits="false" id="M_ppi_c" name="Diphosphate" fbc:charge="0" fbc:chemicalFormula="HO7P2" />
      <species boundaryCondition="false" compartment="c" constant="false" hasOnlySubstanceUnits="false" id="M_ppp9_c" name="Protoporphyrin" fbc:charge="0" fbc:chemicalFormula="C34H32N4O4" />
      <species boundaryCondition="false" compartment="c" constant="false" hasOnlySubstanceUnits="false" id="M_pppg9_c" name="Protoporphyrinogen-IX" fbc:charge="0" fbc:chemicalFormula="C34H38N4O4" />
      <species boundaryCondition="false" compartment="c" constant="false" hasOnlySubstanceUnits="false" id="M_pppi_c" name="Inorganic-triphosphate" fbc:charge="0" fbc:chemicalFormula="HO10P3" />
      <species boundaryCondition="false" compartment="c" constant="false" hasOnlySubstanceUnits="false" id="M_pram_c" name="5-Phospho-beta-D-ribosylamine" fbc:charge="0" fbc:chemicalFormula="C5H11NO7P" />
      <species boundaryCondition="false" compartment="c" constant="false" hasOnlySubstanceUnits="false" id="M_pran_c" name="N-5-Phospho-D-ribosyl-anthranilate" fbc:charge="0" fbc:chemicalFormula="C12H13NO9P" />
      <species boundaryCondition="false" compartment="c" constant="false" hasOnlySubstanceUnits="false" id="M_prbamp_c" name="1-5-Phosphoribosyl-AMP" fbc:charge="0" fbc:chemicalFormula="C15H19N5O14P2" />
      <species boundaryCondition="false" compartment="c" constant="false" hasOnlySubstanceUnits="false" id="M_prbatp_c" name="1-5-Phosphoribosyl-ATP" fbc:charge="0" fbc:chemicalFormula="C15H19N5O20P4" />
      <species boundaryCondition="false" compartment="c" constant="false" hasOnlySubstanceUnits="false" id="M_pre2_c" name="Precorrin-2" fbc:charge="0" fbc:chemicalFormula="C42H40N4O16" />
      <species boundaryCondition="false" compartment="c" constant="false" hasOnlySubstanceUnits="false" id="M_pre3a_c" name="Precorrin-3-A" fbc:charge="0" fbc:chemicalFormula="C43H43N4O16" />
      <species boundaryCondition="false" compartment="c" constant="false" hasOnlySubstanceUnits="false" id="M_pre3b_c" name="Precorrin-3B" fbc:charge="0" fbc:chemicalFormula="C43H44N4O17" />
      <species boundaryCondition="false" compartment="c" constant="false" hasOnlySubstanceUnits="false" id="M_pre4_c" name="Precorrin-4" fbc:charge="0" fbc:chemicalFormula="C44H44N4O17" />
      <species boundaryCondition="false" compartment="c" constant="false" hasOnlySubstanceUnits="false" id="M_pre5_c" name="Precorrin-5" fbc:charge="0" fbc:chemicalFormula="C45H46N4O17" />
      <species boundaryCondition="false" compartment="c" constant="false" hasOnlySubstanceUnits="false" id="M_pre6a_c" name="Precorrin-6A" fbc:charge="0" fbc:chemicalFormula="C44H47N4O16" />
      <species boundaryCondition="false" compartment="c" constant="false" hasOnlySubstanceUnits="false" id="M_pre6b_c" name="Precorrin-6B" fbc:charge="0" fbc:chemicalFormula="C44H49N4O16" />
      <species boundaryCondition="false" compartment="c" constant="false" hasOnlySubstanceUnits="false" id="M_pre8_c" name="Precorrin-8" fbc:charge="0" fbc:chemicalFormula="C45H53N4O14" />
      <species boundaryCondition="false" compartment="c" constant="false" hasOnlySubstanceUnits="false" id="M_prephthACP_c" name="phthiocerol-precursor-bound-ACP" fbc:charge="0" fbc:chemicalFormula="C43H81N2O11PRS" />
      <species boundaryCondition="false" compartment="c" constant="false" hasOnlySubstanceUnits="false" id="M_prephth_c" name="phthiocerol-precursor" fbc:charge="0" fbc:chemicalFormula="C32H61O5" />
      <species boundaryCondition="false" compartment="c" constant="false" hasOnlySubstanceUnits="false" id="M_prephthcoa_c" name="phthiocerol-precursor-bound-coenzyme-A" fbc:charge="0" fbc:chemicalFormula="C53H92N7O20P3S" />
      <species boundaryCondition="false" compartment="c" constant="false" hasOnlySubstanceUnits="false" id="M_prepphthACP_c" name="phenolic-phthiocerol-precursor-bound-ACP" fbc:charge="0" fbc:chemicalFormula="C46H79N2O12PRS" />
      <species boundaryCondition="false" compartment="c" constant="false" hasOnlySubstanceUnits="false" id="M_prepphth_c" name="phenolic-phthiocerol-precursor" fbc:charge="0" fbc:chemicalFormula="C35H59O6" />
      <species boundaryCondition="false" compartment="c" constant="false" hasOnlySubstanceUnits="false" id="M_prfp_c" name="1-5-Phosphoribosyl-5-5-phosphoribosylamino-methylideneaminoimidazole-4-carboxamide" fbc:charge="0" fbc:chemicalFormula="C15H21N5O15P2" />
      <species boundaryCondition="false" compartment="c" constant="false" hasOnlySubstanceUnits="false" id="M_prlp_c" name="5-5-phospho-1-deoxyribulos-1-ylamino-methylideneamino-1-5-phosphoribosyl-imidazole-4-carboxamide" fbc:charge="0" fbc:chemicalFormula="C15H21N5O15P2" />
      <species boundaryCondition="false" compartment="c" constant="false" hasOnlySubstanceUnits="false" id="M_pro_L_c" name="L-Proline" fbc:charge="0" fbc:chemicalFormula="C5H9NO2" />
      <species boundaryCondition="false" compartment="e" constant="false" hasOnlySubstanceUnits="false" id="M_pro_L_e" name="L-Proline" fbc:charge="0" fbc:chemicalFormula="C5H9NO2" />
      <species boundaryCondition="false" compartment="c" constant="false" hasOnlySubstanceUnits="false" id="M_prpp_c" name="5-Phospho-alpha-D-ribose-1-diphosphate" fbc:charge="0" fbc:chemicalFormula="C5H8O14P3" />
      <species boundaryCondition="false" compartment="c" constant="false" hasOnlySubstanceUnits="false" id="M_ps160_c" name="phosphatidylserine-dihexadecanoyl-n-C160" fbc:charge="0" fbc:chemicalFormula="C38H73N1O10P1" />
      <species boundaryCondition="false" compartment="c" constant="false" hasOnlySubstanceUnits="false" id="M_ps180_c" name="phosphatidylserine-dioctadecanoyl-n-C180" fbc:charge="0" fbc:chemicalFormula="C42H81N1O10P1" />
      <species boundaryCondition="false" compartment="c" constant="false" hasOnlySubstanceUnits="false" id="M_psd5p_c" name="Pseudouridine-5-phosphate" fbc:charge="0" fbc:chemicalFormula="C9H11N2O9P" />
      <species boundaryCondition="false" compartment="c" constant="false" hasOnlySubstanceUnits="false" id="M_pser_L_c" name="O-Phospho-L-serine" fbc:charge="0" fbc:chemicalFormula="C3H6NO6P" />
      <species boundaryCondition="false" compartment="c" constant="false" hasOnlySubstanceUnits="false" id="M_ptcys_c" name="N-Pantothenoylcysteine" fbc:charge="0" fbc:chemicalFormula="C12H21N2O6S" />
      <species boundaryCondition="false" compartment="c" constant="false" hasOnlySubstanceUnits="false" id="M_ptd1ino160190_c" name="phosphatidyl-1D-myo-inositol-C160-C190" fbc:charge="0" fbc:chemicalFormula="C44H84O13P" />
      <species boundaryCondition="false" compartment="c" constant="false" hasOnlySubstanceUnits="false" id="M_ptd1ino160_c" name="phosphatidyl-1D-myo-inositol" fbc:charge="0" fbc:chemicalFormula="C41H78O13P" />
      <species boundaryCondition="false" compartment="c" constant="false" hasOnlySubstanceUnits="false" id="M_ptrc_c" name="Putrescine" fbc:charge="0" fbc:chemicalFormula="C4H14N2" />
      <species boundaryCondition="false" compartment="c" constant="false" hasOnlySubstanceUnits="false" id="M_ptth_c" name="Pantetheine" fbc:charge="0" fbc:chemicalFormula="C11H22N2O4S" />
      <species boundaryCondition="false" compartment="c" constant="false" hasOnlySubstanceUnits="false" id="M_pyam5p_c" name="Pyridoxamine-5-phosphate" fbc:charge="0" fbc:chemicalFormula="C8H12N2O5P" />
      <species boundaryCondition="false" compartment="c" constant="false" hasOnlySubstanceUnits="false" id="M_pydam_c" name="Pyridoxamine" fbc:charge="0" fbc:chemicalFormula="C8H13N2O2" />
      <species boundaryCondition="false" compartment="c" constant="false" hasOnlySubstanceUnits="false" id="M_pydx5p_c" name="Pyridoxal-5-phosphate" fbc:charge="0" fbc:chemicalFormula="C8H8NO6P" />
      <species boundaryCondition="false" compartment="c" constant="false" hasOnlySubstanceUnits="false" id="M_pydx_c" name="Pyridoxal" fbc:charge="0" fbc:chemicalFormula="C8H9NO3" />
      <species boundaryCondition="false" compartment="c" constant="false" hasOnlySubstanceUnits="false" id="M_pydxn_c" name="Pyridoxine" fbc:charge="0" fbc:chemicalFormula="C8H11NO3" />
      <species boundaryCondition="false" compartment="c" constant="false" hasOnlySubstanceUnits="false" id="M_pyr_c" name="Pyruvate" fbc:charge="0" fbc:chemicalFormula="C3H3O3" />
      <species boundaryCondition="false" compartment="e" constant="false" hasOnlySubstanceUnits="false" id="M_pyr_e" name="Pyruvate" fbc:charge="0" fbc:chemicalFormula="C3H3O3" />
      <species boundaryCondition="false" compartment="c" constant="false" hasOnlySubstanceUnits="false" id="M_q8_c" name="Ubiquinone-8" fbc:charge="0" fbc:chemicalFormula="C49H74O4" />
      <species boundaryCondition="false" compartment="c" constant="false" hasOnlySubstanceUnits="false" id="M_q8h2_c" name="Ubiquinol-8" fbc:charge="0" fbc:chemicalFormula="C49H76O4" />
      <species boundaryCondition="false" compartment="c" constant="false" hasOnlySubstanceUnits="false" id="M_q_c" name="Ubiquinone" fbc:charge="0" fbc:chemicalFormula="C14H18O4" />
      <species boundaryCondition="false" compartment="c" constant="false" hasOnlySubstanceUnits="false" id="M_qh2_c" name="Ubiquinol" fbc:charge="0" fbc:chemicalFormula="C14H20O4" />
      <species boundaryCondition="false" compartment="c" constant="false" hasOnlySubstanceUnits="false" id="M_quln_c" name="Quinolinate" fbc:charge="0" fbc:chemicalFormula="C7H3NO4" />
      <species boundaryCondition="false" compartment="c" constant="false" hasOnlySubstanceUnits="false" id="M_r1p_c" name="alpha-D-Ribose-1-phosphate" fbc:charge="0" fbc:chemicalFormula="C5H9O8P" />
      <species boundaryCondition="false" compartment="c" constant="false" hasOnlySubstanceUnits="false" id="M_r5p_c" name="alpha-D-Ribose-5-phosphate" fbc:charge="0" fbc:chemicalFormula="C5H9O8P" />
      <species boundaryCondition="false" compartment="c" constant="false" hasOnlySubstanceUnits="false" id="M_ragund_c" name="rhamanosyl-N-acetylglucosamyl-undecaprenyl-diphosphate" fbc:charge="0" fbc:chemicalFormula="C69H113N1O16P2" />
      <species boundaryCondition="false" compartment="c" constant="false" hasOnlySubstanceUnits="false" id="M_rbl_D_c" name="D-Ribulose" fbc:charge="0" fbc:chemicalFormula="C5H10O5" />
      <species boundaryCondition="false" compartment="c" constant="false" hasOnlySubstanceUnits="false" id="M_rbl_L_c" name="L-Ribulose" fbc:charge="0" fbc:chemicalFormula="C5H10O5" />
      <species boundaryCondition="false" compartment="c" constant="false" hasOnlySubstanceUnits="false" id="M_rdmbzi_c" name="N1-alpha-D-ribosyl-5-6-dimethylbenzimidazole" fbc:charge="0" fbc:chemicalFormula="C14H18N2O4" />
      <species boundaryCondition="false" compartment="c" constant="false" hasOnlySubstanceUnits="false" id="M_rhcys_c" name="S-Ribosyl-L-homocysteine" fbc:charge="0" fbc:chemicalFormula="C9H17NO6S" />
      <species boundaryCondition="false" compartment="c" constant="false" hasOnlySubstanceUnits="false" id="M_rib_D_c" name="D-Ribose" fbc:charge="0" fbc:chemicalFormula="C5H10O5" />
      <species boundaryCondition="false" compartment="e" constant="false" hasOnlySubstanceUnits="false" id="M_rib_D_e" name="D-Ribose" fbc:charge="0" fbc:chemicalFormula="C5H10O5" />
      <species boundaryCondition="false" compartment="c" constant="false" hasOnlySubstanceUnits="false" id="M_ribflv_c" name="Riboflavin" fbc:charge="0" fbc:chemicalFormula="C17H20N4O6" />
      <species boundaryCondition="false" compartment="c" constant="false" hasOnlySubstanceUnits="false" id="M_rmyc_c" name="mycolate-compounds-all" fbc:charge="0" fbc:chemicalFormula="RMYC" />
      <species boundaryCondition="false" compartment="c" constant="false" hasOnlySubstanceUnits="false" id="M_rppdima_c" name="rhamnose-phenol-phthiocerol-dimycocerosate-Mtb" fbc:charge="0" fbc:chemicalFormula="C105H198O10" />
      <species boundaryCondition="false" compartment="c" constant="false" hasOnlySubstanceUnits="false" id="M_rrppdima_c" name="rhamnose-rhamnose-phenol-phthiocerol-dimycocerosate-Mtb" fbc:charge="0" fbc:chemicalFormula="C111H208O14" />
      <species boundaryCondition="false" compartment="c" constant="false" hasOnlySubstanceUnits="false" id="M_ru5p_D_c" name="D-Ribulose-5-phosphate" fbc:charge="0" fbc:chemicalFormula="C5H9O8P" />
      <species boundaryCondition="false" compartment="c" constant="false" hasOnlySubstanceUnits="false" id="M_ru5p_L_c" name="L-Ribulose-5-phosphate" fbc:charge="0" fbc:chemicalFormula="C5H9O8P" />
      <species boundaryCondition="false" compartment="c" constant="false" hasOnlySubstanceUnits="false" id="M_s7p_c" name="Sedoheptulose-7-phosphate" fbc:charge="0" fbc:chemicalFormula="C7H13O10P" />
      <species boundaryCondition="false" compartment="c" constant="false" hasOnlySubstanceUnits="false" id="M_s_c" name="Sulfur" fbc:charge="0" fbc:chemicalFormula="S" />
      <species boundaryCondition="false" compartment="c" constant="false" hasOnlySubstanceUnits="false" id="M_salc_c" name="Salicylate" fbc:charge="0" fbc:chemicalFormula="C7H5O3" />
      <species boundaryCondition="false" compartment="c" constant="false" hasOnlySubstanceUnits="false" id="M_sbzcoa_c" name="O-Succinylbenzoyl-CoA" fbc:charge="0" fbc:chemicalFormula="C32H39N7O20P3S" />
      <species boundaryCondition="false" compartment="c" constant="false" hasOnlySubstanceUnits="false" id="M_scl2_c" name="sirohydrochlorin-2" fbc:charge="0" fbc:chemicalFormula="C42H38N4O16" />
      <species boundaryCondition="false" compartment="c" constant="false" hasOnlySubstanceUnits="false" id="M_scl_c" name="sirohydrochlorin" fbc:charge="0" fbc:chemicalFormula="C42H39N4O16" />
      <species boundaryCondition="false" compartment="c" constant="false" hasOnlySubstanceUnits="false" id="M_sdhlam_c" name="S-Succinyldihydrolipoamide" fbc:charge="0" fbc:chemicalFormula="C12H20NO4S2" />
      <species boundaryCondition="false" compartment="c" constant="false" hasOnlySubstanceUnits="false" id="M_selcys_c" name="Selenocysteine" fbc:charge="0" fbc:chemicalFormula="C3H7NO2Se" />
      <species boundaryCondition="false" compartment="c" constant="false" hasOnlySubstanceUnits="false" id="M_seln_c" name="Selenide" fbc:charge="0" fbc:chemicalFormula="HSe" />
      <species boundaryCondition="false" compartment="c" constant="false" hasOnlySubstanceUnits="false" id="M_ser_D_c" name="D-Serine" fbc:charge="0" fbc:chemicalFormula="C3H7NO3" />
      <species boundaryCondition="false" compartment="e" constant="false" hasOnlySubstanceUnits="false" id="M_ser_D_e" name="D-Serine" fbc:charge="0" fbc:chemicalFormula="C3H7NO3" />
      <species boundaryCondition="false" compartment="c" constant="false" hasOnlySubstanceUnits="false" id="M_ser_L_c" name="L-Serine" fbc:charge="0" fbc:chemicalFormula="C3H7NO3" />
      <species boundaryCondition="false" compartment="e" constant="false" hasOnlySubstanceUnits="false" id="M_ser_L_e" name="L-Serine" fbc:charge="0" fbc:chemicalFormula="C3H7NO3" />
      <species boundaryCondition="false" compartment="c" constant="false" hasOnlySubstanceUnits="false" id="M_seramp_c" name="L-seryl-AMP" fbc:charge="0" fbc:chemicalFormula="C13H19N6O9P" />
      <species boundaryCondition="false" compartment="c" constant="false" hasOnlySubstanceUnits="false" id="M_sheme_c" name="Siroheme" fbc:charge="0" fbc:chemicalFormula="C42H36FeN4O16" />
      <species boundaryCondition="false" compartment="c" constant="false" hasOnlySubstanceUnits="false" id="M_skm5p_c" name="Shikimate-5-phosphate" fbc:charge="0" fbc:chemicalFormula="C7H8O8P" />
      <species boundaryCondition="false" compartment="c" constant="false" hasOnlySubstanceUnits="false" id="M_skm_c" name="Shikimate" fbc:charge="0" fbc:chemicalFormula="C7H9O5" />
      <species boundaryCondition="false" compartment="e" constant="false" hasOnlySubstanceUnits="false" id="M_skm_e" name="Shikimate" fbc:charge="0" fbc:chemicalFormula="C7H9O5" />
      <species boundaryCondition="false" compartment="c" constant="false" hasOnlySubstanceUnits="false" id="M_sl1_c" name="sulfonated-tetra-acyl-trehalose" fbc:charge="0" fbc:chemicalFormula="C149H287O18S" />
      <species boundaryCondition="false" compartment="c" constant="false" hasOnlySubstanceUnits="false" id="M_sl26da_c" name="N-Succinyl-LL-2-6-diaminoheptanedioate" fbc:charge="0" fbc:chemicalFormula="C11H16N2O7" />
      <species boundaryCondition="false" compartment="c" constant="false" hasOnlySubstanceUnits="false" id="M_sl2a6o_c" name="N-Succinyl-2-L-amino-6-oxoheptanedioate" fbc:charge="0" fbc:chemicalFormula="C11H12NO8" />
      <species boundaryCondition="false" compartment="c" constant="false" hasOnlySubstanceUnits="false" id="M_so3_c" name="Sulfite" fbc:charge="0" fbc:chemicalFormula="O3S" />
      <species boundaryCondition="false" compartment="c" constant="false" hasOnlySubstanceUnits="false" id="M_so4_c" name="Sulfate" fbc:charge="0" fbc:chemicalFormula="O4S" />
      <species boundaryCondition="false" compartment="e" constant="false" hasOnlySubstanceUnits="false" id="M_so4_e" name="Sulfate" fbc:charge="0" fbc:chemicalFormula="O4S" />
      <species boundaryCondition="false" compartment="c" constant="false" hasOnlySubstanceUnits="false" id="M_spmd_c" name="Spermidine" fbc:charge="0" fbc:chemicalFormula="C7H22N3" />
      <species boundaryCondition="false" compartment="c" constant="false" hasOnlySubstanceUnits="false" id="M_ssaltpp_c" name="Succinate-semialdehyde-thiamin-diphosphate-anion" fbc:charge="0" fbc:chemicalFormula="C16H21N4O10P2S" />
      <species boundaryCondition="false" compartment="c" constant="false" hasOnlySubstanceUnits="false" id="M_stcoa_c" name="Stearoyl-CoA-n-C180CoA" fbc:charge="0" fbc:chemicalFormula="C39H66N7O17P3S" />
      <species boundaryCondition="false" compartment="c" constant="false" hasOnlySubstanceUnits="false" id="M_sucarg_c" name="N2-Succinyl-L-arginine" fbc:charge="0" fbc:chemicalFormula="C10H17N4O5" />
      <species boundaryCondition="false" compartment="c" constant="false" hasOnlySubstanceUnits="false" id="M_sucbz_c" name="o-Succinylbenzoate" fbc:charge="0" fbc:chemicalFormula="C11H8O5" />
      <species boundaryCondition="false" compartment="c" constant="false" hasOnlySubstanceUnits="false" id="M_succ_c" name="Succinate" fbc:charge="0" fbc:chemicalFormula="C4H4O4" />
      <species boundaryCondition="false" compartment="e" constant="false" hasOnlySubstanceUnits="false" id="M_succ_e" name="Succinate" fbc:charge="0" fbc:chemicalFormula="C4H4O4" />
      <species boundaryCondition="false" compartment="c" constant="false" hasOnlySubstanceUnits="false" id="M_succoa_c" name="Succinyl-CoA" fbc:charge="0" fbc:chemicalFormula="C25H35N7O19P3S" />
      <species boundaryCondition="false" compartment="c" constant="false" hasOnlySubstanceUnits="false" id="M_sucglu_c" name="N2-Succinyl-L-glutamate" fbc:charge="0" fbc:chemicalFormula="C9H10NO7" />
      <species boundaryCondition="false" compartment="c" constant="false" hasOnlySubstanceUnits="false" id="M_sucgsa_c" name="N2-Succinyl-L-glutamate-5-semialdehyde" fbc:charge="0" fbc:chemicalFormula="C9H11NO6" />
      <species boundaryCondition="false" compartment="c" constant="false" hasOnlySubstanceUnits="false" id="M_suchms_c" name="O-Succinyl-L-homoserine" fbc:charge="0" fbc:chemicalFormula="C8H12NO6" />
      <species boundaryCondition="false" compartment="c" constant="false" hasOnlySubstanceUnits="false" id="M_sucorn_c" name="N2-Succinyl-L-ornithine" fbc:charge="0" fbc:chemicalFormula="C9H15N2O5" />
      <species boundaryCondition="false" compartment="c" constant="false" hasOnlySubstanceUnits="false" id="M_sucsal_c" name="Succinic-semialdehyde" fbc:charge="0" fbc:chemicalFormula="C4H5O3" />
      <species boundaryCondition="false" compartment="c" constant="false" hasOnlySubstanceUnits="false" id="M_tamhexc_c" name="tetra-methyl-hexacosanoate" fbc:charge="0" fbc:chemicalFormula="C30H59O2" />
      <species boundaryCondition="false" compartment="c" constant="false" hasOnlySubstanceUnits="false" id="M_tamlgnc_c" name="tri-methyl-lignoceric-acid" fbc:charge="0" fbc:chemicalFormula="C28H55O2" />
      <species boundaryCondition="false" compartment="c" constant="false" hasOnlySubstanceUnits="false" id="M_tamocta_c" name="tetra-methyl-octacosanoate" fbc:charge="0" fbc:chemicalFormula="C32H63O2" />
      <species boundaryCondition="false" compartment="c" constant="false" hasOnlySubstanceUnits="false" id="M_tarab_D_c" name="tetra-arabinofuranoside" fbc:charge="0" fbc:chemicalFormula="C20H34O17" />
      <species boundaryCondition="false" compartment="c" constant="false" hasOnlySubstanceUnits="false" id="M_tartr_L_c" name="L-tartrate" fbc:charge="0" fbc:chemicalFormula="C4H4O6" />
      <species boundaryCondition="false" compartment="e" constant="false" hasOnlySubstanceUnits="false" id="M_tartr_L_e" name="L-tartrate" fbc:charge="0" fbc:chemicalFormula="C4H4O6" />
      <species boundaryCondition="false" compartment="c" constant="false" hasOnlySubstanceUnits="false" id="M_tat_c" name="tetra-acyl-trehalose" fbc:charge="0" fbc:chemicalFormula="C149H288O15" />
      <species boundaryCondition="false" compartment="c" constant="false" hasOnlySubstanceUnits="false" id="M_tcynt_c" name="Thiocyanate" fbc:charge="0" fbc:chemicalFormula="CNS" />
      <species boundaryCondition="false" compartment="c" constant="false" hasOnlySubstanceUnits="false" id="M_tdcoa_c" name="Tetradecanoyl-CoA-n-C140CoA" fbc:charge="0" fbc:chemicalFormula="C35H58N7O17P3S" />
      <species boundaryCondition="false" compartment="c" constant="false" hasOnlySubstanceUnits="false" id="M_tdm1_c" name="trehalose-dimycolate-alpha-mycolate-methoxymycolate" fbc:charge="0" fbc:chemicalFormula="C174H332O15" />
      <species boundaryCondition="false" compartment="c" constant="false" hasOnlySubstanceUnits="false" id="M_tdm2_c" name="trehalose-dimycolate-alpha-mycolate-methoxymycolate" fbc:charge="0" fbc:chemicalFormula="C174H334O16" />
      <species boundaryCondition="false" compartment="c" constant="false" hasOnlySubstanceUnits="false" id="M_tdm3_c" name="trehalose-dimycolate-alpha-mycolate-ketomycolate" fbc:charge="0" fbc:chemicalFormula="C176H338O16" />
      <species boundaryCondition="false" compartment="c" constant="false" hasOnlySubstanceUnits="false" id="M_tdm4_c" name="trehalose-dimycolate-alpha-mycolate-methoxymycolate" fbc:charge="0" fbc:chemicalFormula="C176H336O15" />
      <species boundaryCondition="false" compartment="c" constant="false" hasOnlySubstanceUnits="false" id="M_thdp_c" name="2-3-4-5-Tetrahydrodipicolinate" fbc:charge="0" fbc:chemicalFormula="C7H7NO4" />
      <species boundaryCondition="false" compartment="c" constant="false" hasOnlySubstanceUnits="false" id="M_thf_c" name="5-6-7-8-Tetrahydrofolate" fbc:charge="0" fbc:chemicalFormula="C19H21N7O6" />
      <species boundaryCondition="false" compartment="c" constant="false" hasOnlySubstanceUnits="false" id="M_thfglu_c" name="Tetrahydrofolyl-Glu-2" fbc:charge="0" fbc:chemicalFormula="C24H27N8O9" />
      <species boundaryCondition="false" compartment="c" constant="false" hasOnlySubstanceUnits="false" id="M_thm_c" name="Thiamin" fbc:charge="0" fbc:chemicalFormula="C12H17N4OS" />
      <species boundaryCondition="false" compartment="c" constant="false" hasOnlySubstanceUnits="false" id="M_thmmp_c" name="Thiamin-monophosphate" fbc:charge="0" fbc:chemicalFormula="C12H16N4O4PS" />
      <species boundaryCondition="false" compartment="c" constant="false" hasOnlySubstanceUnits="false" id="M_thmpp_c" name="Thiamine-diphosphate" fbc:charge="0" fbc:chemicalFormula="C12H16N4O7P2S" />
      <species boundaryCondition="false" compartment="c" constant="false" hasOnlySubstanceUnits="false" id="M_thr_L_c" name="L-Threonine" fbc:charge="0" fbc:chemicalFormula="C4H9NO3" />
      <species boundaryCondition="false" compartment="e" constant="false" hasOnlySubstanceUnits="false" id="M_thr_L_e" name="L-Threonine" fbc:charge="0" fbc:chemicalFormula="C4H9NO3" />
      <species boundaryCondition="false" compartment="c" constant="false" hasOnlySubstanceUnits="false" id="M_thym_c" name="Thymine" fbc:charge="0" fbc:chemicalFormula="C5H6N2O2" />
      <species boundaryCondition="false" compartment="c" constant="false" hasOnlySubstanceUnits="false" id="M_thymd_c" name="Thymidine" fbc:charge="0" fbc:chemicalFormula="C10H14N2O5" />
      <species boundaryCondition="false" compartment="c" constant="false" hasOnlySubstanceUnits="false" id="M_tmbhn_c" name="tri-methyl-behenic-acid" fbc:charge="0" fbc:chemicalFormula="C25H49O2" />
      <species boundaryCondition="false" compartment="c" constant="false" hasOnlySubstanceUnits="false" id="M_tmha1_c" name="tetramycolyl-hexaarabinoside-tdm1-tdm2-tre-Mtb" fbc:charge="0" fbc:chemicalFormula="C360H684O40" />
      <species boundaryCondition="false" compartment="c" constant="false" hasOnlySubstanceUnits="false" id="M_tmha2_c" name="tetramycolyl-hexaarabinoside-tdm1-tdm3-tre-Mtb" fbc:charge="0" fbc:chemicalFormula="C362H688O40" />
      <species boundaryCondition="false" compartment="c" constant="false" hasOnlySubstanceUnits="false" id="M_tmha3_c" name="tetramycolyl-hexaarabinoside-tdm1-tdm4-tre-Mtb" fbc:charge="0" fbc:chemicalFormula="C362H686O39" />
      <species boundaryCondition="false" compartment="c" constant="false" hasOnlySubstanceUnits="false" id="M_tmha4_c" name="tetramycolyl-hexaarabinoside-tdm2-tdm3-tre-Mtb" fbc:charge="0" fbc:chemicalFormula="C362H690O41" />
      <species boundaryCondition="false" compartment="c" constant="false" hasOnlySubstanceUnits="false" id="M_tmha5_c" name="tetramycolyl-hexaarabinoside-tdm2-tdm4-tre-Mtb" fbc:charge="0" fbc:chemicalFormula="C362H688O40" />
      <species boundaryCondition="false" compartment="c" constant="false" hasOnlySubstanceUnits="false" id="M_tmha6_c" name="tetramycolyl-hexaarabinoside-tdm3-tdm4-tre-Mtb" fbc:charge="0" fbc:chemicalFormula="C364H692O40" />
      <species boundaryCondition="false" compartment="c" constant="false" hasOnlySubstanceUnits="false" id="M_tmhexc_c" name="tri-methyl-hexacosanoate" fbc:charge="0" fbc:chemicalFormula="C29H57O2" />
      <species boundaryCondition="false" compartment="c" constant="false" hasOnlySubstanceUnits="false" id="M_tmlgnc_c" name="tri-methyl-lignoceric-acid" fbc:charge="0" fbc:chemicalFormula="C27H53O2" />
      <species boundaryCondition="false" compartment="c" constant="false" hasOnlySubstanceUnits="false" id="M_trdox_c" name="Oxidized-thioredoxin" fbc:charge="0" fbc:chemicalFormula="X" />
      <species boundaryCondition="false" compartment="c" constant="false" hasOnlySubstanceUnits="false" id="M_trdrd_c" name="Reduced-thioredoxin" fbc:charge="0" fbc:chemicalFormula="XH2" />
      <species boundaryCondition="false" compartment="c" constant="false" hasOnlySubstanceUnits="false" id="M_tre6p_c" name="alpha-alpha-Trehalose-6-phosphate" fbc:charge="0" fbc:chemicalFormula="C12H21O14P" />
      <species boundaryCondition="false" compartment="c" constant="false" hasOnlySubstanceUnits="false" id="M_tre_c" name="Trehalose" fbc:charge="0" fbc:chemicalFormula="C12H22O11" />
      <species boundaryCondition="false" compartment="e" constant="false" hasOnlySubstanceUnits="false" id="M_tre_e" name="Trehalose" fbc:charge="0" fbc:chemicalFormula="C12H22O11" />
      <species boundaryCondition="false" compartment="c" constant="false" hasOnlySubstanceUnits="false" id="M_tres_c" name="trehalose-2-sulfate" fbc:charge="0" fbc:chemicalFormula="C12H21O14S" />
      <species boundaryCondition="false" compartment="c" constant="false" hasOnlySubstanceUnits="false" id="M_triat_c" name="tri-acyl-trehalose" fbc:charge="0" fbc:chemicalFormula="C75H142O14" />
      <species boundaryCondition="false" compartment="c" constant="false" hasOnlySubstanceUnits="false" id="M_trnaala_c" name="tRNA-Ala" fbc:charge="0" fbc:chemicalFormula="R" />
      <species boundaryCondition="false" compartment="c" constant="false" hasOnlySubstanceUnits="false" id="M_trnaglu_c" name="tRNA-Glu" fbc:charge="0" fbc:chemicalFormula="R" />
      <species boundaryCondition="false" compartment="c" constant="false" hasOnlySubstanceUnits="false" id="M_trp_L_c" name="L-Tryptophan" fbc:charge="0" fbc:chemicalFormula="C11H12N2O2" />
      <species boundaryCondition="false" compartment="e" constant="false" hasOnlySubstanceUnits="false" id="M_trp_L_e" name="L-Tryptophan" fbc:charge="0" fbc:chemicalFormula="C11H12N2O2" />
      <species boundaryCondition="false" compartment="c" constant="false" hasOnlySubstanceUnits="false" id="M_tsul_c" name="Thiosulfate" fbc:charge="0" fbc:chemicalFormula="O3S2" />
      <species boundaryCondition="false" compartment="e" constant="false" hasOnlySubstanceUnits="false" id="M_tsul_e" name="Thiosulfate" fbc:charge="0" fbc:chemicalFormula="O3S2" />
      <species boundaryCondition="false" compartment="c" constant="false" hasOnlySubstanceUnits="false" id="M_ttc_c" name="tetracosanoate-n-C240" fbc:charge="0" fbc:chemicalFormula="C24H47O2" />
      <species boundaryCondition="false" compartment="c" constant="false" hasOnlySubstanceUnits="false" id="M_ttdca_c" name="tetradecanoate-n-C140" fbc:charge="0" fbc:chemicalFormula="C14H27O2" />
      <species boundaryCondition="false" compartment="e" constant="false" hasOnlySubstanceUnits="false" id="M_ttdca_e" name="tetradecanoate-n-C140" fbc:charge="0" fbc:chemicalFormula="C14H27O2" />
      <species boundaryCondition="false" compartment="c" constant="false" hasOnlySubstanceUnits="false" id="M_tyr_L_c" name="L-Tyrosine" fbc:charge="0" fbc:chemicalFormula="C9H11NO3" />
      <species boundaryCondition="false" compartment="e" constant="false" hasOnlySubstanceUnits="false" id="M_tyr_L_e" name="L-Tyrosine" fbc:charge="0" fbc:chemicalFormula="C9H11NO3" />
      <species boundaryCondition="false" compartment="c" constant="false" hasOnlySubstanceUnits="false" id="M_uAgl_c" name="UDP-N-acetylmuramoyl-L-alanyl-D-glutamyl-L-lysine" fbc:charge="0" fbc:chemicalFormula="C34H52N7O24P2" />
      <species boundaryCondition="false" compartment="c" constant="false" hasOnlySubstanceUnits="false" id="M_uAgla_c" name="UDP-N-acetylmuramoyl-L-alanyl-D-glutamyl-L-lysyl-D-alanyl-D-alanine" fbc:charge="0" fbc:chemicalFormula="C40H62N9O26P2" />
      <species boundaryCondition="false" compartment="c" constant="false" hasOnlySubstanceUnits="false" id="M_uGgl_c" name="UDP-N-acetylmuramoyl-L-alanyl-gamma-D-glutamyl-L-lysine" fbc:charge="0" fbc:chemicalFormula="C34H52N7O24P2" />
      <species boundaryCondition="false" compartment="c" constant="false" hasOnlySubstanceUnits="false" id="M_uGgla_c" name="UDP-N-acetylmuramoyl-L-alanyl-gamma-D-glutamyl-L-lysyl-D-alanyl-D-alanine" fbc:charge="0" fbc:chemicalFormula="C40H62N9O26P2" />
      <species boundaryCondition="false" compartment="c" constant="false" hasOnlySubstanceUnits="false" id="M_uaAgla_c" name="Undecaprenyl-diphospho-N-acetylmuramoyl-L-alanyl-D-glutamyl-L-lysyl-D-alanyl-D-alanine" fbc:charge="0" fbc:chemicalFormula="C86H140N7O21P2" />
      <species boundaryCondition="false" compartment="c" constant="false" hasOnlySubstanceUnits="false" id="M_uaGgla_c" name="Undecaprenyl-diphospho-N-acetylmuramoyl-L-alanyl-gamma-D-glutamyl-L-lysyl-D-alanyl-D-alanine" fbc:charge="0" fbc:chemicalFormula="C86H140N7O21P2" />
      <species boundaryCondition="false" compartment="c" constant="false" hasOnlySubstanceUnits="false" id="M_uaaAgla_c" name="Undecaprenyl-diphospho-N-acetylmuramoyl-N-acetylglucosamine-L-alanyl-D-glutamyl-L-lysyl-D-alanyl-D-alanine" fbc:charge="0" fbc:chemicalFormula="C94H153N8O26P2" />
      <species boundaryCondition="false" compartment="c" constant="false" hasOnlySubstanceUnits="false" id="M_uaaAgtla_c" name="Undecaprenyl-diphospho-N-acetylmuramoyl-N-acetylglucosamine-L-alanyl-D-glutaminyl-L-lysyl-D-alanyl-D-alanine" fbc:charge="0" fbc:chemicalFormula="C94H155N9O25P2" />
      <species boundaryCondition="false" compartment="c" constant="false" hasOnlySubstanceUnits="false" id="M_uaaGgla_c" name="Undecaprenyl-diphospho-N-acetylmuramoyl-N-acetylglucosamine-L-alanyl-gamma-D-glutamyl-L-lysyl-D-alanyl-D-alanine" fbc:charge="0" fbc:chemicalFormula="C94H153N8O26P2" />
      <species boundaryCondition="false" compartment="c" constant="false" hasOnlySubstanceUnits="false" id="M_uaaGgtla_c" name="Undecaprenyl-diphospho-N-acetylmuramoyl-N-acetylglucosamine-L-alanyl-D-isoglutaminyl-L-lysyl-D-alanyl-D-alanine" fbc:charge="0" fbc:chemicalFormula="C94H155N9O25P2" />
      <species boundaryCondition="false" compartment="c" constant="false" hasOnlySubstanceUnits="false" id="M_uaagmda_c" name="Undecaprenyl-diphospho-N-acetylmuramoyl-N-acetylglucosamine-L-ala-D-glu-meso-2-6-diaminopimeloyl-D-ala-D-ala" fbc:charge="0" fbc:chemicalFormula="C95H152N8O28P2" />
      <species boundaryCondition="false" compartment="c" constant="false" hasOnlySubstanceUnits="false" id="M_uaagtmda_c" name="Undecaprenyl-diphospho-N-acetylmuramoyl-N-acetylglucosamine-L-alanyl-D-glutaminyl-meso-2-6-diaminopimeloyl-D-alanyl-D-alanine" fbc:charge="0" fbc:chemicalFormula="C95H154N9O27P2" />
      <species boundaryCondition="false" compartment="c" constant="false" hasOnlySubstanceUnits="false" id="M_uaccg_c" name="UDP-N-acetyl-3-O-1-carboxyvinyl-D-glucosamine" fbc:charge="0" fbc:chemicalFormula="C20H26N3O19P2" />
      <species boundaryCondition="false" compartment="c" constant="false" hasOnlySubstanceUnits="false" id="M_uacgam_c" name="UDP-N-acetyl-D-glucosamine" fbc:charge="0" fbc:chemicalFormula="C17H25N3O17P2" />
      <species boundaryCondition="false" compartment="c" constant="false" hasOnlySubstanceUnits="false" id="M_uagmda_c" name="Undecaprenyl-diphospho-N-acetylmuramoyl-L-alanyl-D-glutamyl-meso-2-6-diaminopimeloyl-D-alanyl-D-alanine" fbc:charge="0" fbc:chemicalFormula="C87H139N7O23P2" />
      <species boundaryCondition="false" compartment="c" constant="false" hasOnlySubstanceUnits="false" id="M_uama_c" name="UDP-N-acetylmuramoyl-L-alanine" fbc:charge="0" fbc:chemicalFormula="C23H33N4O20P2" />
      <species boundaryCondition="false" compartment="c" constant="false" hasOnlySubstanceUnits="false" id="M_uamag_c" name="UDP-N-acetylmuramoyl-L-alanyl-D-glutamate" fbc:charge="0" fbc:chemicalFormula="C28H39N5O23P2" />
      <species boundaryCondition="false" compartment="c" constant="false" hasOnlySubstanceUnits="false" id="M_uamr_c" name="UDP-N-acetylmuramate" fbc:charge="0" fbc:chemicalFormula="C20H28N3O19P2" />
      <species boundaryCondition="false" compartment="c" constant="false" hasOnlySubstanceUnits="false" id="M_udcpdp_c" name="Undecaprenyl-diphosphate" fbc:charge="0" fbc:chemicalFormula="C55H89O7P2" />
      <species boundaryCondition="false" compartment="c" constant="false" hasOnlySubstanceUnits="false" id="M_udcpp_c" name="Undecaprenyl-phosphate" fbc:charge="0" fbc:chemicalFormula="C55H89O4P" />
      <species boundaryCondition="false" compartment="c" constant="false" hasOnlySubstanceUnits="false" id="M_udp_c" name="UDP" fbc:charge="0" fbc:chemicalFormula="C9H11N2O12P2" />
      <species boundaryCondition="false" compartment="c" constant="false" hasOnlySubstanceUnits="false" id="M_udpg_c" name="UDPglucose" fbc:charge="0" fbc:chemicalFormula="C15H22N2O17P2" />
      <species boundaryCondition="false" compartment="c" constant="false" hasOnlySubstanceUnits="false" id="M_udpgal_c" name="UDPgalactose" fbc:charge="0" fbc:chemicalFormula="C15H22N2O17P2" />
      <species boundaryCondition="false" compartment="c" constant="false" hasOnlySubstanceUnits="false" id="M_udpgalfur_c" name="UDP-D-galacto-1-4-furanose" fbc:charge="0" fbc:chemicalFormula="C15H22N2O17P2" />
      <species boundaryCondition="false" compartment="c" constant="false" hasOnlySubstanceUnits="false" id="M_udpglcur_c" name="UDP-D-glucuronate" fbc:charge="0" fbc:chemicalFormula="C15H19N2O18P2" />
      <species boundaryCondition="false" compartment="c" constant="false" hasOnlySubstanceUnits="false" id="M_ugagmda_c" name="Undecaprenyl-diphospho-N-glycolylmuramoyl-N-acetylglucosamine-L-ala-D-glu-meso-2-6-diaminopimeloyl-D-ala-D-ala" fbc:charge="0" fbc:chemicalFormula="C95H152N8O29P2" />
      <species boundaryCondition="false" compartment="c" constant="false" hasOnlySubstanceUnits="false" id="M_ugggmda_c" name="Undecaprenyl-diphospho-N-glycolylmuramoyl-L-alanyl-D-glutamyl-meso-2-6-diaminopimeloyl-D-alanyl-D-alanine" fbc:charge="0" fbc:chemicalFormula="C87H139N7O24P2" />
      <species boundaryCondition="false" compartment="c" constant="false" hasOnlySubstanceUnits="false" id="M_uggmd_c" name="UDP-N-glycolylmuramoyl-L-alanyl-D-gamma-glutamyl-meso-2-6-diaminopimelate" fbc:charge="0" fbc:chemicalFormula="C35H51N7O27P2" />
      <species boundaryCondition="false" compartment="c" constant="false" hasOnlySubstanceUnits="false" id="M_uggmda_c" name="UDP-N-glycolylmuramoyl-L-alanyl-D-glutamyl-meso-2-6-diaminopimeloyl-D-alanyl-D-alanine" fbc:charge="0" fbc:chemicalFormula="C41H61N9O29P2" />
      <species boundaryCondition="false" compartment="c" constant="false" hasOnlySubstanceUnits="false" id="M_ugma_c" name="UDP-N-glycolylmuramoyl-L-alanine" fbc:charge="0" fbc:chemicalFormula="C23H33N4O21P2" />
      <species boundaryCondition="false" compartment="c" constant="false" hasOnlySubstanceUnits="false" id="M_ugmag_c" name="UDP-N-glycolylmuramoyl-L-alanyl-D-glutamate" fbc:charge="0" fbc:chemicalFormula="C28H39N5O24P2" />
      <species boundaryCondition="false" compartment="c" constant="false" hasOnlySubstanceUnits="false" id="M_ugmd_c" name="UDP-N-acetylmuramoyl-L-alanyl-D-gamma-glutamyl-meso-2-6-diaminopimelate" fbc:charge="0" fbc:chemicalFormula="C35H51N7O26P2" />
      <species boundaryCondition="false" compartment="c" constant="false" hasOnlySubstanceUnits="false" id="M_ugmda_c" name="UDP-N-acetylmuramoyl-L-alanyl-D-glutamyl-meso-2-6-diaminopimeloyl-D-alanyl-D-alanine" fbc:charge="0" fbc:chemicalFormula="C41H61N9O28P2" />
      <species boundaryCondition="false" compartment="c" constant="false" hasOnlySubstanceUnits="false" id="M_ugmr_c" name="UDP-N-glycolylmuramate" fbc:charge="0" fbc:chemicalFormula="C20H28N3O20P2" />
      <species boundaryCondition="false" compartment="c" constant="false" hasOnlySubstanceUnits="false" id="M_ump_c" name="UMP" fbc:charge="0" fbc:chemicalFormula="C9H11N2O9P" />
      <species boundaryCondition="false" compartment="c" constant="false" hasOnlySubstanceUnits="false" id="M_unaga_c" name="Undecaprenyl-diphospho-N-acetyl-glucosamine" fbc:charge="0" fbc:chemicalFormula="C63H103NO12P2" />
      <species boundaryCondition="false" compartment="c" constant="false" hasOnlySubstanceUnits="false" id="M_uppg1_c" name="Uroporphyrinogen-I" fbc:charge="0" fbc:chemicalFormula="C40H36N4O16" />
      <species boundaryCondition="false" compartment="c" constant="false" hasOnlySubstanceUnits="false" id="M_uppg3_c" name="Uroporphyrinogen-III" fbc:charge="0" fbc:chemicalFormula="C40H36N4O16" />
      <species boundaryCondition="false" compartment="c" constant="false" hasOnlySubstanceUnits="false" id="M_ura_c" name="Uracil" fbc:charge="0" fbc:chemicalFormula="C4H4N2O2" />
      <species boundaryCondition="false" compartment="c" constant="false" hasOnlySubstanceUnits="false" id="M_urea_c" name="Urea" fbc:charge="0" fbc:chemicalFormula="CH4N2O" />
      <species boundaryCondition="false" compartment="c" constant="false" hasOnlySubstanceUnits="false" id="M_uri_c" name="Uridine" fbc:charge="0" fbc:chemicalFormula="C9H12N2O6" />
      <species boundaryCondition="false" compartment="c" constant="false" hasOnlySubstanceUnits="false" id="M_utp_c" name="UTP" fbc:charge="0" fbc:chemicalFormula="C9H11N2O15P3" />
      <species boundaryCondition="false" compartment="c" constant="false" hasOnlySubstanceUnits="false" id="M_val_L_c" name="L-Valine" fbc:charge="0" fbc:chemicalFormula="C5H11NO2" />
      <species boundaryCondition="false" compartment="e" constant="false" hasOnlySubstanceUnits="false" id="M_val_L_e" name="L-Valine" fbc:charge="0" fbc:chemicalFormula="C5H11NO2" />
      <species boundaryCondition="false" compartment="c" constant="false" hasOnlySubstanceUnits="false" id="M_xan_c" name="Xanthine" fbc:charge="0" fbc:chemicalFormula="C5H4N4O2" />
      <species boundaryCondition="false" compartment="c" constant="false" hasOnlySubstanceUnits="false" id="M_xmp_c" name="Xanthosine-5-phosphate" fbc:charge="0" fbc:chemicalFormula="C10H11N4O9P" />
      <species boundaryCondition="false" compartment="c" constant="false" hasOnlySubstanceUnits="false" id="M_xtsn_c" name="Xanthosine" fbc:charge="0" fbc:chemicalFormula="C10H12N4O6" />
      <species boundaryCondition="false" compartment="c" constant="false" hasOnlySubstanceUnits="false" id="M_xu5p_D_c" name="D-Xylulose-5-phosphate" fbc:charge="0" fbc:chemicalFormula="C5H9O8P" />
      <species boundaryCondition="false" compartment="c" constant="false" hasOnlySubstanceUnits="false" id="M_xyl_D_c" name="D-Xylose" fbc:charge="0" fbc:chemicalFormula="C5H10O5" />
      <species boundaryCondition="false" compartment="e" constant="false" hasOnlySubstanceUnits="false" id="M_xyl_D_e" name="D-Xylose" fbc:charge="0" fbc:chemicalFormula="C5H10O5" />
      <species boundaryCondition="false" compartment="c" constant="false" hasOnlySubstanceUnits="false" id="M_xylu_D_c" name="D-Xylulose" fbc:charge="0" fbc:chemicalFormula="C5H10O5" />
      <species boundaryCondition="false" compartment="c" constant="false" hasOnlySubstanceUnits="false" id="M_mcit_c" name="Methylcitrate" fbc:charge="0" fbc:chemicalFormula="C7H7O7" />
      <species boundaryCondition="false" compartment="c" constant="false" hasOnlySubstanceUnits="false" id="M_micit_c" name="Methylisocitrate" fbc:charge="0" fbc:chemicalFormula="C7H7O7" />
      <species boundaryCondition="false" compartment="e" constant="false" hasOnlySubstanceUnits="false" id="M_octa_e" name="octanoate-n-C80" fbc:charge="0" fbc:chemicalFormula="C8H15O2" />
      <species boundaryCondition="false" compartment="e" constant="false" hasOnlySubstanceUnits="false" id="M_dca_e" name="Decanoate-n-C100" fbc:charge="0" fbc:chemicalFormula="C10H19O2" />
      <species boundaryCondition="false" compartment="e" constant="false" hasOnlySubstanceUnits="false" id="M_ddca_e" name="Dodecanoate-n-C120" fbc:charge="0" fbc:chemicalFormula="C12H23O2" />
      <species boundaryCondition="false" compartment="e" constant="false" hasOnlySubstanceUnits="false" id="M_hdcea_e" name="Hexadecenoate-n-C161" fbc:charge="0" fbc:chemicalFormula="C16H29O2" />
      <species boundaryCondition="false" compartment="e" constant="false" hasOnlySubstanceUnits="false" id="M_ocdcea_e" name="octadecenoate-n-C181" fbc:charge="0" fbc:chemicalFormula="C18H33O2" />
      <species boundaryCondition="false" compartment="e" constant="false" hasOnlySubstanceUnits="false" id="M_arach_e" name="Arachidic-acid" fbc:charge="0" fbc:chemicalFormula="C20H39O2" />
      <species boundaryCondition="false" compartment="e" constant="false" hasOnlySubstanceUnits="false" id="M_ttc_e" name="tetracosanoate-n-C240" fbc:charge="0" fbc:chemicalFormula="C24H47O2" />
      <species boundaryCondition="false" compartment="e" constant="false" hasOnlySubstanceUnits="false" id="M_hexc_e" name="hexacosanoate-n-C260" fbc:charge="0" fbc:chemicalFormula="C26H51O2" />
    </listOfSpecies>
    <fbc:listOfGeneProducts>
      <fbc:geneProduct fbc:id="G_Rv0013" fbc:label="Rv0013" fbc:name="Rv0013" />
      <fbc:geneProduct fbc:id="G_Rv0032" fbc:label="Rv0032" fbc:name="Rv0032" />
      <fbc:geneProduct fbc:id="G_Rv0046c" fbc:label="Rv0046c" fbc:name="Rv0046c" />
      <fbc:geneProduct fbc:id="G_Rv0066c" fbc:label="Rv0066c" fbc:name="Rv0066c" />
      <fbc:geneProduct fbc:id="G_Rv0069c" fbc:label="Rv0069c" fbc:name="Rv0069c" />
      <fbc:geneProduct fbc:id="G_Rv0070c" fbc:label="Rv0070c" fbc:name="Rv0070c" />
      <fbc:geneProduct fbc:id="G_Rv0082" fbc:label="Rv0082" fbc:name="Rv0082" />
      <fbc:geneProduct fbc:id="G_Rv0084" fbc:label="Rv0084" fbc:name="Rv0084" />
      <fbc:geneProduct fbc:id="G_Rv0091" fbc:label="Rv0091" fbc:name="Rv0091" />
      <fbc:geneProduct fbc:id="G_Rv0098" fbc:label="Rv0098" fbc:name="Rv0098" />
      <fbc:geneProduct fbc:id="G_Rv0103c" fbc:label="Rv0103c" fbc:name="Rv0103c" />
      <fbc:geneProduct fbc:id="G_Rv0107c" fbc:label="Rv0107c" fbc:name="Rv0107c" />
      <fbc:geneProduct fbc:id="G_Rv0112" fbc:label="Rv0112" fbc:name="Rv0112" />
      <fbc:geneProduct fbc:id="G_Rv0118c" fbc:label="Rv0118c" fbc:name="Rv0118c" />
      <fbc:geneProduct fbc:id="G_Rv0126" fbc:label="Rv0126" fbc:name="Rv0126" />
      <fbc:geneProduct fbc:id="G_Rv0137c" fbc:label="Rv0137c" fbc:name="Rv0137c" />
      <fbc:geneProduct fbc:id="G_Rv0143c" fbc:label="Rv0143c" fbc:name="Rv0143c" />
      <fbc:geneProduct fbc:id="G_Rv0147" fbc:label="Rv0147" fbc:name="Rv0147" />
      <fbc:geneProduct fbc:id="G_Rv0155" fbc:label="Rv0155" fbc:name="Rv0155" />
      <fbc:geneProduct fbc:id="G_Rv0156" fbc:label="Rv0156" fbc:name="Rv0156" />
      <fbc:geneProduct fbc:id="G_Rv0157" fbc:label="Rv0157" fbc:name="Rv0157" />
      <fbc:geneProduct fbc:id="G_Rv0162c" fbc:label="Rv0162c" fbc:name="Rv0162c" />
      <fbc:geneProduct fbc:id="G_Rv0183" fbc:label="Rv0183" fbc:name="Rv0183" />
      <fbc:geneProduct fbc:id="G_Rv0189c" fbc:label="Rv0189c" fbc:name="Rv0189c" />
      <fbc:geneProduct fbc:id="G_Rv0191" fbc:label="Rv0191" fbc:name="Rv0191" />
      <fbc:geneProduct fbc:id="G_Rv0211" fbc:label="Rv0211" fbc:name="Rv0211" />
      <fbc:geneProduct fbc:id="G_Rv0234c" fbc:label="Rv0234c" fbc:name="Rv0234c" />
      <fbc:geneProduct fbc:id="G_Rv0247c" fbc:label="Rv0247c" fbc:name="Rv0247c" />
      <fbc:geneProduct fbc:id="G_Rv0248c" fbc:label="Rv0248c" fbc:name="Rv0248c" />
      <fbc:geneProduct fbc:id="G_Rv0252" fbc:label="Rv0252" fbc:name="Rv0252" />
      <fbc:geneProduct fbc:id="G_Rv0253" fbc:label="Rv0253" fbc:name="Rv0253" />
      <fbc:geneProduct fbc:id="G_Rv0254c" fbc:label="Rv0254c" fbc:name="Rv0254c" />
      <fbc:geneProduct fbc:id="G_Rv0255c" fbc:label="Rv0255c" fbc:name="Rv0255c" />
      <fbc:geneProduct fbc:id="G_Rv0261c" fbc:label="Rv0261c" fbc:name="Rv0261c" />
      <fbc:geneProduct fbc:id="G_Rv0266c" fbc:label="Rv0266c" fbc:name="Rv0266c" />
      <fbc:geneProduct fbc:id="G_Rv0267" fbc:label="Rv0267" fbc:name="Rv0267" />
      <fbc:geneProduct fbc:id="G_Rv0295c" fbc:label="Rv0295c" fbc:name="Rv0295c" />
      <fbc:geneProduct fbc:id="G_Rv0306" fbc:label="Rv0306" fbc:name="Rv0306" />
      <fbc:geneProduct fbc:id="G_Rv0317c" fbc:label="Rv0317c" fbc:name="Rv0317c" />
      <fbc:geneProduct fbc:id="G_Rv0321" fbc:label="Rv0321" fbc:name="Rv0321" />
      <fbc:geneProduct fbc:id="G_Rv0322" fbc:label="Rv0322" fbc:name="Rv0322" />
      <fbc:geneProduct fbc:id="G_Rv0334" fbc:label="Rv0334" fbc:name="Rv0334" />
      <fbc:geneProduct fbc:id="G_Rv0337c" fbc:label="Rv0337c" fbc:name="Rv0337c" />
      <fbc:geneProduct fbc:id="G_Rv0346c" fbc:label="Rv0346c" fbc:name="Rv0346c" />
      <fbc:geneProduct fbc:id="G_Rv0357c" fbc:label="Rv0357c" fbc:name="Rv0357c" />
      <fbc:geneProduct fbc:id="G_Rv0363c" fbc:label="Rv0363c" fbc:name="Rv0363c" />
      <fbc:geneProduct fbc:id="G_Rv0373c" fbc:label="Rv0373c" fbc:name="Rv0373c" />
      <fbc:geneProduct fbc:id="G_Rv0374c" fbc:label="Rv0374c" fbc:name="Rv0374c" />
      <fbc:geneProduct fbc:id="G_Rv0375c" fbc:label="Rv0375c" fbc:name="Rv0375c" />
      <fbc:geneProduct fbc:id="G_Rv0382c" fbc:label="Rv0382c" fbc:name="Rv0382c" />
      <fbc:geneProduct fbc:id="G_Rv0389" fbc:label="Rv0389" fbc:name="Rv0389" />
      <fbc:geneProduct fbc:id="G_Rv0391" fbc:label="Rv0391" fbc:name="Rv0391" />
      <fbc:geneProduct fbc:id="G_Rv0408" fbc:label="Rv0408" fbc:name="Rv0408" />
      <fbc:geneProduct fbc:id="G_Rv0409" fbc:label="Rv0409" fbc:name="Rv0409" />
      <fbc:geneProduct fbc:id="G_Rv0414c" fbc:label="Rv0414c" fbc:name="Rv0414c" />
      <fbc:geneProduct fbc:id="G_Rv0417" fbc:label="Rv0417" fbc:name="Rv0417" />
      <fbc:geneProduct fbc:id="G_Rv0422c" fbc:label="Rv0422c" fbc:name="Rv0422c" />
      <fbc:geneProduct fbc:id="G_Rv0423c" fbc:label="Rv0423c" fbc:name="Rv0423c" />
      <fbc:geneProduct fbc:id="G_Rv0432" fbc:label="Rv0432" fbc:name="Rv0432" />
      <fbc:geneProduct fbc:id="G_Rv0436c" fbc:label="Rv0436c" fbc:name="Rv0436c" />
      <fbc:geneProduct fbc:id="G_Rv0437c" fbc:label="Rv0437c" fbc:name="Rv0437c" />
      <fbc:geneProduct fbc:id="G_Rv0462" fbc:label="Rv0462" fbc:name="Rv0462" />
      <fbc:geneProduct fbc:id="G_Rv0467" fbc:label="Rv0467" fbc:name="Rv0467" />
      <fbc:geneProduct fbc:id="G_Rv0468" fbc:label="Rv0468" fbc:name="Rv0468" />
      <fbc:geneProduct fbc:id="G_Rv0470c" fbc:label="Rv0470c" fbc:name="Rv0470c" />
      <fbc:geneProduct fbc:id="G_Rv0478" fbc:label="Rv0478" fbc:name="Rv0478" />
      <fbc:geneProduct fbc:id="G_Rv0482" fbc:label="Rv0482" fbc:name="Rv0482" />
      <fbc:geneProduct fbc:id="G_Rv0486" fbc:label="Rv0486" fbc:name="Rv0486" />
      <fbc:geneProduct fbc:id="G_Rv0489" fbc:label="Rv0489" fbc:name="Rv0489" />
      <fbc:geneProduct fbc:id="G_Rv0499" fbc:label="Rv0499" fbc:name="Rv0499" />
      <fbc:geneProduct fbc:id="G_Rv0500" fbc:label="Rv0500" fbc:name="Rv0500" />
      <fbc:geneProduct fbc:id="G_Rv0501" fbc:label="Rv0501" fbc:name="Rv0501" />
      <fbc:geneProduct fbc:id="G_Rv0503c" fbc:label="Rv0503c" fbc:name="Rv0503c" />
      <fbc:geneProduct fbc:id="G_Rv0505c" fbc:label="Rv0505c" fbc:name="Rv0505c" />
      <fbc:geneProduct fbc:id="G_Rv0509" fbc:label="Rv0509" fbc:name="Rv0509" />
      <fbc:geneProduct fbc:id="G_Rv0510" fbc:label="Rv0510" fbc:name="Rv0510" />
      <fbc:geneProduct fbc:id="G_Rv0511" fbc:label="Rv0511" fbc:name="Rv0511" />
      <fbc:geneProduct fbc:id="G_Rv0512" fbc:label="Rv0512" fbc:name="Rv0512" />
      <fbc:geneProduct fbc:id="G_Rv0522" fbc:label="Rv0522" fbc:name="Rv0522" />
      <fbc:geneProduct fbc:id="G_Rv0524" fbc:label="Rv0524" fbc:name="Rv0524" />
      <fbc:geneProduct fbc:id="G_Rv0533c" fbc:label="Rv0533c" fbc:name="Rv0533c" />
      <fbc:geneProduct fbc:id="G_Rv0534c" fbc:label="Rv0534c" fbc:name="Rv0534c" />
      <fbc:geneProduct fbc:id="G_Rv0536" fbc:label="Rv0536" fbc:name="Rv0536" />
      <fbc:geneProduct fbc:id="G_Rv0542c" fbc:label="Rv0542c" fbc:name="Rv0542c" />
      <fbc:geneProduct fbc:id="G_Rv0545c" fbc:label="Rv0545c" fbc:name="Rv0545c" />
      <fbc:geneProduct fbc:id="G_Rv0548c" fbc:label="Rv0548c" fbc:name="Rv0548c" />
      <fbc:geneProduct fbc:id="G_Rv0553" fbc:label="Rv0553" fbc:name="Rv0553" />
      <fbc:geneProduct fbc:id="G_Rv0555" fbc:label="Rv0555" fbc:name="Rv0555" />
      <fbc:geneProduct fbc:id="G_Rv0557" fbc:label="Rv0557" fbc:name="Rv0557" />
      <fbc:geneProduct fbc:id="G_Rv0558" fbc:label="Rv0558" fbc:name="Rv0558" />
      <fbc:geneProduct fbc:id="G_Rv0564c" fbc:label="Rv0564c" fbc:name="Rv0564c" />
      <fbc:geneProduct fbc:id="G_Rv0570" fbc:label="Rv0570" fbc:name="Rv0570" />
      <fbc:geneProduct fbc:id="G_Rv0573c" fbc:label="Rv0573c" fbc:name="Rv0573c" />
      <fbc:geneProduct fbc:id="G_Rv0618" fbc:label="Rv0618" fbc:name="Rv0618" />
      <fbc:geneProduct fbc:id="G_Rv0619" fbc:label="Rv0619" fbc:name="Rv0619" />
      <fbc:geneProduct fbc:id="G_Rv0620" fbc:label="Rv0620" fbc:name="Rv0620" />
      <fbc:geneProduct fbc:id="G_Rv0642c" fbc:label="Rv0642c" fbc:name="Rv0642c" />
      <fbc:geneProduct fbc:id="G_Rv0644c" fbc:label="Rv0644c" fbc:name="Rv0644c" />
      <fbc:geneProduct fbc:id="G_Rv0645c" fbc:label="Rv0645c" fbc:name="Rv0645c" />
      <fbc:geneProduct fbc:id="G_Rv0649" fbc:label="Rv0649" fbc:name="Rv0649" />
      <fbc:geneProduct fbc:id="G_Rv0650" fbc:label="Rv0650" fbc:name="Rv0650" />
      <fbc:geneProduct fbc:id="G_Rv0694" fbc:label="Rv0694" fbc:name="Rv0694" />
      <fbc:geneProduct fbc:id="G_Rv0727c" fbc:label="Rv0727c" fbc:name="Rv0727c" />
      <fbc:geneProduct fbc:id="G_Rv0728c" fbc:label="Rv0728c" fbc:name="Rv0728c" />
      <fbc:geneProduct fbc:id="G_Rv0729" fbc:label="Rv0729" fbc:name="Rv0729" />
      <fbc:geneProduct fbc:id="G_Rv0733" fbc:label="Rv0733" fbc:name="Rv0733" />
      <fbc:geneProduct fbc:id="G_Rv0753c" fbc:label="Rv0753c" fbc:name="Rv0753c" />
      <fbc:geneProduct fbc:id="G_Rv0768" fbc:label="Rv0768" fbc:name="Rv0768" />
      <fbc:geneProduct fbc:id="G_Rv0771" fbc:label="Rv0771" fbc:name="Rv0771" />
      <fbc:geneProduct fbc:id="G_Rv0772" fbc:label="Rv0772" fbc:name="Rv0772" />
      <fbc:geneProduct fbc:id="G_Rv0773c" fbc:label="Rv0773c" fbc:name="Rv0773c" />
      <fbc:geneProduct fbc:id="G_Rv0777" fbc:label="Rv0777" fbc:name="Rv0777" />
      <fbc:geneProduct fbc:id="G_Rv0780" fbc:label="Rv0780" fbc:name="Rv0780" />
      <fbc:geneProduct fbc:id="G_Rv0788" fbc:label="Rv0788" fbc:name="Rv0788" />
      <fbc:geneProduct fbc:id="G_Rv0794c" fbc:label="Rv0794c" fbc:name="Rv0794c" />
      <fbc:geneProduct fbc:id="G_Rv0803" fbc:label="Rv0803" fbc:name="Rv0803" />
      <fbc:geneProduct fbc:id="G_Rv0805" fbc:label="Rv0805" fbc:name="Rv0805" />
      <fbc:geneProduct fbc:id="G_Rv0808" fbc:label="Rv0808" fbc:name="Rv0808" />
      <fbc:geneProduct fbc:id="G_Rv0809" fbc:label="Rv0809" fbc:name="Rv0809" />
      <fbc:geneProduct fbc:id="G_Rv0812" fbc:label="Rv0812" fbc:name="Rv0812" />
      <fbc:geneProduct fbc:id="G_Rv0819" fbc:label="Rv0819" fbc:name="Rv0819" />
      <fbc:geneProduct fbc:id="G_Rv0820" fbc:label="Rv0820" fbc:name="Rv0820" />
      <fbc:geneProduct fbc:id="G_Rv0824c" fbc:label="Rv0824c" fbc:name="Rv0824c" />
      <fbc:geneProduct fbc:id="G_Rv0843" fbc:label="Rv0843" fbc:name="Rv0843" />
      <fbc:geneProduct fbc:id="G_Rv0848" fbc:label="Rv0848" fbc:name="Rv0848" />
      <fbc:geneProduct fbc:id="G_Rv0853c" fbc:label="Rv0853c" fbc:name="Rv0853c" />
      <fbc:geneProduct fbc:id="G_Rv0855" fbc:label="Rv0855" fbc:name="Rv0855" />
      <fbc:geneProduct fbc:id="G_Rv0858c" fbc:label="Rv0858c" fbc:name="Rv0858c" />
      <fbc:geneProduct fbc:id="G_Rv0859" fbc:label="Rv0859" fbc:name="Rv0859" />
      <fbc:geneProduct fbc:id="G_Rv0860" fbc:label="Rv0860" fbc:name="Rv0860" />
      <fbc:geneProduct fbc:id="G_Rv0884c" fbc:label="Rv0884c" fbc:name="Rv0884c" />
      <fbc:geneProduct fbc:id="G_Rv0886" fbc:label="Rv0886" fbc:name="Rv0886" />
      <fbc:geneProduct fbc:id="G_Rv0889c" fbc:label="Rv0889c" fbc:name="Rv0889c" />
      <fbc:geneProduct fbc:id="G_Rv0896" fbc:label="Rv0896" fbc:name="Rv0896" />
      <fbc:geneProduct fbc:id="G_Rv0904c" fbc:label="Rv0904c" fbc:name="Rv0904c" />
      <fbc:geneProduct fbc:id="G_Rv0936" fbc:label="Rv0936" fbc:name="Rv0936" />
      <fbc:geneProduct fbc:id="G_Rv0946c" fbc:label="Rv0946c" fbc:name="Rv0946c" />
      <fbc:geneProduct fbc:id="G_Rv0951" fbc:label="Rv0951" fbc:name="Rv0951" />
      <fbc:geneProduct fbc:id="G_Rv0952" fbc:label="Rv0952" fbc:name="Rv0952" />
      <fbc:geneProduct fbc:id="G_Rv0956" fbc:label="Rv0956" fbc:name="Rv0956" />
      <fbc:geneProduct fbc:id="G_Rv0957" fbc:label="Rv0957" fbc:name="Rv0957" />
      <fbc:geneProduct fbc:id="G_Rv0958" fbc:label="Rv0958" fbc:name="Rv0958" />
      <fbc:geneProduct fbc:id="G_Rv0973c" fbc:label="Rv0973c" fbc:name="Rv0973c" />
      <fbc:geneProduct fbc:id="G_Rv0974c" fbc:label="Rv0974c" fbc:name="Rv0974c" />
      <fbc:geneProduct fbc:id="G_Rv0993" fbc:label="Rv0993" fbc:name="Rv0993" />
      <fbc:geneProduct fbc:id="G_Rv1001" fbc:label="Rv1001" fbc:name="Rv1001" />
      <fbc:geneProduct fbc:id="G_Rv1005c" fbc:label="Rv1005c" fbc:name="Rv1005c" />
      <fbc:geneProduct fbc:id="G_Rv1011" fbc:label="Rv1011" fbc:name="Rv1011" />
      <fbc:geneProduct fbc:id="G_Rv1017c" fbc:label="Rv1017c" fbc:name="Rv1017c" />
      <fbc:geneProduct fbc:id="G_Rv1018c" fbc:label="Rv1018c" fbc:name="Rv1018c" />
      <fbc:geneProduct fbc:id="G_Rv1023" fbc:label="Rv1023" fbc:name="Rv1023" />
      <fbc:geneProduct fbc:id="G_Rv1029" fbc:label="Rv1029" fbc:name="Rv1029" />
      <fbc:geneProduct fbc:id="G_Rv1030" fbc:label="Rv1030" fbc:name="Rv1030" />
      <fbc:geneProduct fbc:id="G_Rv1031" fbc:label="Rv1031" fbc:name="Rv1031" />
      <fbc:geneProduct fbc:id="G_Rv1077" fbc:label="Rv1077" fbc:name="Rv1077" />
      <fbc:geneProduct fbc:id="G_Rv1079" fbc:label="Rv1079" fbc:name="Rv1079" />
      <fbc:geneProduct fbc:id="G_Rv1082" fbc:label="Rv1082" fbc:name="Rv1082" />
      <fbc:geneProduct fbc:id="G_Rv1086" fbc:label="Rv1086" fbc:name="Rv1086" />
      <fbc:geneProduct fbc:id="G_Rv1092c" fbc:label="Rv1092c" fbc:name="Rv1092c" />
      <fbc:geneProduct fbc:id="G_Rv1093" fbc:label="Rv1093" fbc:name="Rv1093" />
      <fbc:geneProduct fbc:id="G_Rv1094" fbc:label="Rv1094" fbc:name="Rv1094" />
      <fbc:geneProduct fbc:id="G_Rv1098c" fbc:label="Rv1098c" fbc:name="Rv1098c" />
      <fbc:geneProduct fbc:id="G_Rv1099c" fbc:label="Rv1099c" fbc:name="Rv1099c" />
      <fbc:geneProduct fbc:id="G_Rv1121" fbc:label="Rv1121" fbc:name="Rv1121" />
      <fbc:geneProduct fbc:id="G_Rv1122" fbc:label="Rv1122" fbc:name="Rv1122" />
      <fbc:geneProduct fbc:id="G_Rv1127c" fbc:label="Rv1127c" fbc:name="Rv1127c" />
      <fbc:geneProduct fbc:id="G_Rv1130" fbc:label="Rv1130" fbc:name="Rv1130" />
      <fbc:geneProduct fbc:id="G_Rv1131" fbc:label="Rv1131" fbc:name="Rv1131" />
      <fbc:geneProduct fbc:id="G_Rv1133c" fbc:label="Rv1133c" fbc:name="Rv1133c" />
      <fbc:geneProduct fbc:id="G_Rv1161" fbc:label="Rv1161" fbc:name="Rv1161" />
      <fbc:geneProduct fbc:id="G_Rv1162" fbc:label="Rv1162" fbc:name="Rv1162" />
      <fbc:geneProduct fbc:id="G_Rv1163" fbc:label="Rv1163" fbc:name="Rv1163" />
      <fbc:geneProduct fbc:id="G_Rv1164" fbc:label="Rv1164" fbc:name="Rv1164" />
      <fbc:geneProduct fbc:id="G_Rv1170" fbc:label="Rv1170" fbc:name="Rv1170" />
      <fbc:geneProduct fbc:id="G_Rv1185c" fbc:label="Rv1185c" fbc:name="Rv1185c" />
      <fbc:geneProduct fbc:id="G_Rv1187" fbc:label="Rv1187" fbc:name="Rv1187" />
      <fbc:geneProduct fbc:id="G_Rv1188" fbc:label="Rv1188" fbc:name="Rv1188" />
      <fbc:geneProduct fbc:id="G_Rv1200" fbc:label="Rv1200" fbc:name="Rv1200" />
      <fbc:geneProduct fbc:id="G_Rv1201c" fbc:label="Rv1201c" fbc:name="Rv1201c" />
      <fbc:geneProduct fbc:id="G_Rv1202" fbc:label="Rv1202" fbc:name="Rv1202" />
      <fbc:geneProduct fbc:id="G_Rv1207" fbc:label="Rv1207" fbc:name="Rv1207" />
      <fbc:geneProduct fbc:id="G_Rv1213" fbc:label="Rv1213" fbc:name="Rv1213" />
      <fbc:geneProduct fbc:id="G_Rv1236" fbc:label="Rv1236" fbc:name="Rv1236" />
      <fbc:geneProduct fbc:id="G_Rv1237" fbc:label="Rv1237" fbc:name="Rv1237" />
      <fbc:geneProduct fbc:id="G_Rv1238" fbc:label="Rv1238" fbc:name="Rv1238" />
      <fbc:geneProduct fbc:id="G_Rv1239c" fbc:label="Rv1239c" fbc:name="Rv1239c" />
      <fbc:geneProduct fbc:id="G_Rv1240" fbc:label="Rv1240" fbc:name="Rv1240" />
      <fbc:geneProduct fbc:id="G_Rv1248c" fbc:label="Rv1248c" fbc:name="Rv1248c" />
      <fbc:geneProduct fbc:id="G_Rv1257c" fbc:label="Rv1257c" fbc:name="Rv1257c" />
      <fbc:geneProduct fbc:id="G_Rv1264" fbc:label="Rv1264" fbc:name="Rv1264" />
      <fbc:geneProduct fbc:id="G_Rv1285" fbc:label="Rv1285" fbc:name="Rv1285" />
      <fbc:geneProduct fbc:id="G_Rv1286" fbc:label="Rv1286" fbc:name="Rv1286" />
      <fbc:geneProduct fbc:id="G_Rv1293" fbc:label="Rv1293" fbc:name="Rv1293" />
      <fbc:geneProduct fbc:id="G_Rv1294" fbc:label="Rv1294" fbc:name="Rv1294" />
      <fbc:geneProduct fbc:id="G_Rv1295" fbc:label="Rv1295" fbc:name="Rv1295" />
      <fbc:geneProduct fbc:id="G_Rv1296" fbc:label="Rv1296" fbc:name="Rv1296" />
      <fbc:geneProduct fbc:id="G_Rv1302" fbc:label="Rv1302" fbc:name="Rv1302" />
      <fbc:geneProduct fbc:id="G_Rv1304" fbc:label="Rv1304" fbc:name="Rv1304" />
      <fbc:geneProduct fbc:id="G_Rv1305" fbc:label="Rv1305" fbc:name="Rv1305" />
      <fbc:geneProduct fbc:id="G_Rv1306" fbc:label="Rv1306" fbc:name="Rv1306" />
      <fbc:geneProduct fbc:id="G_Rv1307" fbc:label="Rv1307" fbc:name="Rv1307" />
      <fbc:geneProduct fbc:id="G_Rv1308" fbc:label="Rv1308" fbc:name="Rv1308" />
      <fbc:geneProduct fbc:id="G_Rv1309" fbc:label="Rv1309" fbc:name="Rv1309" />
      <fbc:geneProduct fbc:id="G_Rv1310" fbc:label="Rv1310" fbc:name="Rv1310" />
      <fbc:geneProduct fbc:id="G_Rv1311" fbc:label="Rv1311" fbc:name="Rv1311" />
      <fbc:geneProduct fbc:id="G_Rv1315" fbc:label="Rv1315" fbc:name="Rv1315" />
      <fbc:geneProduct fbc:id="G_Rv1318c" fbc:label="Rv1318c" fbc:name="Rv1318c" />
      <fbc:geneProduct fbc:id="G_Rv1319c" fbc:label="Rv1319c" fbc:name="Rv1319c" />
      <fbc:geneProduct fbc:id="G_Rv1320c" fbc:label="Rv1320c" fbc:name="Rv1320c" />
      <fbc:geneProduct fbc:id="G_Rv1323" fbc:label="Rv1323" fbc:name="Rv1323" />
      <fbc:geneProduct fbc:id="G_Rv1328" fbc:label="Rv1328" fbc:name="Rv1328" />
      <fbc:geneProduct fbc:id="G_Rv1336" fbc:label="Rv1336" fbc:name="Rv1336" />
      <fbc:geneProduct fbc:id="G_Rv1338" fbc:label="Rv1338" fbc:name="Rv1338" />
      <fbc:geneProduct fbc:id="G_Rv1347c" fbc:label="Rv1347c" fbc:name="Rv1347c" />
      <fbc:geneProduct fbc:id="G_Rv1348" fbc:label="Rv1348" fbc:name="Rv1348" />
      <fbc:geneProduct fbc:id="G_Rv1349" fbc:label="Rv1349" fbc:name="Rv1349" />
      <fbc:geneProduct fbc:id="G_Rv1350" fbc:label="Rv1350" fbc:name="Rv1350" />
      <fbc:geneProduct fbc:id="G_Rv1373" fbc:label="Rv1373" fbc:name="Rv1373" />
      <fbc:geneProduct fbc:id="G_Rv1380" fbc:label="Rv1380" fbc:name="Rv1380" />
      <fbc:geneProduct fbc:id="G_Rv1381" fbc:label="Rv1381" fbc:name="Rv1381" />
      <fbc:geneProduct fbc:id="G_Rv1383" fbc:label="Rv1383" fbc:name="Rv1383" />
      <fbc:geneProduct fbc:id="G_Rv1385" fbc:label="Rv1385" fbc:name="Rv1385" />
      <fbc:geneProduct fbc:id="G_Rv1389" fbc:label="Rv1389" fbc:name="Rv1389" />
      <fbc:geneProduct fbc:id="G_Rv1391" fbc:label="Rv1391" fbc:name="Rv1391" />
      <fbc:geneProduct fbc:id="G_Rv1392" fbc:label="Rv1392" fbc:name="Rv1392" />
      <fbc:geneProduct fbc:id="G_Rv1406" fbc:label="Rv1406" fbc:name="Rv1406" />
      <fbc:geneProduct fbc:id="G_Rv1408" fbc:label="Rv1408" fbc:name="Rv1408" />
      <fbc:geneProduct fbc:id="G_Rv1409" fbc:label="Rv1409" fbc:name="Rv1409" />
      <fbc:geneProduct fbc:id="G_Rv1412" fbc:label="Rv1412" fbc:name="Rv1412" />
      <fbc:geneProduct fbc:id="G_Rv1415" fbc:label="Rv1415" fbc:name="Rv1415" />
      <fbc:geneProduct fbc:id="G_Rv1416" fbc:label="Rv1416" fbc:name="Rv1416" />
      <fbc:geneProduct fbc:id="G_Rv1436" fbc:label="Rv1436" fbc:name="Rv1436" />
      <fbc:geneProduct fbc:id="G_Rv1437" fbc:label="Rv1437" fbc:name="Rv1437" />
      <fbc:geneProduct fbc:id="G_Rv1438" fbc:label="Rv1438" fbc:name="Rv1438" />
      <fbc:geneProduct fbc:id="G_Rv1445c" fbc:label="Rv1445c" fbc:name="Rv1445c" />
      <fbc:geneProduct fbc:id="G_Rv1447c" fbc:label="Rv1447c" fbc:name="Rv1447c" />
      <fbc:geneProduct fbc:id="G_Rv1448c" fbc:label="Rv1448c" fbc:name="Rv1448c" />
      <fbc:geneProduct fbc:id="G_Rv1449c" fbc:label="Rv1449c" fbc:name="Rv1449c" />
      <fbc:geneProduct fbc:id="G_Rv1451" fbc:label="Rv1451" fbc:name="Rv1451" />
      <fbc:geneProduct fbc:id="G_Rv1464" fbc:label="Rv1464" fbc:name="Rv1464" />
      <fbc:geneProduct fbc:id="G_Rv1475c" fbc:label="Rv1475c" fbc:name="Rv1475c" />
      <fbc:geneProduct fbc:id="G_Rv1483" fbc:label="Rv1483" fbc:name="Rv1483" />
      <fbc:geneProduct fbc:id="G_Rv1484" fbc:label="Rv1484" fbc:name="Rv1484" />
      <fbc:geneProduct fbc:id="G_Rv1485" fbc:label="Rv1485" fbc:name="Rv1485" />
      <fbc:geneProduct fbc:id="G_Rv1492" fbc:label="Rv1492" fbc:name="Rv1492" />
      <fbc:geneProduct fbc:id="G_Rv1493" fbc:label="Rv1493" fbc:name="Rv1493" />
      <fbc:geneProduct fbc:id="G_Rv1511" fbc:label="Rv1511" fbc:name="Rv1511" />
      <fbc:geneProduct fbc:id="G_Rv1512" fbc:label="Rv1512" fbc:name="Rv1512" />
      <fbc:geneProduct fbc:id="G_Rv1529" fbc:label="Rv1529" fbc:name="Rv1529" />
      <fbc:geneProduct fbc:id="G_Rv1538c" fbc:label="Rv1538c" fbc:name="Rv1538c" />
      <fbc:geneProduct fbc:id="G_Rv1551" fbc:label="Rv1551" fbc:name="Rv1551" />
      <fbc:geneProduct fbc:id="G_Rv1552" fbc:label="Rv1552" fbc:name="Rv1552" />
      <fbc:geneProduct fbc:id="G_Rv1553" fbc:label="Rv1553" fbc:name="Rv1553" />
      <fbc:geneProduct fbc:id="G_Rv1554" fbc:label="Rv1554" fbc:name="Rv1554" />
      <fbc:geneProduct fbc:id="G_Rv1555" fbc:label="Rv1555" fbc:name="Rv1555" />
      <fbc:geneProduct fbc:id="G_Rv1559" fbc:label="Rv1559" fbc:name="Rv1559" />
      <fbc:geneProduct fbc:id="G_Rv1562c" fbc:label="Rv1562c" fbc:name="Rv1562c" />
      <fbc:geneProduct fbc:id="G_Rv1563c" fbc:label="Rv1563c" fbc:name="Rv1563c" />
      <fbc:geneProduct fbc:id="G_Rv1568" fbc:label="Rv1568" fbc:name="Rv1568" />
      <fbc:geneProduct fbc:id="G_Rv1569" fbc:label="Rv1569" fbc:name="Rv1569" />
      <fbc:geneProduct fbc:id="G_Rv1570" fbc:label="Rv1570" fbc:name="Rv1570" />
      <fbc:geneProduct fbc:id="G_Rv1589" fbc:label="Rv1589" fbc:name="Rv1589" />
      <fbc:geneProduct fbc:id="G_Rv1594" fbc:label="Rv1594" fbc:name="Rv1594" />
      <fbc:geneProduct fbc:id="G_Rv1595" fbc:label="Rv1595" fbc:name="Rv1595" />
      <fbc:geneProduct fbc:id="G_Rv1596" fbc:label="Rv1596" fbc:name="Rv1596" />
      <fbc:geneProduct fbc:id="G_Rv1599" fbc:label="Rv1599" fbc:name="Rv1599" />
      <fbc:geneProduct fbc:id="G_Rv1600" fbc:label="Rv1600" fbc:name="Rv1600" />
      <fbc:geneProduct fbc:id="G_Rv1601" fbc:label="Rv1601" fbc:name="Rv1601" />
      <fbc:geneProduct fbc:id="G_Rv1602" fbc:label="Rv1602" fbc:name="Rv1602" />
      <fbc:geneProduct fbc:id="G_Rv1603" fbc:label="Rv1603" fbc:name="Rv1603" />
      <fbc:geneProduct fbc:id="G_Rv1604" fbc:label="Rv1604" fbc:name="Rv1604" />
      <fbc:geneProduct fbc:id="G_Rv1605" fbc:label="Rv1605" fbc:name="Rv1605" />
      <fbc:geneProduct fbc:id="G_Rv1606" fbc:label="Rv1606" fbc:name="Rv1606" />
      <fbc:geneProduct fbc:id="G_Rv1607" fbc:label="Rv1607" fbc:name="Rv1607" />
      <fbc:geneProduct fbc:id="G_Rv1609" fbc:label="Rv1609" fbc:name="Rv1609" />
      <fbc:geneProduct fbc:id="G_Rv1611" fbc:label="Rv1611" fbc:name="Rv1611" />
      <fbc:geneProduct fbc:id="G_Rv1612" fbc:label="Rv1612" fbc:name="Rv1612" />
      <fbc:geneProduct fbc:id="G_Rv1613" fbc:label="Rv1613" fbc:name="Rv1613" />
      <fbc:geneProduct fbc:id="G_Rv1617" fbc:label="Rv1617" fbc:name="Rv1617" />
      <fbc:geneProduct fbc:id="G_Rv1618" fbc:label="Rv1618" fbc:name="Rv1618" />
      <fbc:geneProduct fbc:id="G_Rv1620c" fbc:label="Rv1620c" fbc:name="Rv1620c" />
      <fbc:geneProduct fbc:id="G_Rv1621c" fbc:label="Rv1621c" fbc:name="Rv1621c" />
      <fbc:geneProduct fbc:id="G_Rv1622c" fbc:label="Rv1622c" fbc:name="Rv1622c" />
      <fbc:geneProduct fbc:id="G_Rv1623c" fbc:label="Rv1623c" fbc:name="Rv1623c" />
      <fbc:geneProduct fbc:id="G_Rv1625c" fbc:label="Rv1625c" fbc:name="Rv1625c" />
      <fbc:geneProduct fbc:id="G_Rv1631" fbc:label="Rv1631" fbc:name="Rv1631" />
      <fbc:geneProduct fbc:id="G_Rv1647" fbc:label="Rv1647" fbc:name="Rv1647" />
      <fbc:geneProduct fbc:id="G_Rv1652" fbc:label="Rv1652" fbc:name="Rv1652" />
      <fbc:geneProduct fbc:id="G_Rv1653" fbc:label="Rv1653" fbc:name="Rv1653" />
      <fbc:geneProduct fbc:id="G_Rv1654" fbc:label="Rv1654" fbc:name="Rv1654" />
      <fbc:geneProduct fbc:id="G_Rv1655" fbc:label="Rv1655" fbc:name="Rv1655" />
      <fbc:geneProduct fbc:id="G_Rv1656" fbc:label="Rv1656" fbc:name="Rv1656" />
      <fbc:geneProduct fbc:id="G_Rv1658" fbc:label="Rv1658" fbc:name="Rv1658" />
      <fbc:geneProduct fbc:id="G_Rv1659" fbc:label="Rv1659" fbc:name="Rv1659" />
      <fbc:geneProduct fbc:id="G_Rv1662" fbc:label="Rv1662" fbc:name="Rv1662" />
      <fbc:geneProduct fbc:id="G_Rv1663" fbc:label="Rv1663" fbc:name="Rv1663" />
      <fbc:geneProduct fbc:id="G_Rv1672c" fbc:label="Rv1672c" fbc:name="Rv1672c" />
      <fbc:geneProduct fbc:id="G_Rv1692" fbc:label="Rv1692" fbc:name="Rv1692" />
      <fbc:geneProduct fbc:id="G_Rv1695" fbc:label="Rv1695" fbc:name="Rv1695" />
      <fbc:geneProduct fbc:id="G_Rv1699" fbc:label="Rv1699" fbc:name="Rv1699" />
      <fbc:geneProduct fbc:id="G_Rv1704c" fbc:label="Rv1704c" fbc:name="Rv1704c" />
      <fbc:geneProduct fbc:id="G_Rv1712" fbc:label="Rv1712" fbc:name="Rv1712" />
      <fbc:geneProduct fbc:id="G_Rv1714" fbc:label="Rv1714" fbc:name="Rv1714" />
      <fbc:geneProduct fbc:id="G_Rv1715" fbc:label="Rv1715" fbc:name="Rv1715" />
      <fbc:geneProduct fbc:id="G_Rv1731" fbc:label="Rv1731" fbc:name="Rv1731" />
      <fbc:geneProduct fbc:id="G_Rv1737c" fbc:label="Rv1737c" fbc:name="Rv1737c" />
      <fbc:geneProduct fbc:id="G_Rv1739c" fbc:label="Rv1739c" fbc:name="Rv1739c" />
      <fbc:geneProduct fbc:id="G_Rv1745c" fbc:label="Rv1745c" fbc:name="Rv1745c" />
      <fbc:geneProduct fbc:id="G_Rv1755c" fbc:label="Rv1755c" fbc:name="Rv1755c" />
      <fbc:geneProduct fbc:id="G_Rv1820" fbc:label="Rv1820" fbc:name="Rv1820" />
      <fbc:geneProduct fbc:id="G_Rv1822" fbc:label="Rv1822" fbc:name="Rv1822" />
      <fbc:geneProduct fbc:id="G_Rv1826" fbc:label="Rv1826" fbc:name="Rv1826" />
      <fbc:geneProduct fbc:id="G_Rv1832" fbc:label="Rv1832" fbc:name="Rv1832" />
      <fbc:geneProduct fbc:id="G_Rv1837c" fbc:label="Rv1837c" fbc:name="Rv1837c" />
      <fbc:geneProduct fbc:id="G_Rv1843c" fbc:label="Rv1843c" fbc:name="Rv1843c" />
      <fbc:geneProduct fbc:id="G_Rv1844c" fbc:label="Rv1844c" fbc:name="Rv1844c" />
      <fbc:geneProduct fbc:id="G_Rv1848" fbc:label="Rv1848" fbc:name="Rv1848" />
      <fbc:geneProduct fbc:id="G_Rv1849" fbc:label="Rv1849" fbc:name="Rv1849" />
      <fbc:geneProduct fbc:id="G_Rv1850" fbc:label="Rv1850" fbc:name="Rv1850" />
      <fbc:geneProduct fbc:id="G_Rv1872c" fbc:label="Rv1872c" fbc:name="Rv1872c" />
      <fbc:geneProduct fbc:id="G_Rv1878" fbc:label="Rv1878" fbc:name="Rv1878" />
      <fbc:geneProduct fbc:id="G_Rv1885c" fbc:label="Rv1885c" fbc:name="Rv1885c" />
      <fbc:geneProduct fbc:id="G_Rv1895" fbc:label="Rv1895" fbc:name="Rv1895" />
      <fbc:geneProduct fbc:id="G_Rv1902c" fbc:label="Rv1902c" fbc:name="Rv1902c" />
      <fbc:geneProduct fbc:id="G_Rv1905c" fbc:label="Rv1905c" fbc:name="Rv1905c" />
      <fbc:geneProduct fbc:id="G_Rv1908c" fbc:label="Rv1908c" fbc:name="Rv1908c" />
      <fbc:geneProduct fbc:id="G_Rv1915" fbc:label="Rv1915" fbc:name="Rv1915" />
      <fbc:geneProduct fbc:id="G_Rv1916" fbc:label="Rv1916" fbc:name="Rv1916" />
      <fbc:geneProduct fbc:id="G_Rv1928c" fbc:label="Rv1928c" fbc:name="Rv1928c" />
      <fbc:geneProduct fbc:id="G_Rv1940" fbc:label="Rv1940" fbc:name="Rv1940" />
      <fbc:geneProduct fbc:id="G_Rv1981c" fbc:label="Rv1981c" fbc:name="Rv1981c" />
      <fbc:geneProduct fbc:id="G_Rv2006" fbc:label="Rv2006" fbc:name="Rv2006" />
      <fbc:geneProduct fbc:id="G_Rv2029c" fbc:label="Rv2029c" fbc:name="Rv2029c" />
      <fbc:geneProduct fbc:id="G_Rv2043c" fbc:label="Rv2043c" fbc:name="Rv2043c" />
      <fbc:geneProduct fbc:id="G_Rv2051c" fbc:label="Rv2051c" fbc:name="Rv2051c" />
      <fbc:geneProduct fbc:id="G_Rv2062c" fbc:label="Rv2062c" fbc:name="Rv2062c" />
      <fbc:geneProduct fbc:id="G_Rv2064" fbc:label="Rv2064" fbc:name="Rv2064" />
      <fbc:geneProduct fbc:id="G_Rv2065" fbc:label="Rv2065" fbc:name="Rv2065" />
      <fbc:geneProduct fbc:id="G_Rv2066" fbc:label="Rv2066" fbc:name="Rv2066" />
      <fbc:geneProduct fbc:id="G_Rv2070c" fbc:label="Rv2070c" fbc:name="Rv2070c" />
      <fbc:geneProduct fbc:id="G_Rv2071c" fbc:label="Rv2071c" fbc:name="Rv2071c" />
      <fbc:geneProduct fbc:id="G_Rv2072c" fbc:label="Rv2072c" fbc:name="Rv2072c" />
      <fbc:geneProduct fbc:id="G_Rv2075c" fbc:label="Rv2075c" fbc:name="Rv2075c" />
      <fbc:geneProduct fbc:id="G_Rv2121c" fbc:label="Rv2121c" fbc:name="Rv2121c" />
      <fbc:geneProduct fbc:id="G_Rv2122c" fbc:label="Rv2122c" fbc:name="Rv2122c" />
      <fbc:geneProduct fbc:id="G_Rv2124c" fbc:label="Rv2124c" fbc:name="Rv2124c" />
      <fbc:geneProduct fbc:id="G_Rv2127" fbc:label="Rv2127" fbc:name="Rv2127" />
      <fbc:geneProduct fbc:id="G_Rv2130c" fbc:label="Rv2130c" fbc:name="Rv2130c" />
      <fbc:geneProduct fbc:id="G_Rv2136c" fbc:label="Rv2136c" fbc:name="Rv2136c" />
      <fbc:geneProduct fbc:id="G_Rv2139" fbc:label="Rv2139" fbc:name="Rv2139" />
      <fbc:geneProduct fbc:id="G_Rv2152c" fbc:label="Rv2152c" fbc:name="Rv2152c" />
      <fbc:geneProduct fbc:id="G_Rv2153c" fbc:label="Rv2153c" fbc:name="Rv2153c" />
      <fbc:geneProduct fbc:id="G_Rv2155c" fbc:label="Rv2155c" fbc:name="Rv2155c" />
      <fbc:geneProduct fbc:id="G_Rv2156c" fbc:label="Rv2156c" fbc:name="Rv2156c" />
      <fbc:geneProduct fbc:id="G_Rv2157c" fbc:label="Rv2157c" fbc:name="Rv2157c" />
      <fbc:geneProduct fbc:id="G_Rv2158c" fbc:label="Rv2158c" fbc:name="Rv2158c" />
      <fbc:geneProduct fbc:id="G_Rv2163c" fbc:label="Rv2163c" fbc:name="Rv2163c" />
      <fbc:geneProduct fbc:id="G_Rv2178c" fbc:label="Rv2178c" fbc:name="Rv2178c" />
      <fbc:geneProduct fbc:id="G_Rv2182c" fbc:label="Rv2182c" fbc:name="Rv2182c" />
      <fbc:geneProduct fbc:id="G_Rv2192c" fbc:label="Rv2192c" fbc:name="Rv2192c" />
      <fbc:geneProduct fbc:id="G_Rv2193" fbc:label="Rv2193" fbc:name="Rv2193" />
      <fbc:geneProduct fbc:id="G_Rv2194" fbc:label="Rv2194" fbc:name="Rv2194" />
      <fbc:geneProduct fbc:id="G_Rv2195" fbc:label="Rv2195" fbc:name="Rv2195" />
      <fbc:geneProduct fbc:id="G_Rv2196" fbc:label="Rv2196" fbc:name="Rv2196" />
      <fbc:geneProduct fbc:id="G_Rv2200c" fbc:label="Rv2200c" fbc:name="Rv2200c" />
      <fbc:geneProduct fbc:id="G_Rv2201" fbc:label="Rv2201" fbc:name="Rv2201" />
      <fbc:geneProduct fbc:id="G_Rv2202c" fbc:label="Rv2202c" fbc:name="Rv2202c" />
      <fbc:geneProduct fbc:id="G_Rv2205c" fbc:label="Rv2205c" fbc:name="Rv2205c" />
      <fbc:geneProduct fbc:id="G_Rv2207" fbc:label="Rv2207" fbc:name="Rv2207" />
      <fbc:geneProduct fbc:id="G_Rv2208" fbc:label="Rv2208" fbc:name="Rv2208" />
      <fbc:geneProduct fbc:id="G_Rv2210c" fbc:label="Rv2210c" fbc:name="Rv2210c" />
      <fbc:geneProduct fbc:id="G_Rv2211c" fbc:label="Rv2211c" fbc:name="Rv2211c" />
      <fbc:geneProduct fbc:id="G_Rv2215" fbc:label="Rv2215" fbc:name="Rv2215" />
      <fbc:geneProduct fbc:id="G_Rv2220" fbc:label="Rv2220" fbc:name="Rv2220" />
      <fbc:geneProduct fbc:id="G_Rv2222c" fbc:label="Rv2222c" fbc:name="Rv2222c" />
      <fbc:geneProduct fbc:id="G_Rv2225" fbc:label="Rv2225" fbc:name="Rv2225" />
      <fbc:geneProduct fbc:id="G_Rv2231c" fbc:label="Rv2231c" fbc:name="Rv2231c" />
      <fbc:geneProduct fbc:id="G_Rv2233" fbc:label="Rv2233" fbc:name="Rv2233" />
      <fbc:geneProduct fbc:id="G_Rv2236c" fbc:label="Rv2236c" fbc:name="Rv2236c" />
      <fbc:geneProduct fbc:id="G_Rv2241" fbc:label="Rv2241" fbc:name="Rv2241" />
      <fbc:geneProduct fbc:id="G_Rv2243" fbc:label="Rv2243" fbc:name="Rv2243" />
      <fbc:geneProduct fbc:id="G_Rv2245" fbc:label="Rv2245" fbc:name="Rv2245" />
      <fbc:geneProduct fbc:id="G_Rv2246" fbc:label="Rv2246" fbc:name="Rv2246" />
      <fbc:geneProduct fbc:id="G_Rv2247" fbc:label="Rv2247" fbc:name="Rv2247" />
      <fbc:geneProduct fbc:id="G_Rv2249c" fbc:label="Rv2249c" fbc:name="Rv2249c" />
      <fbc:geneProduct fbc:id="G_Rv2259" fbc:label="Rv2259" fbc:name="Rv2259" />
      <fbc:geneProduct fbc:id="G_Rv2281" fbc:label="Rv2281" fbc:name="Rv2281" />
      <fbc:geneProduct fbc:id="G_Rv2287" fbc:label="Rv2287" fbc:name="Rv2287" />
      <fbc:geneProduct fbc:id="G_Rv2289" fbc:label="Rv2289" fbc:name="Rv2289" />
      <fbc:geneProduct fbc:id="G_Rv2291" fbc:label="Rv2291" fbc:name="Rv2291" />
      <fbc:geneProduct fbc:id="G_Rv2316" fbc:label="Rv2316" fbc:name="Rv2316" />
      <fbc:geneProduct fbc:id="G_Rv2317" fbc:label="Rv2317" fbc:name="Rv2317" />
      <fbc:geneProduct fbc:id="G_Rv2318" fbc:label="Rv2318" fbc:name="Rv2318" />
      <fbc:geneProduct fbc:id="G_Rv2320c" fbc:label="Rv2320c" fbc:name="Rv2320c" />
      <fbc:geneProduct fbc:id="G_Rv2321c" fbc:label="Rv2321c" fbc:name="Rv2321c" />
      <fbc:geneProduct fbc:id="G_Rv2322c" fbc:label="Rv2322c" fbc:name="Rv2322c" />
      <fbc:geneProduct fbc:id="G_Rv2329c" fbc:label="Rv2329c" fbc:name="Rv2329c" />
      <fbc:geneProduct fbc:id="G_Rv2332" fbc:label="Rv2332" fbc:name="Rv2332" />
      <fbc:geneProduct fbc:id="G_Rv2334" fbc:label="Rv2334" fbc:name="Rv2334" />
      <fbc:geneProduct fbc:id="G_Rv2335" fbc:label="Rv2335" fbc:name="Rv2335" />
      <fbc:geneProduct fbc:id="G_Rv2344c" fbc:label="Rv2344c" fbc:name="Rv2344c" />
      <fbc:geneProduct fbc:id="G_Rv2361c" fbc:label="Rv2361c" fbc:name="Rv2361c" />
      <fbc:geneProduct fbc:id="G_Rv2363" fbc:label="Rv2363" fbc:name="Rv2363" />
      <fbc:geneProduct fbc:id="G_Rv2378c" fbc:label="Rv2378c" fbc:name="Rv2378c" />
      <fbc:geneProduct fbc:id="G_Rv2379c" fbc:label="Rv2379c" fbc:name="Rv2379c" />
      <fbc:geneProduct fbc:id="G_Rv2380c" fbc:label="Rv2380c" fbc:name="Rv2380c" />
      <fbc:geneProduct fbc:id="G_Rv2381c" fbc:label="Rv2381c" fbc:name="Rv2381c" />
      <fbc:geneProduct fbc:id="G_Rv2382c" fbc:label="Rv2382c" fbc:name="Rv2382c" />
      <fbc:geneProduct fbc:id="G_Rv2383c" fbc:label="Rv2383c" fbc:name="Rv2383c" />
      <fbc:geneProduct fbc:id="G_Rv2384" fbc:label="Rv2384" fbc:name="Rv2384" />
      <fbc:geneProduct fbc:id="G_Rv2386c" fbc:label="Rv2386c" fbc:name="Rv2386c" />
      <fbc:geneProduct fbc:id="G_Rv2388c" fbc:label="Rv2388c" fbc:name="Rv2388c" />
      <fbc:geneProduct fbc:id="G_Rv2391" fbc:label="Rv2391" fbc:name="Rv2391" />
      <fbc:geneProduct fbc:id="G_Rv2392" fbc:label="Rv2392" fbc:name="Rv2392" />
      <fbc:geneProduct fbc:id="G_Rv2394" fbc:label="Rv2394" fbc:name="Rv2394" />
      <fbc:geneProduct fbc:id="G_Rv2397c" fbc:label="Rv2397c" fbc:name="Rv2397c" />
      <fbc:geneProduct fbc:id="G_Rv2398c" fbc:label="Rv2398c" fbc:name="Rv2398c" />
      <fbc:geneProduct fbc:id="G_Rv2399c" fbc:label="Rv2399c" fbc:name="Rv2399c" />
      <fbc:geneProduct fbc:id="G_Rv2400c" fbc:label="Rv2400c" fbc:name="Rv2400c" />
      <fbc:geneProduct fbc:id="G_Rv2421c" fbc:label="Rv2421c" fbc:name="Rv2421c" />
      <fbc:geneProduct fbc:id="G_Rv2427c" fbc:label="Rv2427c" fbc:name="Rv2427c" />
      <fbc:geneProduct fbc:id="G_Rv2435c" fbc:label="Rv2435c" fbc:name="Rv2435c" />
      <fbc:geneProduct fbc:id="G_Rv2436" fbc:label="Rv2436" fbc:name="Rv2436" />
      <fbc:geneProduct fbc:id="G_Rv2438c" fbc:label="Rv2438c" fbc:name="Rv2438c" />
      <fbc:geneProduct fbc:id="G_Rv2439c" fbc:label="Rv2439c" fbc:name="Rv2439c" />
      <fbc:geneProduct fbc:id="G_Rv2443" fbc:label="Rv2443" fbc:name="Rv2443" />
      <fbc:geneProduct fbc:id="G_Rv2445c" fbc:label="Rv2445c" fbc:name="Rv2445c" />
      <fbc:geneProduct fbc:id="G_Rv2447c" fbc:label="Rv2447c" fbc:name="Rv2447c" />
      <fbc:geneProduct fbc:id="G_Rv2454c" fbc:label="Rv2454c" fbc:name="Rv2454c" />
      <fbc:geneProduct fbc:id="G_Rv2455c" fbc:label="Rv2455c" fbc:name="Rv2455c" />
      <fbc:geneProduct fbc:id="G_Rv2458" fbc:label="Rv2458" fbc:name="Rv2458" />
      <fbc:geneProduct fbc:id="G_Rv2465c" fbc:label="Rv2465c" fbc:name="Rv2465c" />
      <fbc:geneProduct fbc:id="G_Rv2467" fbc:label="Rv2467" fbc:name="Rv2467" />
      <fbc:geneProduct fbc:id="G_Rv2471" fbc:label="Rv2471" fbc:name="Rv2471" />
      <fbc:geneProduct fbc:id="G_Rv2476c" fbc:label="Rv2476c" fbc:name="Rv2476c" />
      <fbc:geneProduct fbc:id="G_Rv2483c" fbc:label="Rv2483c" fbc:name="Rv2483c" />
      <fbc:geneProduct fbc:id="G_Rv2495c" fbc:label="Rv2495c" fbc:name="Rv2495c" />
      <fbc:geneProduct fbc:id="G_Rv2496c" fbc:label="Rv2496c" fbc:name="Rv2496c" />
      <fbc:geneProduct fbc:id="G_Rv2497c" fbc:label="Rv2497c" fbc:name="Rv2497c" />
      <fbc:geneProduct fbc:id="G_Rv2498c" fbc:label="Rv2498c" fbc:name="Rv2498c" />
      <fbc:geneProduct fbc:id="G_Rv2501c" fbc:label="Rv2501c" fbc:name="Rv2501c" />
      <fbc:geneProduct fbc:id="G_Rv2502c" fbc:label="Rv2502c" fbc:name="Rv2502c" />
      <fbc:geneProduct fbc:id="G_Rv2503c" fbc:label="Rv2503c" fbc:name="Rv2503c" />
      <fbc:geneProduct fbc:id="G_Rv2504c" fbc:label="Rv2504c" fbc:name="Rv2504c" />
      <fbc:geneProduct fbc:id="G_Rv2523c" fbc:label="Rv2523c" fbc:name="Rv2523c" />
      <fbc:geneProduct fbc:id="G_Rv2524c" fbc:label="Rv2524c" fbc:name="Rv2524c" />
      <fbc:geneProduct fbc:id="G_Rv2531c" fbc:label="Rv2531c" fbc:name="Rv2531c" />
      <fbc:geneProduct fbc:id="G_Rv2537c" fbc:label="Rv2537c" fbc:name="Rv2537c" />
      <fbc:geneProduct fbc:id="G_Rv2538c" fbc:label="Rv2538c" fbc:name="Rv2538c" />
      <fbc:geneProduct fbc:id="G_Rv2539c" fbc:label="Rv2539c" fbc:name="Rv2539c" />
      <fbc:geneProduct fbc:id="G_Rv2540c" fbc:label="Rv2540c" fbc:name="Rv2540c" />
      <fbc:geneProduct fbc:id="G_Rv2552c" fbc:label="Rv2552c" fbc:name="Rv2552c" />
      <fbc:geneProduct fbc:id="G_Rv2573" fbc:label="Rv2573" fbc:name="Rv2573" />
      <fbc:geneProduct fbc:id="G_Rv2583c" fbc:label="Rv2583c" fbc:name="Rv2583c" />
      <fbc:geneProduct fbc:id="G_Rv2584c" fbc:label="Rv2584c" fbc:name="Rv2584c" />
      <fbc:geneProduct fbc:id="G_Rv2589" fbc:label="Rv2589" fbc:name="Rv2589" />
      <fbc:geneProduct fbc:id="G_Rv2590" fbc:label="Rv2590" fbc:name="Rv2590" />
      <fbc:geneProduct fbc:id="G_Rv2601" fbc:label="Rv2601" fbc:name="Rv2601" />
      <fbc:geneProduct fbc:id="G_Rv2605c" fbc:label="Rv2605c" fbc:name="Rv2605c" />
      <fbc:geneProduct fbc:id="G_Rv2607" fbc:label="Rv2607" fbc:name="Rv2607" />
      <fbc:geneProduct fbc:id="G_Rv2610c" fbc:label="Rv2610c" fbc:name="Rv2610c" />
      <fbc:geneProduct fbc:id="G_Rv2611c" fbc:label="Rv2611c" fbc:name="Rv2611c" />
      <fbc:geneProduct fbc:id="G_Rv2612c" fbc:label="Rv2612c" fbc:name="Rv2612c" />
      <fbc:geneProduct fbc:id="G_Rv2671" fbc:label="Rv2671" fbc:name="Rv2671" />
      <fbc:geneProduct fbc:id="G_Rv2674" fbc:label="Rv2674" fbc:name="Rv2674" />
      <fbc:geneProduct fbc:id="G_Rv2677c" fbc:label="Rv2677c" fbc:name="Rv2677c" />
      <fbc:geneProduct fbc:id="G_Rv2678c" fbc:label="Rv2678c" fbc:name="Rv2678c" />
      <fbc:geneProduct fbc:id="G_Rv2682c" fbc:label="Rv2682c" fbc:name="Rv2682c" />
      <fbc:geneProduct fbc:id="G_Rv2697c" fbc:label="Rv2697c" fbc:name="Rv2697c" />
      <fbc:geneProduct fbc:id="G_Rv2701c" fbc:label="Rv2701c" fbc:name="Rv2701c" />
      <fbc:geneProduct fbc:id="G_Rv2702" fbc:label="Rv2702" fbc:name="Rv2702" />
      <fbc:geneProduct fbc:id="G_Rv2713" fbc:label="Rv2713" fbc:name="Rv2713" />
      <fbc:geneProduct fbc:id="G_Rv2726c" fbc:label="Rv2726c" fbc:name="Rv2726c" />
      <fbc:geneProduct fbc:id="G_Rv2746c" fbc:label="Rv2746c" fbc:name="Rv2746c" />
      <fbc:geneProduct fbc:id="G_Rv2753c" fbc:label="Rv2753c" fbc:name="Rv2753c" />
      <fbc:geneProduct fbc:id="G_Rv2754c" fbc:label="Rv2754c" fbc:name="Rv2754c" />
      <fbc:geneProduct fbc:id="G_Rv2763c" fbc:label="Rv2763c" fbc:name="Rv2763c" />
      <fbc:geneProduct fbc:id="G_Rv2764c" fbc:label="Rv2764c" fbc:name="Rv2764c" />
      <fbc:geneProduct fbc:id="G_Rv2773c" fbc:label="Rv2773c" fbc:name="Rv2773c" />
      <fbc:geneProduct fbc:id="G_Rv2780" fbc:label="Rv2780" fbc:name="Rv2780" />
      <fbc:geneProduct fbc:id="G_Rv2786c" fbc:label="Rv2786c" fbc:name="Rv2786c" />
      <fbc:geneProduct fbc:id="G_Rv2793c" fbc:label="Rv2793c" fbc:name="Rv2793c" />
      <fbc:geneProduct fbc:id="G_Rv2832c" fbc:label="Rv2832c" fbc:name="Rv2832c" />
      <fbc:geneProduct fbc:id="G_Rv2833c" fbc:label="Rv2833c" fbc:name="Rv2833c" />
      <fbc:geneProduct fbc:id="G_Rv2834c" fbc:label="Rv2834c" fbc:name="Rv2834c" />
      <fbc:geneProduct fbc:id="G_Rv2835c" fbc:label="Rv2835c" fbc:name="Rv2835c" />
      <fbc:geneProduct fbc:id="G_Rv2847c" fbc:label="Rv2847c" fbc:name="Rv2847c" />
      <fbc:geneProduct fbc:id="G_Rv2848c" fbc:label="Rv2848c" fbc:name="Rv2848c" />
      <fbc:geneProduct fbc:id="G_Rv2849c" fbc:label="Rv2849c" fbc:name="Rv2849c" />
      <fbc:geneProduct fbc:id="G_Rv2855" fbc:label="Rv2855" fbc:name="Rv2855" />
      <fbc:geneProduct fbc:id="G_Rv2858c" fbc:label="Rv2858c" fbc:name="Rv2858c" />
      <fbc:geneProduct fbc:id="G_Rv2859c" fbc:label="Rv2859c" fbc:name="Rv2859c" />
      <fbc:geneProduct fbc:id="G_Rv2860c" fbc:label="Rv2860c" fbc:name="Rv2860c" />
      <fbc:geneProduct fbc:id="G_Rv2870c" fbc:label="Rv2870c" fbc:name="Rv2870c" />
      <fbc:geneProduct fbc:id="G_Rv2881c" fbc:label="Rv2881c" fbc:name="Rv2881c" />
      <fbc:geneProduct fbc:id="G_Rv2883c" fbc:label="Rv2883c" fbc:name="Rv2883c" />
      <fbc:geneProduct fbc:id="G_Rv2899c" fbc:label="Rv2899c" fbc:name="Rv2899c" />
      <fbc:geneProduct fbc:id="G_Rv2900c" fbc:label="Rv2900c" fbc:name="Rv2900c" />
      <fbc:geneProduct fbc:id="G_Rv2920c" fbc:label="Rv2920c" fbc:name="Rv2920c" />
      <fbc:geneProduct fbc:id="G_Rv2928" fbc:label="Rv2928" fbc:name="Rv2928" />
      <fbc:geneProduct fbc:id="G_Rv2930" fbc:label="Rv2930" fbc:name="Rv2930" />
      <fbc:geneProduct fbc:id="G_Rv2931" fbc:label="Rv2931" fbc:name="Rv2931" />
      <fbc:geneProduct fbc:id="G_Rv2932" fbc:label="Rv2932" fbc:name="Rv2932" />
      <fbc:geneProduct fbc:id="G_Rv2933" fbc:label="Rv2933" fbc:name="Rv2933" />
      <fbc:geneProduct fbc:id="G_Rv2934" fbc:label="Rv2934" fbc:name="Rv2934" />
      <fbc:geneProduct fbc:id="G_Rv2935" fbc:label="Rv2935" fbc:name="Rv2935" />
      <fbc:geneProduct fbc:id="G_Rv2940c" fbc:label="Rv2940c" fbc:name="Rv2940c" />
      <fbc:geneProduct fbc:id="G_Rv2941" fbc:label="Rv2941" fbc:name="Rv2941" />
      <fbc:geneProduct fbc:id="G_Rv2945c" fbc:label="Rv2945c" fbc:name="Rv2945c" />
      <fbc:geneProduct fbc:id="G_Rv2947c" fbc:label="Rv2947c" fbc:name="Rv2947c" />
      <fbc:geneProduct fbc:id="G_Rv2949c" fbc:label="Rv2949c" fbc:name="Rv2949c" />
      <fbc:geneProduct fbc:id="G_Rv2957" fbc:label="Rv2957" fbc:name="Rv2957" />
      <fbc:geneProduct fbc:id="G_Rv2958c" fbc:label="Rv2958c" fbc:name="Rv2958c" />
      <fbc:geneProduct fbc:id="G_Rv2962c" fbc:label="Rv2962c" fbc:name="Rv2962c" />
      <fbc:geneProduct fbc:id="G_Rv2964" fbc:label="Rv2964" fbc:name="Rv2964" />
      <fbc:geneProduct fbc:id="G_Rv2965c" fbc:label="Rv2965c" fbc:name="Rv2965c" />
      <fbc:geneProduct fbc:id="G_Rv2967c" fbc:label="Rv2967c" fbc:name="Rv2967c" />
      <fbc:geneProduct fbc:id="G_Rv2977c" fbc:label="Rv2977c" fbc:name="Rv2977c" />
      <fbc:geneProduct fbc:id="G_Rv2981c" fbc:label="Rv2981c" fbc:name="Rv2981c" />
      <fbc:geneProduct fbc:id="G_Rv2982c" fbc:label="Rv2982c" fbc:name="Rv2982c" />
      <fbc:geneProduct fbc:id="G_Rv2984" fbc:label="Rv2984" fbc:name="Rv2984" />
      <fbc:geneProduct fbc:id="G_Rv2987c" fbc:label="Rv2987c" fbc:name="Rv2987c" />
      <fbc:geneProduct fbc:id="G_Rv2988c" fbc:label="Rv2988c" fbc:name="Rv2988c" />
      <fbc:geneProduct fbc:id="G_Rv2992c" fbc:label="Rv2992c" fbc:name="Rv2992c" />
      <fbc:geneProduct fbc:id="G_Rv2995c" fbc:label="Rv2995c" fbc:name="Rv2995c" />
      <fbc:geneProduct fbc:id="G_Rv2996c" fbc:label="Rv2996c" fbc:name="Rv2996c" />
      <fbc:geneProduct fbc:id="G_Rv3001c" fbc:label="Rv3001c" fbc:name="Rv3001c" />
      <fbc:geneProduct fbc:id="G_Rv3002c" fbc:label="Rv3002c" fbc:name="Rv3002c" />
      <fbc:geneProduct fbc:id="G_Rv3003c" fbc:label="Rv3003c" fbc:name="Rv3003c" />
      <fbc:geneProduct fbc:id="G_Rv3010c" fbc:label="Rv3010c" fbc:name="Rv3010c" />
      <fbc:geneProduct fbc:id="G_Rv3042c" fbc:label="Rv3042c" fbc:name="Rv3042c" />
      <fbc:geneProduct fbc:id="G_Rv3043c" fbc:label="Rv3043c" fbc:name="Rv3043c" />
      <fbc:geneProduct fbc:id="G_Rv3045" fbc:label="Rv3045" fbc:name="Rv3045" />
      <fbc:geneProduct fbc:id="G_Rv3048c" fbc:label="Rv3048c" fbc:name="Rv3048c" />
      <fbc:geneProduct fbc:id="G_Rv3051c" fbc:label="Rv3051c" fbc:name="Rv3051c" />
      <fbc:geneProduct fbc:id="G_Rv3068c" fbc:label="Rv3068c" fbc:name="Rv3068c" />
      <fbc:geneProduct fbc:id="G_Rv3106" fbc:label="Rv3106" fbc:name="Rv3106" />
      <fbc:geneProduct fbc:id="G_Rv3113" fbc:label="Rv3113" fbc:name="Rv3113" />
      <fbc:geneProduct fbc:id="G_Rv3145" fbc:label="Rv3145" fbc:name="Rv3145" />
      <fbc:geneProduct fbc:id="G_Rv3146" fbc:label="Rv3146" fbc:name="Rv3146" />
      <fbc:geneProduct fbc:id="G_Rv3147" fbc:label="Rv3147" fbc:name="Rv3147" />
      <fbc:geneProduct fbc:id="G_Rv3148" fbc:label="Rv3148" fbc:name="Rv3148" />
      <fbc:geneProduct fbc:id="G_Rv3149" fbc:label="Rv3149" fbc:name="Rv3149" />
      <fbc:geneProduct fbc:id="G_Rv3150" fbc:label="Rv3150" fbc:name="Rv3150" />
      <fbc:geneProduct fbc:id="G_Rv3152" fbc:label="Rv3152" fbc:name="Rv3152" />
      <fbc:geneProduct fbc:id="G_Rv3153" fbc:label="Rv3153" fbc:name="Rv3153" />
      <fbc:geneProduct fbc:id="G_Rv3154" fbc:label="Rv3154" fbc:name="Rv3154" />
      <fbc:geneProduct fbc:id="G_Rv3155" fbc:label="Rv3155" fbc:name="Rv3155" />
      <fbc:geneProduct fbc:id="G_Rv3156" fbc:label="Rv3156" fbc:name="Rv3156" />
      <fbc:geneProduct fbc:id="G_Rv3157" fbc:label="Rv3157" fbc:name="Rv3157" />
      <fbc:geneProduct fbc:id="G_Rv3158" fbc:label="Rv3158" fbc:name="Rv3158" />
      <fbc:geneProduct fbc:id="G_Rv3214" fbc:label="Rv3214" fbc:name="Rv3214" />
      <fbc:geneProduct fbc:id="G_Rv3215" fbc:label="Rv3215" fbc:name="Rv3215" />
      <fbc:geneProduct fbc:id="G_Rv3227" fbc:label="Rv3227" fbc:name="Rv3227" />
      <fbc:geneProduct fbc:id="G_Rv3229c" fbc:label="Rv3229c" fbc:name="Rv3229c" />
      <fbc:geneProduct fbc:id="G_Rv3236c" fbc:label="Rv3236c" fbc:name="Rv3236c" />
      <fbc:geneProduct fbc:id="G_Rv3247c" fbc:label="Rv3247c" fbc:name="Rv3247c" />
      <fbc:geneProduct fbc:id="G_Rv3248c" fbc:label="Rv3248c" fbc:name="Rv3248c" />
      <fbc:geneProduct fbc:id="G_Rv3255c" fbc:label="Rv3255c" fbc:name="Rv3255c" />
      <fbc:geneProduct fbc:id="G_Rv3257c" fbc:label="Rv3257c" fbc:name="Rv3257c" />
      <fbc:geneProduct fbc:id="G_Rv3264c" fbc:label="Rv3264c" fbc:name="Rv3264c" />
      <fbc:geneProduct fbc:id="G_Rv3265c" fbc:label="Rv3265c" fbc:name="Rv3265c" />
      <fbc:geneProduct fbc:id="G_Rv3266c" fbc:label="Rv3266c" fbc:name="Rv3266c" />
      <fbc:geneProduct fbc:id="G_Rv3273" fbc:label="Rv3273" fbc:name="Rv3273" />
      <fbc:geneProduct fbc:id="G_Rv3275c" fbc:label="Rv3275c" fbc:name="Rv3275c" />
      <fbc:geneProduct fbc:id="G_Rv3276c" fbc:label="Rv3276c" fbc:name="Rv3276c" />
      <fbc:geneProduct fbc:id="G_Rv3279c" fbc:label="Rv3279c" fbc:name="Rv3279c" />
      <fbc:geneProduct fbc:id="G_Rv3280" fbc:label="Rv3280" fbc:name="Rv3280" />
      <fbc:geneProduct fbc:id="G_Rv3281" fbc:label="Rv3281" fbc:name="Rv3281" />
      <fbc:geneProduct fbc:id="G_Rv3283" fbc:label="Rv3283" fbc:name="Rv3283" />
      <fbc:geneProduct fbc:id="G_Rv3285" fbc:label="Rv3285" fbc:name="Rv3285" />
      <fbc:geneProduct fbc:id="G_Rv3290c" fbc:label="Rv3290c" fbc:name="Rv3290c" />
      <fbc:geneProduct fbc:id="G_Rv3293" fbc:label="Rv3293" fbc:name="Rv3293" />
      <fbc:geneProduct fbc:id="G_Rv3302c" fbc:label="Rv3302c" fbc:name="Rv3302c" />
      <fbc:geneProduct fbc:id="G_Rv3303c" fbc:label="Rv3303c" fbc:name="Rv3303c" />
      <fbc:geneProduct fbc:id="G_Rv3307" fbc:label="Rv3307" fbc:name="Rv3307" />
      <fbc:geneProduct fbc:id="G_Rv3308" fbc:label="Rv3308" fbc:name="Rv3308" />
      <fbc:geneProduct fbc:id="G_Rv3309c" fbc:label="Rv3309c" fbc:name="Rv3309c" />
      <fbc:geneProduct fbc:id="G_Rv3310" fbc:label="Rv3310" fbc:name="Rv3310" />
      <fbc:geneProduct fbc:id="G_Rv3313c" fbc:label="Rv3313c" fbc:name="Rv3313c" />
      <fbc:geneProduct fbc:id="G_Rv3314c" fbc:label="Rv3314c" fbc:name="Rv3314c" />
      <fbc:geneProduct fbc:id="G_Rv3315c" fbc:label="Rv3315c" fbc:name="Rv3315c" />
      <fbc:geneProduct fbc:id="G_Rv3316" fbc:label="Rv3316" fbc:name="Rv3316" />
      <fbc:geneProduct fbc:id="G_Rv3317" fbc:label="Rv3317" fbc:name="Rv3317" />
      <fbc:geneProduct fbc:id="G_Rv3318" fbc:label="Rv3318" fbc:name="Rv3318" />
      <fbc:geneProduct fbc:id="G_Rv3319" fbc:label="Rv3319" fbc:name="Rv3319" />
      <fbc:geneProduct fbc:id="G_Rv3330" fbc:label="Rv3330" fbc:name="Rv3330" />
      <fbc:geneProduct fbc:id="G_Rv3331" fbc:label="Rv3331" fbc:name="Rv3331" />
      <fbc:geneProduct fbc:id="G_Rv3332" fbc:label="Rv3332" fbc:name="Rv3332" />
      <fbc:geneProduct fbc:id="G_Rv3339c" fbc:label="Rv3339c" fbc:name="Rv3339c" />
      <fbc:geneProduct fbc:id="G_Rv3340" fbc:label="Rv3340" fbc:name="Rv3340" />
      <fbc:geneProduct fbc:id="G_Rv3341" fbc:label="Rv3341" fbc:name="Rv3341" />
      <fbc:geneProduct fbc:id="G_Rv3356c" fbc:label="Rv3356c" fbc:name="Rv3356c" />
      <fbc:geneProduct fbc:id="G_Rv3372" fbc:label="Rv3372" fbc:name="Rv3372" />
      <fbc:geneProduct fbc:id="G_Rv3379c" fbc:label="Rv3379c" fbc:name="Rv3379c" />
      <fbc:geneProduct fbc:id="G_Rv3393" fbc:label="Rv3393" fbc:name="Rv3393" />
      <fbc:geneProduct fbc:id="G_Rv3396c" fbc:label="Rv3396c" fbc:name="Rv3396c" />
      <fbc:geneProduct fbc:id="G_Rv3398c" fbc:label="Rv3398c" fbc:name="Rv3398c" />
      <fbc:geneProduct fbc:id="G_Rv3410c" fbc:label="Rv3410c" fbc:name="Rv3410c" />
      <fbc:geneProduct fbc:id="G_Rv3411c" fbc:label="Rv3411c" fbc:name="Rv3411c" />
      <fbc:geneProduct fbc:id="G_Rv3423c" fbc:label="Rv3423c" fbc:name="Rv3423c" />
      <fbc:geneProduct fbc:id="G_Rv3432c" fbc:label="Rv3432c" fbc:name="Rv3432c" />
      <fbc:geneProduct fbc:id="G_Rv3436c" fbc:label="Rv3436c" fbc:name="Rv3436c" />
      <fbc:geneProduct fbc:id="G_Rv3441c" fbc:label="Rv3441c" fbc:name="Rv3441c" />
      <fbc:geneProduct fbc:id="G_Rv3455c" fbc:label="Rv3455c" fbc:name="Rv3455c" />
      <fbc:geneProduct fbc:id="G_Rv3464" fbc:label="Rv3464" fbc:name="Rv3464" />
      <fbc:geneProduct fbc:id="G_Rv3465" fbc:label="Rv3465" fbc:name="Rv3465" />
      <fbc:geneProduct fbc:id="G_Rv3468c" fbc:label="Rv3468c" fbc:name="Rv3468c" />
      <fbc:geneProduct fbc:id="G_Rv3469c" fbc:label="Rv3469c" fbc:name="Rv3469c" />
      <fbc:geneProduct fbc:id="G_Rv3470c" fbc:label="Rv3470c" fbc:name="Rv3470c" />
      <fbc:geneProduct fbc:id="G_Rv3490" fbc:label="Rv3490" fbc:name="Rv3490" />
      <fbc:geneProduct fbc:id="G_Rv3509c" fbc:label="Rv3509c" fbc:name="Rv3509c" />
      <fbc:geneProduct fbc:id="G_Rv3534c" fbc:label="Rv3534c" fbc:name="Rv3534c" />
      <fbc:geneProduct fbc:id="G_Rv3535c" fbc:label="Rv3535c" fbc:name="Rv3535c" />
      <fbc:geneProduct fbc:id="G_Rv3565" fbc:label="Rv3565" fbc:name="Rv3565" />
      <fbc:geneProduct fbc:id="G_Rv3581c" fbc:label="Rv3581c" fbc:name="Rv3581c" />
      <fbc:geneProduct fbc:id="G_Rv3582c" fbc:label="Rv3582c" fbc:name="Rv3582c" />
      <fbc:geneProduct fbc:id="G_Rv3588c" fbc:label="Rv3588c" fbc:name="Rv3588c" />
      <fbc:geneProduct fbc:id="G_Rv3601c" fbc:label="Rv3601c" fbc:name="Rv3601c" />
      <fbc:geneProduct fbc:id="G_Rv3602c" fbc:label="Rv3602c" fbc:name="Rv3602c" />
      <fbc:geneProduct fbc:id="G_Rv3606c" fbc:label="Rv3606c" fbc:name="Rv3606c" />
      <fbc:geneProduct fbc:id="G_Rv3607c" fbc:label="Rv3607c" fbc:name="Rv3607c" />
      <fbc:geneProduct fbc:id="G_Rv3608c" fbc:label="Rv3608c" fbc:name="Rv3608c" />
      <fbc:geneProduct fbc:id="G_Rv3609c" fbc:label="Rv3609c" fbc:name="Rv3609c" />
      <fbc:geneProduct fbc:id="G_Rv3624c" fbc:label="Rv3624c" fbc:name="Rv3624c" />
      <fbc:geneProduct fbc:id="G_Rv3628" fbc:label="Rv3628" fbc:name="Rv3628" />
      <fbc:geneProduct fbc:id="G_Rv3634c" fbc:label="Rv3634c" fbc:name="Rv3634c" />
      <fbc:geneProduct fbc:id="G_Rv3667" fbc:label="Rv3667" fbc:name="Rv3667" />
      <fbc:geneProduct fbc:id="G_Rv3696c" fbc:label="Rv3696c" fbc:name="Rv3696c" />
      <fbc:geneProduct fbc:id="G_Rv3704c" fbc:label="Rv3704c" fbc:name="Rv3704c" />
      <fbc:geneProduct fbc:id="G_Rv3708c" fbc:label="Rv3708c" fbc:name="Rv3708c" />
      <fbc:geneProduct fbc:id="G_Rv3709c" fbc:label="Rv3709c" fbc:name="Rv3709c" />
      <fbc:geneProduct fbc:id="G_Rv3710" fbc:label="Rv3710" fbc:name="Rv3710" />
      <fbc:geneProduct fbc:id="G_Rv3713" fbc:label="Rv3713" fbc:name="Rv3713" />
      <fbc:geneProduct fbc:id="G_Rv3737" fbc:label="Rv3737" fbc:name="Rv3737" />
      <fbc:geneProduct fbc:id="G_Rv3754" fbc:label="Rv3754" fbc:name="Rv3754" />
      <fbc:geneProduct fbc:id="G_Rv3756c" fbc:label="Rv3756c" fbc:name="Rv3756c" />
      <fbc:geneProduct fbc:id="G_Rv3757c" fbc:label="Rv3757c" fbc:name="Rv3757c" />
      <fbc:geneProduct fbc:id="G_Rv3758c" fbc:label="Rv3758c" fbc:name="Rv3758c" />
      <fbc:geneProduct fbc:id="G_Rv3759c" fbc:label="Rv3759c" fbc:name="Rv3759c" />
      <fbc:geneProduct fbc:id="G_Rv3772" fbc:label="Rv3772" fbc:name="Rv3772" />
      <fbc:geneProduct fbc:id="G_Rv3777" fbc:label="Rv3777" fbc:name="Rv3777" />
      <fbc:geneProduct fbc:id="G_Rv3784" fbc:label="Rv3784" fbc:name="Rv3784" />
      <fbc:geneProduct fbc:id="G_Rv3790" fbc:label="Rv3790" fbc:name="Rv3790" />
      <fbc:geneProduct fbc:id="G_Rv3791" fbc:label="Rv3791" fbc:name="Rv3791" />
      <fbc:geneProduct fbc:id="G_Rv3792" fbc:label="Rv3792" fbc:name="Rv3792" />
      <fbc:geneProduct fbc:id="G_Rv3793" fbc:label="Rv3793" fbc:name="Rv3793" />
      <fbc:geneProduct fbc:id="G_Rv3794" fbc:label="Rv3794" fbc:name="Rv3794" />
      <fbc:geneProduct fbc:id="G_Rv3795" fbc:label="Rv3795" fbc:name="Rv3795" />
      <fbc:geneProduct fbc:id="G_Rv3800c" fbc:label="Rv3800c" fbc:name="Rv3800c" />
      <fbc:geneProduct fbc:id="G_Rv3801c" fbc:label="Rv3801c" fbc:name="Rv3801c" />
      <fbc:geneProduct fbc:id="G_Rv3806c" fbc:label="Rv3806c" fbc:name="Rv3806c" />
      <fbc:geneProduct fbc:id="G_Rv3808c" fbc:label="Rv3808c" fbc:name="Rv3808c" />
      <fbc:geneProduct fbc:id="G_Rv3809c" fbc:label="Rv3809c" fbc:name="Rv3809c" />
      <fbc:geneProduct fbc:id="G_Rv3815c" fbc:label="Rv3815c" fbc:name="Rv3815c" />
      <fbc:geneProduct fbc:id="G_Rv3818" fbc:label="Rv3818" fbc:name="Rv3818" />
      <fbc:geneProduct fbc:id="G_Rv3826" fbc:label="Rv3826" fbc:name="Rv3826" />
      <fbc:geneProduct fbc:id="G_Rv3838c" fbc:label="Rv3838c" fbc:name="Rv3838c" />
      <fbc:geneProduct fbc:id="G_Rv3842c" fbc:label="Rv3842c" fbc:name="Rv3842c" />
      <fbc:geneProduct fbc:id="G_Rv3846" fbc:label="Rv3846" fbc:name="Rv3846" />
      <fbc:geneProduct fbc:id="G_Rv3858c" fbc:label="Rv3858c" fbc:name="Rv3858c" />
      <fbc:geneProduct fbc:id="G_Rv3859c" fbc:label="Rv3859c" fbc:name="Rv3859c" />
      <fbc:geneProduct fbc:id="G_Rv3913" fbc:label="Rv3913" fbc:name="Rv3913" />
    </fbc:listOfGeneProducts>
    <listOfReactions>
      <reaction fast="false" id="R_2AGPEAT160" name="2 acyl glycerophospho ethanolamine acyltransferase n C160" reversible="false" fbc:lowerFluxBound="cobra_0_bound" fbc:upperFluxBound="cobra_default_ub">
        <listOfReactants>
          <speciesReference constant="true" species="M_2agpe160_c" stoichiometry="1" />
          <speciesReference constant="true" species="M_hdca_c" stoichiometry="1" />
          <speciesReference constant="true" species="M_atp_c" stoichiometry="1" />
        </listOfReactants>
        <listOfProducts>
          <speciesReference constant="true" species="M_ppi_c" stoichiometry="1" />
          <speciesReference constant="true" species="M_pe160_c" stoichiometry="1" />
          <speciesReference constant="true" species="M_amp_c" stoichiometry="1" />
        </listOfProducts>
      </reaction>
      <reaction fast="false" id="R_2AGPEAT180" name="2 acyl glycerophospho ethanolamine acyltransferase n C180" reversible="false" fbc:lowerFluxBound="cobra_0_bound" fbc:upperFluxBound="cobra_default_ub">
        <listOfReactants>
          <speciesReference constant="true" species="M_ocdca_c" stoichiometry="1" />
          <speciesReference constant="true" species="M_atp_c" stoichiometry="1" />
          <speciesReference constant="true" species="M_2agpe180_c" stoichiometry="1" />
        </listOfReactants>
        <listOfProducts>
          <speciesReference constant="true" species="M_ppi_c" stoichiometry="1" />
          <speciesReference constant="true" species="M_pe180_c" stoichiometry="1" />
          <speciesReference constant="true" species="M_amp_c" stoichiometry="1" />
        </listOfProducts>
      </reaction>
      <reaction fast="false" id="R_4HBAt" name="4 hydroxy benzoate transport via diffusion extracellular to cytoplasm" reversible="true" fbc:lowerFluxBound="cobra_default_lb" fbc:upperFluxBound="cobra_default_ub">
        <listOfReactants>
          <speciesReference constant="true" species="M_4hba_e" stoichiometry="1" />
        </listOfReactants>
        <listOfProducts>
          <speciesReference constant="true" species="M_4hba_c" stoichiometry="1" />
        </listOfProducts>
      </reaction>
      <reaction fast="false" id="R_4HTHRS" name="4 Hydroxy L threonine synthase" reversible="false" fbc:lowerFluxBound="cobra_0_bound" fbc:upperFluxBound="cobra_default_ub">
        <listOfReactants>
          <speciesReference constant="true" species="M_h2o_c" stoichiometry="1" />
          <speciesReference constant="true" species="M_phthr_c" stoichiometry="1" />
        </listOfReactants>
        <listOfProducts>
          <speciesReference constant="true" species="M_pi_c" stoichiometry="1" />
          <speciesReference constant="true" species="M_4hthr_c" stoichiometry="1" />
        </listOfProducts>
        <fbc:geneProductAssociation>
          <fbc:geneProductRef fbc:geneProduct="G_Rv1295" />
        </fbc:geneProductAssociation>
      </reaction>
      <reaction fast="false" id="R_5DGLCNR" name="5 dehydro D gluconate reductase" reversible="true" fbc:lowerFluxBound="cobra_default_lb" fbc:upperFluxBound="cobra_default_ub">
        <listOfReactants>
          <speciesReference constant="true" species="M_5dglcn_c" stoichiometry="1" />
          <speciesReference constant="true" species="M_nadph_c" stoichiometry="1" />
          <speciesReference constant="true" species="M_h_c" stoichiometry="1" />
        </listOfReactants>
        <listOfProducts>
          <speciesReference constant="true" species="M_glcn_c" stoichiometry="1" />
          <speciesReference constant="true" species="M_nadp_c" stoichiometry="1" />
        </listOfProducts>
        <fbc:geneProductAssociation>
          <fbc:geneProductRef fbc:geneProduct="G_Rv2573" />
        </fbc:geneProductAssociation>
      </reaction>
      <reaction fast="false" id="R_AACPS10" name="acyl acyl carrier protein synthetase  tuberculostearic acid" reversible="false" fbc:lowerFluxBound="cobra_0_bound" fbc:upperFluxBound="cobra_default_ub">
        <listOfReactants>
          <speciesReference constant="true" species="M_mocdca_c" stoichiometry="1" />
          <speciesReference constant="true" species="M_atp_c" stoichiometry="1" />
          <speciesReference constant="true" species="M_ACP_c" stoichiometry="1" />
        </listOfReactants>
        <listOfProducts>
          <speciesReference constant="true" species="M_ppi_c" stoichiometry="1" />
          <speciesReference constant="true" species="M_mstrACP_c" stoichiometry="1" />
          <speciesReference constant="true" species="M_amp_c" stoichiometry="1" />
        </listOfProducts>
        <fbc:geneProductAssociation>
          <fbc:geneProductRef fbc:geneProduct="G_Rv3815c" />
        </fbc:geneProductAssociation>
      </reaction>
      <reaction fast="false" id="R_AACPS11" name="acyl acyl carrier protein synthetase" reversible="false" fbc:lowerFluxBound="cobra_0_bound" fbc:upperFluxBound="cobra_default_ub">
        <listOfReactants>
          <speciesReference constant="true" species="M_ACP_c" stoichiometry="1" />
          <speciesReference constant="true" species="M_atp_c" stoichiometry="1" />
          <speciesReference constant="true" species="M_4hbz_c" stoichiometry="1" />
        </listOfReactants>
        <listOfProducts>
          <speciesReference constant="true" species="M_ppi_c" stoichiometry="1" />
          <speciesReference constant="true" species="M_4hbzACP_c" stoichiometry="1" />
          <speciesReference constant="true" species="M_amp_c" stoichiometry="1" />
        </listOfProducts>
      </reaction>
      <reaction fast="false" id="R_AACPS3" name="acyl acyl carrier protein synthetase  n C160" reversible="false" fbc:lowerFluxBound="cobra_0_bound" fbc:upperFluxBound="cobra_default_ub">
        <listOfReactants>
          <speciesReference constant="true" species="M_ACP_c" stoichiometry="1" />
          <speciesReference constant="true" species="M_hdca_c" stoichiometry="1" />
          <speciesReference constant="true" species="M_atp_c" stoichiometry="1" />
        </listOfReactants>
        <listOfProducts>
          <speciesReference constant="true" species="M_ppi_c" stoichiometry="1" />
          <speciesReference constant="true" species="M_palmACP_c" stoichiometry="1" />
          <speciesReference constant="true" species="M_amp_c" stoichiometry="1" />
        </listOfProducts>
      </reaction>
      <reaction fast="false" id="R_ABTA" name="4 aminobutyrate transaminase" reversible="false" fbc:lowerFluxBound="cobra_0_bound" fbc:upperFluxBound="cobra_default_ub">
        <listOfReactants>
          <speciesReference constant="true" species="M_4abut_c" stoichiometry="1" />
          <speciesReference constant="true" species="M_akg_c" stoichiometry="1" />
        </listOfReactants>
        <listOfProducts>
          <speciesReference constant="true" species="M_glu_L_c" stoichiometry="1" />
          <speciesReference constant="true" species="M_sucsal_c" stoichiometry="1" />
        </listOfProducts>
        <fbc:geneProductAssociation>
          <fbc:or>
            <fbc:geneProductRef fbc:geneProduct="G_Rv2589" />
            <fbc:geneProductRef fbc:geneProduct="G_Rv3290c" />
          </fbc:or>
        </fbc:geneProductAssociation>
      </reaction>
      <reaction fast="false" id="R_ACACCT" name="acetyl CoAacetoacetyl CoA transferase" reversible="false" fbc:lowerFluxBound="cobra_0_bound" fbc:upperFluxBound="cobra_default_ub">
        <listOfReactants>
          <speciesReference constant="true" species="M_accoa_c" stoichiometry="1" />
          <speciesReference constant="true" species="M_acac_c" stoichiometry="1" />
        </listOfReactants>
        <listOfProducts>
          <speciesReference constant="true" species="M_ac_c" stoichiometry="1" />
          <speciesReference constant="true" species="M_aacoa_c" stoichiometry="1" />
        </listOfProducts>
      </reaction>
      <reaction fast="false" id="R_ACACT1r" name="acetyl CoA C acetyltransferase" reversible="true" fbc:lowerFluxBound="cobra_default_lb" fbc:upperFluxBound="cobra_default_ub">
        <listOfReactants>
          <speciesReference constant="true" species="M_accoa_c" stoichiometry="2" />
        </listOfReactants>
        <listOfProducts>
          <speciesReference constant="true" species="M_aacoa_c" stoichiometry="1" />
          <speciesReference constant="true" species="M_coa_c" stoichiometry="1" />
        </listOfProducts>
        <fbc:geneProductAssociation>
          <fbc:geneProductRef fbc:geneProduct="G_Rv1323" />
        </fbc:geneProductAssociation>
      </reaction>
      <reaction fast="false" id="R_ACALDi" name="acetaldehyde dehydrogenase acetylating" reversible="false" fbc:lowerFluxBound="cobra_0_bound" fbc:upperFluxBound="R_ACALDi_upper_bound">
        <listOfReactants>
          <speciesReference constant="true" species="M_nad_c" stoichiometry="1" />
          <speciesReference constant="true" species="M_coa_c" stoichiometry="1" />
          <speciesReference constant="true" species="M_acald_c" stoichiometry="1" />
        </listOfReactants>
        <listOfProducts>
          <speciesReference constant="true" species="M_accoa_c" stoichiometry="1" />
          <speciesReference constant="true" species="M_h_c" stoichiometry="1" />
          <speciesReference constant="true" species="M_nadh_c" stoichiometry="1" />
        </listOfProducts>
        <fbc:geneProductAssociation>
          <fbc:geneProductRef fbc:geneProduct="G_Rv3535c" />
        </fbc:geneProductAssociation>
      </reaction>
      <reaction fast="false" id="R_ACBIPGT" name="Adenosyl cobinamide phosphate guanyltransferase" reversible="false" fbc:lowerFluxBound="cobra_0_bound" fbc:upperFluxBound="cobra_default_ub">
        <listOfReactants>
          <speciesReference constant="true" species="M_h_c" stoichiometry="1" />
          <speciesReference constant="true" species="M_adocbip_c" stoichiometry="1" />
          <speciesReference constant="true" species="M_gtp_c" stoichiometry="1" />
        </listOfReactants>
        <listOfProducts>
          <speciesReference constant="true" species="M_ppi_c" stoichiometry="1" />
          <speciesReference constant="true" species="M_agdpcbi_c" stoichiometry="1" />
        </listOfProducts>
        <fbc:geneProductAssociation>
          <fbc:geneProductRef fbc:geneProduct="G_Rv0254c" />
        </fbc:geneProductAssociation>
      </reaction>
      <reaction fast="false" id="R_ACCC" name="Acyl CoA Carboxylase" reversible="false" fbc:lowerFluxBound="cobra_0_bound" fbc:upperFluxBound="cobra_default_ub">
        <listOfReactants>
          <speciesReference constant="true" species="M_hexccoa_c" stoichiometry="1" />
          <speciesReference constant="true" species="M_co2_c" stoichiometry="1" />
        </listOfReactants>
        <listOfProducts>
          <speciesReference constant="true" species="M_h2o_c" stoichiometry="1" />
          <speciesReference constant="true" species="M_chexccoa_c" stoichiometry="1" />
        </listOfProducts>
        <fbc:geneProductAssociation>
          <fbc:geneProductRef fbc:geneProduct="G_Rv3280" />
        </fbc:geneProductAssociation>
      </reaction>
      <reaction fast="false" id="R_ACCOACr" name="acetyl CoA carboxylase reversible reaction" reversible="true" fbc:lowerFluxBound="cobra_default_lb" fbc:upperFluxBound="cobra_default_ub">
        <listOfReactants>
          <speciesReference constant="true" species="M_accoa_c" stoichiometry="1" />
          <speciesReference constant="true" species="M_atp_c" stoichiometry="1" />
          <speciesReference constant="true" species="M_hco3_c" stoichiometry="1" />
        </listOfReactants>
        <listOfProducts>
          <speciesReference constant="true" species="M_pi_c" stoichiometry="1" />
          <speciesReference constant="true" species="M_h_c" stoichiometry="1" />
          <speciesReference constant="true" species="M_adp_c" stoichiometry="1" />
          <speciesReference constant="true" species="M_malcoa_c" stoichiometry="1" />
        </listOfProducts>
        <fbc:geneProductAssociation>
          <fbc:or>
            <fbc:and>
              <fbc:geneProductRef fbc:geneProduct="G_Rv0904c" />
              <fbc:geneProductRef fbc:geneProduct="G_Rv3280" />
            </fbc:and>
            <fbc:and>
              <fbc:geneProductRef fbc:geneProduct="G_Rv3280" />
              <fbc:geneProductRef fbc:geneProduct="G_Rv3281" />
            </fbc:and>
          </fbc:or>
        </fbc:geneProductAssociation>
      </reaction>
      <reaction fast="false" id="R_ACChex" name="Hexanoic Acid CoA Ligase" reversible="false" fbc:lowerFluxBound="cobra_0_bound" fbc:upperFluxBound="cobra_default_ub">
        <listOfReactants>
          <speciesReference constant="true" species="M_h_c" stoichiometry="1" />
          <speciesReference constant="true" species="M_hexc_c" stoichiometry="1" />
          <speciesReference constant="true" species="M_coa_c" stoichiometry="1" />
        </listOfReactants>
        <listOfProducts>
          <speciesReference constant="true" species="M_hexccoa_c" stoichiometry="1" />
          <speciesReference constant="true" species="M_h2o_c" stoichiometry="1" />
        </listOfProducts>
        <fbc:geneProductAssociation>
          <fbc:geneProductRef fbc:geneProduct="G_Rv3280" />
        </fbc:geneProductAssociation>
      </reaction>
      <reaction fast="false" id="R_ACGAMPM" name="phosphoacetylglucosamine mutase" reversible="true" fbc:lowerFluxBound="cobra_default_lb" fbc:upperFluxBound="cobra_default_ub">
        <listOfReactants>
          <speciesReference constant="true" species="M_acgam6p_c" stoichiometry="1" />
        </listOfReactants>
        <listOfProducts>
          <speciesReference constant="true" species="M_acgam1p_c" stoichiometry="1" />
        </listOfProducts>
        <fbc:geneProductAssociation>
          <fbc:geneProductRef fbc:geneProduct="G_Rv3441c" />
        </fbc:geneProductAssociation>
      </reaction>
      <reaction fast="false" id="R_ACGAMT" name="UDP N acetylglucosamineundecaprenylphosphate N acetylglucosamine 1 phosphate transferase" reversible="false" fbc:lowerFluxBound="cobra_0_bound" fbc:upperFluxBound="cobra_default_ub">
        <listOfReactants>
          <speciesReference constant="true" species="M_udcpp_c" stoichiometry="1" />
          <speciesReference constant="true" species="M_uacgam_c" stoichiometry="1" />
        </listOfReactants>
        <listOfProducts>
          <speciesReference constant="true" species="M_unaga_c" stoichiometry="1" />
          <speciesReference constant="true" species="M_ump_c" stoichiometry="1" />
        </listOfProducts>
        <fbc:geneProductAssociation>
          <fbc:geneProductRef fbc:geneProduct="G_Rv1302" />
        </fbc:geneProductAssociation>
      </reaction>
      <reaction fast="false" id="R_ACGK" name="acetylglutamate kinase" reversible="false" fbc:lowerFluxBound="cobra_0_bound" fbc:upperFluxBound="cobra_default_ub">
        <listOfReactants>
          <speciesReference constant="true" species="M_atp_c" stoichiometry="1" />
          <speciesReference constant="true" species="M_acglu_c" stoichiometry="1" />
        </listOfReactants>
        <listOfProducts>
          <speciesReference constant="true" species="M_adp_c" stoichiometry="1" />
          <speciesReference constant="true" species="M_acg5p_c" stoichiometry="1" />
        </listOfProducts>
        <fbc:geneProductAssociation>
          <fbc:geneProductRef fbc:geneProduct="G_Rv1654" />
        </fbc:geneProductAssociation>
      </reaction>
      <reaction fast="false" id="R_ACGS" name="N acetylglutamate synthase" reversible="false" fbc:lowerFluxBound="cobra_0_bound" fbc:upperFluxBound="cobra_default_ub">
        <listOfReactants>
          <speciesReference constant="true" species="M_glu_L_c" stoichiometry="1" />
          <speciesReference constant="true" species="M_accoa_c" stoichiometry="1" />
        </listOfReactants>
        <listOfProducts>
          <speciesReference constant="true" species="M_h_c" stoichiometry="1" />
          <speciesReference constant="true" species="M_acglu_c" stoichiometry="1" />
          <speciesReference constant="true" species="M_coa_c" stoichiometry="1" />
        </listOfProducts>
        <fbc:geneProductAssociation>
          <fbc:geneProductRef fbc:geneProduct="G_Rv1653" />
        </fbc:geneProductAssociation>
      </reaction>
      <reaction fast="false" id="R_ACHBS" name="2 aceto 2 hydroxybutanoate synthase" reversible="false" fbc:lowerFluxBound="cobra_0_bound" fbc:upperFluxBound="cobra_default_ub">
        <listOfReactants>
          <speciesReference constant="true" species="M_pyr_c" stoichiometry="1" />
          <speciesReference constant="true" species="M_h_c" stoichiometry="1" />
          <speciesReference constant="true" species="M_2obut_c" stoichiometry="1" />
        </listOfReactants>
        <listOfProducts>
          <speciesReference constant="true" species="M_co2_c" stoichiometry="1" />
          <speciesReference constant="true" species="M_2ahbut_c" stoichiometry="1" />
        </listOfProducts>
      </reaction>
      <reaction fast="false" id="R_ACKr" name="acetate kinase" reversible="true" fbc:lowerFluxBound="cobra_default_lb" fbc:upperFluxBound="cobra_default_ub">
        <listOfReactants>
          <speciesReference constant="true" species="M_ac_c" stoichiometry="1" />
          <speciesReference constant="true" species="M_atp_c" stoichiometry="1" />
        </listOfReactants>
        <listOfProducts>
          <speciesReference constant="true" species="M_actp_c" stoichiometry="1" />
          <speciesReference constant="true" species="M_adp_c" stoichiometry="1" />
        </listOfProducts>
        <fbc:geneProductAssociation>
          <fbc:geneProductRef fbc:geneProduct="G_Rv0409" />
        </fbc:geneProductAssociation>
      </reaction>
      <reaction fast="false" id="R_ACLS" name="acetolactate synthase" reversible="false" fbc:lowerFluxBound="cobra_0_bound" fbc:upperFluxBound="cobra_default_ub">
        <listOfReactants>
          <speciesReference constant="true" species="M_pyr_c" stoichiometry="2" />
          <speciesReference constant="true" species="M_h_c" stoichiometry="1" />
        </listOfReactants>
        <listOfProducts>
          <speciesReference constant="true" species="M_alac_S_c" stoichiometry="1" />
          <speciesReference constant="true" species="M_co2_c" stoichiometry="1" />
        </listOfProducts>
        <fbc:geneProductAssociation>
          <fbc:or>
            <fbc:and>
              <fbc:geneProductRef fbc:geneProduct="G_Rv1820" />
              <fbc:geneProductRef fbc:geneProduct="G_Rv3002c" />
            </fbc:and>
            <fbc:and>
              <fbc:geneProductRef fbc:geneProduct="G_Rv3002c" />
              <fbc:geneProductRef fbc:geneProduct="G_Rv3509c" />
            </fbc:and>
            <fbc:and>
              <fbc:geneProductRef fbc:geneProduct="G_Rv3002c" />
              <fbc:geneProductRef fbc:geneProduct="G_Rv3003c" />
            </fbc:and>
            <fbc:and>
              <fbc:geneProductRef fbc:geneProduct="G_Rv3002c" />
              <fbc:geneProductRef fbc:geneProduct="G_Rv3470c" />
            </fbc:and>
            <fbc:and>
              <fbc:geneProductRef fbc:geneProduct="G_Rv3002c" />
              <fbc:geneProductRef fbc:geneProduct="G_Rv3509c" />
            </fbc:and>
          </fbc:or>
        </fbc:geneProductAssociation>
      </reaction>
      <reaction fast="false" id="R_ACODA" name="acetylornithine deacetylase" reversible="false" fbc:lowerFluxBound="cobra_0_bound" fbc:upperFluxBound="cobra_default_ub">
        <listOfReactants>
          <speciesReference constant="true" species="M_acorn_c" stoichiometry="1" />
          <speciesReference constant="true" species="M_h2o_c" stoichiometry="1" />
        </listOfReactants>
        <listOfProducts>
          <speciesReference constant="true" species="M_ac_c" stoichiometry="1" />
          <speciesReference constant="true" species="M_orn_c" stoichiometry="1" />
        </listOfProducts>
      </reaction>
      <reaction fast="false" id="R_ACONT" name="aconitase" reversible="true" fbc:lowerFluxBound="cobra_default_lb" fbc:upperFluxBound="cobra_default_ub">
        <listOfReactants>
          <speciesReference constant="true" species="M_cit_c" stoichiometry="1" />
        </listOfReactants>
        <listOfProducts>
          <speciesReference constant="true" species="M_icit_c" stoichiometry="1" />
        </listOfProducts>
        <fbc:geneProductAssociation>
          <fbc:geneProductRef fbc:geneProduct="G_Rv1475c" />
        </fbc:geneProductAssociation>
      </reaction>
      <reaction fast="false" id="R_ACOTA" name="acetylornithine transaminase" reversible="true" fbc:lowerFluxBound="cobra_default_lb" fbc:upperFluxBound="cobra_default_ub">
        <listOfReactants>
          <speciesReference constant="true" species="M_acorn_c" stoichiometry="1" />
          <speciesReference constant="true" species="M_akg_c" stoichiometry="1" />
        </listOfReactants>
        <listOfProducts>
          <speciesReference constant="true" species="M_glu_L_c" stoichiometry="1" />
          <speciesReference constant="true" species="M_acg5sa_c" stoichiometry="1" />
        </listOfProducts>
        <fbc:geneProductAssociation>
          <fbc:geneProductRef fbc:geneProduct="G_Rv1655" />
        </fbc:geneProductAssociation>
      </reaction>
      <reaction fast="false" id="R_ACP1_FMN" name="acid phosphatase FMN" reversible="false" fbc:lowerFluxBound="cobra_0_bound" fbc:upperFluxBound="cobra_default_ub">
        <listOfReactants>
          <speciesReference constant="true" species="M_h2o_c" stoichiometry="1" />
          <speciesReference constant="true" species="M_fmn_c" stoichiometry="1" />
        </listOfReactants>
        <listOfProducts>
          <speciesReference constant="true" species="M_pi_c" stoichiometry="1" />
          <speciesReference constant="true" species="M_ribflv_c" stoichiometry="1" />
        </listOfProducts>
        <fbc:geneProductAssociation>
          <fbc:geneProductRef fbc:geneProduct="G_Rv3310" />
        </fbc:geneProductAssociation>
      </reaction>
      <reaction fast="false" id="R_ACPS1" name="acyl carrier protein synthase" reversible="false" fbc:lowerFluxBound="cobra_0_bound" fbc:upperFluxBound="cobra_default_ub">
        <listOfReactants>
          <speciesReference constant="true" species="M_coa_c" stoichiometry="1" />
          <speciesReference constant="true" species="M_apoACP_c" stoichiometry="1" />
        </listOfReactants>
        <listOfProducts>
          <speciesReference constant="true" species="M_ACP_c" stoichiometry="1" />
          <speciesReference constant="true" species="M_h_c" stoichiometry="1" />
          <speciesReference constant="true" species="M_pap_c" stoichiometry="1" />
        </listOfProducts>
        <fbc:geneProductAssociation>
          <fbc:geneProductRef fbc:geneProduct="G_Rv2523c" />
        </fbc:geneProductAssociation>
      </reaction>
      <reaction fast="false" id="R_ACS" name="acetyl CoA synthetase" reversible="false" fbc:lowerFluxBound="cobra_0_bound" fbc:upperFluxBound="cobra_default_ub">
        <listOfReactants>
          <speciesReference constant="true" species="M_ac_c" stoichiometry="1" />
          <speciesReference constant="true" species="M_atp_c" stoichiometry="1" />
          <speciesReference constant="true" species="M_coa_c" stoichiometry="1" />
        </listOfReactants>
        <listOfProducts>
          <speciesReference constant="true" species="M_ppi_c" stoichiometry="1" />
          <speciesReference constant="true" species="M_accoa_c" stoichiometry="1" />
          <speciesReference constant="true" species="M_amp_c" stoichiometry="1" />
        </listOfProducts>
        <fbc:geneProductAssociation>
          <fbc:geneProductRef fbc:geneProduct="G_Rv3667" />
        </fbc:geneProductAssociation>
      </reaction>
      <reaction fast="false" id="R_ACS2" name="acetyl CoA synthase propionate" reversible="false" fbc:lowerFluxBound="cobra_0_bound" fbc:upperFluxBound="cobra_default_ub">
        <listOfReactants>
          <speciesReference constant="true" species="M_ppa_c" stoichiometry="1" />
          <speciesReference constant="true" species="M_atp_c" stoichiometry="1" />
          <speciesReference constant="true" species="M_coa_c" stoichiometry="1" />
        </listOfReactants>
        <listOfProducts>
          <speciesReference constant="true" species="M_ppi_c" stoichiometry="1" />
          <speciesReference constant="true" species="M_ppcoa_c" stoichiometry="1" />
          <speciesReference constant="true" species="M_amp_c" stoichiometry="1" />
        </listOfProducts>
        <fbc:geneProductAssociation>
          <fbc:geneProductRef fbc:geneProduct="G_Rv3667" />
        </fbc:geneProductAssociation>
      </reaction>
      <reaction fast="false" id="R_ACYSBMNt" name="acysbmn transport mtb" reversible="true" fbc:lowerFluxBound="cobra_default_lb" fbc:upperFluxBound="cobra_default_ub">
        <listOfReactants>
          <speciesReference constant="true" species="M_acysbmn_c" stoichiometry="1" />
        </listOfReactants>
        <listOfProducts>
          <speciesReference constant="true" species="M_acysbmn_e" stoichiometry="1" />
        </listOfProducts>
      </reaction>
      <reaction fast="false" id="R_ADA" name="Adenosine deaminase" reversible="false" fbc:lowerFluxBound="cobra_0_bound" fbc:upperFluxBound="cobra_default_ub">
        <listOfReactants>
          <speciesReference constant="true" species="M_h2o_c" stoichiometry="1" />
          <speciesReference constant="true" species="M_h_c" stoichiometry="1" />
          <speciesReference constant="true" species="M_adn_c" stoichiometry="1" />
        </listOfReactants>
        <listOfProducts>
          <speciesReference constant="true" species="M_ins_c" stoichiometry="1" />
          <speciesReference constant="true" species="M_nh4_c" stoichiometry="1" />
        </listOfProducts>
        <fbc:geneProductAssociation>
          <fbc:geneProductRef fbc:geneProduct="G_Rv3313c" />
        </fbc:geneProductAssociation>
      </reaction>
      <reaction fast="false" id="R_ADCL" name="4 aminobenzoate synthase" reversible="false" fbc:lowerFluxBound="cobra_0_bound" fbc:upperFluxBound="cobra_default_ub">
        <listOfReactants>
          <speciesReference constant="true" species="M_4adcho_c" stoichiometry="1" />
        </listOfReactants>
        <listOfProducts>
          <speciesReference constant="true" species="M_pyr_c" stoichiometry="1" />
          <speciesReference constant="true" species="M_h_c" stoichiometry="1" />
          <speciesReference constant="true" species="M_4abz_c" stoichiometry="1" />
        </listOfProducts>
        <fbc:geneProductAssociation>
          <fbc:geneProductRef fbc:geneProduct="G_Rv0812" />
        </fbc:geneProductAssociation>
      </reaction>
      <reaction fast="false" id="R_ADCPS1" name="adenosylcobinamide phosphate synthase" reversible="false" fbc:lowerFluxBound="cobra_0_bound" fbc:upperFluxBound="cobra_default_ub">
        <listOfReactants>
          <speciesReference constant="true" species="M_adcobhex_c" stoichiometry="1" />
          <speciesReference constant="true" species="M_atp_c" stoichiometry="1" />
          <speciesReference constant="true" species="M_appl_c" stoichiometry="1" />
        </listOfReactants>
        <listOfProducts>
          <speciesReference constant="true" species="M_pi_c" stoichiometry="1" />
          <speciesReference constant="true" species="M_h_c" stoichiometry="1" />
          <speciesReference constant="true" species="M_adp_c" stoichiometry="1" />
          <speciesReference constant="true" species="M_adocbi_c" stoichiometry="1" />
        </listOfProducts>
        <fbc:geneProductAssociation>
          <fbc:geneProductRef fbc:geneProduct="G_Rv2236c" />
        </fbc:geneProductAssociation>
      </reaction>
      <reaction fast="false" id="R_ADCPS2" name="adenosylcobinamide phosphate synthase" reversible="false" fbc:lowerFluxBound="cobra_0_bound" fbc:upperFluxBound="cobra_default_ub">
        <listOfReactants>
          <speciesReference constant="true" species="M_applp_c" stoichiometry="1" />
          <speciesReference constant="true" species="M_atp_c" stoichiometry="1" />
          <speciesReference constant="true" species="M_adcobhex_c" stoichiometry="1" />
        </listOfReactants>
        <listOfProducts>
          <speciesReference constant="true" species="M_h_c" stoichiometry="1" />
          <speciesReference constant="true" species="M_adocbip_c" stoichiometry="1" />
          <speciesReference constant="true" species="M_adp_c" stoichiometry="1" />
          <speciesReference constant="true" species="M_pi_c" stoichiometry="1" />
        </listOfProducts>
        <fbc:geneProductAssociation>
          <fbc:or>
            <fbc:geneProductRef fbc:geneProduct="G_Rv0254c" />
            <fbc:geneProductRef fbc:geneProduct="G_Rv2236c" />
          </fbc:or>
        </fbc:geneProductAssociation>
      </reaction>
      <reaction fast="false" id="R_ADCS" name="4 amino 4 deoxychorismate synthase" reversible="false" fbc:lowerFluxBound="cobra_0_bound" fbc:upperFluxBound="cobra_default_ub">
        <listOfReactants>
          <speciesReference constant="true" species="M_gln_L_c" stoichiometry="1" />
          <speciesReference constant="true" species="M_chor_c" stoichiometry="1" />
        </listOfReactants>
        <listOfProducts>
          <speciesReference constant="true" species="M_glu_L_c" stoichiometry="1" />
          <speciesReference constant="true" species="M_4adcho_c" stoichiometry="1" />
        </listOfProducts>
        <fbc:geneProductAssociation>
          <fbc:and>
            <fbc:geneProductRef fbc:geneProduct="G_Rv0013" />
            <fbc:geneProductRef fbc:geneProduct="G_Rv1005c" />
          </fbc:and>
        </fbc:geneProductAssociation>
      </reaction>
      <reaction fast="false" id="R_ADCYRS" name="adenosylcobyric acid synthase glutamine hydrolysing" reversible="false" fbc:lowerFluxBound="cobra_0_bound" fbc:upperFluxBound="cobra_default_ub">
        <listOfReactants>
          <speciesReference constant="true" species="M_h2o_c" stoichiometry="4" />
          <speciesReference constant="true" species="M_gln_L_c" stoichiometry="4" />
          <speciesReference constant="true" species="M_atp_c" stoichiometry="4" />
          <speciesReference constant="true" species="M_adcobdam_c" stoichiometry="1" />
        </listOfReactants>
        <listOfProducts>
          <speciesReference constant="true" species="M_glu_L_c" stoichiometry="4" />
          <speciesReference constant="true" species="M_pi_c" stoichiometry="4" />
          <speciesReference constant="true" species="M_adcobhex_c" stoichiometry="1" />
          <speciesReference constant="true" species="M_h_c" stoichiometry="4" />
          <speciesReference constant="true" species="M_adp_c" stoichiometry="4" />
        </listOfProducts>
        <fbc:geneProductAssociation>
          <fbc:or>
            <fbc:geneProductRef fbc:geneProduct="G_Rv2848c" />
            <fbc:and>
              <fbc:geneProductRef fbc:geneProduct="G_Rv0255c" />
              <fbc:geneProductRef fbc:geneProduct="G_Rv3713" />
            </fbc:and>
          </fbc:or>
        </fbc:geneProductAssociation>
      </reaction>
      <reaction fast="false" id="R_ADK1" name="adenylate kinase" reversible="true" fbc:lowerFluxBound="cobra_default_lb" fbc:upperFluxBound="cobra_default_ub">
        <listOfReactants>
          <speciesReference constant="true" species="M_atp_c" stoichiometry="1" />
          <speciesReference constant="true" species="M_amp_c" stoichiometry="1" />
        </listOfReactants>
        <listOfProducts>
          <speciesReference constant="true" species="M_adp_c" stoichiometry="2" />
        </listOfProducts>
        <fbc:geneProductAssociation>
          <fbc:geneProductRef fbc:geneProduct="G_Rv0733" />
        </fbc:geneProductAssociation>
      </reaction>
      <reaction fast="false" id="R_ADK2" name="adenylate kinase Inorganic triphosphate" reversible="true" fbc:lowerFluxBound="cobra_default_lb" fbc:upperFluxBound="cobra_default_ub">
        <listOfReactants>
          <speciesReference constant="true" species="M_amp_c" stoichiometry="1" />
          <speciesReference constant="true" species="M_pppi_c" stoichiometry="1" />
        </listOfReactants>
        <listOfProducts>
          <speciesReference constant="true" species="M_ppi_c" stoichiometry="1" />
          <speciesReference constant="true" species="M_adp_c" stoichiometry="1" />
        </listOfProducts>
        <fbc:geneProductAssociation>
          <fbc:geneProductRef fbc:geneProduct="G_Rv0733" />
        </fbc:geneProductAssociation>
      </reaction>
      <reaction fast="false" id="R_ADK3" name="adentylate kinase GTP" reversible="true" fbc:lowerFluxBound="cobra_default_lb" fbc:upperFluxBound="cobra_default_ub">
        <listOfReactants>
          <speciesReference constant="true" species="M_gtp_c" stoichiometry="1" />
          <speciesReference constant="true" species="M_amp_c" stoichiometry="1" />
        </listOfReactants>
        <listOfProducts>
          <speciesReference constant="true" species="M_adp_c" stoichiometry="1" />
          <speciesReference constant="true" species="M_gdp_c" stoichiometry="1" />
        </listOfProducts>
        <fbc:geneProductAssociation>
          <fbc:geneProductRef fbc:geneProduct="G_Rv0733" />
        </fbc:geneProductAssociation>
      </reaction>
      <reaction fast="false" id="R_ADK4" name="adentylate kinase ITP" reversible="true" fbc:lowerFluxBound="cobra_default_lb" fbc:upperFluxBound="cobra_default_ub">
        <listOfReactants>
          <speciesReference constant="true" species="M_itp_c" stoichiometry="1" />
          <speciesReference constant="true" species="M_amp_c" stoichiometry="1" />
        </listOfReactants>
        <listOfProducts>
          <speciesReference constant="true" species="M_idp_c" stoichiometry="1" />
          <speciesReference constant="true" species="M_adp_c" stoichiometry="1" />
        </listOfProducts>
        <fbc:geneProductAssociation>
          <fbc:geneProductRef fbc:geneProduct="G_Rv0733" />
        </fbc:geneProductAssociation>
      </reaction>
      <reaction fast="false" id="R_ADMDCr" name="Adenosylmethionine decarboxylase" reversible="true" fbc:lowerFluxBound="cobra_default_lb" fbc:upperFluxBound="cobra_default_ub">
        <listOfReactants>
          <speciesReference constant="true" species="M_h_c" stoichiometry="1" />
          <speciesReference constant="true" species="M_amet_c" stoichiometry="1" />
        </listOfReactants>
        <listOfProducts>
          <speciesReference constant="true" species="M_co2_c" stoichiometry="1" />
          <speciesReference constant="true" species="M_ametam_c" stoichiometry="1" />
        </listOfProducts>
      </reaction>
      <reaction fast="false" id="R_ADNCYC" name="adenylate cyclase" reversible="false" fbc:lowerFluxBound="cobra_0_bound" fbc:upperFluxBound="cobra_default_ub">
        <listOfReactants>
          <speciesReference constant="true" species="M_atp_c" stoichiometry="1" />
        </listOfReactants>
        <listOfProducts>
          <speciesReference constant="true" species="M_ppi_c" stoichiometry="1" />
          <speciesReference constant="true" species="M_camp_c" stoichiometry="1" />
        </listOfProducts>
        <fbc:geneProductAssociation>
          <fbc:or>
            <fbc:or>
              <fbc:and>
                <fbc:geneProductRef fbc:geneProduct="G_Rv1318c" />
                <fbc:geneProductRef fbc:geneProduct="G_Rv1319c" />
                <fbc:geneProductRef fbc:geneProduct="G_Rv1320c" />
              </fbc:and>
              <fbc:geneProductRef fbc:geneProduct="G_Rv1625c" />
              <fbc:geneProductRef fbc:geneProduct="G_Rv1647" />
              <fbc:geneProductRef fbc:geneProduct="G_Rv1264" />
            </fbc:or>
            <fbc:geneProductRef fbc:geneProduct="G_Rv2435c" />
          </fbc:or>
        </fbc:geneProductAssociation>
      </reaction>
      <reaction fast="false" id="R_ADNK1" name="adenosine kinase" reversible="false" fbc:lowerFluxBound="cobra_0_bound" fbc:upperFluxBound="cobra_default_ub">
        <listOfReactants>
          <speciesReference constant="true" species="M_atp_c" stoichiometry="1" />
          <speciesReference constant="true" species="M_adn_c" stoichiometry="1" />
        </listOfReactants>
        <listOfProducts>
          <speciesReference constant="true" species="M_h_c" stoichiometry="1" />
          <speciesReference constant="true" species="M_adp_c" stoichiometry="1" />
          <speciesReference constant="true" species="M_amp_c" stoichiometry="1" />
        </listOfProducts>
        <fbc:geneProductAssociation>
          <fbc:geneProductRef fbc:geneProduct="G_Rv2202c" />
        </fbc:geneProductAssociation>
      </reaction>
      <reaction fast="false" id="R_ADNK3" name="adenosine kinase" reversible="false" fbc:lowerFluxBound="cobra_0_bound" fbc:upperFluxBound="cobra_default_ub">
        <listOfReactants>
          <speciesReference constant="true" species="M_gtp_c" stoichiometry="1" />
          <speciesReference constant="true" species="M_adn_c" stoichiometry="1" />
        </listOfReactants>
        <listOfProducts>
          <speciesReference constant="true" species="M_h_c" stoichiometry="1" />
          <speciesReference constant="true" species="M_gdp_c" stoichiometry="1" />
          <speciesReference constant="true" species="M_amp_c" stoichiometry="1" />
        </listOfProducts>
        <fbc:geneProductAssociation>
          <fbc:geneProductRef fbc:geneProduct="G_Rv2202c" />
        </fbc:geneProductAssociation>
      </reaction>
      <reaction fast="false" id="R_ADNK4" name="adenosine kinase" reversible="false" fbc:lowerFluxBound="cobra_0_bound" fbc:upperFluxBound="cobra_default_ub">
        <listOfReactants>
          <speciesReference constant="true" species="M_dgtp_c" stoichiometry="1" />
          <speciesReference constant="true" species="M_adn_c" stoichiometry="1" />
        </listOfReactants>
        <listOfProducts>
          <speciesReference constant="true" species="M_h_c" stoichiometry="1" />
          <speciesReference constant="true" species="M_dgdp_c" stoichiometry="1" />
          <speciesReference constant="true" species="M_amp_c" stoichiometry="1" />
        </listOfProducts>
        <fbc:geneProductAssociation>
          <fbc:geneProductRef fbc:geneProduct="G_Rv2202c" />
        </fbc:geneProductAssociation>
      </reaction>
      <reaction fast="false" id="R_ADOCBIK" name="Adenosyl cobinamide kinase" reversible="false" fbc:lowerFluxBound="cobra_0_bound" fbc:upperFluxBound="cobra_default_ub">
        <listOfReactants>
          <speciesReference constant="true" species="M_atp_c" stoichiometry="1" />
          <speciesReference constant="true" species="M_adocbi_c" stoichiometry="1" />
        </listOfReactants>
        <listOfProducts>
          <speciesReference constant="true" species="M_h_c" stoichiometry="1" />
          <speciesReference constant="true" species="M_adocbip_c" stoichiometry="1" />
          <speciesReference constant="true" species="M_adp_c" stoichiometry="1" />
        </listOfProducts>
        <fbc:geneProductAssociation>
          <fbc:geneProductRef fbc:geneProduct="G_Rv0254c" />
        </fbc:geneProductAssociation>
      </reaction>
      <reaction fast="false" id="R_ADOCBLS" name="Adenosylcobalamin 5 phosphate synthase" reversible="false" fbc:lowerFluxBound="cobra_0_bound" fbc:upperFluxBound="cobra_default_ub">
        <listOfReactants>
          <speciesReference constant="true" species="M_rdmbzi_c" stoichiometry="1" />
          <speciesReference constant="true" species="M_agdpcbi_c" stoichiometry="1" />
        </listOfReactants>
        <listOfProducts>
          <speciesReference constant="true" species="M_adocbl_c" stoichiometry="1" />
          <speciesReference constant="true" species="M_gmp_c" stoichiometry="1" />
          <speciesReference constant="true" species="M_h_c" stoichiometry="1" />
        </listOfProducts>
        <fbc:geneProductAssociation>
          <fbc:geneProductRef fbc:geneProduct="G_Rv2208" />
        </fbc:geneProductAssociation>
      </reaction>
      <reaction fast="false" id="R_ADPT" name="adenine phosphoribosyltransferase" reversible="false" fbc:lowerFluxBound="cobra_0_bound" fbc:upperFluxBound="cobra_default_ub">
        <listOfReactants>
          <speciesReference constant="true" species="M_prpp_c" stoichiometry="1" />
          <speciesReference constant="true" species="M_ade_c" stoichiometry="1" />
        </listOfReactants>
        <listOfProducts>
          <speciesReference constant="true" species="M_ppi_c" stoichiometry="1" />
          <speciesReference constant="true" species="M_amp_c" stoichiometry="1" />
        </listOfProducts>
        <fbc:geneProductAssociation>
          <fbc:geneProductRef fbc:geneProduct="G_Rv2584c" />
        </fbc:geneProductAssociation>
      </reaction>
      <reaction fast="false" id="R_ADSK" name="adenylyl sulfate kinase" reversible="false" fbc:lowerFluxBound="cobra_0_bound" fbc:upperFluxBound="cobra_default_ub">
        <listOfReactants>
          <speciesReference constant="true" species="M_atp_c" stoichiometry="1" />
          <speciesReference constant="true" species="M_aps_c" stoichiometry="1" />
        </listOfReactants>
        <listOfProducts>
          <speciesReference constant="true" species="M_paps_c" stoichiometry="1" />
          <speciesReference constant="true" species="M_h_c" stoichiometry="1" />
          <speciesReference constant="true" species="M_adp_c" stoichiometry="1" />
        </listOfProducts>
        <fbc:geneProductAssociation>
          <fbc:and>
            <fbc:geneProductRef fbc:geneProduct="G_Rv1285" />
            <fbc:geneProductRef fbc:geneProduct="G_Rv1286" />
          </fbc:and>
        </fbc:geneProductAssociation>
      </reaction>
      <reaction fast="false" id="R_ADSL1r" name="adenylsuccinate lyase" reversible="true" fbc:lowerFluxBound="cobra_default_lb" fbc:upperFluxBound="cobra_default_ub">
        <listOfReactants>
          <speciesReference constant="true" species="M_dcamp_c" stoichiometry="1" />
        </listOfReactants>
        <listOfProducts>
          <speciesReference constant="true" species="M_fum_c" stoichiometry="1" />
          <speciesReference constant="true" species="M_amp_c" stoichiometry="1" />
        </listOfProducts>
        <fbc:geneProductAssociation>
          <fbc:or>
            <fbc:geneProductRef fbc:geneProduct="G_Rv0777" />
            <fbc:geneProductRef fbc:geneProduct="G_Rv0777" />
            <fbc:geneProductRef fbc:geneProduct="G_Rv0777" />
            <fbc:geneProductRef fbc:geneProduct="G_Rv0777" />
          </fbc:or>
        </fbc:geneProductAssociation>
      </reaction>
      <reaction fast="false" id="R_ADSL2r" name="adenylosuccinate lyase" reversible="true" fbc:lowerFluxBound="cobra_default_lb" fbc:upperFluxBound="cobra_default_ub">
        <listOfReactants>
          <speciesReference constant="true" species="M_25aics_c" stoichiometry="1" />
        </listOfReactants>
        <listOfProducts>
          <speciesReference constant="true" species="M_fum_c" stoichiometry="1" />
          <speciesReference constant="true" species="M_aicar_c" stoichiometry="1" />
        </listOfProducts>
        <fbc:geneProductAssociation>
          <fbc:or>
            <fbc:geneProductRef fbc:geneProduct="G_Rv0777" />
            <fbc:geneProductRef fbc:geneProduct="G_Rv0777" />
            <fbc:geneProductRef fbc:geneProduct="G_Rv0777" />
            <fbc:geneProductRef fbc:geneProduct="G_Rv0777" />
          </fbc:or>
        </fbc:geneProductAssociation>
      </reaction>
      <reaction fast="false" id="R_ADSS" name="adenylosuccinate synthase" reversible="false" fbc:lowerFluxBound="cobra_0_bound" fbc:upperFluxBound="cobra_default_ub">
        <listOfReactants>
          <speciesReference constant="true" species="M_gtp_c" stoichiometry="1" />
          <speciesReference constant="true" species="M_asp_L_c" stoichiometry="1" />
          <speciesReference constant="true" species="M_imp_c" stoichiometry="1" />
        </listOfReactants>
        <listOfProducts>
          <speciesReference constant="true" species="M_dcamp_c" stoichiometry="1" />
          <speciesReference constant="true" species="M_pi_c" stoichiometry="1" />
          <speciesReference constant="true" species="M_h_c" stoichiometry="2" />
          <speciesReference constant="true" species="M_gdp_c" stoichiometry="1" />
        </listOfProducts>
        <fbc:geneProductAssociation>
          <fbc:geneProductRef fbc:geneProduct="G_Rv0357c" />
        </fbc:geneProductAssociation>
      </reaction>
      <reaction fast="false" id="R_AFE" name="arabinofuranosyl extension M tb" reversible="false" fbc:lowerFluxBound="cobra_0_bound" fbc:upperFluxBound="cobra_default_ub">
        <listOfReactants>
          <speciesReference constant="true" species="M_arabinan_c" stoichiometry="1" />
          <speciesReference constant="true" species="M_agalfragund_c" stoichiometry="1" />
        </listOfReactants>
        <listOfProducts>
          <speciesReference constant="true" species="M_h2o_c" stoichiometry="1" />
          <speciesReference constant="true" species="M_arabinanagalfragund_c" stoichiometry="1" />
        </listOfProducts>
        <fbc:geneProductAssociation>
          <fbc:and>
            <fbc:geneProductRef fbc:geneProduct="G_Rv3793" />
            <fbc:geneProductRef fbc:geneProduct="G_Rv3794" />
            <fbc:geneProductRef fbc:geneProduct="G_Rv3795" />
          </fbc:and>
        </fbc:geneProductAssociation>
      </reaction>
      <reaction fast="false" id="R_AFTA" name="arabinofuranosyl transferase M tb" reversible="false" fbc:lowerFluxBound="cobra_0_bound" fbc:upperFluxBound="cobra_default_ub">
        <listOfReactants>
          <speciesReference constant="true" species="M_decda_tb_c" stoichiometry="1" />
          <speciesReference constant="true" species="M_galfragund_c" stoichiometry="1" />
        </listOfReactants>
        <listOfProducts>
          <speciesReference constant="true" species="M_decd_tb_c" stoichiometry="1" />
          <speciesReference constant="true" species="M_agalfragund_c" stoichiometry="1" />
        </listOfProducts>
        <fbc:geneProductAssociation>
          <fbc:geneProductRef fbc:geneProduct="G_Rv3792" />
        </fbc:geneProductAssociation>
      </reaction>
      <reaction fast="false" id="R_AGDC" name="N acetylglucosamine 6 phosphate deacetylase" reversible="false" fbc:lowerFluxBound="cobra_0_bound" fbc:upperFluxBound="cobra_default_ub">
        <listOfReactants>
          <speciesReference constant="true" species="M_h2o_c" stoichiometry="1" />
          <speciesReference constant="true" species="M_acgam6p_c" stoichiometry="1" />
        </listOfReactants>
        <listOfProducts>
          <speciesReference constant="true" species="M_ac_c" stoichiometry="1" />
          <speciesReference constant="true" species="M_gam6p_c" stoichiometry="1" />
        </listOfProducts>
        <fbc:geneProductAssociation>
          <fbc:geneProductRef fbc:geneProduct="G_Rv3332" />
        </fbc:geneProductAssociation>
      </reaction>
      <reaction fast="false" id="R_AGMT" name="agmatinase" reversible="false" fbc:lowerFluxBound="cobra_0_bound" fbc:upperFluxBound="cobra_default_ub">
        <listOfReactants>
          <speciesReference constant="true" species="M_h2o_c" stoichiometry="1" />
          <speciesReference constant="true" species="M_agm_c" stoichiometry="1" />
        </listOfReactants>
        <listOfProducts>
          <speciesReference constant="true" species="M_urea_c" stoichiometry="1" />
          <speciesReference constant="true" species="M_ptrc_c" stoichiometry="1" />
        </listOfProducts>
      </reaction>
      <reaction fast="false" id="R_AGPAT160" name="1 hexadecanoyl sn glycerol 3 phosphate O acyltransferase n C160" reversible="false" fbc:lowerFluxBound="cobra_0_bound" fbc:upperFluxBound="cobra_default_ub">
        <listOfReactants>
          <speciesReference constant="true" species="M_1hdecg3p_c" stoichiometry="1" />
          <speciesReference constant="true" species="M_palmACP_c" stoichiometry="1" />
        </listOfReactants>
        <listOfProducts>
          <speciesReference constant="true" species="M_ACP_c" stoichiometry="1" />
          <speciesReference constant="true" species="M_pa160_c" stoichiometry="1" />
        </listOfProducts>
        <fbc:geneProductAssociation>
          <fbc:or>
            <fbc:geneProductRef fbc:geneProduct="G_Rv2182c" />
            <fbc:geneProductRef fbc:geneProduct="G_Rv2483c" />
          </fbc:or>
        </fbc:geneProductAssociation>
      </reaction>
      <reaction fast="false" id="R_AGPAT160190" name="1 hexadecanoyl sn glycerol 3 phosphate O acyltransferase" reversible="false" fbc:lowerFluxBound="cobra_0_bound" fbc:upperFluxBound="cobra_default_ub">
        <listOfReactants>
          <speciesReference constant="true" species="M_mstrACP_c" stoichiometry="1" />
          <speciesReference constant="true" species="M_1hdecg3p_c" stoichiometry="1" />
        </listOfReactants>
        <listOfProducts>
          <speciesReference constant="true" species="M_pa160190_c" stoichiometry="1" />
          <speciesReference constant="true" species="M_ACP_c" stoichiometry="1" />
        </listOfProducts>
        <fbc:geneProductAssociation>
          <fbc:or>
            <fbc:geneProductRef fbc:geneProduct="G_Rv2182c" />
            <fbc:geneProductRef fbc:geneProduct="G_Rv2483c" />
          </fbc:or>
        </fbc:geneProductAssociation>
      </reaction>
      <reaction fast="false" id="R_AGPAT190" name="1 hexadecanoyl sn glycerol 3 phosphate O acyltransferase" reversible="false" fbc:lowerFluxBound="cobra_0_bound" fbc:upperFluxBound="cobra_default_ub">
        <listOfReactants>
          <speciesReference constant="true" species="M_1msg3p_c" stoichiometry="1" />
          <speciesReference constant="true" species="M_mstrACP_c" stoichiometry="1" />
        </listOfReactants>
        <listOfProducts>
          <speciesReference constant="true" species="M_ACP_c" stoichiometry="1" />
          <speciesReference constant="true" species="M_pa190190_c" stoichiometry="1" />
        </listOfProducts>
        <fbc:geneProductAssociation>
          <fbc:or>
            <fbc:geneProductRef fbc:geneProduct="G_Rv2483c" />
            <fbc:geneProductRef fbc:geneProduct="G_Rv2182c" />
          </fbc:or>
        </fbc:geneProductAssociation>
      </reaction>
      <reaction fast="false" id="R_AGPR" name="N acetyl g glutamyl phosphate reductase" reversible="true" fbc:lowerFluxBound="cobra_default_lb" fbc:upperFluxBound="cobra_default_ub">
        <listOfReactants>
          <speciesReference constant="true" species="M_pi_c" stoichiometry="1" />
          <speciesReference constant="true" species="M_acg5sa_c" stoichiometry="1" />
          <speciesReference constant="true" species="M_nadp_c" stoichiometry="1" />
        </listOfReactants>
        <listOfProducts>
          <speciesReference constant="true" species="M_nadph_c" stoichiometry="1" />
          <speciesReference constant="true" species="M_h_c" stoichiometry="1" />
          <speciesReference constant="true" species="M_acg5p_c" stoichiometry="1" />
        </listOfProducts>
        <fbc:geneProductAssociation>
          <fbc:geneProductRef fbc:geneProduct="G_Rv1652" />
        </fbc:geneProductAssociation>
      </reaction>
      <reaction fast="false" id="R_AHC" name="adenosylhomocysteinase" reversible="true" fbc:lowerFluxBound="cobra_default_lb" fbc:upperFluxBound="cobra_default_ub">
        <listOfReactants>
          <speciesReference constant="true" species="M_h2o_c" stoichiometry="1" />
          <speciesReference constant="true" species="M_ahcys_c" stoichiometry="1" />
        </listOfReactants>
        <listOfProducts>
          <speciesReference constant="true" species="M_hcys_L_c" stoichiometry="1" />
          <speciesReference constant="true" species="M_adn_c" stoichiometry="1" />
        </listOfProducts>
        <fbc:geneProductAssociation>
          <fbc:geneProductRef fbc:geneProduct="G_Rv3248c" />
        </fbc:geneProductAssociation>
      </reaction>
      <reaction fast="false" id="R_AHCYSNS" name="S adenosylhomocysteine nucleosidase" reversible="false" fbc:lowerFluxBound="cobra_0_bound" fbc:upperFluxBound="cobra_default_ub">
        <listOfReactants>
          <speciesReference constant="true" species="M_h2o_c" stoichiometry="1" />
          <speciesReference constant="true" species="M_ahcys_c" stoichiometry="1" />
        </listOfReactants>
        <listOfProducts>
          <speciesReference constant="true" species="M_ade_c" stoichiometry="1" />
          <speciesReference constant="true" species="M_rhcys_c" stoichiometry="1" />
        </listOfProducts>
        <fbc:geneProductAssociation>
          <fbc:geneProductRef fbc:geneProduct="G_Rv0091" />
        </fbc:geneProductAssociation>
      </reaction>
      <reaction fast="false" id="R_AHMMPS" name="4 amino 5 hydroxymethyl 2 methylpyrimidine synthetase" reversible="false" fbc:lowerFluxBound="cobra_0_bound" fbc:upperFluxBound="cobra_default_ub">
        <listOfReactants>
          <speciesReference constant="true" species="M_h_c" stoichiometry="2" />
          <speciesReference constant="true" species="M_air_c" stoichiometry="1" />
        </listOfReactants>
        <listOfProducts>
          <speciesReference constant="true" species="M_gcald_c" stoichiometry="1" />
          <speciesReference constant="true" species="M_pi_c" stoichiometry="1" />
          <speciesReference constant="true" species="M_4ahmmp_c" stoichiometry="1" />
        </listOfProducts>
        <fbc:geneProductAssociation>
          <fbc:geneProductRef fbc:geneProduct="G_Rv0423c" />
        </fbc:geneProductAssociation>
      </reaction>
      <reaction fast="false" id="R_AICART" name="phosphoribosylaminoimidazolecarboxamide formyltransferase" reversible="true" fbc:lowerFluxBound="cobra_default_lb" fbc:upperFluxBound="cobra_default_ub">
        <listOfReactants>
          <speciesReference constant="true" species="M_aicar_c" stoichiometry="1" />
          <speciesReference constant="true" species="M_10fthf_c" stoichiometry="1" />
        </listOfReactants>
        <listOfProducts>
          <speciesReference constant="true" species="M_fprica_c" stoichiometry="1" />
          <speciesReference constant="true" species="M_thf_c" stoichiometry="1" />
        </listOfProducts>
        <fbc:geneProductAssociation>
          <fbc:geneProductRef fbc:geneProduct="G_Rv0957" />
        </fbc:geneProductAssociation>
      </reaction>
      <reaction fast="false" id="R_AICART2" name="phosphoribosylaminoimidazolecarboxamide formyltransferase 2" reversible="true" fbc:lowerFluxBound="cobra_default_lb" fbc:upperFluxBound="cobra_default_ub">
        <listOfReactants>
          <speciesReference constant="true" species="M_atp_c" stoichiometry="1" />
          <speciesReference constant="true" species="M_for_c" stoichiometry="1" />
          <speciesReference constant="true" species="M_aicar_c" stoichiometry="1" />
        </listOfReactants>
        <listOfProducts>
          <speciesReference constant="true" species="M_pi_c" stoichiometry="1" />
          <speciesReference constant="true" species="M_adp_c" stoichiometry="1" />
          <speciesReference constant="true" species="M_fprica_c" stoichiometry="1" />
        </listOfProducts>
      </reaction>
      <reaction fast="false" id="R_AIRC2" name="phosphoribosylaminoimidazole carboxylase" reversible="false" fbc:lowerFluxBound="cobra_0_bound" fbc:upperFluxBound="cobra_default_ub">
        <listOfReactants>
          <speciesReference constant="true" species="M_atp_c" stoichiometry="1" />
          <speciesReference constant="true" species="M_air_c" stoichiometry="1" />
          <speciesReference constant="true" species="M_hco3_c" stoichiometry="1" />
        </listOfReactants>
        <listOfProducts>
          <speciesReference constant="true" species="M_pi_c" stoichiometry="1" />
          <speciesReference constant="true" species="M_h_c" stoichiometry="1" />
          <speciesReference constant="true" species="M_adp_c" stoichiometry="1" />
          <speciesReference constant="true" species="M_5caiz_c" stoichiometry="1" />
        </listOfProducts>
      </reaction>
      <reaction fast="false" id="R_AIRC3" name="phosphoribosylaminoimidazole carboxylase mutase rxn" reversible="true" fbc:lowerFluxBound="cobra_default_lb" fbc:upperFluxBound="cobra_default_ub">
        <listOfReactants>
          <speciesReference constant="true" species="M_5aizc_c" stoichiometry="1" />
        </listOfReactants>
        <listOfProducts>
          <speciesReference constant="true" species="M_5caiz_c" stoichiometry="1" />
        </listOfProducts>
      </reaction>
      <reaction fast="false" id="R_AIRCr" name="phosphoribosylaminoimidazole carboxylase" reversible="true" fbc:lowerFluxBound="cobra_default_lb" fbc:upperFluxBound="cobra_default_ub">
        <listOfReactants>
          <speciesReference constant="true" species="M_co2_c" stoichiometry="1" />
          <speciesReference constant="true" species="M_air_c" stoichiometry="1" />
        </listOfReactants>
        <listOfProducts>
          <speciesReference constant="true" species="M_5aizc_c" stoichiometry="1" />
          <speciesReference constant="true" species="M_h_c" stoichiometry="1" />
        </listOfProducts>
        <fbc:geneProductAssociation>
          <fbc:or>
            <fbc:and>
              <fbc:geneProductRef fbc:geneProduct="G_Rv3257c" />
              <fbc:geneProductRef fbc:geneProduct="G_Rv3276c" />
            </fbc:and>
            <fbc:and>
              <fbc:geneProductRef fbc:geneProduct="G_Rv3275c" />
              <fbc:geneProductRef fbc:geneProduct="G_Rv3276c" />
            </fbc:and>
          </fbc:or>
        </fbc:geneProductAssociation>
      </reaction>
      <reaction fast="false" id="R_AKGDb" name="oxoglutarate dehydrogenase dihydrolipoamide S succinyltransferase" reversible="false" fbc:lowerFluxBound="cobra_0_bound" fbc:upperFluxBound="cobra_default_ub">
        <listOfReactants>
          <speciesReference constant="true" species="M_sdhlam_c" stoichiometry="1" />
          <speciesReference constant="true" species="M_coa_c" stoichiometry="1" />
        </listOfReactants>
        <listOfProducts>
          <speciesReference constant="true" species="M_dhlam_c" stoichiometry="1" />
          <speciesReference constant="true" species="M_succoa_c" stoichiometry="1" />
        </listOfProducts>
        <fbc:geneProductAssociation>
          <fbc:geneProductRef fbc:geneProduct="G_Rv2215" />
        </fbc:geneProductAssociation>
      </reaction>
      <reaction fast="false" id="R_ALAALAD" name="D alanine D alanine dipeptidase" reversible="false" fbc:lowerFluxBound="cobra_0_bound" fbc:upperFluxBound="cobra_default_ub">
        <listOfReactants>
          <speciesReference constant="true" species="M_h2o_c" stoichiometry="1" />
          <speciesReference constant="true" species="M_alaala_c" stoichiometry="1" />
        </listOfReactants>
        <listOfProducts>
          <speciesReference constant="true" species="M_ala_D_c" stoichiometry="2" />
        </listOfProducts>
        <fbc:geneProductAssociation>
          <fbc:geneProductRef fbc:geneProduct="G_Rv3330" />
        </fbc:geneProductAssociation>
      </reaction>
      <reaction fast="false" id="R_ALAALAr" name="D alanine D alanine ligase reversible" reversible="true" fbc:lowerFluxBound="cobra_default_lb" fbc:upperFluxBound="cobra_default_ub">
        <listOfReactants>
          <speciesReference constant="true" species="M_ala_D_c" stoichiometry="2" />
          <speciesReference constant="true" species="M_atp_c" stoichiometry="1" />
        </listOfReactants>
        <listOfProducts>
          <speciesReference constant="true" species="M_adp_c" stoichiometry="1" />
          <speciesReference constant="true" species="M_pi_c" stoichiometry="1" />
          <speciesReference constant="true" species="M_h_c" stoichiometry="1" />
          <speciesReference constant="true" species="M_alaala_c" stoichiometry="1" />
        </listOfProducts>
        <fbc:geneProductAssociation>
          <fbc:geneProductRef fbc:geneProduct="G_Rv2981c" />
        </fbc:geneProductAssociation>
      </reaction>
      <reaction fast="false" id="R_ALAD_L" name="L alanine dehydrogenase" reversible="false" fbc:lowerFluxBound="cobra_0_bound" fbc:upperFluxBound="cobra_default_ub">
        <listOfReactants>
          <speciesReference constant="true" species="M_h2o_c" stoichiometry="1" />
          <speciesReference constant="true" species="M_ala_L_c" stoichiometry="1" />
          <speciesReference constant="true" species="M_nad_c" stoichiometry="1" />
        </listOfReactants>
        <listOfProducts>
          <speciesReference constant="true" species="M_pyr_c" stoichiometry="1" />
          <speciesReference constant="true" species="M_h_c" stoichiometry="1" />
          <speciesReference constant="true" species="M_nadh_c" stoichiometry="1" />
          <speciesReference constant="true" species="M_nh4_c" stoichiometry="1" />
        </listOfProducts>
        <fbc:geneProductAssociation>
          <fbc:geneProductRef fbc:geneProduct="G_Rv2780" />
        </fbc:geneProductAssociation>
      </reaction>
      <reaction fast="false" id="R_ALAR" name="alanine racemase" reversible="true" fbc:lowerFluxBound="cobra_default_lb" fbc:upperFluxBound="cobra_default_ub">
        <listOfReactants>
          <speciesReference constant="true" species="M_ala_L_c" stoichiometry="1" />
        </listOfReactants>
        <listOfProducts>
          <speciesReference constant="true" species="M_ala_D_c" stoichiometry="1" />
        </listOfProducts>
        <fbc:geneProductAssociation>
          <fbc:geneProductRef fbc:geneProduct="G_Rv3423c" />
        </fbc:geneProductAssociation>
      </reaction>
      <reaction fast="false" id="R_ALATA_L" name="L alanine transaminase" reversible="true" fbc:lowerFluxBound="cobra_default_lb" fbc:upperFluxBound="cobra_default_ub">
        <listOfReactants>
          <speciesReference constant="true" species="M_ala_L_c" stoichiometry="1" />
          <speciesReference constant="true" species="M_akg_c" stoichiometry="1" />
        </listOfReactants>
        <listOfProducts>
          <speciesReference constant="true" species="M_glu_L_c" stoichiometry="1" />
          <speciesReference constant="true" species="M_pyr_c" stoichiometry="1" />
        </listOfProducts>
      </reaction>
      <reaction fast="false" id="R_ALATRS" name="Alanyl tRNA synthetase" reversible="false" fbc:lowerFluxBound="cobra_0_bound" fbc:upperFluxBound="cobra_default_ub">
        <listOfReactants>
          <speciesReference constant="true" species="M_ala_L_c" stoichiometry="1" />
          <speciesReference constant="true" species="M_atp_c" stoichiometry="1" />
          <speciesReference constant="true" species="M_trnaala_c" stoichiometry="1" />
        </listOfReactants>
        <listOfProducts>
          <speciesReference constant="true" species="M_ppi_c" stoichiometry="1" />
          <speciesReference constant="true" species="M_alatrna_c" stoichiometry="1" />
          <speciesReference constant="true" species="M_amp_c" stoichiometry="1" />
        </listOfProducts>
        <fbc:geneProductAssociation>
          <fbc:geneProductRef fbc:geneProduct="G_Rv2992c" />
        </fbc:geneProductAssociation>
      </reaction>
      <reaction fast="false" id="R_ALAt2r" name="L alanine reversible transport via proton symport" reversible="true" fbc:lowerFluxBound="cobra_default_lb" fbc:upperFluxBound="cobra_default_ub">
        <listOfReactants>
          <speciesReference constant="true" species="M_ala_L_e" stoichiometry="1" />
          <speciesReference constant="true" species="M_h_e" stoichiometry="1" />
        </listOfReactants>
        <listOfProducts>
          <speciesReference constant="true" species="M_ala_L_c" stoichiometry="1" />
          <speciesReference constant="true" species="M_h_c" stoichiometry="1" />
        </listOfProducts>
      </reaction>
      <reaction fast="false" id="R_ALDD1" name="aldehyde dehydrogenase formaldehyde NAD" reversible="false" fbc:lowerFluxBound="cobra_0_bound" fbc:upperFluxBound="cobra_default_ub">
        <listOfReactants>
          <speciesReference constant="true" species="M_h2o_c" stoichiometry="1" />
          <speciesReference constant="true" species="M_fald_c" stoichiometry="1" />
          <speciesReference constant="true" species="M_nad_c" stoichiometry="1" />
        </listOfReactants>
        <listOfProducts>
          <speciesReference constant="true" species="M_h_c" stoichiometry="2" />
          <speciesReference constant="true" species="M_for_c" stoichiometry="1" />
          <speciesReference constant="true" species="M_nadh_c" stoichiometry="1" />
        </listOfProducts>
        <fbc:geneProductAssociation>
          <fbc:or>
            <fbc:geneProductRef fbc:geneProduct="G_Rv2259" />
            <fbc:geneProductRef fbc:geneProduct="G_Rv1895" />
            <fbc:geneProductRef fbc:geneProduct="G_Rv3045" />
          </fbc:or>
        </fbc:geneProductAssociation>
      </reaction>
      <reaction fast="false" id="R_ALDD19x" name="aldehyde dehydrogenase phenylacetaldehyde NAD" reversible="false" fbc:lowerFluxBound="cobra_0_bound" fbc:upperFluxBound="cobra_default_ub">
        <listOfReactants>
          <speciesReference constant="true" species="M_h2o_c" stoichiometry="1" />
          <speciesReference constant="true" species="M_nad_c" stoichiometry="1" />
          <speciesReference constant="true" species="M_pacald_c" stoichiometry="1" />
        </listOfReactants>
        <listOfProducts>
          <speciesReference constant="true" species="M_pac_c" stoichiometry="1" />
          <speciesReference constant="true" species="M_h_c" stoichiometry="2" />
          <speciesReference constant="true" species="M_nadh_c" stoichiometry="1" />
        </listOfProducts>
        <fbc:geneProductAssociation>
          <fbc:geneProductRef fbc:geneProduct="G_Rv2858c" />
        </fbc:geneProductAssociation>
      </reaction>
      <reaction fast="false" id="R_ALDD2x" name="aldehyde dehydrogenase acetaldehyde NAD" reversible="false" fbc:lowerFluxBound="cobra_0_bound" fbc:upperFluxBound="cobra_default_ub">
        <listOfReactants>
          <speciesReference constant="true" species="M_h2o_c" stoichiometry="1" />
          <speciesReference constant="true" species="M_nad_c" stoichiometry="1" />
          <speciesReference constant="true" species="M_acald_c" stoichiometry="1" />
        </listOfReactants>
        <listOfProducts>
          <speciesReference constant="true" species="M_ac_c" stoichiometry="1" />
          <speciesReference constant="true" species="M_h_c" stoichiometry="2" />
          <speciesReference constant="true" species="M_nadh_c" stoichiometry="1" />
        </listOfProducts>
        <fbc:geneProductAssociation>
          <fbc:or>
            <fbc:and>
              <fbc:geneProductRef fbc:geneProduct="G_Rv0768" />
              <fbc:geneProductRef fbc:geneProduct="G_Rv3293" />
            </fbc:and>
            <fbc:geneProductRef fbc:geneProduct="G_Rv0147" />
          </fbc:or>
        </fbc:geneProductAssociation>
      </reaction>
      <reaction fast="false" id="R_AMAOTr" name="adenosylmethionine 8 amino 7 oxononanoate transaminase" reversible="true" fbc:lowerFluxBound="cobra_default_lb" fbc:upperFluxBound="cobra_default_ub">
        <listOfReactants>
          <speciesReference constant="true" species="M_8aonn_c" stoichiometry="1" />
          <speciesReference constant="true" species="M_amet_c" stoichiometry="1" />
        </listOfReactants>
        <listOfProducts>
          <speciesReference constant="true" species="M_dann_c" stoichiometry="1" />
          <speciesReference constant="true" species="M_amob_c" stoichiometry="1" />
        </listOfProducts>
        <fbc:geneProductAssociation>
          <fbc:geneProductRef fbc:geneProduct="G_Rv1568" />
        </fbc:geneProductAssociation>
      </reaction>
      <reaction fast="false" id="R_AMID4" name="amidase" reversible="false" fbc:lowerFluxBound="cobra_0_bound" fbc:upperFluxBound="cobra_default_ub">
        <listOfReactants>
          <speciesReference constant="true" species="M_h2o_c" stoichiometry="1" />
          <speciesReference constant="true" species="M_ad_c" stoichiometry="1" />
        </listOfReactants>
        <listOfProducts>
          <speciesReference constant="true" species="M_ac_c" stoichiometry="1" />
          <speciesReference constant="true" species="M_nh4_c" stoichiometry="1" />
        </listOfProducts>
        <fbc:geneProductAssociation>
          <fbc:geneProductRef fbc:geneProduct="G_Rv2363" />
        </fbc:geneProductAssociation>
      </reaction>
      <reaction fast="false" id="R_AMMQT6" name="S adenosylmethione" reversible="false" fbc:lowerFluxBound="cobra_0_bound" fbc:upperFluxBound="cobra_default_ub">
        <listOfReactants>
          <speciesReference constant="true" species="M_2dmmq6_c" stoichiometry="1" />
          <speciesReference constant="true" species="M_amet_c" stoichiometry="1" />
        </listOfReactants>
        <listOfProducts>
          <speciesReference constant="true" species="M_mqn6_c" stoichiometry="1" />
          <speciesReference constant="true" species="M_h_c" stoichiometry="1" />
          <speciesReference constant="true" species="M_ahcys_c" stoichiometry="1" />
        </listOfProducts>
      </reaction>
      <reaction fast="false" id="R_AMMQT8" name="S adenosylmethione2 demthylmenaquinone methyltransferase menaquinone 8" reversible="false" fbc:lowerFluxBound="cobra_0_bound" fbc:upperFluxBound="cobra_default_ub">
        <listOfReactants>
          <speciesReference constant="true" species="M_h_c" stoichiometry="1" />
          <speciesReference constant="true" species="M_amet_c" stoichiometry="1" />
          <speciesReference constant="true" species="M_2dmmq8_c" stoichiometry="1" />
        </listOfReactants>
        <listOfProducts>
          <speciesReference constant="true" species="M_mql8_c" stoichiometry="1" />
          <speciesReference constant="true" species="M_ahcys_c" stoichiometry="1" />
        </listOfProducts>
        <fbc:geneProductAssociation>
          <fbc:geneProductRef fbc:geneProduct="G_Rv0558" />
        </fbc:geneProductAssociation>
      </reaction>
      <reaction fast="false" id="R_AMMQT8_2" name="S adenosylmethione2 demethylmenaquinone methyltransferase" reversible="false" fbc:lowerFluxBound="cobra_0_bound" fbc:upperFluxBound="cobra_default_ub">
        <listOfReactants>
          <speciesReference constant="true" species="M_amet_c" stoichiometry="1" />
          <speciesReference constant="true" species="M_2dmmq8_c" stoichiometry="1" />
        </listOfReactants>
        <listOfProducts>
          <speciesReference constant="true" species="M_mqn8_c" stoichiometry="1" />
          <speciesReference constant="true" species="M_h_c" stoichiometry="1" />
          <speciesReference constant="true" species="M_ahcys_c" stoichiometry="1" />
        </listOfProducts>
      </reaction>
      <reaction fast="false" id="R_AMPTASECG" name="alanyl aminopeptidase cys gly" reversible="false" fbc:lowerFluxBound="cobra_0_bound" fbc:upperFluxBound="cobra_default_ub">
        <listOfReactants>
          <speciesReference constant="true" species="M_h2o_c" stoichiometry="1" />
          <speciesReference constant="true" species="M_cgly_c" stoichiometry="1" />
        </listOfReactants>
        <listOfProducts>
          <speciesReference constant="true" species="M_cys_L_c" stoichiometry="1" />
          <speciesReference constant="true" species="M_gly_c" stoichiometry="1" />
        </listOfProducts>
        <fbc:geneProductAssociation>
          <fbc:geneProductRef fbc:geneProduct="G_Rv2467" />
        </fbc:geneProductAssociation>
      </reaction>
      <reaction fast="false" id="R_ANPRT" name="anthranilate phosphoribosyltransferase" reversible="false" fbc:lowerFluxBound="cobra_0_bound" fbc:upperFluxBound="cobra_default_ub">
        <listOfReactants>
          <speciesReference constant="true" species="M_prpp_c" stoichiometry="1" />
          <speciesReference constant="true" species="M_anth_c" stoichiometry="1" />
        </listOfReactants>
        <listOfProducts>
          <speciesReference constant="true" species="M_ppi_c" stoichiometry="1" />
          <speciesReference constant="true" species="M_pran_c" stoichiometry="1" />
        </listOfProducts>
        <fbc:geneProductAssociation>
          <fbc:geneProductRef fbc:geneProduct="G_Rv2192c" />
        </fbc:geneProductAssociation>
      </reaction>
      <reaction fast="false" id="R_ANS" name="anthranilate synthase" reversible="false" fbc:lowerFluxBound="cobra_0_bound" fbc:upperFluxBound="cobra_default_ub">
        <listOfReactants>
          <speciesReference constant="true" species="M_gln_L_c" stoichiometry="1" />
          <speciesReference constant="true" species="M_chor_c" stoichiometry="1" />
        </listOfReactants>
        <listOfProducts>
          <speciesReference constant="true" species="M_pyr_c" stoichiometry="1" />
          <speciesReference constant="true" species="M_glu_L_c" stoichiometry="1" />
          <speciesReference constant="true" species="M_h_c" stoichiometry="1" />
          <speciesReference constant="true" species="M_anth_c" stoichiometry="1" />
        </listOfProducts>
        <fbc:geneProductAssociation>
          <fbc:or>
            <fbc:geneProductRef fbc:geneProduct="G_Rv1609" />
            <fbc:geneProductRef fbc:geneProduct="G_Rv2859c" />
          </fbc:or>
        </fbc:geneProductAssociation>
      </reaction>
      <reaction fast="false" id="R_AOXSr" name="8 amino 7 oxononanoate synthase" reversible="true" fbc:lowerFluxBound="cobra_default_lb" fbc:upperFluxBound="cobra_default_ub">
        <listOfReactants>
          <speciesReference constant="true" species="M_ala_L_c" stoichiometry="1" />
          <speciesReference constant="true" species="M_h_c" stoichiometry="1" />
          <speciesReference constant="true" species="M_pmcoa_c" stoichiometry="1" />
        </listOfReactants>
        <listOfProducts>
          <speciesReference constant="true" species="M_co2_c" stoichiometry="1" />
          <speciesReference constant="true" species="M_coa_c" stoichiometry="1" />
          <speciesReference constant="true" species="M_8aonn_c" stoichiometry="1" />
        </listOfProducts>
        <fbc:geneProductAssociation>
          <fbc:or>
            <fbc:geneProductRef fbc:geneProduct="G_Rv1569" />
            <fbc:geneProductRef fbc:geneProduct="G_Rv0032" />
          </fbc:or>
        </fbc:geneProductAssociation>
      </reaction>
      <reaction fast="false" id="R_APATr" name="B alanine pyruvate aminotransferase" reversible="true" fbc:lowerFluxBound="cobra_default_lb" fbc:upperFluxBound="cobra_default_ub">
        <listOfReactants>
          <speciesReference constant="true" species="M_pyr_c" stoichiometry="1" />
          <speciesReference constant="true" species="M_ala_B_c" stoichiometry="1" />
        </listOfReactants>
        <listOfProducts>
          <speciesReference constant="true" species="M_ala_L_c" stoichiometry="1" />
          <speciesReference constant="true" species="M_msa_c" stoichiometry="1" />
        </listOfProducts>
      </reaction>
      <reaction fast="false" id="R_APRAUR" name="5 amino 6 5 phosphoribosylamino uracil reductase" reversible="false" fbc:lowerFluxBound="cobra_0_bound" fbc:upperFluxBound="cobra_default_ub">
        <listOfReactants>
          <speciesReference constant="true" species="M_nadph_c" stoichiometry="1" />
          <speciesReference constant="true" species="M_h_c" stoichiometry="1" />
          <speciesReference constant="true" species="M_5apru_c" stoichiometry="1" />
        </listOfReactants>
        <listOfProducts>
          <speciesReference constant="true" species="M_nadp_c" stoichiometry="1" />
          <speciesReference constant="true" species="M_5aprbu_c" stoichiometry="1" />
        </listOfProducts>
        <fbc:geneProductAssociation>
          <fbc:geneProductRef fbc:geneProduct="G_Rv2671" />
        </fbc:geneProductAssociation>
      </reaction>
      <reaction fast="false" id="R_ARABF" name="arabinan complex formation M tb" reversible="false" fbc:lowerFluxBound="cobra_0_bound" fbc:upperFluxBound="cobra_default_ub">
        <listOfReactants>
          <speciesReference constant="true" species="M_mharab_D_c" stoichiometry="8" />
          <speciesReference constant="true" species="M_arab_D_c" stoichiometry="12" />
          <speciesReference constant="true" species="M_tarab_D_c" stoichiometry="12" />
        </listOfReactants>
        <listOfProducts>
          <speciesReference constant="true" species="M_h2o_c" stoichiometry="32" />
          <speciesReference constant="true" species="M_arabinan_c" stoichiometry="1" />
        </listOfProducts>
      </reaction>
      <reaction fast="false" id="R_ARABI" name="arabinose isomerase" reversible="true" fbc:lowerFluxBound="cobra_default_lb" fbc:upperFluxBound="cobra_default_ub">
        <listOfReactants>
          <speciesReference constant="true" species="M_arab_D_c" stoichiometry="1" />
        </listOfReactants>
        <listOfProducts>
          <speciesReference constant="true" species="M_rbl_D_c" stoichiometry="1" />
        </listOfProducts>
      </reaction>
      <reaction fast="false" id="R_ARACHTA" name="transacylase" reversible="true" fbc:lowerFluxBound="cobra_default_lb" fbc:upperFluxBound="cobra_default_ub">
        <listOfReactants>
          <speciesReference constant="true" species="M_arachcoa_c" stoichiometry="1" />
          <speciesReference constant="true" species="M_ACP_c" stoichiometry="1" />
        </listOfReactants>
        <listOfProducts>
          <speciesReference constant="true" species="M_coa_c" stoichiometry="1" />
          <speciesReference constant="true" species="M_arachACP_c" stoichiometry="1" />
        </listOfProducts>
      </reaction>
      <reaction fast="false" id="R_ARAI" name="L arabinose isomerase" reversible="true" fbc:lowerFluxBound="cobra_default_lb" fbc:upperFluxBound="cobra_default_ub">
        <listOfReactants>
          <speciesReference constant="true" species="M_arab_L_c" stoichiometry="1" />
        </listOfReactants>
        <listOfProducts>
          <speciesReference constant="true" species="M_rbl_L_c" stoichiometry="1" />
        </listOfProducts>
      </reaction>
      <reaction fast="false" id="R_ARB_Dabc" name="L arabinose transport via ABC system" reversible="false" fbc:lowerFluxBound="cobra_0_bound" fbc:upperFluxBound="cobra_default_ub">
        <listOfReactants>
          <speciesReference constant="true" species="M_h2o_c" stoichiometry="1" />
          <speciesReference constant="true" species="M_atp_c" stoichiometry="1" />
          <speciesReference constant="true" species="M_arab_D_e" stoichiometry="1" />
        </listOfReactants>
        <listOfProducts>
          <speciesReference constant="true" species="M_pi_c" stoichiometry="1" />
          <speciesReference constant="true" species="M_h_c" stoichiometry="1" />
          <speciesReference constant="true" species="M_adp_c" stoichiometry="1" />
          <speciesReference constant="true" species="M_arab_D_c" stoichiometry="1" />
        </listOfProducts>
      </reaction>
      <reaction fast="false" id="R_ARBabc" name="L arabinose transport via ABC system" reversible="false" fbc:lowerFluxBound="cobra_0_bound" fbc:upperFluxBound="cobra_default_ub">
        <listOfReactants>
          <speciesReference constant="true" species="M_h2o_c" stoichiometry="1" />
          <speciesReference constant="true" species="M_atp_c" stoichiometry="1" />
          <speciesReference constant="true" species="M_arab_L_e" stoichiometry="1" />
        </listOfReactants>
        <listOfProducts>
          <speciesReference constant="true" species="M_pi_c" stoichiometry="1" />
          <speciesReference constant="true" species="M_h_c" stoichiometry="1" />
          <speciesReference constant="true" species="M_adp_c" stoichiometry="1" />
          <speciesReference constant="true" species="M_arab_L_c" stoichiometry="1" />
        </listOfProducts>
      </reaction>
      <reaction fast="false" id="R_ARBt2r" name="L arabinose transport via proton symport" reversible="true" fbc:lowerFluxBound="cobra_default_lb" fbc:upperFluxBound="cobra_default_ub">
        <listOfReactants>
          <speciesReference constant="true" species="M_h_e" stoichiometry="1" />
          <speciesReference constant="true" species="M_arab_L_e" stoichiometry="1" />
        </listOfReactants>
        <listOfProducts>
          <speciesReference constant="true" species="M_arab_L_c" stoichiometry="1" />
          <speciesReference constant="true" species="M_h_c" stoichiometry="1" />
        </listOfProducts>
      </reaction>
      <reaction fast="false" id="R_ARGDC" name="arginine decarboxylase" reversible="false" fbc:lowerFluxBound="cobra_0_bound" fbc:upperFluxBound="cobra_default_ub">
        <listOfReactants>
          <speciesReference constant="true" species="M_arg_L_c" stoichiometry="1" />
          <speciesReference constant="true" species="M_h_c" stoichiometry="1" />
        </listOfReactants>
        <listOfProducts>
          <speciesReference constant="true" species="M_agm_c" stoichiometry="1" />
          <speciesReference constant="true" species="M_co2_c" stoichiometry="1" />
        </listOfProducts>
        <fbc:geneProductAssociation>
          <fbc:geneProductRef fbc:geneProduct="G_Rv2531c" />
        </fbc:geneProductAssociation>
      </reaction>
      <reaction fast="false" id="R_ARGDr" name="arginine deiminase" reversible="true" fbc:lowerFluxBound="cobra_default_lb" fbc:upperFluxBound="cobra_default_ub">
        <listOfReactants>
          <speciesReference constant="true" species="M_h2o_c" stoichiometry="1" />
          <speciesReference constant="true" species="M_arg_L_c" stoichiometry="1" />
        </listOfReactants>
        <listOfProducts>
          <speciesReference constant="true" species="M_citr_L_c" stoichiometry="1" />
          <speciesReference constant="true" species="M_nh4_c" stoichiometry="1" />
        </listOfProducts>
        <fbc:geneProductAssociation>
          <fbc:geneProductRef fbc:geneProduct="G_Rv1001" />
        </fbc:geneProductAssociation>
      </reaction>
      <reaction fast="false" id="R_ARGSL" name="argininosuccinate lyase" reversible="true" fbc:lowerFluxBound="cobra_default_lb" fbc:upperFluxBound="cobra_default_ub">
        <listOfReactants>
          <speciesReference constant="true" species="M_argsuc_c" stoichiometry="1" />
        </listOfReactants>
        <listOfProducts>
          <speciesReference constant="true" species="M_fum_c" stoichiometry="1" />
          <speciesReference constant="true" species="M_arg_L_c" stoichiometry="1" />
        </listOfProducts>
        <fbc:geneProductAssociation>
          <fbc:geneProductRef fbc:geneProduct="G_Rv1659" />
        </fbc:geneProductAssociation>
      </reaction>
      <reaction fast="false" id="R_ARGSS" name="argininosuccinate synthase" reversible="false" fbc:lowerFluxBound="cobra_0_bound" fbc:upperFluxBound="cobra_default_ub">
        <listOfReactants>
          <speciesReference constant="true" species="M_citr_L_c" stoichiometry="1" />
          <speciesReference constant="true" species="M_atp_c" stoichiometry="1" />
          <speciesReference constant="true" species="M_asp_L_c" stoichiometry="1" />
        </listOfReactants>
        <listOfProducts>
          <speciesReference constant="true" species="M_ppi_c" stoichiometry="1" />
          <speciesReference constant="true" species="M_h_c" stoichiometry="1" />
          <speciesReference constant="true" species="M_argsuc_c" stoichiometry="1" />
          <speciesReference constant="true" species="M_amp_c" stoichiometry="1" />
        </listOfProducts>
        <fbc:geneProductAssociation>
          <fbc:geneProductRef fbc:geneProduct="G_Rv1658" />
        </fbc:geneProductAssociation>
      </reaction>
      <reaction fast="false" id="R_ARGt5r" name="L arginine transport via diffusion" reversible="true" fbc:lowerFluxBound="cobra_default_lb" fbc:upperFluxBound="cobra_default_ub">
        <listOfReactants>
          <speciesReference constant="true" species="M_arg_L_e" stoichiometry="1" />
        </listOfReactants>
        <listOfProducts>
          <speciesReference constant="true" species="M_arg_L_c" stoichiometry="1" />
        </listOfProducts>
        <fbc:geneProductAssociation>
          <fbc:geneProductRef fbc:geneProduct="G_Rv2320c" />
        </fbc:geneProductAssociation>
      </reaction>
      <reaction fast="false" id="R_ARI" name="arabinose ribose isomerase" reversible="true" fbc:lowerFluxBound="cobra_default_lb" fbc:upperFluxBound="cobra_default_ub">
        <listOfReactants>
          <speciesReference constant="true" species="M_arpp_c" stoichiometry="1" />
        </listOfReactants>
        <listOfProducts>
          <speciesReference constant="true" species="M_prpp_c" stoichiometry="1" />
        </listOfProducts>
      </reaction>
      <reaction fast="false" id="R_ASAD" name="aspartate semialdehyde dehydrogenase" reversible="true" fbc:lowerFluxBound="cobra_default_lb" fbc:upperFluxBound="cobra_default_ub">
        <listOfReactants>
          <speciesReference constant="true" species="M_pi_c" stoichiometry="1" />
          <speciesReference constant="true" species="M_nadp_c" stoichiometry="1" />
          <speciesReference constant="true" species="M_aspsa_c" stoichiometry="1" />
        </listOfReactants>
        <listOfProducts>
          <speciesReference constant="true" species="M_h_c" stoichiometry="1" />
          <speciesReference constant="true" species="M_nadph_c" stoichiometry="1" />
          <speciesReference constant="true" species="M_4pasp_c" stoichiometry="1" />
        </listOfProducts>
        <fbc:geneProductAssociation>
          <fbc:geneProductRef fbc:geneProduct="G_Rv3708c" />
        </fbc:geneProductAssociation>
      </reaction>
      <reaction fast="false" id="R_ASNN" name="L asparaginase" reversible="false" fbc:lowerFluxBound="cobra_0_bound" fbc:upperFluxBound="cobra_default_ub">
        <listOfReactants>
          <speciesReference constant="true" species="M_asn_L_c" stoichiometry="1" />
          <speciesReference constant="true" species="M_h2o_c" stoichiometry="1" />
        </listOfReactants>
        <listOfProducts>
          <speciesReference constant="true" species="M_asp_L_c" stoichiometry="1" />
          <speciesReference constant="true" species="M_nh4_c" stoichiometry="1" />
        </listOfProducts>
        <fbc:geneProductAssociation>
          <fbc:geneProductRef fbc:geneProduct="G_Rv1538c" />
        </fbc:geneProductAssociation>
      </reaction>
      <reaction fast="false" id="R_ASNS1" name="asparagine synthase glutamine hydrolysing" reversible="false" fbc:lowerFluxBound="cobra_0_bound" fbc:upperFluxBound="cobra_default_ub">
        <listOfReactants>
          <speciesReference constant="true" species="M_h2o_c" stoichiometry="1" />
          <speciesReference constant="true" species="M_gln_L_c" stoichiometry="1" />
          <speciesReference constant="true" species="M_atp_c" stoichiometry="1" />
          <speciesReference constant="true" species="M_asp_L_c" stoichiometry="1" />
        </listOfReactants>
        <listOfProducts>
          <speciesReference constant="true" species="M_asn_L_c" stoichiometry="1" />
          <speciesReference constant="true" species="M_glu_L_c" stoichiometry="1" />
          <speciesReference constant="true" species="M_h_c" stoichiometry="1" />
          <speciesReference constant="true" species="M_ppi_c" stoichiometry="1" />
          <speciesReference constant="true" species="M_amp_c" stoichiometry="1" />
        </listOfProducts>
        <fbc:geneProductAssociation>
          <fbc:geneProductRef fbc:geneProduct="G_Rv2201" />
        </fbc:geneProductAssociation>
      </reaction>
      <reaction fast="false" id="R_ASNt2r" name="L asparagine reversible transport via proton symport" reversible="true" fbc:lowerFluxBound="cobra_default_lb" fbc:upperFluxBound="cobra_default_ub">
        <listOfReactants>
          <speciesReference constant="true" species="M_h_e" stoichiometry="1" />
          <speciesReference constant="true" species="M_asn_L_e" stoichiometry="1" />
        </listOfReactants>
        <listOfProducts>
          <speciesReference constant="true" species="M_asn_L_c" stoichiometry="1" />
          <speciesReference constant="true" species="M_h_c" stoichiometry="1" />
        </listOfProducts>
        <fbc:geneProductAssociation>
          <fbc:or>
            <fbc:geneProductRef fbc:geneProduct="G_Rv2127" />
            <fbc:geneProductRef fbc:geneProduct="G_Rv0346c" />
          </fbc:or>
        </fbc:geneProductAssociation>
      </reaction>
      <reaction fast="false" id="R_ASP1DC" name="aspartate 1 decarboxylase" reversible="false" fbc:lowerFluxBound="cobra_0_bound" fbc:upperFluxBound="cobra_default_ub">
        <listOfReactants>
          <speciesReference constant="true" species="M_h_c" stoichiometry="1" />
          <speciesReference constant="true" species="M_asp_L_c" stoichiometry="1" />
        </listOfReactants>
        <listOfProducts>
          <speciesReference constant="true" species="M_ala_B_c" stoichiometry="1" />
          <speciesReference constant="true" species="M_co2_c" stoichiometry="1" />
        </listOfProducts>
        <fbc:geneProductAssociation>
          <fbc:geneProductRef fbc:geneProduct="G_Rv3601c" />
        </fbc:geneProductAssociation>
      </reaction>
      <reaction fast="false" id="R_ASPCT" name="aspartate carbamoyltransferase" reversible="false" fbc:lowerFluxBound="cobra_0_bound" fbc:upperFluxBound="cobra_default_ub">
        <listOfReactants>
          <speciesReference constant="true" species="M_cbp_c" stoichiometry="1" />
          <speciesReference constant="true" species="M_asp_L_c" stoichiometry="1" />
        </listOfReactants>
        <listOfProducts>
          <speciesReference constant="true" species="M_pi_c" stoichiometry="1" />
          <speciesReference constant="true" species="M_h_c" stoichiometry="1" />
          <speciesReference constant="true" species="M_cbasp_c" stoichiometry="1" />
        </listOfProducts>
        <fbc:geneProductAssociation>
          <fbc:geneProductRef fbc:geneProduct="G_Rv1380" />
        </fbc:geneProductAssociation>
      </reaction>
      <reaction fast="false" id="R_ASPK" name="aspartate kinase" reversible="true" fbc:lowerFluxBound="cobra_default_lb" fbc:upperFluxBound="cobra_default_ub">
        <listOfReactants>
          <speciesReference constant="true" species="M_atp_c" stoichiometry="1" />
          <speciesReference constant="true" species="M_asp_L_c" stoichiometry="1" />
        </listOfReactants>
        <listOfProducts>
          <speciesReference constant="true" species="M_4pasp_c" stoichiometry="1" />
          <speciesReference constant="true" species="M_adp_c" stoichiometry="1" />
        </listOfProducts>
        <fbc:geneProductAssociation>
          <fbc:geneProductRef fbc:geneProduct="G_Rv3709c" />
        </fbc:geneProductAssociation>
      </reaction>
      <reaction fast="false" id="R_ASPO1" name="L aspartate oxidase" reversible="false" fbc:lowerFluxBound="cobra_0_bound" fbc:upperFluxBound="cobra_default_ub">
        <listOfReactants>
          <speciesReference constant="true" species="M_h2o_c" stoichiometry="1" />
          <speciesReference constant="true" species="M_o2_c" stoichiometry="1" />
          <speciesReference constant="true" species="M_asp_L_c" stoichiometry="1" />
        </listOfReactants>
        <listOfProducts>
          <speciesReference constant="true" species="M_nh4_c" stoichiometry="1" />
          <speciesReference constant="true" species="M_oaa_c" stoichiometry="1" />
          <speciesReference constant="true" species="M_h2o2_c" stoichiometry="1" />
        </listOfProducts>
        <fbc:geneProductAssociation>
          <fbc:geneProductRef fbc:geneProduct="G_Rv1595" />
        </fbc:geneProductAssociation>
      </reaction>
      <reaction fast="false" id="R_ASPO5" name="L aspartate oxidase" reversible="false" fbc:lowerFluxBound="cobra_0_bound" fbc:upperFluxBound="cobra_default_ub">
        <listOfReactants>
          <speciesReference constant="true" species="M_fum_c" stoichiometry="1" />
          <speciesReference constant="true" species="M_asp_L_c" stoichiometry="1" />
        </listOfReactants>
        <listOfProducts>
          <speciesReference constant="true" species="M_h_c" stoichiometry="1" />
          <speciesReference constant="true" species="M_succ_c" stoichiometry="1" />
          <speciesReference constant="true" species="M_iasp_c" stoichiometry="1" />
        </listOfProducts>
        <fbc:geneProductAssociation>
          <fbc:geneProductRef fbc:geneProduct="G_Rv1595" />
        </fbc:geneProductAssociation>
      </reaction>
      <reaction fast="false" id="R_ASPTA" name="aspartate transaminase" reversible="true" fbc:lowerFluxBound="cobra_default_lb" fbc:upperFluxBound="cobra_default_ub">
        <listOfReactants>
          <speciesReference constant="true" species="M_akg_c" stoichiometry="1" />
          <speciesReference constant="true" species="M_asp_L_c" stoichiometry="1" />
        </listOfReactants>
        <listOfProducts>
          <speciesReference constant="true" species="M_glu_L_c" stoichiometry="1" />
          <speciesReference constant="true" species="M_oaa_c" stoichiometry="1" />
        </listOfProducts>
        <fbc:geneProductAssociation>
          <fbc:or>
            <fbc:geneProductRef fbc:geneProduct="G_Rv3565" />
            <fbc:geneProductRef fbc:geneProduct="G_Rv0337c" />
          </fbc:or>
        </fbc:geneProductAssociation>
      </reaction>
      <reaction fast="false" id="R_ASPt2r" name="L aspartate reversible transport via proton symport" reversible="true" fbc:lowerFluxBound="cobra_default_lb" fbc:upperFluxBound="cobra_default_ub">
        <listOfReactants>
          <speciesReference constant="true" species="M_asp_L_e" stoichiometry="1" />
          <speciesReference constant="true" species="M_h_e" stoichiometry="1" />
        </listOfReactants>
        <listOfProducts>
          <speciesReference constant="true" species="M_h_c" stoichiometry="1" />
          <speciesReference constant="true" species="M_asp_L_c" stoichiometry="1" />
        </listOfProducts>
      </reaction>
      <reaction fast="false" id="R_AST" name="Arginine succinyltransferase" reversible="false" fbc:lowerFluxBound="cobra_0_bound" fbc:upperFluxBound="cobra_default_ub">
        <listOfReactants>
          <speciesReference constant="true" species="M_arg_L_c" stoichiometry="1" />
          <speciesReference constant="true" species="M_succoa_c" stoichiometry="1" />
        </listOfReactants>
        <listOfProducts>
          <speciesReference constant="true" species="M_sucarg_c" stoichiometry="1" />
          <speciesReference constant="true" species="M_h_c" stoichiometry="1" />
          <speciesReference constant="true" species="M_coa_c" stoichiometry="1" />
        </listOfProducts>
      </reaction>
      <reaction fast="false" id="R_ATPPRT" name="ATP phosphoribosyltransferase" reversible="false" fbc:lowerFluxBound="cobra_0_bound" fbc:upperFluxBound="cobra_default_ub">
        <listOfReactants>
          <speciesReference constant="true" species="M_prpp_c" stoichiometry="1" />
          <speciesReference constant="true" species="M_atp_c" stoichiometry="1" />
        </listOfReactants>
        <listOfProducts>
          <speciesReference constant="true" species="M_ppi_c" stoichiometry="1" />
          <speciesReference constant="true" species="M_prbatp_c" stoichiometry="1" />
        </listOfProducts>
        <fbc:geneProductAssociation>
          <fbc:geneProductRef fbc:geneProduct="G_Rv2121c" />
        </fbc:geneProductAssociation>
      </reaction>
      <reaction fast="false" id="R_ATPS1" name="H exporting ATPase" reversible="false" fbc:lowerFluxBound="cobra_0_bound" fbc:upperFluxBound="cobra_default_ub">
        <listOfReactants>
          <speciesReference constant="true" species="M_h2o_c" stoichiometry="1" />
          <speciesReference constant="true" species="M_h_c" stoichiometry="1" />
          <speciesReference constant="true" species="M_atp_c" stoichiometry="1" />
        </listOfReactants>
        <listOfProducts>
          <speciesReference constant="true" species="M_pi_c" stoichiometry="1" />
          <speciesReference constant="true" species="M_adp_c" stoichiometry="1" />
          <speciesReference constant="true" species="M_h_e" stoichiometry="2" />
        </listOfProducts>
        <fbc:geneProductAssociation>
          <fbc:and>
            <fbc:geneProductRef fbc:geneProduct="G_Rv1304" />
            <fbc:geneProductRef fbc:geneProduct="G_Rv1305" />
            <fbc:geneProductRef fbc:geneProduct="G_Rv1306" />
            <fbc:geneProductRef fbc:geneProduct="G_Rv1307" />
            <fbc:geneProductRef fbc:geneProduct="G_Rv1308" />
            <fbc:geneProductRef fbc:geneProduct="G_Rv1309" />
            <fbc:geneProductRef fbc:geneProduct="G_Rv1310" />
            <fbc:geneProductRef fbc:geneProduct="G_Rv1311" />
          </fbc:and>
        </fbc:geneProductAssociation>
      </reaction>
      <reaction fast="false" id="R_ATPS4r" name="ATP synthase four protons for one ATP" reversible="true" fbc:lowerFluxBound="cobra_default_lb" fbc:upperFluxBound="cobra_default_ub">
        <listOfReactants>
          <speciesReference constant="true" species="M_pi_c" stoichiometry="1" />
          <speciesReference constant="true" species="M_adp_c" stoichiometry="1" />
          <speciesReference constant="true" species="M_h_e" stoichiometry="4" />
        </listOfReactants>
        <listOfProducts>
          <speciesReference constant="true" species="M_h2o_c" stoichiometry="1" />
          <speciesReference constant="true" species="M_h_c" stoichiometry="3" />
          <speciesReference constant="true" species="M_atp_c" stoichiometry="1" />
        </listOfProducts>
        <fbc:geneProductAssociation>
          <fbc:and>
            <fbc:geneProductRef fbc:geneProduct="G_Rv1304" />
            <fbc:geneProductRef fbc:geneProduct="G_Rv1305" />
            <fbc:geneProductRef fbc:geneProduct="G_Rv1306" />
            <fbc:geneProductRef fbc:geneProduct="G_Rv1307" />
            <fbc:geneProductRef fbc:geneProduct="G_Rv1308" />
            <fbc:geneProductRef fbc:geneProduct="G_Rv1309" />
            <fbc:geneProductRef fbc:geneProduct="G_Rv1310" />
            <fbc:geneProductRef fbc:geneProduct="G_Rv1311" />
          </fbc:and>
        </fbc:geneProductAssociation>
      </reaction>
      <reaction fast="false" id="R_BACCL" name="biotin acetyl CoA carboxylase ligase" reversible="false" fbc:lowerFluxBound="cobra_0_bound" fbc:upperFluxBound="cobra_default_ub">
        <listOfReactants>
          <speciesReference constant="true" species="M_btn_c" stoichiometry="1" />
          <speciesReference constant="true" species="M_h_c" stoichiometry="1" />
          <speciesReference constant="true" species="M_atp_c" stoichiometry="1" />
        </listOfReactants>
        <listOfProducts>
          <speciesReference constant="true" species="M_ppi_c" stoichiometry="1" />
          <speciesReference constant="true" species="M_btamp_c" stoichiometry="1" />
        </listOfProducts>
        <fbc:geneProductAssociation>
          <fbc:geneProductRef fbc:geneProduct="G_Rv3279c" />
        </fbc:geneProductAssociation>
      </reaction>
      <reaction fast="false" id="R_BALAt2r" name="beta alanine reversible transport via proton symport" reversible="true" fbc:lowerFluxBound="cobra_default_lb" fbc:upperFluxBound="cobra_default_ub">
        <listOfReactants>
          <speciesReference constant="true" species="M_h_e" stoichiometry="1" />
          <speciesReference constant="true" species="M_ala_B_e" stoichiometry="1" />
        </listOfReactants>
        <listOfProducts>
          <speciesReference constant="true" species="M_ala_B_c" stoichiometry="1" />
          <speciesReference constant="true" species="M_h_c" stoichiometry="1" />
        </listOfProducts>
        <fbc:geneProductAssociation>
          <fbc:geneProductRef fbc:geneProduct="G_Rv0522" />
        </fbc:geneProductAssociation>
      </reaction>
      <reaction fast="false" id="R_BDH" name="R 3 HydroxybutanoateNAD oxidoreductase" reversible="true" fbc:lowerFluxBound="cobra_default_lb" fbc:upperFluxBound="cobra_default_ub">
        <listOfReactants>
          <speciesReference constant="true" species="M_bhb_c" stoichiometry="1" />
          <speciesReference constant="true" species="M_nad_c" stoichiometry="1" />
        </listOfReactants>
        <listOfProducts>
          <speciesReference constant="true" species="M_h_c" stoichiometry="1" />
          <speciesReference constant="true" species="M_nadh_c" stoichiometry="1" />
          <speciesReference constant="true" species="M_acac_c" stoichiometry="1" />
        </listOfProducts>
      </reaction>
      <reaction fast="false" id="R_BETALDHx" name="betaine aldehyde dehydrogenase" reversible="false" fbc:lowerFluxBound="cobra_0_bound" fbc:upperFluxBound="cobra_default_ub">
        <listOfReactants>
          <speciesReference constant="true" species="M_h2o_c" stoichiometry="1" />
          <speciesReference constant="true" species="M_nad_c" stoichiometry="1" />
          <speciesReference constant="true" species="M_betald_c" stoichiometry="1" />
        </listOfReactants>
        <listOfProducts>
          <speciesReference constant="true" species="M_glyb_c" stoichiometry="1" />
          <speciesReference constant="true" species="M_h_c" stoichiometry="2" />
          <speciesReference constant="true" species="M_nadh_c" stoichiometry="1" />
        </listOfProducts>
      </reaction>
      <reaction fast="false" id="R_BMNMSHS" name="conjugated mycothiol synthesis" reversible="false" fbc:lowerFluxBound="cobra_0_bound" fbc:upperFluxBound="cobra_default_ub">
        <listOfReactants>
          <speciesReference constant="true" species="M_bmn_c" stoichiometry="1" />
          <speciesReference constant="true" species="M_msh_c" stoichiometry="1" />
        </listOfReactants>
        <listOfProducts>
          <speciesReference constant="true" species="M_h_c" stoichiometry="2" />
          <speciesReference constant="true" species="M_bmnmsh_c" stoichiometry="1" />
        </listOfProducts>
      </reaction>
      <reaction fast="false" id="R_BMNt" name="bimane transport diffusion" reversible="true" fbc:lowerFluxBound="cobra_default_lb" fbc:upperFluxBound="cobra_default_ub">
        <listOfReactants>
          <speciesReference constant="true" species="M_bmn_c" stoichiometry="1" />
        </listOfReactants>
        <listOfProducts>
          <speciesReference constant="true" species="M_bmn_e" stoichiometry="1" />
        </listOfProducts>
      </reaction>
      <reaction fast="false" id="R_BPNT" name="3 5 bisphosphate nucleotidase" reversible="false" fbc:lowerFluxBound="cobra_0_bound" fbc:upperFluxBound="cobra_default_ub">
        <listOfReactants>
          <speciesReference constant="true" species="M_h2o_c" stoichiometry="1" />
          <speciesReference constant="true" species="M_pap_c" stoichiometry="1" />
        </listOfReactants>
        <listOfProducts>
          <speciesReference constant="true" species="M_pi_c" stoichiometry="1" />
          <speciesReference constant="true" species="M_amp_c" stoichiometry="1" />
        </listOfProducts>
      </reaction>
      <reaction fast="false" id="R_BTS2" name="biotin synthase ala L producing" reversible="true" fbc:lowerFluxBound="cobra_default_lb" fbc:upperFluxBound="cobra_default_ub">
        <listOfReactants>
          <speciesReference constant="true" species="M_dtbt_c" stoichiometry="1" />
          <speciesReference constant="true" species="M_cys_L_c" stoichiometry="1" />
        </listOfReactants>
        <listOfProducts>
          <speciesReference constant="true" species="M_btn_c" stoichiometry="1" />
          <speciesReference constant="true" species="M_ala_L_c" stoichiometry="1" />
          <speciesReference constant="true" species="M_h_c" stoichiometry="2" />
        </listOfProducts>
        <fbc:geneProductAssociation>
          <fbc:geneProductRef fbc:geneProduct="G_Rv1589" />
        </fbc:geneProductAssociation>
      </reaction>
      <reaction fast="false" id="R_BTS3r" name="biotin synthase" reversible="true" fbc:lowerFluxBound="cobra_default_lb" fbc:upperFluxBound="cobra_default_ub">
        <listOfReactants>
          <speciesReference constant="true" species="M_dtbt_c" stoichiometry="1" />
          <speciesReference constant="true" species="M_s_c" stoichiometry="2" />
        </listOfReactants>
        <listOfProducts>
          <speciesReference constant="true" species="M_btn_c" stoichiometry="1" />
          <speciesReference constant="true" species="M_h2s_c" stoichiometry="1" />
        </listOfProducts>
        <fbc:geneProductAssociation>
          <fbc:geneProductRef fbc:geneProduct="G_Rv1589" />
        </fbc:geneProductAssociation>
      </reaction>
      <reaction fast="false" id="R_CAATPS" name="Ca ATPase" reversible="false" fbc:lowerFluxBound="cobra_0_bound" fbc:upperFluxBound="cobra_default_ub">
        <listOfReactants>
          <speciesReference constant="true" species="M_h2o_c" stoichiometry="1" />
          <speciesReference constant="true" species="M_atp_c" stoichiometry="1" />
          <speciesReference constant="true" species="M_ca2_c" stoichiometry="2" />
        </listOfReactants>
        <listOfProducts>
          <speciesReference constant="true" species="M_ca2_e" stoichiometry="2" />
          <speciesReference constant="true" species="M_adp_c" stoichiometry="1" />
          <speciesReference constant="true" species="M_h_e" stoichiometry="1" />
          <speciesReference constant="true" species="M_pi_c" stoichiometry="1" />
        </listOfProducts>
        <fbc:geneProductAssociation>
          <fbc:geneProductRef fbc:geneProduct="G_Rv0107c" />
        </fbc:geneProductAssociation>
      </reaction>
      <reaction fast="false" id="R_CAT" name="catalase" reversible="false" fbc:lowerFluxBound="cobra_0_bound" fbc:upperFluxBound="cobra_default_ub">
        <listOfReactants>
          <speciesReference constant="true" species="M_h2o2_c" stoichiometry="2" />
        </listOfReactants>
        <listOfProducts>
          <speciesReference constant="true" species="M_h2o_c" stoichiometry="2" />
          <speciesReference constant="true" species="M_o2_c" stoichiometry="1" />
        </listOfProducts>
        <fbc:geneProductAssociation>
          <fbc:geneProductRef fbc:geneProduct="G_Rv1908c" />
        </fbc:geneProductAssociation>
      </reaction>
      <reaction fast="false" id="R_CAt4" name="calcium transport inout via proton antiporter" reversible="true" fbc:lowerFluxBound="cobra_default_lb" fbc:upperFluxBound="cobra_default_ub">
        <listOfReactants>
          <speciesReference constant="true" species="M_h_e" stoichiometry="1" />
          <speciesReference constant="true" species="M_ca2_c" stoichiometry="1" />
        </listOfReactants>
        <listOfProducts>
          <speciesReference constant="true" species="M_ca2_e" stoichiometry="1" />
          <speciesReference constant="true" species="M_h_c" stoichiometry="1" />
        </listOfProducts>
        <fbc:geneProductAssociation>
          <fbc:geneProductRef fbc:geneProduct="G_Rv1607" />
        </fbc:geneProductAssociation>
      </reaction>
      <reaction fast="false" id="R_CBIAT" name="Cobinamide adenyltransferase" reversible="true" fbc:lowerFluxBound="cobra_default_lb" fbc:upperFluxBound="cobra_default_ub">
        <listOfReactants>
          <speciesReference constant="true" species="M_cbi_c" stoichiometry="1" />
          <speciesReference constant="true" species="M_h_c" stoichiometry="1" />
          <speciesReference constant="true" species="M_atp_c" stoichiometry="1" />
        </listOfReactants>
        <listOfProducts>
          <speciesReference constant="true" species="M_adocbi_c" stoichiometry="1" />
          <speciesReference constant="true" species="M_pppi_c" stoichiometry="1" />
        </listOfProducts>
        <fbc:geneProductAssociation>
          <fbc:geneProductRef fbc:geneProduct="G_Rv2849c" />
        </fbc:geneProductAssociation>
      </reaction>
      <reaction fast="false" id="R_CBLAT" name="cob I alamin adenosyltransferase" reversible="true" fbc:lowerFluxBound="cobra_default_lb" fbc:upperFluxBound="cobra_default_ub">
        <listOfReactants>
          <speciesReference constant="true" species="M_atp_c" stoichiometry="1" />
          <speciesReference constant="true" species="M_h_c" stoichiometry="1" />
          <speciesReference constant="true" species="M_cbl1_c" stoichiometry="1" />
        </listOfReactants>
        <listOfProducts>
          <speciesReference constant="true" species="M_adocbl_c" stoichiometry="1" />
          <speciesReference constant="true" species="M_pppi_c" stoichiometry="1" />
        </listOfProducts>
        <fbc:geneProductAssociation>
          <fbc:geneProductRef fbc:geneProduct="G_Rv2849c" />
        </fbc:geneProductAssociation>
      </reaction>
      <reaction fast="false" id="R_CBPS" name="carbamoyl phosphate synthase glutamine hydrolysing" reversible="false" fbc:lowerFluxBound="cobra_0_bound" fbc:upperFluxBound="cobra_default_ub">
        <listOfReactants>
          <speciesReference constant="true" species="M_h2o_c" stoichiometry="1" />
          <speciesReference constant="true" species="M_gln_L_c" stoichiometry="1" />
          <speciesReference constant="true" species="M_atp_c" stoichiometry="2" />
          <speciesReference constant="true" species="M_hco3_c" stoichiometry="1" />
        </listOfReactants>
        <listOfProducts>
          <speciesReference constant="true" species="M_cbp_c" stoichiometry="1" />
          <speciesReference constant="true" species="M_pi_c" stoichiometry="1" />
          <speciesReference constant="true" species="M_h_c" stoichiometry="2" />
          <speciesReference constant="true" species="M_adp_c" stoichiometry="2" />
          <speciesReference constant="true" species="M_glu_L_c" stoichiometry="1" />
        </listOfProducts>
        <fbc:geneProductAssociation>
          <fbc:geneProductRef fbc:geneProduct="G_Rv1383" />
        </fbc:geneProductAssociation>
      </reaction>
      <reaction fast="false" id="R_CDAPPA160" name="CDP Diacylglycerol pyrophostatase n C160" reversible="false" fbc:lowerFluxBound="cobra_0_bound" fbc:upperFluxBound="cobra_default_ub">
        <listOfReactants>
          <speciesReference constant="true" species="M_h2o_c" stoichiometry="1" />
          <speciesReference constant="true" species="M_cdpdhdecg_c" stoichiometry="1" />
        </listOfReactants>
        <listOfProducts>
          <speciesReference constant="true" species="M_h_c" stoichiometry="2" />
          <speciesReference constant="true" species="M_cmp_c" stoichiometry="1" />
          <speciesReference constant="true" species="M_pa160_c" stoichiometry="1" />
        </listOfProducts>
        <fbc:geneProductAssociation>
          <fbc:geneProductRef fbc:geneProduct="G_Rv2289" />
        </fbc:geneProductAssociation>
      </reaction>
      <reaction fast="false" id="R_CDAPPA160190" name="CDP Diacylglycerol pyrophostatase C160 C190" reversible="false" fbc:lowerFluxBound="cobra_0_bound" fbc:upperFluxBound="cobra_default_ub">
        <listOfReactants>
          <speciesReference constant="true" species="M_h2o_c" stoichiometry="1" />
          <speciesReference constant="true" species="M_cdpc16c19g_c" stoichiometry="1" />
        </listOfReactants>
        <listOfProducts>
          <speciesReference constant="true" species="M_pa160190_c" stoichiometry="1" />
          <speciesReference constant="true" species="M_h_c" stoichiometry="2" />
          <speciesReference constant="true" species="M_cmp_c" stoichiometry="1" />
        </listOfProducts>
        <fbc:geneProductAssociation>
          <fbc:geneProductRef fbc:geneProduct="G_Rv2289" />
        </fbc:geneProductAssociation>
      </reaction>
      <reaction fast="false" id="R_CDAPPA190" name="CDP Diacylglycerol pyrophostatase C190" reversible="false" fbc:lowerFluxBound="cobra_0_bound" fbc:upperFluxBound="cobra_default_ub">
        <listOfReactants>
          <speciesReference constant="true" species="M_h2o_c" stoichiometry="1" />
          <speciesReference constant="true" species="M_cdpc19c19g_c" stoichiometry="1" />
        </listOfReactants>
        <listOfProducts>
          <speciesReference constant="true" species="M_h_c" stoichiometry="2" />
          <speciesReference constant="true" species="M_pa190190_c" stoichiometry="1" />
          <speciesReference constant="true" species="M_cmp_c" stoichiometry="1" />
        </listOfProducts>
        <fbc:geneProductAssociation>
          <fbc:geneProductRef fbc:geneProduct="G_Rv2289" />
        </fbc:geneProductAssociation>
      </reaction>
      <reaction fast="false" id="R_CDPMEK" name="4 cytidine 5 diphospho 2 C methyl D erythritol kinase" reversible="false" fbc:lowerFluxBound="cobra_0_bound" fbc:upperFluxBound="cobra_default_ub">
        <listOfReactants>
          <speciesReference constant="true" species="M_4c2me_c" stoichiometry="1" />
          <speciesReference constant="true" species="M_atp_c" stoichiometry="1" />
        </listOfReactants>
        <listOfProducts>
          <speciesReference constant="true" species="M_h_c" stoichiometry="1" />
          <speciesReference constant="true" species="M_adp_c" stoichiometry="1" />
          <speciesReference constant="true" species="M_2p4c2me_c" stoichiometry="1" />
        </listOfProducts>
        <fbc:geneProductAssociation>
          <fbc:geneProductRef fbc:geneProduct="G_Rv1011" />
        </fbc:geneProductAssociation>
      </reaction>
      <reaction fast="false" id="R_CDPPT160" name="CDP diacylglycerol inositon 3 phosphatidyltransferase" reversible="false" fbc:lowerFluxBound="cobra_0_bound" fbc:upperFluxBound="cobra_default_ub">
        <listOfReactants>
          <speciesReference constant="true" species="M_inost_c" stoichiometry="1" />
          <speciesReference constant="true" species="M_cdpdhdecg_c" stoichiometry="1" />
        </listOfReactants>
        <listOfProducts>
          <speciesReference constant="true" species="M_ptd1ino160_c" stoichiometry="1" />
          <speciesReference constant="true" species="M_h_c" stoichiometry="1" />
          <speciesReference constant="true" species="M_cmp_c" stoichiometry="1" />
        </listOfProducts>
        <fbc:geneProductAssociation>
          <fbc:geneProductRef fbc:geneProduct="G_Rv2612c" />
        </fbc:geneProductAssociation>
      </reaction>
      <reaction fast="false" id="R_CDPPT160190" name="CDP diacylglycerol inositon 3 phosphatidyltransferase" reversible="false" fbc:lowerFluxBound="cobra_0_bound" fbc:upperFluxBound="cobra_default_ub">
        <listOfReactants>
          <speciesReference constant="true" species="M_inost_c" stoichiometry="1" />
          <speciesReference constant="true" species="M_cdpc16c19g_c" stoichiometry="1" />
        </listOfReactants>
        <listOfProducts>
          <speciesReference constant="true" species="M_h_c" stoichiometry="1" />
          <speciesReference constant="true" species="M_cmp_c" stoichiometry="1" />
          <speciesReference constant="true" species="M_ptd1ino160190_c" stoichiometry="1" />
        </listOfProducts>
        <fbc:geneProductAssociation>
          <fbc:geneProductRef fbc:geneProduct="G_Rv2612c" />
        </fbc:geneProductAssociation>
      </reaction>
      <reaction fast="false" id="R_CHLabc" name="choline transport via ABC system" reversible="false" fbc:lowerFluxBound="cobra_0_bound" fbc:upperFluxBound="cobra_default_ub">
        <listOfReactants>
          <speciesReference constant="true" species="M_h2o_c" stoichiometry="1" />
          <speciesReference constant="true" species="M_chol_e" stoichiometry="1" />
          <speciesReference constant="true" species="M_atp_c" stoichiometry="1" />
        </listOfReactants>
        <listOfProducts>
          <speciesReference constant="true" species="M_pi_c" stoichiometry="1" />
          <speciesReference constant="true" species="M_h_c" stoichiometry="1" />
          <speciesReference constant="true" species="M_adp_c" stoichiometry="1" />
          <speciesReference constant="true" species="M_chol_c" stoichiometry="1" />
        </listOfProducts>
        <fbc:geneProductAssociation>
          <fbc:and>
            <fbc:geneProductRef fbc:geneProduct="G_Rv3756c" />
            <fbc:geneProductRef fbc:geneProduct="G_Rv3757c" />
            <fbc:geneProductRef fbc:geneProduct="G_Rv3758c" />
            <fbc:geneProductRef fbc:geneProduct="G_Rv3759c" />
          </fbc:and>
        </fbc:geneProductAssociation>
      </reaction>
      <reaction fast="false" id="R_CHOLD" name="choline dehydrogenase" reversible="false" fbc:lowerFluxBound="cobra_0_bound" fbc:upperFluxBound="cobra_default_ub">
        <listOfReactants>
          <speciesReference constant="true" species="M_nad_c" stoichiometry="1" />
          <speciesReference constant="true" species="M_chol_c" stoichiometry="1" />
        </listOfReactants>
        <listOfProducts>
          <speciesReference constant="true" species="M_h_c" stoichiometry="1" />
          <speciesReference constant="true" species="M_nadh_c" stoichiometry="1" />
          <speciesReference constant="true" species="M_betald_c" stoichiometry="1" />
        </listOfProducts>
      </reaction>
      <reaction fast="false" id="R_CHORM" name="chorismate mutase" reversible="false" fbc:lowerFluxBound="cobra_0_bound" fbc:upperFluxBound="cobra_default_ub">
        <listOfReactants>
          <speciesReference constant="true" species="M_chor_c" stoichiometry="1" />
        </listOfReactants>
        <listOfProducts>
          <speciesReference constant="true" species="M_pphn_c" stoichiometry="1" />
        </listOfProducts>
        <fbc:geneProductAssociation>
          <fbc:geneProductRef fbc:geneProduct="G_Rv1885c" />
        </fbc:geneProductAssociation>
      </reaction>
      <reaction fast="false" id="R_CHORS" name="chorismate synthase" reversible="false" fbc:lowerFluxBound="cobra_0_bound" fbc:upperFluxBound="cobra_default_ub">
        <listOfReactants>
          <speciesReference constant="true" species="M_3psme_c" stoichiometry="1" />
        </listOfReactants>
        <listOfProducts>
          <speciesReference constant="true" species="M_pi_c" stoichiometry="1" />
          <speciesReference constant="true" species="M_chor_c" stoichiometry="1" />
        </listOfProducts>
        <fbc:geneProductAssociation>
          <fbc:geneProductRef fbc:geneProduct="G_Rv2540c" />
        </fbc:geneProductAssociation>
      </reaction>
      <reaction fast="false" id="R_CHRPL" name="Chorismate pyruvate lyase" reversible="false" fbc:lowerFluxBound="cobra_0_bound" fbc:upperFluxBound="cobra_default_ub">
        <listOfReactants>
          <speciesReference constant="true" species="M_chor_c" stoichiometry="1" />
        </listOfReactants>
        <listOfProducts>
          <speciesReference constant="true" species="M_pyr_c" stoichiometry="1" />
          <speciesReference constant="true" species="M_4hbz_c" stoichiometry="1" />
        </listOfProducts>
        <fbc:geneProductAssociation>
          <fbc:geneProductRef fbc:geneProduct="G_Rv2949c" />
        </fbc:geneProductAssociation>
      </reaction>
      <reaction fast="false" id="R_CIGAMS" name="cys 1D myo inositol 2 deoxy D glucopyranoside synthase" reversible="false" fbc:lowerFluxBound="cobra_0_bound" fbc:upperFluxBound="cobra_default_ub">
        <listOfReactants>
          <speciesReference constant="true" species="M_igam_c" stoichiometry="1" />
          <speciesReference constant="true" species="M_atp_c" stoichiometry="1" />
          <speciesReference constant="true" species="M_cys_L_c" stoichiometry="1" />
        </listOfReactants>
        <listOfProducts>
          <speciesReference constant="true" species="M_ppi_c" stoichiometry="1" />
          <speciesReference constant="true" species="M_h_c" stoichiometry="2" />
          <speciesReference constant="true" species="M_cigam_c" stoichiometry="1" />
          <speciesReference constant="true" species="M_amp_c" stoichiometry="1" />
        </listOfProducts>
        <fbc:geneProductAssociation>
          <fbc:geneProductRef fbc:geneProduct="G_Rv2130c" />
        </fbc:geneProductAssociation>
      </reaction>
      <reaction fast="false" id="R_CITLr" name="Citrate lyase reversible" reversible="true" fbc:lowerFluxBound="cobra_default_lb" fbc:upperFluxBound="cobra_default_ub">
        <listOfReactants>
          <speciesReference constant="true" species="M_cit_c" stoichiometry="1" />
        </listOfReactants>
        <listOfProducts>
          <speciesReference constant="true" species="M_ac_c" stoichiometry="1" />
          <speciesReference constant="true" species="M_oaa_c" stoichiometry="1" />
        </listOfProducts>
        <fbc:geneProductAssociation>
          <fbc:or>
            <fbc:geneProductRef fbc:geneProduct="G_Rv2498c" />
            <fbc:geneProductRef fbc:geneProduct="G_Rv2075c" />
          </fbc:or>
        </fbc:geneProductAssociation>
      </reaction>
      <reaction fast="false" id="R_CITabc" name="citrate transport via ABC system" reversible="false" fbc:lowerFluxBound="cobra_0_bound" fbc:upperFluxBound="cobra_default_ub">
        <listOfReactants>
          <speciesReference constant="true" species="M_h2o_c" stoichiometry="1" />
          <speciesReference constant="true" species="M_cit_e" stoichiometry="1" />
          <speciesReference constant="true" species="M_atp_c" stoichiometry="1" />
        </listOfReactants>
        <listOfProducts>
          <speciesReference constant="true" species="M_pi_c" stoichiometry="1" />
          <speciesReference constant="true" species="M_h_c" stoichiometry="1" />
          <speciesReference constant="true" species="M_adp_c" stoichiometry="1" />
          <speciesReference constant="true" species="M_cit_c" stoichiometry="1" />
        </listOfProducts>
      </reaction>
      <reaction fast="false" id="R_CLPNS160190" name="cardiolipin synthase C160 C190 tuberculosis" reversible="true" fbc:lowerFluxBound="cobra_default_lb" fbc:upperFluxBound="cobra_default_ub">
        <listOfReactants>
          <speciesReference constant="true" species="M_pg160190_c" stoichiometry="2" />
        </listOfReactants>
        <listOfProducts>
          <speciesReference constant="true" species="M_glyc_c" stoichiometry="1" />
          <speciesReference constant="true" species="M_clpn160190_c" stoichiometry="1" />
        </listOfProducts>
      </reaction>
      <reaction fast="false" id="R_CMCBTFL" name="carboxymycobactin Fe3 loading" reversible="false" fbc:lowerFluxBound="cobra_0_bound" fbc:upperFluxBound="cobra_default_ub">
        <listOfReactants>
          <speciesReference constant="true" species="M_fe3_e" stoichiometry="1" />
          <speciesReference constant="true" species="M_cmcbtt_c" stoichiometry="1" />
        </listOfReactants>
        <listOfProducts>
          <speciesReference constant="true" species="M_fcmcbtt_c" stoichiometry="1" />
        </listOfProducts>
      </reaction>
      <reaction fast="false" id="R_CMCBTFU" name="carboxymycobactin Fe3 unloading" reversible="false" fbc:lowerFluxBound="cobra_0_bound" fbc:upperFluxBound="cobra_default_ub">
        <listOfReactants>
          <speciesReference constant="true" species="M_fcmcbtt_c" stoichiometry="1" />
        </listOfReactants>
        <listOfProducts>
          <speciesReference constant="true" species="M_fe3_c" stoichiometry="1" />
          <speciesReference constant="true" species="M_cmcbtt_c" stoichiometry="1" />
        </listOfProducts>
      </reaction>
      <reaction fast="false" id="R_CMLDC" name="4 carboxymuconolactone decarboxylase" reversible="false" fbc:lowerFluxBound="cobra_0_bound" fbc:upperFluxBound="cobra_default_ub">
        <listOfReactants>
          <speciesReference constant="true" species="M_2c25dho_c" stoichiometry="1" />
        </listOfReactants>
        <listOfProducts>
          <speciesReference constant="true" species="M_5odhf2a_c" stoichiometry="1" />
          <speciesReference constant="true" species="M_co2_c" stoichiometry="1" />
          <speciesReference constant="true" species="M_h_c" stoichiometry="1" />
        </listOfProducts>
        <fbc:geneProductAssociation>
          <fbc:geneProductRef fbc:geneProduct="G_Rv0771" />
        </fbc:geneProductAssociation>
      </reaction>
      <reaction fast="false" id="R_CO2t" name="CO2 transporter via diffusion" reversible="true" fbc:lowerFluxBound="cobra_default_lb" fbc:upperFluxBound="cobra_default_ub">
        <listOfReactants>
          <speciesReference constant="true" species="M_co2_e" stoichiometry="1" />
        </listOfReactants>
        <listOfProducts>
          <speciesReference constant="true" species="M_co2_c" stoichiometry="1" />
        </listOfProducts>
      </reaction>
      <reaction fast="false" id="R_COAt" name="CoA transporter" reversible="true" fbc:lowerFluxBound="cobra_default_lb" fbc:upperFluxBound="cobra_default_ub">
        <listOfReactants>
          <speciesReference constant="true" species="M_coa_e" stoichiometry="1" />
        </listOfReactants>
        <listOfProducts>
          <speciesReference constant="true" species="M_coa_c" stoichiometry="1" />
        </listOfProducts>
      </reaction>
      <reaction fast="false" id="R_COBALTt5" name="cobalt transport inout via permease no H" reversible="true" fbc:lowerFluxBound="cobra_default_lb" fbc:upperFluxBound="cobra_default_ub">
        <listOfReactants>
          <speciesReference constant="true" species="M_cobalt2_c" stoichiometry="1" />
        </listOfReactants>
        <listOfProducts>
          <speciesReference constant="true" species="M_cobalt2_e" stoichiometry="1" />
        </listOfProducts>
        <fbc:geneProductAssociation>
          <fbc:geneProductRef fbc:geneProduct="G_Rv1239c" />
        </fbc:geneProductAssociation>
      </reaction>
      <reaction fast="false" id="R_COCHL" name="cobaltochelatase" reversible="false" fbc:lowerFluxBound="cobra_0_bound" fbc:upperFluxBound="cobra_default_ub">
        <listOfReactants>
          <speciesReference constant="true" species="M_h2o_c" stoichiometry="1" />
          <speciesReference constant="true" species="M_cobalt2_c" stoichiometry="1" />
          <speciesReference constant="true" species="M_atp_c" stoichiometry="1" />
          <speciesReference constant="true" species="M_hgbam_c" stoichiometry="1" />
        </listOfReactants>
        <listOfProducts>
          <speciesReference constant="true" species="M_pi_c" stoichiometry="1" />
          <speciesReference constant="true" species="M_co2dam_c" stoichiometry="1" />
          <speciesReference constant="true" species="M_h_c" stoichiometry="2" />
          <speciesReference constant="true" species="M_adp_c" stoichiometry="1" />
        </listOfProducts>
        <fbc:geneProductAssociation>
          <fbc:geneProductRef fbc:geneProduct="G_Rv2062c" />
        </fbc:geneProductAssociation>
      </reaction>
      <reaction fast="false" id="R_CODH2r" name="carbon monoxide dehydrogenase acetyl CoA synthase 2" reversible="true" fbc:lowerFluxBound="cobra_default_lb" fbc:upperFluxBound="cobra_default_ub">
        <listOfReactants>
          <speciesReference constant="true" species="M_h2o_c" stoichiometry="1" />
          <speciesReference constant="true" species="M_co_c" stoichiometry="1" />
          <speciesReference constant="true" species="M_fdox_c" stoichiometry="2" />
        </listOfReactants>
        <listOfProducts>
          <speciesReference constant="true" species="M_fdred_c" stoichiometry="2" />
          <speciesReference constant="true" species="M_co2_c" stoichiometry="1" />
          <speciesReference constant="true" species="M_h_c" stoichiometry="2" />
        </listOfProducts>
        <fbc:geneProductAssociation>
          <fbc:and>
            <fbc:geneProductRef fbc:geneProduct="G_Rv0373c" />
            <fbc:geneProductRef fbc:geneProduct="G_Rv0374c" />
            <fbc:geneProductRef fbc:geneProduct="G_Rv0375c" />
          </fbc:and>
        </fbc:geneProductAssociation>
      </reaction>
      <reaction fast="false" id="R_CODH3" name="carbon monoxide dehydrogenase acetyl CoA synthase 2" reversible="false" fbc:lowerFluxBound="cobra_0_bound" fbc:upperFluxBound="cobra_default_ub">
        <listOfReactants>
          <speciesReference constant="true" species="M_h2o_c" stoichiometry="2" />
          <speciesReference constant="true" species="M_co_c" stoichiometry="2" />
          <speciesReference constant="true" species="M_adfdOX_c" stoichiometry="1" />
        </listOfReactants>
        <listOfProducts>
          <speciesReference constant="true" species="M_co2_c" stoichiometry="2" />
          <speciesReference constant="true" species="M_h_c" stoichiometry="2" />
          <speciesReference constant="true" species="M_adfdRD_c" stoichiometry="1" />
        </listOfProducts>
        <fbc:geneProductAssociation>
          <fbc:and>
            <fbc:geneProductRef fbc:geneProduct="G_Rv0373c" />
            <fbc:geneProductRef fbc:geneProduct="G_Rv0374c" />
            <fbc:geneProductRef fbc:geneProduct="G_Rv0375c" />
          </fbc:and>
        </fbc:geneProductAssociation>
      </reaction>
      <reaction fast="false" id="R_COt" name="CO transporter via diffusion" reversible="true" fbc:lowerFluxBound="cobra_default_lb" fbc:upperFluxBound="cobra_default_ub">
        <listOfReactants>
          <speciesReference constant="true" species="M_co_c" stoichiometry="1" />
        </listOfReactants>
        <listOfProducts>
          <speciesReference constant="true" species="M_co_e" stoichiometry="1" />
        </listOfProducts>
      </reaction>
      <reaction fast="false" id="R_CPC2MT" name="precorrin 2 C20 methyltransferase" reversible="false" fbc:lowerFluxBound="cobra_0_bound" fbc:upperFluxBound="cobra_default_ub">
        <listOfReactants>
          <speciesReference constant="true" species="M_copre2_c" stoichiometry="1" />
          <speciesReference constant="true" species="M_amet_c" stoichiometry="1" />
        </listOfReactants>
        <listOfProducts>
          <speciesReference constant="true" species="M_h_c" stoichiometry="1" />
          <speciesReference constant="true" species="M_copre3_c" stoichiometry="1" />
          <speciesReference constant="true" species="M_ahcys_c" stoichiometry="1" />
        </listOfProducts>
        <fbc:geneProductAssociation>
          <fbc:geneProductRef fbc:geneProduct="G_Rv2066" />
        </fbc:geneProductAssociation>
      </reaction>
      <reaction fast="false" id="R_CPC3MT" name="precorrin 3B C17 methyltransferase" reversible="false" fbc:lowerFluxBound="cobra_0_bound" fbc:upperFluxBound="cobra_default_ub">
        <listOfReactants>
          <speciesReference constant="true" species="M_copre3_c" stoichiometry="1" />
          <speciesReference constant="true" species="M_amet_c" stoichiometry="1" />
        </listOfReactants>
        <listOfProducts>
          <speciesReference constant="true" species="M_ahcys_c" stoichiometry="1" />
          <speciesReference constant="true" species="M_copre4_c" stoichiometry="1" />
        </listOfProducts>
        <fbc:geneProductAssociation>
          <fbc:geneProductRef fbc:geneProduct="G_Rv2066" />
        </fbc:geneProductAssociation>
      </reaction>
      <reaction fast="false" id="R_CPC4MT" name="precorrin 4 C11 methyltransferase" reversible="false" fbc:lowerFluxBound="cobra_0_bound" fbc:upperFluxBound="cobra_default_ub">
        <listOfReactants>
          <speciesReference constant="true" species="M_copre4_c" stoichiometry="1" />
          <speciesReference constant="true" species="M_amet_c" stoichiometry="1" />
        </listOfReactants>
        <listOfProducts>
          <speciesReference constant="true" species="M_h_c" stoichiometry="1" />
          <speciesReference constant="true" species="M_ahcys_c" stoichiometry="1" />
          <speciesReference constant="true" species="M_copre5_c" stoichiometry="1" />
        </listOfProducts>
        <fbc:geneProductAssociation>
          <fbc:geneProductRef fbc:geneProduct="G_Rv2071c" />
        </fbc:geneProductAssociation>
      </reaction>
      <reaction fast="false" id="R_CPC6MT" name="precorrin 6Y C5 15 methyltransferase decarboxylating" reversible="false" fbc:lowerFluxBound="cobra_0_bound" fbc:upperFluxBound="cobra_default_ub">
        <listOfReactants>
          <speciesReference constant="true" species="M_codhpre6_c" stoichiometry="1" />
          <speciesReference constant="true" species="M_amet_c" stoichiometry="2" />
        </listOfReactants>
        <listOfProducts>
          <speciesReference constant="true" species="M_co2_c" stoichiometry="1" />
          <speciesReference constant="true" species="M_copre8_c" stoichiometry="1" />
          <speciesReference constant="true" species="M_ahcys_c" stoichiometry="2" />
          <speciesReference constant="true" species="M_h_c" stoichiometry="1" />
        </listOfProducts>
        <fbc:geneProductAssociation>
          <fbc:geneProductRef fbc:geneProduct="G_Rv2072c" />
        </fbc:geneProductAssociation>
      </reaction>
      <reaction fast="false" id="R_CPC6R" name="precorrin 6A reductase" reversible="false" fbc:lowerFluxBound="cobra_0_bound" fbc:upperFluxBound="cobra_default_ub">
        <listOfReactants>
          <speciesReference constant="true" species="M_copre6_c" stoichiometry="1" />
          <speciesReference constant="true" species="M_nadph_c" stoichiometry="1" />
          <speciesReference constant="true" species="M_h_c" stoichiometry="1" />
        </listOfReactants>
        <listOfProducts>
          <speciesReference constant="true" species="M_codhpre6_c" stoichiometry="1" />
          <speciesReference constant="true" species="M_nadp_c" stoichiometry="1" />
        </listOfProducts>
        <fbc:geneProductAssociation>
          <fbc:geneProductRef fbc:geneProduct="G_Rv2070c" />
        </fbc:geneProductAssociation>
      </reaction>
      <reaction fast="false" id="R_CPC8MM" name="precorrin 8X methylmutase" reversible="true" fbc:lowerFluxBound="cobra_default_lb" fbc:upperFluxBound="cobra_default_ub">
        <listOfReactants>
          <speciesReference constant="true" species="M_copre8_c" stoichiometry="1" />
        </listOfReactants>
        <listOfProducts>
          <speciesReference constant="true" species="M_cobya_c" stoichiometry="1" />
        </listOfProducts>
        <fbc:geneProductAssociation>
          <fbc:geneProductRef fbc:geneProduct="G_Rv2065" />
        </fbc:geneProductAssociation>
      </reaction>
      <reaction fast="false" id="R_CPPPGO" name="coproporphyrinogen oxidase O2 required" reversible="false" fbc:lowerFluxBound="cobra_0_bound" fbc:upperFluxBound="cobra_default_ub">
        <listOfReactants>
          <speciesReference constant="true" species="M_h_c" stoichiometry="2" />
          <speciesReference constant="true" species="M_o2_c" stoichiometry="1" />
          <speciesReference constant="true" species="M_cpppg3_c" stoichiometry="1" />
        </listOfReactants>
        <listOfProducts>
          <speciesReference constant="true" species="M_h2o_c" stoichiometry="2" />
          <speciesReference constant="true" species="M_co2_c" stoichiometry="2" />
          <speciesReference constant="true" species="M_pppg9_c" stoichiometry="1" />
        </listOfProducts>
        <fbc:geneProductAssociation>
          <fbc:geneProductRef fbc:geneProduct="G_Rv2388c" />
        </fbc:geneProductAssociation>
      </reaction>
      <reaction fast="false" id="R_CRNabc" name="L carnitine transport via ABC system" reversible="false" fbc:lowerFluxBound="cobra_0_bound" fbc:upperFluxBound="cobra_default_ub">
        <listOfReactants>
          <speciesReference constant="true" species="M_h2o_c" stoichiometry="1" />
          <speciesReference constant="true" species="M_crn_e" stoichiometry="1" />
          <speciesReference constant="true" species="M_atp_c" stoichiometry="1" />
        </listOfReactants>
        <listOfProducts>
          <speciesReference constant="true" species="M_pi_c" stoichiometry="1" />
          <speciesReference constant="true" species="M_crn_c" stoichiometry="1" />
          <speciesReference constant="true" species="M_h_c" stoichiometry="1" />
          <speciesReference constant="true" species="M_adp_c" stoichiometry="1" />
        </listOfProducts>
        <fbc:geneProductAssociation>
          <fbc:and>
            <fbc:geneProductRef fbc:geneProduct="G_Rv3756c" />
            <fbc:geneProductRef fbc:geneProduct="G_Rv3757c" />
            <fbc:geneProductRef fbc:geneProduct="G_Rv3758c" />
            <fbc:geneProductRef fbc:geneProduct="G_Rv3759c" />
          </fbc:and>
        </fbc:geneProductAssociation>
      </reaction>
      <reaction fast="false" id="R_CS" name="citrate synthase" reversible="false" fbc:lowerFluxBound="cobra_0_bound" fbc:upperFluxBound="cobra_default_ub">
        <listOfReactants>
          <speciesReference constant="true" species="M_accoa_c" stoichiometry="1" />
          <speciesReference constant="true" species="M_h2o_c" stoichiometry="1" />
          <speciesReference constant="true" species="M_oaa_c" stoichiometry="1" />
        </listOfReactants>
        <listOfProducts>
          <speciesReference constant="true" species="M_h_c" stoichiometry="1" />
          <speciesReference constant="true" species="M_cit_c" stoichiometry="1" />
          <speciesReference constant="true" species="M_coa_c" stoichiometry="1" />
        </listOfProducts>
        <fbc:geneProductAssociation>
          <fbc:or>
            <fbc:geneProductRef fbc:geneProduct="G_Rv0889c" />
            <fbc:geneProductRef fbc:geneProduct="G_Rv0896" />
            <fbc:geneProductRef fbc:geneProduct="G_Rv1131" />
          </fbc:or>
        </fbc:geneProductAssociation>
      </reaction>
      <reaction fast="false" id="R_CTPS1" name="CTP synthase NH3" reversible="false" fbc:lowerFluxBound="cobra_0_bound" fbc:upperFluxBound="cobra_default_ub">
        <listOfReactants>
          <speciesReference constant="true" species="M_utp_c" stoichiometry="1" />
          <speciesReference constant="true" species="M_atp_c" stoichiometry="1" />
          <speciesReference constant="true" species="M_nh4_c" stoichiometry="1" />
        </listOfReactants>
        <listOfProducts>
          <speciesReference constant="true" species="M_pi_c" stoichiometry="1" />
          <speciesReference constant="true" species="M_ctp_c" stoichiometry="1" />
          <speciesReference constant="true" species="M_h_c" stoichiometry="2" />
          <speciesReference constant="true" species="M_adp_c" stoichiometry="1" />
        </listOfProducts>
        <fbc:geneProductAssociation>
          <fbc:geneProductRef fbc:geneProduct="G_Rv1699" />
        </fbc:geneProductAssociation>
      </reaction>
      <reaction fast="false" id="R_CTPS2" name="CTP synthase glutamine" reversible="false" fbc:lowerFluxBound="cobra_0_bound" fbc:upperFluxBound="cobra_default_ub">
        <listOfReactants>
          <speciesReference constant="true" species="M_utp_c" stoichiometry="1" />
          <speciesReference constant="true" species="M_h2o_c" stoichiometry="1" />
          <speciesReference constant="true" species="M_gln_L_c" stoichiometry="1" />
          <speciesReference constant="true" species="M_atp_c" stoichiometry="1" />
        </listOfReactants>
        <listOfProducts>
          <speciesReference constant="true" species="M_glu_L_c" stoichiometry="1" />
          <speciesReference constant="true" species="M_pi_c" stoichiometry="1" />
          <speciesReference constant="true" species="M_ctp_c" stoichiometry="1" />
          <speciesReference constant="true" species="M_h_c" stoichiometry="2" />
          <speciesReference constant="true" species="M_adp_c" stoichiometry="1" />
        </listOfProducts>
        <fbc:geneProductAssociation>
          <fbc:geneProductRef fbc:geneProduct="G_Rv1699" />
        </fbc:geneProductAssociation>
      </reaction>
      <reaction fast="false" id="R_CYANST" name="Cyanide sulfurtransferase" reversible="false" fbc:lowerFluxBound="cobra_0_bound" fbc:upperFluxBound="cobra_default_ub">
        <listOfReactants>
          <speciesReference constant="true" species="M_tsul_c" stoichiometry="1" />
          <speciesReference constant="true" species="M_cyan_c" stoichiometry="1" />
        </listOfReactants>
        <listOfProducts>
          <speciesReference constant="true" species="M_so3_c" stoichiometry="1" />
          <speciesReference constant="true" species="M_tcynt_c" stoichiometry="1" />
          <speciesReference constant="true" species="M_h_c" stoichiometry="1" />
        </listOfProducts>
        <fbc:geneProductAssociation>
          <fbc:geneProductRef fbc:geneProduct="G_Rv3283" />
        </fbc:geneProductAssociation>
      </reaction>
      <reaction fast="false" id="R_CYO1a" name="cytochrome c reductase ubiquinol 2 protons" reversible="false" fbc:lowerFluxBound="cobra_0_bound" fbc:upperFluxBound="cobra_default_ub">
        <listOfReactants>
          <speciesReference constant="true" species="M_h_c" stoichiometry="2" />
          <speciesReference constant="true" species="M_ficytc_c" stoichiometry="2" />
          <speciesReference constant="true" species="M_qh2_c" stoichiometry="1" />
        </listOfReactants>
        <listOfProducts>
          <speciesReference constant="true" species="M_focytc_c" stoichiometry="2" />
          <speciesReference constant="true" species="M_h_e" stoichiometry="2" />
          <speciesReference constant="true" species="M_q_c" stoichiometry="1" />
        </listOfProducts>
        <fbc:geneProductAssociation>
          <fbc:and>
            <fbc:geneProductRef fbc:geneProduct="G_Rv2194" />
            <fbc:geneProductRef fbc:geneProduct="G_Rv2195" />
            <fbc:geneProductRef fbc:geneProduct="G_Rv2196" />
          </fbc:and>
        </fbc:geneProductAssociation>
      </reaction>
      <reaction fast="false" id="R_CYO1b" name="cytochrome c oxidase 2 protons" reversible="false" fbc:lowerFluxBound="cobra_0_bound" fbc:upperFluxBound="cobra_default_ub">
        <listOfReactants>
          <speciesReference constant="true" species="M_focytc_c" stoichiometry="2" />
          <speciesReference constant="true" species="M_o2_c" stoichiometry="0.5" />
        </listOfReactants>
        <listOfProducts>
          <speciesReference constant="true" species="M_h2o_c" stoichiometry="1" />
          <speciesReference constant="true" species="M_ficytc_c" stoichiometry="2" />
        </listOfProducts>
        <fbc:geneProductAssociation>
          <fbc:and>
            <fbc:geneProductRef fbc:geneProduct="G_Rv1451" />
            <fbc:geneProductRef fbc:geneProduct="G_Rv2193" />
            <fbc:geneProductRef fbc:geneProduct="G_Rv2200c" />
            <fbc:geneProductRef fbc:geneProduct="G_Rv3043c" />
          </fbc:and>
        </fbc:geneProductAssociation>
      </reaction>
      <reaction fast="false" id="R_CYRDAAT" name="cob I yrinic acid a c diamide adenosyltransferase" reversible="false" fbc:lowerFluxBound="cobra_0_bound" fbc:upperFluxBound="cobra_default_ub">
        <listOfReactants>
          <speciesReference constant="true" species="M_h_c" stoichiometry="1" />
          <speciesReference constant="true" species="M_atp_c" stoichiometry="1" />
          <speciesReference constant="true" species="M_co1dam_c" stoichiometry="1" />
        </listOfReactants>
        <listOfProducts>
          <speciesReference constant="true" species="M_pppi_c" stoichiometry="1" />
          <speciesReference constant="true" species="M_adcobdam_c" stoichiometry="1" />
        </listOfProducts>
        <fbc:geneProductAssociation>
          <fbc:geneProductRef fbc:geneProduct="G_Rv2849c" />
        </fbc:geneProductAssociation>
      </reaction>
      <reaction fast="false" id="R_CYRDAR" name="cob II yrinic acid a c diamide reductase" reversible="false" fbc:lowerFluxBound="cobra_0_bound" fbc:upperFluxBound="cobra_default_ub">
        <listOfReactants>
          <speciesReference constant="true" species="M_co2dam_c" stoichiometry="2" />
          <speciesReference constant="true" species="M_nadh_c" stoichiometry="1" />
        </listOfReactants>
        <listOfProducts>
          <speciesReference constant="true" species="M_h_c" stoichiometry="1" />
          <speciesReference constant="true" species="M_nad_c" stoichiometry="1" />
          <speciesReference constant="true" species="M_co1dam_c" stoichiometry="2" />
        </listOfProducts>
        <fbc:geneProductAssociation>
          <fbc:geneProductRef fbc:geneProduct="G_Rv0306" />
        </fbc:geneProductAssociation>
      </reaction>
      <reaction fast="false" id="R_CYSS" name="cysteine synthase" reversible="false" fbc:lowerFluxBound="cobra_0_bound" fbc:upperFluxBound="cobra_default_ub">
        <listOfReactants>
          <speciesReference constant="true" species="M_h2s_c" stoichiometry="1" />
          <speciesReference constant="true" species="M_acser_c" stoichiometry="1" />
        </listOfReactants>
        <listOfProducts>
          <speciesReference constant="true" species="M_ac_c" stoichiometry="1" />
          <speciesReference constant="true" species="M_h_c" stoichiometry="1" />
          <speciesReference constant="true" species="M_cys_L_c" stoichiometry="1" />
        </listOfProducts>
        <fbc:geneProductAssociation>
          <fbc:or>
            <fbc:geneProductRef fbc:geneProduct="G_Rv0848" />
            <fbc:geneProductRef fbc:geneProduct="G_Rv1336" />
            <fbc:geneProductRef fbc:geneProduct="G_Rv2334" />
          </fbc:or>
        </fbc:geneProductAssociation>
      </reaction>
      <reaction fast="false" id="R_CYSTGL" name="cystathionine g lyase" reversible="false" fbc:lowerFluxBound="cobra_0_bound" fbc:upperFluxBound="cobra_default_ub">
        <listOfReactants>
          <speciesReference constant="true" species="M_cyst_L_c" stoichiometry="1" />
          <speciesReference constant="true" species="M_h2o_c" stoichiometry="1" />
        </listOfReactants>
        <listOfProducts>
          <speciesReference constant="true" species="M_cys_L_c" stoichiometry="1" />
          <speciesReference constant="true" species="M_2obut_c" stoichiometry="1" />
          <speciesReference constant="true" species="M_nh4_c" stoichiometry="1" />
        </listOfProducts>
      </reaction>
      <reaction fast="false" id="R_CYSTL" name="cystathionine b lyase" reversible="false" fbc:lowerFluxBound="cobra_0_bound" fbc:upperFluxBound="cobra_default_ub">
        <listOfReactants>
          <speciesReference constant="true" species="M_cyst_L_c" stoichiometry="1" />
          <speciesReference constant="true" species="M_h2o_c" stoichiometry="1" />
        </listOfReactants>
        <listOfProducts>
          <speciesReference constant="true" species="M_pyr_c" stoichiometry="1" />
          <speciesReference constant="true" species="M_hcys_L_c" stoichiometry="1" />
          <speciesReference constant="true" species="M_nh4_c" stoichiometry="1" />
        </listOfProducts>
        <fbc:geneProductAssociation>
          <fbc:geneProductRef fbc:geneProduct="G_Rv3340" />
        </fbc:geneProductAssociation>
      </reaction>
      <reaction fast="false" id="R_CYSTS" name="cystathionine beta synthase" reversible="false" fbc:lowerFluxBound="cobra_0_bound" fbc:upperFluxBound="cobra_default_ub">
        <listOfReactants>
          <speciesReference constant="true" species="M_ser_L_c" stoichiometry="1" />
          <speciesReference constant="true" species="M_hcys_L_c" stoichiometry="1" />
        </listOfReactants>
        <listOfProducts>
          <speciesReference constant="true" species="M_cyst_L_c" stoichiometry="1" />
          <speciesReference constant="true" species="M_h2o_c" stoichiometry="1" />
        </listOfProducts>
        <fbc:geneProductAssociation>
          <fbc:geneProductRef fbc:geneProduct="G_Rv1077" />
        </fbc:geneProductAssociation>
      </reaction>
      <reaction fast="false" id="R_CYTBD" name="cytochrome oxidase bd ubiquinol 8 2 protons" reversible="false" fbc:lowerFluxBound="cobra_0_bound" fbc:upperFluxBound="cobra_default_ub">
        <listOfReactants>
          <speciesReference constant="true" species="M_h_c" stoichiometry="2" />
          <speciesReference constant="true" species="M_o2_c" stoichiometry="0.5" />
          <speciesReference constant="true" species="M_q8h2_c" stoichiometry="1" />
        </listOfReactants>
        <listOfProducts>
          <speciesReference constant="true" species="M_h2o_c" stoichiometry="1" />
          <speciesReference constant="true" species="M_h_e" stoichiometry="2" />
          <speciesReference constant="true" species="M_q8_c" stoichiometry="1" />
        </listOfProducts>
        <fbc:geneProductAssociation>
          <fbc:and>
            <fbc:geneProductRef fbc:geneProduct="G_Rv1620c" />
            <fbc:geneProductRef fbc:geneProduct="G_Rv1621c" />
            <fbc:geneProductRef fbc:geneProduct="G_Rv1622c" />
            <fbc:geneProductRef fbc:geneProduct="G_Rv1623c" />
          </fbc:and>
        </fbc:geneProductAssociation>
      </reaction>
      <reaction fast="false" id="R_CYTBD2" name="cytochrome oxidase bd menaquinol 8 2 protons" reversible="false" fbc:lowerFluxBound="cobra_0_bound" fbc:upperFluxBound="cobra_default_ub">
        <listOfReactants>
          <speciesReference constant="true" species="M_mql8_c" stoichiometry="1" />
          <speciesReference constant="true" species="M_h_c" stoichiometry="2" />
          <speciesReference constant="true" species="M_o2_c" stoichiometry="0.5" />
        </listOfReactants>
        <listOfProducts>
          <speciesReference constant="true" species="M_h2o_c" stoichiometry="1" />
          <speciesReference constant="true" species="M_mqn8_c" stoichiometry="1" />
          <speciesReference constant="true" species="M_h_e" stoichiometry="2" />
        </listOfProducts>
        <fbc:geneProductAssociation>
          <fbc:and>
            <fbc:geneProductRef fbc:geneProduct="G_Rv1620c" />
            <fbc:geneProductRef fbc:geneProduct="G_Rv1621c" />
            <fbc:geneProductRef fbc:geneProduct="G_Rv1622c" />
            <fbc:geneProductRef fbc:geneProduct="G_Rv1623c" />
          </fbc:and>
        </fbc:geneProductAssociation>
      </reaction>
      <reaction fast="false" id="R_CYTD" name="cytidine deaminase" reversible="false" fbc:lowerFluxBound="cobra_0_bound" fbc:upperFluxBound="cobra_default_ub">
        <listOfReactants>
          <speciesReference constant="true" species="M_h2o_c" stoichiometry="1" />
          <speciesReference constant="true" species="M_h_c" stoichiometry="1" />
          <speciesReference constant="true" species="M_cytd_c" stoichiometry="1" />
        </listOfReactants>
        <listOfProducts>
          <speciesReference constant="true" species="M_uri_c" stoichiometry="1" />
          <speciesReference constant="true" species="M_nh4_c" stoichiometry="1" />
        </listOfProducts>
        <fbc:geneProductAssociation>
          <fbc:geneProductRef fbc:geneProduct="G_Rv3315c" />
        </fbc:geneProductAssociation>
      </reaction>
      <reaction fast="false" id="R_CYTDK2" name="cytidine kinase GTP" reversible="false" fbc:lowerFluxBound="cobra_0_bound" fbc:upperFluxBound="cobra_default_ub">
        <listOfReactants>
          <speciesReference constant="true" species="M_cytd_c" stoichiometry="1" />
          <speciesReference constant="true" species="M_gtp_c" stoichiometry="1" />
        </listOfReactants>
        <listOfProducts>
          <speciesReference constant="true" species="M_h_c" stoichiometry="1" />
          <speciesReference constant="true" species="M_cmp_c" stoichiometry="1" />
          <speciesReference constant="true" species="M_gdp_c" stoichiometry="1" />
        </listOfProducts>
      </reaction>
      <reaction fast="false" id="R_CYTDt2r" name="cytidine transport in via proton symport reversible" reversible="true" fbc:lowerFluxBound="cobra_default_lb" fbc:upperFluxBound="cobra_default_ub">
        <listOfReactants>
          <speciesReference constant="true" species="M_cytd_e" stoichiometry="1" />
          <speciesReference constant="true" species="M_h_e" stoichiometry="1" />
        </listOfReactants>
        <listOfProducts>
          <speciesReference constant="true" species="M_h_c" stoichiometry="1" />
          <speciesReference constant="true" species="M_cytd_c" stoichiometry="1" />
        </listOfProducts>
      </reaction>
      <reaction fast="false" id="R_CYTK1" name="cytidylate kinase CMP" reversible="true" fbc:lowerFluxBound="cobra_default_lb" fbc:upperFluxBound="cobra_default_ub">
        <listOfReactants>
          <speciesReference constant="true" species="M_atp_c" stoichiometry="1" />
          <speciesReference constant="true" species="M_cmp_c" stoichiometry="1" />
        </listOfReactants>
        <listOfProducts>
          <speciesReference constant="true" species="M_cdp_c" stoichiometry="1" />
          <speciesReference constant="true" species="M_adp_c" stoichiometry="1" />
        </listOfProducts>
        <fbc:geneProductAssociation>
          <fbc:geneProductRef fbc:geneProduct="G_Rv1712" />
        </fbc:geneProductAssociation>
      </reaction>
      <reaction fast="false" id="R_CYTK2" name="cytidylate kinase dCMP" reversible="true" fbc:lowerFluxBound="cobra_default_lb" fbc:upperFluxBound="cobra_default_ub">
        <listOfReactants>
          <speciesReference constant="true" species="M_atp_c" stoichiometry="1" />
          <speciesReference constant="true" species="M_dcmp_c" stoichiometry="1" />
        </listOfReactants>
        <listOfProducts>
          <speciesReference constant="true" species="M_dcdp_c" stoichiometry="1" />
          <speciesReference constant="true" species="M_adp_c" stoichiometry="1" />
        </listOfProducts>
        <fbc:geneProductAssociation>
          <fbc:geneProductRef fbc:geneProduct="G_Rv1712" />
        </fbc:geneProductAssociation>
      </reaction>
      <reaction fast="false" id="R_Clt" name="chlorideion transport out via diffusion" reversible="true" fbc:lowerFluxBound="cobra_default_lb" fbc:upperFluxBound="cobra_default_ub">
        <listOfReactants>
          <speciesReference constant="true" species="M_cl_e" stoichiometry="1" />
        </listOfReactants>
        <listOfProducts>
          <speciesReference constant="true" species="M_cl_c" stoichiometry="1" />
        </listOfProducts>
        <fbc:geneProductAssociation>
          <fbc:geneProductRef fbc:geneProduct="G_Rv0143c" />
        </fbc:geneProductAssociation>
      </reaction>
      <reaction fast="false" id="R_Cuabc" name="Copper transport via ABC system" reversible="false" fbc:lowerFluxBound="cobra_0_bound" fbc:upperFluxBound="cobra_default_ub">
        <listOfReactants>
          <speciesReference constant="true" species="M_h2o_c" stoichiometry="1" />
          <speciesReference constant="true" species="M_atp_c" stoichiometry="1" />
          <speciesReference constant="true" species="M_cu2_e" stoichiometry="1" />
        </listOfReactants>
        <listOfProducts>
          <speciesReference constant="true" species="M_cu2_c" stoichiometry="1" />
          <speciesReference constant="true" species="M_pi_c" stoichiometry="1" />
          <speciesReference constant="true" species="M_h_c" stoichiometry="1" />
          <speciesReference constant="true" species="M_adp_c" stoichiometry="1" />
        </listOfProducts>
        <fbc:geneProductAssociation>
          <fbc:geneProductRef fbc:geneProduct="G_Rv0103c" />
        </fbc:geneProductAssociation>
      </reaction>
      <reaction fast="false" id="R_Cut1" name="Copper export via ATPase" reversible="false" fbc:lowerFluxBound="cobra_0_bound" fbc:upperFluxBound="cobra_default_ub">
        <listOfReactants>
          <speciesReference constant="true" species="M_h2o_c" stoichiometry="1" />
          <speciesReference constant="true" species="M_cu2_c" stoichiometry="1" />
          <speciesReference constant="true" species="M_atp_c" stoichiometry="1" />
        </listOfReactants>
        <listOfProducts>
          <speciesReference constant="true" species="M_pi_c" stoichiometry="1" />
          <speciesReference constant="true" species="M_h_c" stoichiometry="1" />
          <speciesReference constant="true" species="M_adp_c" stoichiometry="1" />
          <speciesReference constant="true" species="M_cu2_e" stoichiometry="1" />
        </listOfProducts>
        <fbc:geneProductAssociation>
          <fbc:geneProductRef fbc:geneProduct="G_Rv0103c" />
        </fbc:geneProductAssociation>
      </reaction>
      <reaction fast="false" id="R_DADA" name="Deoxyadenosine deaminase" reversible="false" fbc:lowerFluxBound="cobra_0_bound" fbc:upperFluxBound="cobra_default_ub">
        <listOfReactants>
          <speciesReference constant="true" species="M_h2o_c" stoichiometry="1" />
          <speciesReference constant="true" species="M_h_c" stoichiometry="1" />
          <speciesReference constant="true" species="M_dad_2_c" stoichiometry="1" />
        </listOfReactants>
        <listOfProducts>
          <speciesReference constant="true" species="M_din_c" stoichiometry="1" />
          <speciesReference constant="true" species="M_nh4_c" stoichiometry="1" />
        </listOfProducts>
      </reaction>
      <reaction fast="false" id="R_DADK" name="deoxyadenylate kinase" reversible="true" fbc:lowerFluxBound="cobra_default_lb" fbc:upperFluxBound="cobra_default_ub">
        <listOfReactants>
          <speciesReference constant="true" species="M_atp_c" stoichiometry="1" />
          <speciesReference constant="true" species="M_damp_c" stoichiometry="1" />
        </listOfReactants>
        <listOfProducts>
          <speciesReference constant="true" species="M_adp_c" stoichiometry="1" />
          <speciesReference constant="true" species="M_dadp_c" stoichiometry="1" />
        </listOfProducts>
      </reaction>
      <reaction fast="false" id="R_DAGK160" name="diacylglycerol kinase n C160" reversible="false" fbc:lowerFluxBound="cobra_0_bound" fbc:upperFluxBound="cobra_default_ub">
        <listOfReactants>
          <speciesReference constant="true" species="M_atp_c" stoichiometry="1" />
          <speciesReference constant="true" species="M_12dgr160_c" stoichiometry="1" />
        </listOfReactants>
        <listOfProducts>
          <speciesReference constant="true" species="M_h_c" stoichiometry="1" />
          <speciesReference constant="true" species="M_adp_c" stoichiometry="1" />
          <speciesReference constant="true" species="M_pa160_c" stoichiometry="1" />
        </listOfProducts>
        <fbc:geneProductAssociation>
          <fbc:geneProductRef fbc:geneProduct="G_Rv0499" />
        </fbc:geneProductAssociation>
      </reaction>
      <reaction fast="false" id="R_DALAOX" name="D Alanine Oxidase" reversible="false" fbc:lowerFluxBound="cobra_0_bound" fbc:upperFluxBound="cobra_default_ub">
        <listOfReactants>
          <speciesReference constant="true" species="M_h2o_c" stoichiometry="1" />
          <speciesReference constant="true" species="M_ala_D_c" stoichiometry="1" />
          <speciesReference constant="true" species="M_o2_c" stoichiometry="1" />
        </listOfReactants>
        <listOfProducts>
          <speciesReference constant="true" species="M_pyr_c" stoichiometry="1" />
          <speciesReference constant="true" species="M_h2o2_c" stoichiometry="1" />
          <speciesReference constant="true" species="M_nh4_c" stoichiometry="1" />
        </listOfProducts>
        <fbc:geneProductAssociation>
          <fbc:geneProductRef fbc:geneProduct="G_Rv1905c" />
        </fbc:geneProductAssociation>
      </reaction>
      <reaction fast="false" id="R_DALAt2r" name="D alanine transport via proton symport" reversible="true" fbc:lowerFluxBound="cobra_default_lb" fbc:upperFluxBound="cobra_default_ub">
        <listOfReactants>
          <speciesReference constant="true" species="M_ala_D_e" stoichiometry="1" />
          <speciesReference constant="true" species="M_h_e" stoichiometry="1" />
        </listOfReactants>
        <listOfProducts>
          <speciesReference constant="true" species="M_ala_D_c" stoichiometry="1" />
          <speciesReference constant="true" species="M_h_c" stoichiometry="1" />
        </listOfProducts>
        <fbc:geneProductAssociation>
          <fbc:geneProductRef fbc:geneProduct="G_Rv1704c" />
        </fbc:geneProductAssociation>
      </reaction>
      <reaction fast="false" id="R_DAPDC" name="diaminopimelate decarboxylase" reversible="false" fbc:lowerFluxBound="cobra_0_bound" fbc:upperFluxBound="cobra_default_ub">
        <listOfReactants>
          <speciesReference constant="true" species="M_26dap_M_c" stoichiometry="1" />
          <speciesReference constant="true" species="M_h_c" stoichiometry="1" />
        </listOfReactants>
        <listOfProducts>
          <speciesReference constant="true" species="M_co2_c" stoichiometry="1" />
          <speciesReference constant="true" species="M_lys_L_c" stoichiometry="1" />
        </listOfProducts>
        <fbc:geneProductAssociation>
          <fbc:geneProductRef fbc:geneProduct="G_Rv1293" />
        </fbc:geneProductAssociation>
      </reaction>
      <reaction fast="false" id="R_DAPE" name="diaminopimelate epimerase" reversible="true" fbc:lowerFluxBound="cobra_default_lb" fbc:upperFluxBound="cobra_default_ub">
        <listOfReactants>
          <speciesReference constant="true" species="M_26dap_LL_c" stoichiometry="1" />
        </listOfReactants>
        <listOfProducts>
          <speciesReference constant="true" species="M_26dap_M_c" stoichiometry="1" />
        </listOfProducts>
        <fbc:geneProductAssociation>
          <fbc:geneProductRef fbc:geneProduct="G_Rv2726c" />
        </fbc:geneProductAssociation>
      </reaction>
      <reaction fast="false" id="R_DASYN160" name="CDP diacylglycerol synthetase n C160" reversible="false" fbc:lowerFluxBound="cobra_0_bound" fbc:upperFluxBound="cobra_default_ub">
        <listOfReactants>
          <speciesReference constant="true" species="M_ctp_c" stoichiometry="1" />
          <speciesReference constant="true" species="M_h_c" stoichiometry="1" />
          <speciesReference constant="true" species="M_pa160_c" stoichiometry="1" />
        </listOfReactants>
        <listOfProducts>
          <speciesReference constant="true" species="M_ppi_c" stoichiometry="1" />
          <speciesReference constant="true" species="M_cdpdhdecg_c" stoichiometry="1" />
        </listOfProducts>
        <fbc:geneProductAssociation>
          <fbc:geneProductRef fbc:geneProduct="G_Rv2881c" />
        </fbc:geneProductAssociation>
      </reaction>
      <reaction fast="false" id="R_DASYN160190" name="CDP diacylglycerol synthetase C160 C190" reversible="false" fbc:lowerFluxBound="cobra_0_bound" fbc:upperFluxBound="cobra_default_ub">
        <listOfReactants>
          <speciesReference constant="true" species="M_pa160190_c" stoichiometry="1" />
          <speciesReference constant="true" species="M_ctp_c" stoichiometry="1" />
          <speciesReference constant="true" species="M_h_c" stoichiometry="1" />
        </listOfReactants>
        <listOfProducts>
          <speciesReference constant="true" species="M_ppi_c" stoichiometry="1" />
          <speciesReference constant="true" species="M_cdpc16c19g_c" stoichiometry="1" />
        </listOfProducts>
        <fbc:geneProductAssociation>
          <fbc:geneProductRef fbc:geneProduct="G_Rv2881c" />
        </fbc:geneProductAssociation>
      </reaction>
      <reaction fast="false" id="R_DASYN190190" name="CDP diacylglycerol synthetase C190 C190" reversible="false" fbc:lowerFluxBound="cobra_0_bound" fbc:upperFluxBound="cobra_default_ub">
        <listOfReactants>
          <speciesReference constant="true" species="M_h_c" stoichiometry="1" />
          <speciesReference constant="true" species="M_ctp_c" stoichiometry="1" />
          <speciesReference constant="true" species="M_pa190190_c" stoichiometry="1" />
        </listOfReactants>
        <listOfProducts>
          <speciesReference constant="true" species="M_ppi_c" stoichiometry="1" />
          <speciesReference constant="true" species="M_cdpc19c19g_c" stoichiometry="1" />
        </listOfProducts>
        <fbc:geneProductAssociation>
          <fbc:geneProductRef fbc:geneProduct="G_Rv2881c" />
        </fbc:geneProductAssociation>
      </reaction>
      <reaction fast="false" id="R_DB4PS" name="3 4 Dihydroxy 2 butanone 4 phosphate synthase" reversible="false" fbc:lowerFluxBound="cobra_0_bound" fbc:upperFluxBound="cobra_default_ub">
        <listOfReactants>
          <speciesReference constant="true" species="M_ru5p_D_c" stoichiometry="1" />
        </listOfReactants>
        <listOfProducts>
          <speciesReference constant="true" species="M_db4p_c" stoichiometry="1" />
          <speciesReference constant="true" species="M_h_c" stoichiometry="1" />
          <speciesReference constant="true" species="M_for_c" stoichiometry="1" />
        </listOfProducts>
      </reaction>
      <reaction fast="false" id="R_DBTSr" name="dethiobiotin synthase" reversible="true" fbc:lowerFluxBound="cobra_default_lb" fbc:upperFluxBound="cobra_default_ub">
        <listOfReactants>
          <speciesReference constant="true" species="M_co2_c" stoichiometry="1" />
          <speciesReference constant="true" species="M_dann_c" stoichiometry="1" />
          <speciesReference constant="true" species="M_atp_c" stoichiometry="1" />
        </listOfReactants>
        <listOfProducts>
          <speciesReference constant="true" species="M_dtbt_c" stoichiometry="1" />
          <speciesReference constant="true" species="M_pi_c" stoichiometry="1" />
          <speciesReference constant="true" species="M_h_c" stoichiometry="3" />
          <speciesReference constant="true" species="M_adp_c" stoichiometry="1" />
        </listOfProducts>
        <fbc:geneProductAssociation>
          <fbc:geneProductRef fbc:geneProduct="G_Rv1570" />
        </fbc:geneProductAssociation>
      </reaction>
      <reaction fast="false" id="R_DCPDP" name="decaprenyl diphosphatase" reversible="false" fbc:lowerFluxBound="cobra_0_bound" fbc:upperFluxBound="cobra_default_ub">
        <listOfReactants>
          <speciesReference constant="true" species="M_h2o_c" stoichiometry="1" />
          <speciesReference constant="true" species="M_decdp_tb_c" stoichiometry="1" />
        </listOfReactants>
        <listOfProducts>
          <speciesReference constant="true" species="M_decd_tb_c" stoichiometry="1" />
          <speciesReference constant="true" species="M_pi_c" stoichiometry="1" />
          <speciesReference constant="true" species="M_h_c" stoichiometry="1" />
        </listOfProducts>
        <fbc:geneProductAssociation>
          <fbc:geneProductRef fbc:geneProduct="G_Rv2136c" />
        </fbc:geneProductAssociation>
      </reaction>
      <reaction fast="false" id="R_DCPDPP" name="decaprenylphosphoryl ribose phosphate dephosphatase" reversible="false" fbc:lowerFluxBound="cobra_0_bound" fbc:upperFluxBound="cobra_default_ub">
        <listOfReactants>
          <speciesReference constant="true" species="M_h2o_c" stoichiometry="1" />
          <speciesReference constant="true" species="M_decdpr_tb_c" stoichiometry="1" />
        </listOfReactants>
        <listOfProducts>
          <speciesReference constant="true" species="M_pi_c" stoichiometry="1" />
          <speciesReference constant="true" species="M_decdr_tb_c" stoichiometry="1" />
        </listOfProducts>
      </reaction>
      <reaction fast="false" id="R_DCPDPP2" name="decaprenylphosphoryl arabinose phosphate dephosphatase" reversible="false" fbc:lowerFluxBound="cobra_0_bound" fbc:upperFluxBound="cobra_default_ub">
        <listOfReactants>
          <speciesReference constant="true" species="M_h2o_c" stoichiometry="1" />
          <speciesReference constant="true" species="M_decdpa_tb_c" stoichiometry="1" />
        </listOfReactants>
        <listOfProducts>
          <speciesReference constant="true" species="M_decda_tb_c" stoichiometry="1" />
          <speciesReference constant="true" species="M_pi_c" stoichiometry="1" />
        </listOfProducts>
      </reaction>
      <reaction fast="false" id="R_DCPDPS" name="Decaprenyl diphosphate synthase" reversible="false" fbc:lowerFluxBound="cobra_0_bound" fbc:upperFluxBound="cobra_default_ub">
        <listOfReactants>
          <speciesReference constant="true" species="M_frdp_c" stoichiometry="1" />
          <speciesReference constant="true" species="M_ipdp_c" stoichiometry="7" />
        </listOfReactants>
        <listOfProducts>
          <speciesReference constant="true" species="M_ppi_c" stoichiometry="7" />
          <speciesReference constant="true" species="M_decdp_tb_c" stoichiometry="1" />
        </listOfProducts>
      </reaction>
      <reaction fast="false" id="R_DCPE" name="decaprenylphosphoryl ribose arabinofuranose isomerization" reversible="true" fbc:lowerFluxBound="cobra_default_lb" fbc:upperFluxBound="cobra_default_ub">
        <listOfReactants>
          <speciesReference constant="true" species="M_decdr_tb_c" stoichiometry="1" />
        </listOfReactants>
        <listOfProducts>
          <speciesReference constant="true" species="M_decda_tb_c" stoichiometry="1" />
        </listOfProducts>
        <fbc:geneProductAssociation>
          <fbc:and>
            <fbc:geneProductRef fbc:geneProduct="G_Rv3790" />
            <fbc:geneProductRef fbc:geneProduct="G_Rv3791" />
          </fbc:and>
        </fbc:geneProductAssociation>
      </reaction>
      <reaction fast="false" id="R_DCPT" name="phosphoribose transferase undecaprenyl phosphate" reversible="false" fbc:lowerFluxBound="cobra_0_bound" fbc:upperFluxBound="cobra_default_ub">
        <listOfReactants>
          <speciesReference constant="true" species="M_prpp_c" stoichiometry="1" />
          <speciesReference constant="true" species="M_decd_tb_c" stoichiometry="1" />
        </listOfReactants>
        <listOfProducts>
          <speciesReference constant="true" species="M_ppi_c" stoichiometry="1" />
          <speciesReference constant="true" species="M_decdpr_tb_c" stoichiometry="1" />
        </listOfProducts>
        <fbc:geneProductAssociation>
          <fbc:geneProductRef fbc:geneProduct="G_Rv3806c" />
        </fbc:geneProductAssociation>
      </reaction>
      <reaction fast="false" id="R_DCPT2" name="phosphoribose transferase undecaprenyl phosphate" reversible="false" fbc:lowerFluxBound="cobra_0_bound" fbc:upperFluxBound="cobra_default_ub">
        <listOfReactants>
          <speciesReference constant="true" species="M_decd_tb_c" stoichiometry="1" />
          <speciesReference constant="true" species="M_arpp_c" stoichiometry="1" />
        </listOfReactants>
        <listOfProducts>
          <speciesReference constant="true" species="M_ppi_c" stoichiometry="1" />
          <speciesReference constant="true" species="M_decdpa_tb_c" stoichiometry="1" />
        </listOfProducts>
      </reaction>
      <reaction fast="false" id="R_DCTPD" name="dCTP deaminase" reversible="false" fbc:lowerFluxBound="cobra_0_bound" fbc:upperFluxBound="cobra_default_ub">
        <listOfReactants>
          <speciesReference constant="true" species="M_h2o_c" stoichiometry="1" />
          <speciesReference constant="true" species="M_dctp_c" stoichiometry="1" />
          <speciesReference constant="true" species="M_h_c" stoichiometry="1" />
        </listOfReactants>
        <listOfProducts>
          <speciesReference constant="true" species="M_dutp_c" stoichiometry="1" />
          <speciesReference constant="true" species="M_nh4_c" stoichiometry="1" />
        </listOfProducts>
        <fbc:geneProductAssociation>
[truncated: 683,888 more chars]
